# Supplementary material for: Filopodyan: An open-source pipeline for the analysis of filopodia
Source: J Cell Biol. 2017 Oct 2;216(10):3405–22. doi: 10.1083/jcb.201705113 (PMC5626553; doi:10.1083/jcb.201705113)
Supplement: Table S1 (Excel) [file JCB_201705113_TableS1.xlsx]

## Sheet: Properties summary
Table S1
BATCH vs. MANUAL (Fig. S1)
Parameter	Condition	Min.	1st Qu.	Median	Mean	3rd Qu.	Max.	SD	Units	N
Max length	Manual	1.35	3.96875	6.971	7.97567	11.4842	22.621	4.77023	µm	160
Max length	Batch	1.51	2.473	5.1145	6.64613	10.0825	22.621	4.79395	µm	246
Straightness	Manual	0.531558	0.89535	0.908475	0.905623	0.926897	0.956229	0.0474259	a.u.	104
Straightness	Batch	0.47934	0.884803	0.904235	0.874316	0.921927	0.956229	0.0997485	a.u.	125
Tip extension rate	Manual	0.0337	0.04625	0.05995	0.0663513	0.078475	0.17215	0.0263132	µm/s	119
Tip extension rate	Batch	0.0337	0.04705	0.05995	0.0671429	0.07595	0.2002	0.0283424	µm/s	155
Tip retraction rate	Manual	0.0327	0.0462	0.0534	0.0577514	0.0665	0.1194	0.0179088	µm/s	111
Tip retraction rate	Batch	0.0329	0.04705	0.0555	0.0622327	0.0718	0.1599	0.021906	µm/s	139
Base invasion rate	Manual	0.0326	0.0523	0.0658	0.073226	0.0814	0.3794	0.0401679	µm/s	139
Base invasion rate	Batch	0.0326	0.0499875	0.0659	0.0764987	0.084475	0.3994	0.0472178	µm/s	176
Base retraction rate	Manual	0.0327	0.0472	0.05685	0.0609992	0.07075	0.125	0.0185246	µm/s	133
Base retraction rate	Batch	0.0327	0.0479375	0.058075	0.0677544	0.0764125	0.35275	0.0381671	µm/s	182
Time tip extending	Manual	0	0.034289	0.224218	0.298105	0.48663	1	0.291118	fraction of total	152
Time tip extending	Batch	0	0	0.219828	0.306633	0.5	1	0.309253	fraction of total	208
Time tip retracting	Manual	0	0	0.0995495	0.140061	0.200373	1	0.169034	fraction of total	152
Time tip retracting	Batch	0	0	0.0938055	0.139195	0.222917	1	0.175395	fraction of total	208
Time tip stalling	Manual	0	0.333333	0.596433	0.561834	0.794266	1	0.30105	fraction of total	152
Time tip stalling	Batch	0	0.317537	0.577586	0.554172	0.805897	1	0.317856	fraction of total	208
Time base invading	Manual	0	0.0918305	0.179803	0.207819	0.275862	1	0.182685	fraction of total	154
Time base invading	Batch	0	0.054798	0.170953	0.200067	0.291429	1	0.194382	fraction of total	214
Time base retracting	Manual	0	0.0901812	0.203448	0.230271	0.307574	1	0.203369	fraction of total	154
Time base retracting	Batch	0	0.105603	0.217759	0.263376	0.332589	1	0.246919	fraction of total	214
Time base stalling	Manual	0	0.416667	0.561782	0.56191	0.749247	1	0.254039	fraction of total	154
Time base stalling	Batch	0	0.375201	0.551143	0.536557	0.739224	1	0.27186	fraction of total	214
Tip persistence	Manual	4	12	20	23.8639	31	100	16.3266	s	147
Tip persistence	Batch	4	10	16	21.159	28	84	15.9325	s	195
ENA vs. CTRL (Fig. 5)
Parameter	Condition	Min.	1st Qu.	Median	Mean	3rd Qu.	Max.	SD	Units	N
Max length	CTRL	1.813	2.839	5.467	6.41602	8.204	18.582	4.42045	µm	59
Max length	ENA	1.821	3.039	5.302	6.31905	9.156	21.357	4.13571	µm	99
Straightness	CTRL	0.730485	0.899203	0.904889	0.908636	0.934424	0.964324	0.0412709	a.u.	30
Straightness	ENA	0.764877	0.8985	0.909801	0.902764	0.922445	0.961979	0.0396646	a.u.	52
Tip extension rate	CTRL	0.035	0.051425	0.067	0.0742053	0.090775	0.1538	0.0275748	µm/s	47
Tip extension rate	ENA	0.0353	0.0534375	0.069625	0.0733006	0.0884	0.1548	0.0257847	µm/s	78
Tip retraction rate	CTRL	0.0362	0.042325	0.0468	0.0560722	0.0673	0.1216	0.0208524	µm/s	27
Tip retraction rate	ENA	0.0333	0.0465	0.0644	0.0712287	0.086225	0.1622	0.031988	µm/s	47
Base invasion rate	CTRL	0.0327	0.048	0.0636	0.0769431	0.07915	0.409424	0.0604552	µm/s	41
Base invasion rate	ENA	0.0359	0.0514	0.071725	0.0826394	0.098825	0.2795	0.0450912	µm/s	66
Base retraction rate	CTRL	0.0353	0.0474	0.058325	0.060467	0.067025	0.12385	0.0175166	µm/s	44
Base retraction rate	ENA	0.0335	0.05	0.06045	0.0668178	0.07825	0.1345	0.0228985	µm/s	73
Time tip extending	CTRL	0	0.252542	0.384615	0.495872	0.881313	1	0.363219	fraction of total	55
Time tip extending	ENA	0	0.211207	0.5	0.484973	0.714286	1	0.328355	fraction of total	88
Time tip retracting	CTRL	0	0	0	0.105696	0.163273	0.8	0.16303	fraction of total	55
Time tip retracting	ENA	0	0	0.0155048	0.0969915	0.154044	0.692308	0.139508	fraction of total	88
Time tip stalling	CTRL	0	0.0555556	0.4	0.398432	0.596485	1	0.330589	fraction of total	55
Time tip stalling	ENA	0	0.209978	0.358571	0.418035	0.666667	1	0.296469	fraction of total	88
Time base invading	CTRL	0	0.00431034	0.181034	0.209436	0.309019	1	0.212988	fraction of total	55
Time base invading	ENA	0	0	0.13762	0.212534	0.330016	1	0.23961	fraction of total	90
Time base retracting	CTRL	0	0.0850575	0.210526	0.274298	0.353939	1	0.282568	fraction of total	55
Time base retracting	ENA	0	0.101293	0.270584	0.323284	0.430419	1	0.289897	fraction of total	90
Time base stalling	CTRL	0	0.382638	0.506849	0.516266	0.666667	1	0.278835	fraction of total	55
Time base stalling	ENA	0	0.270563	0.391287	0.464182	0.708791	1	0.299747	fraction of total	90
Tip persistence	CTRL	4	8	12	18.7925	22	82	18.0739	s	53
Tip persistence	ENA	4	10	12	18.5176	22	74	14.7653	s	85
VASP vs. CTRL (Fig. 5)
Parameter	Condition	Min.	1st Qu.	Median	Mean	3rd Qu.	Max.	SD	Units	N
Max length	CTRL	1.873	3.644	5.655	6.82543	9.38	22.436	4.28159	µm	69
Max length	VASP	1.81	3.30975	6.8545	7.38719	10.2223	18.078	4.45907	µm	108
Straightness	CTRL	0.513319	0.896024	0.910151	0.895097	0.922976	0.966671	0.0742892	a.u.	38
Straightness	VASP	0.450328	0.905328	0.91686	0.90473	0.930812	0.951197	0.0731936	a.u.	67
Tip extension rate	CTRL	0.03875	0.050725	0.0664	0.0690682	0.0786	0.1473	0.0230657	µm/s	55
Tip extension rate	VASP	0.0332	0.04515	0.0551	0.0590044	0.0681	0.1275	0.0186974	µm/s	90
Tip retraction rate	CTRL	0.0329	0.0423	0.0495	0.0538256	0.0644	0.0929	0.0143268	µm/s	45
Tip retraction rate	VASP	0.0327	0.045225	0.0566	0.0596806	0.0717	0.1227	0.0194598	µm/s	72
Base invasion rate	CTRL	0.036	0.0580375	0.06465	0.0717413	0.0841375	0.1291	0.0233249	µm/s	52
Base invasion rate	VASP	0.0346	0.05305	0.0672	0.0773011	0.08815	0.4041	0.0452262	µm/s	93
Base retraction rate	CTRL	0.03475	0.05065	0.06165	0.0647373	0.07215	0.1425	0.0226714	µm/s	63
Base retraction rate	VASP	0.0333	0.0466	0.0555989	0.0639084	0.071925	0.43225	0.0420394	µm/s	95
Time tip extending	CTRL	0	0.0640086	0.321884	0.356959	0.5	1	0.305021	fraction of total	66
Time tip extending	VASP	0	0.0534716	0.248762	0.309268	0.433955	1	0.29824	fraction of total	108
Time tip retracting	CTRL	0	0	0.0704387	0.0963376	0.176063	0.357143	0.104541	fraction of total	66
Time tip retracting	VASP	0	0	0.0775862	0.125933	0.177612	1	0.167386	fraction of total	108
Time tip stalling	CTRL	0	0.306548	0.547414	0.546704	0.797722	1	0.312923	fraction of total	66
Time tip stalling	VASP	0	0.362176	0.577081	0.564799	0.818966	1	0.306024	fraction of total	108
Time base invading	CTRL	0	0.0344828	0.153846	0.163092	0.251126	0.6	0.136642	fraction of total	67
Time base invading	VASP	0	0.0517241	0.168103	0.173508	0.257078	0.785714	0.142642	fraction of total	108
Time base retracting	CTRL	0	0.144762	0.267857	0.285415	0.398198	1	0.218375	fraction of total	67
Time base retracting	VASP	0	0.086646	0.219828	0.23566	0.318378	1	0.20262	fraction of total	108
Time base stalling	CTRL	0	0.361815	0.538462	0.551493	0.780788	1	0.26075	fraction of total	67
Time base stalling	VASP	0	0.41812	0.581565	0.590832	0.762147	1	0.251712	fraction of total	108
Tip persistence	CTRL	4	10.5	16	21.8182	28	76	16.2319	s	66
Tip persistence	VASP	4	12	18	24.8	32	84	18.409	s	105
ENA-responding subcluster (top-correlating subcluster) vs other filopodia (Fig. 6)
Parameter	Subgroup	Min.	1st Qu.	Median	Mean	3rd Qu.	Max.	SD	Units	N
Max length	ENA-responding	2.394	6.113	8.544	8.87321	12.314	16.783	4.58982	µm	14
Max length	other	2.774	5.20575	7.627	8.71356	10.4445	27.234	5.19209	µm	32
Straightness	ENA-responding	0.895128	0.917008	0.935978	0.931959	0.948895	0.957263	0.0215095	a.u.	11
Straightness	other	0.795815	0.906853	0.917035	0.908558	0.926511	0.940279	0.0334909	a.u.	26
Tip extension rate	ENA-responding	0.0416	0.0632875	0.072575	0.0780643	0.0948625	0.126	0.0237915	µm/s	14
Tip extension rate	other	0.0387	0.0515	0.0684	0.0711926	0.082275	0.162	0.0257584	µm/s	27
Tip retraction rate	ENA-responding	0.0365	0.056	0.0638	0.0746538	0.0845	0.1489	0.0296014	µm/s	13
Tip retraction rate	other	0.0332	0.0442875	0.05555	0.0572295	0.0685375	0.0961	0.0176106	µm/s	22
Base invasion rate	ENA-responding	0.0403	0.0549	0.078	0.0779692	0.0991	0.1153	0.0264656	µm/s	13
Base invasion rate	other	0.0359	0.0668	0.0715	0.0866371	0.0988	0.1859	0.0392993	µm/s	31
Base retraction rate	ENA-responding	0.0441	0.056175	0.065625	0.068075	0.0734375	0.1109	0.0178382	µm/s	14
Base retraction rate	other	0.0398	0.05255	0.067075	0.0738533	0.0854875	0.17885	0.0320498	µm/s	30
Time tip extending	ENA-responding	0.146067	0.258571	0.402692	0.426051	0.553913	0.820513	0.205973	fraction of total	14
Time tip extending	other	0	0.126378	0.325676	0.354572	0.551473	0.928571	0.280945	fraction of total	32
Time tip retracting	ENA-responding	0	0.0871041	0.206864	0.176594	0.233333	0.396552	0.120133	fraction of total	14
Time tip retracting	other	0	0	0.0821698	0.133146	0.141536	0.75	0.177479	fraction of total	32
Time tip stalling	ENA-responding	0.102564	0.275	0.331065	0.397355	0.523282	0.72093	0.190287	fraction of total	14
Time tip stalling	other	0.0714286	0.266204	0.569503	0.512282	0.700676	1	0.251446	fraction of total	32
Time base invading	ENA-responding	0	0.109299	0.220784	0.230667	0.315884	0.66	0.168905	fraction of total	14
Time base invading	other	0	0.108974	0.227505	0.230991	0.330392	0.9	0.174652	fraction of total	32
Time base retracting	ENA-responding	0.0813953	0.144544	0.227325	0.246585	0.336823	0.478873	0.126796	fraction of total	14
Time base retracting	other	0	0.175456	0.24087	0.270615	0.378507	0.722222	0.169229	fraction of total	32
Time base stalling	ENA-responding	0.22	0.334239	0.462578	0.522748	0.72106	0.862745	0.225672	fraction of total	14
Time base stalling	other	0.1	0.377534	0.465278	0.498394	0.636563	0.931034	0.207811	fraction of total	32
Tip persistence	ENA-responding	12	22	28	30.2857	34	66	12.8867	s	14
Tip persistence	other	10	14	19	24.0625	30	82	15.7929	s	32
VASP-responding subcluster (top correlating subcluster) vs other filopodia (Fig. 7)
Parameter	Subgroup	Min.	1st Qu.	Median	Mean	3rd Qu.	Max.	SD	Units	N
Max length	VASP-responding	3.814	9.492	12.49	11.9878	14.538	18.241	4.59429	µm	9
Max length	other	1.709	4.013	6.74	7.12324	9.604	16.048	3.746	µm	67
Straightness	VASP-responding	0.750928	0.913018	0.922771	0.903908	0.931318	0.942873	0.0627778	a.u.	8
Straightness	other	0.674156	0.913907	0.920411	0.909662	0.939147	0.968269	0.0640288	a.u.	45
Tip extension rate	VASP-responding	0.0616	0.07	0.0784	0.0766222	0.0854	0.0899	0.0101852	µm/s	9
Tip extension rate	other	0.0332	0.04425	0.05475	0.0572806	0.0649875	0.1194	0.0174564	µm/s	54
Tip retraction rate	VASP-responding	0.0512	0.0523125	0.05995	0.0641	0.069675	0.09445	0.0151665	µm/s	8
Tip retraction rate	other	0.0335	0.0433	0.0516	0.0569488	0.0616	0.1275	0.0200717	µm/s	41
Base invasion rate	VASP-responding	0.0522	0.0621	0.08375	0.0879389	0.09785	0.17725	0.0375224	µm/s	9
Base invasion rate	other	0.0331	0.0442	0.0608	0.0702939	0.07695	0.2419	0.0381	µm/s	57
Base retraction rate	VASP-responding	0.0459	0.0625	0.0698	0.0667667	0.07105	0.08035	0.0106314	µm/s	9
Base retraction rate	other	0.0349	0.0453989	0.05665	0.0638081	0.074475	0.1588	0.0262216	µm/s	56
Time tip extending	VASP-responding	0.241379	0.308411	0.345455	0.396133	0.4625	0.655172	0.14487	fraction of total	9
Time tip extending	other	0	0.0544444	0.175439	0.255851	0.366013	1	0.268064	fraction of total	67
Time tip retracting	VASP-responding	0	0.2	0.214953	0.23735	0.30137	0.440678	0.139276	fraction of total	9
Time tip retracting	other	0	0	0.0526316	0.0738108	0.128485	0.285714	0.0827696	fraction of total	67
Time tip stalling	VASP-responding	0.137931	0.288136	0.383562	0.366517	0.428571	0.654545	0.155201	fraction of total	9
Time tip stalling	other	0	0.532152	0.730769	0.670338	0.87775	1	0.263167	fraction of total	67
Time base invading	VASP-responding	0.153846	0.2	0.244681	0.29381	0.375	0.594595	0.138661	fraction of total	9
Time base invading	other	0	0.0453612	0.106796	0.138111	0.215517	0.789474	0.129029	fraction of total	67
Time base retracting	VASP-responding	0.0181818	0.108108	0.255319	0.248069	0.395833	0.448276	0.155106	fraction of total	9
Time base retracting	other	0	0.051663	0.181034	0.18222	0.271264	0.693878	0.149714	fraction of total	67
Time base stalling	VASP-responding	0.208333	0.293103	0.5	0.45812	0.592593	0.754545	0.21081	fraction of total	9
Time base stalling	other	0.105263	0.538075	0.670213	0.679669	0.863354	1	0.218665	fraction of total	67
Tip persistence	VASP-responding	16	26	30	35.7778	44	78	19.2209	s	9
Tip persistence	other	8	12	18	23.4328	31	70	15.1149	s	67
VASP-responding subcluster (n=37) vs. other filopodia (Fig. S4)
Parameter	Subgroup	Min.	1st Qu.	Median	Mean	3rd Qu.	Max.	SD	Units	N
Max length	VASP-responding	1.709	3.814	7.459	8.04084	11.941	18.241	4.98075	µm	37
Max length	other	1.977	5.1625	6.883	7.37528	9.6825	14.136	3.16753	µm	39
Straightness	VASP-responding	0.750928	0.915497	0.919394	0.914035	0.939326	0.968269	0.0517101	a.u.	24
Straightness	other	0.674156	0.912668	0.922506	0.904456	0.936261	0.959996	0.0720846	a.u.	29
Tip extension rate	VASP-responding	0.0344	0.04655	0.06235	0.06349	0.07625	0.1194	0.0192733	µm/s	35
Tip extension rate	other	0.0332	0.04435	0.052725	0.0557357	0.0651	0.09335	0.0152769	µm/s	28
Tip retraction rate	VASP-responding	0.0335	0.0516	0.0583	0.0639852	0.07265	0.1275	0.0206724	µm/s	27
Tip retraction rate	other	0.0358	0.0409375	0.045875	0.0509136	0.054325	0.0959	0.0152519	µm/s	22
Base invasion rate	VASP-responding	0.0331	0.043625	0.05955	0.0669145	0.079975	0.1633	0.0317243	µm/s	31
Base invasion rate	other	0.0333	0.0449875	0.057375	0.0622779	0.065625	0.1726	0.0278566	µm/s	34
Base retraction rate	VASP-responding	0.0349	0.046725	0.0625	0.0640145	0.072725	0.1588	0.0227693	µm/s	31
Base retraction rate	other	0.0352	0.0448467	0.05275	0.0591543	0.0614625	0.1464	0.0229835	µm/s	34
Time tip extending	VASP-responding	0	0.155172	0.271186	0.331517	0.391304	1	0.249122	fraction of total	37
Time tip extending	other	0	0	0.137931	0.216438	0.366013	0.9	0.260618	fraction of total	39
Time tip retracting	VASP-responding	0	0.0121951	0.139241	0.14003	0.206897	0.440678	0.12221	fraction of total	37
Time tip retracting	other	0	0	0.0258621	0.0487273	0.0811987	0.221053	0.0570297	fraction of total	39
Time tip stalling	VASP-responding	0	0.383562	0.55102	0.528453	0.71028	0.974138	0.249697	fraction of total	37
Time tip stalling	other	0.1	0.574016	0.834862	0.734834	0.92619	1	0.253543	fraction of total	39
Time base invading	VASP-responding	0	0.047619	0.162162	0.172022	0.225225	0.789474	0.165349	fraction of total	37
Time base invading	other	0	0.0440742	0.0990991	0.126979	0.208333	0.5	0.112272	fraction of total	39
Time base retracting	VASP-responding	0	0.0545455	0.189189	0.194067	0.289474	0.74359	0.176414	fraction of total	37
Time base retracting	other	0	0.0540698	0.189655	0.178388	0.265204	0.56	0.133491	fraction of total	39
Time base stalling	VASP-responding	0.105263	0.516129	0.648649	0.633912	0.836207	1	0.239703	fraction of total	37
Time base stalling	other	0.28	0.531392	0.685714	0.694634	0.867916	1	0.203222	fraction of total	39
Tip persistence	VASP-responding	10	16	22	28.4865	38	78	17.2008	s	37
Tip persistence	other	8	12	16	21.4872	24	58	14.1995	s	39

## Sheet: Comparison
BATCH vs. MANUAL (Fig. S1)
	Fold change (median)	Fold change (mean)	z-score	Cliff's delta	P (Mann-Whitney)	P (Holm-adjusted)
Max length	0.733682	0.833301	-0.278716	-0.196443	0.000821028	0.0106734
Straightness	0.995333	0.96543	-0.660132	-0.155385	0.0431328	0.474461
Tip extension rate	1	1.01193	0.0300854	0.00211439	0.976686	1
Tip retraction rate	1.03933	1.0776	0.250233	0.107784	0.143513	1
Base invasion rate	1.00152	1.04469	0.0814773	0.0182309	0.781614	1
Base retraction rate	1.02155	1.11074	0.364659	0.0590763	0.370818	1
Time tip extending	0.980417	1.02861	0.0292956	-0.00328947	0.95759	1
Time tip retracting	0.9423	0.993816	-0.00512432	-0.032104	0.598021	1
Time tip stalling	0.9684	0.986362	-0.0254519	-0.00676872	0.912945	1
Time base invading	0.950778	0.962699	-0.0424333	-0.0435429	0.475629	1
Time base retracting	1.07034	1.14376	0.16278	0.050886	0.404422	1
Time base stalling	0.981063	0.954882	-0.0997974	-0.0473965	0.438033	1
Tip persistence	0.8	0.88665	-0.165679	-0.129949	0.0392687	0.471225
ENA vs. CTRL (Fig. 5)
	Fold change (median)	Fold change (mean)	z-score	Cliff's delta	P (Mann-Whitney)	P (Holm-adjusted)
Max length	0.969819	0.984887	-0.0219359	0.0162643	0.865839	1
Straightness	1.00543	0.993537	-0.142289	-0.0448718	0.739791	1
Tip extension rate	1.03918	0.987808	-0.0328081	-0.00518276	0.963412	1
Tip retraction rate	1.37607	1.2703	0.726848	0.304965	0.0302231	0.392901
Base invasion rate	1.12775	1.07403	0.0942238	0.144124	0.212638	1
Base retraction rate	1.03643	1.10503	0.362556	0.139788	0.207522	1
Time tip extending	1.3	0.978022	-0.0300045	0.00227273	0.983386	1
Time tip retracting	n/a	0.917643	-0.053394	0.0134298	0.887923	1
Time tip stalling	0.896429	1.0492	0.0592973	0.0481405	0.629289	1
Time base invading	0.760188	1.01479	0.0145465	-0.0256566	0.795585	1
Time base retracting	1.28527	1.17859	0.173361	0.120404	0.223654	1
Time base stalling	0.771999	0.899113	-0.186794	-0.146061	0.14094	1
Tip persistence	1	0.985377	-0.0152045	0.112542	0.266032	1
VASP vs. CTRL (Fig. 5)
	Fold change (median)	Fold change (mean)	z-score	Cliff's delta	P (Mann-Whitney)	P (Holm-adjusted)
Max length	1.21211	1.0823	0.131203	0.0662909	0.458442	1
Straightness	1.00737	1.01076	0.129666	0.205027	0.0823756	0.988507
Tip extension rate	0.829819	0.854293	-0.436307	-0.290909	0.00336929	0.0438008
Tip retraction rate	1.14343	1.10878	0.408676	0.167284	0.129653	1
Base invasion rate	1.03944	1.0775	0.238362	-0.000206782	1	1
Base retraction rate	0.901847	0.987196	-0.0365611	-0.0925647	0.326158	1
Time tip extending	0.772831	0.866396	-0.156353	-0.11069	0.220497	1
Time tip retracting	1.10147	1.3072	0.283098	0.0286195	0.748584	1
Time tip stalling	1.0542	1.0331	0.0578279	0.0415264	0.647106	1
Time base invading	1.09267	1.06387	0.076228	0.0368988	0.68231	1
Time base retracting	0.82069	0.825677	-0.22784	-0.14953	0.0969189	1
Time base stalling	1.08005	1.07133	0.150867	0.108209	0.229998	1
Tip persistence	1.125	1.13667	0.183701	0.0867244	0.340136	1
ENA-responding subcluster (top-correlating subcluster) vs other filopodia (Fig. 6)
	Fold change (median)	Fold change (mean)	z-score	Cliff's delta	P (Mann-Whitney)	P (Holm-adjusted)
Max length	1.12023	1.01832	-0.0347839	0.0669643	0.732296	1
Straightness	1.02066	1.02576	-1.08792	0.454545	0.0305649	0.397343
Tip extension rate	1.06104	1.09652	-0.288829	0.206349	0.293777	1
Tip retraction rate	1.14851	1.30446	-0.588631	0.377622	0.0673132	0.740445
Base invasion rate	1.09091	0.899952	0.327514	-0.0198511	0.928259	1
Base retraction rate	0.978382	0.921759	0.32393	-0.0285714	0.889773	1
Time tip extending	1.23648	1.20159	-0.347029	0.180804	0.339295	1
Time tip retracting	2.51752	1.32632	-0.361665	0.325893	0.0813874	0.813874
Time tip stalling	0.581323	0.775658	0.603964	-0.227679	0.227967	1
Time base invading	0.970457	0.998598	0.00191747	-0.00223214	1	1
Time base retracting	0.943766	0.911202	0.189517	-0.0714286	0.711353	1
Time base stalling	0.994197	1.04886	-0.107917	0.00446429	0.990476	1
Tip persistence	1.47368	1.25863	-0.482919	0.395089	0.0350057	0.420068
VASP-responding subcluster (top correlating subcluster) vs other filopodia (Fig. 7)
	Fold change (median)	Fold change (mean)	z-score	Cliff's delta	P (Mann-Whitney)	P (Holm-adjusted)
Max length	1.85312	1.68291	-1.05882	0.59204	0.00421529	0.0379376
Straightness	1.00256	0.993675	0.0916503	-0.105556	0.651788	0.651788
Tip extension rate	1.43196	1.33767	-1.89899	0.683128	0.0011511	0.0138132
Tip retraction rate	1.16182	1.12557	-0.471513	0.368902	0.104579	0.418318
Base invasion rate	1.37747	1.25102	-0.470254	0.407407	0.0519864	0.259932
Base retraction rate	1.23213	1.04637	-0.278285	0.261905	0.213469	0.455601
Time tip extending	1.96909	1.54829	-0.968327	0.489221	0.0178281	0.124797
Time tip retracting	4.08411	3.21565	-1.17421	0.686567	0.000703427	0.00914456
Time tip stalling	0.524874	0.546765	1.9576	-0.658375	0.00145068	0.0149502
Time base invading	2.2911	2.12736	-1.12288	0.661692	0.00135911	0.0149502
Time base retracting	1.41033	1.36137	-0.424542	0.296849	0.151867	0.455601
Time base stalling	0.746032	0.674034	1.05094	-0.515755	0.0126722	0.101377
Tip persistence	1.66667	1.52682	-0.642265	0.482587	0.0192226	0.124797
VASP-responding subcluster (n=37) vs other filopodia (Fig. S4)
	Fold change (median)	Fold change (mean)	z-score	Cliff's delta	P (Mann-Whitney)	P (Holm-adjusted)
Max length	1.08368	1.09024	-0.133626	0.018711	0.893166	1
Straightness	0.996626	1.01059	-0.185243	0.0114943	0.950564	1
Tip extension rate	1.18255	1.13913	-0.402334	0.216327	0.145358	1
Tip retraction rate	1.27084	1.25674	-0.632318	0.505051	0.00265459	0.0292005
Base invasion rate	1.03791	1.07445	-0.146152	0.0512334	0.727798	1
Base retraction rate	1.18483	1.08216	-0.213456	0.222011	0.125967	1
Time tip extending	1.9661	1.5317	-0.461939	0.356202	0.00753244	0.0753244
Time tip retracting	5.38397	2.87374	-0.747097	0.448371	0.000612634	0.00735161
Time tip stalling	0.660013	0.719145	0.826529	-0.469161	0.000441422	0.00573849
Time base invading	1.63636	1.35473	-0.272412	0.127512	0.340893	1
Time base retracting	0.997543	1.08789	-0.0888751	0.000693001	1	1
Time base stalling	0.945946	0.912584	0.253322	-0.126126	0.346768	1
Tip persistence	1.375	1.32574	-0.406917	0.29799	0.0251671	0.226504

## Sheet: Properties_Fluorescence
Fluorescence measurements
ENA-responding subcluster (top-correlating subcluster) vs. other filopodia (Fig. 6)
Parameter	Subgroup	Min.	1st Qu.	Median	Mean	3rd Qu.	Max.	SD	Units	N
Variance of tip F	ENA-responding	0.00747052	0.0277413	0.103703	0.278119	0.466376	1.06892	0.339519	a.u.	14
Variance of tip F	other	0.00380863	0.0297436	0.0679612	0.10275	0.12522	0.462131	0.109152	a.u.	32
Autocorrelation of tip F	ENA-responding	26	32.5	41	46.7143	62.5	76	17.1439	s	14
Autocorrelation of tip F	other	4	15	33	35.3125	52.5	94	25.0708	s	32
Mean F filopodium (raw)	ENA-responding	114.167	117.928	123.913	127.612	133.271	162.454	13.3391	a.u.	14
Mean F filopodium (raw)	other	106.438	115.482	118.375	123.211	130.225	157.347	12.3622	a.u.	32
Mean F body (raw)	ENA-responding	149.256	158.969	185.77	201.534	235.576	279.514	45.6468	a.u.	14
Mean F body (raw)	other	121.859	153.725	160.433	185.638	202.325	296.865	50.0845	a.u.	32
Mean F tip (raw)	ENA-responding	123.287	136.52	172.32	186.723	198.398	328.161	65.4202	a.u.	14
Mean F tip (raw)	other	108.801	124.872	139.349	177.026	169.527	586.124	96.3364	a.u.	32
Mean F filopodium (bg-corr)	ENA-responding	-2.29333	6.00111	7.86096	12.4736	16.6336	47.7833	12.6268	a.u.	14
Mean F filopodium (bg-corr)	other	-6.53232	3.34417	6.08837	9.54128	10.6361	44.2285	11.5496	a.u.	32
Mean F body (bg-corr)	ENA-responding	36.9954	49.6549	74.0335	86.3962	120.915	148.174	40.1686	a.u.	14
Mean F body (bg-corr)	other	16.9764	41.8272	48.7851	71.9675	89.2142	164.096	43.3589	a.u.	32
Mean F tip (bg-corr)	ENA-responding	6.63423	20.5049	60.0248	71.5853	84.1194	196.63	62.5949	a.u.	14
Mean F tip (bg-corr)	other	3.91849	13.4012	29.8158	63.356	57.1849	471.462	92.7975	a.u.	32
Mean F filopodium (bg-corr & norm)	ENA-responding	-0.0142132	0.0952641	0.122618	0.144882	0.181664	0.397508	0.0994818	a.u.	14
Mean F filopodium (bg-corr & norm)	other	-0.0390208	0.0742357	0.115162	0.155544	0.180161	0.896452	0.175179	a.u.	32
Mean F tip (bg-corr & norm)	ENA-responding	0.040255	0.344835	0.799969	0.833314	1.31675	1.9326	0.562773	a.u.	14
Mean F tip (bg-corr & norm)	other	0.0462124	0.345164	0.510349	0.717124	0.819334	3.89634	0.70855	a.u.	32
VASP-responding subcluster (top-correlating subcluster) vs. other filopodia (Fig. 7)
Parameter	Subgroup	Min.	1st Qu.	Median	Mean	3rd Qu.	Max.	SD	Units	N
Variance of tip F	VASP-responding	0.016216	0.218412	0.464492	0.71969	1.27985	1.80173	0.67804	a.u.	9
Variance of tip F	other	0.00124763	0.0266941	0.0552497	0.143239	0.117926	1.82332	0.264745	a.u.	67
Autocorrelation of tip F	VASP-responding	20	38	50	66.2222	92	130	37.8476	s	9
Autocorrelation of tip F	other	10	24	36	40.1194	50	96	22.2026	s	67
Mean F filopodium (raw)	VASP-responding	118.461	153.609	162.883	180.48	194.095	315.564	57.3276	a.u.	9
Mean F filopodium (raw)	other	111.166	138.19	153.147	156.64	172.451	231.073	26.3694	a.u.	67
Mean F body (raw)	VASP-responding	152.867	320.195	324.304	313.182	348.952	358.873	62.6865	a.u.	9
Mean F body (raw)	other	152.897	294.486	322.264	315.189	357.199	423.097	58.3584	a.u.	67
Mean F tip (raw)	VASP-responding	165.994	170.471	341.52	336.441	409.345	572.455	149.18	a.u.	9
Mean F tip (raw)	other	110.933	185.193	223.641	264.914	304.069	780.718	118.415	a.u.	67
Mean F filopodium (bg-corr)	VASP-responding	12.8478	33.7668	47.2548	63.9084	78.8348	192.168	53.8628	a.u.	9
Mean F filopodium (bg-corr)	other	3.76422	22.5439	36.4564	40.328	53.1738	107.592	23.3314	a.u.	67
Mean F body (bg-corr)	VASP-responding	47.2542	199.039	209.226	196.611	225.556	243.613	58.9564	a.u.	9
Mean F body (bg-corr)	other	47.3012	179.038	207.772	198.876	235.759	298.429	54.0414	a.u.	67
Mean F tip (bg-corr)	VASP-responding	51.9716	63.11	226.441	219.87	294.085	449.059	145.699	a.u.	9
Mean F tip (bg-corr)	other	3.61466	68.8208	116.387	148.601	183.074	657.236	116.795	a.u.	67
Mean F filopodium (bg-corr & norm)	VASP-responding	0.124533	0.187184	0.276432	0.314344	0.314332	0.836875	0.217113	a.u.	9
Mean F filopodium (bg-corr & norm)	other	0.0417791	0.126346	0.184062	0.199411	0.234891	0.532936	0.101708	a.u.	67
Mean F tip (bg-corr & norm)	VASP-responding	0.255676	0.894301	1.15692	1.11404	1.30882	1.95289	0.601653	a.u.	9
Mean F tip (bg-corr & norm)	other	0.0404535	0.373084	0.607706	0.746977	0.985857	3.21501	0.559773	a.u.	67

## Sheet: Comparison_Fluorescence
ENA: top-correlating subcluster vs. other filopodia (Fig. 6)
	Fold change (median)	Fold change (mean)	z-score	Cliff's delta	P (Mann-Whitney)	P (Holm-adjusted)
Variance of tip F	1.52591	2.70674	-0.516519	0.160714	0.401193	1
Autocorrelation of tip F	1.24242	1.32288	-0.665065	0.305804	0.104109	1
Mean F filopodium (raw)	1.04678	1.03572	-0.329897	0.276786	0.143486	1
Mean F body (raw)	1.15792	1.08563	-0.348259	0.189732	0.315997	1
Mean F tip (raw)	1.23661	1.05478	-0.148234	0.28125	0.136973	1
Mean F filopodium (bg-corr)	1.29114	1.30733	-0.232234	0.200893	0.291851	1
Mean F body (bg-corr)	1.51754	1.20049	-0.359205	0.158482	0.403381	1
Mean F tip (bg-corr)	2.01319	1.12989	-0.13147	0.241071	0.204133	1
Mean F filopodium (bg-corr & norm)	1.06475	0.931453	0.107176	0.0714286	0.714597	1
Mean F tip (bg-corr & norm)	1.56749	1.16202	-0.206459	0.160714	0.401193	1
VASP: top-correlating subcluster vs. other filopodia (Fig. 7)
	Fold change (median)	Fold change (mean)	z-score	Cliff's delta	P (Mann-Whitney)	P (Holm-adjusted)
Variance of tip F	8.40713	5.0244	-0.850173	0.555556	0.00725851	0.0725851
Autocorrelation of tip F	1.38889	1.65063	-0.689681	0.439469	0.0335967	0.30237
Mean F filopodium (raw)	1.06357	1.15219	-0.415843	0.270315	0.192854	1
Mean F body (raw)	1.00633	0.993634	0.0320098	0.0480929	0.821895	1
Mean F tip (raw)	1.52709	1.27	-0.479471	0.266998	0.198406	1
Mean F filopodium (bg-corr)	1.2962	1.58471	-0.437786	0.266998	0.198406	1
Mean F body (bg-corr)	1.007	0.988608	0.0384271	0.0746269	0.723532	1
Mean F tip (bg-corr)	1.94559	1.47959	-0.489147	0.273632	0.187417	1
Mean F filopodium (bg-corr & norm)	1.50184	1.57636	-0.529371	0.393035	0.0578272	0.462618
Mean F tip (bg-corr & norm)	1.90376	1.4914	-0.610092	0.366501	0.0769949	0.538964
