# Supplementary material for: Filopodyan: An open-source pipeline for the analysis of filopodia
Source: J Cell Biol. 2017 Oct 2;216(10):3405–22. doi: 10.1083/jcb.201705113 (PMC5626553; doi:10.1083/jcb.201705113)
Supplement: Data tables (ZIP file) [file JCB_201705113_DataS1.zip]

Archive with 709 entries (670 files):
- Data Tables/
- Data Tables/.DS_Store
- __MACOSX/
- __MACOSX/Data Tables/
- __MACOSX/Data Tables/._.DS_Store
- Data Tables/Fig3-4_Control-dataset/
- Data Tables/Fig3-4_Control-dataset/.DS_Store
- __MACOSX/Data Tables/Fig3-4_Control-dataset/
- __MACOSX/Data Tables/Fig3-4_Control-dataset/._.DS_Store
- Data Tables/Fig3-4_Control-dataset/CTRL_RENYI2-6_ED4_v20170201/
- Data Tables/Fig3-4_Control-dataset/CTRL_RENYI2-6_ED4_v20170201/.DS_Store
- __MACOSX/Data Tables/Fig3-4_Control-dataset/CTRL_RENYI2-6_ED4_v20170201/
- __MACOSX/Data Tables/Fig3-4_Control-dataset/CTRL_RENYI2-6_ED4_v20170201/._.DS_Store
- Data Tables/Fig3-4_Control-dataset/CTRL_RENYI2-6_ED4_v20170201/s09_NeonCyto_GC1_tif Bodies.txt
- Data Tables/Fig3-4_Control-dataset/CTRL_RENYI2-6_ED4_v20170201/s09_NeonCyto_GC1_tif Coordinates.txt
- Data Tables/Fig3-4_Control-dataset/CTRL_RENYI2-6_ED4_v20170201/s09_NeonCyto_GC1_tif Filopodia.txt
- Data Tables/Fig3-4_Control-dataset/CTRL_RENYI2-6_ED4_v20170201/s09_NeonCyto_GC1_tif.txt
- Data Tables/Fig3-4_Control-dataset/CTRL_RENYI2-6_ED4_v20170201/s09_NeonCyto_GC2a-x_tif.txt
- Data Tables/Fig3-4_Control-dataset/CTRL_RENYI2-6_ED4_v20170201/s09_NeonCyto_GC2a_x_tif Bodies.txt
- Data Tables/Fig3-4_Control-dataset/CTRL_RENYI2-6_ED4_v20170201/s09_NeonCyto_GC2a_x_tif Coordinates.txt
- Data Tables/Fig3-4_Control-dataset/CTRL_RENYI2-6_ED4_v20170201/s09_NeonCyto_GC2a_x_tif Filopodia.txt
- Data Tables/Fig3-4_Control-dataset/CTRL_RENYI2-6_ED4_v20170201/s09_NeonCyto_GC2b-3_tif.txt
- Data Tables/Fig3-4_Control-dataset/CTRL_RENYI2-6_ED4_v20170201/s09_NeonCyto_GC2b_3_tif Bodies.txt
- Data Tables/Fig3-4_Control-dataset/CTRL_RENYI2-6_ED4_v20170201/s09_NeonCyto_GC2b_3_tif Coordinates.txt
- Data Tables/Fig3-4_Control-dataset/CTRL_RENYI2-6_ED4_v20170201/s09_NeonCyto_GC2b_3_tif Filopodia.txt
- Data Tables/Fig3-4_Control-dataset/CTRL_RENYI2-6_ED4_v20170201/s10_NeonCyto_GC10_tif Bodies.txt
- Data Tables/Fig3-4_Control-dataset/CTRL_RENYI2-6_ED4_v20170201/s10_NeonCyto_GC10_tif Coordinates.txt
- Data Tables/Fig3-4_Control-dataset/CTRL_RENYI2-6_ED4_v20170201/s10_NeonCyto_GC10_tif Filopodia.txt
- Data Tables/Fig3-4_Control-dataset/CTRL_RENYI2-6_ED4_v20170201/s10_NeonCyto_GC10_tif.txt
- Data Tables/Fig3-4_Control-dataset/CTRL_RENYI2-6_ED4_v20170201/s10_NeonCyto_GC1_tif Bodies.txt
- Data Tables/Fig3-4_Control-dataset/CTRL_RENYI2-6_ED4_v20170201/s10_NeonCyto_GC1_tif Coordinates.txt
- Data Tables/Fig3-4_Control-dataset/CTRL_RENYI2-6_ED4_v20170201/s10_NeonCyto_GC1_tif Filopodia.txt
- Data Tables/Fig3-4_Control-dataset/CTRL_RENYI2-6_ED4_v20170201/s10_NeonCyto_GC1_tif.txt
- Data Tables/Fig3-4_Control-dataset/CTRL_RENYI2-6_ED4_v20170201/s10_NeonCyto_GC2x_tif Bodies.txt
- Data Tables/Fig3-4_Control-dataset/CTRL_RENYI2-6_ED4_v20170201/s10_NeonCyto_GC2x_tif Coordinates.txt
- Data Tables/Fig3-4_Control-dataset/CTRL_RENYI2-6_ED4_v20170201/s10_NeonCyto_GC2x_tif Filopodia.txt
- Data Tables/Fig3-4_Control-dataset/CTRL_RENYI2-6_ED4_v20170201/s10_NeonCyto_GC2x_tif.txt
- Data Tables/Fig3-4_Control-dataset/CTRL_RENYI2-6_ED4_v20170201/s10_NeonCyto_GC3_tif Bodies.txt
- Data Tables/Fig3-4_Control-dataset/CTRL_RENYI2-6_ED4_v20170201/s10_NeonCyto_GC3_tif Coordinates.txt
- Data Tables/Fig3-4_Control-dataset/CTRL_RENYI2-6_ED4_v20170201/s10_NeonCyto_GC3_tif Filopodia.txt
- Data Tables/Fig3-4_Control-dataset/CTRL_RENYI2-6_ED4_v20170201/s10_NeonCyto_GC3_tif.txt
- Data Tables/Fig3-4_Control-dataset/CTRL_RENYI2-6_ED4_v20170201/s10_NeonCyto_GC7x_tif Bodies.txt
- Data Tables/Fig3-4_Control-dataset/CTRL_RENYI2-6_ED4_v20170201/s10_NeonCyto_GC7x_tif Coordinates.txt
- Data Tables/Fig3-4_Control-dataset/CTRL_RENYI2-6_ED4_v20170201/s10_NeonCyto_GC7x_tif Filopodia.txt
- Data Tables/Fig3-4_Control-dataset/CTRL_RENYI2-6_ED4_v20170201/s10_NeonCyto_GC7x_tif.txt
- Data Tables/Fig3-4_Control-dataset/CTRL_RENYI2-6_ED4_v20170201/s11_NeonCyto_GC1a_tif Bodies.txt
- Data Tables/Fig3-4_Control-dataset/CTRL_RENYI2-6_ED4_v20170201/s11_NeonCyto_GC1a_tif Coordinates.txt
- Data Tables/Fig3-4_Control-dataset/CTRL_RENYI2-6_ED4_v20170201/s11_NeonCyto_GC1a_tif Filopodia.txt
- Data Tables/Fig3-4_Control-dataset/CTRL_RENYI2-6_ED4_v20170201/s11_NeonCyto_GC1a_tif.txt
- Data Tables/Fig3-4_Control-dataset/CTRL_RENYI2-6_ED4_v20170201/s11_NeonCyto_GC1b-1_tif.txt
- Data Tables/Fig3-4_Control-dataset/CTRL_RENYI2-6_ED4_v20170201/s11_NeonCyto_GC1b_1_tif Bodies.txt
- Data Tables/Fig3-4_Control-dataset/CTRL_RENYI2-6_ED4_v20170201/s11_NeonCyto_GC1b_1_tif Coordinates.txt
- Data Tables/Fig3-4_Control-dataset/CTRL_RENYI2-6_ED4_v20170201/s11_NeonCyto_GC1b_1_tif Filopodia.txt
- Data Tables/Fig3-4_Control-dataset/CTRL_RENYI2-6_ED4_v20170201/s11_NeonCyto_GC2x_tif Bodies.txt
- Data Tables/Fig3-4_Control-dataset/CTRL_RENYI2-6_ED4_v20170201/s11_NeonCyto_GC2x_tif Coordinates.txt
- Data Tables/Fig3-4_Control-dataset/CTRL_RENYI2-6_ED4_v20170201/s11_NeonCyto_GC2x_tif Filopodia.txt
- Data Tables/Fig3-4_Control-dataset/CTRL_RENYI2-6_ED4_v20170201/s11_NeonCyto_GC2x_tif.txt
- Data Tables/Fig3-4_Control-dataset/CTRL_RENYI2-6_ED4_v20170201/s11_NeonCyto_GC3x_tif Bodies.txt
- Data Tables/Fig3-4_Control-dataset/CTRL_RENYI2-6_ED4_v20170201/s11_NeonCyto_GC3x_tif Coordinates.txt
- Data Tables/Fig3-4_Control-dataset/CTRL_RENYI2-6_ED4_v20170201/s11_NeonCyto_GC3x_tif Filopodia.txt
- Data Tables/Fig3-4_Control-dataset/CTRL_RENYI2-6_ED4_v20170201/s11_NeonCyto_GC3x_tif.txt
- Data Tables/Fig3-4_Control-dataset/CTRL_RENYI2-6_ED4_v20170201/s11_NeonCyto_GC4x-2_tif.txt
- Data Tables/Fig3-4_Control-dataset/CTRL_RENYI2-6_ED4_v20170201/s11_NeonCyto_GC4x_2_tif Bodies.txt
- Data Tables/Fig3-4_Control-dataset/CTRL_RENYI2-6_ED4_v20170201/s11_NeonCyto_GC4x_2_tif Coordinates.txt
- Data Tables/Fig3-4_Control-dataset/CTRL_RENYI2-6_ED4_v20170201/s11_NeonCyto_GC4x_2_tif Filopodia.txt
- Data Tables/Fig3-4_Control-dataset/CTRL_RENYI2-6_ED4_v20170201/s11_NeonCyto_GC5x_tif Bodies.txt
- Data Tables/Fig3-4_Control-dataset/CTRL_RENYI2-6_ED4_v20170201/s11_NeonCyto_GC5x_tif Coordinates.txt
- Data Tables/Fig3-4_Control-dataset/CTRL_RENYI2-6_ED4_v20170201/s11_NeonCyto_GC5x_tif Filopodia.txt
- Data Tables/Fig3-4_Control-dataset/CTRL_RENYI2-6_ED4_v20170201/s11_NeonCyto_GC5x_tif.txt
- Data Tables/Fig3-4_Control-dataset/CTRL_RENYI2-6_ED4_v20170201/s13_NeonCYTO_GC2_tif Bodies.txt
- Data Tables/Fig3-4_Control-dataset/CTRL_RENYI2-6_ED4_v20170201/s13_NeonCYTO_GC2_tif Coordinates.txt
- Data Tables/Fig3-4_Control-dataset/CTRL_RENYI2-6_ED4_v20170201/s13_NeonCYTO_GC2_tif Filopodia.txt
- Data Tables/Fig3-4_Control-dataset/CTRL_RENYI2-6_ED4_v20170201/s13_NeonCYTO_GC2_tif.txt
- Data Tables/Fig3-4_Control-dataset/CTRL_RENYI2-6_ED4_v20170201/s13_NeonCYTO_GC4_tif Bodies.txt
- Data Tables/Fig3-4_Control-dataset/CTRL_RENYI2-6_ED4_v20170201/s13_NeonCYTO_GC4_tif Coordinates.txt
- Data Tables/Fig3-4_Control-dataset/CTRL_RENYI2-6_ED4_v20170201/s13_NeonCYTO_GC4_tif Filopodia.txt
- Data Tables/Fig3-4_Control-dataset/CTRL_RENYI2-6_ED4_v20170201/s13_NeonCYTO_GC4_tif.txt
- Data Tables/Fig3-4_Control-dataset/CTRL_RENYI2-6_ED4_v20170201/s13_NeonCYTO_GC6x_tif Bodies.txt
- Data Tables/Fig3-4_Control-dataset/CTRL_RENYI2-6_ED4_v20170201/s13_NeonCYTO_GC6x_tif Coordinates.txt
- Data Tables/Fig3-4_Control-dataset/CTRL_RENYI2-6_ED4_v20170201/s13_NeonCYTO_GC6x_tif Filopodia.txt
- Data Tables/Fig3-4_Control-dataset/CTRL_RENYI2-6_ED4_v20170201/s13_NeonCYTO_GC6x_tif.txt
- Data Tables/Fig3-4_Control-dataset/CTRL_RENYI2-6_ED4_v20170201/s13_NeonCYTO_GC8x_tif Bodies.txt
- Data Tables/Fig3-4_Control-dataset/CTRL_RENYI2-6_ED4_v20170201/s13_NeonCYTO_GC8x_tif Coordinates.txt
- Data Tables/Fig3-4_Control-dataset/CTRL_RENYI2-6_ED4_v20170201/s13_NeonCYTO_GC8x_tif Filopodia.txt
- Data Tables/Fig3-4_Control-dataset/CTRL_RENYI2-6_ED4_v20170201/s13_NeonCYTO_GC8x_tif.txt
- Data Tables/Fig3-4_Control-dataset/CTRL_RENYI2-6_ED4_v20170201/s13_NeonCYTO_GC9x_tif Bodies.txt
- Data Tables/Fig3-4_Control-dataset/CTRL_RENYI2-6_ED4_v20170201/s13_NeonCYTO_GC9x_tif Coordinates.txt
- Data Tables/Fig3-4_Control-dataset/CTRL_RENYI2-6_ED4_v20170201/s13_NeonCYTO_GC9x_tif Filopodia.txt
- Data Tables/Fig3-4_Control-dataset/CTRL_RENYI2-6_ED4_v20170201/s13_NeonCYTO_GC9x_tif.txt
- Data Tables/Fig3-4_Control-dataset/CTRL_RENYI2-6_ED4_v20170201/Track Edits - s09_NeonCyto_GC1_tif.txt
- Data Tables/Fig3-4_Control-dataset/CTRL_RENYI2-6_ED4_v20170201/Track Edits - s09_NeonCyto_GC2a-x_tif.txt
- Data Tables/Fig3-4_Control-dataset/CTRL_RENYI2-6_ED4_v20170201/Track Edits - s09_NeonCyto_GC2b-3_tif.txt
- Data Tables/Fig3-4_Control-dataset/CTRL_RENYI2-6_ED4_v20170201/Track Edits - s10_NeonCyto_GC10_tif.txt
- Data Tables/Fig3-4_Control-dataset/CTRL_RENYI2-6_ED4_v20170201/Track Edits - s10_NeonCyto_GC2x_tif.txt
- Data Tables/Fig3-4_Control-dataset/CTRL_RENYI2-6_ED4_v20170201/Track Edits - s10_NeonCyto_GC3_tif.txt
- Data Tables/Fig3-4_Control-dataset/CTRL_RENYI2-6_ED4_v20170201/Track Edits - s10_NeonCyto_GC7x_tif.txt
- Data Tables/Fig3-4_Control-dataset/CTRL_RENYI2-6_ED4_v20170201/Track Edits - s11_NeonCyto_GC1a_tif.txt
- Data Tables/Fig3-4_Control-dataset/CTRL_RENYI2-6_ED4_v20170201/Track Edits - s11_NeonCyto_GC1b-1_tif.txt
- Data Tables/Fig3-4_Control-dataset/CTRL_RENYI2-6_ED4_v20170201/Track Edits - s11_NeonCyto_GC2x_tif.txt
- Data Tables/Fig3-4_Control-dataset/CTRL_RENYI2-6_ED4_v20170201/Track Edits - s11_NeonCyto_GC3x_tif.txt
- Data Tables/Fig3-4_Control-dataset/CTRL_RENYI2-6_ED4_v20170201/Track Edits - s11_NeonCyto_GC4x-2_tif.txt
- Data Tables/Fig3-4_Control-dataset/CTRL_RENYI2-6_ED4_v20170201/Track Edits - s11_NeonCyto_GC5x_tif.txt
- Data Tables/Fig3-4_Control-dataset/CTRL_RENYI2-6_ED4_v20170201/Track Edits - s13_NeonCYTO_GC2_tif.txt
- Data Tables/Fig3-4_Control-dataset/CTRL_RENYI2-6_ED4_v20170201/Track Edits - s13_NeonCYTO_GC4_tif.txt
- Data Tables/Fig3-4_Control-dataset/CTRL_RENYI2-6_ED4_v20170201/Track Edits - s13_NeonCYTO_GC8x_tif.txt
- Data Tables/Fig3-4_Control-dataset/CTRL_RENYI2-6_ED4_v20170201/Track Edits - s13_NeonCYTO_GC9x_tif.txt
- Data Tables/Fig5_BaseF/
- Data Tables/Fig5_BaseF/.DS_Store
- __MACOSX/Data Tables/Fig5_BaseF/
- __MACOSX/Data Tables/Fig5_BaseF/._.DS_Store
- Data Tables/Fig5_BaseF/ENA_BaseF/
- Data Tables/Fig5_BaseF/ENA_BaseF/.DS_Store
- __MACOSX/Data Tables/Fig5_BaseF/ENA_BaseF/
- __MACOSX/Data Tables/Fig5_BaseF/ENA_BaseF/._.DS_Store
- Data Tables/Fig5_BaseF/ENA_BaseF/GAP-RFP/
- Data Tables/Fig5_BaseF/ENA_BaseF/GAP-RFP/.DS_Store
- __MACOSX/Data Tables/Fig5_BaseF/ENA_BaseF/GAP-RFP/
- __MACOSX/Data Tables/Fig5_BaseF/ENA_BaseF/GAP-RFP/._.DS_Store
- Data Tables/Fig5_BaseF/ENA_BaseF/GAP-RFP/NeonENA_GC10_tif Bodies.txt
- Data Tables/Fig5_BaseF/ENA_BaseF/GAP-RFP/NeonENA_GC10_tif Coordinates.txt
- Data Tables/Fig5_BaseF/ENA_BaseF/GAP-RFP/NeonENA_GC10_tif Filopodia.txt
- Data Tables/Fig5_BaseF/ENA_BaseF/GAP-RFP/NeonENA_GC10_tif.txt
- Data Tables/Fig5_BaseF/ENA_BaseF/GAP-RFP/NeonENA_GC14_tif Bodies.txt
- Data Tables/Fig5_BaseF/ENA_BaseF/GAP-RFP/NeonENA_GC14_tif Coordinates.txt
- Data Tables/Fig5_BaseF/ENA_BaseF/GAP-RFP/NeonENA_GC14_tif Filopodia.txt
- Data Tables/Fig5_BaseF/ENA_BaseF/GAP-RFP/NeonENA_GC14_tif.txt
- Data Tables/Fig5_BaseF/ENA_BaseF/GAP-RFP/NeonENA_GC15_tif Bodies.txt
- Data Tables/Fig5_BaseF/ENA_BaseF/GAP-RFP/NeonENA_GC15_tif Coordinates.txt
- Data Tables/Fig5_BaseF/ENA_BaseF/GAP-RFP/NeonENA_GC15_tif Filopodia.txt
- Data Tables/Fig5_BaseF/ENA_BaseF/GAP-RFP/NeonENA_GC15_tif.txt
- Data Tables/Fig5_BaseF/ENA_BaseF/GAP-RFP/NeonENA_GC1_tif Bodies.txt
- Data Tables/Fig5_BaseF/ENA_BaseF/GAP-RFP/NeonENA_GC1_tif Coordinates.txt
- Data Tables/Fig5_BaseF/ENA_BaseF/GAP-RFP/NeonENA_GC1_tif Filopodia.txt
- Data Tables/Fig5_BaseF/ENA_BaseF/GAP-RFP/NeonENA_GC1_tif.txt
- Data Tables/Fig5_BaseF/ENA_BaseF/GAP-RFP/NeonENA_GC4_tif Bodies.txt
- Data Tables/Fig5_BaseF/ENA_BaseF/GAP-RFP/NeonENA_GC4_tif Coordinates.txt
- Data Tables/Fig5_BaseF/ENA_BaseF/GAP-RFP/NeonENA_GC4_tif Filopodia.txt
- Data Tables/Fig5_BaseF/ENA_BaseF/GAP-RFP/NeonENA_GC4_tif.txt
- Data Tables/Fig5_BaseF/ENA_BaseF/GAP-RFP/NeonENA_GC5_tif Bodies.txt
- Data Tables/Fig5_BaseF/ENA_BaseF/GAP-RFP/NeonENA_GC5_tif Coordinates.txt
- Data Tables/Fig5_BaseF/ENA_BaseF/GAP-RFP/NeonENA_GC5_tif Filopodia.txt
- Data Tables/Fig5_BaseF/ENA_BaseF/GAP-RFP/NeonENA_GC5_tif.txt
- Data Tables/Fig5_BaseF/ENA_BaseF/GAP-RFP/NeonENA_GC7_tif Bodies.txt
- Data Tables/Fig5_BaseF/ENA_BaseF/GAP-RFP/NeonENA_GC7_tif Coordinates.txt
- Data Tables/Fig5_BaseF/ENA_BaseF/GAP-RFP/NeonENA_GC7_tif Filopodia.txt
- Data Tables/Fig5_BaseF/ENA_BaseF/GAP-RFP/NeonENA_GC7_tif.txt
- Data Tables/Fig5_BaseF/ENA_BaseF/GAP-RFP/NeonENA_GC8_tif Bodies.txt
- Data Tables/Fig5_BaseF/ENA_BaseF/GAP-RFP/NeonENA_GC8_tif Coordinates.txt
- Data Tables/Fig5_BaseF/ENA_BaseF/GAP-RFP/NeonENA_GC8_tif Filopodia.txt
- Data Tables/Fig5_BaseF/ENA_BaseF/GAP-RFP/NeonENA_GC8_tif.txt
- Data Tables/Fig5_BaseF/ENA_BaseF/GAP-RFP/Track Edits - NeonENA_GC10_tif.txt
- Data Tables/Fig5_BaseF/ENA_BaseF/GAP-RFP/Track Edits - NeonENA_GC14_tif.txt
- Data Tables/Fig5_BaseF/ENA_BaseF/GAP-RFP/Track Edits - NeonENA_GC15_tif.txt
- Data Tables/Fig5_BaseF/ENA_BaseF/GAP-RFP/Track Edits - NeonENA_GC1_tif.txt
- Data Tables/Fig5_BaseF/ENA_BaseF/GAP-RFP/Track Edits - NeonENA_GC4_tif.txt
- Data Tables/Fig5_BaseF/ENA_BaseF/GAP-RFP/Track Edits - NeonENA_GC5_tif.txt
- Data Tables/Fig5_BaseF/ENA_BaseF/GAP-RFP/Track Edits - NeonENA_GC7_tif.txt
- Data Tables/Fig5_BaseF/ENA_BaseF/GAP-RFP/Track Edits - NeonENA_GC8_tif.txt
- Data Tables/Fig5_BaseF/ENA_BaseF/NeonENA/
- Data Tables/Fig5_BaseF/ENA_BaseF/NeonENA/.DS_Store
- __MACOSX/Data Tables/Fig5_BaseF/ENA_BaseF/NeonENA/
- __MACOSX/Data Tables/Fig5_BaseF/ENA_BaseF/NeonENA/._.DS_Store
- Data Tables/Fig5_BaseF/ENA_BaseF/NeonENA/NeonENA_GC10_tif Bodies.txt
- Data Tables/Fig5_BaseF/ENA_BaseF/NeonENA/NeonENA_GC10_tif Coordinates.txt
- Data Tables/Fig5_BaseF/ENA_BaseF/NeonENA/NeonENA_GC10_tif Filopodia.txt
- Data Tables/Fig5_BaseF/ENA_BaseF/NeonENA/NeonENA_GC10_tif.txt
- Data Tables/Fig5_BaseF/ENA_BaseF/NeonENA/NeonENA_GC14_tif Bodies.txt
- Data Tables/Fig5_BaseF/ENA_BaseF/NeonENA/NeonENA_GC14_tif Coordinates.txt
- Data Tables/Fig5_BaseF/ENA_BaseF/NeonENA/NeonENA_GC14_tif Filopodia.txt
- Data Tables/Fig5_BaseF/ENA_BaseF/NeonENA/NeonENA_GC14_tif.txt
- Data Tables/Fig5_BaseF/ENA_BaseF/NeonENA/NeonENA_GC15_tif Bodies.txt
- Data Tables/Fig5_BaseF/ENA_BaseF/NeonENA/NeonENA_GC15_tif Coordinates.txt
- Data Tables/Fig5_BaseF/ENA_BaseF/NeonENA/NeonENA_GC15_tif Filopodia.txt
- Data Tables/Fig5_BaseF/ENA_BaseF/NeonENA/NeonENA_GC15_tif.txt
- Data Tables/Fig5_BaseF/ENA_BaseF/NeonENA/NeonENA_GC1_tif Bodies.txt
- Data Tables/Fig5_BaseF/ENA_BaseF/NeonENA/NeonENA_GC1_tif Coordinates.txt
- Data Tables/Fig5_BaseF/ENA_BaseF/NeonENA/NeonENA_GC1_tif Filopodia.txt
- Data Tables/Fig5_BaseF/ENA_BaseF/NeonENA/NeonENA_GC1_tif.txt
- Data Tables/Fig5_BaseF/ENA_BaseF/NeonENA/NeonENA_GC4_tif Bodies.txt
- Data Tables/Fig5_BaseF/ENA_BaseF/NeonENA/NeonENA_GC4_tif Coordinates.txt
- Data Tables/Fig5_BaseF/ENA_BaseF/NeonENA/NeonENA_GC4_tif Filopodia.txt
- Data Tables/Fig5_BaseF/ENA_BaseF/NeonENA/NeonENA_GC4_tif.txt
- Data Tables/Fig5_BaseF/ENA_BaseF/NeonENA/NeonENA_GC5_tif Bodies.txt
- Data Tables/Fig5_BaseF/ENA_BaseF/NeonENA/NeonENA_GC5_tif Coordinates.txt
- Data Tables/Fig5_BaseF/ENA_BaseF/NeonENA/NeonENA_GC5_tif Filopodia.txt
- Data Tables/Fig5_BaseF/ENA_BaseF/NeonENA/NeonENA_GC5_tif.txt
- Data Tables/Fig5_BaseF/ENA_BaseF/NeonENA/NeonENA_GC7_tif Bodies.txt
- Data Tables/Fig5_BaseF/ENA_BaseF/NeonENA/NeonENA_GC7_tif Coordinates.txt
- Data Tables/Fig5_BaseF/ENA_BaseF/NeonENA/NeonENA_GC7_tif Filopodia.txt
- Data Tables/Fig5_BaseF/ENA_BaseF/NeonENA/NeonENA_GC7_tif.txt
- Data Tables/Fig5_BaseF/ENA_BaseF/NeonENA/NeonENA_GC8_tif Bodies.txt
- Data Tables/Fig5_BaseF/ENA_BaseF/NeonENA/NeonENA_GC8_tif Coordinates.txt
- Data Tables/Fig5_BaseF/ENA_BaseF/NeonENA/NeonENA_GC8_tif Filopodia.txt
- Data Tables/Fig5_BaseF/ENA_BaseF/NeonENA/NeonENA_GC8_tif.txt
- Data Tables/Fig5_BaseF/ENA_BaseF/NeonENA/Track Edits - NeonENA_GC10_tif.txt
- Data Tables/Fig5_BaseF/ENA_BaseF/NeonENA/Track Edits - NeonENA_GC14_tif.txt
- Data Tables/Fig5_BaseF/ENA_BaseF/NeonENA/Track Edits - NeonENA_GC15_tif.txt
- Data Tables/Fig5_BaseF/ENA_BaseF/NeonENA/Track Edits - NeonENA_GC1_tif.txt
- Data Tables/Fig5_BaseF/ENA_BaseF/NeonENA/Track Edits - NeonENA_GC4_tif.txt
- Data Tables/Fig5_BaseF/ENA_BaseF/NeonENA/Track Edits - NeonENA_GC5_tif.txt
- Data Tables/Fig5_BaseF/ENA_BaseF/NeonENA/Track Edits - NeonENA_GC7_tif.txt
- Data Tables/Fig5_BaseF/ENA_BaseF/NeonENA/Track Edits - NeonENA_GC8_tif.txt
- Data Tables/Fig5_BaseF/ENA_Phenotype/
- Data Tables/Fig5_BaseF/ENA_Phenotype/.DS_Store
- __MACOSX/Data Tables/Fig5_BaseF/ENA_Phenotype/
- __MACOSX/Data Tables/Fig5_BaseF/ENA_Phenotype/._.DS_Store
- Data Tables/Fig5_BaseF/ENA_Phenotype/MANUAL_CTRL_s15_Renyi2-6_ed4/
- Data Tables/Fig5_BaseF/ENA_Phenotype/MANUAL_CTRL_s15_Renyi2-6_ed4/Neon Ctrl_GC10_tif.txt
- Data Tables/Fig5_BaseF/ENA_Phenotype/MANUAL_CTRL_s15_Renyi2-6_ed4/Neon Ctrl_GC13_tif.txt
- Data Tables/Fig5_BaseF/ENA_Phenotype/MANUAL_CTRL_s15_Renyi2-6_ed4/Neon Ctrl_GC14_tif.txt
- Data Tables/Fig5_BaseF/ENA_Phenotype/MANUAL_CTRL_s15_Renyi2-6_ed4/Neon Ctrl_GC15_tif.txt
- Data Tables/Fig5_BaseF/ENA_Phenotype/MANUAL_CTRL_s15_Renyi2-6_ed4/Neon Ctrl_GC3_tif.txt
- Data Tables/Fig5_BaseF/ENA_Phenotype/MANUAL_CTRL_s15_Renyi2-6_ed4/Neon Ctrl_GC6_tif.txt
- Data Tables/Fig5_BaseF/ENA_Phenotype/MANUAL_CTRL_s15_Renyi2-6_ed4/Neon_Ctrl_GC10_tif Bodies.txt
- Data Tables/Fig5_BaseF/ENA_Phenotype/MANUAL_CTRL_s15_Renyi2-6_ed4/Neon_Ctrl_GC10_tif Coordinates.txt
- Data Tables/Fig5_BaseF/ENA_Phenotype/MANUAL_CTRL_s15_Renyi2-6_ed4/Neon_Ctrl_GC10_tif Filopodia.txt
- Data Tables/Fig5_BaseF/ENA_Phenotype/MANUAL_CTRL_s15_Renyi2-6_ed4/Neon_Ctrl_GC13_tif Bodies.txt
- Data Tables/Fig5_BaseF/ENA_Phenotype/MANUAL_CTRL_s15_Renyi2-6_ed4/Neon_Ctrl_GC13_tif Coordinates.txt
- Data Tables/Fig5_BaseF/ENA_Phenotype/MANUAL_CTRL_s15_Renyi2-6_ed4/Neon_Ctrl_GC13_tif Filopodia.txt
- Data Tables/Fig5_BaseF/ENA_Phenotype/MANUAL_CTRL_s15_Renyi2-6_ed4/Neon_Ctrl_GC14_tif Bodies.txt
- Data Tables/Fig5_BaseF/ENA_Phenotype/MANUAL_CTRL_s15_Renyi2-6_ed4/Neon_Ctrl_GC14_tif Coordinates.txt
- Data Tables/Fig5_BaseF/ENA_Phenotype/MANUAL_CTRL_s15_Renyi2-6_ed4/Neon_Ctrl_GC14_tif Filopodia.txt
- Data Tables/Fig5_BaseF/ENA_Phenotype/MANUAL_CTRL_s15_Renyi2-6_ed4/Neon_Ctrl_GC15_tif Bodies.txt
- Data Tables/Fig5_BaseF/ENA_Phenotype/MANUAL_CTRL_s15_Renyi2-6_ed4/Neon_Ctrl_GC15_tif Coordinates.txt
- Data Tables/Fig5_BaseF/ENA_Phenotype/MANUAL_CTRL_s15_Renyi2-6_ed4/Neon_Ctrl_GC15_tif Filopodia.txt
- Data Tables/Fig5_BaseF/ENA_Phenotype/MANUAL_CTRL_s15_Renyi2-6_ed4/Neon_Ctrl_GC6_tif Bodies.txt
- Data Tables/Fig5_BaseF/ENA_Phenotype/MANUAL_CTRL_s15_Renyi2-6_ed4/Neon_Ctrl_GC6_tif Coordinates.txt
- Data Tables/Fig5_BaseF/ENA_Phenotype/MANUAL_CTRL_s15_Renyi2-6_ed4/Neon_Ctrl_GC6_tif Filopodia.txt
- Data Tables/Fig5_BaseF/ENA_Phenotype/MANUAL_CTRL_s15_Renyi2-6_ed4/NeonCtrl_GC1_tif.txt
- Data Tables/Fig5_BaseF/ENA_Phenotype/MANUAL_CTRL_s15_Renyi2-6_ed4/NeonCtrl_GC7-1_IMPROVED_tif.txt
- Data Tables/Fig5_BaseF/ENA_Phenotype/MANUAL_CTRL_s15_Renyi2-6_ed4/NeonCtrl_GC7_1_IMPROVED_tif Bodies.txt
- Data Tables/Fig5_BaseF/ENA_Phenotype/MANUAL_CTRL_s15_Renyi2-6_ed4/NeonCtrl_GC7_1_IMPROVED_tif Coordinates.txt
- Data Tables/Fig5_BaseF/ENA_Phenotype/MANUAL_CTRL_s15_Renyi2-6_ed4/NeonCtrl_GC7_1_IMPROVED_tif Filopodia.txt
- Data Tables/Fig5_BaseF/ENA_Phenotype/MANUAL_CTRL_s15_Renyi2-6_ed4/Track Edits - Neon Ctrl_GC10_tif.txt
- Data Tables/Fig5_BaseF/ENA_Phenotype/MANUAL_CTRL_s15_Renyi2-6_ed4/Track Edits - Neon Ctrl_GC13_tif.txt
- Data Tables/Fig5_BaseF/ENA_Phenotype/MANUAL_CTRL_s15_Renyi2-6_ed4/Track Edits - Neon Ctrl_GC14_tif.txt
- Data Tables/Fig5_BaseF/ENA_Phenotype/MANUAL_CTRL_s15_Renyi2-6_ed4/Track Edits - Neon Ctrl_GC15_tif.txt
- Data Tables/Fig5_BaseF/ENA_Phenotype/MANUAL_CTRL_s15_Renyi2-6_ed4/Track Edits - Neon Ctrl_GC6_tif.txt
- Data Tables/Fig5_BaseF/ENA_Phenotype/MANUAL_CTRL_s15_Renyi2-6_ed4/Track Edits - NeonCtrl_GC7-1_IMPROVED_tif.txt
- Data Tables/Fig5_BaseF/ENA_Phenotype/MANUAL_ENA_s15_Renyi2-6_ed4/
- Data Tables/Fig5_BaseF/ENA_Phenotype/MANUAL_ENA_s15_Renyi2-6_ed4/NeonENA_GC10_tif Bodies.txt
- Data Tables/Fig5_BaseF/ENA_Phenotype/MANUAL_ENA_s15_Renyi2-6_ed4/NeonENA_GC10_tif Coordinates.txt
- Data Tables/Fig5_BaseF/ENA_Phenotype/MANUAL_ENA_s15_Renyi2-6_ed4/NeonENA_GC10_tif Filopodia.txt
- Data Tables/Fig5_BaseF/ENA_Phenotype/MANUAL_ENA_s15_Renyi2-6_ed4/NeonENA_GC10_tif.txt
- Data Tables/Fig5_BaseF/ENA_Phenotype/MANUAL_ENA_s15_Renyi2-6_ed4/NeonENA_GC14_renyi2-6_ed4_tif.txt
- Data Tables/Fig5_BaseF/ENA_Phenotype/MANUAL_ENA_s15_Renyi2-6_ed4/NeonENA_GC14_renyi2_6_ed4_tif Bodies.txt
- Data Tables/Fig5_BaseF/ENA_Phenotype/MANUAL_ENA_s15_Renyi2-6_ed4/NeonENA_GC14_renyi2_6_ed4_tif Coordinates.txt
- Data Tables/Fig5_BaseF/ENA_Phenotype/MANUAL_ENA_s15_Renyi2-6_ed4/NeonENA_GC14_renyi2_6_ed4_tif Filopodia.txt
- Data Tables/Fig5_BaseF/ENA_Phenotype/MANUAL_ENA_s15_Renyi2-6_ed4/NeonENA_GC15_renyi2-6_ed4_tif.txt
- Data Tables/Fig5_BaseF/ENA_Phenotype/MANUAL_ENA_s15_Renyi2-6_ed4/NeonENA_GC15_renyi2_6_ed4_tif Bodies.txt
- Data Tables/Fig5_BaseF/ENA_Phenotype/MANUAL_ENA_s15_Renyi2-6_ed4/NeonENA_GC15_renyi2_6_ed4_tif Coordinates.txt
- Data Tables/Fig5_BaseF/ENA_Phenotype/MANUAL_ENA_s15_Renyi2-6_ed4/NeonENA_GC15_renyi2_6_ed4_tif Filopodia.txt
- Data Tables/Fig5_BaseF/ENA_Phenotype/MANUAL_ENA_s15_Renyi2-6_ed4/NeonENA_GC1_renyi2-6_ed4_tif.txt
- Data Tables/Fig5_BaseF/ENA_Phenotype/MANUAL_ENA_s15_Renyi2-6_ed4/NeonENA_GC1_renyi2_6_ed4_tif Bodies.txt
- Data Tables/Fig5_BaseF/ENA_Phenotype/MANUAL_ENA_s15_Renyi2-6_ed4/NeonENA_GC1_renyi2_6_ed4_tif Coordinates.txt
- Data Tables/Fig5_BaseF/ENA_Phenotype/MANUAL_ENA_s15_Renyi2-6_ed4/NeonENA_GC1_renyi2_6_ed4_tif Filopodia.txt
- Data Tables/Fig5_BaseF/ENA_Phenotype/MANUAL_ENA_s15_Renyi2-6_ed4/NeonENA_GC4_renyi2-6_ed4_tif.txt
- Data Tables/Fig5_BaseF/ENA_Phenotype/MANUAL_ENA_s15_Renyi2-6_ed4/NeonENA_GC4_renyi2_6_ed4_tif Bodies.txt
- Data Tables/Fig5_BaseF/ENA_Phenotype/MANUAL_ENA_s15_Renyi2-6_ed4/NeonENA_GC4_renyi2_6_ed4_tif Coordinates.txt
- Data Tables/Fig5_BaseF/ENA_Phenotype/MANUAL_ENA_s15_Renyi2-6_ed4/NeonENA_GC4_renyi2_6_ed4_tif Filopodia.txt
- Data Tables/Fig5_BaseF/ENA_Phenotype/MANUAL_ENA_s15_Renyi2-6_ed4/NeonENA_GC5_renyi2-6_ed4_tif.txt
- Data Tables/Fig5_BaseF/ENA_Phenotype/MANUAL_ENA_s15_Renyi2-6_ed4/NeonENA_GC5_renyi2_6_ed4_tif Bodies.txt
- Data Tables/Fig5_BaseF/ENA_Phenotype/MANUAL_ENA_s15_Renyi2-6_ed4/NeonENA_GC5_renyi2_6_ed4_tif Coordinates.txt
- Data Tables/Fig5_BaseF/ENA_Phenotype/MANUAL_ENA_s15_Renyi2-6_ed4/NeonENA_GC5_renyi2_6_ed4_tif Filopodia.txt
- Data Tables/Fig5_BaseF/ENA_Phenotype/MANUAL_ENA_s15_Renyi2-6_ed4/NeonENA_GC8_tif Bodies.txt
- Data Tables/Fig5_BaseF/ENA_Phenotype/MANUAL_ENA_s15_Renyi2-6_ed4/NeonENA_GC8_tif Coordinates.txt
- Data Tables/Fig5_BaseF/ENA_Phenotype/MANUAL_ENA_s15_Renyi2-6_ed4/NeonENA_GC8_tif Filopodia.txt
- Data Tables/Fig5_BaseF/ENA_Phenotype/MANUAL_ENA_s15_Renyi2-6_ed4/NeonENA_GC8_tif.txt
- Data Tables/Fig5_BaseF/ENA_Phenotype/MANUAL_ENA_s15_Renyi2-6_ed4/Track Edits - NeonENA_GC10_tif.txt
- Data Tables/Fig5_BaseF/ENA_Phenotype/MANUAL_ENA_s15_Renyi2-6_ed4/Track Edits - NeonENA_GC14_renyi2-6_ed4_tif.txt
- Data Tables/Fig5_BaseF/ENA_Phenotype/MANUAL_ENA_s15_Renyi2-6_ed4/Track Edits - NeonENA_GC15_renyi2-6_ed4_tif.txt
- Data Tables/Fig5_BaseF/ENA_Phenotype/MANUAL_ENA_s15_Renyi2-6_ed4/Track Edits - NeonENA_GC1_renyi2-6_ed4_tif.txt
- Data Tables/Fig5_BaseF/ENA_Phenotype/MANUAL_ENA_s15_Renyi2-6_ed4/Track Edits - NeonENA_GC4_renyi2-6_ed4_tif.txt
- Data Tables/Fig5_BaseF/ENA_Phenotype/MANUAL_ENA_s15_Renyi2-6_ed4/Track Edits - NeonENA_GC5_renyi2-6_ed4_tif.txt
- Data Tables/Fig5_BaseF/ENA_Phenotype/MANUAL_ENA_s15_Renyi2-6_ed4/Track Edits - NeonENA_GC8_tif.txt
- Data Tables/Fig5_BaseF/VASP_BaseF/
- Data Tables/Fig5_BaseF/VASP_BaseF/.DS_Store
- __MACOSX/Data Tables/Fig5_BaseF/VASP_BaseF/
- __MACOSX/Data Tables/Fig5_BaseF/VASP_BaseF/._.DS_Store
- Data Tables/Fig5_BaseF/VASP_BaseF/GAP-RFP/
- Data Tables/Fig5_BaseF/VASP_BaseF/GAP-RFP/NeonVASP_d1_GC11x_tif Bodies.txt
- Data Tables/Fig5_BaseF/VASP_BaseF/GAP-RFP/NeonVASP_d1_GC11x_tif Coordinates.txt
- Data Tables/Fig5_BaseF/VASP_BaseF/GAP-RFP/NeonVASP_d1_GC11x_tif Filopodia.txt
- Data Tables/Fig5_BaseF/VASP_BaseF/GAP-RFP/NeonVASP_d1_GC11x_tif.txt
- Data Tables/Fig5_BaseF/VASP_BaseF/GAP-RFP/NeonVASP_d1_GC13x_tif Bodies.txt
- Data Tables/Fig5_BaseF/VASP_BaseF/GAP-RFP/NeonVASP_d1_GC13x_tif Coordinates.txt
- Data Tables/Fig5_BaseF/VASP_BaseF/GAP-RFP/NeonVASP_d1_GC13x_tif Filopodia.txt
- Data Tables/Fig5_BaseF/VASP_BaseF/GAP-RFP/NeonVASP_d1_GC13x_tif.txt
- Data Tables/Fig5_BaseF/VASP_BaseF/GAP-RFP/NeonVASP_d1_GC15x_tif Bodies.txt
- Data Tables/Fig5_BaseF/VASP_BaseF/GAP-RFP/NeonVASP_d1_GC15x_tif Coordinates.txt
- Data Tables/Fig5_BaseF/VASP_BaseF/GAP-RFP/NeonVASP_d1_GC15x_tif Filopodia.txt
- Data Tables/Fig5_BaseF/VASP_BaseF/GAP-RFP/NeonVASP_d1_GC15x_tif.txt
- Data Tables/Fig5_BaseF/VASP_BaseF/GAP-RFP/NeonVASP_d1_GC5x_tif Bodies.txt
- Data Tables/Fig5_BaseF/VASP_BaseF/GAP-RFP/NeonVASP_d1_GC5x_tif Coordinates.txt
- Data Tables/Fig5_BaseF/VASP_BaseF/GAP-RFP/NeonVASP_d1_GC5x_tif Filopodia.txt
- Data Tables/Fig5_BaseF/VASP_BaseF/GAP-RFP/NeonVASP_d1_GC5x_tif.txt
- Data Tables/Fig5_BaseF/VASP_BaseF/GAP-RFP/NeonVASP_d1_GC7x_tif Bodies.txt
- Data Tables/Fig5_BaseF/VASP_BaseF/GAP-RFP/NeonVASP_d1_GC7x_tif Coordinates.txt
- Data Tables/Fig5_BaseF/VASP_BaseF/GAP-RFP/NeonVASP_d1_GC7x_tif Filopodia.txt
- Data Tables/Fig5_BaseF/VASP_BaseF/GAP-RFP/NeonVASP_d1_GC7x_tif.txt
[truncated: 409 more entries]
