# Supplementary material for: Filopodyan: An open-source pipeline for the analysis of filopodia
Source: J Cell Biol. 2017 Oct 2;216(10):3405–22. doi: 10.1083/jcb.201705113 (PMC5626553; doi:10.1083/jcb.201705113)
Supplement: Data tables (ZIP file) [file JCB_201705113_DataS1.zip › Data Tables/Fig3-4_Control-dataset/CTRL_RENYI2-6_ED4_v20170201/s09_NeonCyto_GC1_tif Coordinates.txt]

	dT	T (0)	Base X (0)	Base Y (0)	Tip X (0)	Tip Y (0)	||[body,base]|| (0)	||[base,tip]|| (0)	||[base,tip]|| : [body,base] (0)	[base,tip] ? [body,base] (0)	?||[base,tip]|| : [body,base] (0)	||[tip(t-1),tip(t)]|| : [base,tip] (0)	||[base(t-1),base(t)]|| : [base,tip] (0)	T (1)	Base X (1)	Base Y (1)	Tip X (1)	Tip Y (1)	||[body,base]|| (1)	||[base,tip]|| (1)	||[base,tip]|| : [body,base] (1)	[base,tip] ? [body,base] (1)	?||[base,tip]|| : [body,base] (1)	||[tip(t-1),tip(t)]|| : [base,tip] (1)	||[base(t-1),base(t)]|| : [base,tip] (1)	T (2)	Base X (2)	Base Y (2)	Tip X (2)	Tip Y (2)	||[body,base]|| (2)	||[base,tip]|| (2)	||[base,tip]|| : [body,base] (2)	[base,tip] ? [body,base] (2)	?||[base,tip]|| : [body,base] (2)	||[tip(t-1),tip(t)]|| : [base,tip] (2)	||[base(t-1),base(t)]|| : [base,tip] (2)	T (3)	Base X (3)	Base Y (3)	Tip X (3)	Tip Y (3)	||[body,base]|| (3)	||[base,tip]|| (3)	||[base,tip]|| : [body,base] (3)	[base,tip] ? [body,base] (3)	?||[base,tip]|| : [body,base] (3)	||[tip(t-1),tip(t)]|| : [base,tip] (3)	||[base(t-1),base(t)]|| : [base,tip] (3)
1	0.000	1.000	13.065	13.390	5.915	19.500	6.047	9.405	9.082	54.925	NaN	NaN	NaN	1.000	25.415	17.810	32.370	20.930	9.836	7.623	7.098	69.822	NaN	NaN	NaN	1.000	13.780	19.565	12.025	23.075	9.976	3.924	3.922	39.128	NaN	NaN	NaN	1.000	19.500	21.190	20.280	23.075	10.446	2.040	1.950	20.365	NaN	NaN	NaN
2	1.000	2.000	13.000	13.390	5.850	19.565	6.079	9.447	9.074	55.157	-0.009	0.092	0.049	2.000	25.285	17.745	32.500	20.995	9.652	7.913	7.373	71.166	0.274	0.145	-0.145	2.000	13.715	19.695	11.960	23.205	10.064	3.924	3.922	39.470	-3.416E-4	0.145	0.145	2.000	19.630	21.515	20.280	23.075	10.717	1.690	1.619	17.348	-0.331	NaN	0.350
3	2.000	3.000	12.935	13.455	5.785	19.630	6.106	9.447	9.099	55.559	0.025	0.092	0.092	3.000	25.285	17.745	32.630	21.060	9.698	8.058	7.524	72.970	0.151	0.145	NaN	3.000	13.650	19.825	11.830	23.465	10.178	4.070	4.068	41.405	0.146	0.291	0.145	3.000	19.630	21.450	20.280	23.140	10.659	1.811	1.751	18.666	0.132	0.061	-0.061
4	3.000	4.000	12.870	13.520	5.850	19.630	6.192	9.307	9.022	55.863	-0.077	-0.049	0.092	4.000	25.155	17.680	32.695	21.060	9.699	8.263	7.679	74.478	0.155	0.059	-0.145	4.000	13.520	20.215	11.765	23.660	10.669	3.866	3.866	41.249	-0.202	0.203	0.407	4.000	19.565	21.125	20.280	23.140	10.466	2.138	2.082	21.793	0.331	NaN	-0.328
5	4.000	5.000	12.740	13.520	5.785	19.630	6.309	9.258	8.995	56.750	-0.027	0.049	0.098	5.000	25.090	17.615	32.760	21.190	9.746	8.462	7.895	76.946	0.216	0.114	-0.086	5.000	13.585	20.085	11.570	23.855	10.610	4.275	4.273	45.338	0.407	0.264	-0.145	5.000	19.565	20.995	20.280	23.205	10.473	2.323	2.279	23.867	0.197	0.062	-0.124
6	5.000	6.000	12.740	13.585	5.850	19.565	6.282	9.123	8.906	55.947	-0.089	-0.092	0.043	6.000	24.765	17.485	32.890	21.190	9.472	8.930	8.271	78.340	0.375	0.118	-0.350	6.000	13.585	20.020	11.440	24.115	10.523	4.623	4.622	48.634	0.349	0.291	-0.058	6.000	19.435	20.735	20.280	23.205	10.207	2.611	2.551	26.034	0.272	NaN	-0.288
7	6.000	7.000	12.675	13.585	5.850	19.565	5.966	9.074	8.880	52.982	-0.025	NaN	0.049	7.000	24.570	17.420	32.955	21.190	9.514	9.194	8.579	81.623	0.308	0.059	-0.205	7.000	13.650	19.890	11.310	24.310	10.151	5.001	4.993	50.683	0.371	0.233	-0.145	7.000	19.435	20.735	20.280	23.205	10.195	2.611	2.570	26.203	0.020	NaN	NaN
8	7.000	8.000	12.675	13.585	5.915	19.500	5.942	8.982	8.818	52.398	-0.062	-0.092	NaN	8.000	24.440	17.420	33.085	21.255	9.515	9.457	8.774	83.490	0.195	0.145	-0.119	8.000	13.650	19.825	11.180	24.440	10.124	5.234	5.222	52.872	0.229	0.176	-0.057	8.000	19.630	20.995	20.280	23.140	10.558	2.241	2.225	23.491	-0.345	-0.062	0.305
9	8.000	9.000	12.740	13.455	5.980	19.370	5.765	8.982	8.804	50.751	-0.014	-0.135	-0.135	9.000	24.310	17.420	33.215	21.385	9.470	9.748	9.031	85.522	0.256	0.172	-0.119	9.000	13.650	19.760	11.050	24.635	10.038	5.525	5.512	55.326	0.289	0.233	-0.057	9.000	19.565	20.995	20.280	23.140	10.558	2.261	2.236	23.609	0.011	NaN	-0.021
10	9.000	10.000	12.480	13.520	5.980	19.370	6.194	8.745	8.492	52.601	-0.312	NaN	0.237	10.000	24.635	17.550	33.345	21.385	9.654	9.517	8.803	84.986	-0.228	0.119	0.350	10.000	13.520	20.020	10.920	24.895	10.410	5.525	5.518	57.439	0.006	0.291	0.291	10.000	19.500	20.800	20.280	23.140	10.324	2.467	2.431	25.097	0.195	NaN	-0.206
11	10.000	11.000	12.415	13.585	6.045	19.305	6.168	8.561	8.344	51.469	-0.148	-0.092	0.092	11.000	24.765	17.550	33.345	21.450	9.836	9.425	8.825	86.798	0.021	0.027	0.118	11.000	13.520	19.955	10.855	25.025	10.296	5.728	5.719	58.888	0.202	0.145	-0.058	11.000	19.435	20.605	20.280	23.205	10.141	2.734	2.702	27.399	0.271	0.062	-0.206
12	11.000	12.000	12.415	13.715	6.045	19.370	6.080	8.518	8.305	50.493	-0.039	0.043	0.086	12.000	24.765	17.550	33.475	21.515	9.746	9.570	9.024	87.948	0.200	0.145	NaN	12.000	13.390	20.150	10.855	25.025	10.324	5.495	5.489	56.670	-0.230	NaN	0.233	12.000	19.370	20.475	20.345	23.270	9.820	2.960	2.918	28.654	0.216	0.083	-0.144
13	12.000	13.000	12.545	13.650	5.980	19.370	5.961	8.707	8.481	50.552	0.176	0.049	-0.141	13.000	24.895	17.615	33.475	21.515	9.793	9.425	8.900	87.153	-0.124	NaN	0.145	13.000	13.455	20.085	10.920	25.090	10.206	5.610	5.608	57.236	0.119	0.029	-0.087	13.000	19.175	20.605	20.345	23.335	9.845	2.970	2.866	28.215	-0.052	0.060	0.043
14	13.000	14.000	12.675	13.650	6.045	19.370	5.821	8.756	8.585	49.973	0.104	-0.049	-0.098	14.000	24.895	17.615	33.475	21.515	9.884	9.425	8.899	87.965	-6.770E-4	NaN	NaN	14.000	13.520	19.955	10.985	25.025	10.092	5.668	5.666	57.177	0.057	-0.087	-0.145	14.000	19.110	20.605	20.345	23.205	9.909	2.878	2.745	27.205	-0.121	-0.117	-0.028
15	14.000	15.000	12.545	13.715	6.045	19.370	5.910	8.616	8.447	49.918	-0.138	NaN	0.141	15.000	24.700	17.485	33.475	21.515	9.701	9.656	9.131	88.581	0.232	NaN	-0.231	15.000	13.520	20.085	10.985	25.025	10.183	5.552	5.545	56.463	-0.121	NaN	0.116	15.000	19.045	20.605	20.345	23.075	9.909	2.791	2.626	26.018	-0.120	-0.115	-0.030
16	15.000	16.000	12.480	13.715	5.980	19.370	5.853	8.616	8.456	49.496	0.009	0.049	0.049	16.000	24.375	17.355	33.410	21.450	9.470	9.920	9.350	88.548	0.219	-0.086	-0.350	16.000	13.715	19.565	10.985	24.960	9.576	6.046	6.037	57.811	0.492	-0.058	-0.552	16.000	19.110	20.735	20.410	23.205	10.067	2.791	2.642	26.592	0.016	0.145	0.145
17	16.000	17.000	12.545	13.715	6.045	19.370	5.931	8.616	8.373	49.661	-0.083	-0.049	-0.049	17.000	24.700	17.485	33.475	21.450	9.472	9.629	9.104	86.232	-0.247	0.059	0.350	17.000	13.780	19.630	10.985	25.025	9.538	6.076	6.071	57.904	0.034	0.058	0.028	17.000	19.435	21.255	20.345	23.140	10.398	2.093	2.004	20.838	-0.638	-0.087	0.610
18	17.000	18.000	12.545	13.715	6.045	19.370	5.966	8.616	8.438	50.341	0.064	NaN	NaN	18.000	24.505	17.420	33.475	21.450	9.469	9.834	9.226	87.356	0.122	NaN	-0.205	18.000	13.780	19.760	10.855	25.155	9.807	6.137	6.117	59.991	0.046	0.176	0.114	18.000	19.500	21.320	20.345	23.140	10.675	2.007	1.934	20.648	-0.070	NaN	0.086
19	18.000	19.000	12.285	13.845	6.045	19.370	6.168	8.334	8.136	50.185	-0.302	NaN	0.281	19.000	24.505	17.485	33.605	21.515	9.515	9.952	9.335	88.826	0.109	0.145	0.026	19.000	13.845	19.630	10.855	25.285	9.576	6.397	6.379	61.089	0.262	0.115	-0.145	19.000	19.500	21.320	20.345	23.075	10.622	1.948	1.874	19.904	-0.060	-0.059	NaN
20	19.000	20.000	12.350	13.845	6.045	19.370	6.194	8.383	8.167	50.586	0.031	NaN	-0.049	20.000	24.765	17.615	33.735	21.515	9.654	9.781	9.167	88.497	-0.168	0.119	0.290	20.000	13.845	19.565	10.725	25.545	9.511	6.745	6.736	64.068	0.357	0.291	-0.058	20.000	19.500	21.320	20.410	23.140	10.536	2.035	1.942	20.466	0.069	0.087	NaN
21	20.000	21.000	12.285	13.910	6.045	19.370	6.134	8.292	8.042	49.331	-0.124	NaN	0.092	21.000	24.700	17.550	33.800	21.515	9.475	9.926	9.372	88.805	0.205	0.060	-0.086	21.000	13.910	19.305	10.595	25.675	9.043	7.181	7.175	64.883	0.438	0.175	-0.261	21.000	19.500	21.255	20.475	23.270	10.291	2.238	2.152	22.143	0.209	0.145	-0.059
22	21.000	22.000	12.415	13.845	6.045	19.370	6.402	8.432	8.255	52.846	0.212	NaN	-0.141	22.000	24.700	17.550	33.865	21.580	9.561	10.012	9.295	88.864	-0.077	0.086	NaN	22.000	13.845	19.305	10.465	25.935	9.535	7.442	7.440	70.946	0.266	0.291	0.030	22.000	19.435	21.125	20.475	23.335	10.498	2.442	2.331	24.471	0.179	0.059	-0.145
23	22.000	23.000	12.350	13.910	6.045	19.370	6.257	8.341	8.168	51.106	-0.087	NaN	0.092	23.000	24.440	17.355	33.865	21.580	9.285	10.329	9.688	89.950	0.393	NaN	-0.317	23.000	13.910	19.175	10.400	26.130	9.189	7.791	7.787	71.555	0.347	0.203	-0.145	23.000	19.435	21.060	20.605	23.400	10.334	2.616	2.495	25.781	0.164	0.116	-0.058
24	23.000	24.000	11.830	14.170	6.045	19.370	6.806	7.779	7.566	51.494	-0.602	NaN	0.561	24.000	24.440	17.290	33.865	21.580	9.194	10.355	9.769	89.815	0.081	NaN	-0.027	24.000	14.105	18.980	10.335	26.195	8.871	8.141	8.130	72.121	0.343	0.088	-0.263	24.000	19.370	20.995	20.605	23.530	10.195	2.820	2.694	27.467	0.199	0.117	-0.087
25	24.000	25.000	11.765	14.235	6.045	19.370	6.803	7.687	7.438	50.599	-0.128	NaN	0.092	25.000	24.505	17.225	33.865	21.515	9.064	10.296	9.806	88.877	0.037	-0.027	0.032	25.000	14.105	18.915	10.270	26.455	8.635	8.459	8.456	73.021	0.326	0.261	-0.058	25.000	19.435	20.995	20.670	23.595	10.013	2.878	2.766	27.695	0.072	0.087	0.028
26	25.000	26.000	12.220	13.975	6.175	19.305	6.397	8.059	7.742	49.521	0.304	-0.140	-0.513	26.000	24.570	17.225	33.995	21.580	8.880	10.383	9.900	87.918	0.095	0.145	0.059	26.000	14.040	18.850	10.140	26.585	8.577	8.663	8.662	74.288	0.206	0.175	-0.029	26.000	19.955	22.165	20.605	23.595	11.093	1.571	1.522	16.883	-1.244	-0.027	1.280
27	26.000	27.000	12.350	13.910	6.175	19.240	6.163	8.157	7.897	48.668	0.156	-0.042	-0.141	27.000	24.375	17.160	33.995	21.580	8.832	10.587	10.072	88.962	0.172	NaN	-0.204	27.000	14.040	18.720	10.010	26.650	8.459	8.895	8.895	75.247	0.233	0.117	-0.116	27.000	19.825	21.970	20.605	23.595	10.965	1.803	1.738	19.055	0.216	NaN	-0.232
28	27.000	28.000	12.415	13.780	6.175	19.240	6.000	8.292	7.875	47.252	-0.022	NaN	-0.135	28.000	24.700	17.225	34.060	21.645	8.897	10.351	9.985	88.843	-0.087	0.087	0.322	28.000	14.105	18.460	9.945	26.715	7.999	9.244	9.239	73.904	0.344	0.087	-0.261	28.000	19.760	21.775	20.540	23.595	10.494	1.980	1.928	20.229	0.190	-0.026	-0.205
29	28.000	29.000	12.610	13.585	6.240	19.240	5.942	8.518	7.910	47.003	0.035	-0.049	-0.275	29.000	25.025	17.290	33.930	21.580	8.905	9.884	9.581	85.315	-0.405	-0.145	0.321	29.000	14.040	18.330	9.880	26.780	7.937	9.418	9.377	74.428	0.138	0.087	-0.088	29.000	19.760	21.775	20.605	23.725	10.324	2.125	2.055	21.218	0.128	0.145	NaN
30	29.000	30.000	12.545	13.650	6.175	19.240	6.086	8.475	7.897	48.064	-0.013	0.049	0.092	30.000	25.090	17.355	33.735	21.515	8.947	9.594	9.285	83.068	-0.296	-0.204	0.087	30.000	14.040	18.265	9.815	26.715	7.917	9.447	9.401	74.423	0.024	-0.029	-0.058	30.000	19.760	21.775	20.540	23.725	10.314	2.100	2.042	21.066	-0.013	-0.024	NaN
31	30.000	31.000	12.610	13.650	6.175	19.305	5.859	8.567	7.950	46.581	0.053	0.043	-0.049	31.000	25.090	17.420	33.540	21.385	9.005	9.334	9.045	81.450	-0.240	-0.232	0.028	31.000	14.040	18.395	9.750	26.845	7.848	9.477	9.447	74.140	0.046	0.145	0.116	31.000	19.825	21.840	20.540	23.595	10.280	1.895	1.849	19.004	-0.194	-0.120	0.085
32	31.000	32.000	12.545	13.650	6.175	19.240	5.920	8.475	7.856	46.509	-0.094	-0.043	0.049	32.000	24.960	17.420	33.280	21.125	8.905	9.108	8.756	77.977	-0.288	-0.343	-0.119	32.000	14.040	18.330	9.620	27.040	7.793	9.767	9.733	75.847	0.286	0.233	-0.058	32.000	19.760	21.775	20.475	23.465	10.205	1.835	1.782	18.189	-0.066	-0.145	-0.085
33	32.000	33.000	11.960	13.975	6.175	19.240	6.497	7.822	7.231	46.982	-0.625	NaN	0.651	33.000	24.895	17.550	33.020	20.865	8.947	8.775	8.341	74.630	-0.415	-0.339	-0.011	33.000	14.040	18.460	9.555	27.105	7.814	9.739	9.720	75.953	-0.013	0.088	0.115	33.000	19.825	21.905	20.475	23.400	10.291	1.630	1.584	16.300	-0.198	-0.060	0.145
34	33.000	34.000	12.025	13.910	6.175	19.240	6.187	7.914	7.267	44.962	0.036	NaN	-0.092	34.000	24.700	17.550	32.695	20.865	8.863	8.655	8.271	73.312	-0.070	-0.300	-0.180	34.000	14.105	18.330	9.620	27.105	7.458	9.855	9.838	73.376	0.119	-0.030	-0.145	34.000	19.825	22.035	20.475	23.465	10.326	1.571	1.527	15.768	-0.057	0.059	0.118
35	34.000	35.000	12.220	13.845	6.175	19.240	5.755	8.102	7.441	42.825	0.174	NaN	-0.189	35.000	24.375	17.485	32.435	20.735	8.639	8.691	8.300	71.707	0.029	-0.290	-0.326	35.000	14.040	18.395	9.620	27.105	7.337	9.767	9.755	71.572	-0.083	NaN	0.087	35.000	19.825	22.035	20.540	23.530	10.237	1.657	1.612	16.499	0.085	0.087	NaN
36	35.000	36.000	12.480	13.650	6.240	19.240	5.348	8.378	7.554	40.399	0.113	-0.048	-0.324	36.000	24.310	17.290	32.175	20.605	8.437	8.535	8.258	69.679	-0.042	-0.290	-0.136	36.000	13.975	18.395	9.685	27.170	7.224	9.768	9.741	70.372	-0.014	0.030	0.029	36.000	19.760	21.840	20.605	23.595	9.920	1.948	1.896	18.810	0.285	0.087	-0.204
37	36.000	37.000	12.480	13.715	6.175	19.305	5.242	8.426	7.683	40.277	0.129	0.092	0.043	37.000	23.920	17.160	31.785	20.605	8.152	8.586	8.323	67.854	0.065	-0.357	-0.409	37.000	13.910	18.395	9.685	27.235	7.192	9.798	9.771	70.266	0.029	0.059	0.028	37.000	19.760	21.710	20.670	23.595	9.822	2.093	2.045	20.081	0.148	0.028	-0.117
38	37.000	38.000	12.610	13.650	6.240	19.240	4.975	8.475	7.755	38.583	0.073	-0.092	-0.141	38.000	23.595	17.030	31.460	20.410	7.919	8.561	8.279	65.555	-0.045	-0.376	-0.350	38.000	13.845	18.525	9.685	27.235	7.273	9.652	9.636	70.084	-0.134	NaN	0.145	38.000	19.695	21.710	20.670	23.660	9.837	2.180	2.126	20.914	0.081	0.058	-0.029
39	38.000	39.000	12.675	13.650	6.175	19.240	4.913	8.573	7.893	38.777	0.137	0.049	-0.049	39.000	23.595	16.965	31.265	20.280	7.879	8.356	8.099	63.806	-0.180	-0.231	-0.026	39.000	13.845	18.330	9.685	27.235	7.103	9.829	9.797	69.590	0.161	NaN	-0.177	39.000	19.760	21.775	20.735	23.725	9.916	2.180	2.128	21.104	0.002	0.087	0.087
40	39.000	40.000	12.675	13.650	6.240	19.240	4.769	8.524	7.815	37.273	-0.078	-0.049	NaN	40.000	23.400	16.835	31.330	20.280	7.709	8.646	8.414	64.866	0.316	0.060	-0.231	40.000	13.845	18.200	9.685	27.235	6.869	9.947	9.912	68.090	0.115	NaN	-0.118	40.000	19.760	21.710	20.735	23.725	9.823	2.238	2.198	21.594	0.070	NaN	-0.059
41	40.000	41.000	12.545	13.650	6.240	19.240	4.875	8.426	7.618	37.138	-0.197	NaN	0.097	41.000	23.530	16.835	31.070	20.280	7.775	8.290	8.130	63.214	-0.284	-0.236	0.118	41.000	13.910	18.135	9.620	27.300	6.724	10.119	10.089	67.837	0.176	0.086	-0.086	41.000	19.890	21.905	20.670	23.855	9.982	2.100	2.087	20.838	-0.111	0.097	0.229
42	41.000	42.000	12.480	13.715	6.240	19.240	5.018	8.334	7.556	37.915	-0.062	NaN	0.092	42.000	23.465	16.835	31.070	20.280	7.670	8.349	8.166	62.636	0.036	NaN	-0.059	42.000	13.975	17.940	9.555	27.430	6.555	10.469	10.422	68.318	0.334	0.145	-0.204	42.000	20.020	22.165	20.735	24.115	10.250	2.077	2.070	21.218	-0.017	0.266	0.289
43	42.000	43.000	12.480	13.715	6.240	19.240	4.831	8.334	7.596	36.698	0.040	NaN	NaN	43.000	23.140	16.835	31.005	20.280	7.566	8.586	8.356	63.219	0.190	-0.060	-0.298	43.000	13.975	17.875	9.555	27.495	6.402	10.587	10.554	67.566	0.132	0.059	-0.059	43.000	19.955	22.100	20.800	24.180	10.223	2.245	2.233	22.832	0.163	0.085	-0.085
44	43.000	44.000	12.350	13.780	6.175	19.240	4.750	8.243	7.483	35.549	-0.112	0.049	0.140	44.000	22.880	16.770	31.200	20.215	7.398	9.005	8.754	64.757	0.398	0.155	-0.265	44.000	13.715	18.265	9.490	27.625	6.661	10.269	10.241	68.213	-0.313	0.145	0.462	44.000	20.410	23.335	20.865	24.245	11.470	1.017	1.006	11.534	-1.228	0.087	1.308
45	44.000	45.000	12.480	13.715	6.240	19.240	4.824	8.334	7.394	35.667	-0.090	-0.049	-0.140	45.000	23.205	16.965	31.265	20.215	7.489	8.691	8.425	63.088	-0.329	0.060	0.374	45.000	13.845	18.070	9.490	27.690	6.443	10.560	10.490	67.587	0.249	0.059	-0.231	45.000	20.345	23.595	20.735	24.505	11.500	0.990	0.982	11.298	-0.023	0.188	0.213
46	45.000	46.000	12.545	13.650	6.240	19.240	4.761	8.426	7.485	35.638	0.092	NaN	-0.092	46.000	23.270	17.030	31.395	20.215	7.618	8.727	8.419	64.136	-0.006	0.121	0.084	46.000	13.845	18.135	9.425	27.690	6.555	10.528	10.478	68.686	-0.011	0.027	0.059	46.000	20.280	23.595	20.670	24.635	11.545	1.111	1.107	12.776	0.124	0.099	-0.023
47	46.000	47.000	12.610	13.650	6.240	19.240	4.619	8.475	7.522	34.746	0.037	NaN	-0.049	47.000	23.010	16.965	31.460	20.280	7.384	9.077	8.753	64.634	0.334	0.084	-0.266	47.000	13.780	18.200	9.425	27.690	6.555	10.442	10.389	68.103	-0.089	NaN	0.086	47.000	20.345	23.855	20.670	24.895	11.768	1.090	1.089	12.819	-0.017	0.248	0.268
48	47.000	48.000	12.610	13.650	6.240	19.240	4.619	8.475	7.522	34.746	NaN	NaN	NaN	48.000	23.075	16.900	31.460	20.215	7.398	9.017	8.730	64.579	-0.024	-0.024	0.037	48.000	13.780	18.135	9.425	27.755	6.499	10.560	10.496	68.213	0.106	0.059	-0.059	48.000	20.280	23.725	20.670	25.025	11.625	1.357	1.357	15.776	0.268	0.125	-0.143
49	48.000	49.000	12.675	13.585	6.240	19.240	4.556	8.567	7.614	34.691	0.092	NaN	-0.092	49.000	23.075	16.900	31.200	20.215	7.436	8.775	8.504	63.240	-0.225	-0.241	NaN	49.000	13.715	18.200	9.555	27.625	6.644	10.302	10.231	67.972	-0.265	-0.171	0.086	49.000	20.280	23.660	20.670	25.090	11.625	1.482	1.482	17.230	0.125	0.063	-0.063
50	49.000	50.000	12.545	13.585	6.240	19.240	4.682	8.469	7.461	34.937	-0.153	NaN	0.097	50.000	23.010	16.835	31.265	20.215	7.345	8.920	8.652	63.548	0.147	0.060	-0.085	50.000	13.975	18.005	9.685	27.430	6.345	10.355	10.316	65.458	0.086	-0.231	-0.285	50.000	20.280	23.595	20.800	25.350	11.562	1.830	1.830	21.163	0.348	0.286	-0.062
51	50.000	51.000	12.415	13.650	6.240	19.240	4.813	8.329	7.507	36.128	0.045	NaN	0.140	51.000	23.010	16.770	31.200	20.215	7.475	8.885	8.619	64.427	-0.033	-0.060	-0.025	51.000	13.975	17.745	10.010	26.975	6.257	10.046	9.991	62.509	-0.325	-0.546	-0.239	51.000	20.215	23.530	20.800	25.675	11.687	2.223	2.223	25.984	0.393	0.314	-0.080
52	51.000	52.000	12.285	13.715	6.240	19.240	5.139	8.189	7.482	38.448	-0.025	NaN	0.140	52.000	23.075	16.770	31.070	20.215	7.543	8.706	8.407	63.413	-0.212	-0.119	0.060	52.000	13.910	18.005	10.075	26.780	6.749	9.576	9.537	64.368	-0.454	-0.205	0.264	52.000	20.215	23.790	20.865	26.065	12.092	2.366	2.365	28.603	0.142	0.393	0.250
53	52.000	53.000	12.285	13.715	6.240	19.240	5.119	8.189	7.441	38.088	-0.041	NaN	NaN	53.000	23.075	16.770	31.070	20.215	7.502	8.706	8.423	63.189	0.015	NaN	NaN	53.000	13.910	18.460	10.075	26.845	7.093	9.220	9.210	65.331	-0.327	0.059	0.414	53.000	20.150	23.725	20.995	26.390	11.950	2.796	2.792	33.361	0.426	0.349	-0.082
54	53.000	54.000	11.375	14.170	6.240	19.240	6.193	7.216	6.606	40.911	-0.835	NaN	0.967	54.000	23.010	16.835	31.005	20.215	7.615	8.680	8.306	63.248	-0.117	-0.060	-0.035	54.000	13.845	18.720	10.010	26.975	7.529	9.102	9.100	68.517	-0.110	0.145	0.263	54.000	20.150	23.725	21.060	26.585	12.139	3.001	2.996	36.369	0.204	0.206	NaN
55	54.000	55.000	11.700	14.040	6.240	19.240	5.782	7.540	6.965	40.273	0.359	NaN	-0.325	55.000	22.815	16.770	31.070	20.215	7.474	8.945	8.535	63.789	0.230	0.060	-0.205	55.000	13.715	19.240	10.010	26.975	8.026	8.577	8.576	68.834	-0.524	NaN	0.525	55.000	20.150	23.725	21.125	26.845	12.155	3.269	3.265	39.685	0.269	0.268	NaN
56	55.000	56.000	11.830	13.975	6.240	19.240	5.456	7.679	7.139	38.950	0.174	NaN	-0.139	56.000	22.685	16.705	31.005	20.215	7.482	9.030	8.659	64.786	0.124	-0.060	-0.145	56.000	13.715	19.175	10.075	26.780	7.887	8.431	8.427	66.463	-0.149	-0.204	-0.059	56.000	20.085	23.660	21.255	27.040	12.126	3.577	3.569	43.272	0.304	0.227	-0.083
57	56.000	57.000	11.960	13.975	6.240	19.240	5.737	7.774	7.169	41.126	0.030	NaN	-0.096	57.000	23.400	16.900	31.070	20.215	7.766	8.356	8.051	62.526	-0.607	0.060	0.734	57.000	13.585	19.435	10.075	26.780	8.314	8.141	8.138	67.659	-0.289	NaN	0.291	57.000	20.020	23.465	21.190	26.975	11.746	3.700	3.684	43.272	0.115	-0.082	-0.206
58	57.000	58.000	11.960	14.040	6.240	19.240	5.735	7.730	7.313	41.946	0.144	NaN	0.044	58.000	23.010	16.705	31.070	20.215	7.607	8.791	8.409	63.967	0.357	NaN	-0.435	58.000	13.650	19.305	10.075	26.715	8.345	8.227	8.227	68.652	0.089	-0.059	-0.145	58.000	20.020	23.400	21.255	27.105	11.966	3.905	3.891	46.560	0.207	0.144	-0.062
59	58.000	59.000	12.285	13.910	6.240	19.240	5.386	8.059	7.668	41.295	0.354	NaN	-0.330	59.000	23.010	16.705	31.070	20.280	7.607	8.817	8.451	64.288	0.042	0.026	NaN	59.000	13.715	18.915	10.140	26.715	7.965	8.580	8.577	68.318	0.350	-0.027	-0.382	59.000	20.020	23.400	21.255	27.170	11.966	3.967	3.954	47.316	0.063	0.062	NaN
60	59.000	60.000	12.220	13.910	6.240	19.240	5.360	8.011	7.580	40.628	-0.088	NaN	0.049	60.000	23.075	16.835	31.070	20.215	7.748	8.680	8.287	64.207	-0.164	-0.025	0.110	60.000	13.715	18.785	10.075	26.715	7.761	8.726	8.722	67.693	0.144	0.027	-0.118	60.000	20.085	23.530	21.320	27.235	12.060	3.905	3.894	46.961	-0.060	0.082	0.144
61	60.000	61.000	12.350	13.910	6.240	19.240	5.166	8.108	7.634	39.436	0.054	NaN	-0.098	61.000	23.205	16.900	31.070	20.280	7.766	8.561	8.244	64.021	-0.043	0.026	0.145	61.000	13.780	18.720	10.140	26.650	7.500	8.726	8.719	65.395	-0.002	-0.086	-0.086	61.000	20.215	23.855	21.385	27.365	12.218	3.700	3.691	45.098	-0.203	0.144	0.349
62	61.000	62.000	12.285	14.040	6.240	19.240	5.326	7.974	7.627	40.623	-0.006	NaN	0.134	62.000	23.205	16.900	31.070	20.280	7.848	8.561	8.214	64.461	-0.030	NaN	NaN	62.000	13.650	19.175	10.205	26.520	8.082	8.113	8.112	65.564	-0.607	-0.145	0.467	62.000	20.150	23.725	21.385	27.430	12.202	3.905	3.895	47.523	0.204	0.062	-0.144
63	62.000	63.000	12.285	13.975	6.240	19.240	5.360	8.016	7.614	40.814	-0.013	NaN	-0.043	63.000	23.205	16.965	31.070	20.280	7.840	8.535	8.143	63.840	-0.071	NaN	0.025	63.000	13.780	18.915	10.205	26.520	7.820	8.403	8.402	65.703	0.290	NaN	-0.291	63.000	20.085	23.660	21.450	27.495	12.108	4.071	4.049	49.023	0.154	0.083	-0.083
64	63.000	64.000	12.285	13.975	6.240	19.240	5.275	8.016	7.598	40.078	-0.017	NaN	NaN	64.000	23.205	16.900	31.070	20.280	7.807	8.561	8.229	64.241	0.086	NaN	-0.026	64.000	14.040	18.460	10.205	26.455	7.210	8.867	8.867	63.933	0.465	-0.059	-0.523	64.000	20.085	23.725	21.515	27.560	12.123	4.093	4.067	49.302	0.018	0.084	0.061
65	64.000	65.000	12.220	13.975	6.240	19.240	5.251	7.967	7.508	39.419	-0.090	NaN	0.049	65.000	23.140	16.835	31.135	20.280	7.725	8.706	8.401	64.900	0.172	0.060	-0.085	65.000	14.040	18.720	10.205	26.455	7.359	8.634	8.629	63.502	-0.238	NaN	0.233	65.000	20.085	23.855	21.645	27.820	12.202	4.261	4.226	51.570	0.160	0.290	0.121
66	65.000	66.000	12.155	13.975	6.240	19.240	5.395	7.919	7.453	40.214	-0.054	NaN	0.049	66.000	23.205	16.900	31.070	20.280	7.807	8.561	8.229	64.241	-0.172	-0.060	0.085	66.000	13.975	18.915	10.205	26.455	7.650	8.430	8.425	64.448	-0.204	NaN	0.203	66.000	19.955	23.790	21.645	28.015	12.156	4.550	4.500	54.705	0.274	0.181	-0.109
67	66.000	67.000	12.350	13.910	6.240	19.240	5.287	8.108	7.609	40.230	0.155	NaN	-0.190	67.000	23.205	16.965	31.070	20.280	7.707	8.535	8.162	62.898	-0.067	NaN	0.025	67.000	13.975	18.980	10.270	26.325	7.705	8.227	8.224	63.367	-0.201	-0.145	0.058	67.000	19.890	23.920	21.710	28.015	12.176	4.481	4.389	53.442	-0.111	0.026	0.092
68	67.000	68.000	12.285	13.975	6.305	19.240	5.335	7.967	7.526	40.150	-0.083	-0.049	0.092	68.000	23.270	16.965	31.070	20.215	7.848	8.450	8.081	63.417	-0.081	-0.025	0.060	68.000	14.040	19.110	10.335	26.130	7.827	7.938	7.920	61.993	-0.304	-0.203	0.085	68.000	19.890	23.855	21.775	28.145	12.190	4.686	4.598	56.053	0.209	0.145	-0.060
69	68.000	69.000	11.570	14.040	6.305	19.240	5.987	7.400	6.778	40.585	-0.747	NaN	0.554	69.000	23.140	16.965	31.070	20.280	7.840	8.595	8.192	64.228	0.112	0.025	-0.120	69.000	13.650	19.955	10.400	26.000	8.791	6.863	6.840	60.130	-1.080	-0.145	0.929	69.000	19.825	23.725	21.840	28.275	12.126	4.976	4.882	59.196	0.283	0.145	-0.145
70	69.000	70.000	11.830	13.910	6.305	19.240	5.554	7.677	7.045	39.124	0.266	NaN	-0.277	70.000	23.075	16.900	31.070	20.215	7.807	8.655	8.288	64.706	0.096	-0.025	-0.085	70.000	13.910	19.435	10.465	25.935	8.100	7.356	7.325	59.336	0.486	-0.088	-0.581	70.000	19.890	23.855	22.035	28.470	12.234	5.089	4.989	61.030	0.107	0.259	0.145
71	70.000	71.000	12.155	13.845	6.305	19.240	5.106	7.958	7.429	37.928	0.384	NaN	-0.283	71.000	22.880	16.900	31.070	20.215	7.757	8.835	8.425	65.352	0.137	NaN	-0.181	71.000	13.585	20.280	10.530	25.870	8.956	6.370	6.324	56.636	-1.002	-0.088	0.897	71.000	19.825	23.790	22.035	28.600	12.186	5.293	5.200	63.367	0.211	0.118	-0.086
72	71.000	72.000	12.415	13.780	6.305	19.240	4.961	8.194	7.687	38.135	0.259	NaN	-0.237	72.000	23.075	17.030	31.070	20.215	7.890	8.606	8.172	64.478	-0.253	NaN	0.229	72.000	13.780	20.020	10.465	25.935	8.691	6.781	6.726	58.449	0.402	0.088	-0.322	72.000	19.695	23.790	22.100	28.730	12.126	5.494	5.348	64.850	0.148	0.145	-0.057
73	72.000	73.000	12.480	13.780	6.305	19.240	4.985	8.243	7.781	38.790	0.094	NaN	-0.049	73.000	23.075	17.030	31.070	20.215	7.882	8.606	8.141	64.165	-0.032	NaN	NaN	73.000	13.910	19.760	10.595	25.805	8.485	6.894	6.847	58.102	0.122	-0.176	-0.290	73.000	19.565	23.660	22.035	28.795	12.021	5.698	5.533	66.514	0.185	0.030	-0.174
74	73.000	74.000	12.480	13.845	6.240	19.240	4.901	8.249	7.797	38.211	0.016	0.049	0.043	74.000	23.075	17.030	31.070	20.215	7.848	8.606	8.189	64.271	0.049	NaN	NaN	74.000	14.040	19.630	10.595	25.740	8.172	7.014	6.947	56.767	0.100	-0.057	-0.177	74.000	19.500	23.920	22.035	28.925	12.149	5.610	5.416	65.796	-0.117	0.116	0.203
75	74.000	75.000	12.415	13.910	6.240	19.240	4.915	8.157	7.631	37.505	-0.166	NaN	0.092	75.000	22.945	17.030	31.070	20.215	7.624	8.727	8.313	63.379	0.124	NaN	-0.121	75.000	14.040	19.565	10.595	25.740	7.930	7.071	7.018	55.656	0.071	NaN	-0.057	75.000	19.370	24.050	22.100	29.120	12.059	5.758	5.503	66.366	0.088	0.203	0.053
76	75.000	76.000	12.415	13.910	6.240	19.240	4.913	8.157	7.504	36.867	-0.127	NaN	NaN	76.000	23.075	17.095	31.070	20.215	7.594	8.582	8.219	62.412	-0.094	NaN	0.145	76.000	14.105	19.500	10.660	25.610	7.690	7.014	6.969	53.590	-0.049	-0.145	-0.089	76.000	19.305	24.310	22.165	29.250	12.099	5.708	5.379	65.082	-0.124	0.145	0.192
77	76.000	77.000	12.480	13.845	6.240	19.240	4.698	8.249	7.387	34.704	-0.117	NaN	-0.092	77.000	23.010	17.095	31.005	20.150	7.436	8.559	8.245	61.313	0.026	-0.084	-0.061	77.000	14.105	19.630	10.920	25.155	7.545	6.377	6.328	47.743	-0.641	-0.524	0.113	77.000	19.435	25.090	22.295	29.250	12.646	5.048	4.628	58.525	-0.751	0.074	0.716
78	77.000	78.000	12.415	13.845	6.240	19.240	4.552	8.200	7.008	31.903	-0.379	NaN	0.049	78.000	22.815	17.030	31.070	20.215	7.121	8.848	8.630	61.457	0.385	0.084	-0.205	78.000	14.040	19.695	11.050	24.960	7.221	6.055	6.019	43.458	-0.309	-0.234	0.089	78.000	19.500	25.805	22.490	29.250	13.003	4.562	3.973	51.663	-0.655	0.128	0.583
79	78.000	79.000	12.415	13.845	6.240	19.240	4.386	8.200	6.771	29.698	-0.237	NaN	NaN	79.000	22.555	16.965	31.070	20.215	6.835	9.114	8.938	61.089	0.307	NaN	-0.266	79.000	13.715	20.215	11.180	24.830	7.537	5.265	5.246	39.542	-0.772	-0.177	0.612	79.000	19.630	26.065	22.620	29.315	13.057	4.416	3.826	49.956	-0.147	0.136	0.279
80	79.000	80.000	12.350	13.910	6.240	19.240	4.285	8.108	6.914	29.626	0.143	NaN	0.092	80.000	22.230	16.835	31.070	20.215	6.725	9.464	9.263	62.293	0.325	NaN	-0.350	80.000	13.390	20.475	11.180	24.830	7.946	4.884	4.876	38.743	-0.371	NaN	0.379	80.000	19.435	25.805	22.685	29.315	12.930	4.784	4.142	53.556	0.316	0.044	-0.323
81	80.000	81.000	12.415	13.845	6.240	19.240	4.105	8.200	7.088	29.093	0.174	NaN	-0.092	81.000	21.905	16.575	31.070	20.215	6.491	9.861	9.678	62.817	0.415	NaN	-0.398	81.000	13.195	20.540	11.180	24.765	8.151	4.681	4.678	38.131	-0.198	-0.059	0.143	81.000	19.435	25.740	22.620	29.250	13.023	4.740	4.147	54.012	0.006	-0.092	-0.048
82	81.000	82.000	12.545	13.780	6.240	19.240	3.879	8.341	7.056	27.374	-0.031	NaN	-0.141	82.000	21.840	16.575	31.005	20.215	6.422	9.861	9.709	62.344	0.031	-0.060	-0.060	82.000	13.065	20.670	11.180	24.830	8.177	4.567	4.567	37.345	-0.111	0.059	0.172	82.000	19.565	25.805	22.685	29.380	13.006	4.745	4.230	55.018	0.083	0.141	0.134
83	82.000	83.000	12.545	13.780	6.240	19.240	4.018	8.341	7.105	28.548	0.049	NaN	NaN	83.000	21.970	16.575	31.005	20.215	6.456	9.741	9.584	61.871	-0.125	NaN	0.121	83.000	13.065	20.670	11.180	24.830	8.290	4.567	4.567	37.860	1.250E-4	NaN	NaN	83.000	19.500	25.740	22.945	29.640	12.960	5.204	4.590	59.480	0.359	0.367	-0.092
84	83.000	84.000	12.480	13.845	6.240	19.240	4.157	8.249	7.075	29.410	-0.030	NaN	0.092	84.000	22.100	16.705	31.070	20.215	6.581	9.632	9.438	62.108	-0.146	0.061	0.168	84.000	13.000	20.995	11.180	24.830	8.639	4.245	4.244	36.669	-0.323	NaN	0.321	84.000	19.565	25.675	23.075	29.705	12.896	5.344	4.734	61.051	0.144	0.134	-0.006
85	84.000	85.000	12.415	13.910	6.305	19.175	4.296	8.066	6.964	29.921	-0.111	-0.092	0.092	85.000	22.165	16.770	31.005	20.215	6.616	9.488	9.277	61.381	-0.161	-0.061	0.084	85.000	13.000	20.930	11.180	24.830	8.608	4.304	4.304	37.045	0.059	NaN	-0.059	85.000	19.565	25.675	23.205	29.900	12.881	5.577	4.941	63.650	0.207	0.233	NaN
86	85.000	86.000	12.220	14.040	6.240	19.240	4.449	7.925	6.917	30.775	-0.047	0.092	0.232	86.000	22.230	16.835	31.070	20.215	6.761	9.464	9.247	62.513	-0.031	0.061	0.084	86.000	13.065	20.995	11.180	24.830	8.613	4.273	4.270	36.779	-0.033	NaN	0.030	86.000	19.435	25.740	23.270	29.965	12.930	5.706	4.969	64.245	0.027	0.092	-0.039
87	86.000	87.000	12.220	14.105	6.305	19.175	4.653	7.791	6.846	31.857	-0.071	-0.092	0.042	87.000	22.360	16.835	31.005	20.215	6.706	9.282	9.073	60.848	-0.173	-0.061	0.121	87.000	13.065	20.865	11.180	24.830	8.577	4.390	4.390	37.653	0.120	NaN	-0.117	87.000	19.435	25.675	23.400	30.095	12.825	5.938	5.147	66.016	0.179	0.184	-0.048
88	87.000	88.000	12.350	13.910	6.240	19.240	4.513	8.108	7.059	31.857	0.213	0.092	-0.226	88.000	22.425	16.900	31.070	20.215	6.869	9.259	8.999	61.816	-0.075	0.061	0.084	88.000	13.130	20.800	11.180	24.830	8.608	4.477	4.477	38.532	0.086	NaN	-0.087	88.000	19.370	25.545	23.465	30.160	12.812	6.170	5.350	68.542	0.203	0.092	-0.140
89	88.000	89.000	12.350	13.910	6.240	19.240	4.500	8.108	7.002	31.510	-0.057	NaN	NaN	89.000	22.555	16.965	31.005	20.215	6.977	9.053	8.823	61.558	-0.175	-0.061	0.145	89.000	13.260	20.540	11.180	24.830	8.258	4.768	4.767	39.369	0.291	NaN	-0.291	89.000	19.435	25.740	23.465	30.160	12.952	5.981	5.155	66.763	-0.195	NaN	0.188
90	89.000	90.000	12.350	13.845	6.305	19.175	4.670	8.059	6.790	31.709	-0.212	-0.092	-0.043	90.000	22.815	16.965	31.005	20.215	6.995	8.811	8.631	60.375	-0.192	NaN	0.242	90.000	13.390	20.215	11.245	24.830	7.936	5.089	5.086	40.366	0.319	-0.027	-0.350	90.000	19.435	25.805	23.270	29.965	12.913	5.658	4.817	62.200	-0.338	-0.276	0.048
91	90.000	91.000	12.285	13.780	6.305	19.175	4.749	8.054	6.196	29.427	-0.593	NaN	0.005	91.000	22.945	17.030	31.005	20.215	6.845	8.666	8.568	58.647	-0.063	NaN	0.145	91.000	13.390	19.955	11.180	24.830	7.337	5.353	5.329	39.098	0.243	0.027	-0.237	91.000	19.695	26.585	23.075	29.640	13.270	4.556	3.672	48.723	-1.145	-0.363	0.716
92	91.000	92.000	12.090	13.780	6.240	19.240	4.882	8.002	6.132	29.938	-0.064	0.092	0.143	92.000	22.880	17.030	31.005	20.215	6.878	8.727	8.613	59.239	0.045	NaN	-0.061	92.000	13.455	19.890	11.180	24.830	7.273	5.439	5.425	39.453	0.095	NaN	-0.086	92.000	19.695	26.520	22.945	29.510	13.284	4.416	3.594	47.743	-0.077	-0.184	-0.044
93	92.000	93.000	12.155	13.715	6.240	19.240	5.018	8.094	7.244	36.352	1.112	NaN	-0.092	93.000	22.815	17.030	31.005	20.215	7.532	8.788	8.367	63.024	-0.246	NaN	-0.061	93.000	13.650	19.760	11.180	24.830	8.177	5.640	5.636	46.086	0.211	NaN	-0.202	NaN	NaN	NaN	NaN	NaN	NaN	NaN	NaN	NaN	NaN	NaN	NaN
94	93.000	94.000	12.350	13.585	6.240	19.240	4.687	8.325	6.414	30.065	-0.830	NaN	-0.231	94.000	22.880	16.965	30.875	20.085	6.890	8.582	8.437	58.128	0.069	-0.168	0.037	94.000	13.715	19.500	11.245	24.830	7.009	5.875	5.864	41.101	0.228	-0.027	-0.263	NaN	NaN	NaN	NaN	NaN	NaN	NaN	NaN	NaN	NaN	NaN	NaN
95	94.000	95.000	12.155	13.780	6.305	19.175	4.918	7.958	6.512	32.026	0.097	-0.092	0.276	95.000	22.815	16.835	30.875	20.085	6.870	8.691	8.540	58.668	0.104	NaN	-0.109	95.000	13.845	19.305	11.180	24.830	6.948	6.134	6.132	42.605	0.268	0.028	-0.232	NaN	NaN	NaN	NaN	NaN	NaN	NaN	NaN	NaN	NaN	NaN	NaN
96	95.000	96.000	12.350	13.780	6.240	19.240	4.725	8.194	6.803	32.144	0.291	0.092	-0.145	96.000	22.815	16.835	30.810	20.020	6.870	8.606	8.450	58.052	-0.090	-0.084	NaN	96.000	14.105	19.110	11.180	24.830	6.657	6.424	6.423	42.761	0.292	NaN	-0.292	NaN	NaN	NaN	NaN	NaN	NaN	NaN	NaN	NaN	NaN	NaN	NaN
97	96.000	97.000	12.350	13.715	6.240	19.175	5.434	8.194	6.719	36.512	-0.084	-0.043	-0.043	97.000	24.050	17.095	30.810	20.020	7.483	7.366	7.271	54.410	-1.179	NaN	1.237	97.000	14.040	19.175	11.180	24.830	7.146	6.337	6.318	45.148	-0.105	NaN	0.087	NaN	NaN	NaN	NaN	NaN	NaN	NaN	NaN	NaN	NaN	NaN	NaN
98	97.000	98.000	12.350	13.715	6.305	19.175	5.291	8.146	6.552	34.666	-0.167	-0.048	NaN	98.000	23.790	16.965	30.810	20.020	7.235	7.656	7.584	54.866	0.312	NaN	-0.290	98.000	14.105	19.045	11.180	24.895	6.822	6.540	6.521	44.489	0.203	0.058	-0.145	NaN	NaN	NaN	NaN	NaN	NaN	NaN	NaN	NaN	NaN	NaN	NaN
99	98.000	99.000	12.220	13.780	6.240	19.240	5.233	8.098	6.553	34.290	5.339E-4	0.092	0.140	99.000	23.400	16.900	30.810	20.020	7.035	8.040	7.942	55.871	0.359	NaN	-0.385	99.000	14.105	18.980	11.115	24.960	6.667	6.686	6.675	44.506	0.154	0.087	-0.058	NaN	NaN	NaN	NaN	NaN	NaN	NaN	NaN	NaN	NaN	NaN	NaN
100	99.000	100.000	12.025	13.975	6.305	19.175	5.387	7.730	6.413	34.544	-0.140	-0.092	0.275	100.000	23.335	16.835	30.810	20.020	7.001	8.125	8.041	56.294	0.099	NaN	-0.085	100.000	13.910	19.110	10.985	25.090	6.845	6.657	6.640	45.448	-0.036	0.174	0.202	NaN	NaN	NaN	NaN	NaN	NaN	NaN	NaN	NaN	NaN	NaN	NaN
101	100.000	101.000	12.155	13.910	6.240	19.240	5.176	7.962	6.538	33.838	0.125	0.092	-0.140	101.000	23.270	16.965	30.810	20.020	7.035	8.135	8.018	56.408	-0.023	NaN	-0.011	101.000	13.910	19.045	10.920	25.285	6.700	6.919	6.896	46.205	0.257	0.204	-0.059	NaN	NaN	NaN	NaN	NaN	NaN	NaN	NaN	NaN	NaN	NaN	NaN
102	101.000	102.000	12.155	13.845	6.305	19.175	5.360	7.914	6.968	37.349	0.431	-0.092	-0.044	102.000	23.270	17.030	30.810	20.020	7.423	8.111	7.815	58.009	-0.204	NaN	0.024	102.000	13.910	18.785	10.985	25.285	7.128	7.128	7.104	50.637	0.208	-0.027	-0.237	NaN	NaN	NaN	NaN	NaN	NaN	NaN	NaN	NaN	NaN	NaN	NaN
103	102.000	103.000	12.285	13.780	6.305	19.175	5.286	8.054	7.262	38.384	0.294	NaN	-0.140	103.000	23.335	17.160	30.810	20.020	7.715	8.003	7.601	58.643	-0.214	NaN	0.107	103.000	14.040	18.525	11.050	25.090	7.066	7.214	7.200	50.877	0.096	-0.204	-0.290	NaN	NaN	NaN	NaN	NaN	NaN	NaN	NaN	NaN	NaN	NaN	NaN
104	103.000	104.000	12.415	13.650	6.305	19.175	5.099	8.238	7.461	38.046	0.200	NaN	-0.184	104.000	23.335	17.160	30.810	20.020	7.848	8.003	7.582	59.501	-0.019	NaN	NaN	104.000	13.975	18.395	11.115	25.025	7.066	7.221	7.197	50.852	-0.004	-0.085	-0.094	NaN	NaN	NaN	NaN	NaN	NaN	NaN	NaN	NaN	NaN	NaN	NaN
105	104.000	105.000	12.415	13.715	6.305	19.175	5.181	8.194	7.598	39.369	0.137	NaN	0.043	105.000	23.140	17.095	30.810	20.020	7.784	8.209	7.694	59.889	0.112	NaN	-0.205	105.000	13.975	18.395	11.180	24.960	7.239	7.135	7.116	51.511	-0.081	-0.085	NaN	NaN	NaN	NaN	NaN	NaN	NaN	NaN	NaN	NaN	NaN	NaN	NaN
106	105.000	106.000	12.415	13.715	6.305	19.175	5.155	8.194	7.758	39.994	0.160	NaN	NaN	106.000	23.075	17.160	30.810	20.020	8.050	8.247	7.624	61.368	-0.070	NaN	-0.038	106.000	13.910	18.525	11.180	24.895	7.559	6.930	6.925	52.348	-0.191	-0.060	0.145	NaN	NaN	NaN	NaN	NaN	NaN	NaN	NaN	NaN	NaN	NaN	NaN
107	106.000	107.000	12.415	13.715	6.240	19.240	5.300	8.286	7.848	41.595	0.090	0.092	NaN	107.000	23.140	17.290	30.810	20.020	8.136	8.141	7.412	60.308	-0.212	NaN	0.105	107.000	13.780	18.720	11.245	24.830	7.907	6.615	6.600	52.187	-0.325	-0.085	0.230	NaN	NaN	NaN	NaN	NaN	NaN	NaN	NaN	NaN	NaN	NaN	NaN
108	107.000	108.000	12.220	13.910	6.305	19.175	5.553	7.919	7.612	42.267	-0.236	-0.092	0.275	108.000	23.270	17.355	30.810	20.020	8.412	7.997	7.272	61.170	-0.140	NaN	0.144	108.000	13.650	19.045	11.245	24.830	8.345	6.265	6.258	52.217	-0.343	NaN	0.350	NaN	NaN	NaN	NaN	NaN	NaN	NaN	NaN	NaN	NaN	NaN	NaN
109	108.000	109.000	12.155	13.910	6.305	19.175	5.409	7.870	7.318	39.584	-0.294	NaN	0.048	109.000	23.270	17.355	30.810	20.085	8.059	8.019	7.461	60.130	0.189	0.022	NaN	109.000	13.650	19.175	11.245	24.830	7.994	6.145	6.134	49.031	-0.124	NaN	0.120	NaN	NaN	NaN	NaN	NaN	NaN	NaN	NaN	NaN	NaN	NaN	NaN
110	109.000	110.000	12.155	13.910	6.305	19.175	5.531	7.870	7.466	41.295	0.148	NaN	NaN	110.000	23.270	17.355	30.810	20.020	8.278	7.997	7.327	60.650	-0.134	-0.022	NaN	110.000	13.715	18.980	11.115	24.960	8.082	6.521	6.516	52.660	0.382	0.171	-0.205	NaN	NaN	NaN	NaN	NaN	NaN	NaN	NaN	NaN	NaN	NaN	NaN
111	110.000	111.000	12.155	13.975	6.305	19.175	5.611	7.827	7.514	42.166	0.048	NaN	0.043	111.000	23.400	17.355	30.810	20.020	8.461	7.875	7.230	61.174	-0.097	NaN	0.122	111.000	13.650	18.980	10.985	25.155	8.227	6.726	6.720	55.284	0.204	0.231	0.026	NaN	NaN	NaN	NaN	NaN	NaN	NaN	NaN	NaN	NaN	NaN	NaN
112	111.000	112.000	12.350	13.780	6.305	19.175	5.466	8.102	7.773	42.487	0.258	NaN	-0.275	112.000	23.400	17.355	30.810	20.020	8.504	7.875	7.178	61.039	-0.052	NaN	NaN	112.000	13.585	19.045	10.985	25.220	8.459	6.700	6.690	56.594	-0.030	0.060	0.085	NaN	NaN	NaN	NaN	NaN	NaN	NaN	NaN	NaN	NaN	NaN	NaN
113	112.000	113.000	12.350	13.845	6.305	19.240	5.436	8.102	7.808	42.444	0.035	0.043	0.043	113.000	23.205	17.355	30.810	20.020	8.411	8.058	7.281	61.241	0.103	NaN	-0.184	113.000	13.585	19.110	10.920	25.285	8.490	6.726	6.721	57.063	0.031	0.085	0.060	NaN	NaN	NaN	NaN	NaN	NaN	NaN	NaN	NaN	NaN	NaN	NaN
114	113.000	114.000	12.350	13.845	6.305	19.240	5.349	8.102	7.796	41.701	-0.012	NaN	NaN	114.000	23.075	17.290	30.810	20.020	8.274	8.203	7.439	61.546	0.158	NaN	-0.144	114.000	13.715	18.915	10.855	25.350	8.172	7.042	7.041	57.536	0.320	0.086	-0.231	NaN	NaN	NaN	NaN	NaN	NaN	NaN	NaN	NaN	NaN	NaN	NaN
115	114.000	115.000	12.220	13.910	6.370	19.175	5.553	7.870	7.553	41.942	-0.243	-0.092	0.140	115.000	23.205	17.225	30.810	20.020	8.275	8.102	7.428	61.465	-0.011	NaN	0.100	115.000	13.585	18.980	10.920	25.285	8.314	6.845	6.835	56.830	-0.206	-0.085	0.110	NaN	NaN	NaN	NaN	NaN	NaN	NaN	NaN	NaN	NaN	NaN	NaN
116	115.000	116.000	12.285	13.845	6.370	19.175	5.349	7.962	7.651	40.923	0.097	NaN	-0.092	116.000	23.010	17.160	30.810	20.020	8.183	8.308	7.614	62.310	0.187	NaN	-0.205	116.000	13.650	19.045	10.985	25.220	8.290	6.726	6.724	55.740	-0.111	-0.085	0.034	NaN	NaN	NaN	NaN	NaN	NaN	NaN	NaN	NaN	NaN	NaN	NaN
117	116.000	117.000	12.285	13.845	6.305	19.240	5.291	8.054	7.749	40.999	0.099	0.092	NaN	117.000	22.685	17.030	30.810	20.020	7.906	8.658	7.901	62.467	0.287	NaN	-0.350	117.000	13.520	19.370	10.920	25.220	8.613	6.402	6.402	55.136	-0.322	0.026	0.350	NaN	NaN	NaN	NaN	NaN	NaN	NaN	NaN	NaN	NaN	NaN	NaN
118	117.000	118.000	12.025	13.910	6.305	19.175	5.584	7.774	7.400	41.321	-0.350	-0.044	0.235	118.000	22.880	17.095	30.875	20.085	7.999	8.536	7.847	62.771	-0.054	0.084	0.205	118.000	13.585	19.500	10.920	25.220	8.672	6.310	6.309	54.714	-0.093	NaN	0.090	NaN	NaN	NaN	NaN	NaN	NaN	NaN	NaN	NaN	NaN	NaN	NaN
119	118.000	119.000	12.025	13.975	6.305	19.175	5.757	7.730	7.398	42.588	-0.002	NaN	0.044	119.000	23.010	17.160	30.875	20.085	8.090	8.391	7.669	62.040	-0.178	NaN	0.145	119.000	13.585	19.890	10.985	25.155	9.141	5.872	5.865	53.611	-0.444	-0.087	0.350	NaN	NaN	NaN	NaN	NaN	NaN	NaN	NaN	NaN	NaN	NaN	NaN
120	119.000	120.000	11.050	14.365	6.305	19.175	6.570	6.757	6.366	41.823	-1.032	NaN	0.962	120.000	22.880	17.095	30.810	20.085	8.139	8.475	7.817	63.620	0.148	-0.061	-0.145	120.000	13.325	20.605	11.050	25.025	9.801	4.971	4.949	48.503	-0.916	-0.145	0.755	NaN	NaN	NaN	NaN	NaN	NaN	NaN	NaN	NaN	NaN	NaN	NaN
121	120.000	121.000	11.245	14.300	6.305	19.175	6.366	6.940	6.579	41.882	0.213	NaN	-0.184	121.000	22.815	17.095	30.810	20.085	8.091	8.536	7.846	63.485	0.029	NaN	-0.061	121.000	13.260	20.995	11.050	25.090	10.188	4.653	4.618	47.050	-0.330	0.057	0.374	NaN	NaN	NaN	NaN	NaN	NaN	NaN	NaN	NaN	NaN	NaN	NaN
[truncated: 48 more columns]
