# Supplementary material for: Filopodyan: An open-source pipeline for the analysis of filopodia
Source: J Cell Biol. 2017 Oct 2;216(10):3405–22. doi: 10.1083/jcb.201705113 (PMC5626553; doi:10.1083/jcb.201705113)
Supplement: Data tables (ZIP file) [file JCB_201705113_DataS1.zip › Data Tables/Fig3-4_Control-dataset/CTRL_RENYI2-6_ED4_v20170201/s09_NeonCyto_GC1_tif Filopodia.txt]

dT	T (0)	dT (0)	Base Mean (0)	Base Local Background (0)	Body Mean (0)	Proj Mean (0)	Tip Mean (0)	Tip Th Mean (0)	Tip Local Background (0)	Length (0)	dL (0)	DCTM (0)	DCBM (0)	T (1)	dT (1)	Base Mean (1)	Base Local Background (1)	Body Mean (1)	Proj Mean (1)	Tip Mean (1)	Tip Th Mean (1)	Tip Local Background (1)	Length (1)	dL (1)	DCTM (1)	DCBM (1)	T (2)	dT (2)	Base Mean (2)	Base Local Background (2)	Body Mean (2)	Proj Mean (2)	Tip Mean (2)	Tip Th Mean (2)	Tip Local Background (2)	Length (2)	dL (2)	DCTM (2)	DCBM (2)	T (3)	dT (3)	Base Mean (3)	Base Local Background (3)	Body Mean (3)	Proj Mean (3)	Tip Mean (3)	Tip Th Mean (3)	Tip Local Background (3)	Length (3)
0.000	1.000	0.000	558.032	405.370	1281.583	245.576	180.133	212.077	140.895	10.093	0.000	NaN	NaN	1.000	0.000	461.259	159.602	1281.583	279.023	183.821	211.133	113.514	8.472	0.000	NaN	NaN	1.000	0.000	535.037	596.522	1281.583	374.593	222.774	266.211	176.878	4.481	0.000	NaN	NaN	1.000	0.000	591.154	227.558	1281.583	373.264	229.969	266.000	244.376	2.341
1.000	2.000	1.000	625.172	399.407	1254.801	256.969	166.000	192.333	137.826	10.138	0.046	0.092	0.049	2.000	1.000	452.621	278.438	1254.801	282.263	186.448	205.950	132.367	8.786	0.314	0.145	-0.145	2.000	1.000	535.034	317.330	1254.801	354.234	216.200	256.111	152.706	4.507	0.027	0.145	0.145	2.000	1.000	607.033	332.147	1254.801	338.041	228.533	258.733	186.722	2.008
2.000	3.000	2.000	559.194	400.978	1258.761	252.970	170.821	183.696	136.280	10.093	-0.046	0.092	0.092	3.000	2.000	458.172	249.883	1258.761	283.644	196.433	228.688	131.871	8.943	0.157	0.145	0.000	3.000	2.000	578.034	312.618	1258.761	358.896	235.469	291.471	146.762	4.645	0.138	0.291	0.145	3.000	2.000	647.290	351.086	1258.761	345.000	216.567	256.000	176.858	2.192
3.000	4.000	3.000	552.968	391.958	1247.617	254.748	179.143	213.727	138.287	9.955	-0.138	-0.049	0.092	4.000	3.000	477.897	268.022	1247.617	280.436	191.000	216.750	136.377	9.192	0.249	0.059	-0.145	4.000	3.000	509.710	296.598	1247.617	335.656	229.765	301.333	154.662	4.488	-0.157	0.203	0.407	4.000	3.000	691.824	441.856	1247.617	376.985	241.375	290.333	176.650	2.544
4.000	5.000	4.000	553.138	385.268	1241.947	253.541	174.312	209.118	136.162	9.917	-0.038	0.049	0.098	5.000	4.000	469.034	274.570	1241.947	286.944	198.567	234.125	134.390	9.394	0.203	0.114	-0.086	5.000	4.000	519.594	301.569	1241.947	345.473	243.062	324.400	149.461	4.902	0.414	0.264	-0.145	5.000	4.000	714.242	436.930	1241.947	415.881	223.548	267.182	180.223	2.758
5.000	6.000	5.000	571.069	383.221	1243.959	255.492	183.871	229.786	139.856	9.752	-0.165	-0.092	0.043	6.000	5.000	466.516	308.072	1243.959	277.293	200.821	224.500	134.607	9.930	0.536	0.118	-0.350	6.000	5.000	536.656	323.687	1243.959	366.399	255.367	320.812	147.862	5.300	0.398	0.291	-0.058	6.000	5.000	733.886	450.500	1243.959	394.458	216.714	246.800	179.319	2.999
6.000	7.000	6.000	548.963	391.042	1240.357	247.656	179.857	221.273	141.383	9.687	-0.065	-0.000	0.049	7.000	6.000	450.806	294.365	1240.357	272.700	199.964	228.429	139.611	10.217	0.287	0.059	-0.205	7.000	6.000	553.000	343.165	1240.357	367.005	243.226	303.800	153.338	5.641	0.341	0.233	-0.145	7.000	6.000	679.529	421.380	1240.357	366.575	217.188	259.167	172.881	3.117
7.000	8.000	7.000	519.074	381.576	1231.463	246.034	176.129	218.923	142.691	9.557	-0.130	-0.092	-0.000	8.000	7.000	455.926	267.301	1231.463	266.632	183.613	210.947	133.544	10.439	0.222	0.145	-0.119	8.000	7.000	547.233	349.021	1231.463	350.692	219.214	261.824	149.978	5.909	0.268	0.176	-0.057	8.000	7.000	602.444	346.143	1231.463	327.632	214.000	236.824	176.308	2.612
8.000	9.000	8.000	532.963	391.806	1230.680	261.086	174.467	207.176	146.872	9.557	0.000	-0.135	-0.135	9.000	8.000	459.586	268.105	1230.680	275.275	212.276	235.048	130.403	10.791	0.352	0.172	-0.119	9.000	8.000	561.900	349.522	1230.680	337.811	195.800	236.929	145.262	6.222	0.314	0.233	-0.057	9.000	8.000	556.034	359.116	1230.680	318.313	218.100	240.294	171.007	2.685
9.000	10.000	9.000	521.774	327.816	1236.144	256.418	172.414	203.333	142.222	9.270	-0.287	-0.000	0.237	10.000	9.000	429.312	227.980	1236.144	268.071	193.452	212.773	136.553	10.577	-0.214	0.119	0.350	10.000	9.000	511.194	323.660	1236.144	324.142	192.393	224.154	139.106	6.268	0.046	0.291	0.291	10.000	9.000	600.966	387.844	1236.144	329.769	221.464	258.733	172.433	2.888
10.000	11.000	10.000	527.057	328.615	1229.382	252.136	163.833	196.077	142.669	9.178	-0.092	-0.092	0.092	11.000	10.000	413.724	239.464	1229.382	272.971	197.233	225.765	136.870	10.439	-0.138	0.027	0.118	11.000	10.000	526.182	317.656	1229.382	333.917	194.033	229.933	142.918	6.490	0.222	0.145	-0.058	11.000	10.000	622.667	396.376	1229.382	333.869	208.625	241.000	168.300	3.156
11.000	12.000	11.000	528.267	345.320	1224.405	254.568	174.346	185.619	139.289	8.994	-0.184	0.043	0.086	12.000	11.000	421.290	243.551	1224.405	271.524	188.000	222.857	134.396	10.623	0.184	0.145	0.000	12.000	11.000	465.879	300.366	1224.405	315.685	194.517	227.867	149.259	6.242	-0.249	-0.000	0.233	12.000	11.000	554.179	403.570	1224.405	334.900	209.071	235.684	164.708	3.385
12.000	13.000	12.000	538.379	385.122	1236.253	257.851	166.250	209.714	139.342	9.216	0.222	0.049	-0.141	13.000	12.000	432.931	224.833	1236.253	275.533	188.793	205.700	136.863	10.439	-0.184	0.000	0.145	13.000	12.000	451.000	311.469	1236.253	307.814	196.276	230.357	148.099	6.234	-0.008	0.029	-0.087	13.000	12.000	557.517	395.815	1236.253	337.950	215.719	243.900	163.100	3.466
13.000	14.000	13.000	565.704	398.518	1235.242	257.013	169.321	193.000	141.680	9.292	0.076	-0.049	-0.098	14.000	13.000	421.519	241.714	1235.242	271.992	183.296	205.438	137.029	10.374	-0.065	0.000	0.000	14.000	13.000	466.286	331.052	1235.242	313.085	188.964	211.588	153.007	6.280	0.046	-0.087	-0.145	14.000	13.000	554.214	381.046	1235.242	352.265	220.429	255.000	180.580	3.290
14.000	15.000	14.000	523.107	349.652	1245.053	257.019	165.286	187.125	138.836	9.200	-0.092	-0.000	0.141	15.000	14.000	446.448	280.774	1245.053	286.264	194.207	236.000	134.853	10.688	0.314	0.000	-0.231	15.000	14.000	431.903	313.531	1245.053	314.864	183.893	220.667	145.601	6.287	0.008	-0.000	0.116	15.000	14.000	591.448	399.671	1245.053	372.575	220.500	260.294	175.302	3.298
15.000	16.000	15.000	515.600	357.427	1235.452	264.621	162.185	192.909	135.500	9.265	0.065	0.049	0.049	16.000	15.000	452.034	326.772	1235.452	278.362	191.103	213.211	142.699	10.975	0.287	-0.086	-0.350	16.000	15.000	497.000	403.225	1235.452	328.780	198.812	235.933	150.174	6.712	0.425	-0.058	-0.552	16.000	15.000	583.774	360.697	1235.452	365.128	210.400	233.350	165.497	3.317
16.000	17.000	16.000	541.828	369.824	1234.621	275.212	168.345	192.875	138.789	9.295	0.030	-0.049	-0.049	17.000	16.000	415.548	235.011	1234.621	269.925	180.172	205.667	137.179	10.707	-0.268	0.059	0.350	17.000	16.000	469.103	359.568	1234.621	322.723	197.900	241.111	146.069	6.823	0.111	0.058	0.028	17.000	16.000	514.517	293.308	1234.621	303.421	220.129	247.389	172.527	2.422
17.000	18.000	17.000	591.690	368.609	1242.319	282.121	160.321	178.125	137.020	9.276	-0.019	-0.000	-0.000	18.000	17.000	395.000	264.343	1242.319	269.834	183.250	219.750	135.910	10.891	0.184	0.000	-0.205	18.000	17.000	463.067	310.389	1242.319	313.636	185.931	216.750	144.303	6.858	0.035	0.176	0.114	18.000	17.000	546.656	299.589	1242.319	324.245	216.656	244.913	169.253	2.395
18.000	19.000	18.000	524.222	334.857	1246.413	286.231	172.778	187.476	134.993	8.924	-0.352	-0.000	0.281	19.000	18.000	409.345	248.141	1246.413	269.442	174.926	203.091	132.141	10.975	0.084	0.145	0.026	19.000	18.000	468.233	332.533	1246.413	324.895	200.467	226.944	138.264	7.145	0.287	0.115	-0.145	19.000	18.000	546.448	319.778	1246.413	328.228	210.848	238.789	178.282	2.311
19.000	20.000	19.000	524.241	351.140	1243.650	289.259	172.241	197.364	138.531	8.951	0.027	-0.000	-0.049	20.000	19.000	366.552	234.112	1243.650	266.508	172.481	212.833	130.497	10.772	-0.203	0.119	0.290	20.000	19.000	464.933	351.108	1243.650	305.876	195.133	232.286	136.517	7.543	0.398	0.291	-0.058	20.000	19.000	539.759	320.187	1243.650	314.177	205.964	235.647	169.021	2.330
20.000	21.000	20.000	520.310	332.522	1250.120	289.441	163.643	189.600	138.966	8.859	-0.092	-0.000	0.092	21.000	20.000	387.444	255.584	1250.120	257.344	173.000	206.167	133.579	10.948	0.176	0.060	-0.086	21.000	20.000	495.500	369.753	1250.120	301.171	182.586	211.067	140.147	7.995	0.452	0.175	-0.261	21.000	20.000	570.188	325.417	1250.120	320.768	207.400	241.722	159.741	2.617
21.000	22.000	21.000	577.200	370.438	1244.782	302.853	169.429	202.455	136.408	9.043	0.184	-0.000	-0.141	22.000	21.000	365.759	242.419	1244.782	251.403	165.926	185.267	131.462	11.021	0.073	0.086	0.000	22.000	21.000	512.621	361.700	1244.782	296.099	183.483	200.300	134.048	8.301	0.306	0.291	0.030	22.000	21.000	593.226	362.830	1244.782	318.043	200.200	228.000	163.091	2.838
22.000	23.000	22.000	606.387	361.581	1256.530	306.836	166.724	185.438	138.544	9.028	-0.016	-0.000	0.092	23.000	22.000	367.333	352.302	1256.530	245.900	162.536	182.077	133.793	11.381	0.360	0.000	-0.317	23.000	22.000	518.586	394.092	1256.530	300.102	174.357	194.944	133.483	8.660	0.360	0.203	-0.145	23.000	22.000	584.034	370.835	1256.530	323.868	217.567	272.182	158.601	3.003
23.000	24.000	23.000	506.469	322.560	1241.592	273.476	161.107	177.737	136.714	8.541	-0.487	-0.000	0.561	24.000	23.000	397.815	247.096	1241.592	242.117	162.593	185.667	129.283	11.427	0.046	0.000	-0.027	24.000	23.000	587.138	484.802	1241.592	285.486	179.793	202.188	136.667	9.047	0.387	0.088	-0.263	24.000	23.000	608.862	352.108	1241.592	366.118	213.357	245.722	163.236	3.179
24.000	25.000	24.000	488.419	304.957	1240.319	265.548	165.259	181.529	134.612	8.468	-0.073	-0.000	0.092	25.000	24.000	360.852	243.912	1240.319	241.856	171.609	184.400	134.928	11.343	-0.084	-0.027	0.032	25.000	24.000	584.586	448.864	1240.319	293.162	185.286	216.312	132.130	9.380	0.333	0.261	-0.058	25.000	24.000	648.517	361.474	1240.319	410.732	207.467	264.333	161.524	3.263
25.000	26.000	25.000	547.800	384.670	1236.160	285.634	158.222	179.357	138.199	8.947	0.479	-0.140	-0.513	26.000	25.000	358.481	216.305	1236.160	241.068	158.583	173.818	131.007	11.350	0.008	0.145	0.059	26.000	25.000	613.267	421.382	1236.160	284.145	172.821	195.333	134.034	9.621	0.241	0.175	-0.029	26.000	25.000	546.036	261.181	1236.160	302.410	220.000	273.000	166.154	1.886
26.000	27.000	26.000	559.567	374.374	1237.003	285.775	157.519	174.118	134.959	9.112	0.165	-0.042	-0.141	27.000	26.000	399.357	253.494	1237.003	240.299	152.481	160.857	131.133	11.656	0.306	0.000	-0.204	27.000	26.000	610.200	470.056	1237.003	280.537	178.759	208.125	134.667	9.851	0.230	0.117	-0.116	27.000	26.000	515.586	318.649	1237.003	294.779	211.633	247.462	172.599	2.100
27.000	28.000	27.000	538.222	392.852	1231.182	272.194	158.630	183.667	132.568	9.119	0.008	-0.000	-0.135	28.000	27.000	377.520	209.753	1231.182	235.983	162.556	177.200	126.144	11.369	-0.287	0.087	0.322	28.000	27.000	671.643	547.419	1231.182	280.207	170.333	191.133	135.007	10.157	0.306	0.087	-0.261	28.000	27.000	526.655	345.663	1231.182	306.595	209.600	235.550	169.276	2.295
28.000	29.000	28.000	543.556	403.141	1237.210	261.958	160.852	180.077	133.089	9.108	-0.011	-0.049	-0.275	29.000	28.000	361.724	193.789	1237.210	227.019	159.250	168.667	134.893	10.888	-0.482	-0.145	0.321	29.000	28.000	645.185	529.814	1237.210	280.747	175.571	203.933	135.372	10.379	0.222	0.087	-0.088	29.000	28.000	536.923	340.289	1237.210	311.159	216.071	243.875	162.204	2.433
29.000	30.000	29.000	494.296	349.181	1225.522	265.132	155.346	171.714	130.953	9.043	-0.065	0.049	0.092	30.000	29.000	387.966	198.091	1225.522	232.462	163.207	183.526	139.007	10.593	-0.295	-0.204	0.087	30.000	29.000	635.037	475.457	1225.522	268.289	163.333	182.824	138.524	10.425	0.046	-0.029	-0.058	30.000	29.000	569.379	348.434	1225.522	316.383	207.844	232.389	170.395	2.460
30.000	31.000	30.000	553.897	348.543	1227.394	254.589	155.333	225.500	130.796	9.181	0.138	0.043	-0.049	31.000	30.000	332.462	238.879	1227.394	224.493	180.586	234.400	142.295	10.290	-0.303	-0.232	0.028	31.000	30.000	537.333	410.763	1227.394	259.588	168.172	202.778	130.871	10.471	0.046	0.145	0.116	31.000	30.000	545.500	317.323	1227.394	299.263	206.200	226.190	178.135	2.230
31.000	32.000	31.000	577.321	346.078	1225.637	260.423	161.704	175.714	131.993	9.005	-0.176	-0.043	0.049	32.000	31.000	333.172	247.000	1225.637	224.548	190.400	233.000	154.717	10.098	-0.192	-0.343	-0.119	32.000	31.000	651.320	419.610	1225.637	260.886	166.815	194.357	128.139	10.765	0.295	0.233	-0.058	32.000	31.000	540.828	383.462	1225.637	295.295	211.321	233.941	180.800	2.100
32.000	33.000	32.000	476.625	314.791	1217.478	211.435	155.148	172.867	133.152	8.397	-0.609	-0.000	0.651	33.000	32.000	345.966	231.093	1217.478	231.297	213.355	257.737	154.912	9.815	-0.284	-0.339	-0.011	33.000	32.000	575.968	411.744	1217.478	258.593	165.536	184.941	131.320	10.819	0.054	0.088	0.115	33.000	32.000	492.913	308.024	1217.478	286.704	208.821	231.875	176.466	1.832
33.000	34.000	33.000	431.296	317.732	1217.136	204.977	147.111	164.067	130.804	8.416	0.019	-0.000	-0.092	34.000	33.000	328.107	313.810	1217.136	228.777	182.286	219.909	170.736	9.620	-0.195	-0.300	-0.180	34.000	33.000	610.037	465.145	1217.136	256.574	180.310	196.000	133.837	10.857	0.038	-0.030	-0.145	34.000	33.000	548.217	301.829	1217.136	292.192	215.129	234.182	171.189	1.794
34.000	35.000	34.000	483.407	326.440	1217.145	206.859	150.923	168.235	131.595	8.534	0.119	-0.000	-0.189	35.000	34.000	366.321	284.542	1217.145	234.409	181.233	209.750	149.209	9.704	0.084	-0.290	-0.326	35.000	34.000	507.531	416.135	1217.145	249.840	173.481	194.688	139.250	10.819	-0.038	-0.000	0.087	35.000	34.000	578.308	349.435	1217.145	295.434	214.767	244.875	172.912	1.943
35.000	36.000	35.000	501.222	384.554	1204.805	216.775	160.037	178.882	130.000	8.829	0.295	-0.048	-0.324	36.000	35.000	328.852	264.030	1204.805	237.963	176.933	203.077	151.921	9.490	-0.214	-0.290	-0.136	36.000	35.000	488.793	397.290	1204.805	246.994	170.667	196.786	135.548	10.803	-0.016	0.030	0.029	36.000	35.000	614.719	394.988	1204.805	311.084	206.571	227.211	172.718	2.303
36.000	37.000	36.000	516.250	354.729	1203.103	212.095	153.037	174.833	132.500	8.959	0.130	0.092	0.043	37.000	36.000	368.655	302.696	1203.103	239.888	192.214	221.938	152.877	9.517	0.027	-0.357	-0.409	37.000	36.000	454.000	376.311	1203.103	245.937	173.222	186.850	134.034	10.842	0.038	0.059	0.028	37.000	36.000	598.655	419.048	1203.103	326.709	212.833	241.875	168.331	2.441
37.000	38.000	37.000	591.552	395.147	1201.263	221.097	165.444	185.000	132.466	9.005	0.046	-0.092	-0.141	38.000	37.000	371.414	324.720	1201.263	248.059	185.633	224.154	156.169	9.490	-0.027	-0.376	-0.350	38.000	37.000	455.742	343.633	1201.263	245.436	178.393	192.222	135.562	10.731	-0.111	-0.000	0.145	38.000	37.000	600.759	362.487	1201.263	326.896	213.786	244.429	168.521	2.487
38.000	39.000	38.000	620.222	398.963	1198.223	222.958	157.500	166.632	131.260	9.108	0.103	0.049	-0.049	39.000	38.000	348.586	260.134	1198.223	254.398	184.690	207.778	149.408	9.287	-0.203	-0.231	-0.026	39.000	38.000	496.333	372.090	1198.223	246.477	176.433	189.727	135.358	10.853	0.122	-0.000	-0.177	39.000	38.000	564.615	346.662	1198.223	308.878	205.793	235.000	166.382	2.506
39.000	40.000	39.000	590.704	378.675	1185.031	217.093	158.370	172.643	130.554	9.024	-0.084	-0.049	-0.000	40.000	39.000	382.345	275.000	1185.031	247.038	167.357	188.400	135.973	9.543	0.257	0.060	-0.231	40.000	39.000	506.333	403.914	1185.031	246.039	168.407	181.588	136.431	10.926	0.073	-0.000	-0.118	40.000	39.000	610.517	351.702	1185.031	316.965	216.033	273.714	166.800	2.571
40.000	41.000	40.000	590.615	337.851	1177.483	216.489	152.296	174.000	131.411	8.913	-0.111	-0.000	0.097	41.000	40.000	377.310	237.280	1177.483	248.414	174.724	196.684	143.849	9.192	-0.352	-0.236	0.118	41.000	40.000	507.037	418.476	1177.483	240.383	171.207	192.000	130.068	11.232	0.306	0.086	-0.086	41.000	40.000	577.500	299.354	1177.483	318.062	219.250	260.857	164.748	2.460
41.000	42.000	41.000	542.464	344.903	1177.774	219.356	151.286	167.944	131.034	8.848	-0.065	-0.000	0.092	42.000	41.000	372.960	265.270	1177.774	249.695	169.433	199.714	133.578	9.276	0.084	0.000	-0.059	42.000	41.000	555.120	432.654	1177.774	251.891	178.357	204.875	129.986	11.564	0.333	0.145	-0.204	42.000	41.000	548.962	287.901	1177.774	313.958	225.156	259.059	159.034	2.387
42.000	43.000	42.000	567.821	350.430	1174.210	223.926	167.885	185.833	131.169	8.810	-0.038	-0.000	-0.000	43.000	42.000	436.207	294.315	1174.210	241.864	164.500	192.455	136.449	9.517	0.241	-0.060	-0.298	43.000	42.000	514.233	413.416	1174.210	247.967	169.069	200.417	135.493	11.656	0.092	0.059	-0.059	43.000	42.000	586.517	325.569	1174.210	347.246	210.161	241.412	166.116	2.590
43.000	44.000	43.000	519.259	330.293	1174.865	222.748	155.222	168.632	133.514	8.756	-0.054	0.049	0.140	44.000	43.000	465.586	340.076	1174.865	237.983	176.667	213.300	128.698	9.972	0.455	0.155	-0.265	44.000	43.000	459.793	324.979	1174.865	242.628	160.889	176.389	131.264	11.323	-0.333	0.145	0.462	44.000	43.000	441.370	223.939	1174.865	285.115	229.300	258.059	164.993	1.277
44.000	45.000	44.000	579.714	380.889	1162.584	229.653	161.571	173.579	133.245	8.886	0.130	-0.049	-0.140	45.000	44.000	410.333	232.464	1162.584	238.191	179.867	207.000	130.463	9.612	-0.360	0.060	0.374	45.000	44.000	556.643	405.494	1162.584	249.812	169.111	179.429	133.592	11.675	0.352	0.059	-0.231	45.000	44.000	437.481	249.583	1162.584	307.882	243.688	281.800	165.953	1.277
45.000	46.000	45.000	575.556	414.938	1157.295	239.247	159.481	182.000	134.953	9.035	0.149	-0.000	-0.092	46.000	45.000	410.517	240.575	1157.295	224.481	181.071	213.200	130.441	9.677	0.065	0.121	0.084	46.000	45.000	534.778	389.988	1157.295	251.022	156.607	165.739	134.878	11.618	-0.057	0.027	0.059	46.000	45.000	498.774	260.147	1157.295	343.901	243.656	293.357	175.641	1.472
46.000	47.000	46.000	621.633	382.670	1158.477	238.478	152.923	161.318	134.939	9.081	0.046	-0.000	-0.049	47.000	46.000	450.656	328.538	1158.477	228.379	180.100	197.111	131.823	10.075	0.398	0.084	-0.266	47.000	46.000	478.000	356.581	1158.477	250.662	167.593	184.600	131.479	11.526	-0.092	-0.000	0.086	47.000	46.000	469.576	254.752	1158.477	299.246	216.964	254.846	171.780	1.445
47.000	48.000	47.000	627.379	400.862	1146.926	239.142	154.577	173.375	128.096	9.054	-0.027	-0.000	-0.000	48.000	47.000	376.481	262.820	1146.926	229.346	185.727	209.438	133.377	9.945	-0.130	-0.024	0.037	48.000	47.000	511.640	366.857	1146.926	249.134	170.630	179.000	132.916	11.648	0.122	0.059	-0.059	48.000	47.000	471.767	290.561	1146.926	294.729	205.200	255.000	166.564	1.694
48.000	49.000	48.000	664.828	440.782	1148.639	245.722	152.240	170.857	131.596	9.089	0.035	-0.000	-0.092	49.000	48.000	400.963	231.950	1148.639	233.964	166.143	185.214	150.673	9.704	-0.241	-0.241	0.000	49.000	48.000	501.852	338.068	1148.639	252.536	163.643	179.250	140.329	11.316	-0.333	-0.171	0.086	49.000	48.000	484.172	282.000	1148.639	304.948	213.321	239.833	168.145	1.816
49.000	50.000	49.000	694.500	379.977	1153.731	265.770	156.385	180.250	131.924	8.967	-0.122	-0.000	0.097	50.000	49.000	396.893	251.863	1153.731	234.715	161.519	181.923	129.240	9.907	0.203	0.060	-0.085	50.000	49.000	581.269	446.947	1153.731	256.439	156.714	177.462	139.804	11.381	0.065	-0.231	-0.285	50.000	49.000	464.000	275.700	1153.731	308.367	201.567	225.278	153.630	2.168
50.000	51.000	50.000	643.586	379.506	1148.863	279.144	153.462	177.800	133.081	8.745	-0.222	-0.000	0.140	51.000	50.000	413.880	234.221	1148.863	238.366	178.071	190.727	132.660	9.842	-0.065	-0.060	-0.025	51.000	50.000	653.633	524.391	1148.863	264.118	170.893	186.474	148.123	11.078	-0.303	-0.546	-0.239	51.000	50.000	503.133	277.468	1148.863	315.037	206.355	223.810	150.342	2.639
51.000	52.000	51.000	670.700	376.782	1154.523	268.116	154.852	170.000	132.297	8.661	-0.084	-0.000	0.140	52.000	51.000	395.931	231.866	1154.523	239.371	166.214	190.700	137.701	9.662	-0.179	-0.119	0.060	52.000	51.000	487.414	399.108	1154.523	252.739	164.733	184.182	142.223	10.615	-0.463	-0.205	0.264	52.000	51.000	434.000	271.344	1154.523	277.287	198.567	221.875	142.556	2.788
52.000	53.000	52.000	687.097	400.426	1157.018	267.397	154.357	179.800	131.829	8.718	0.057	-0.000	-0.000	53.000	52.000	394.480	237.043	1157.018	245.530	159.429	206.000	130.259	9.700	0.038	0.000	0.000	53.000	52.000	404.290	317.708	1157.018	251.501	161.179	172.722	132.388	10.271	-0.344	0.059	0.414	53.000	52.000	479.000	260.478	1157.018	276.819	185.286	213.727	139.292	3.240
53.000	54.000	53.000	404.483	265.553	1145.558	210.209	154.115	178.909	131.639	7.574	-1.144	-0.000	0.967	54.000	53.000	402.556	239.466	1145.558	246.999	175.370	203.167	132.917	9.654	-0.046	-0.060	-0.035	54.000	53.000	373.806	292.763	1145.558	240.264	169.034	187.438	128.850	10.160	-0.111	0.145	0.263	54.000	53.000	479.185	278.989	1145.558	260.308	188.964	196.393	139.796	3.416
54.000	55.000	54.000	456.788	293.393	1149.433	210.449	154.704	164.950	131.568	7.980	0.406	-0.000	-0.325	55.000	54.000	425.889	269.316	1149.433	248.167	169.214	181.640	131.841	9.876	0.222	0.060	-0.205	55.000	54.000	291.414	253.347	1149.433	229.555	168.065	186.062	132.882	9.521	-0.639	-0.000	0.525	55.000	54.000	449.185	274.031	1149.433	246.948	185.000	204.625	137.222	3.702
55.000	56.000	55.000	517.000	304.196	1144.131	216.305	157.200	176.800	131.836	8.053	0.073	-0.000	-0.139	56.000	55.000	433.444	282.925	1144.131	252.881	175.143	212.636	132.422	9.914	0.038	-0.060	-0.145	56.000	55.000	315.031	255.240	1144.131	233.247	162.517	173.750	140.000	9.429	-0.092	-0.204	-0.059	56.000	55.000	435.556	276.521	1144.131	241.578	173.900	196.615	133.892	4.062
56.000	57.000	56.000	530.483	355.418	1138.760	222.214	155.379	182.727	131.082	8.156	0.103	-0.000	-0.096	57.000	56.000	408.533	240.781	1138.760	223.445	170.852	179.348	132.852	9.249	-0.666	0.060	0.734	57.000	56.000	311.469	247.969	1138.760	234.888	163.931	177.600	134.171	9.096	-0.333	-0.000	0.291	57.000	56.000	438.704	293.767	1138.760	245.384	186.286	202.167	142.589	4.173
57.000	58.000	57.000	505.567	314.794	1139.239	215.896	157.538	170.412	134.514	8.156	0.000	-0.000	0.044	58.000	57.000	435.970	251.567	1139.239	236.018	172.600	186.056	131.782	9.765	0.517	0.000	-0.435	58.000	57.000	330.935	279.319	1139.239	236.841	173.393	186.208	135.653	9.207	0.111	-0.059	-0.145	58.000	57.000	469.885	286.416	1139.239	240.401	168.036	192.500	136.776	4.422
58.000	59.000	58.000	619.706	398.320	1135.387	232.224	159.179	175.316	130.780	8.618	0.463	-0.000	-0.330	59.000	58.000	418.966	261.500	1135.387	238.081	163.276	189.929	131.208	9.784	0.019	0.026	0.000	59.000	58.000	411.333	328.844	1135.387	245.527	168.679	194.583	134.462	9.486	0.279	-0.027	-0.382	59.000	58.000	475.038	275.207	1135.387	246.534	171.733	187.350	135.820	4.514
59.000	60.000	59.000	522.481	400.097	1128.592	218.236	156.346	178.154	133.204	8.508	-0.111	-0.000	0.049	60.000	59.000	428.593	231.233	1128.592	230.911	183.741	199.722	132.365	9.574	-0.211	-0.025	0.110	60.000	59.000	453.517	352.424	1128.592	251.683	169.679	188.500	133.503	9.708	0.222	0.027	-0.118	60.000	59.000	448.536	252.682	1128.592	234.554	171.607	192.467	136.952	4.403
60.000	61.000	60.000	548.148	384.086	1123.878	220.533	156.760	172.375	132.762	8.638	0.130	-0.000	-0.098	61.000	60.000	392.111	226.316	1123.878	227.202	176.517	209.615	132.667	9.425	-0.149	0.026	0.145	61.000	60.000	485.185	373.860	1123.878	258.135	166.786	188.071	138.333	9.643	-0.065	-0.086	-0.086	61.000	60.000	362.241	232.304	1123.878	234.510	174.071	192.167	133.028	4.181
61.000	62.000	61.000	501.786	331.695	1128.477	222.497	159.462	176.417	131.174	8.481	-0.157	-0.000	0.134	62.000	61.000	415.889	227.163	1128.477	239.194	169.148	197.385	136.203	9.425	0.000	0.000	0.000	62.000	61.000	394.323	302.469	1128.477	250.901	162.750	180.083	138.844	9.069	-0.574	-0.145	0.467	62.000	61.000	412.444	263.143	1128.477	242.827	173.179	198.083	136.517	4.441
62.000	63.000	62.000	556.690	345.511	1129.221	227.034	158.222	182.889	132.758	8.527	0.046	-0.000	-0.043	63.000	62.000	443.429	232.065	1129.221	233.818	168.889	179.826	134.368	9.444	0.019	0.000	0.025	63.000	62.000	419.290	351.120	1129.221	256.311	166.071	195.083	134.214	9.383	0.314	-0.000	-0.291	63.000	62.000	398.548	268.153	1129.221	249.439	176.815	194.882	137.576	4.671
63.000	64.000	63.000	577.074	367.793	1136.470	225.457	158.519	174.000	132.422	8.462	-0.065	-0.000	-0.000	64.000	63.000	421.222	264.433	1136.470	242.581	181.704	202.471	131.497	9.406	-0.038	0.000	-0.026	64.000	63.000	578.600	442.532	1136.470	270.822	166.370	192.400	136.056	9.808	0.425	-0.059	-0.523	64.000	63.000	381.897	236.053	1136.470	242.067	175.033	199.312	135.980	4.671
64.000	65.000	64.000	494.778	345.780	1136.840	224.936	155.615	176.455	133.549	8.443	-0.019	-0.000	0.049	65.000	64.000	415.138	257.707	1136.840	237.164	163.857	185.118	133.870	9.647	0.241	0.060	-0.085	65.000	64.000	545.387	346.957	1136.840	270.294	175.296	202.333	134.528	9.548	-0.260	-0.000	0.233	65.000	64.000	378.000	226.098	1136.840	234.723	175.393	196.053	130.160	4.817
65.000	66.000	65.000	446.037	320.272	1133.070	218.378	154.556	173.643	131.849	8.378	-0.065	-0.000	0.049	66.000	65.000	395.148	227.021	1133.070	237.992	179.448	207.118	133.738	9.425	-0.222	-0.060	0.085	66.000	65.000	542.581	336.414	1133.070	259.377	162.963	179.875	137.486	9.307	-0.241	-0.000	0.203	66.000	65.000	403.815	244.389	1133.070	233.514	169.259	183.882	134.211	5.150
66.000	67.000	66.000	523.103	373.558	1120.349	226.199	148.538	172.111	131.034	8.618	0.241	-0.000	-0.190	67.000	66.000	391.000	227.384	1120.349	228.515	166.517	197.700	133.295	9.398	-0.027	0.000	0.025	67.000	66.000	525.300	339.545	1120.349	260.678	180.714	204.071	137.757	9.066	-0.241	-0.145	0.058	67.000	66.000	391.444	231.085	1120.349	235.016	172.633	194.842	131.469	5.092
67.000	68.000	67.000	493.296	343.462	1121.195	230.309	151.185	175.000	131.822	8.500	-0.119	-0.049	0.092	68.000	67.000	402.880	219.461	1121.195	237.048	183.444	213.000	134.897	9.344	-0.054	-0.025	0.060	68.000	67.000	510.806	325.312	1121.195	249.345	172.867	209.143	147.473	8.817	-0.249	-0.203	0.085	68.000	67.000	410.179	242.918	1121.195	235.413	169.889	187.053	132.404	5.322
68.000	69.000	68.000	424.000	244.773	1110.015	210.963	153.154	168.059	133.329	7.896	-0.604	-0.000	0.554	69.000	68.000	416.889	244.333	1110.015	229.360	172.357	191.556	134.544	9.463	0.119	0.025	-0.120	69.000	68.000	333.759	251.192	1110.015	241.187	184.172	223.000	142.453	7.681	-1.137	-0.145	0.929	69.000	68.000	435.097	254.811	1110.015	235.792	167.533	188.158	130.456	5.663
69.000	70.000	69.000	414.233	304.914	1093.218	206.864	156.538	182.250	132.347	8.033	0.138	-0.000	-0.277	70.000	69.000	412.840	255.023	1093.218	231.060	176.857	203.333	133.393	9.566	0.103	-0.025	-0.085	70.000	69.000	430.941	287.901	1093.218	243.227	168.276	198.467	144.776	8.217	0.536	-0.088	-0.581	70.000	69.000	429.786	232.311	1093.218	233.675	170.759	192.692	129.816	5.728
70.000	71.000	70.000	486.750	352.876	1097.606	208.608	150.538	167.333	131.422	8.404	0.371	-0.000	-0.283	71.000	70.000	405.704	276.548	1097.606	229.501	174.960	189.000	132.469	9.704	0.138	0.000	-0.181	71.000	70.000	298.593	217.315	1097.606	233.722	174.500	203.444	138.815	7.061	-1.156	-0.088	0.897	71.000	70.000	432.923	278.777	1097.606	241.125	174.357	199.538	131.252	5.931
71.000	72.000	71.000	511.889	388.939	1111.240	217.419	160.556	181.200	130.709	8.672	0.268	-0.000	-0.237	72.000	71.000	403.185	214.750	1111.240	242.039	180.536	207.071	133.327	9.474	-0.230	0.000	0.229	72.000	71.000	318.031	259.347	1111.240	234.822	161.536	188.000	136.703	7.586	0.525	0.088	-0.322	72.000	71.000	412.520	268.955	1111.240	239.299	186.621	205.700	131.710	6.115
72.000	73.000	72.000	501.250	365.848	1104.275	220.572	156.038	174.538	132.312	8.775	0.103	-0.000	-0.049	73.000	72.000	409.704	233.681	1104.275	233.806	172.286	189.688	135.918	9.474	0.000	0.000	0.000	73.000	72.000	376.967	284.733	1104.275	252.715	168.100	198.154	141.907	7.670	0.084	-0.176	-0.290	73.000	72.000	478.871	284.259	1104.275	237.995	170.414	201.778	138.476	6.410
73.000	74.000	73.000	509.655	335.688	1093.357	216.180	151.222	166.500	130.358	8.794	0.019	0.049	0.043	74.000	73.000	357.724	240.020	1093.357	238.281	174.815	189.471	132.315	9.520	0.046	0.000	0.000	74.000	73.000	407.645	314.412	1093.357	256.335	175.483	200.667	141.108	7.762	0.092	-0.057	-0.177	74.000	73.000	438.630	252.580	1093.357	246.015	165.423	182.429	133.288	6.234
74.000	75.000	74.000	447.679	313.602	1086.025	212.757	161.074	180.533	131.130	8.683	-0.111	-0.000	0.092	75.000	74.000	426.320	238.933	1086.025	238.442	179.750	198.882	132.797	9.623	0.103	0.000	-0.121	75.000	74.000	426.867	314.859	1086.025	257.945	167.821	186.000	135.164	7.808	0.046	-0.000	-0.057	75.000	74.000	452.808	275.127	1086.025	244.870	166.967	192.375	128.738	6.307
75.000	76.000	75.000	429.750	309.357	1069.722	211.759	156.815	174.000	131.379	8.683	0.000	-0.000	-0.000	76.000	75.000	409.828	223.340	1069.722	240.048	165.786	175.269	134.477	9.512	-0.111	0.000	0.145	76.000	75.000	432.912	319.931	1069.722	269.392	180.500	212.714	140.938	7.762	-0.046	-0.145	-0.089	76.000	75.000	453.966	273.827	1069.722	240.745	169.786	182.778	132.415	6.257
76.000	77.000	76.000	427.929	321.402	1054.741	215.311	161.148	192.100	132.041	8.794	0.111	-0.000	-0.092	77.000	76.000	411.407	227.570	1054.741	236.861	168.037	186.500	135.302	9.439	-0.073	-0.084	-0.061	77.000	76.000	477.419	296.690	1054.741	271.328	204.219	262.333	161.781	7.042	-0.720	-0.524	0.113	77.000	76.000	394.724	259.920	1054.741	246.565	175.793	195.562	132.779	5.523
77.000	78.000	77.000	423.724	309.814	1055.820	213.635	153.885	175.077	133.415	8.775	-0.019	-0.000	0.049	78.000	77.000	421.296	267.958	1055.820	239.535	161.519	197.200	128.538	9.753	0.314	0.084	-0.205	78.000	77.000	519.829	291.586	1055.820	280.526	195.424	233.778	154.925	6.728	-0.314	-0.234	0.089	78.000	77.000	377.333	237.211	1055.820	239.358	171.571	191.400	135.578	4.957
78.000	79.000	78.000	446.138	310.172	1044.698	215.780	156.654	175.200	130.441	8.775	0.000	-0.000	-0.000	79.000	78.000	439.138	270.106	1044.698	251.805	173.714	190.619	128.856	10.086	0.333	0.000	-0.266	79.000	78.000	437.069	239.968	1044.698	282.069	208.133	251.000	152.160	5.844	-0.884	-0.177	0.612	79.000	78.000	352.760	218.526	1044.698	234.175	170.034	208.556	131.320	4.800
79.000	80.000	79.000	409.333	301.343	1034.650	218.214	157.960	170.333	132.803	8.618	-0.157	-0.000	0.092	80.000	79.000	443.034	315.043	1034.650	248.414	169.143	188.842	132.197	10.465	0.379	0.000	-0.350	80.000	79.000	476.853	227.500	1034.650	287.241	198.300	238.125	146.083	5.560	-0.284	-0.000	0.379	80.000	79.000	378.423	314.461	1034.650	236.098	187.345	209.783	134.616	5.157
80.000	81.000	80.000	455.690	322.643	1020.082	221.562	161.593	182.923	131.265	8.756	0.138	-0.000	-0.092	81.000	80.000	454.310	322.511	1020.082	259.127	173.786	197.143	131.836	10.897	0.433	0.000	-0.398	81.000	80.000	475.088	240.859	1020.082	280.850	197.133	247.308	148.196	5.303	-0.257	-0.059	0.143	81.000	80.000	334.880	238.805	1020.082	235.143	175.714	205.917	145.190	5.019
81.000	82.000	81.000	491.333	360.291	1012.317	226.784	160.481	186.133	134.145	8.886	0.130	-0.000	-0.141	82.000	81.000	460.481	268.011	1012.317	250.668	174.034	202.429	135.952	10.870	-0.027	-0.060	-0.060	82.000	81.000	449.061	251.011	1012.317	272.200	175.655	198.105	144.074	5.173	-0.130	0.059	0.172	82.000	81.000	328.964	203.933	1012.317	227.494	183.500	207.632	130.125	5.168
82.000	83.000	82.000	489.037	356.046	1009.100	222.812	155.231	166.227	134.692	8.867	-0.019	-0.000	-0.000	83.000	82.000	439.448	245.341	1009.100	247.610	181.517	195.522	132.559	10.786	-0.084	0.000	0.121	83.000	82.000	438.452	255.615	1009.100	273.337	165.185	194.818	140.851	5.146	-0.027	-0.000	-0.000	83.000	82.000	332.926	230.785	1009.100	224.183	165.517	189.923	127.728	5.517
83.000	84.000	83.000	477.419	342.916	995.390	220.360	159.885	185.071	134.368	8.821	-0.046	-0.000	0.092	84.000	83.000	397.333	243.646	995.390	238.639	178.357	204.286	131.521	10.564	-0.222	0.061	0.168	84.000	83.000	398.900	229.949	995.390	273.261	178.143	197.556	139.764	4.813	-0.333	-0.000	0.321	84.000	83.000	327.962	218.605	995.390	219.206	162.536	180.667	128.673	5.739
84.000	85.000	84.000	474.161	343.032	994.713	219.600	162.571	181.071	138.257	8.638	-0.184	-0.092	0.092	85.000	84.000	430.926	229.370	994.713	227.306	168.897	192.250	135.658	10.465	-0.100	-0.061	0.084	85.000	84.000	428.069	256.438	994.713	263.695	170.759	193.222	142.578	4.878	0.065	-0.000	-0.059	85.000	84.000	322.231	212.035	994.713	221.770	160.429	187.462	124.973	5.988
85.000	86.000	85.000	449.724	294.374	988.920	227.596	159.750	177.933	131.932	8.435	-0.203	0.092	0.232	86.000	85.000	432.815	237.703	988.920	231.547	169.107	192.231	128.548	10.400	-0.065	0.061	0.084	86.000	85.000	397.600	253.526	988.920	266.800	181.963	208.706	138.986	4.840	-0.038	-0.000	0.030	86.000	85.000	346.964	222.667	988.920	224.270	173.000	201.000	127.476	6.068
86.000	87.000	86.000	472.586	306.802	982.133	223.385	156.966	173.500	136.255	8.316	-0.119	-0.092	0.042	87.000	86.000	403.111	233.636	982.133	225.572	166.345	193.214	132.815	10.205	-0.195	-0.061	0.121	87.000	86.000	392.621	282.989	982.133	254.814	175.667	200.286	142.671	4.997	0.157	-0.000	-0.117	87.000	86.000	350.333	219.884	982.133	228.014	165.778	181.944	126.870	6.317
87.000	88.000	87.000	454.182	370.746	980.521	218.749	157.480	171.353	130.629	8.756	0.441	0.092	-0.226	88.000	87.000	376.259	231.583	980.521	221.511	172.714	193.611	128.714	10.178	-0.027	0.061	0.084	88.000	87.000	392.633	251.253	980.521	260.073	167.148	189.867	142.901	5.070	0.073	-0.000	-0.087	88.000	87.000	367.250	265.920	980.521	215.735	163.893	179.765	128.571	6.520
88.000	89.000	88.000	437.111	326.673	971.793	219.765	149.250	160.857	133.173	8.553	-0.203	-0.000	-0.000	89.000	88.000	412.000	212.938	971.793	222.430	159.929	191.364	133.993	10.021	-0.157	-0.061	0.145	89.000	88.000	395.267	275.885	971.793	253.376	169.964	183.850	139.041	5.384	0.314	-0.000	-0.291	89.000	88.000	371.731	214.605	971.793	219.893	161.143	176.812	131.267	6.344
89.000	90.000	89.000	467.034	322.019	967.571	218.894	155.407	167.444	132.926	8.599	0.046	-0.092	-0.043	90.000	89.000	413.222	210.425	967.571	228.371	180.185	207.625	129.000	9.761	-0.260	0.000	0.242	90.000	89.000	413.800	294.212	967.571	252.519	164.107	176.444	139.199	5.736	0.352	-0.027	-0.350	90.000	89.000	356.160	233.844	967.571	225.423	168.667	184.850	138.644	5.938
90.000	91.000	90.000	450.000	316.101	963.745	231.964	155.143	176.562	129.682	8.645	0.046	-0.000	0.005	91.000	90.000	419.345	217.475	963.745	227.773	171.577	195.500	135.007	9.566	-0.195	0.000	0.145	91.000	90.000	410.967	283.747	963.745	245.480	161.138	180.588	136.068	6.042	0.306	0.027	-0.237	91.000	90.000	334.269	223.837	963.745	225.878	170.074	186.368	148.458	4.900
91.000	92.000	91.000	444.000	278.531	963.273	221.409	161.042	182.000	132.167	8.496	-0.149	0.092	0.143	92.000	91.000	388.889	238.959	963.273	225.476	169.393	199.750	133.041	9.604	0.038	0.000	-0.061	92.000	91.000	414.552	270.188	963.273	257.344	172.828	199.000	135.319	6.153	0.111	-0.000	-0.086	92.000	91.000	338.160	220.857	963.273	236.220	168.815	185.471	139.590	4.697
92.000	93.000	92.000	476.333	300.286	976.296	226.006	158.077	174.933	132.611	8.588	0.092	-0.000	-0.092	93.000	92.000	414.760	242.244	976.296	227.692	168.679	207.000	131.728	9.707	0.103	0.000	-0.061	93.000	92.000	400.759	291.856	976.296	254.341	173.815	195.929	138.887	6.345	0.192	-0.000	-0.202	NaN	NaN	NaN	NaN	NaN	NaN	NaN	NaN	NaN	NaN
93.000	94.000	93.000	499.364	330.110	962.959	226.691	159.214	186.769	131.109	8.856	0.268	-0.000	-0.231	94.000	93.000	384.037	234.217	962.959	235.320	170.786	196.375	140.088	9.512	-0.195	-0.168	0.037	94.000	93.000	442.296	292.256	962.959	262.559	166.741	185.647	138.283	6.559	0.214	-0.027	-0.263	NaN	NaN	NaN	NaN	NaN	NaN	NaN	NaN	NaN	NaN
94.000	95.000	94.000	489.931	319.648	970.199	222.385	160.250	190.400	134.803	8.431	-0.425	-0.092	0.276	95.000	94.000	349.862	250.940	970.199	233.421	162.296	188.818	132.182	9.593	0.081	0.000	-0.109	95.000	94.000	469.600	311.453	970.199	272.427	179.000	198.500	136.714	6.861	0.303	0.028	-0.232	NaN	NaN	NaN	NaN	NaN	NaN	NaN	NaN	NaN	NaN
95.000	96.000	95.000	511.630	368.736	966.483	219.294	151.923	174.400	133.291	8.653	0.222	0.092	-0.145	96.000	95.000	348.345	213.376	966.483	245.262	175.036	203.583	135.000	9.501	-0.092	-0.084	0.000	96.000	95.000	527.419	361.011	966.483	278.534	171.793	188.375	137.158	7.156	0.295	-0.000	-0.292	NaN	NaN	NaN	NaN	NaN	NaN	NaN	NaN	NaN	NaN
96.000	97.000	96.000	564.967	336.787	966.537	227.536	152.625	171.267	132.853	8.691	0.038	-0.043	-0.043	97.000	96.000	388.852	215.515	966.537	217.794	166.464	195.545	131.527	8.131	-1.370	0.000	1.237	97.000	96.000	490.867	334.383	966.537	275.837	165.667	192.667	139.597	7.064	-0.092	-0.000	0.087	NaN	NaN	NaN	NaN	NaN	NaN	NaN	NaN	NaN	NaN
97.000	98.000	97.000	550.312	333.457	970.786	231.165	158.321	177.529	131.396	8.626	-0.065	-0.048	-0.000	98.000	97.000	391.742	220.879	970.786	230.944	176.179	206.067	132.264	8.529	0.398	0.000	-0.290	98.000	97.000	496.433	361.125	970.786	274.770	173.250	200.667	134.633	7.286	0.222	0.058	-0.145	NaN	NaN	NaN	NaN	NaN	NaN	NaN	NaN	NaN	NaN
98.000	99.000	98.000	559.710	327.685	968.583	225.021	154.731	176.000	131.333	8.542	-0.084	0.092	0.140	99.000	98.000	452.212	244.772	968.583	244.816	166.179	182.333	133.264	8.908	0.379	0.000	-0.385	99.000	98.000	554.533	356.075	968.583	275.046	170.759	192.625	133.531	7.462	0.176	0.087	-0.058	NaN	NaN	NaN	NaN	NaN	NaN	NaN	NaN	NaN	NaN
99.000	100.000	99.000	477.333	300.700	966.611	216.930	154.250	172.688	133.429	8.175	-0.368	-0.092	0.275	100.000	99.000	410.655	255.191	966.611	233.385	168.893	182.762	131.913	8.973	0.065	0.000	-0.085	100.000	99.000	503.933	323.053	966.611	266.013	171.107	192.786	130.664	7.462	0.000	0.174	0.202	NaN	NaN	NaN	NaN	NaN	NaN	NaN	NaN	NaN	NaN
100.000	101.000	100.000	510.419	344.698	963.606	226.203	161.259	179.786	130.163	8.404	0.230	0.092	-0.140	101.000	100.000	430.419	236.822	963.606	239.338	175.571	198.278	131.623	9.011	0.038	0.000	-0.011	101.000	100.000	534.900	347.402	963.606	280.174	175.621	199.235	130.370	7.749	0.287	0.204	-0.059	NaN	NaN	NaN	NaN	NaN	NaN	NaN	NaN	NaN	NaN
101.000	102.000	101.000	508.808	358.054	974.184	223.457	165.000	186.000	136.128	8.267	-0.138	-0.092	-0.044	102.000	101.000	429.931	240.184	974.184	234.413	178.750	203.471	131.549	8.957	-0.054	0.000	0.024	102.000	101.000	541.700	431.244	974.184	281.496	172.556	193.786	136.548	7.944	0.195	-0.027	-0.237	NaN	NaN	NaN	NaN	NaN	NaN	NaN	NaN	NaN	NaN
102.000	103.000	102.000	531.133	386.356	971.600	227.065	160.037	174.353	136.224	8.496	0.230	-0.000	-0.140	103.000	102.000	428.933	223.280	971.600	234.218	174.036	210.600	136.158	8.884	-0.073	0.000	0.107	103.000	102.000	621.806	465.392	971.600	299.406	185.103	211.933	144.292	8.028	0.084	-0.204	-0.290	NaN	NaN	NaN	NaN	NaN	NaN	NaN	NaN	NaN	NaN
103.000	104.000	103.000	565.500	404.771	959.200	229.270	163.429	174.240	132.503	8.718	0.222	-0.000	-0.184	104.000	103.000	398.148	238.933	959.200	234.074	169.741	197.400	133.890	8.838	-0.046	0.000	0.000	104.000	103.000	632.207	440.054	959.200	293.419	169.536	189.714	145.625	7.974	-0.054	-0.085	-0.094	NaN	NaN	NaN	NaN	NaN	NaN	NaN	NaN	NaN	NaN
104.000	105.000	104.000	572.484	400.810	960.563	237.594	160.276	187.444	134.497	8.672	-0.046	-0.000	0.043	105.000	104.000	411.000	261.901	960.563	234.720	158.250	180.067	132.442	9.106	0.268	0.000	-0.205	105.000	104.000	605.667	432.042	960.563	299.557	165.440	179.688	140.517	7.928	-0.046	-0.085	-0.000	NaN	NaN	NaN	NaN	NaN	NaN	NaN	NaN	NaN	NaN
105.000	106.000	105.000	585.645	418.582	950.275	242.510	171.241	197.500	133.298	8.764	0.092	-0.000	-0.000	106.000	105.000	429.607	238.298	950.275	245.457	177.556	202.692	129.768	9.098	-0.008	0.000	-0.038	106.000	105.000	598.548	361.177	950.275	306.294	168.467	195.214	138.419	7.725	-0.203	-0.060	0.145	NaN	NaN	NaN	NaN	NaN	NaN	NaN	NaN	NaN	NaN
106.000	107.000	106.000	613.645	417.330	945.929	240.972	168.071	212.000	134.590	8.810	0.046	0.092	-0.000	107.000	106.000	402.222	238.033	945.929	237.544	177.536	194.450	132.972	8.960	-0.138	0.000	0.105	107.000	106.000	602.400	352.049	945.929	310.737	179.857	205.143	139.692	7.366	-0.360	-0.085	0.230	NaN	NaN	NaN	NaN	NaN	NaN	NaN	NaN	NaN	NaN
107.000	108.000	107.000	527.367	351.535	947.731	238.965	166.500	181.833	138.068	8.397	-0.414	-0.092	0.275	108.000	107.000	405.593	216.495	947.731	248.745	183.393	216.333	134.103	8.784	-0.176	0.000	0.144	108.000	107.000	531.833	322.204	947.731	283.115	165.964	175.783	139.588	7.033	-0.333	-0.000	0.350	NaN	NaN	NaN	NaN	NaN	NaN	NaN	NaN	NaN	NaN
108.000	109.000	108.000	511.370	357.730	952.855	244.053	158.643	194.800	135.612	8.408	0.011	-0.000	0.048	109.000	108.000	418.185	229.912	952.855	239.384	178.357	200.000	133.637	8.830	0.046	0.022	0.000	109.000	108.000	501.194	325.526	952.855	290.264	175.750	200.111	136.658	6.949	-0.084	-0.000	0.120	NaN	NaN	NaN	NaN	NaN	NaN	NaN	NaN	NaN	NaN
109.000	110.000	109.000	537.759	340.174	956.143	257.887	162.964	191.800	132.731	8.389	-0.019	-0.000	-0.000	110.000	109.000	428.393	244.965	956.143	246.351	180.071	194.909	136.301	8.895	0.065	-0.022	0.000	110.000	109.000	490.276	336.691	956.143	269.880	174.387	203.214	132.967	7.308	0.360	0.171	-0.205	NaN	NaN	NaN	NaN	NaN	NaN	NaN	NaN	NaN	NaN
110.000	111.000	110.000	539.233	348.579	965.108	264.453	163.000	189.182	134.527	8.362	-0.027	-0.000	0.043	111.000	110.000	376.667	230.330	965.108	243.971	176.833	199.588	133.873	8.757	-0.138	0.000	0.122	111.000	110.000	515.690	314.567	965.108	268.409	172.241	192.333	129.792	7.549	0.241	0.231	0.026	NaN	NaN	NaN	NaN	NaN	NaN	NaN	NaN	NaN	NaN
111.000	112.000	111.000	533.481	462.690	968.078	256.766	168.115	188.538	136.610	8.618	0.257	-0.000	-0.275	112.000	111.000	374.481	223.802	968.078	233.330	168.214	206.444	134.548	8.738	-0.019	0.000	0.000	112.000	111.000	524.444	331.540	968.078	270.752	178.600	198.800	133.939	7.477	-0.073	0.060	0.085	NaN	NaN	NaN	NaN	NaN	NaN	NaN	NaN	NaN	NaN
112.000	113.000	112.000	525.517	359.149	966.200	263.694	160.630	177.200	133.007	8.638	0.019	0.043	0.043	113.000	112.000	386.966	248.340	966.200	245.601	173.259	195.235	133.389	8.895	0.157	0.000	-0.184	113.000	112.000	500.966	338.573	966.200	268.567	172.607	204.750	135.757	7.530	0.054	0.085	0.060	NaN	NaN	NaN	NaN	NaN	NaN	NaN	NaN	NaN	NaN
113.000	114.000	113.000	525.800	367.216	973.330	264.314	161.000	178.667	131.750	8.703	0.065	-0.000	-0.000	114.000	113.000	421.037	253.791	973.330	252.561	182.276	209.188	133.692	9.109	0.214	0.000	-0.144	114.000	113.000	556.643	378.937	973.330	268.295	165.677	195.500	133.919	7.798	0.268	0.086	-0.231	NaN	NaN	NaN	NaN	NaN	NaN	NaN	NaN	NaN	NaN
114.000	115.000	114.000	508.138	327.634	965.725	264.238	170.296	185.786	139.312	8.389	-0.314	-0.092	0.140	115.000	114.000	360.690	233.253	965.725	247.855	186.250	206.000	136.510	8.968	-0.141	0.000	0.100	115.000	114.000	510.185	346.012	965.725	266.941	192.483	218.833	137.399	7.633	-0.165	-0.085	0.110	NaN	NaN	NaN	NaN	NaN	NaN	NaN	NaN	NaN	NaN
115.000	116.000	115.000	546.897	349.451	965.043	261.891	167.630	193.077	134.799	8.443	0.054	-0.000	-0.092	116.000	115.000	381.517	240.337	965.043	243.758	172.321	201.500	139.000	9.171	0.203	0.000	-0.205	116.000	115.000	494.759	321.738	965.043	258.948	171.214	195.250	145.755	7.457	-0.176	-0.085	0.034	NaN	NaN	NaN	NaN	NaN	NaN	NaN	NaN	NaN	NaN
116.000	117.000	116.000	508.448	347.753	967.965	264.112	163.148	178.000	133.884	8.592	0.149	0.092	-0.000	117.000	116.000	416.241	264.323	967.965	249.949	176.786	197.250	134.459	9.588	0.417	0.000	-0.350	117.000	116.000	495.370	278.612	967.965	257.147	180.000	212.727	135.853	7.132	-0.325	0.026	0.350	NaN	NaN	NaN	NaN	NaN	NaN	NaN	NaN	NaN	NaN
117.000	118.000	117.000	492.034	294.591	966.390	263.792	170.071	190.538	135.320	8.221	-0.371	-0.044	0.235	118.000	117.000	371.724	218.630	966.390	246.439	183.621	229.875	130.952	9.458	-0.130	0.084	0.205	118.000	117.000	485.933	300.378	966.390	250.787	175.207	203.154	136.599	7.048	-0.084	-0.000	0.090	NaN	NaN	NaN	NaN	NaN	NaN	NaN	NaN	NaN	NaN
118.000	119.000	118.000	544.172	312.187	963.165	268.656	157.250	175.667	138.782	8.251	0.030	-0.000	0.044	119.000	118.000	358.759	207.392	963.165	250.255	182.778	210.625	136.894	9.282	-0.176	0.000	0.145	119.000	118.000	420.156	262.653	963.165	247.814	179.429	201.800	141.944	6.547	-0.501	-0.087	0.350	NaN	NaN	NaN	NaN	NaN	NaN	NaN	NaN	NaN	NaN
119.000	120.000	119.000	495.406	239.568	954.152	255.448	159.679	184.833	132.510	7.179	-1.072	-0.000	0.962	120.000	119.000	362.241	214.213	954.152	244.181	181.000	210.125	137.132	9.412	0.130	-0.061	-0.145	120.000	119.000	362.379	209.457	954.152	245.274	166.333	196.700	143.061	5.568	-0.980	-0.145	0.755	NaN	NaN	NaN	NaN	NaN	NaN	NaN	NaN	NaN	NaN
120.000	121.000	120.000	477.057	276.122	974.269	258.999	160.519	179.643	134.111	7.344	0.165	-0.000	-0.184	121.000	120.000	357.138	219.680	974.269	236.898	179.214	207.125	133.625	9.439	0.027	0.000	-0.061	121.000	120.000	407.161	206.796	974.269	251.286	165.000	176.348	133.201	5.216	-0.352	0.057	0.374	NaN	NaN	NaN	NaN	NaN	NaN	NaN	NaN	NaN	NaN
[truncated: 55 more columns]
