# Supplementary material for: Filopodyan: An open-source pipeline for the analysis of filopodia
Source: J Cell Biol. 2017 Oct 2;216(10):3405–22. doi: 10.1083/jcb.201705113 (PMC5626553; doi:10.1083/jcb.201705113)
Supplement: Data tables (ZIP file) [file JCB_201705113_DataS1.zip › Data Tables/Fig3-4_Control-dataset/CTRL_RENYI2-6_ED4_v20170201/s09_NeonCyto_GC2a_x_tif Coordinates.txt]

	dT	T (0)	Base X (0)	Base Y (0)	Tip X (0)	Tip Y (0)	||[body,base]|| (0)	||[base,tip]|| (0)	||[base,tip]|| : [body,base] (0)	[base,tip] ? [body,base] (0)	?||[base,tip]|| : [body,base] (0)	||[tip(t-1),tip(t)]|| : [base,tip] (0)	||[base(t-1),base(t)]|| : [base,tip] (0)	T (1)	Base X (1)	Base Y (1)	Tip X (1)	Tip Y (1)	||[body,base]|| (1)	||[base,tip]|| (1)	||[base,tip]|| : [body,base] (1)	[base,tip] ? [body,base] (1)	?||[base,tip]|| : [body,base] (1)	||[tip(t-1),tip(t)]|| : [base,tip] (1)	||[base(t-1),base(t)]|| : [base,tip] (1)	T (2)	Base X (2)	Base Y (2)	Tip X (2)	Tip Y (2)	||[body,base]|| (2)	||[base,tip]|| (2)	||[base,tip]|| : [body,base] (2)	[base,tip] ? [body,base] (2)	?||[base,tip]|| : [body,base] (2)	||[tip(t-1),tip(t)]|| : [base,tip] (2)	||[base(t-1),base(t)]|| : [base,tip] (2)	T (3)	Base X (3)	Base Y (3)	Tip X (3)	Tip Y (3)	||[body,base]|| (3)	||[base,tip]|| (3)	||[base,tip]|| : [body,base] (3)	[base,tip] ? [body,base] (3)	?||[base,tip]|| : [body,base] (3)	||[tip(t-1),tip(t)]|| : [base,tip] (3)	||[base(t-1),base(t)]|| : [base,tip] (3)
1	0.000	1.000	23.660	21.125	23.335	18.785	2.620	2.362	2.282	5.978	NaN	NaN	NaN	1.000	15.405	22.620	12.285	22.295	8.007	3.137	3.135	25.101	NaN	NaN	NaN	1.000	15.925	24.245	13.780	23.270	7.428	2.356	2.071	15.387	NaN	NaN	NaN	1.000	16.510	25.545	15.925	25.740	7.063	0.617	0.615	4.348	NaN	NaN	NaN
2	1.000	2.000	23.595	21.125	23.335	18.785	2.672	2.354	2.315	6.185	0.033	NaN	0.007	2.000	15.470	22.555	12.350	22.295	8.026	3.131	3.123	25.063	-0.012	-0.065	-0.059	2.000	15.665	24.115	14.040	23.205	7.742	1.862	1.585	12.274	-0.486	-0.195	0.290	2.000	16.445	25.480	15.925	25.675	7.157	0.555	0.551	3.946	-0.064	-0.023	0.038
3	2.000	3.000	23.660	21.190	23.400	18.785	2.613	2.419	2.367	6.185	0.052	-0.007	-0.072	3.000	15.470	22.555	12.220	22.165	8.026	3.273	3.271	26.254	0.148	0.145	NaN	3.000	15.925	24.115	14.040	23.075	7.482	2.153	1.838	13.752	0.253	0.063	-0.228	3.000	16.250	25.545	15.795	25.675	7.362	0.473	0.473	3.481	-0.078	0.125	0.205
4	3.000	4.000	23.660	21.060	23.335	18.785	2.678	2.298	2.233	5.978	-0.135	0.009	0.129	4.000	15.535	22.555	12.220	22.165	7.952	3.338	3.336	26.529	0.065	NaN	-0.065	4.000	15.925	24.115	14.170	23.010	7.485	2.074	1.695	12.688	-0.143	-0.075	NaN	4.000	16.185	25.480	15.665	25.610	7.425	0.536	0.536	3.980	0.063	0.110	0.047
5	4.000	5.000	23.725	21.060	23.335	18.850	2.685	2.244	2.147	5.763	-0.086	-0.064	-0.011	5.000	15.535	22.555	12.090	22.100	7.952	3.475	3.474	27.627	0.138	0.137	NaN	5.000	15.990	24.180	14.040	22.945	7.424	2.308	1.871	13.888	0.176	0.145	-0.090	5.000	15.600	25.480	15.405	25.610	7.995	0.234	0.219	1.749	-0.317	0.216	0.487
6	5.000	6.000	23.595	20.735	23.335	18.785	2.886	1.967	1.897	5.476	-0.250	0.064	0.339	6.000	15.405	22.425	11.895	22.035	7.887	3.532	3.529	27.834	0.055	0.201	0.144	6.000	16.055	24.180	14.105	22.880	7.174	2.344	1.837	13.182	-0.033	-0.018	-0.054	6.000	15.210	25.480	15.145	25.675	8.214	0.206	0.108	0.887	-0.111	0.144	0.123
7	6.000	7.000	23.660	20.735	23.335	18.720	3.043	2.041	1.783	5.425	-0.114	0.064	-0.010	NaN	NaN	NaN	NaN	NaN	NaN	NaN	NaN	NaN	NaN	NaN	NaN	NaN	NaN	NaN	NaN	NaN	NaN	NaN	NaN	NaN	NaN	NaN	NaN	7.000	15.405	25.480	14.820	25.675	7.457	0.617	0.615	4.588	0.507	0.308	-0.185
8	7.000	8.000	23.660	20.670	23.335	18.720	3.150	1.977	1.690	5.324	-0.093	NaN	0.064	NaN	NaN	NaN	NaN	NaN	NaN	NaN	NaN	NaN	NaN	NaN	NaN	NaN	NaN	NaN	NaN	NaN	NaN	NaN	NaN	NaN	NaN	NaN	NaN	8.000	15.405	25.415	14.365	25.675	7.315	1.072	1.072	7.842	0.457	0.441	-0.016
9	8.000	9.000	23.595	20.605	23.335	18.655	3.127	1.967	1.732	5.416	0.042	0.064	0.073	NaN	NaN	NaN	NaN	NaN	NaN	NaN	NaN	NaN	NaN	NaN	NaN	NaN	NaN	NaN	NaN	NaN	NaN	NaN	NaN	NaN	NaN	NaN	NaN	9.000	15.405	25.415	14.170	25.740	7.331	1.277	1.277	9.363	0.205	0.205	NaN
10	9.000	10.000	23.595	20.540	23.335	18.655	3.188	1.903	1.678	5.349	-0.054	NaN	0.064	NaN	NaN	NaN	NaN	NaN	NaN	NaN	NaN	NaN	NaN	NaN	NaN	NaN	NaN	NaN	NaN	NaN	NaN	NaN	NaN	NaN	NaN	NaN	NaN	10.000	15.535	25.350	13.910	25.740	7.189	1.671	1.671	12.012	0.394	0.253	-0.142
11	10.000	11.000	23.595	20.670	23.335	18.720	2.943	1.967	1.909	5.619	0.231	-0.064	-0.129	11.000	15.275	22.425	11.115	21.710	8.080	4.221	4.220	34.096	4.220	0.139	-1.602	NaN	NaN	NaN	NaN	NaN	NaN	NaN	NaN	NaN	NaN	NaN	NaN	11.000	15.535	25.350	13.520	25.805	7.932	2.066	2.066	16.385	0.395	0.395	NaN
12	11.000	12.000	23.595	20.735	23.335	18.720	2.886	2.032	1.961	5.662	0.052	NaN	-0.064	12.000	15.080	22.490	10.985	21.645	8.200	4.181	4.172	34.206	-0.048	0.140	0.178	NaN	NaN	NaN	NaN	NaN	NaN	NaN	NaN	NaN	NaN	NaN	NaN	12.000	15.405	25.350	13.065	25.805	7.995	2.384	2.383	19.051	0.317	0.447	0.128
13	12.000	13.000	23.530	20.800	23.335	18.720	2.982	2.089	1.881	5.611	-0.080	NaN	-0.059	NaN	NaN	NaN	NaN	NaN	NaN	NaN	NaN	NaN	NaN	NaN	NaN	NaN	NaN	NaN	NaN	NaN	NaN	NaN	NaN	NaN	NaN	NaN	NaN	13.000	15.600	25.090	12.805	25.805	7.050	2.885	2.883	20.326	0.500	0.252	-0.253
14	13.000	14.000	23.530	20.605	23.335	18.720	3.043	1.895	1.705	5.188	-0.177	NaN	0.194	NaN	NaN	NaN	NaN	NaN	NaN	NaN	NaN	NaN	NaN	NaN	NaN	NaN	NaN	NaN	NaN	NaN	NaN	NaN	NaN	NaN	NaN	NaN	NaN	14.000	15.665	25.090	12.675	25.805	7.016	3.074	3.074	21.569	0.191	0.126	-0.063
15	14.000	15.000	23.530	20.605	23.335	18.785	3.066	1.830	1.627	4.990	-0.077	-0.065	NaN	NaN	NaN	NaN	NaN	NaN	NaN	NaN	NaN	NaN	NaN	NaN	NaN	NaN	NaN	NaN	NaN	NaN	NaN	NaN	NaN	NaN	NaN	NaN	NaN	15.000	15.600	25.090	12.480	25.805	7.016	3.201	3.201	22.456	0.126	0.190	0.063
16	15.000	16.000	23.530	20.345	23.335	18.785	3.211	1.572	1.382	4.436	-0.246	NaN	0.258	NaN	NaN	NaN	NaN	NaN	NaN	NaN	NaN	NaN	NaN	NaN	NaN	NaN	NaN	NaN	NaN	NaN	NaN	NaN	NaN	NaN	NaN	NaN	NaN	16.000	15.535	25.155	12.545	25.740	7.063	3.047	3.040	21.471	-0.161	-0.076	0.076
17	16.000	17.000	23.530	20.735	23.335	18.785	2.996	1.960	1.696	5.083	0.315	NaN	-0.388	NaN	NaN	NaN	NaN	NaN	NaN	NaN	NaN	NaN	NaN	NaN	NaN	NaN	NaN	NaN	NaN	NaN	NaN	NaN	NaN	NaN	NaN	NaN	NaN	17.000	15.470	25.090	12.545	25.675	7.016	2.983	2.981	20.914	-0.059	-0.013	0.051
18	17.000	18.000	23.595	20.735	23.335	18.785	3.024	1.967	1.649	4.986	-0.047	NaN	-0.009	NaN	NaN	NaN	NaN	NaN	NaN	NaN	NaN	NaN	NaN	NaN	NaN	NaN	NaN	NaN	NaN	NaN	NaN	NaN	NaN	NaN	NaN	NaN	NaN	18.000	15.535	25.155	12.675	25.610	6.968	2.896	2.885	20.103	-0.096	-0.139	-0.054
19	18.000	19.000	23.595	20.670	23.335	18.720	3.024	1.967	1.649	4.986	-2.887E-15	0.064	0.064	NaN	NaN	NaN	NaN	NaN	NaN	NaN	NaN	NaN	NaN	NaN	NaN	NaN	NaN	NaN	NaN	NaN	NaN	NaN	NaN	NaN	NaN	NaN	NaN	19.000	15.535	25.155	12.805	25.545	6.984	2.758	2.740	19.139	-0.145	-0.138	NaN
20	19.000	20.000	23.595	20.735	23.335	18.785	2.965	1.967	1.639	4.859	-0.010	-0.064	-0.064	NaN	NaN	NaN	NaN	NaN	NaN	NaN	NaN	NaN	NaN	NaN	NaN	NaN	NaN	NaN	NaN	NaN	NaN	NaN	NaN	NaN	NaN	NaN	NaN	20.000	15.600	25.155	12.870	25.480	6.921	2.749	2.723	18.848	-0.017	-0.072	-0.065
21	20.000	21.000	23.595	20.670	23.335	18.785	2.693	1.903	1.827	4.922	0.189	NaN	0.064	NaN	NaN	NaN	NaN	NaN	NaN	NaN	NaN	NaN	NaN	NaN	NaN	NaN	NaN	NaN	NaN	NaN	NaN	NaN	NaN	NaN	NaN	NaN	NaN	21.000	15.470	25.155	12.935	25.480	7.946	2.556	2.542	20.200	-0.181	-0.064	0.129
22	21.000	22.000	23.530	20.605	23.335	18.785	2.996	1.830	1.578	4.728	-0.250	NaN	0.072	NaN	NaN	NaN	NaN	NaN	NaN	NaN	NaN	NaN	NaN	NaN	NaN	NaN	NaN	NaN	NaN	NaN	NaN	NaN	NaN	NaN	NaN	NaN	NaN	22.000	15.080	25.350	12.805	25.545	7.491	2.283	2.244	16.807	-0.298	0.135	0.405
23	22.000	23.000	23.595	20.670	23.400	19.045	2.704	1.637	1.569	4.242	-0.009	-0.266	-0.072	NaN	NaN	NaN	NaN	NaN	NaN	NaN	NaN	NaN	NaN	NaN	NaN	NaN	NaN	NaN	NaN	NaN	NaN	NaN	NaN	NaN	NaN	NaN	NaN	23.000	15.210	25.350	13.715	25.415	8.182	1.496	1.465	11.986	-0.779	-0.915	-0.130
24	23.000	24.000	23.595	20.735	23.400	18.980	2.849	1.766	1.473	4.195	-0.096	0.065	-0.065	NaN	NaN	NaN	NaN	NaN	NaN	NaN	NaN	NaN	NaN	NaN	NaN	NaN	NaN	NaN	NaN	NaN	NaN	NaN	NaN	NaN	NaN	NaN	NaN	24.000	15.145	25.415	14.170	25.350	7.465	0.977	0.915	6.832	-0.550	-0.450	0.061
25	24.000	25.000	23.530	20.865	23.400	18.980	2.762	1.889	1.628	4.495	0.155	NaN	-0.125	NaN	NaN	NaN	NaN	NaN	NaN	NaN	NaN	NaN	NaN	NaN	NaN	NaN	NaN	NaN	NaN	NaN	NaN	NaN	NaN	NaN	NaN	NaN	NaN	25.000	15.210	25.350	14.625	25.285	7.366	0.589	0.545	4.014	-0.370	-0.445	-0.057
26	25.000	26.000	23.530	20.605	23.400	19.045	2.937	1.565	1.361	3.997	-0.267	-0.065	0.259	NaN	NaN	NaN	NaN	NaN	NaN	NaN	NaN	NaN	NaN	NaN	NaN	NaN	NaN	NaN	NaN	NaN	NaN	NaN	NaN	NaN	NaN	NaN	NaN	26.000	15.470	25.285	14.690	25.350	7.116	0.783	0.766	5.454	0.222	-0.059	-0.264
27	26.000	27.000	23.595	20.670	23.400	19.240	2.937	1.443	1.175	3.452	-0.185	-0.193	-0.073	NaN	NaN	NaN	NaN	NaN	NaN	NaN	NaN	NaN	NaN	NaN	NaN	NaN	NaN	NaN	NaN	NaN	NaN	NaN	NaN	NaN	NaN	NaN	NaN	27.000	15.470	25.090	14.690	25.220	7.001	0.791	0.787	5.509	0.020	-0.021	-0.032
28	27.000	28.000	23.465	20.670	23.530	19.695	2.911	0.977	0.919	2.674	-0.257	-0.445	-0.009	NaN	NaN	NaN	NaN	NaN	NaN	NaN	NaN	NaN	NaN	NaN	NaN	NaN	NaN	NaN	NaN	NaN	NaN	NaN	NaN	NaN	NaN	NaN	NaN	28.000	15.470	24.960	14.625	25.220	7.016	0.884	0.882	6.190	0.095	0.062	-0.038
29	28.000	29.000	23.465	20.020	23.530	19.890	3.211	0.145	0.145	0.465	-0.774	-0.174	0.581	NaN	NaN	NaN	NaN	NaN	NaN	NaN	NaN	NaN	NaN	NaN	NaN	NaN	NaN	NaN	NaN	NaN	NaN	NaN	NaN	NaN	NaN	NaN	NaN	29.000	15.535	24.830	14.690	25.155	7.001	0.905	0.900	6.304	0.018	-0.084	-0.107
30	29.000	30.000	23.465	20.150	23.465	19.955	3.175	0.195	0.180	0.570	0.035	-0.065	-0.130	NaN	NaN	NaN	NaN	NaN	NaN	NaN	NaN	NaN	NaN	NaN	NaN	NaN	NaN	NaN	NaN	NaN	NaN	NaN	NaN	NaN	NaN	NaN	NaN	30.000	15.535	24.960	14.690	25.285	6.955	0.905	0.901	6.270	0.001	0.047	0.047
31	30.000	31.000	23.595	20.800	23.465	20.085	2.907	0.727	0.581	1.690	0.402	-0.128	-0.663	NaN	NaN	NaN	NaN	NaN	NaN	NaN	NaN	NaN	NaN	NaN	NaN	NaN	NaN	NaN	NaN	NaN	NaN	NaN	NaN	NaN	NaN	NaN	NaN	31.000	16.120	24.960	14.690	25.285	6.369	1.466	1.466	9.337	0.565	NaN	-0.570
32	31.000	32.000	23.595	20.930	23.465	20.150	2.571	0.791	0.713	1.834	0.132	-0.064	-0.128	32.000	15.600	22.490	11.115	22.815	7.337	4.497	4.410	32.355	4.410	0.250	-2.362	NaN	NaN	NaN	NaN	NaN	NaN	NaN	NaN	NaN	NaN	NaN	NaN	32.000	16.445	25.025	14.755	25.285	6.637	1.710	1.702	11.298	0.236	-0.064	-0.311
33	32.000	33.000	23.660	20.995	23.530	20.085	2.429	0.919	0.842	2.045	0.129	0.055	-0.074	33.000	15.405	22.555	10.985	22.815	7.645	4.428	4.370	33.411	-0.040	0.130	0.198	NaN	NaN	NaN	NaN	NaN	NaN	NaN	NaN	NaN	NaN	NaN	NaN	33.000	16.900	25.090	14.755	25.285	6.357	2.154	2.115	13.448	0.413	NaN	-0.447
34	33.000	34.000	23.595	21.060	23.465	20.085	2.366	0.984	0.902	2.134	0.060	0.009	-0.056	34.000	15.275	22.555	11.115	22.945	7.710	4.178	4.099	31.603	-0.271	-0.117	0.129	NaN	NaN	NaN	NaN	NaN	NaN	NaN	NaN	NaN	NaN	NaN	NaN	34.000	17.030	25.285	14.690	25.350	6.228	2.341	2.243	13.968	0.127	0.067	-0.125
