# Supplementary material for: Filopodyan: An open-source pipeline for the analysis of filopodia
Source: J Cell Biol. 2017 Oct 2;216(10):3405–22. doi: 10.1083/jcb.201705113 (PMC5626553; doi:10.1083/jcb.201705113)
Supplement: Data tables (ZIP file) [file JCB_201705113_DataS1.zip › Data Tables/Fig3-4_Control-dataset/CTRL_RENYI2-6_ED4_v20170201/s09_NeonCyto_GC2b_3_tif Coordinates.txt]

	dT	T (0)	Base X (0)	Base Y (0)	Tip X (0)	Tip Y (0)	||[body,base]|| (0)	||[base,tip]|| (0)	||[base,tip]|| : [body,base] (0)	[base,tip] ? [body,base] (0)	?||[base,tip]|| : [body,base] (0)	||[tip(t-1),tip(t)]|| : [base,tip] (0)	||[base(t-1),base(t)]|| : [base,tip] (0)	T (1)	Base X (1)	Base Y (1)	Tip X (1)	Tip Y (1)	||[body,base]|| (1)	||[base,tip]|| (1)	||[base,tip]|| : [body,base] (1)	[base,tip] ? [body,base] (1)	?||[base,tip]|| : [body,base] (1)	||[tip(t-1),tip(t)]|| : [base,tip] (1)	||[base(t-1),base(t)]|| : [base,tip] (1)
1	0.000	1.000	13.325	8.190	9.295	17.485	4.927	10.131	9.872	48.642	NaN	NaN	NaN	1.000	16.900	7.540	15.795	22.230	3.378	14.732	14.203	47.979	NaN	NaN	NaN
2	1.000	2.000	13.195	8.450	9.230	17.615	5.070	9.986	9.740	49.386	-0.132	0.145	0.290	2.000	16.835	7.540	15.925	22.230	3.251	14.718	14.211	46.196	0.008	-0.008	0.004
3	2.000	3.000	13.000	8.775	9.100	17.875	5.291	9.901	9.614	50.869	-0.126	0.290	0.376	3.000	16.835	8.190	15.990	22.360	3.698	14.195	13.801	51.030	-0.411	0.126	0.649
4	3.000	4.000	12.805	9.165	9.035	18.070	5.539	9.670	9.423	52.191	-0.191	0.205	0.435	4.000	16.835	8.385	16.055	22.555	3.786	14.191	13.705	51.891	-0.095	0.191	0.195
5	4.000	5.000	12.740	9.295	9.035	18.330	5.592	9.765	9.506	53.151	0.083	0.241	0.145	5.000	16.835	8.320	15.990	22.880	3.674	14.584	13.975	51.338	0.270	0.328	-0.065
6	5.000	6.000	12.740	9.360	8.970	18.525	5.592	9.910	9.649	53.953	0.144	0.205	0.060	6.000	16.835	8.320	15.925	23.010	3.610	14.718	14.069	50.793	0.094	0.134	NaN
7	6.000	7.000	12.545	9.555	8.905	18.785	5.811	9.922	9.591	55.736	-0.058	0.266	0.253	7.000	16.835	8.450	15.925	23.335	3.674	14.913	14.277	52.445	0.208	0.324	0.130
8	7.000	8.000	12.480	9.620	8.775	18.915	5.811	10.006	9.682	56.264	0.091	0.169	0.084	8.000	16.835	8.515	15.860	23.660	3.689	15.176	14.436	53.256	0.160	0.329	0.065
9	8.000	9.000	12.350	9.880	8.645	19.045	6.045	9.886	9.582	57.925	-0.100	0.169	0.290	9.000	16.770	8.645	15.860	23.985	3.737	15.367	14.737	55.069	0.300	0.324	0.134
10	9.000	10.000	12.350	9.945	8.515	19.110	6.084	9.935	9.638	58.639	0.056	0.110	0.060	10.000	16.770	8.580	15.860	24.180	3.596	15.627	15.031	54.046	0.294	0.195	-0.065
11	10.000	11.000	12.350	9.945	8.450	19.175	6.045	10.020	9.749	58.939	0.111	0.085	NaN	11.000	16.770	8.775	15.860	24.375	3.800	15.627	15.007	57.029	-0.024	0.195	0.195
12	11.000	12.000	12.285	10.205	8.450	19.370	6.151	9.935	9.687	59.581	-0.063	0.180	0.265	12.000	16.770	8.645	15.795	24.635	3.563	16.020	15.211	54.198	0.204	0.263	-0.130
13	12.000	13.000	12.415	10.010	8.450	19.565	6.060	10.345	10.086	61.119	0.399	0.180	-0.230	13.000	16.770	8.905	15.795	24.895	3.927	16.020	15.406	60.498	0.195	0.260	0.260
14	13.000	14.000	12.480	9.880	8.385	19.630	5.902	10.575	10.274	60.637	0.188	0.085	-0.145	14.000	16.770	9.165	15.860	25.155	4.105	16.016	15.526	63.730	0.120	0.256	0.260
15	14.000	15.000	12.545	10.010	8.125	19.890	5.695	10.824	10.505	59.826	0.231	0.344	0.092	15.000	16.770	9.490	15.990	25.350	4.029	15.879	15.470	62.327	-0.056	0.188	0.325
16	15.000	16.000	12.545	10.140	7.865	20.085	5.827	10.991	10.689	62.285	0.185	0.287	0.118	16.000	16.705	9.685	16.055	25.415	4.128	15.743	15.523	64.076	0.053	0.062	0.198
17	16.000	17.000	12.545	10.075	7.735	19.890	5.786	10.930	10.689	61.854	1.230E-4	-0.118	-0.058	17.000	16.640	9.620	15.990	25.350	4.128	15.743	15.523	64.076	-3.553E-15	-0.062	-0.062
18	17.000	18.000	12.545	10.140	8.190	19.955	6.076	10.738	10.554	64.127	-0.135	-0.125	0.059	18.000	16.640	9.880	15.860	25.090	4.789	15.230	14.963	71.664	-0.559	-0.253	0.260
19	18.000	19.000	12.545	10.205	7.475	20.930	6.076	11.863	11.709	71.145	1.155	1.187	0.059	19.000	16.640	9.945	15.925	25.155	4.789	15.227	14.972	71.707	0.009	0.062	0.065
20	19.000	20.000	12.545	10.205	7.410	21.060	6.151	12.008	11.818	72.687	0.109	0.145	NaN	20.000	16.705	10.270	15.795	25.025	5.104	14.783	14.553	74.276	-0.419	-0.122	0.320
21	20.000	21.000	12.480	10.270	7.540	21.060	5.993	11.867	11.607	69.560	-0.211	-0.054	0.086	21.000	16.705	10.790	15.795	24.635	5.369	13.875	13.633	73.202	-0.920	-0.389	0.519
22	21.000	22.000	12.415	10.335	7.410	21.190	6.136	11.953	11.708	71.842	0.101	0.172	0.086	22.000	16.705	10.595	15.860	24.505	5.240	13.936	13.698	71.783	0.065	-0.134	-0.195
23	22.000	23.000	12.415	10.465	7.020	21.710	6.184	12.472	12.344	76.329	0.636	0.638	0.117	23.000	16.640	10.270	15.860	24.375	5.001	14.127	13.811	69.070	0.113	-0.130	-0.321
24	23.000	24.000	12.350	10.465	6.890	21.840	6.220	12.618	12.472	77.575	0.128	0.173	0.028	24.000	16.640	10.270	15.795	24.115	5.001	13.871	13.544	67.735	-0.267	-0.256	NaN
25	24.000	25.000	12.350	10.400	6.695	21.840	5.798	12.761	12.529	72.645	0.057	0.086	-0.058	25.000	16.640	11.375	15.730	24.180	5.644	12.837	12.556	70.870	-0.987	0.069	1.102
26	25.000	26.000	12.285	10.465	6.435	21.710	4.692	12.676	11.929	55.969	-0.600	0.005	0.088	26.000	16.510	14.430	15.600	24.245	7.192	9.857	9.658	69.467	-2.898	0.077	3.054
27	26.000	27.000	12.350	10.400	6.630	21.775	4.552	12.732	11.961	54.452	0.032	-0.030	-0.087	27.000	16.510	14.365	15.665	24.245	7.135	9.916	9.710	69.286	0.052	-0.006	-0.065
28	27.000	28.000	12.350	10.465	6.825	21.970	4.600	12.763	11.863	54.570	-0.098	0.091	0.059	NaN	NaN	NaN	NaN	NaN	NaN	NaN	NaN	NaN	NaN	NaN	NaN
29	28.000	29.000	12.285	10.595	6.565	22.035	4.734	12.790	12.094	57.257	0.231	0.174	0.145	NaN	NaN	NaN	NaN	NaN	NaN	NaN	NaN	NaN	NaN	NaN	NaN
30	29.000	30.000	12.220	10.790	6.890	22.165	4.972	12.562	11.557	57.456	-0.537	-0.020	0.204	NaN	NaN	NaN	NaN	NaN	NaN	NaN	NaN	NaN	NaN	NaN	NaN
31	30.000	31.000	12.155	10.855	6.825	22.295	4.831	12.621	11.639	56.235	0.082	0.145	0.086	NaN	NaN	NaN	NaN	NaN	NaN	NaN	NaN	NaN	NaN	NaN	NaN
32	31.000	32.000	12.155	10.985	6.825	22.360	4.875	12.562	11.643	56.763	0.003	0.059	0.118	NaN	NaN	NaN	NaN	NaN	NaN	NaN	NaN	NaN	NaN	NaN	NaN
33	32.000	33.000	12.090	11.050	6.695	22.230	4.355	12.414	11.108	48.380	-0.535	-0.061	0.087	NaN	NaN	NaN	NaN	NaN	NaN	NaN	NaN	NaN	NaN	NaN	NaN
34	33.000	34.000	12.220	10.920	6.825	22.165	4.508	12.472	11.588	52.238	0.480	-0.115	-0.173	NaN	NaN	NaN	NaN	NaN	NaN	NaN	NaN	NaN	NaN	NaN	NaN
