# Supplementary material for: Filopodyan: An open-source pipeline for the analysis of filopodia
Source: J Cell Biol. 2017 Oct 2;216(10):3405–22. doi: 10.1083/jcb.201705113 (PMC5626553; doi:10.1083/jcb.201705113)
Supplement: Data tables (ZIP file) [file JCB_201705113_DataS1.zip › Data Tables/Fig3-4_Control-dataset/CTRL_RENYI2-6_ED4_v20170201/s10_NeonCyto_GC10_tif Bodies.txt]

T	X	Y	Mean	StdDev	Frame Background	Boundary Background
1.000	22.620	19.825	689.779	419.534	114.579	152.538
2.000	22.620	19.825	665.910	405.467	114.068	149.479
3.000	22.620	19.825	666.050	409.203	114.249	150.087
4.000	22.685	19.760	662.360	408.931	114.211	149.592
5.000	22.555	19.825	661.628	410.434	114.240	149.231
6.000	22.490	19.825	614.820	382.295	113.042	144.142
7.000	22.425	19.630	608.417	385.932	113.106	144.210
8.000	22.425	19.630	609.357	385.378	113.068	143.896
9.000	22.490	19.890	611.380	380.985	113.143	144.089
10.000	22.620	19.695	609.845	385.839	113.067	143.895
11.000	22.555	19.630	606.591	386.060	113.083	143.816
12.000	22.490	19.630	611.134	387.593	113.284	144.034
13.000	22.555	19.760	611.377	385.347	113.262	144.144
14.000	22.490	19.825	610.876	384.224	113.244	143.883
15.000	22.425	19.760	612.347	384.735	113.281	143.874
16.000	22.425	19.825	612.758	382.753	113.208	144.158
17.000	22.425	19.825	612.040	382.057	113.333	144.135
18.000	22.360	19.955	616.738	383.204	113.401	144.030
19.000	22.360	19.890	613.865	380.681	113.359	143.834
20.000	22.360	19.890	614.511	378.085	113.402	144.067
21.000	22.425	19.890	615.416	378.081	113.381	144.236
22.000	22.360	20.085	610.665	372.241	113.254	143.949
23.000	22.165	19.955	616.813	374.023	113.357	144.277
24.000	22.100	19.955	620.109	374.966	113.382	144.663
25.000	22.100	19.890	618.145	373.386	113.405	144.683
26.000	22.100	19.825	613.910	375.872	113.509	144.885
27.000	22.100	19.825	616.055	376.499	113.506	144.861
28.000	22.295	19.890	613.877	376.357	113.472	145.123
29.000	22.425	19.825	616.751	376.773	113.514	145.281
30.000	22.425	19.890	613.832	376.234	113.529	145.246
31.000	22.230	19.825	620.308	378.162	113.684	145.564
32.000	22.230	19.760	621.100	376.539	113.675	145.786
33.000	22.425	19.760	619.871	379.539	113.695	145.568
34.000	22.295	19.760	619.400	376.153	113.604	145.525
35.000	22.295	19.370	622.717	378.191	113.698	145.685
36.000	22.165	19.305	624.234	373.044	113.601	145.618
37.000	22.425	19.695	630.107	370.503	113.718	146.406
38.000	22.490	19.565	630.923	370.227	113.778	146.657
39.000	21.710	20.085	643.040	366.324	113.753	146.365
40.000	21.710	20.150	642.980	366.553	113.794	146.235
41.000	21.645	20.085	642.364	365.840	113.768	146.132
42.000	21.840	20.085	640.213	362.991	113.771	146.219
43.000	21.775	20.085	639.672	361.134	113.716	145.831
44.000	21.840	20.150	642.943	362.281	113.809	146.206
45.000	21.970	20.150	641.292	361.396	113.774	146.013
46.000	22.035	20.085	639.254	358.626	113.578	144.749
47.000	21.905	20.150	640.303	359.376	113.812	146.167
48.000	21.905	20.150	643.576	359.917	113.836	145.922
49.000	21.905	20.020	644.037	360.391	113.779	145.506
50.000	21.840	20.085	643.225	358.146	113.832	145.892
51.000	21.775	20.085	642.406	358.608	113.825	145.999
52.000	21.840	20.020	639.220	356.360	113.805	145.400
53.000	21.710	20.020	639.287	356.060	113.717	145.033
54.000	21.645	20.085	642.628	357.610	113.806	144.837
55.000	21.710	20.020	641.457	358.471	113.742	144.608
56.000	21.710	20.020	644.603	357.347	113.780	144.861
57.000	21.645	19.955	647.560	359.446	113.885	144.932
58.000	21.710	19.955	646.879	357.789	113.847	144.480
59.000	21.645	19.955	645.935	357.211	113.820	144.312
60.000	21.645	20.020	648.543	357.704	113.937	144.931
61.000	21.580	19.955	650.055	353.723	113.886	144.610
62.000	21.580	19.890	650.399	354.985	113.746	144.207
63.000	21.840	19.825	648.371	353.862	113.916	144.115
64.000	21.775	19.890	649.142	354.036	113.890	143.903
65.000	21.645	19.760	649.328	354.414	113.904	143.882
66.000	21.710	19.760	645.230	354.830	113.866	143.733
67.000	21.580	19.825	643.016	352.156	113.802	143.451
68.000	21.645	19.760	646.829	355.164	113.895	143.367
69.000	21.580	19.825	649.042	352.460	113.972	143.808
70.000	21.710	19.760	641.827	350.169	113.848	142.902
71.000	22.100	19.695	640.568	351.122	113.818	142.882
72.000	22.815	19.435	631.589	353.151	113.919	142.778
73.000	22.685	19.500	632.003	351.934	113.923	143.008
74.000	22.620	19.500	630.706	351.176	113.898	143.097
75.000	22.945	19.435	628.672	352.984	113.940	143.331
76.000	23.205	19.435	625.424	351.147	113.899	143.506
77.000	23.985	19.240	604.819	355.318	113.804	143.338
78.000	23.920	19.305	608.086	356.466	113.879	143.672
79.000	24.050	19.370	607.962	356.850	113.884	143.910
80.000	23.010	19.565	623.743	346.515	113.866	143.688
81.000	22.945	19.500	625.655	346.209	113.978	144.061
82.000	22.360	19.695	629.230	340.934	113.927	144.186
83.000	22.360	19.630	628.099	343.622	113.987	143.938
84.000	22.490	19.500	629.633	345.015	114.030	144.276
85.000	22.555	19.435	627.526	342.411	114.014	144.848
86.000	22.620	19.500	629.029	342.987	113.979	144.383
87.000	22.815	19.435	628.809	338.394	113.986	144.338
88.000	23.270	19.305	627.503	338.049	113.982	144.480
89.000	22.360	19.630	634.220	335.459	113.993	144.420
90.000	22.620	19.630	632.616	334.292	113.990	144.382
91.000	22.880	19.565	631.273	335.198	113.873	144.839
92.000	23.075	19.500	628.063	333.935	113.984	144.788
93.000	22.685	19.630	631.012	334.049	113.984	145.086
94.000	23.465	19.370	625.162	333.153	113.915	145.013
95.000	23.270	19.500	625.004	333.058	113.942	145.063
96.000	23.010	19.500	625.871	332.125	113.895	145.033
97.000	23.205	19.565	625.461	334.687	113.925	145.316
98.000	21.905	20.150	635.066	330.020	113.875	145.031
99.000	22.620	19.760	628.157	332.646	113.894	145.319
100.000	21.645	20.280	637.092	327.116	113.932	145.321
101.000	22.685	19.890	624.292	330.932	113.870	144.750
102.000	21.580	20.345	633.771	327.574	113.869	144.427
103.000	21.580	20.410	639.045	330.330	113.978	144.185
104.000	21.580	20.280	634.360	328.833	113.872	143.745
105.000	21.580	20.280	636.066	328.621	113.853	143.899
106.000	21.580	20.280	631.708	326.139	113.798	143.438
107.000	24.115	19.435	604.208	338.829	113.800	143.197
108.000	23.985	19.565	606.914	341.193	113.867	143.115
109.000	24.180	19.500	605.381	340.122	113.870	143.191
110.000	24.050	19.435	603.375	339.682	113.870	143.144
111.000	23.855	19.435	603.761	341.011	113.931	142.919
112.000	22.165	19.825	622.151	333.953	113.871	142.493
113.000	22.165	19.825	615.723	333.620	113.580	141.633
114.000	22.360	19.760	616.709	335.910	113.790	142.073
115.000	22.295	19.760	615.555	336.003	113.809	142.470
116.000	21.905	19.955	619.488	336.222	113.912	143.091
117.000	22.295	19.955	616.374	335.976	113.920	142.846
118.000	22.165	19.890	614.613	334.453	113.900	142.653
119.000	22.100	20.020	618.885	335.299	113.951	142.934
120.000	22.100	20.020	617.279	336.409	113.829	142.380
121.000	22.100	20.085	619.203	336.934	113.953	142.704
