# Supplementary material for: Filopodyan: An open-source pipeline for the analysis of filopodia
Source: J Cell Biol. 2017 Oct 2;216(10):3405–22. doi: 10.1083/jcb.201705113 (PMC5626553; doi:10.1083/jcb.201705113)
Supplement: Data tables (ZIP file) [file JCB_201705113_DataS1.zip › Data Tables/Fig3-4_Control-dataset/CTRL_RENYI2-6_ED4_v20170201/s10_NeonCyto_GC10_tif Coordinates.txt]

	dT	T (0)	Base X (0)	Base Y (0)	Tip X (0)	Tip Y (0)	||[body,base]|| (0)	||[base,tip]|| (0)	||[base,tip]|| : [body,base] (0)	[base,tip] ? [body,base] (0)	?||[base,tip]|| : [body,base] (0)	||[tip(t-1),tip(t)]|| : [base,tip] (0)	||[base(t-1),base(t)]|| : [base,tip] (0)	T (1)	Base X (1)	Base Y (1)	Tip X (1)	Tip Y (1)	||[body,base]|| (1)	||[base,tip]|| (1)	||[base,tip]|| : [body,base] (1)	[base,tip] ? [body,base] (1)	?||[base,tip]|| : [body,base] (1)	||[tip(t-1),tip(t)]|| : [base,tip] (1)	||[base(t-1),base(t)]|| : [base,tip] (1)	T (2)	Base X (2)	Base Y (2)	Tip X (2)	Tip Y (2)	||[body,base]|| (2)	||[base,tip]|| (2)	||[base,tip]|| : [body,base] (2)	[base,tip] ? [body,base] (2)	?||[base,tip]|| : [body,base] (2)	||[tip(t-1),tip(t)]|| : [base,tip] (2)	||[base(t-1),base(t)]|| : [base,tip] (2)	T (3)	Base X (3)	Base Y (3)	Tip X (3)	Tip Y (3)	||[body,base]|| (3)	||[base,tip]|| (3)	||[base,tip]|| : [body,base] (3)	[base,tip] ? [body,base] (3)	?||[base,tip]|| : [body,base] (3)	||[tip(t-1),tip(t)]|| : [base,tip] (3)	||[base(t-1),base(t)]|| : [base,tip] (3)
1	0.000	1.000	39.845	13.325	43.095	11.115	18.411	3.930	3.821	70.346	NaN	NaN	NaN	1.000	43.940	13.260	45.500	12.805	22.308	1.625	1.625	36.246	NaN	NaN	NaN	1.000	45.045	16.445	52.130	15.860	22.678	7.109	7.093	160.858	NaN	NaN	NaN	39.000	41.275	13.130	45.370	11.505	20.764	4.406	4.403	91.421	NaN	NaN	NaN
2	1.000	2.000	39.845	13.390	43.290	10.985	18.388	4.201	4.069	74.816	0.248	0.234	-0.037	2.000	43.810	13.325	45.695	12.740	22.165	1.974	1.974	43.746	0.349	0.206	-0.143	2.000	45.110	16.445	52.195	15.860	22.743	7.109	7.093	161.319	2.028E-4	0.065	0.065	40.000	41.015	13.195	45.695	11.440	20.520	4.998	4.998	102.553	0.595	0.327	-0.266
3	2.000	3.000	39.715	13.325	43.485	10.790	18.289	4.543	4.425	80.926	0.356	0.271	-0.072	3.000	43.810	13.390	45.825	12.740	22.146	2.117	2.117	46.881	0.143	0.124	-0.020	3.000	45.110	16.445	52.130	15.860	22.743	7.044	7.029	159.857	-0.064	-0.065	NaN	41.000	40.885	13.260	45.890	11.635	20.415	5.262	5.260	107.387	0.262	0.125	-0.144
4	3.000	4.000	39.585	13.390	43.615	10.725	18.061	4.831	4.711	85.083	0.286	0.144	-0.144	4.000	43.615	13.455	46.020	12.675	21.859	2.528	2.528	55.255	0.411	0.206	-0.206	4.000	45.175	16.510	52.195	15.795	22.724	7.056	7.050	160.204	0.021	0.071	0.058	42.000	40.885	13.260	46.020	11.765	20.231	5.348	5.338	107.999	0.078	0.088	NaN
5	4.000	5.000	40.300	13.000	43.810	10.660	19.012	4.218	4.116	78.255	-0.595	0.198	0.811	5.000	43.680	13.520	46.085	12.675	22.046	2.549	2.546	56.133	0.018	0.061	0.040	5.000	44.915	16.510	52.195	15.860	22.604	7.309	7.297	164.936	0.247	-0.006	-0.259	43.000	40.950	13.260	45.955	11.830	20.353	5.205	5.195	105.731	-0.144	-0.080	0.062
6	5.000	6.000	40.560	12.935	43.810	10.595	19.339	4.005	3.870	74.850	-0.246	0.038	0.249	6.000	43.225	13.715	46.150	12.740	21.616	3.083	3.081	66.607	0.535	0.041	-0.493	6.000	44.720	16.510	52.065	15.860	22.476	7.374	7.361	165.434	0.064	-0.129	-0.194	44.000	40.950	13.260	46.410	11.700	20.314	5.678	5.665	115.089	0.471	0.473	NaN
7	6.000	7.000	42.185	11.765	43.940	10.595	21.268	2.109	2.063	43.881	-1.807	0.108	2.001	7.000	43.550	13.845	46.085	12.740	21.903	2.765	2.737	59.944	-0.344	-0.060	0.246	7.000	44.655	16.510	52.065	15.860	22.448	7.438	7.428	166.752	0.068	NaN	-0.065	45.000	40.820	13.325	46.475	11.700	20.048	5.884	5.870	117.687	0.205	0.062	-0.143
8	7.000	8.000	41.925	11.895	43.940	10.595	20.978	2.398	2.352	49.348	0.289	NaN	-0.289	8.000	43.485	13.910	46.020	12.740	21.823	2.792	2.753	60.080	0.016	-0.059	-0.086	8.000	44.655	16.510	52.065	15.795	22.448	7.444	7.437	166.955	0.009	0.006	NaN	46.000	40.820	13.325	46.540	11.700	19.964	5.946	5.932	118.435	0.062	0.063	NaN
9	8.000	9.000	41.210	12.350	43.940	10.530	20.181	3.281	3.212	64.828	0.860	0.036	-0.847	9.000	43.420	13.910	46.020	12.805	21.768	2.825	2.804	61.026	0.050	-0.025	-0.060	9.000	44.785	16.445	52.065	15.795	22.560	7.309	7.294	164.547	-0.144	NaN	0.135	47.000	41.080	13.260	46.605	11.570	20.375	5.778	5.771	117.586	-0.161	0.100	0.268
10	9.000	10.000	41.795	11.895	44.070	10.530	20.701	2.653	2.622	54.270	-0.591	0.111	0.736	10.000	43.355	14.040	46.020	12.805	21.492	2.937	2.896	62.243	0.093	NaN	-0.114	10.000	45.045	16.510	52.000	15.795	22.650	6.992	6.986	158.243	-0.307	-0.065	0.252	48.000	40.950	13.260	46.735	11.570	20.253	6.027	6.015	121.819	0.244	0.125	-0.125
11	10.000	11.000	41.925	11.765	44.135	10.530	20.906	2.532	2.512	52.521	-0.109	0.057	0.177	11.000	43.420	13.975	46.020	12.870	21.618	2.825	2.799	60.498	-0.098	-0.025	0.085	11.000	44.915	16.445	52.065	15.860	22.586	7.174	7.161	161.737	0.175	0.059	-0.124	49.000	41.015	13.325	46.735	11.505	20.249	6.003	6.000	121.494	-0.015	0.020	0.042
12	11.000	12.000	41.860	11.765	44.200	10.465	20.906	2.677	2.657	55.550	0.145	0.088	-0.057	12.000	43.420	13.975	45.955	12.805	21.680	2.792	2.752	59.674	-0.046	-0.032	NaN	12.000	44.720	16.380	52.000	15.860	22.466	7.299	7.279	163.524	0.118	-0.065	-0.190	50.000	41.080	13.325	46.735	11.505	20.393	5.941	5.939	121.105	-0.061	NaN	0.062
13	12.000	13.000	41.665	11.895	44.265	10.335	20.665	3.032	2.998	61.955	0.341	0.123	-0.234	13.000	43.290	13.975	45.955	12.805	21.527	2.911	2.881	62.027	0.129	NaN	-0.119	13.000	44.915	16.380	52.065	15.860	22.614	7.169	7.147	161.632	-0.131	0.065	0.194	51.000	41.210	13.195	46.865	11.505	20.620	5.902	5.895	121.549	-0.044	0.125	0.162
14	13.000	14.000	41.405	12.090	44.395	10.270	20.435	3.500	3.456	70.634	0.458	0.145	-0.323	14.000	43.355	14.040	45.955	12.805	21.652	2.878	2.835	61.393	-0.046	NaN	0.031	14.000	44.850	16.380	52.065	15.860	22.624	7.234	7.210	163.119	0.063	NaN	-0.065	52.000	41.340	13.130	46.930	11.440	20.681	5.840	5.834	120.649	-0.061	0.081	0.143
15	14.000	15.000	41.470	12.025	44.590	10.140	20.556	3.645	3.600	74.001	0.144	0.234	0.089	15.000	43.485	14.040	45.890	12.870	21.823	2.674	2.628	57.342	-0.208	-0.087	0.117	15.000	44.655	16.380	52.130	15.860	22.485	7.493	7.468	167.927	0.258	0.065	-0.195	53.000	41.210	13.195	47.125	11.440	20.660	6.170	6.163	127.320	0.329	0.187	-0.143
16	15.000	16.000	41.340	12.090	44.720	10.075	20.435	3.935	3.891	79.519	0.291	0.145	-0.145	16.000	43.550	14.040	45.760	12.935	21.903	2.471	2.423	53.079	-0.204	-0.145	0.058	16.000	44.720	16.445	52.000	15.860	22.550	7.303	7.285	164.285	-0.183	-0.130	0.060	54.000	41.210	13.260	47.255	11.375	20.721	6.332	6.329	131.136	0.166	0.143	-0.019
17	16.000	17.000	41.275	12.155	44.850	10.010	20.351	4.169	4.120	83.841	0.229	0.145	-0.089	17.000	43.550	14.040	45.630	13.000	21.903	2.326	2.281	49.956	-0.143	-0.145	NaN	17.000	44.720	16.445	52.000	15.925	22.550	7.299	7.276	164.065	-0.010	-0.005	NaN	55.000	41.015	13.065	47.255	11.375	20.520	6.465	6.443	132.217	0.115	NaN	-0.137
18	17.000	18.000	40.495	12.610	44.850	9.945	19.566	5.106	5.037	98.552	0.917	0.034	-0.903	18.000	43.485	14.105	45.500	13.065	21.920	2.268	2.219	48.651	-0.061	-0.145	-0.088	18.000	44.590	16.380	51.935	15.860	22.516	7.363	7.334	165.138	0.059	-0.060	-0.125	56.000	41.470	13.130	47.320	11.310	20.927	6.127	6.123	128.136	-0.320	0.081	0.415
19	18.000	19.000	40.170	12.805	44.980	9.880	19.168	5.630	5.551	106.390	0.514	0.145	-0.379	19.000	43.420	14.040	45.500	13.000	21.857	2.326	2.282	49.889	0.063	0.029	-0.029	19.000	44.590	16.380	51.870	15.860	22.505	7.299	7.272	163.660	-0.062	-0.065	NaN	57.000	41.470	13.130	47.515	11.245	20.967	6.332	6.329	132.707	0.206	0.206	NaN
20	19.000	20.000	39.715	13.130	44.980	9.880	18.625	6.187	6.086	113.344	0.535	NaN	-0.558	20.000	43.420	14.040	45.500	13.065	21.857	2.297	2.265	49.509	-0.017	-0.028	NaN	20.000	44.590	16.315	51.675	15.925	22.516	7.096	7.057	158.894	-0.215	-0.198	0.004	58.000	41.340	13.130	47.515	11.310	20.783	6.438	6.430	133.637	0.101	-0.018	-0.125
21	20.000	21.000	39.520	13.130	44.980	9.815	18.383	6.388	6.296	115.748	0.211	0.034	-0.167	21.000	43.420	14.040	45.435	13.065	21.795	2.238	2.203	48.009	-0.062	-0.059	NaN	21.000	44.655	16.250	51.610	15.925	22.526	6.963	6.916	155.793	-0.141	-0.065	0.068	59.000	41.405	13.130	47.645	11.245	20.905	6.518	6.513	136.168	0.083	0.143	0.062
22	21.000	22.000	39.520	13.065	45.045	9.815	18.540	6.410	6.344	117.624	0.048	0.056	0.033	22.000	44.070	13.585	45.500	13.000	22.662	1.545	1.538	34.848	-0.665	0.085	0.774	22.000	44.590	16.185	51.480	15.925	22.570	6.895	6.831	154.179	-0.085	-0.130	-0.063	60.000	41.535	13.065	47.710	11.180	21.071	6.456	6.451	135.931	-0.062	0.081	0.143
23	22.000	23.000	39.650	13.000	45.175	9.815	18.817	6.377	6.311	118.756	-0.033	0.113	0.145	23.000	43.355	14.040	45.435	13.130	22.000	2.270	2.248	49.458	0.710	-0.112	-0.837	23.000	44.200	16.185	51.415	15.925	22.355	7.220	7.156	159.963	0.324	-0.065	-0.390	61.000	41.405	13.000	47.775	11.115	21.010	6.643	6.635	139.395	0.184	0.081	-0.106
24	23.000	24.000	39.780	12.935	45.175	9.815	19.023	6.232	6.166	117.286	-0.145	NaN	0.145	24.000	43.355	14.040	45.370	13.130	22.063	2.211	2.185	48.211	-0.063	-0.059	NaN	24.000	44.135	16.120	51.350	15.925	22.366	7.218	7.142	159.730	-0.014	-0.065	-0.063	62.000	41.665	12.935	47.905	11.050	21.255	6.518	6.513	138.441	-0.122	0.143	0.268
25	24.000	25.000	41.080	12.220	45.305	9.685	20.471	4.927	4.867	99.634	-1.299	0.178	1.483	25.000	43.290	14.040	45.370	13.065	21.983	2.297	2.264	49.779	0.079	0.028	-0.059	25.000	44.070	16.055	51.285	15.925	22.302	7.216	7.130	159.012	-0.012	-0.065	-0.064	63.000	41.860	12.870	47.970	11.050	21.194	6.375	6.369	134.980	-0.144	0.062	0.205
26	25.000	26.000	41.145	12.220	45.500	9.555	20.507	5.106	5.033	103.208	0.166	0.234	0.055	26.000	43.615	13.585	45.370	13.065	22.402	1.830	1.830	41.004	-0.434	NaN	0.441	26.000	44.005	16.055	51.350	15.925	22.227	7.346	7.261	161.382	0.131	0.065	-0.065	64.000	42.120	12.805	48.100	10.985	21.543	6.251	6.246	134.558	-0.123	0.143	0.268
27	26.000	27.000	40.820	12.415	45.500	9.490	20.133	5.519	5.428	109.284	0.395	0.034	-0.379	27.000	43.225	13.975	45.370	13.065	21.920	2.330	2.310	50.637	0.480	NaN	-0.511	27.000	43.875	16.055	51.350	15.925	22.099	7.476	7.388	163.258	0.127	NaN	-0.130	65.000	42.250	12.740	48.165	10.985	21.768	6.170	6.165	134.199	-0.081	0.062	0.143
28	27.000	28.000	40.690	12.415	45.500	9.685	19.856	5.531	5.484	108.887	0.056	-0.096	-0.113	28.000	44.265	13.325	45.370	13.065	22.930	1.135	1.133	25.984	-1.177	NaN	1.161	28.000	43.810	16.120	51.350	15.925	21.843	7.543	7.461	162.958	0.073	NaN	-0.067	66.000	42.770	12.610	48.230	11.115	22.241	5.661	5.651	125.677	-0.514	0.028	0.536
29	28.000	29.000	40.560	12.415	45.500	9.750	19.590	5.613	5.581	109.335	0.097	-0.031	-0.114	29.000	43.160	13.975	45.435	13.065	21.544	2.450	2.437	52.496	1.303	0.060	-1.267	29.000	43.745	16.185	51.350	15.925	21.629	7.609	7.540	163.085	0.080	NaN	-0.067	67.000	42.315	12.805	48.295	11.180	21.891	6.197	6.185	135.403	0.535	0.046	-0.490
30	29.000	30.000	40.495	12.480	45.565	9.685	19.530	5.789	5.751	112.326	0.170	0.088	-0.088	30.000	44.460	13.260	45.500	13.000	23.011	1.072	1.071	24.640	-1.366	0.079	1.435	30.000	43.485	16.250	51.285	15.925	21.372	7.807	7.741	165.451	0.201	-0.065	-0.262	68.000	42.380	12.740	48.555	11.180	21.891	6.369	6.349	138.990	0.164	0.252	0.079
31	30.000	31.000	40.430	12.545	45.565	9.685	19.602	5.878	5.830	114.278	0.079	NaN	-0.088	31.000	43.940	13.455	45.695	13.000	22.625	1.813	1.812	40.999	0.741	0.189	-0.552	31.000	43.420	16.250	51.220	15.990	21.489	7.804	7.735	166.212	-0.007	-0.067	-0.065	69.000	42.120	12.870	48.555	11.050	21.686	6.687	6.679	144.833	0.330	0.035	-0.286
32	31.000	32.000	40.430	12.545	45.500	9.750	19.578	5.789	5.743	112.440	-0.087	-0.088	NaN	32.000	44.395	13.325	45.825	12.935	23.080	1.482	1.482	34.206	-0.330	0.143	0.473	32.000	43.290	16.250	51.220	15.990	21.350	7.934	7.865	167.918	0.130	NaN	-0.130	70.000	43.290	12.415	48.620	10.985	22.796	5.518	5.507	125.525	-1.172	0.080	1.248
33	32.000	33.000	40.365	12.545	45.370	9.750	19.336	5.733	5.686	109.956	-0.057	-0.114	-0.057	33.000	44.720	13.130	45.955	12.805	23.260	1.277	1.276	29.689	-0.206	0.159	0.364	33.000	43.225	16.185	51.155	15.925	21.105	7.934	7.859	165.874	-0.005	-0.063	-0.063	71.000	44.005	12.220	48.685	10.855	23.145	4.875	4.870	112.719	-0.636	0.099	0.741
34	33.000	34.000	40.365	12.610	45.240	9.815	19.433	5.619	5.561	108.076	-0.125	-0.145	-0.032	34.000	44.525	13.195	46.085	12.805	23.179	1.608	1.607	37.239	0.330	0.126	-0.205	34.000	43.225	16.250	51.155	15.925	21.222	7.937	7.875	167.116	0.015	NaN	-0.003	72.000	45.435	11.765	48.750	10.725	23.885	3.474	3.473	82.962	-1.397	0.101	1.501
35	34.000	35.000	41.795	11.635	45.175	9.815	20.978	3.839	3.813	79.988	-1.748	-0.057	1.721	35.000	43.160	14.040	46.150	12.740	21.535	3.260	3.219	69.315	1.612	0.086	-1.589	35.000	43.420	16.250	51.220	15.925	21.354	7.807	7.764	165.789	-0.111	0.065	0.195	73.000	45.110	11.895	48.945	10.660	23.679	4.029	4.028	95.392	0.555	0.206	-0.349
36	35.000	36.000	41.795	11.570	45.110	9.880	21.099	3.721	3.704	78.146	-0.109	-0.087	0.030	36.000	43.225	14.040	46.280	12.675	21.708	3.346	3.295	71.525	0.076	0.145	0.059	36.000	43.095	16.250	51.220	15.925	21.152	8.131	8.087	171.049	0.323	NaN	-0.325	74.000	45.110	11.895	48.815	10.595	23.741	3.926	3.926	93.212	-0.102	-0.101	NaN
37	36.000	37.000	41.340	12.545	44.915	10.010	20.221	4.383	4.240	85.746	0.537	-0.234	-0.935	37.000	43.225	14.040	46.475	12.675	21.555	3.525	3.494	75.319	0.199	0.180	NaN	37.000	43.030	16.250	51.220	15.925	20.891	8.196	8.131	169.875	0.045	NaN	-0.065	NaN	NaN	NaN	NaN	NaN	NaN	NaN	NaN	NaN	NaN	NaN	NaN
38	37.000	38.000	41.275	12.545	44.720	10.075	20.054	4.239	4.092	82.054	-0.149	-0.196	-0.053	38.000	43.225	14.040	46.540	12.675	21.458	3.585	3.555	76.278	0.060	0.060	NaN	38.000	42.900	16.315	51.285	15.860	20.667	8.397	8.352	172.617	0.221	0.068	-0.133	NaN	NaN	NaN	NaN	NaN	NaN	NaN	NaN	NaN	NaN	NaN	NaN
39	38.000	39.000	40.950	12.610	44.525	10.140	20.641	4.345	4.227	87.246	0.135	-0.197	-0.304	39.000	43.160	14.040	46.670	12.675	22.286	3.766	3.749	83.541	0.194	0.121	-0.061	39.000	42.900	16.315	51.285	15.925	21.523	8.394	8.324	179.148	-0.029	-0.003	NaN	NaN	NaN	NaN	NaN	NaN	NaN	NaN	NaN	NaN	NaN	NaN	NaN
40	39.000	40.000	40.690	12.740	44.330	10.205	20.375	4.436	4.313	87.872	0.086	-0.197	-0.288	40.000	43.225	13.975	46.865	12.610	22.384	3.888	3.875	86.743	0.127	0.205	0.084	40.000	43.160	16.380	51.220	15.925	21.779	8.073	8.017	174.602	-0.307	-0.065	0.256	NaN	NaN	NaN	NaN	NaN	NaN	NaN	NaN	NaN	NaN	NaN	NaN
41	40.000	41.000	40.560	12.740	44.265	10.270	20.291	4.453	4.348	88.222	0.035	-0.090	-0.108	41.000	43.160	14.040	47.060	12.545	22.348	4.177	4.159	92.946	0.284	0.205	-0.084	41.000	43.095	16.315	51.285	15.860	21.779	8.203	8.145	177.391	0.128	0.069	-0.061	NaN	NaN	NaN	NaN	NaN	NaN	NaN	NaN	NaN	NaN	NaN	NaN
42	41.000	42.000	40.560	12.740	44.200	10.335	20.109	4.363	4.267	85.806	-0.081	-0.090	NaN	42.000	43.095	14.105	47.190	12.415	22.080	4.430	4.400	97.145	0.241	0.170	-0.085	42.000	43.550	16.250	51.220	15.925	22.046	7.677	7.610	167.762	-0.536	-0.068	0.457	NaN	NaN	NaN	NaN	NaN	NaN	NaN	NaN	NaN	NaN	NaN	NaN
43	42.000	43.000	40.495	12.805	44.070	10.335	20.086	4.345	4.227	84.906	-0.040	-0.107	-0.090	43.000	43.160	14.105	47.515	12.285	22.205	4.720	4.684	104.015	0.285	0.350	0.060	43.000	43.420	16.315	51.220	15.925	21.971	7.810	7.751	170.301	0.142	NaN	-0.133	NaN	NaN	NaN	NaN	NaN	NaN	NaN	NaN	NaN	NaN	NaN	NaN
44	43.000	44.000	40.430	12.870	44.005	10.465	19.965	4.309	4.206	83.968	-0.021	-0.126	-0.090	44.000	43.160	14.040	47.710	12.220	22.178	4.901	4.875	108.126	0.191	0.205	0.024	44.000	43.550	16.315	51.220	15.925	22.046	7.680	7.621	168.011	-0.130	NaN	0.130	NaN	NaN	NaN	NaN	NaN	NaN	NaN	NaN	NaN	NaN	NaN	NaN
45	44.000	45.000	40.365	12.870	43.875	10.465	19.783	4.255	4.149	82.075	-0.057	-0.107	-0.054	45.000	43.160	14.040	47.905	12.025	22.053	5.155	5.118	112.858	0.242	0.256	NaN	45.000	43.745	16.315	51.220	15.925	22.110	7.485	7.429	164.264	-0.192	NaN	0.195	NaN	NaN	NaN	NaN	NaN	NaN	NaN	NaN	NaN	NaN	NaN	NaN
46	45.000	46.000	40.625	12.870	43.810	10.465	19.941	3.991	3.839	76.561	-0.309	-0.052	0.207	46.000	42.900	14.105	47.970	12.025	21.705	5.480	5.447	118.224	0.329	0.060	-0.265	46.000	43.875	16.315	51.220	15.860	22.163	7.359	7.315	162.130	-0.114	0.004	0.130	NaN	NaN	NaN	NaN	NaN	NaN	NaN	NaN	NaN	NaN	NaN	NaN
47	46.000	47.000	40.755	12.870	44.005	10.465	20.207	4.043	3.898	78.771	0.059	0.157	0.104	47.000	42.900	14.105	48.230	12.025	21.848	5.721	5.697	124.477	0.251	0.242	NaN	47.000	43.680	16.315	51.220	15.925	22.110	7.550	7.493	165.679	0.178	-0.003	-0.195	NaN	NaN	NaN	NaN	NaN	NaN	NaN	NaN	NaN	NaN	NaN	NaN
48	47.000	48.000	40.690	12.935	44.135	10.400	20.123	4.277	4.125	83.004	0.227	0.143	-0.091	48.000	42.900	14.105	48.490	11.895	21.848	6.011	5.983	130.722	0.286	0.290	NaN	48.000	43.745	16.315	51.285	15.925	22.174	7.550	7.494	166.169	4.687E-4	0.065	0.065	NaN	NaN	NaN	NaN	NaN	NaN	NaN	NaN	NaN	NaN	NaN	NaN
49	48.000	49.000	40.820	12.870	44.200	10.335	20.221	4.225	4.058	82.058	-0.067	0.091	0.143	49.000	43.030	13.975	48.620	11.895	21.973	5.964	5.947	130.662	-0.037	0.122	0.167	49.000	43.615	16.250	51.350	15.860	22.035	7.745	7.688	169.397	0.194	0.068	-0.127	NaN	NaN	NaN	NaN	NaN	NaN	NaN	NaN	NaN	NaN	NaN	NaN
50	49.000	50.000	40.950	12.870	44.330	10.270	20.427	4.264	4.080	83.351	0.022	0.143	0.103	50.000	42.965	14.040	48.815	11.765	21.973	6.277	6.250	137.334	0.304	0.229	-0.084	50.000	43.615	16.250	51.285	15.925	22.110	7.677	7.610	168.261	-0.078	-0.068	NaN	NaN	NaN	NaN	NaN	NaN	NaN	NaN	NaN	NaN	NaN	NaN	NaN
51	50.000	51.000	41.015	12.740	44.395	10.205	20.594	4.225	4.062	83.651	-0.019	0.091	0.130	51.000	42.900	14.040	49.010	11.765	21.973	6.520	6.500	142.826	0.250	0.183	-0.061	51.000	43.420	16.185	51.220	15.925	21.994	7.804	7.722	169.845	0.112	-0.065	-0.193	NaN	NaN	NaN	NaN	NaN	NaN	NaN	NaN	NaN	NaN	NaN	NaN
52	51.000	52.000	41.080	12.740	44.590	10.075	20.571	4.407	4.226	86.934	0.164	0.234	0.052	52.000	42.900	14.040	49.140	11.700	21.893	6.664	6.642	145.408	0.142	0.145	NaN	52.000	43.550	16.120	51.220	15.860	22.058	7.674	7.595	167.530	-0.127	0.002	0.132	NaN	NaN	NaN	NaN	NaN	NaN	NaN	NaN	NaN	NaN	NaN	NaN
53	52.000	53.000	41.015	12.740	44.590	10.010	20.632	4.498	4.308	88.890	0.082	0.039	-0.052	53.000	42.965	13.975	49.205	11.635	22.098	6.664	6.642	146.777	2.285E-4	0.084	0.084	53.000	43.290	16.120	51.220	15.925	21.930	7.932	7.838	171.890	0.243	-0.002	-0.260	NaN	NaN	NaN	NaN	NaN	NaN	NaN	NaN	NaN	NaN	NaN	NaN
54	53.000	54.000	41.015	12.740	44.655	9.945	20.716	4.589	4.395	91.036	0.086	0.091	NaN	54.000	43.030	13.975	49.270	11.635	22.241	6.664	6.643	147.740	6.542E-4	0.061	0.061	54.000	43.225	16.120	51.220	15.925	21.941	7.997	7.899	173.305	0.060	NaN	-0.065	NaN	NaN	NaN	NaN	NaN	NaN	NaN	NaN	NaN	NaN	NaN	NaN
55	54.000	NaN	NaN	NaN	NaN	NaN	NaN	NaN	NaN	NaN	NaN	NaN	NaN	55.000	43.095	13.975	49.335	11.635	22.223	6.664	6.641	147.588	-0.002	0.061	0.061	55.000	43.290	16.120	51.155	15.925	21.930	7.867	7.774	170.487	-0.124	-0.065	0.065	NaN	NaN	NaN	NaN	NaN	NaN	NaN	NaN	NaN	NaN	NaN	NaN
56	55.000	56.000	41.145	12.675	44.850	9.750	20.777	4.720	4.500	93.491	4.500	NaN	NaN	56.000	43.160	14.040	49.465	11.570	22.268	6.772	6.737	150.013	0.095	0.145	0.037	56.000	43.290	16.120	51.155	15.860	21.930	7.869	7.786	170.741	0.012	0.002	NaN	NaN	NaN	NaN	NaN	NaN	NaN	NaN	NaN	NaN	NaN	NaN	NaN
57	56.000	57.000	41.210	12.675	44.980	9.620	20.876	4.852	4.599	96.000	0.099	0.183	0.051	57.000	43.160	13.975	49.595	11.505	22.331	6.893	6.861	153.220	0.125	0.145	0.023	57.000	43.160	16.120	51.155	15.860	21.854	7.999	7.917	173.010	0.131	NaN	-0.130	NaN	NaN	NaN	NaN	NaN	NaN	NaN	NaN	NaN	NaN	NaN	NaN
58	57.000	58.000	41.080	12.675	45.175	9.555	20.693	5.148	4.931	102.034	0.332	0.195	-0.103	58.000	43.160	14.040	49.790	11.505	22.251	7.098	7.065	157.208	0.204	0.182	-0.023	58.000	43.225	16.185	51.220	15.925	21.843	7.999	7.920	172.993	0.003	0.063	0.063	NaN	NaN	NaN	NaN	NaN	NaN	NaN	NaN	NaN	NaN	NaN	NaN
59	58.000	59.000	41.080	12.675	45.175	9.490	20.754	5.188	4.952	102.773	0.021	0.040	NaN	59.000	43.095	13.975	49.855	11.440	22.268	7.220	7.192	160.161	0.127	0.084	-0.038	59.000	43.030	16.120	51.220	15.925	21.726	8.192	8.096	175.891	0.176	NaN	-0.193	NaN	NaN	NaN	NaN	NaN	NaN	NaN	NaN	NaN	NaN	NaN	NaN
60	59.000	60.000	41.145	12.675	45.305	9.490	20.837	5.239	5.016	104.514	0.064	0.103	0.052	60.000	43.160	13.975	49.985	11.375	22.348	7.303	7.274	162.557	0.081	0.145	0.061	60.000	42.900	16.120	51.155	15.860	21.610	8.259	8.166	176.474	0.071	-0.063	-0.130	NaN	NaN	NaN	NaN	NaN	NaN	NaN	NaN	NaN	NaN	NaN	NaN
61	60.000	61.000	41.080	12.610	45.305	9.490	20.837	5.252	5.054	105.304	0.038	NaN	-0.014	61.000	43.030	13.975	50.115	11.310	22.268	7.570	7.540	167.910	0.267	0.145	-0.122	61.000	42.835	16.120	51.220	15.860	21.598	8.389	8.298	179.220	0.132	0.065	-0.065	NaN	NaN	NaN	NaN	NaN	NaN	NaN	NaN	NaN	NaN	NaN	NaN
62	61.000	62.000	41.275	12.480	45.370	9.425	21.043	5.109	4.908	103.289	-0.145	0.091	0.234	62.000	42.965	13.975	50.375	11.180	22.188	7.920	7.887	174.995	0.347	0.289	-0.061	62.000	42.965	16.185	51.350	15.860	21.704	8.391	8.317	180.517	0.019	0.130	0.127	NaN	NaN	NaN	NaN	NaN	NaN	NaN	NaN	NaN	NaN	NaN	NaN
63	62.000	63.000	41.470	12.415	45.500	9.360	20.982	5.057	4.849	101.746	-0.059	0.143	0.195	63.000	42.965	13.975	50.635	11.115	21.920	8.186	8.155	178.760	0.268	0.266	NaN	63.000	43.550	16.185	51.415	15.860	22.013	7.872	7.810	171.932	-0.507	0.065	0.585	NaN	NaN	NaN	NaN	NaN	NaN	NaN	NaN	NaN	NaN	NaN	NaN
64	63.000	64.000	41.600	12.415	45.500	9.230	21.187	5.035	4.773	101.125	-0.076	0.082	0.101	64.000	42.965	13.975	50.765	11.050	22.000	8.330	8.299	182.583	0.144	0.145	NaN	64.000	43.420	16.185	51.545	15.860	21.960	8.131	8.063	177.070	0.253	0.130	-0.130	NaN	NaN	NaN	NaN	NaN	NaN	NaN	NaN	NaN	NaN	NaN	NaN
65	64.000	65.000	41.665	12.285	45.500	9.230	21.370	4.903	4.661	99.613	-0.112	NaN	0.132	65.000	43.030	13.910	51.025	10.920	22.171	8.536	8.501	188.465	0.201	0.289	0.084	65.000	43.095	16.120	51.675	15.860	21.757	8.584	8.503	184.987	0.439	0.130	-0.323	NaN	NaN	NaN	NaN	NaN	NaN	NaN	NaN	NaN	NaN	NaN	NaN
66	65.000	66.000	41.795	12.220	45.370	9.295	21.454	4.619	4.375	93.858	-0.286	-0.142	0.142	66.000	42.965	13.910	51.025	10.920	22.045	8.597	8.564	188.807	0.064	NaN	-0.061	66.000	43.225	16.185	51.675	15.860	21.810	8.456	8.389	182.964	-0.114	NaN	0.127	NaN	NaN	NaN	NaN	NaN	NaN	NaN	NaN	NaN	NaN	NaN	NaN
67	66.000	67.000	41.665	12.285	45.240	9.490	21.454	4.538	4.329	92.878	-0.046	-0.223	-0.142	67.000	42.965	13.975	51.220	10.790	22.171	8.848	8.803	195.165	0.238	0.229	-0.023	67.000	43.095	16.185	51.805	15.795	21.821	8.719	8.653	188.815	0.264	0.133	-0.130	NaN	NaN	NaN	NaN	NaN	NaN	NaN	NaN	NaN	NaN	NaN	NaN
68	67.000	68.000	41.665	12.285	45.240	9.490	21.370	4.538	4.327	92.464	-0.002	NaN	NaN	68.000	42.900	13.975	51.415	10.725	22.028	9.114	9.070	199.788	0.267	0.205	-0.061	68.000	43.095	16.250	51.870	15.795	21.735	8.787	8.733	189.821	0.080	0.065	-0.003	NaN	NaN	NaN	NaN	NaN	NaN	NaN	NaN	NaN	NaN	NaN	NaN
69	68.000	69.000	41.535	12.415	45.110	9.555	21.286	4.578	4.347	92.532	0.020	-0.142	-0.183	69.000	42.965	14.040	51.610	10.595	22.154	9.306	9.245	204.803	0.175	0.229	0.036	69.000	43.095	16.250	52.000	15.795	21.810	8.917	8.859	193.218	0.126	0.130	NaN	NaN	NaN	NaN	NaN	NaN	NaN	NaN	NaN	NaN	NaN	NaN	NaN
70	69.000	70.000	41.600	12.415	45.045	9.620	21.203	4.436	4.200	89.050	-0.147	-0.091	0.050	70.000	43.030	13.975	51.870	10.465	22.091	9.511	9.451	208.774	0.206	0.290	0.084	70.000	43.030	16.315	52.195	15.730	21.597	9.184	9.141	197.413	0.282	0.199	-0.069	NaN	NaN	NaN	NaN	NaN	NaN	NaN	NaN	NaN	NaN	NaN	NaN
71	70.000	71.000	41.795	12.220	44.980	9.685	21.066	4.071	3.877	81.678	-0.323	-0.091	0.274	71.000	43.030	13.975	52.000	10.400	21.698	9.656	9.595	208.191	0.144	0.145	NaN	71.000	42.965	16.315	52.325	15.730	21.137	9.378	9.333	197.274	0.192	0.130	-0.065	NaN	NaN	NaN	NaN	NaN	NaN	NaN	NaN	NaN	NaN	NaN	NaN
72	71.000	72.000	41.990	12.220	44.915	9.750	20.487	3.828	3.607	73.908	-0.270	-0.092	0.149	72.000	43.030	13.975	52.260	10.270	20.939	9.946	9.877	206.814	0.282	0.290	NaN	72.000	44.980	16.445	52.260	15.730	22.366	7.315	7.310	163.499	-2.023	-0.065	1.993	NaN	NaN	NaN	NaN	NaN	NaN	NaN	NaN	NaN	NaN	NaN	NaN
73	72.000	73.000	42.250	12.090	44.720	9.880	20.921	3.314	3.093	64.702	-0.515	-0.232	0.280	73.000	42.900	14.040	52.455	10.205	20.939	10.296	10.224	214.093	0.348	0.205	-0.145	73.000	44.915	16.510	52.455	15.730	22.430	7.580	7.577	169.946	0.266	0.194	-0.071	NaN	NaN	NaN	NaN	NaN	NaN	NaN	NaN	NaN	NaN	NaN	NaN
74	73.000	74.000	42.250	12.220	44.655	9.945	20.936	3.311	3.046	63.772	-0.047	-0.092	-0.089	74.000	42.835	14.105	52.520	10.075	20.923	10.490	10.397	217.524	0.172	0.110	-0.085	74.000	44.785	16.445	52.455	15.730	22.375	7.703	7.696	172.190	0.119	NaN	-0.123	NaN	NaN	NaN	NaN	NaN	NaN	NaN	NaN	NaN	NaN	NaN	NaN
75	74.000	75.000	42.250	12.025	44.590	10.010	20.678	3.088	2.907	60.105	-0.139	-0.092	0.127	75.000	42.900	14.040	52.650	10.075	20.671	10.525	10.447	215.952	0.050	0.120	0.085	75.000	44.720	16.445	52.325	15.795	21.979	7.633	7.623	167.542	-0.073	-0.135	-0.065	NaN	NaN	NaN	NaN	NaN	NaN	NaN	NaN	NaN	NaN	NaN	NaN
76	75.000	76.000	42.380	11.960	44.460	10.075	20.580	2.807	2.623	53.974	-0.284	-0.140	0.140	76.000	42.835	14.040	52.780	10.010	20.358	10.731	10.657	216.962	0.211	0.145	-0.060	76.000	44.460	16.510	52.130	15.795	21.455	7.703	7.696	165.117	0.073	-0.194	-0.265	NaN	NaN	NaN	NaN	NaN	NaN	NaN	NaN	NaN	NaN	NaN	NaN
77	76.000	77.000	42.380	11.960	44.395	10.205	19.783	2.672	2.519	49.842	-0.103	-0.134	NaN	NaN	NaN	NaN	NaN	NaN	NaN	NaN	NaN	NaN	NaN	NaN	NaN	77.000	44.330	16.510	51.935	15.860	20.527	7.633	7.624	156.498	-0.072	-0.200	-0.130	NaN	NaN	NaN	NaN	NaN	NaN	NaN	NaN	NaN	NaN	NaN	NaN
78	77.000	78.000	42.315	11.960	44.330	10.205	19.807	2.672	2.522	49.956	0.003	-0.049	-0.049	NaN	NaN	NaN	NaN	NaN	NaN	NaN	NaN	NaN	NaN	NaN	NaN	78.000	44.200	16.510	51.675	15.795	20.472	7.509	7.503	153.591	-0.121	-0.253	-0.129	NaN	NaN	NaN	NaN	NaN	NaN	NaN	NaN	NaN	NaN	NaN	NaN
79	78.000	79.000	42.185	12.090	44.265	10.270	19.542	2.764	2.608	50.970	0.086	-0.092	-0.183	NaN	NaN	NaN	NaN	NaN	NaN	NaN	NaN	NaN	NaN	NaN	NaN	79.000	44.135	16.510	51.545	15.795	20.288	7.444	7.437	150.875	-0.066	-0.129	-0.065	NaN	NaN	NaN	NaN	NaN	NaN	NaN	NaN	NaN	NaN	NaN	NaN
80	79.000	80.000	42.120	12.220	44.135	10.400	20.473	2.715	2.534	51.875	-0.074	-0.184	-0.135	80.000	42.900	14.040	53.040	9.685	20.643	11.036	10.936	225.746	10.936	0.196	-5.531	80.000	44.135	16.510	51.350	15.860	21.345	7.244	7.234	154.403	-0.203	-0.200	NaN	NaN	NaN	NaN	NaN	NaN	NaN	NaN	NaN	NaN	NaN	NaN	NaN
81	80.000	81.000	42.055	12.155	44.070	10.465	20.473	2.630	2.487	50.920	-0.047	-0.092	-0.008	81.000	42.965	13.975	53.105	9.555	20.768	11.061	10.950	227.423	0.015	0.112	0.086	81.000	44.460	16.445	51.220	15.860	21.731	6.785	6.775	147.229	-0.459	-0.130	0.329	NaN	NaN	NaN	NaN	NaN	NaN	NaN	NaN	NaN	NaN	NaN	NaN
82	81.000	82.000	42.055	12.090	43.940	10.465	21.112	2.489	2.344	49.483	-0.143	-0.098	0.042	82.000	42.835	14.040	53.300	9.425	21.242	11.437	11.316	240.369	0.365	0.231	-0.145	82.000	44.525	16.445	51.155	15.860	22.402	6.656	6.645	148.855	-0.130	-0.065	0.065	NaN	NaN	NaN	NaN	NaN	NaN	NaN	NaN	NaN	NaN	NaN	NaN
83	82.000	83.000	42.120	12.155	43.940	10.465	21.127	2.484	2.300	48.596	-0.044	NaN	0.003	83.000	42.965	13.975	53.365	9.425	21.367	11.352	11.233	240.022	-0.083	0.060	0.145	83.000	44.525	16.445	51.090	15.860	22.393	6.591	6.581	147.376	-0.063	-0.065	NaN	NaN	NaN	NaN	NaN	NaN	NaN	NaN	NaN	NaN	NaN	NaN	NaN
84	83.000	84.000	42.055	12.220	43.875	10.465	20.876	2.528	2.318	48.385	0.018	-0.047	-0.092	84.000	43.030	13.975	53.430	9.425	21.270	11.352	11.225	238.755	-0.008	0.060	0.060	84.000	44.525	16.510	51.090	15.860	22.237	6.597	6.593	146.603	0.011	NaN	-0.006	NaN	NaN	NaN	NaN	NaN	NaN	NaN	NaN	NaN	NaN	NaN	NaN
85	84.000	85.000	41.990	12.220	43.875	10.530	20.731	2.532	2.355	48.828	0.038	-0.043	-0.048	85.000	43.095	14.040	53.365	9.490	21.237	11.233	11.089	235.493	-0.136	-0.086	0.033	85.000	44.395	16.575	51.155	15.860	22.026	6.798	6.796	149.683	0.203	0.065	-0.136	NaN	NaN	NaN	NaN	NaN	NaN	NaN	NaN	NaN	NaN	NaN	NaN
86	85.000	86.000	42.120	12.155	43.875	10.530	20.837	2.392	2.215	46.158	-0.140	NaN	0.140	86.000	43.095	13.910	53.235	9.620	21.224	11.010	10.912	231.598	-0.177	-0.170	0.051	86.000	44.330	16.510	51.350	15.860	21.915	7.050	7.043	154.348	0.247	0.194	-0.059	NaN	NaN	NaN	NaN	NaN	NaN	NaN	NaN	NaN	NaN	NaN	NaN
87	86.000	87.000	42.120	12.220	43.875	10.530	20.609	2.436	2.236	46.074	0.020	NaN	-0.045	87.000	43.095	13.910	53.105	9.750	21.019	10.840	10.751	225.987	-0.160	-0.170	NaN	87.000	44.200	16.510	51.415	15.860	21.584	7.244	7.237	156.194	0.193	0.065	-0.129	NaN	NaN	NaN	NaN	NaN	NaN	NaN	NaN	NaN	NaN	NaN	NaN
88	87.000	88.000	42.055	12.285	43.810	10.530	20.054	2.482	2.258	45.288	0.023	-0.046	-0.092	88.000	43.160	13.845	52.975	9.750	20.626	10.635	10.549	217.579	-0.203	-0.120	0.085	88.000	44.005	16.445	51.610	15.860	20.931	7.627	7.614	159.363	0.377	0.194	-0.189	NaN	NaN	NaN	NaN	NaN	NaN	NaN	NaN	NaN	NaN	NaN	NaN
89	88.000	89.000	41.860	12.350	43.810	10.530	20.815	2.667	2.463	51.275	0.205	NaN	-0.187	89.000	43.160	13.910	52.975	9.880	21.572	10.610	10.532	227.204	-0.017	-0.049	-0.025	89.000	43.875	16.445	51.675	15.860	21.749	7.822	7.802	169.680	0.188	0.065	-0.130	NaN	NaN	NaN	NaN	NaN	NaN	NaN	NaN	NaN	NaN	NaN	NaN
90	89.000	90.000	41.730	12.480	43.875	10.530	20.404	2.899	2.692	54.933	0.229	0.048	-0.184	90.000	43.420	13.910	52.845	10.010	21.572	10.200	10.122	218.348	-0.411	-0.170	0.240	90.000	43.810	16.445	51.610	15.860	21.428	7.822	7.800	167.145	-0.001	-0.065	-0.065	NaN	NaN	NaN	NaN	NaN	NaN	NaN	NaN	NaN	NaN	NaN	NaN
91	90.000	91.000	41.795	12.415	43.875	10.530	20.221	2.807	2.612	52.821	-0.080	NaN	0.092	91.000	43.485	13.845	52.715	10.075	21.384	9.970	9.902	211.749	-0.220	-0.145	0.085	91.000	44.135	16.380	51.480	15.860	21.492	7.363	7.341	157.774	-0.459	-0.130	0.329	NaN	NaN	NaN	NaN	NaN	NaN	NaN	NaN	NaN	NaN	NaN	NaN
92	91.000	92.000	41.795	12.480	43.810	10.530	19.993	2.804	2.571	51.410	-0.041	-0.047	-0.045	92.000	43.550	13.780	52.585	10.140	21.259	9.741	9.681	205.812	-0.221	-0.145	0.085	92.000	43.745	16.445	51.285	15.860	20.895	7.563	7.545	157.639	0.204	-0.194	-0.394	NaN	NaN	NaN	NaN	NaN	NaN	NaN	NaN	NaN	NaN	NaN	NaN
93	92.000	93.000	41.730	12.480	43.810	10.530	20.343	2.851	2.633	53.556	0.061	NaN	-0.047	93.000	43.485	13.715	52.520	10.140	21.625	9.717	9.668	209.074	-0.013	-0.060	-0.037	93.000	44.005	16.380	51.155	15.860	21.566	7.169	7.147	154.128	-0.398	-0.130	0.264	NaN	NaN	NaN	NaN	NaN	NaN	NaN	NaN	NaN	NaN	NaN	NaN
94	93.000	94.000	41.795	12.545	43.745	10.595	19.559	2.758	2.508	49.052	-0.125	-0.092	-2.362E-15	94.000	43.355	13.780	52.390	10.140	20.661	9.741	9.683	200.054	0.015	-0.121	-0.145	94.000	44.005	16.380	51.155	15.925	20.756	7.164	7.141	148.221	-0.006	-0.004	NaN	NaN	NaN	NaN	NaN	NaN	NaN	NaN	NaN	NaN	NaN	NaN	NaN
95	94.000	95.000	41.925	12.480	43.615	10.725	19.932	2.436	2.200	43.847	-0.308	-0.184	0.137	95.000	43.225	13.845	52.260	10.205	20.741	9.741	9.685	200.878	0.002	-0.145	-0.145	95.000	44.005	16.380	51.090	15.860	20.968	7.104	7.084	148.530	-0.057	-0.060	NaN	NaN	NaN	NaN	NaN	NaN	NaN	NaN	NaN	NaN	NaN	NaN	NaN
96	95.000	96.000	42.640	12.480	43.485	10.985	20.847	1.717	1.299	27.082	-0.901	-0.290	0.352	96.000	43.030	13.910	52.130	10.270	20.786	9.801	9.744	202.530	0.059	-0.145	-0.205	96.000	43.940	16.380	51.090	15.860	21.161	7.169	7.149	151.272	0.065	NaN	-0.065	NaN	NaN	NaN	NaN	NaN	NaN	NaN	NaN	NaN	NaN	NaN	NaN
97	96.000	97.000	42.640	12.480	43.355	11.180	20.686	1.484	1.117	23.107	-0.182	-0.234	NaN	97.000	42.965	13.910	51.935	10.400	20.553	9.632	9.590	197.096	-0.154	-0.229	-0.061	97.000	43.810	16.380	50.960	15.990	20.850	7.161	7.126	148.568	-0.023	-0.137	-0.130	NaN	NaN	NaN	NaN	NaN	NaN	NaN	NaN	NaN	NaN	NaN	NaN
98	97.000	NaN	NaN	NaN	NaN	NaN	NaN	NaN	NaN	NaN	NaN	NaN	NaN	98.000	42.965	13.910	51.870	10.465	21.965	9.548	9.517	209.036	-0.073	-0.084	NaN	98.000	43.680	16.445	51.285	15.860	22.088	7.627	7.595	167.766	0.470	0.334	-0.135	NaN	NaN	NaN	NaN	NaN	NaN	NaN	NaN	NaN	NaN	NaN	NaN
99	98.000	99.000	43.095	12.415	43.225	11.895	21.753	0.536	0.298	6.481	0.298	NaN	NaN	99.000	42.900	13.975	51.870	10.465	21.089	9.632	9.589	202.217	0.072	NaN	-0.084	99.000	43.225	16.445	51.480	15.795	20.870	8.281	8.253	172.249	0.658	0.200	-0.454	NaN	NaN	NaN	NaN	NaN	NaN	NaN	NaN	NaN	NaN	NaN	NaN
100	99.000	NaN	NaN	NaN	NaN	NaN	NaN	NaN	NaN	NaN	NaN	NaN	NaN	100.000	42.835	14.040	51.935	10.335	22.090	9.825	9.776	215.948	0.187	0.109	-0.085	100.000	43.160	16.445	51.805	15.795	21.854	8.669	8.625	188.490	0.371	0.324	-0.065	NaN	NaN	NaN	NaN	NaN	NaN	NaN	NaN	NaN	NaN	NaN	NaN
101	100.000	101.000	42.965	12.415	42.965	12.285	21.614	0.130	0.045	0.972	0.045	NaN	NaN	101.000	42.900	13.975	52.130	10.205	21.063	9.970	9.917	208.884	0.141	0.230	0.085	101.000	43.095	16.445	51.935	15.730	20.699	8.869	8.836	182.888	0.211	0.135	-0.065	NaN	NaN	NaN	NaN	NaN	NaN	NaN	NaN	NaN	NaN	NaN	NaN
102	101.000	NaN	NaN	NaN	NaN	NaN	NaN	NaN	NaN	NaN	NaN	NaN	NaN	102.000	42.900	13.975	52.260	10.140	22.251	10.115	10.066	223.984	0.149	0.145	NaN	102.000	42.965	16.445	52.325	15.730	21.738	9.387	9.336	202.952	0.501	0.389	-0.130	NaN	NaN	NaN	NaN	NaN	NaN	NaN	NaN	NaN	NaN	NaN	NaN
103	102.000	NaN	NaN	NaN	NaN	NaN	NaN	NaN	NaN	NaN	NaN	NaN	NaN	103.000	42.835	13.975	52.455	10.010	22.208	10.405	10.356	229.988	0.290	0.230	-0.060	103.000	42.770	16.445	52.585	15.730	21.558	9.841	9.779	210.815	0.443	0.259	-0.194	NaN	NaN	NaN	NaN	NaN	NaN	NaN	NaN	NaN	NaN	NaN	NaN
104	103.000	NaN	NaN	NaN	NaN	NaN	NaN	NaN	NaN	NaN	NaN	NaN	NaN	104.000	42.835	13.975	52.650	9.880	22.170	10.635	10.574	234.437	0.218	0.230	NaN	104.000	42.640	16.510	52.780	15.730	21.395	10.170	10.119	216.489	0.340	0.194	-0.135	NaN	NaN	NaN	NaN	NaN	NaN	NaN	NaN	NaN	NaN	NaN	NaN
105	104.000	NaN	NaN	NaN	NaN	NaN	NaN	NaN	NaN	NaN	NaN	NaN	NaN	105.000	42.835	13.975	52.845	9.750	22.170	10.865	10.798	239.401	0.224	0.230	NaN	105.000	42.640	16.445	53.040	15.795	21.406	10.420	10.348	221.517	0.229	0.255	0.004	NaN	NaN	NaN	NaN	NaN	NaN	NaN	NaN	NaN	NaN	NaN	NaN
106	105.000	NaN	NaN	NaN	NaN	NaN	NaN	NaN	NaN	NaN	NaN	NaN	NaN	106.000	42.965	13.975	53.040	9.620	22.295	10.976	10.895	242.912	0.097	0.231	0.119	106.000	42.510	16.445	53.235	15.795	21.278	10.745	10.667	226.967	0.318	0.195	-0.130	NaN	NaN	NaN	NaN	NaN	NaN	NaN	NaN	NaN	NaN	NaN	NaN
107	106.000	NaN	NaN	NaN	NaN	NaN	NaN	NaN	NaN	NaN	NaN	NaN	NaN	NaN	NaN	NaN	NaN	NaN	NaN	NaN	NaN	NaN	NaN	NaN	NaN	107.000	42.835	16.445	53.495	15.795	18.957	10.680	10.629	201.499	-0.037	0.260	0.324	NaN	NaN	NaN	NaN	NaN	NaN	NaN	NaN	NaN	NaN	NaN	NaN
108	107.000	NaN	NaN	NaN	NaN	NaN	NaN	NaN	NaN	NaN	NaN	NaN	NaN	NaN	NaN	NaN	NaN	NaN	NaN	NaN	NaN	NaN	NaN	NaN	NaN	108.000	42.835	16.380	53.690	15.665	19.117	10.879	10.822	206.894	0.193	0.203	0.004	NaN	NaN	NaN	NaN	NaN	NaN	NaN	NaN	NaN	NaN	NaN	NaN
109	108.000	NaN	NaN	NaN	NaN	NaN	NaN	NaN	NaN	NaN	NaN	NaN	NaN	NaN	NaN	NaN	NaN	NaN	NaN	NaN	NaN	NaN	NaN	NaN	NaN	109.000	42.770	16.315	53.820	15.665	18.861	11.069	11.001	207.490	0.179	0.130	-0.061	NaN	NaN	NaN	NaN	NaN	NaN	NaN	NaN	NaN	NaN	NaN	NaN
110	109.000	NaN	NaN	NaN	NaN	NaN	NaN	NaN	NaN	NaN	NaN	NaN	NaN	NaN	NaN	NaN	NaN	NaN	NaN	NaN	NaN	NaN	NaN	NaN	NaN	110.000	42.900	16.315	53.755	15.665	19.106	10.874	10.815	206.645	-0.186	-0.065	0.130	NaN	NaN	NaN	NaN	NaN	NaN	NaN	NaN	NaN	NaN	NaN	NaN
111	110.000	NaN	NaN	NaN	NaN	NaN	NaN	NaN	NaN	NaN	NaN	NaN	NaN	NaN	NaN	NaN	NaN	NaN	NaN	NaN	NaN	NaN	NaN	NaN	NaN	111.000	42.770	16.315	53.820	15.665	19.171	11.069	11.008	211.039	0.193	0.065	-0.130	NaN	NaN	NaN	NaN	NaN	NaN	NaN	NaN	NaN	NaN	NaN	NaN
112	111.000	NaN	NaN	NaN	NaN	NaN	NaN	NaN	NaN	NaN	NaN	NaN	NaN	112.000	42.835	14.040	54.210	9.035	21.464	12.427	12.303	264.075	12.303	0.376	-5.181	112.000	42.705	16.315	53.885	15.665	20.838	11.199	11.130	231.919	0.121	0.065	-0.065	NaN	NaN	NaN	NaN	NaN	NaN	NaN	NaN	NaN	NaN	NaN	NaN
113	112.000	NaN	NaN	NaN	NaN	NaN	NaN	NaN	NaN	NaN	NaN	NaN	NaN	113.000	42.900	14.040	53.885	9.230	21.527	11.992	11.874	255.600	-0.429	-0.376	0.060	113.000	42.575	16.380	53.820	15.665	20.699	11.268	11.207	231.974	0.077	-0.065	-0.134	NaN	NaN	NaN	NaN	NaN	NaN	NaN	NaN	NaN	NaN	NaN	NaN
114	113.000	NaN	NaN	NaN	NaN	NaN	NaN	NaN	NaN	NaN	NaN	NaN	NaN	114.000	42.835	14.105	54.275	9.035	21.242	12.513	12.377	262.905	0.503	0.436	-0.086	114.000	42.575	16.380	53.755	15.665	20.496	11.203	11.145	228.420	-0.062	-0.065	NaN	NaN	NaN	NaN	NaN	NaN	NaN	NaN	NaN	NaN	NaN	NaN	NaN
115	114.000	NaN	NaN	NaN	NaN	NaN	NaN	NaN	NaN	NaN	NaN	NaN	NaN	115.000	42.835	14.105	53.365	9.490	21.304	11.497	11.377	242.384	-1.000	-1.016	NaN	115.000	42.510	16.380	53.690	15.665	20.496	11.203	11.145	228.420	NaN	-0.065	-0.065	NaN	NaN	NaN	NaN	NaN	NaN	NaN	NaN	NaN	NaN	NaN	NaN
116	115.000	NaN	NaN	NaN	NaN	NaN	NaN	NaN	NaN	NaN	NaN	NaN	NaN	116.000	42.835	14.105	53.365	9.490	21.732	11.497	11.384	247.391	0.006	NaN	NaN	116.000	42.770	16.315	53.950	15.665	21.180	11.199	11.125	235.637	-0.019	0.260	0.263	NaN	NaN	NaN	NaN	NaN	NaN	NaN	NaN	NaN	NaN	NaN	NaN
117	116.000	NaN	NaN	NaN	NaN	NaN	NaN	NaN	NaN	NaN	NaN	NaN	NaN	117.000	42.900	14.040	53.365	9.490	21.437	11.411	11.314	242.545	-0.069	NaN	0.086	117.000	42.640	16.250	54.015	15.665	20.680	11.390	11.296	233.592	0.170	0.065	-0.126	NaN	NaN	NaN	NaN	NaN	NaN	NaN	NaN	NaN	NaN	NaN	NaN
118	117.000	NaN	NaN	NaN	NaN	NaN	NaN	NaN	NaN	NaN	NaN	NaN	NaN	118.000	42.900	14.040	53.430	9.425	21.544	11.497	11.388	245.337	0.073	0.086	NaN	118.000	42.705	16.250	54.210	15.665	20.860	11.520	11.431	238.442	0.135	0.195	0.065	NaN	NaN	NaN	NaN	NaN	NaN	NaN	NaN	NaN	NaN	NaN	NaN
119	118.000	NaN	NaN	NaN	NaN	NaN	NaN	NaN	NaN	NaN	NaN	NaN	NaN	119.000	42.900	14.040	53.495	9.425	21.643	11.556	11.458	247.974	0.070	0.060	NaN	119.000	42.640	16.185	54.340	15.600	20.895	11.715	11.609	242.561	0.178	0.133	-0.062	NaN	NaN	NaN	NaN	NaN	NaN	NaN	NaN	NaN	NaN	NaN	NaN
120	119.000	NaN	NaN	NaN	NaN	NaN	NaN	NaN	NaN	NaN	NaN	NaN	NaN	120.000	42.900	14.105	53.495	9.425	21.625	11.583	11.471	248.058	0.013	NaN	-0.026	120.000	42.640	16.250	54.470	15.535	20.883	11.852	11.765	245.684	0.156	0.134	-0.004	NaN	NaN	NaN	NaN	NaN	NaN	NaN	NaN	NaN	NaN	NaN	NaN
121	120.000	NaN	NaN	NaN	NaN	NaN	NaN	NaN	NaN	NaN	NaN	NaN	NaN	121.000	42.900	14.040	53.495	9.425	21.661	11.556	11.462	248.274	-0.009	NaN	0.026	121.000	42.575	16.250	54.470	15.600	20.831	11.913	11.811	246.043	0.047	-0.004	-0.065	NaN	NaN	NaN	NaN	NaN	NaN	NaN	NaN	NaN	NaN	NaN	NaN
