# Supplementary material for: Filopodyan: An open-source pipeline for the analysis of filopodia
Source: J Cell Biol. 2017 Oct 2;216(10):3405–22. doi: 10.1083/jcb.201705113 (PMC5626553; doi:10.1083/jcb.201705113)
Supplement: Data tables (ZIP file) [file JCB_201705113_DataS1.zip › Data Tables/Fig3-4_Control-dataset/CTRL_RENYI2-6_ED4_v20170201/s10_NeonCyto_GC10_tif Filopodia.txt]

dT	T (0)	dT (0)	Base Mean (0)	Base Local Background (0)	Body Mean (0)	Proj Mean (0)	Tip Mean (0)	Tip Th Mean (0)	Tip Local Background (0)	Length (0)	dL (0)	DCTM (0)	DCBM (0)	T (1)	dT (1)	Base Mean (1)	Base Local Background (1)	Body Mean (1)	Proj Mean (1)	Tip Mean (1)	Tip Th Mean (1)	Tip Local Background (1)	Length (1)	dL (1)	DCTM (1)	DCBM (1)	T (2)	dT (2)	Base Mean (2)	Base Local Background (2)	Body Mean (2)	Proj Mean (2)	Tip Mean (2)	Tip Th Mean (2)	Tip Local Background (2)	Length (2)	dL (2)	DCTM (2)	DCBM (2)	T (3)	dT (3)	Base Mean (3)	Base Local Background (3)	Body Mean (3)	Proj Mean (3)	Tip Mean (3)	Tip Th Mean (3)	Tip Local Background (3)	Length (3)
0.000	1.000	0.000	186.735	207.765	689.779	167.900	136.926	144.048	123.048	4.474	0.000	NaN	NaN	1.000	0.000	190.000	142.219	689.779	148.512	131.185	138.348	135.898	1.916	0.000	NaN	NaN	1.000	0.000	192.065	126.375	689.779	141.256	129.500	142.133	116.500	7.560	0.000	NaN	NaN	39.000	0.000	216.633	195.258	643.040	153.240	129.750	136.773	123.286	5.199
1.000	2.000	1.000	194.351	164.439	665.910	161.526	125.621	136.500	116.311	4.788	0.314	0.234	-0.037	2.000	1.000	190.000	150.000	665.910	150.830	129.586	139.867	116.591	2.352	0.436	0.206	-0.143	2.000	1.000	189.929	136.667	665.910	137.634	123.846	132.417	115.585	7.614	0.054	0.065	0.065	40.000	1.000	223.433	210.841	642.980	154.350	125.500	132.333	120.629	5.892
2.000	3.000	2.000	193.111	159.014	666.050	161.026	129.259	140.750	115.407	5.129	0.341	0.271	-0.072	3.000	2.000	181.111	147.370	666.050	146.190	129.074	138.133	115.694	2.471	0.119	0.124	-0.020	3.000	2.000	193.367	136.535	666.050	139.544	130.231	137.600	113.873	7.595	-0.019	-0.065	0.000	41.000	2.000	224.452	206.982	642.364	159.470	127.000	133.500	119.872	6.063
3.000	4.000	3.000	190.818	164.884	662.360	160.862	128.667	136.263	114.986	5.358	0.230	0.144	-0.144	4.000	3.000	182.667	155.031	662.360	146.531	126.778	133.571	115.774	2.896	0.425	0.206	-0.206	4.000	3.000	185.379	138.149	662.360	136.559	126.462	133.812	115.669	7.675	0.081	0.071	0.058	42.000	3.000	215.917	192.316	640.213	160.668	135.415	146.786	123.793	6.109
4.000	5.000	4.000	191.415	158.712	661.628	163.732	127.464	134.050	115.503	6.062	0.704	0.198	0.811	5.000	4.000	179.931	151.115	661.628	146.744	131.286	137.762	115.725	3.007	0.111	0.061	0.040	5.000	4.000	195.645	143.012	661.628	139.695	124.692	135.100	114.830	7.897	0.222	-0.006	-0.259	43.000	4.000	219.833	189.921	639.672	158.372	132.622	139.462	128.290	5.998
5.000	6.000	5.000	177.317	159.511	614.820	156.033	127.704	136.077	115.493	6.051	-0.011	0.038	0.249	6.000	5.000	186.586	159.452	614.820	146.574	128.760	134.882	117.414	3.477	0.471	0.041	-0.493	6.000	5.000	179.581	146.635	614.820	138.424	123.042	129.000	116.503	8.149	0.252	-0.129	-0.194	44.000	5.000	220.771	195.211	642.943	158.662	128.030	137.692	122.241	6.472
6.000	7.000	6.000	155.316	129.662	608.417	139.416	124.571	141.333	114.040	2.697	-3.354	0.108	2.001	7.000	6.000	173.448	148.818	608.417	139.049	122.929	129.000	114.277	3.125	-0.352	-0.060	0.246	7.000	6.000	174.219	141.704	608.417	135.580	122.478	134.875	114.422	7.847	-0.303	0.000	-0.065	45.000	6.000	220.057	198.210	641.292	157.527	132.344	143.923	119.669	6.618
7.000	8.000	7.000	152.629	128.831	609.357	139.513	126.385	137.700	115.483	2.908	0.211	0.000	-0.289	8.000	7.000	173.071	154.747	609.357	139.677	123.643	136.500	115.108	3.198	0.073	-0.059	-0.086	8.000	7.000	176.034	140.215	609.357	134.270	122.962	129.211	112.673	7.966	0.119	0.006	0.000	46.000	7.000	213.771	190.055	639.254	157.495	129.811	137.538	121.576	6.664
8.000	9.000	8.000	164.353	138.329	611.380	142.094	124.923	131.647	114.747	3.747	0.838	0.036	-0.847	9.000	8.000	167.192	147.388	611.380	137.686	125.966	134.200	115.493	3.190	-0.008	-0.025	-0.060	9.000	8.000	172.300	133.536	611.380	136.818	122.320	130.200	113.041	7.862	-0.103	0.000	0.135	47.000	8.000	205.034	189.507	640.303	158.324	126.875	140.200	120.043	6.522
9.000	10.000	9.000	159.964	130.667	609.845	136.457	124.500	137.583	113.600	3.065	-0.682	0.111	0.736	10.000	9.000	172.600	148.119	609.845	139.247	126.393	133.045	115.959	3.374	0.184	0.000	-0.114	10.000	9.000	164.938	131.229	609.845	133.065	122.846	133.889	111.946	7.576	-0.287	-0.065	0.252	48.000	9.000	217.613	198.372	643.576	161.099	127.345	135.625	119.279	6.744
10.000	11.000	10.000	144.600	130.220	606.591	131.762	121.480	132.200	111.877	2.927	-0.138	0.057	0.177	11.000	10.000	161.828	143.261	606.591	139.096	130.120	138.529	115.806	3.133	-0.241	-0.025	0.085	11.000	10.000	173.448	133.613	606.591	132.920	121.095	123.278	113.232	7.679	0.103	0.059	-0.124	49.000	10.000	227.000	195.057	644.037	162.063	125.321	134.917	120.064	6.717
11.000	12.000	11.000	146.269	130.565	611.134	133.277	126.036	131.826	111.407	3.038	0.111	0.088	-0.057	12.000	11.000	159.241	141.068	611.134	137.321	124.828	130.565	114.711	3.152	0.019	-0.032	0.000	12.000	11.000	185.645	137.925	611.134	134.336	118.704	133.286	111.405	7.836	0.157	-0.065	-0.190	50.000	11.000	223.900	192.869	643.225	158.473	122.276	130.182	121.897	6.633
12.000	13.000	12.000	150.750	133.716	611.377	134.095	125.296	133.357	112.932	3.379	0.341	0.123	-0.234	13.000	12.000	166.964	146.676	611.377	137.283	124.357	132.059	115.054	3.309	0.157	0.000	-0.119	13.000	12.000	180.900	136.717	611.377	134.829	118.333	124.077	112.027	7.706	-0.130	0.065	0.194	51.000	12.000	219.133	192.565	642.406	157.634	120.571	130.348	119.372	6.614
13.000	14.000	13.000	160.710	134.515	610.876	134.270	121.148	128.375	113.483	3.949	0.571	0.145	-0.323	14.000	13.000	168.040	144.692	610.876	137.078	120.357	130.286	115.163	3.244	-0.065	0.000	0.031	14.000	13.000	178.786	134.427	610.876	134.839	121.792	127.375	111.340	7.725	0.019	0.000	-0.065	52.000	13.000	211.323	187.011	639.220	157.770	123.406	128.286	119.414	6.587
14.000	15.000	14.000	153.036	132.859	612.347	133.406	125.885	133.429	113.116	4.125	0.176	0.234	0.089	15.000	14.000	161.174	140.039	612.347	136.961	126.963	132.789	115.890	2.957	-0.287	-0.087	0.117	15.000	14.000	174.806	136.103	612.347	136.323	123.654	131.385	111.476	8.084	0.360	0.065	-0.195	53.000	14.000	212.724	195.673	639.287	161.313	124.452	131.750	118.413	6.874
15.000	16.000	15.000	153.480	135.489	612.758	131.508	123.148	132.429	112.736	4.374	0.249	0.145	-0.145	16.000	15.000	175.870	138.588	612.758	138.958	126.667	137.500	117.331	2.762	-0.195	-0.145	0.058	16.000	15.000	173.290	134.701	612.758	135.069	122.692	134.545	112.867	7.855	-0.230	-0.130	0.060	54.000	15.000	226.273	189.260	642.628	166.908	128.406	137.500	118.349	6.993
16.000	17.000	16.000	150.320	133.421	612.040	131.440	124.111	135.273	113.250	4.596	0.222	0.145	-0.089	17.000	16.000	163.091	141.938	612.040	137.973	127.103	146.857	116.619	2.597	-0.165	-0.145	0.000	17.000	16.000	173.267	133.021	612.040	134.334	121.893	128.118	112.669	7.882	0.027	-0.005	0.000	55.000	16.000	228.839	173.067	641.457	159.828	128.667	137.375	119.036	12.162
17.000	18.000	17.000	172.667	142.732	616.738	139.965	126.407	135.375	113.438	5.710	1.114	0.034	-0.903	18.000	17.000	164.000	140.675	616.738	137.401	129.800	140.400	118.747	2.578	-0.019	-0.145	-0.088	18.000	17.000	177.500	133.488	616.738	134.282	129.172	134.636	113.401	7.901	0.019	-0.060	-0.125	56.000	17.000	220.033	194.289	644.603	160.597	130.133	138.150	116.050	6.920
18.000	19.000	18.000	173.457	149.240	613.865	140.808	124.926	133.944	113.073	6.227	0.517	0.145	-0.379	19.000	18.000	159.040	141.976	613.865	136.914	126.964	136.789	116.537	2.662	0.084	0.029	-0.029	19.000	18.000	175.172	133.130	613.865	133.682	122.615	131.167	113.224	7.782	-0.119	-0.065	0.000	57.000	18.000	217.303	192.948	647.560	157.573	122.000	133.867	115.633	7.085
19.000	20.000	19.000	187.526	153.088	614.511	144.507	120.815	129.562	113.932	6.966	0.739	0.000	-0.558	20.000	19.000	165.640	140.720	614.511	140.341	126.143	143.375	117.068	2.597	-0.065	-0.028	0.000	20.000	19.000	168.690	136.556	614.511	134.261	125.464	130.792	113.735	7.495	-0.287	-0.198	0.004	58.000	19.000	218.935	200.551	646.879	155.495	127.400	141.667	116.574	7.207
20.000	21.000	20.000	187.727	155.029	615.416	146.012	125.500	144.000	113.245	7.077	0.111	0.034	-0.167	21.000	20.000	169.480	138.537	615.416	145.031	134.750	148.100	118.074	2.532	-0.065	-0.059	0.000	21.000	20.000	165.897	131.566	615.416	133.465	125.769	132.438	114.389	7.319	-0.176	-0.065	0.068	59.000	20.000	217.129	196.964	645.935	157.870	126.250	145.222	116.420	7.253
21.000	22.000	21.000	188.242	153.462	610.665	144.855	124.862	129.545	113.577	7.115	0.038	0.056	0.033	22.000	21.000	151.286	134.179	610.665	142.185	134.781	145.789	119.490	1.924	-0.609	0.085	0.774	22.000	21.000	163.280	136.482	610.665	134.353	127.269	136.583	114.000	7.219	-0.100	-0.130	-0.063	60.000	21.000	207.067	192.034	648.543	154.285	129.719	136.522	115.460	7.188
22.000	23.000	22.000	184.944	155.513	616.813	140.763	124.172	128.619	113.647	7.218	0.103	0.113	0.145	23.000	22.000	170.692	147.053	616.813	143.524	136.464	147.875	120.246	2.571	0.647	-0.112	-0.837	23.000	22.000	159.321	144.707	616.813	133.960	123.310	133.000	115.213	7.552	0.333	-0.065	-0.390	61.000	22.000	206.939	196.709	650.055	153.800	127.867	137.278	115.847	7.429
23.000	24.000	23.000	187.484	155.013	620.109	144.086	128.111	135.000	114.021	6.912	-0.306	0.000	0.145	24.000	23.000	170.040	146.325	620.109	144.372	131.893	152.200	119.685	2.506	-0.065	-0.059	0.000	24.000	23.000	156.538	135.700	620.109	134.934	123.375	142.750	113.606	7.579	0.027	-0.065	-0.063	62.000	23.000	203.710	177.988	650.399	150.521	124.133	134.467	113.761	7.291
24.000	25.000	24.000	158.077	133.951	618.145	133.765	123.714	137.000	113.919	5.427	-1.485	0.178	1.483	25.000	24.000	174.760	148.449	618.145	144.687	130.357	144.846	120.131	2.597	0.092	0.028	-0.059	25.000	24.000	170.889	132.588	618.145	135.313	125.333	134.500	113.590	7.571	-0.008	-0.065	-0.064	63.000	24.000	191.000	170.358	648.371	149.114	130.600	136.500	116.489	7.134
25.000	26.000	25.000	167.520	141.471	613.910	137.126	125.407	140.750	113.195	5.592	0.165	0.234	0.055	26.000	25.000	157.406	138.671	613.910	143.399	128.889	134.846	119.664	2.157	-0.441	0.000	0.441	26.000	25.000	170.042	140.070	613.910	138.999	126.467	132.476	112.755	7.674	0.103	0.065	-0.065	64.000	25.000	179.562	160.948	649.142	148.150	129.677	137.875	118.213	7.031
26.000	27.000	26.000	188.167	154.026	616.055	139.382	124.821	129.455	113.705	6.070	0.479	0.034	-0.379	27.000	26.000	173.000	150.303	616.055	145.044	126.778	134.182	118.930	2.655	0.498	0.000	-0.511	27.000	26.000	172.296	140.856	616.055	138.391	123.071	130.105	114.588	7.858	0.184	0.000	-0.130	65.000	26.000	174.600	157.414	649.328	144.825	126.267	135.588	115.948	6.912
27.000	28.000	27.000	200.483	153.870	613.877	142.339	126.179	132.545	117.154	6.184	0.114	-0.096	-0.113	28.000	27.000	148.121	130.293	613.877	139.565	131.931	137.476	119.418	1.445	-1.209	0.000	1.161	28.000	27.000	178.621	141.071	613.877	137.966	123.643	136.545	112.757	7.850	-0.008	0.000	-0.067	66.000	27.000	165.000	142.416	645.230	141.047	124.788	132.389	119.145	6.285
28.000	29.000	28.000	208.111	149.806	616.751	142.206	125.370	138.500	114.260	6.203	0.019	-0.031	-0.114	29.000	28.000	173.826	150.885	616.751	143.603	129.786	136.941	119.104	2.773	1.328	0.060	-1.267	29.000	28.000	189.724	143.405	616.751	139.989	125.692	133.786	112.389	8.023	0.173	0.000	-0.067	67.000	28.000	168.200	157.511	643.016	140.620	122.938	132.000	119.331	6.878
29.000	30.000	29.000	191.531	155.474	613.832	146.157	127.519	136.250	112.616	6.590	0.387	0.088	-0.088	30.000	29.000	138.733	128.471	613.832	134.210	127.267	133.350	119.167	1.399	-1.374	0.079	1.435	30.000	29.000	215.037	155.630	613.832	142.819	127.462	132.850	114.639	8.213	0.190	-0.065	-0.262	68.000	29.000	167.793	154.562	646.829	145.148	129.321	140.267	117.028	7.073
30.000	31.000	30.000	200.387	152.606	620.308	152.907	125.652	145.000	115.500	6.720	0.130	0.000	-0.088	31.000	30.000	150.333	139.600	620.308	140.487	127.286	135.938	116.089	2.352	0.953	0.189	-0.552	31.000	30.000	219.280	159.022	620.308	146.832	132.643	140.812	114.230	8.194	-0.019	-0.067	-0.065	69.000	30.000	183.590	166.188	649.042	147.492	126.233	135.526	116.434	7.616
31.000	32.000	31.000	206.853	154.549	621.100	152.518	121.760	134.000	115.524	6.839	0.119	-0.088	0.000	32.000	31.000	144.607	132.186	621.100	140.681	132.429	147.889	117.614	1.778	-0.574	0.143	0.473	32.000	31.000	229.069	171.827	621.100	147.069	128.519	139.833	114.603	8.378	0.184	0.000	-0.130	70.000	31.000	163.448	141.135	641.827	140.329	126.357	134.368	115.948	6.174
32.000	33.000	32.000	210.781	159.458	619.871	154.374	127.481	138.500	116.301	6.885	0.046	-0.114	-0.057	33.000	32.000	141.828	128.567	619.871	135.500	124.933	134.550	117.020	1.621	-0.157	0.159	0.364	33.000	32.000	225.040	168.692	619.871	145.981	122.192	128.529	115.356	8.512	0.135	-0.063	-0.063	71.000	32.000	151.129	134.919	640.568	132.958	122.833	129.000	115.176	5.635
33.000	34.000	33.000	218.667	162.279	619.400	152.754	121.778	133.750	116.646	6.782	-0.103	-0.145	-0.032	34.000	33.000	146.433	129.817	619.400	143.074	132.926	145.308	117.226	1.935	0.314	0.126	-0.205	34.000	33.000	211.345	162.817	619.400	147.440	126.875	133.500	113.104	8.340	-0.173	0.000	-0.003	72.000	33.000	134.630	125.531	631.589	130.393	121.312	130.750	115.667	4.016
34.000	35.000	34.000	147.615	130.533	622.717	131.749	123.692	132.867	114.625	4.274	-2.508	-0.057	1.721	35.000	34.000	181.462	151.576	622.717	143.523	131.862	144.071	118.422	3.707	1.772	0.086	-1.589	35.000	34.000	190.581	154.939	622.717	147.994	123.958	132.091	112.931	8.283	-0.057	0.065	0.195	73.000	34.000	139.727	127.852	632.003	131.699	119.889	132.500	116.412	4.728
35.000	36.000	35.000	147.414	132.568	624.234	133.538	123.444	132.214	114.116	4.228	-0.046	-0.087	0.030	36.000	35.000	174.120	147.529	624.234	142.159	132.033	142.235	117.034	3.753	0.046	0.145	0.059	36.000	35.000	230.310	163.948	624.234	148.955	119.769	125.684	113.527	8.562	0.279	0.000	-0.325	74.000	35.000	136.586	127.104	630.706	130.416	124.846	139.333	120.879	4.598
36.000	37.000	36.000	203.389	182.000	630.107	149.190	129.037	135.824	116.170	4.953	0.724	-0.234	-0.935	37.000	36.000	176.929	145.273	630.107	148.110	132.214	151.400	116.581	3.975	0.222	0.180	0.000	37.000	36.000	228.600	170.386	630.107	153.275	124.667	133.250	113.351	8.592	0.030	0.000	-0.065	NaN	NaN	NaN	NaN	NaN	NaN	NaN	NaN	NaN	NaN
37.000	38.000	37.000	195.000	160.000	630.923	149.044	128.357	134.455	117.785	4.880	-0.073	-0.196	-0.053	38.000	37.000	170.621	145.333	630.923	143.893	131.464	140.611	119.877	4.040	0.065	0.060	0.000	38.000	37.000	242.615	172.329	630.923	153.521	125.880	130.526	113.456	8.822	0.230	0.068	-0.133	NaN	NaN	NaN	NaN	NaN	NaN	NaN	NaN	NaN	NaN
38.000	39.000	38.000	204.621	170.988	643.040	148.756	125.966	135.167	117.388	4.880	0.000	-0.197	-0.304	39.000	38.000	174.061	148.289	643.040	144.505	130.481	138.933	116.356	4.327	0.287	0.121	-0.061	39.000	38.000	229.000	172.538	643.040	149.585	127.111	132.444	112.966	8.803	-0.019	-0.003	0.000	NaN	NaN	NaN	NaN	NaN	NaN	NaN	NaN	NaN	NaN
39.000	40.000	39.000	222.742	183.889	642.980	153.893	124.097	131.143	117.464	4.953	0.073	-0.197	-0.288	40.000	39.000	173.920	143.422	642.980	143.123	133.481	145.417	115.801	4.319	-0.008	0.205	0.084	40.000	39.000	227.000	159.539	642.980	149.380	124.783	133.214	114.436	8.516	-0.287	-0.065	0.256	NaN	NaN	NaN	NaN	NaN	NaN	NaN	NaN	NaN	NaN
40.000	41.000	40.000	220.321	177.966	642.364	155.789	123.400	133.538	115.738	5.010	0.057	-0.090	-0.108	41.000	40.000	179.643	147.731	642.364	140.439	119.346	133.875	114.728	4.725	0.406	0.205	-0.084	41.000	40.000	229.067	169.184	642.364	149.044	121.520	127.412	113.185	8.646	0.130	0.069	-0.061	NaN	NaN	NaN	NaN	NaN	NaN	NaN	NaN	NaN	NaN
41.000	42.000	41.000	214.880	176.207	640.213	155.492	125.929	135.444	114.786	4.834	-0.176	-0.090	0.000	42.000	41.000	179.423	148.269	640.213	144.807	125.577	136.455	113.745	4.909	0.184	0.170	-0.085	42.000	41.000	197.966	150.486	640.213	146.364	121.500	129.200	114.946	8.126	-0.520	-0.068	0.457	NaN	NaN	NaN	NaN	NaN	NaN	NaN	NaN	NaN	NaN
42.000	43.000	42.000	220.692	176.228	639.672	157.761	126.207	145.000	117.846	4.815	-0.019	-0.107	-0.090	43.000	42.000	178.929	147.102	639.672	143.720	122.522	129.583	113.527	5.242	0.333	0.350	0.060	43.000	42.000	227.310	153.320	639.672	147.917	121.955	137.000	113.109	8.221	0.095	0.000	-0.133	NaN	NaN	NaN	NaN	NaN	NaN	NaN	NaN	NaN	NaN
43.000	44.000	43.000	221.219	179.205	642.943	160.730	125.071	132.611	117.322	4.861	0.046	-0.126	-0.090	44.000	43.000	177.862	147.347	642.943	140.852	125.478	129.706	113.946	5.509	0.268	0.205	0.024	44.000	43.000	213.966	155.069	642.943	150.282	125.630	136.000	113.836	8.191	-0.030	0.000	0.130	NaN	NaN	NaN	NaN	NaN	NaN	NaN	NaN	NaN	NaN
44.000	45.000	44.000	217.800	179.909	641.292	165.788	127.714	134.682	117.739	4.815	-0.046	-0.107	-0.054	45.000	44.000	179.296	147.969	641.292	141.791	128.750	134.286	112.993	5.739	0.230	0.256	0.000	45.000	44.000	200.103	149.485	641.292	145.686	123.148	130.846	113.428	7.877	-0.314	0.000	0.195	NaN	NaN	NaN	NaN	NaN	NaN	NaN	NaN	NaN	NaN
45.000	46.000	45.000	210.857	182.152	639.254	170.002	138.516	157.000	119.687	4.482	-0.333	-0.052	0.207	46.000	45.000	187.467	153.010	639.254	140.008	124.000	129.950	113.060	6.183	0.444	0.060	-0.265	46.000	45.000	192.935	148.366	639.254	142.784	121.885	131.833	112.852	7.847	-0.030	0.004	0.130	NaN	NaN	NaN	NaN	NaN	NaN	NaN	NaN	NaN	NaN
46.000	47.000	46.000	206.625	174.750	640.303	165.609	132.357	143.917	116.692	4.509	0.027	0.157	0.104	47.000	46.000	181.370	150.409	640.303	138.379	123.880	131.167	112.770	6.351	0.168	0.242	0.000	47.000	46.000	219.531	151.880	640.303	147.845	125.815	133.056	112.118	7.996	0.149	-0.003	-0.195	NaN	NaN	NaN	NaN	NaN	NaN	NaN	NaN	NaN	NaN
47.000	48.000	47.000	207.065	175.013	643.576	170.326	130.333	143.071	115.775	4.758	0.249	0.143	-0.091	48.000	47.000	183.931	147.980	643.576	136.451	120.833	126.188	113.608	6.646	0.295	0.290	0.000	48.000	47.000	216.552	152.109	643.576	146.479	121.852	127.056	112.020	8.034	0.038	0.065	0.065	NaN	NaN	NaN	NaN	NaN	NaN	NaN	NaN	NaN	NaN
48.000	49.000	48.000	203.194	175.318	644.037	164.686	130.963	138.368	117.310	4.655	-0.103	0.091	0.143	49.000	48.000	177.625	146.910	644.037	134.070	121.259	127.312	111.603	6.592	-0.054	0.122	0.167	49.000	48.000	219.844	161.590	644.037	144.475	126.615	135.071	112.793	8.210	0.176	0.068	-0.127	NaN	NaN	NaN	NaN	NaN	NaN	NaN	NaN	NaN	NaN
49.000	50.000	49.000	213.094	179.976	643.225	162.998	129.407	136.810	115.667	4.747	0.092	0.143	0.103	50.000	49.000	179.241	145.969	643.225	137.281	125.636	132.438	113.444	6.933	0.341	0.229	-0.084	50.000	49.000	222.962	158.021	643.225	146.011	125.519	143.571	114.176	8.037	-0.173	-0.068	0.000	NaN	NaN	NaN	NaN	NaN	NaN	NaN	NaN	NaN	NaN
50.000	51.000	50.000	202.533	169.105	642.406	160.240	127.481	138.125	116.932	4.655	-0.092	0.091	0.130	51.000	50.000	176.769	147.576	642.406	137.539	123.625	136.375	111.635	7.101	0.168	0.183	-0.061	51.000	50.000	220.469	167.781	642.406	147.983	124.769	131.889	115.423	8.148	0.111	-0.065	-0.193	NaN	NaN	NaN	NaN	NaN	NaN	NaN	NaN	NaN	NaN
51.000	52.000	51.000	212.656	165.911	639.220	163.958	122.630	135.929	114.388	4.903	0.249	0.234	0.052	52.000	51.000	181.846	146.859	639.220	136.878	123.458	130.000	112.946	7.277	0.176	0.145	0.000	52.000	51.000	199.148	158.381	639.220	148.191	126.583	134.200	113.627	8.064	-0.084	0.002	0.132	NaN	NaN	NaN	NaN	NaN	NaN	NaN	NaN	NaN	NaN
52.000	53.000	52.000	205.900	174.024	639.287	160.201	129.714	139.500	114.507	4.949	0.046	0.039	-0.052	53.000	52.000	184.923	151.218	639.287	135.589	124.045	147.250	112.790	7.350	0.073	0.084	0.084	53.000	52.000	219.633	167.313	639.287	150.000	127.963	158.000	114.684	8.343	0.279	-0.002	-0.260	NaN	NaN	NaN	NaN	NaN	NaN	NaN	NaN	NaN	NaN
53.000	54.000	53.000	216.375	171.452	642.628	159.745	127.889	134.389	115.743	5.022	0.073	0.091	0.000	54.000	53.000	178.786	148.228	642.628	134.817	124.875	129.722	112.892	7.304	-0.046	0.061	0.061	54.000	53.000	221.464	167.077	642.628	148.506	124.107	132.833	114.760	8.416	0.073	0.000	-0.065	NaN	NaN	NaN	NaN	NaN	NaN	NaN	NaN	NaN	NaN
54.000	NaN	NaN	NaN	NaN	NaN	NaN	NaN	NaN	NaN	NaN	NaN	NaN	NaN	55.000	54.000	183.815	150.820	641.457	135.094	123.231	131.615	113.178	7.369	0.065	0.061	0.061	55.000	54.000	205.448	162.235	641.457	150.363	128.333	140.000	114.423	8.275	-0.141	-0.065	0.065	NaN	NaN	NaN	NaN	NaN	NaN	NaN	NaN	NaN	NaN
55.000	56.000	55.000	217.167	172.354	644.603	156.087	124.926	130.625	114.176	5.160	5.160	0.000	0.000	56.000	55.000	177.867	149.386	644.603	134.057	121.870	128.000	113.853	7.507	0.138	0.145	0.037	56.000	55.000	230.444	161.222	644.603	152.326	130.423	141.300	115.389	8.278	0.003	0.002	0.000	NaN	NaN	NaN	NaN	NaN	NaN	NaN	NaN	NaN	NaN
56.000	57.000	56.000	220.000	176.157	647.560	157.760	129.200	135.312	114.678	5.279	0.119	0.183	0.051	57.000	56.000	178.517	148.168	647.560	136.752	127.045	131.706	112.473	7.618	0.111	0.145	0.023	57.000	56.000	232.704	169.704	647.560	149.044	126.962	136.000	114.211	8.432	0.154	0.000	-0.130	NaN	NaN	NaN	NaN	NaN	NaN	NaN	NaN	NaN	NaN
57.000	58.000	57.000	217.194	176.185	646.879	154.770	119.926	127.250	113.890	5.547	0.268	0.195	-0.103	58.000	57.000	180.133	149.010	646.879	136.303	124.565	133.462	112.959	7.859	0.241	0.182	-0.023	58.000	57.000	202.963	162.459	646.879	147.442	124.185	135.333	113.580	8.359	-0.073	0.063	0.063	NaN	NaN	NaN	NaN	NaN	NaN	NaN	NaN	NaN	NaN
58.000	59.000	58.000	220.606	177.867	645.935	154.990	125.296	137.333	114.061	5.723	0.176	0.040	0.000	59.000	58.000	175.133	145.720	645.935	134.892	125.200	131.080	112.305	7.997	0.138	0.084	-0.038	59.000	58.000	233.846	175.941	645.935	152.253	124.833	136.357	113.229	8.665	0.306	0.000	-0.193	NaN	NaN	NaN	NaN	NaN	NaN	NaN	NaN	NaN	NaN
59.000	60.000	59.000	230.919	179.674	648.543	154.291	124.000	133.429	114.259	5.807	0.084	0.103	0.052	60.000	59.000	177.960	147.511	648.543	136.244	127.167	136.000	113.510	7.970	-0.027	0.145	0.061	60.000	59.000	252.839	175.267	648.543	154.343	126.920	135.833	115.062	8.722	0.057	-0.063	-0.130	NaN	NaN	NaN	NaN	NaN	NaN	NaN	NaN	NaN	NaN
60.000	61.000	60.000	227.909	178.013	650.055	154.701	123.593	132.667	113.554	5.807	0.000	0.000	-0.014	61.000	60.000	180.107	153.573	650.055	134.667	123.043	132.000	113.722	8.302	0.333	0.145	-0.122	61.000	60.000	260.345	183.474	650.055	153.520	126.333	136.417	114.500	8.841	0.119	0.065	-0.065	NaN	NaN	NaN	NaN	NaN	NaN	NaN	NaN	NaN	NaN
61.000	62.000	61.000	210.800	168.877	650.399	151.605	125.462	136.182	113.387	5.623	-0.184	0.091	0.234	62.000	61.000	185.222	151.898	650.399	134.833	123.227	127.000	111.806	8.681	0.379	0.289	-0.061	62.000	61.000	237.138	174.100	650.399	152.051	124.208	137.375	112.490	8.914	0.073	0.130	0.127	NaN	NaN	NaN	NaN	NaN	NaN	NaN	NaN	NaN	NaN
62.000	63.000	62.000	195.393	164.560	648.371	152.304	129.840	140.333	113.882	5.558	-0.065	0.143	0.195	63.000	62.000	185.269	149.640	648.371	134.298	124.200	127.571	111.932	8.930	0.249	0.266	0.000	63.000	62.000	191.484	151.160	648.371	150.576	126.208	136.800	113.973	8.321	-0.593	0.065	0.585	NaN	NaN	NaN	NaN	NaN	NaN	NaN	NaN	NaN	NaN
63.000	64.000	63.000	189.176	167.529	649.142	150.336	127.593	139.286	114.367	5.585	0.027	0.082	0.101	64.000	63.000	191.188	152.449	649.142	135.545	119.455	125.200	112.557	9.171	0.241	0.145	0.000	64.000	63.000	193.484	154.009	649.142	150.382	125.381	133.250	114.157	8.662	0.341	0.130	-0.130	NaN	NaN	NaN	NaN	NaN	NaN	NaN	NaN	NaN	NaN
64.000	65.000	64.000	177.273	153.310	649.328	145.600	124.333	129.000	115.072	5.428	-0.157	0.000	0.132	65.000	64.000	181.429	148.761	649.328	132.876	118.261	124.786	112.368	9.328	0.157	0.289	0.084	65.000	64.000	226.034	166.907	649.328	153.522	122.286	128.143	111.326	9.124	0.463	0.130	-0.323	NaN	NaN	NaN	NaN	NaN	NaN	NaN	NaN	NaN	NaN
65.000	66.000	65.000	179.656	151.420	645.230	145.582	120.630	127.300	115.100	5.095	-0.333	-0.142	0.142	66.000	65.000	191.826	155.024	645.230	133.469	121.909	128.615	112.380	9.374	0.046	0.000	-0.061	66.000	65.000	203.345	156.653	645.230	152.642	120.905	130.750	112.545	9.086	-0.038	0.000	0.127	NaN	NaN	NaN	NaN	NaN	NaN	NaN	NaN	NaN	NaN
66.000	67.000	66.000	178.139	153.381	643.016	146.513	122.556	134.923	116.101	5.106	0.011	-0.223	-0.142	67.000	66.000	188.769	153.926	643.016	134.042	124.083	132.071	111.773	9.623	0.249	0.229	-0.023	67.000	66.000	230.120	161.471	643.016	158.141	123.261	129.571	112.730	9.538	0.452	0.133	-0.130	NaN	NaN	NaN	NaN	NaN	NaN	NaN	NaN	NaN	NaN
67.000	68.000	67.000	188.697	149.566	646.829	150.076	122.520	131.000	114.671	5.060	-0.046	0.000	0.000	68.000	67.000	190.586	156.053	646.829	134.493	128.143	130.667	112.135	9.956	0.333	0.205	-0.061	68.000	67.000	201.893	160.505	646.829	156.810	121.885	129.286	112.191	9.676	0.138	0.065	-0.003	NaN	NaN	NaN	NaN	NaN	NaN	NaN	NaN	NaN	NaN
68.000	69.000	68.000	195.500	158.598	649.042	148.582	127.846	135.750	114.373	5.114	0.054	-0.142	-0.183	69.000	68.000	192.806	153.798	649.042	133.936	123.429	127.938	112.865	10.205	0.249	0.229	0.036	69.000	68.000	208.654	164.775	649.042	162.297	121.520	126.800	111.810	9.717	0.041	0.130	0.000	NaN	NaN	NaN	NaN	NaN	NaN	NaN	NaN	NaN	NaN
69.000	70.000	69.000	182.400	156.548	641.827	146.920	126.320	141.727	115.707	4.930	-0.184	-0.091	0.050	70.000	69.000	192.815	155.337	641.827	131.737	120.048	128.214	112.457	10.408	0.203	0.290	0.084	70.000	69.000	220.321	165.742	641.827	163.478	119.591	127.000	112.785	9.836	0.119	0.199	-0.069	NaN	NaN	NaN	NaN	NaN	NaN	NaN	NaN	NaN	NaN
70.000	71.000	70.000	180.071	150.507	640.568	143.856	119.615	129.056	115.419	4.498	-0.433	-0.091	0.274	71.000	70.000	187.600	156.333	640.568	132.917	122.636	133.100	110.823	10.518	0.111	0.145	0.000	71.000	70.000	241.733	171.576	640.568	168.621	122.320	127.235	112.046	10.042	0.206	0.130	-0.065	NaN	NaN	NaN	NaN	NaN	NaN	NaN	NaN	NaN	NaN
71.000	72.000	71.000	172.719	152.043	631.589	145.859	129.222	135.524	114.313	4.211	-0.287	-0.092	0.149	72.000	71.000	179.200	154.087	631.589	132.647	119.000	127.583	111.865	10.851	0.333	0.290	0.000	72.000	71.000	223.552	152.455	631.589	138.625	127.083	137.300	114.253	7.790	-2.253	-0.065	1.993	NaN	NaN	NaN	NaN	NaN	NaN	NaN	NaN	NaN	NaN
72.000	73.000	72.000	164.368	146.573	632.003	143.260	134.423	142.000	117.847	3.797	-0.414	-0.232	0.280	73.000	72.000	198.654	162.319	632.003	133.673	123.455	127.125	111.007	11.211	0.360	0.205	-0.145	73.000	72.000	216.710	149.289	632.003	140.692	121.864	128.533	112.388	8.031	0.241	0.194	-0.071	NaN	NaN	NaN	NaN	NaN	NaN	NaN	NaN	NaN	NaN
73.000	74.000	73.000	166.532	142.988	630.706	142.112	123.444	128.909	117.841	3.889	0.092	-0.092	-0.089	74.000	73.000	194.621	161.278	630.706	133.166	119.826	126.429	112.412	11.487	0.276	0.110	-0.085	74.000	73.000	215.724	159.340	630.706	140.027	122.115	128.267	113.520	8.207	0.176	0.000	-0.123	NaN	NaN	NaN	NaN	NaN	NaN	NaN	NaN	NaN	NaN
74.000	75.000	74.000	172.833	141.608	628.672	140.279	126.654	133.211	113.700	3.437	-0.452	-0.092	0.127	75.000	74.000	184.154	158.215	628.672	132.172	122.240	126.500	111.574	11.506	0.019	0.120	0.085	75.000	74.000	203.931	154.670	628.672	141.625	126.857	143.700	114.536	8.115	-0.092	-0.135	-0.065	NaN	NaN	NaN	NaN	NaN	NaN	NaN	NaN	NaN	NaN
75.000	76.000	75.000	165.857	143.944	625.424	141.517	129.889	138.947	115.617	3.104	-0.333	-0.140	0.140	76.000	75.000	200.414	160.624	625.424	135.697	121.526	125.000	111.896	11.728	0.222	0.145	-0.060	76.000	75.000	215.344	161.936	625.424	141.563	129.536	135.619	115.748	8.272	0.157	-0.194	-0.265	NaN	NaN	NaN	NaN	NaN	NaN	NaN	NaN	NaN	NaN
76.000	77.000	76.000	169.630	140.859	604.819	137.902	125.964	136.083	118.013	2.967	-0.138	-0.134	0.000	NaN	NaN	NaN	NaN	NaN	NaN	NaN	NaN	NaN	NaN	NaN	NaN	NaN	77.000	76.000	219.400	169.032	604.819	143.758	131.926	138.000	116.203	8.134	-0.138	-0.200	-0.130	NaN	NaN	NaN	NaN	NaN	NaN	NaN	NaN	NaN	NaN
77.000	78.000	77.000	168.548	142.266	608.086	139.104	124.536	131.200	116.007	3.089	0.122	-0.049	-0.049	NaN	NaN	NaN	NaN	NaN	NaN	NaN	NaN	NaN	NaN	NaN	NaN	NaN	78.000	77.000	213.897	163.186	608.086	145.199	131.467	140.526	119.444	8.031	-0.103	-0.253	-0.129	NaN	NaN	NaN	NaN	NaN	NaN	NaN	NaN	NaN	NaN
78.000	79.000	78.000	167.667	145.253	607.962	140.193	127.407	136.938	115.258	3.116	0.027	-0.092	-0.183	NaN	NaN	NaN	NaN	NaN	NaN	NaN	NaN	NaN	NaN	NaN	NaN	NaN	79.000	78.000	225.069	165.865	607.962	146.963	130.357	140.706	117.633	7.920	-0.111	-0.129	-0.065	NaN	NaN	NaN	NaN	NaN	NaN	NaN	NaN	NaN	NaN
79.000	80.000	79.000	171.400	146.887	623.743	142.110	127.793	147.556	117.033	3.116	0.000	-0.184	-0.135	80.000	79.000	177.654	158.681	623.743	136.781	120.409	128.200	111.980	12.038	12.038	0.196	-5.531	80.000	79.000	230.889	164.856	623.743	149.797	129.143	148.636	117.358	7.736	-0.184	-0.200	0.000	NaN	NaN	NaN	NaN	NaN	NaN	NaN	NaN	NaN	NaN
80.000	81.000	80.000	171.265	142.690	625.655	143.973	134.074	152.625	116.298	3.108	-0.008	-0.092	-0.008	81.000	80.000	175.750	154.794	625.655	136.323	125.182	136.429	112.596	12.130	0.092	0.112	0.086	81.000	80.000	217.448	146.226	625.655	145.959	134.448	147.625	116.214	7.262	-0.474	-0.130	0.329	NaN	NaN	NaN	NaN	NaN	NaN	NaN	NaN	NaN	NaN
81.000	82.000	81.000	169.200	147.649	629.230	143.355	129.828	139.118	117.420	2.905	-0.203	-0.098	0.042	82.000	81.000	189.806	159.435	629.230	137.443	123.227	132.364	112.845	12.582	0.452	0.231	-0.145	82.000	81.000	211.185	146.833	629.230	148.165	136.355	148.818	116.315	7.094	-0.168	-0.065	0.065	NaN	NaN	NaN	NaN	NaN	NaN	NaN	NaN	NaN	NaN
82.000	83.000	82.000	167.371	147.441	628.099	142.583	130.258	143.083	117.549	2.848	-0.057	0.000	0.003	83.000	82.000	184.400	157.723	628.099	135.646	124.174	153.000	113.105	12.379	-0.203	0.060	0.145	83.000	82.000	204.556	148.757	628.099	147.940	132.300	142.211	118.242	7.029	-0.065	-0.065	0.000	NaN	NaN	NaN	NaN	NaN	NaN	NaN	NaN	NaN	NaN
83.000	84.000	83.000	165.568	145.785	629.633	140.957	130.103	141.562	117.825	3.016	0.168	-0.047	-0.092	84.000	83.000	177.433	153.671	629.633	135.430	126.654	132.833	113.565	12.490	0.111	0.060	0.060	84.000	83.000	213.160	150.000	629.633	150.530	130.276	148.125	116.007	7.094	0.065	0.000	-0.006	NaN	NaN	NaN	NaN	NaN	NaN	NaN	NaN	NaN	NaN
84.000	85.000	84.000	163.714	143.541	627.526	142.365	130.767	151.071	115.559	2.951	-0.065	-0.043	-0.048	85.000	84.000	187.382	150.914	627.526	135.828	128.077	131.286	114.610	12.425	-0.065	-0.086	0.033	85.000	84.000	226.115	151.186	627.526	151.549	132.552	140.211	116.632	7.316	0.222	0.065	-0.136	NaN	NaN	NaN	NaN	NaN	NaN	NaN	NaN	NaN	NaN
85.000	86.000	85.000	168.938	143.516	629.029	141.275	128.296	134.789	119.197	2.775	-0.176	0.000	0.140	86.000	85.000	181.192	151.462	629.029	134.720	132.346	151.500	116.644	12.004	-0.422	-0.170	0.051	86.000	85.000	227.889	157.888	629.029	153.043	122.692	130.538	114.622	7.476	0.160	0.194	-0.059	NaN	NaN	NaN	NaN	NaN	NaN	NaN	NaN	NaN	NaN
86.000	87.000	86.000	166.417	146.931	628.809	143.859	124.704	142.182	116.637	2.867	0.092	0.000	-0.045	87.000	86.000	189.143	154.910	628.809	135.978	125.520	131.722	116.869	11.893	-0.111	-0.170	0.000	87.000	86.000	233.654	168.922	628.809	152.383	123.042	128.706	115.537	7.671	0.195	0.065	-0.129	NaN	NaN	NaN	NaN	NaN	NaN	NaN	NaN	NaN	NaN
87.000	88.000	87.000	171.361	146.984	627.503	144.973	131.154	139.278	117.193	2.867	0.000	-0.046	-0.092	88.000	87.000	182.704	151.000	627.503	133.720	130.417	139.364	115.446	11.625	-0.268	-0.120	0.085	88.000	87.000	250.724	176.191	627.503	157.264	125.348	133.714	113.442	8.088	0.417	0.194	-0.189	NaN	NaN	NaN	NaN	NaN	NaN	NaN	NaN	NaN	NaN
88.000	89.000	88.000	172.559	150.162	634.220	145.128	127.462	140.583	117.460	3.089	0.222	0.000	-0.187	89.000	88.000	188.600	152.047	634.220	137.411	130.379	139.467	113.245	11.690	0.065	-0.049	-0.025	89.000	88.000	273.862	178.262	634.220	158.069	128.571	135.636	114.394	8.317	0.230	0.065	-0.130	NaN	NaN	NaN	NaN	NaN	NaN	NaN	NaN	NaN	NaN
89.000	90.000	89.000	181.139	154.600	632.616	144.555	125.115	138.727	117.490	3.364	0.276	0.048	-0.184	90.000	89.000	185.812	151.082	632.616	134.936	133.000	138.773	115.771	11.311	-0.379	-0.170	0.240	90.000	89.000	276.815	179.583	632.616	154.128	122.074	130.846	115.060	8.264	-0.054	-0.065	-0.065	NaN	NaN	NaN	NaN	NaN	NaN	NaN	NaN	NaN	NaN
90.000	91.000	90.000	169.871	154.924	631.273	143.857	126.815	131.120	116.836	3.142	-0.222	0.000	0.092	91.000	90.000	177.094	149.500	631.273	136.013	130.036	139.062	116.078	11.089	-0.222	-0.145	0.085	91.000	90.000	215.724	166.320	631.273	152.834	129.636	133.929	114.401	7.809	-0.455	-0.130	0.329	NaN	NaN	NaN	NaN	NaN	NaN	NaN	NaN	NaN	NaN
91.000	92.000	91.000	184.065	153.875	628.063	146.385	130.577	141.615	116.448	3.207	0.065	-0.047	-0.045	92.000	91.000	178.613	147.411	628.063	136.035	138.467	154.462	115.252	10.767	-0.322	-0.145	0.085	92.000	91.000	284.000	185.538	628.063	157.328	126.133	135.214	115.834	8.042	0.233	-0.194	-0.394	NaN	NaN	NaN	NaN	NaN	NaN	NaN	NaN	NaN	NaN
92.000	93.000	92.000	182.324	154.197	631.012	144.003	128.704	135.176	117.177	3.253	0.046	0.000	-0.047	93.000	92.000	178.000	147.489	631.012	137.017	131.964	142.222	117.584	10.656	-0.111	-0.060	-0.037	93.000	92.000	238.148	169.236	631.012	155.549	129.034	137.000	115.695	7.698	-0.344	-0.130	0.264	NaN	NaN	NaN	NaN	NaN	NaN	NaN	NaN	NaN	NaN
93.000	94.000	93.000	181.771	161.877	625.162	145.299	126.630	137.615	118.858	3.200	-0.054	-0.092	-2.362E-15	94.000	93.000	185.750	152.064	625.162	137.125	131.667	142.474	115.033	10.702	0.046	-0.121	-0.145	94.000	93.000	243.519	170.000	625.162	156.725	132.148	141.400	115.107	7.698	0.000	-0.004	0.000	NaN	NaN	NaN	NaN	NaN	NaN	NaN	NaN	NaN	NaN
94.000	95.000	94.000	174.579	153.269	625.004	143.903	129.423	139.500	120.103	2.943	-0.257	-0.184	0.137	95.000	94.000	189.036	158.256	625.004	140.025	140.345	152.789	116.678	10.702	0.000	-0.145	-0.145	95.000	94.000	228.690	167.292	625.004	156.337	132.192	139.765	116.285	7.606	-0.092	-0.060	0.000	NaN	NaN	NaN	NaN	NaN	NaN	NaN	NaN	NaN	NaN
95.000	96.000	95.000	162.083	153.339	625.871	143.449	126.926	138.231	123.622	2.051	-0.892	-0.290	0.352	96.000	95.000	192.194	164.620	625.871	141.454	138.724	155.214	120.345	10.813	0.111	-0.145	-0.205	96.000	95.000	216.161	171.524	625.871	150.817	127.172	132.208	115.071	7.625	0.019	0.000	-0.065	NaN	NaN	NaN	NaN	NaN	NaN	NaN	NaN	NaN	NaN
96.000	97.000	96.000	158.906	148.100	625.461	141.664	129.714	136.909	122.933	1.802	-0.249	-0.234	0.000	97.000	96.000	183.077	161.926	625.461	140.620	134.241	152.333	121.466	10.538	-0.276	-0.229	-0.061	97.000	96.000	215.345	171.845	625.461	152.061	127.704	142.000	117.054	7.579	-0.046	-0.137	-0.130	NaN	NaN	NaN	NaN	NaN	NaN	NaN	NaN	NaN	NaN
97.000	NaN	NaN	NaN	NaN	NaN	NaN	NaN	NaN	NaN	NaN	NaN	NaN	NaN	98.000	97.000	182.500	156.021	635.066	139.550	132.889	146.267	118.507	10.492	-0.046	-0.084	0.000	98.000	97.000	209.633	167.964	635.066	152.670	119.955	127.467	113.812	8.115	0.536	0.334	-0.135	NaN	NaN	NaN	NaN	NaN	NaN	NaN	NaN	NaN	NaN
98.000	99.000	98.000	163.969	140.355	628.157	146.435	138.000	150.692	128.799	0.852	0.852	0.000	0.000	99.000	98.000	178.552	156.302	628.157	139.247	128.391	135.364	118.904	10.545	0.054	0.000	-0.084	99.000	98.000	252.469	191.947	628.157	157.544	127.577	133.667	111.719	8.811	0.696	0.200	-0.454	NaN	NaN	NaN	NaN	NaN	NaN	NaN	NaN	NaN	NaN
99.000	NaN	NaN	NaN	NaN	NaN	NaN	NaN	NaN	NaN	NaN	NaN	NaN	NaN	100.000	99.000	192.385	158.773	637.092	140.333	125.917	136.917	116.411	10.748	0.203	0.109	-0.085	100.000	99.000	250.483	191.303	637.092	154.784	126.160	132.917	112.351	9.182	0.371	0.324	-0.065	NaN	NaN	NaN	NaN	NaN	NaN	NaN	NaN	NaN	NaN
100.000	101.000	100.000	168.222	142.281	624.292	154.364	154.364	158.400	139.352	0.420	0.420	0.000	0.000	101.000	100.000	178.462	155.734	624.292	140.298	125.560	128.417	113.054	10.905	0.157	0.230	0.085	101.000	100.000	246.690	180.931	624.292	152.042	122.167	126.824	113.074	9.522	0.341	0.135	-0.065	NaN	NaN	NaN	NaN	NaN	NaN	NaN	NaN	NaN	NaN
101.000	NaN	NaN	NaN	NaN	NaN	NaN	NaN	NaN	NaN	NaN	NaN	NaN	NaN	102.000	101.000	182.065	157.526	633.771	139.487	126.778	133.882	114.073	11.154	0.249	0.145	0.000	102.000	101.000	254.680	188.802	633.771	155.020	123.522	134.700	112.020	9.877	0.355	0.389	-0.130	NaN	NaN	NaN	NaN	NaN	NaN	NaN	NaN	NaN	NaN
102.000	NaN	NaN	NaN	NaN	NaN	NaN	NaN	NaN	NaN	NaN	NaN	NaN	NaN	103.000	102.000	185.943	156.853	639.045	138.203	126.870	135.800	112.884	11.468	0.314	0.230	-0.060	103.000	102.000	250.909	193.290	639.045	152.489	125.000	132.455	112.163	10.405	0.528	0.259	-0.194	NaN	NaN	NaN	NaN	NaN	NaN	NaN	NaN	NaN	NaN
103.000	NaN	NaN	NaN	NaN	NaN	NaN	NaN	NaN	NaN	NaN	NaN	NaN	NaN	104.000	103.000	189.156	158.232	634.360	137.976	126.091	134.250	113.565	11.625	0.157	0.230	0.000	104.000	103.000	264.536	194.098	634.360	151.754	126.182	138.857	110.946	10.604	0.198	0.194	-0.135	NaN	NaN	NaN	NaN	NaN	NaN	NaN	NaN	NaN	NaN
104.000	NaN	NaN	NaN	NaN	NaN	NaN	NaN	NaN	NaN	NaN	NaN	NaN	NaN	105.000	104.000	188.844	160.067	636.066	137.192	124.714	130.067	112.405	11.874	0.249	0.230	0.000	105.000	104.000	261.846	191.293	636.066	153.566	124.952	129.667	112.690	10.883	0.279	0.255	0.004	NaN	NaN	NaN	NaN	NaN	NaN	NaN	NaN	NaN	NaN
105.000	NaN	NaN	NaN	NaN	NaN	NaN	NaN	NaN	NaN	NaN	NaN	NaN	NaN	106.000	105.000	180.615	155.135	631.708	139.263	124.333	168.000	112.013	11.954	0.081	0.231	0.119	106.000	105.000	266.161	189.092	631.708	151.792	121.048	131.600	112.828	11.288	0.406	0.195	-0.130	NaN	NaN	NaN	NaN	NaN	NaN	NaN	NaN	NaN	NaN
106.000	NaN	NaN	NaN	NaN	NaN	NaN	NaN	NaN	NaN	NaN	NaN	NaN	NaN	NaN	NaN	NaN	NaN	NaN	NaN	NaN	NaN	NaN	NaN	NaN	NaN	NaN	107.000	106.000	228.933	171.979	604.208	148.697	124.905	128.400	111.394	11.250	-0.038	0.260	0.324	NaN	NaN	NaN	NaN	NaN	NaN	NaN	NaN	NaN	NaN
107.000	NaN	NaN	NaN	NaN	NaN	NaN	NaN	NaN	NaN	NaN	NaN	NaN	NaN	NaN	NaN	NaN	NaN	NaN	NaN	NaN	NaN	NaN	NaN	NaN	NaN	NaN	108.000	107.000	248.900	175.988	606.914	149.312	129.625	135.357	113.166	11.392	0.141	0.203	0.004	NaN	NaN	NaN	NaN	NaN	NaN	NaN	NaN	NaN	NaN
108.000	NaN	NaN	NaN	NaN	NaN	NaN	NaN	NaN	NaN	NaN	NaN	NaN	NaN	NaN	NaN	NaN	NaN	NaN	NaN	NaN	NaN	NaN	NaN	NaN	NaN	NaN	109.000	108.000	246.071	177.341	605.381	147.051	124.125	134.000	112.551	11.560	0.168	0.130	-0.061	NaN	NaN	NaN	NaN	NaN	NaN	NaN	NaN	NaN	NaN
109.000	NaN	NaN	NaN	NaN	NaN	NaN	NaN	NaN	NaN	NaN	NaN	NaN	NaN	NaN	NaN	NaN	NaN	NaN	NaN	NaN	NaN	NaN	NaN	NaN	NaN	NaN	110.000	109.000	235.600	172.687	603.375	145.247	125.350	135.857	114.094	11.392	-0.168	-0.065	0.130	NaN	NaN	NaN	NaN	NaN	NaN	NaN	NaN	NaN	NaN
110.000	NaN	NaN	NaN	NaN	NaN	NaN	NaN	NaN	NaN	NaN	NaN	NaN	NaN	NaN	NaN	NaN	NaN	NaN	NaN	NaN	NaN	NaN	NaN	NaN	NaN	NaN	111.000	110.000	239.038	181.679	603.761	145.121	123.522	131.643	113.800	11.560	0.168	0.065	-0.130	NaN	NaN	NaN	NaN	NaN	NaN	NaN	NaN	NaN	NaN
111.000	NaN	NaN	NaN	NaN	NaN	NaN	NaN	NaN	NaN	NaN	NaN	NaN	NaN	112.000	111.000	186.964	157.895	622.151	136.405	120.412	124.500	112.493	13.589	13.589	0.376	-5.181	112.000	111.000	225.759	173.705	622.151	144.356	129.762	134.667	113.741	11.625	0.065	0.065	-0.065	NaN	NaN	NaN	NaN	NaN	NaN	NaN	NaN	NaN	NaN
112.000	NaN	NaN	NaN	NaN	NaN	NaN	NaN	NaN	NaN	NaN	NaN	NaN	NaN	113.000	112.000	184.259	153.433	615.723	134.817	123.353	126.062	114.146	13.091	-0.498	-0.376	0.060	113.000	112.000	238.800	180.805	615.723	143.981	131.333	133.773	114.789	11.797	0.173	-0.065	-0.134	NaN	NaN	NaN	NaN	NaN	NaN	NaN	NaN	NaN	NaN
113.000	NaN	NaN	NaN	NaN	NaN	NaN	NaN	NaN	NaN	NaN	NaN	NaN	NaN	114.000	113.000	190.931	158.322	616.709	136.977	126.529	129.526	113.193	13.700	0.609	0.436	-0.086	114.000	113.000	232.704	173.457	616.709	143.731	129.885	140.167	115.540	11.663	-0.135	-0.065	0.000	NaN	NaN	NaN	NaN	NaN	NaN	NaN	NaN	NaN	NaN
114.000	NaN	NaN	NaN	NaN	NaN	NaN	NaN	NaN	NaN	NaN	NaN	NaN	NaN	115.000	114.000	184.379	158.846	615.555	137.626	126.059	131.818	115.524	12.647	-1.053	-1.016	0.000	115.000	114.000	230.828	172.409	615.555	142.140	124.591	133.308	117.313	11.724	0.062	-0.065	-0.065	NaN	NaN	NaN	NaN	NaN	NaN	NaN	NaN	NaN	NaN
115.000	NaN	NaN	NaN	NaN	NaN	NaN	NaN	NaN	NaN	NaN	NaN	NaN	NaN	116.000	115.000	178.926	158.103	619.488	138.913	124.188	131.000	113.259	12.601	-0.046	0.000	0.000	116.000	115.000	214.692	161.057	619.488	138.448	121.000	131.636	114.700	11.797	0.073	0.260	0.263	NaN	NaN	NaN	NaN	NaN	NaN	NaN	NaN	NaN	NaN
116.000	NaN	NaN	NaN	NaN	NaN	NaN	NaN	NaN	NaN	NaN	NaN	NaN	NaN	117.000	116.000	178.115	155.312	616.374	138.448	127.000	134.000	113.527	12.463	-0.138	0.000	0.086	117.000	116.000	226.833	169.869	616.374	139.359	131.263	138.818	112.797	11.919	0.122	0.065	-0.126	NaN	NaN	NaN	NaN	NaN	NaN	NaN	NaN	NaN	NaN
117.000	NaN	NaN	NaN	NaN	NaN	NaN	NaN	NaN	NaN	NaN	NaN	NaN	NaN	118.000	117.000	177.889	157.656	614.613	138.785	119.182	128.333	114.732	12.582	0.119	0.086	0.000	118.000	117.000	222.148	170.000	614.613	138.236	124.556	134.500	113.790	12.068	0.149	0.195	0.065	NaN	NaN	NaN	NaN	NaN	NaN	NaN	NaN	NaN	NaN
118.000	NaN	NaN	NaN	NaN	NaN	NaN	NaN	NaN	NaN	NaN	NaN	NaN	NaN	119.000	118.000	177.481	159.832	618.885	139.661	123.783	139.875	113.799	12.628	0.046	0.060	0.000	119.000	118.000	231.897	172.294	618.885	141.019	124.389	130.667	112.362	12.371	0.303	0.133	-0.062	NaN	NaN	NaN	NaN	NaN	NaN	NaN	NaN	NaN	NaN
119.000	NaN	NaN	NaN	NaN	NaN	NaN	NaN	NaN	NaN	NaN	NaN	NaN	NaN	120.000	119.000	182.310	159.763	617.279	138.986	120.500	126.143	113.987	12.739	0.111	0.000	-0.026	120.000	119.000	230.185	170.156	617.279	139.959	125.348	134.889	113.066	12.447	0.076	0.134	-0.004	NaN	NaN	NaN	NaN	NaN	NaN	NaN	NaN	NaN	NaN
120.000	NaN	NaN	NaN	NaN	NaN	NaN	NaN	NaN	NaN	NaN	NaN	NaN	NaN	121.000	120.000	181.760	157.195	619.203	138.893	124.000	130.294	114.042	12.620	-0.119	0.000	0.026	121.000	120.000	222.385	171.200	619.203	139.245	118.762	128.889	114.076	12.401	-0.046	-0.004	-0.065	NaN	NaN	NaN	NaN	NaN	NaN	NaN	NaN	NaN	NaN
[truncated: 3 more columns]
