# Supplementary material for: Filopodyan: An open-source pipeline for the analysis of filopodia
Source: J Cell Biol. 2017 Oct 2;216(10):3405–22. doi: 10.1083/jcb.201705113 (PMC5626553; doi:10.1083/jcb.201705113)
Supplement: Data tables (ZIP file) [file JCB_201705113_DataS1.zip › Data Tables/Fig3-4_Control-dataset/CTRL_RENYI2-6_ED4_v20170201/s10_NeonCyto_GC10_tif.txt]

Bounder settings Fri Feb 10 09:50:37 GMT 2017
Map C: 1
Measure C: 2
Threshold: RenyiEntropy
Adaptive thresholding: false
Fit tip to measure C: false
Join fragments: false
ED Iterations: 4
Base back frames: 0
LoG sigma: 2.6

Filter settings-
Min start frame: 1
Min frames: 3
Min max length: 1.8
Min length change: 0.1
Min max DCTM: 0.0
Min max DCBM: 0.0
Max mean waviness: 0.35

Track Edits-
Index 4 changed to 0
Updated tracks
Deleted T77 to T77 from track 1
Updated tracks
Deleted T78 to T78 from track 1
Updated tracks
Deleted T79 to T79 from track 1
Updated tracks
Deleted T111 to T111 from track 1
Updated tracks
Deleted T110 to T110 from track 1
Updated tracks
Deleted T109 to T109 from track 1
Updated tracks
Deleted T108 to T108 from track 1
Updated tracks
Deleted T107 to T107 from track 1
Updated tracks
Deleted T77 to T77 from track 5
Deleted T78 to T78 from track 5
Deleted T79 to T79 from track 5
Deleted T80 to T80 from track 5
Deleted T81 to T81 from track 5
Updated tracks
Index 6 changed to 3
Updated tracks
Deleted T38 to T38 from track 3
Updated tracks
Deleted T37 to T37 from track 3
Updated tracks
Deleted T36 to T36 from track 3
Updated tracks
Deleted T35 to T35 from track 3
Updated tracks
Deleted T34 to T34 from track 3
Updated tracks
Deleted T33 to T33 from track 3
Updated tracks
Deleted T32 to T32 from track 3
Updated tracks
Deleted T31 to T31 from track 3
Updated tracks
Deleted T87 to T87 from track 3
Updated tracks
Deleted T86 to T86 from track 3
Updated tracks
Deleted T85 to T85 from track 3
Updated tracks
Deleted T84 to T84 from track 3
Updated tracks
Deleted T83 to T83 from track 3
Updated tracks
Deleted T88 to T121 from track 3
Updated tracks
Deleted T76 to T76 from track 3
Updated tracks
Deleted T75 to T75 from track 3
Updated tracks
