# Supplementary material for: Filopodyan: An open-source pipeline for the analysis of filopodia
Source: J Cell Biol. 2017 Oct 2;216(10):3405–22. doi: 10.1083/jcb.201705113 (PMC5626553; doi:10.1083/jcb.201705113)
Supplement: Data tables (ZIP file) [file JCB_201705113_DataS1.zip › Data Tables/Fig3-4_Control-dataset/CTRL_RENYI2-6_ED4_v20170201/s10_NeonCyto_GC1_tif Coordinates.txt]

	dT	T (0)	Base X (0)	Base Y (0)	Tip X (0)	Tip Y (0)	||[body,base]|| (0)	||[base,tip]|| (0)	||[base,tip]|| : [body,base] (0)	[base,tip] ? [body,base] (0)	?||[base,tip]|| : [body,base] (0)	||[tip(t-1),tip(t)]|| : [base,tip] (0)	||[base(t-1),base(t)]|| : [base,tip] (0)	T (1)	Base X (1)	Base Y (1)	Tip X (1)	Tip Y (1)	||[body,base]|| (1)	||[base,tip]|| (1)	||[base,tip]|| : [body,base] (1)	[base,tip] ? [body,base] (1)	?||[base,tip]|| : [body,base] (1)	||[tip(t-1),tip(t)]|| : [base,tip] (1)	||[base(t-1),base(t)]|| : [base,tip] (1)	T (2)	Base X (2)	Base Y (2)	Tip X (2)	Tip Y (2)	||[body,base]|| (2)	||[base,tip]|| (2)	||[base,tip]|| : [body,base] (2)	[base,tip] ? [body,base] (2)	?||[base,tip]|| : [body,base] (2)	||[tip(t-1),tip(t)]|| : [base,tip] (2)	||[base(t-1),base(t)]|| : [base,tip] (2)	T (3)	Base X (3)	Base Y (3)	Tip X (3)	Tip Y (3)	||[body,base]|| (3)	||[base,tip]|| (3)	||[base,tip]|| : [body,base] (3)	[base,tip] ? [body,base] (3)	?||[base,tip]|| : [body,base] (3)	||[tip(t-1),tip(t)]|| : [base,tip] (3)	||[base(t-1),base(t)]|| : [base,tip] (3)
1	0.000	1.000	22.555	21.515	26.715	11.765	14.343	10.600	9.910	142.137	NaN	NaN	NaN	1.000	24.310	22.685	26.195	21.970	14.862	2.016	1.925	28.607	NaN	NaN	NaN	1.000	17.160	29.900	14.690	27.105	4.950	3.730	-1.169	-5.788	NaN	NaN	NaN	1.000	19.175	35.490	27.105	43.485	7.507	11.261	10.812	81.162	NaN	NaN	NaN
2	1.000	2.000	22.685	21.255	26.845	11.635	14.671	10.481	9.871	144.816	-0.039	0.171	0.290	2.000	24.375	22.685	26.325	21.905	14.943	2.100	2.012	30.065	0.087	0.145	0.060	2.000	16.900	29.640	14.690	27.105	4.830	3.363	-0.705	-3.405	0.464	NaN	0.367	2.000	19.110	35.425	27.040	43.485	7.299	11.307	10.795	78.796	-0.017	-0.046	-0.092
3	2.000	3.000	23.270	19.825	26.975	11.440	15.640	9.167	8.678	135.724	-1.193	0.231	1.544	3.000	24.180	22.685	26.455	21.970	14.391	2.385	2.248	32.355	0.236	0.105	-0.186	3.000	17.095	29.705	14.755	27.170	4.709	3.450	-1.322	-6.223	-0.616	-0.092	-0.180	3.000	19.890	36.335	26.975	43.420	8.781	10.020	9.860	86.579	-0.936	-0.092	1.195
4	3.000	4.000	23.400	19.435	27.170	11.310	15.872	8.957	8.537	135.496	-0.141	0.200	0.408	4.000	24.115	22.750	26.520	21.840	14.184	2.571	2.478	35.144	0.229	0.107	-0.084	4.000	17.160	29.705	14.755	27.235	4.707	3.447	-1.541	-7.254	-0.219	-0.047	-0.045	4.000	19.500	35.750	26.975	43.355	8.239	10.664	10.452	86.114	0.592	-0.046	-0.691
5	4.000	5.000	23.400	19.435	27.235	11.180	15.868	9.102	8.661	137.427	0.124	0.145	NaN	5.000	24.115	22.815	26.650	21.840	14.160	2.716	2.628	37.214	0.150	0.121	-0.023	5.000	17.095	29.640	14.755	27.235	4.707	3.356	-1.499	-7.056	0.042	NaN	0.092	5.000	19.435	35.620	26.975	43.355	8.203	10.802	10.564	86.655	0.112	NaN	-0.138
6	5.000	6.000	23.335	19.565	27.365	10.985	15.776	9.479	9.032	142.492	0.372	0.232	-0.145	6.000	24.245	22.815	26.780	21.710	14.304	2.765	2.705	38.688	0.077	0.171	0.119	6.000	17.095	29.510	14.820	27.300	4.770	3.172	-1.386	-6.612	0.113	-0.092	0.091	6.000	19.500	35.620	26.845	43.355	8.221	10.667	10.375	85.299	-0.189	-0.090	0.045
7	6.000	7.000	23.335	19.695	27.430	10.790	15.729	9.801	9.306	146.371	0.274	0.204	-0.118	7.000	24.245	22.815	26.845	21.580	14.342	2.878	2.831	40.606	0.127	0.114	NaN	7.000	17.030	29.380	14.820	27.365	4.780	2.991	-1.276	-6.101	0.110	-0.044	0.136	7.000	19.435	35.555	26.845	43.290	8.096	10.712	10.407	84.259	0.032	-0.047	-0.092
8	7.000	8.000	23.270	19.825	27.560	10.660	15.637	10.119	9.630	150.579	0.324	0.173	-0.145	8.000	24.115	22.880	26.910	21.580	14.236	3.083	3.024	43.057	0.193	0.059	-0.145	8.000	17.030	29.445	14.820	27.365	4.780	3.035	-1.252	-5.983	0.025	NaN	-0.045	8.000	19.370	35.490	26.780	43.225	7.972	10.712	10.383	82.772	-0.024	-0.092	-0.092
9	8.000	9.000	23.205	19.760	27.690	10.530	15.593	10.262	9.819	153.110	0.190	0.174	0.030	9.000	24.180	22.880	26.975	21.515	14.251	3.111	3.066	43.695	0.042	0.087	0.058	9.000	17.095	29.445	14.755	27.300	4.816	3.174	-1.397	-6.730	-0.146	0.092	-0.048	9.000	19.565	35.685	26.650	43.095	8.276	10.252	9.970	82.510	-0.413	-0.184	0.276
10	9.000	10.000	23.205	19.825	27.755	10.400	15.593	10.466	10.007	156.029	0.187	0.145	-0.059	10.000	24.310	22.880	27.105	21.450	14.394	3.140	3.105	44.692	0.039	0.145	0.116	10.000	17.030	29.380	14.755	27.300	4.805	3.083	-1.277	-6.135	0.121	NaN	0.092	10.000	19.695	35.880	26.585	43.095	8.455	9.976	9.711	82.113	-0.259	-0.045	0.231
11	10.000	11.000	23.205	19.760	27.950	10.205	15.593	10.668	10.235	159.582	0.228	0.261	0.058	11.000	24.570	22.815	27.235	21.320	14.606	3.056	3.040	44.409	-0.064	0.177	0.259	11.000	17.160	29.380	14.820	27.300	4.901	3.131	-1.400	-6.861	-0.123	-0.049	-0.097	11.000	19.695	35.750	26.650	43.095	8.420	10.115	9.821	82.696	0.110	0.045	-0.094
12	11.000	12.000	23.270	19.630	28.015	9.945	15.684	10.785	10.329	162.008	0.095	0.262	0.145	12.000	24.310	22.945	27.365	21.255	14.282	3.491	3.472	49.585	0.432	0.145	-0.290	12.000	17.225	29.250	14.820	27.235	4.985	3.138	-1.465	-7.301	-0.064	0.042	0.034	12.000	19.630	35.750	26.520	43.095	8.401	10.071	9.792	82.265	-0.029	-0.089	-0.044
13	12.000	13.000	23.205	19.825	28.145	9.945	15.589	11.046	10.587	165.045	0.258	0.058	-0.203	13.000	24.440	22.945	27.560	21.125	14.479	3.612	3.601	52.137	0.129	0.234	0.112	13.000	17.290	29.315	14.885	27.495	5.106	3.016	-1.563	-7.981	-0.099	-0.209	-0.091	13.000	19.695	35.815	26.455	42.965	8.510	9.840	9.557	81.331	-0.235	-0.139	0.092
14	13.000	14.000	23.205	19.890	28.210	9.750	15.589	11.308	10.821	168.696	0.234	0.204	-0.058	14.000	24.505	23.010	27.625	21.060	14.532	3.679	3.675	53.412	0.075	0.090	0.021	14.000	17.355	29.250	14.885	27.495	5.215	3.030	-1.600	-8.344	-0.037	NaN	-0.015	14.000	19.500	35.620	26.520	42.965	8.206	10.160	9.848	80.812	0.291	0.045	-0.276
15	14.000	15.000	23.140	20.150	28.275	9.620	15.406	11.715	11.196	172.481	0.375	0.145	-0.262	15.000	24.440	23.140	27.690	21.060	14.425	3.859	3.856	55.618	0.180	0.055	-0.125	15.000	17.290	29.315	15.015	27.690	5.121	2.796	-1.419	-7.267	0.181	-0.219	0.015	15.000	19.695	35.815	26.585	43.030	8.351	9.976	9.665	80.706	-0.183	0.092	0.276
16	15.000	16.000	23.140	20.150	28.275	9.555	15.450	11.774	11.233	173.546	0.037	0.058	NaN	16.000	24.310	23.205	27.690	20.930	14.335	4.074	4.074	58.398	0.218	0.073	-0.144	16.000	17.290	29.380	15.080	27.820	5.155	2.705	-1.424	-7.343	-0.005	-0.128	-0.037	16.000	19.695	35.750	26.520	42.965	8.372	9.932	9.582	80.220	-0.083	-0.092	-0.047
17	16.000	17.000	23.075	20.215	28.405	9.555	15.361	11.918	11.435	175.650	0.202	0.058	-0.087	17.000	24.440	23.270	27.690	20.930	14.388	4.005	4.004	57.612	-0.070	NaN	0.068	17.000	17.355	29.315	15.145	27.950	5.207	2.598	-1.452	-7.559	-0.027	-0.124	-0.021	17.000	19.630	35.685	26.520	42.965	8.193	10.023	9.657	79.126	0.075	NaN	-0.092
18	17.000	18.000	23.205	19.890	28.340	9.360	15.637	11.715	11.204	175.202	-0.230	0.147	0.349	18.000	24.310	23.335	27.690	20.865	14.224	4.186	4.184	59.513	0.180	0.038	-0.143	18.000	17.550	29.315	15.275	28.015	5.395	2.620	-1.625	-8.767	-0.173	-0.145	-0.169	18.000	19.435	35.425	26.390	42.900	8.015	10.210	9.798	78.530	0.141	-0.136	-0.323
19	18.000	19.000	23.010	20.605	28.470	9.230	15.172	12.618	12.002	182.093	0.798	0.173	-0.729	19.000	24.375	23.335	27.625	20.735	14.425	4.162	4.153	59.911	-0.031	0.030	0.051	19.000	17.550	29.315	15.275	28.145	5.498	2.558	-1.587	-8.725	0.038	-0.059	NaN	19.000	19.565	35.685	26.325	42.835	8.127	9.840	9.442	76.734	-0.356	-0.092	0.278
20	19.000	20.000	23.010	20.475	28.535	8.970	15.311	12.763	12.152	186.056	0.150	0.263	0.117	20.000	24.375	23.400	27.690	20.605	14.442	4.336	4.315	62.323	0.162	0.133	-0.042	20.000	17.615	29.315	15.340	28.210	5.616	2.529	-1.632	-9.168	-0.045	-0.087	-0.058	20.000	19.370	35.360	26.195	42.770	7.854	10.074	9.544	74.960	0.102	-0.136	-0.371
21	20.000	21.000	23.010	20.475	28.340	8.840	15.264	12.798	12.100	184.692	-0.052	0.037	NaN	21.000	24.180	23.595	27.690	20.540	14.134	4.653	4.620	65.293	0.304	0.043	-0.275	21.000	17.680	29.250	15.470	28.210	5.676	2.442	-1.608	-9.126	0.025	-0.118	-0.031	21.000	19.240	34.905	26.065	42.640	7.558	10.316	9.564	72.281	0.019	-0.183	-0.427
22	21.000	22.000	22.880	20.930	28.145	8.775	15.033	13.246	12.419	186.699	0.319	-0.018	-0.469	22.000	24.700	23.465	27.625	20.540	14.783	4.137	4.064	60.080	-0.556	-0.046	0.460	22.000	17.550	29.185	15.470	28.275	5.698	2.270	-1.436	-8.180	0.172	-0.026	0.145	22.000	19.240	34.905	25.935	42.445	7.445	10.083	9.238	68.783	-0.325	-0.232	NaN
23	22.000	23.000	22.750	21.125	28.210	8.580	14.760	13.682	12.867	189.910	0.448	0.205	-0.231	23.000	24.895	23.270	27.690	20.475	14.985	3.953	3.892	58.318	-0.172	0.092	0.276	23.000	17.550	29.250	15.470	28.275	5.582	2.297	-1.387	-7.740	0.049	NaN	-0.028	23.000	19.240	34.840	25.870	42.445	7.273	10.089	9.170	66.696	-0.068	-0.043	-0.049
24	23.000	24.000	22.750	21.060	28.145	8.515	14.762	13.656	12.851	189.715	-0.016	0.034	0.060	24.000	25.025	23.270	27.755	20.410	15.038	3.954	3.874	58.254	-0.018	0.092	0.090	24.000	17.290	29.250	15.535	28.275	5.297	2.008	-1.050	-5.564	0.336	-0.057	0.227	24.000	19.175	34.775	25.740	42.250	7.128	9.949	9.054	64.537	-0.116	-0.232	-0.092
25	24.000	25.000	22.620	21.385	28.080	8.255	14.531	14.220	13.310	193.412	0.459	0.215	-0.350	25.000	25.025	23.270	27.755	20.410	15.112	3.954	3.879	58.626	0.005	NaN	NaN	25.000	17.290	29.250	15.470	28.210	5.362	2.096	-1.037	-5.560	0.014	0.089	NaN	25.000	19.045	34.580	25.480	42.055	6.880	9.863	8.783	60.426	-0.272	-0.317	-0.233
26	25.000	26.000	22.685	21.255	28.015	8.060	14.579	14.231	13.284	193.666	-0.026	0.156	0.145	26.000	25.155	23.075	27.755	20.410	15.241	3.723	3.664	55.838	-0.216	NaN	0.230	26.000	17.355	29.250	15.535	28.275	5.329	2.065	-1.089	-5.801	-0.052	-0.088	-0.057	26.000	18.980	34.385	25.415	41.925	6.711	9.913	8.758	58.778	-0.024	-0.141	-0.191
27	26.000	27.000	22.685	21.190	27.950	7.800	14.582	14.388	13.415	195.626	0.131	0.218	0.060	27.000	25.350	22.880	27.885	20.410	15.460	3.539	3.501	54.118	-0.163	0.093	0.276	27.000	17.160	29.250	15.535	28.275	5.106	1.895	-0.877	-4.479	0.211	NaN	0.167	27.000	18.915	34.320	25.415	41.990	6.566	10.054	8.858	58.161	0.099	0.050	-0.092
28	27.000	28.000	22.685	21.385	27.885	7.475	14.443	14.850	13.738	198.414	0.323	0.282	-0.183	28.000	25.480	22.815	27.950	20.280	15.589	3.539	3.488	54.380	-0.012	0.138	0.137	28.000	17.030	29.185	15.470	28.275	5.012	1.806	-0.787	-3.946	0.090	0.056	0.145	28.000	18.850	34.125	25.415	41.925	6.353	10.195	8.813	55.990	-0.045	-0.050	-0.191
29	28.000	29.000	22.620	21.580	27.755	7.215	14.351	15.255	14.029	201.330	0.291	0.201	-0.206	29.000	25.480	22.750	28.015	20.345	15.704	3.494	3.469	54.477	-0.019	0.002	0.045	29.000	17.095	29.315	15.535	28.275	5.066	1.875	-0.727	-3.684	0.060	-0.054	-0.126	29.000	18.915	34.255	25.350	41.925	6.414	10.012	8.629	55.352	-0.184	-0.042	0.141
30	29.000	30.000	22.555	21.710	27.690	7.020	14.211	15.562	14.250	202.508	0.221	0.163	-0.144	30.000	25.480	22.620	27.950	20.345	15.782	3.358	3.342	52.736	-0.127	-0.048	0.088	30.000	17.030	29.185	15.470	28.275	5.085	1.806	-0.753	-3.828	-0.025	0.056	0.122	30.000	18.850	34.125	25.220	41.860	6.310	10.020	8.506	53.679	-0.123	-0.133	-0.142
31	30.000	31.000	22.490	21.775	27.690	6.890	14.211	15.767	14.437	205.166	0.187	0.123	-0.083	31.000	25.480	22.555	28.015	20.280	15.912	3.406	3.395	54.017	0.053	0.092	0.043	31.000	17.095	29.185	15.535	28.340	5.229	1.774	-0.797	-4.166	-0.044	-0.088	-0.057	31.000	18.850	34.125	25.285	41.860	6.352	10.062	8.499	53.983	-0.008	0.042	NaN
32	31.000	32.000	22.425	21.970	27.625	6.630	13.852	16.197	14.863	205.876	0.426	0.225	-0.206	32.000	26.065	22.035	27.950	20.410	16.476	2.489	2.486	40.966	-0.908	-0.134	0.783	32.000	17.095	29.120	15.470	28.210	5.045	1.862	-0.714	-3.604	0.082	0.120	0.032	32.000	18.785	33.995	25.285	41.795	5.921	10.153	8.520	50.447	0.021	-0.050	-0.141
33	32.000	33.000	22.425	21.905	27.560	6.435	13.808	16.300	14.938	206.273	0.076	0.165	0.062	33.000	26.195	21.970	28.015	20.280	16.527	2.484	2.475	40.906	-0.011	0.136	0.139	33.000	16.965	29.055	15.405	28.210	4.894	1.774	-0.663	-3.245	0.051	0.057	0.145	33.000	18.785	34.060	25.220	41.795	5.899	10.062	8.569	50.552	0.049	-0.042	0.050
34	33.000	34.000	22.490	21.840	27.495	6.240	13.800	16.383	14.858	205.031	-0.081	0.166	0.082	34.000	26.130	21.905	28.080	20.280	16.447	2.538	2.537	41.722	0.062	0.050	-0.008	34.000	16.965	29.055	15.470	28.210	4.823	1.717	-0.676	-3.262	-0.013	-0.057	NaN	34.000	18.720	33.930	25.220	41.795	5.920	10.203	8.728	51.672	0.159	NaN	-0.142
35	34.000	35.000	22.425	22.100	27.430	5.980	13.518	16.879	15.146	204.739	0.288	0.229	-0.268	35.000	26.130	22.035	28.210	20.085	16.328	2.851	2.836	46.306	0.299	0.228	-0.089	35.000	16.835	28.990	15.470	28.210	4.720	1.572	-0.588	-2.776	0.088	NaN	0.145	35.000	18.720	33.930	25.220	41.795	5.942	10.203	8.782	52.183	0.054	NaN	NaN
36	35.000	36.000	22.360	22.295	27.430	5.915	13.238	17.147	15.277	202.242	0.131	0.062	-0.206	36.000	26.195	22.035	28.275	19.955	16.302	2.942	2.911	47.455	0.075	0.138	0.046	36.000	16.965	28.990	15.535	28.275	4.745	1.599	-0.735	-3.486	-0.146	-0.087	-0.116	36.000	18.785	33.865	25.220	41.795	6.025	10.212	8.777	52.884	-0.005	NaN	-0.010
37	36.000	37.000	22.425	22.230	27.365	5.655	13.237	17.295	15.270	202.137	-0.007	0.231	0.081	37.000	26.065	22.035	28.340	19.825	16.120	3.172	3.144	50.687	0.233	0.137	-0.093	37.000	16.770	28.925	15.470	28.275	4.550	1.453	-0.650	-2.958	0.085	0.058	0.203	37.000	18.785	33.995	25.090	41.730	6.120	9.979	8.783	53.755	0.007	-0.133	0.101
38	37.000	38.000	22.295	22.425	27.300	5.460	12.962	17.688	15.475	200.578	0.205	0.169	-0.224	38.000	25.935	22.165	28.470	19.695	15.914	3.539	3.503	55.745	0.359	0.184	-0.184	38.000	16.835	28.925	15.470	28.210	4.580	1.541	-0.718	-3.287	-0.068	0.030	-0.058	38.000	18.785	33.930	25.090	41.730	6.205	10.030	8.835	54.824	0.052	NaN	-0.051
39	38.000	39.000	23.205	20.475	27.430	5.915	14.997	15.161	13.584	203.730	-1.890	-0.401	2.126	39.000	25.935	22.165	28.600	19.565	15.914	3.723	3.685	58.635	0.182	0.184	NaN	39.000	16.770	28.925	15.535	28.210	4.526	1.427	-0.600	-2.717	0.118	-0.056	0.056	39.000	18.785	33.995	25.155	41.730	6.231	10.020	8.914	55.542	0.079	0.041	0.050
40	39.000	40.000	22.100	22.815	27.430	5.980	12.640	17.659	15.583	196.978	1.999	-0.062	-2.564	40.000	25.935	22.165	28.730	19.500	15.991	3.862	3.831	61.263	0.147	0.139	NaN	40.000	16.835	28.925	15.470	28.275	4.655	1.512	-0.724	-3.372	-0.124	0.031	-0.059	40.000	18.785	33.995	25.220	41.730	6.180	10.062	8.885	54.908	-0.030	0.042	NaN
41	40.000	41.000	22.100	23.075	27.430	6.110	12.642	17.783	15.613	197.371	0.029	-0.124	-0.248	41.000	25.610	22.425	28.860	19.435	15.743	4.416	4.393	69.163	0.562	0.140	-0.415	41.000	16.770	28.860	15.535	28.210	4.812	1.396	-0.564	-2.712	0.161	-0.027	0.088	41.000	18.720	33.865	25.220	41.730	6.065	10.203	8.744	53.028	-0.141	NaN	-0.142
42	41.000	42.000	22.815	21.255	27.430	6.110	14.392	15.833	14.181	204.089	-1.432	NaN	1.949	42.000	25.610	22.490	28.990	19.370	15.680	4.600	4.569	71.639	0.176	0.140	-0.044	42.000	16.640	28.925	15.600	28.210	4.641	1.262	-0.400	-1.855	0.164	-0.054	0.070	42.000	18.785	33.995	25.090	41.665	6.277	9.929	8.656	54.334	-0.088	-0.133	0.142
43	42.000	43.000	22.750	21.320	27.495	6.175	14.164	15.871	14.296	202.479	0.115	-0.043	-0.081	43.000	25.480	22.555	29.120	19.240	15.393	4.923	4.896	75.357	0.327	0.184	-0.140	43.000	16.640	28.860	15.535	28.145	4.538	1.316	-0.430	-1.952	-0.030	0.090	0.035	43.000	18.655	33.800	25.220	41.730	5.987	10.295	8.970	53.708	0.314	0.133	-0.233
44	43.000	44.000	23.010	20.475	27.495	6.305	14.910	14.863	13.513	201.473	-0.783	-0.124	0.884	44.000	25.415	22.685	29.120	19.175	15.241	5.104	5.054	77.026	0.158	0.045	-0.137	44.000	16.575	28.860	15.470	28.145	4.459	1.316	-0.459	-2.045	-0.028	0.055	0.055	44.000	18.655	33.735	25.220	41.730	6.072	10.345	9.025	54.794	0.055	NaN	-0.050
45	44.000	45.000	23.140	20.410	27.560	6.500	15.035	14.595	13.141	197.578	-0.372	-0.166	0.101	45.000	25.480	22.750	29.055	19.240	15.306	5.010	4.928	75.429	-0.126	-0.092	8.433E-4	45.000	16.315	28.795	15.600	28.340	4.330	0.847	-0.313	-1.356	0.145	-0.214	0.254	45.000	18.655	33.735	25.220	41.860	6.325	10.446	9.161	57.946	0.137	0.101	NaN
46	45.000	46.000	23.075	20.280	27.625	6.565	15.002	14.450	13.217	198.283	0.076	-0.041	0.103	46.000	25.350	22.750	28.925	19.305	15.075	4.965	4.904	73.933	-0.024	-0.139	-0.094	46.000	16.510	28.860	15.535	28.340	4.330	1.105	-0.486	-2.104	-0.173	0.057	-0.203	46.000	18.590	33.605	25.220	41.730	6.011	10.487	9.153	55.018	-0.008	-0.101	-0.142
47	46.000	47.000	23.010	20.475	27.625	6.630	14.954	14.594	13.340	199.483	0.123	-0.062	-0.206	47.000	25.220	22.815	28.860	19.370	15.059	5.012	4.962	74.723	0.058	-0.092	-0.139	47.000	16.315	28.860	15.600	28.340	4.304	0.884	-0.240	-1.031	0.246	-0.053	0.158	47.000	18.590	33.735	25.220	41.730	6.072	10.386	9.085	55.162	-0.068	NaN	0.100
48	47.000	48.000	23.140	19.825	27.625	6.695	15.369	13.875	12.734	195.706	-0.606	-0.062	0.657	48.000	25.090	23.010	28.860	19.370	14.765	5.240	5.156	76.126	0.194	NaN	-0.229	48.000	16.445	28.925	15.665	28.405	4.292	0.937	-0.386	-1.656	-0.146	-0.090	-0.144	48.000	18.590	33.735	25.220	41.730	6.316	10.386	9.281	58.622	0.196	NaN	NaN
49	48.000	49.000	23.010	20.020	27.625	6.825	15.185	13.979	12.873	195.474	0.139	-0.123	-0.227	49.000	25.220	22.880	28.990	19.240	14.981	5.240	5.161	77.326	0.006	0.184	0.184	49.000	16.510	28.860	15.730	28.470	4.417	0.872	-0.442	-1.952	-0.056	-0.087	-0.029	49.000	18.655	33.735	25.220	41.730	6.350	10.345	9.158	58.153	-0.124	NaN	0.041
50	49.000	50.000	22.880	20.345	27.560	6.890	14.997	14.246	13.078	196.133	0.205	-0.083	-0.350	50.000	25.155	22.945	29.185	19.175	15.018	5.518	5.453	81.889	0.291	0.187	-0.092	50.000	16.315	28.795	15.730	28.470	4.420	0.669	-0.282	-1.246	0.160	NaN	0.202	50.000	18.590	33.670	25.155	41.730	6.277	10.395	9.040	56.742	-0.118	-0.041	-0.091
51	50.000	51.000	22.880	20.215	27.625	6.825	14.958	14.206	13.125	196.327	0.047	0.083	0.123	51.000	25.155	22.945	29.315	19.045	14.874	5.702	5.635	83.807	0.182	0.184	NaN	51.000	16.445	28.925	15.730	28.405	4.309	0.884	-0.303	-1.306	-0.021	0.038	-0.182	51.000	18.525	33.475	25.155	41.730	6.048	10.588	9.127	55.200	0.087	NaN	-0.193
52	51.000	52.000	22.815	20.215	27.560	6.890	14.950	14.145	13.010	194.489	-0.115	-0.083	-0.022	52.000	25.025	23.075	29.380	18.980	14.783	5.978	5.889	87.056	0.254	0.092	-0.184	52.000	16.380	28.860	15.730	28.470	4.382	0.758	-0.341	-1.496	-0.038	-0.033	0.089	52.000	18.525	33.475	25.025	41.600	6.277	10.405	9.003	56.509	-0.124	-0.183	NaN
53	52.000	53.000	23.010	20.020	27.560	6.825	15.133	13.957	12.779	193.391	-0.231	0.061	0.248	53.000	25.025	23.205	29.380	18.850	14.622	6.159	6.021	88.036	0.132	0.092	-0.092	53.000	16.250	28.795	15.730	28.405	4.218	0.650	-0.216	-0.913	0.125	0.039	0.143	53.000	18.525	33.410	24.960	41.535	6.216	10.365	8.962	55.711	-0.041	-0.091	-0.051
54	53.000	54.000	22.945	20.020	27.560	6.825	15.041	13.979	12.825	192.901	0.045	NaN	-0.021	54.000	24.895	23.335	29.510	18.720	14.407	6.527	6.371	91.792	0.350	0.184	-0.184	54.000	16.445	28.990	15.665	28.405	4.249	0.975	-0.394	-1.673	-0.177	0.052	-0.273	54.000	18.525	33.345	24.830	41.340	6.216	10.182	8.794	54.663	-0.169	-0.234	-0.051
55	54.000	55.000	23.010	20.085	27.495	6.825	15.133	13.998	12.783	193.446	-0.042	-0.021	-0.041	55.000	24.895	23.400	29.705	18.590	14.442	6.802	6.646	95.984	0.275	0.230	-0.046	55.000	16.315	28.860	15.730	28.470	4.273	0.703	-0.276	-1.179	0.118	-0.090	0.180	55.000	18.525	33.345	24.765	41.405	6.170	10.193	8.653	53.387	-0.141	0.012	NaN
56	55.000	56.000	22.945	19.955	27.560	6.890	15.130	13.856	12.694	192.064	-0.088	-0.040	0.101	56.000	24.700	23.465	29.900	18.460	14.248	7.217	7.061	100.606	0.415	0.231	-0.186	56.000	16.250	28.795	15.730	28.470	4.258	0.613	-0.276	-1.175	6.169E-5	NaN	0.090	56.000	18.460	33.280	24.765	41.340	6.277	10.233	8.798	55.221	0.145	-0.051	-0.091
57	56.000	57.000	23.010	20.150	27.495	6.890	15.038	13.998	12.749	191.722	0.055	-0.021	-0.164	57.000	24.765	23.465	29.965	18.330	14.263	7.308	7.146	101.915	0.085	0.138	0.046	57.000	16.380	28.860	15.795	28.470	4.292	0.703	-0.289	-1.242	-0.014	-0.054	-0.144	57.000	18.460	33.280	24.700	41.340	6.109	10.193	8.673	52.982	-0.125	-0.040	NaN
58	57.000	58.000	23.140	19.890	27.560	6.760	14.333	13.854	12.830	183.897	0.081	0.144	0.288	58.000	24.830	23.465	29.965	18.265	13.233	7.308	7.149	94.598	0.003	0.046	0.046	58.000	16.315	28.925	15.665	28.470	3.121	0.793	-0.263	-0.820	0.027	0.107	0.016	58.000	18.525	33.280	24.700	41.210	5.380	10.051	9.183	49.403	0.510	-0.103	0.040
59	58.000	59.000	23.205	19.695	27.495	6.890	14.566	13.505	12.509	182.207	-0.321	-0.144	0.206	59.000	24.765	23.595	30.030	18.265	13.161	7.492	7.316	96.288	0.167	0.046	-0.138	59.000	16.380	28.925	15.730	28.470	3.227	0.793	-0.280	-0.904	-0.018	-0.053	-0.053	59.000	18.460	33.150	24.635	41.210	5.320	10.154	9.152	48.685	-0.031	-0.040	-0.143
60	59.000	60.000	23.140	19.695	27.560	6.890	14.566	13.546	12.594	183.441	0.085	0.021	-0.021	60.000	24.700	23.595	30.225	18.200	13.161	7.722	7.569	99.626	0.254	0.185	-0.047	60.000	16.315	28.925	15.795	28.405	3.227	0.735	-0.136	-0.439	0.144	1.087E-15	0.046	60.000	18.525	33.280	24.700	41.210	5.495	10.051	9.137	50.206	-0.015	0.040	0.143
61	60.000	61.000	23.140	19.565	27.495	7.020	14.764	13.279	12.409	183.213	-0.185	-0.144	0.123	61.000	24.700	23.790	30.290	18.200	13.126	7.905	7.723	101.375	0.154	0.046	-0.138	61.000	16.250	28.860	15.730	28.470	3.289	0.650	-0.172	-0.566	-0.036	0.013	0.091	61.000	18.525	33.280	24.635	41.275	5.436	10.062	9.017	49.014	-0.120	0.012	NaN
62	61.000	62.000	23.075	19.630	27.495	6.955	14.651	13.424	12.462	182.579	0.053	0.061	-0.083	62.000	24.700	23.660	30.420	18.135	13.256	7.953	7.778	103.107	0.055	0.139	0.090	62.000	16.250	28.925	15.730	28.405	3.300	0.735	-0.164	-0.541	0.008	0.046	-0.046	62.000	18.525	33.215	24.700	41.210	5.668	10.102	9.099	51.575	0.082	-0.012	-0.051
63	62.000	63.000	23.205	19.370	27.560	6.955	14.982	13.157	12.260	183.682	-0.202	0.022	0.288	63.000	24.765	23.335	30.485	18.005	13.521	7.818	7.706	104.189	-0.072	0.136	0.269	63.000	16.315	28.860	15.795	28.470	3.425	0.650	-0.220	-0.752	-0.056	-0.091	-0.013	63.000	18.720	33.670	24.700	41.275	6.023	9.675	8.921	53.729	-0.178	0.051	0.478
64	63.000	64.000	23.205	19.370	27.495	7.020	15.018	13.074	12.123	182.064	-0.137	-0.083	NaN	64.000	24.700	23.400	30.550	17.875	13.505	8.047	7.906	106.766	0.200	0.137	-0.092	64.000	16.250	28.925	15.730	28.535	3.411	0.650	-0.245	-0.837	-0.026	0.013	0.013	64.000	18.590	33.410	24.700	41.275	5.931	9.959	9.045	53.641	0.124	NaN	-0.285
65	64.000	65.000	23.465	18.850	27.560	6.890	15.581	12.642	11.746	183.010	-0.378	0.144	0.576	65.000	24.635	23.465	30.680	17.810	13.415	8.278	8.138	109.170	0.232	0.139	-0.092	65.000	16.250	28.925	15.730	28.470	3.411	0.691	-0.212	-0.722	0.033	0.043	NaN	65.000	18.590	33.280	24.700	41.275	5.872	10.062	9.018	52.956	-0.026	NaN	-0.103
66	65.000	66.000	23.400	18.915	27.495	6.890	15.489	12.703	11.797	182.731	0.051	-0.021	-0.082	66.000	24.635	23.400	30.810	17.745	13.450	8.373	8.253	111.008	0.115	0.140	0.044	66.000	16.380	29.055	15.795	28.470	3.460	0.827	-0.242	-0.837	-0.030	-0.046	-0.184	66.000	18.655	33.345	24.635	41.275	5.959	9.932	8.895	53.007	-0.123	-0.039	0.091
67	66.000	67.000	23.530	18.590	27.495	6.825	15.758	12.415	11.482	180.923	-0.316	0.062	0.349	67.000	24.765	23.205	30.940	17.550	13.670	8.373	8.238	112.613	-0.015	0.228	0.228	67.000	16.380	29.055	15.795	28.470	3.491	0.827	-0.294	-1.027	-0.052	NaN	NaN	67.000	18.655	33.345	24.765	41.340	6.164	10.062	9.122	56.226	0.227	0.131	NaN
68	67.000	68.000	23.530	18.525	27.495	6.955	15.849	12.231	11.333	179.613	-0.149	-0.123	0.061	68.000	24.635	23.335	31.070	17.485	13.546	8.697	8.553	115.862	0.315	0.140	-0.184	68.000	16.250	28.860	15.795	28.535	3.518	0.559	-0.253	-0.891	0.041	-0.038	0.219	68.000	18.655	33.280	24.700	41.340	6.192	10.075	9.032	55.926	-0.090	-0.039	-0.052
69	68.000	69.000	23.530	18.395	27.495	6.955	15.898	12.108	11.247	178.802	-0.086	NaN	0.123	69.000	24.700	23.205	31.330	17.225	13.635	8.928	8.790	119.855	0.237	0.367	0.135	69.000	16.380	28.990	15.795	28.470	3.551	0.783	-0.326	-1.158	-0.073	0.043	-0.184	69.000	18.720	33.475	24.700	41.210	6.370	9.777	8.957	57.059	-0.075	-0.103	0.194
70	69.000	70.000	23.530	18.200	27.495	6.890	15.948	11.985	11.160	177.974	-0.087	0.061	0.184	70.000	24.765	23.140	31.460	17.095	13.656	9.020	8.869	121.118	0.079	0.184	0.092	70.000	16.445	29.055	15.795	28.535	3.538	0.832	-0.428	-1.513	-0.102	-0.041	-0.091	70.000	18.785	33.605	24.635	41.210	6.555	9.595	8.893	58.292	-0.064	-0.040	0.143
71	70.000	71.000	23.530	18.135	27.495	6.890	16.039	11.924	11.109	178.177	-0.051	NaN	0.061	71.000	24.960	23.075	31.655	16.900	13.912	9.108	8.927	124.190	0.058	0.276	0.187	71.000	16.315	28.990	15.730	28.405	3.500	0.827	-0.326	-1.141	0.102	0.138	0.138	71.000	18.785	33.670	24.570	41.145	6.644	9.452	8.783	58.356	-0.110	-0.091	0.051
72	71.000	72.000	23.530	18.200	27.560	6.955	15.990	11.945	11.140	178.126	0.031	-0.039	-0.061	72.000	25.025	22.945	31.850	16.510	14.035	9.380	9.183	128.892	0.257	0.409	0.136	72.000	16.380	29.055	15.730	28.405	3.538	0.919	-0.382	-1.352	-0.056	NaN	-0.092	72.000	18.720	33.085	24.570	41.145	6.308	9.959	8.816	55.609	0.032	NaN	-0.512
73	72.000	73.000	23.465	18.395	27.495	6.955	15.898	12.129	11.289	179.478	0.149	-0.022	-0.206	73.000	25.025	22.945	32.110	16.250	14.104	9.748	9.556	134.782	0.373	0.368	NaN	73.000	16.250	28.860	15.730	28.470	3.547	0.650	-0.295	-1.048	0.087	-0.039	0.221	73.000	18.785	33.345	24.635	41.210	6.424	9.802	8.789	56.467	-0.026	0.091	0.247
74	73.000	74.000	23.400	18.590	27.495	6.955	15.715	12.335	11.483	180.454	0.194	NaN	-0.206	74.000	24.960	23.010	32.305	15.860	13.994	10.250	10.029	140.338	0.472	0.412	-0.092	74.000	16.380	28.990	15.665	28.470	3.577	0.884	-0.432	-1.546	-0.137	0.053	-0.182	74.000	18.785	33.475	24.505	41.080	6.397	9.516	8.611	55.086	-0.178	-0.182	0.104
75	74.000	75.000	23.595	18.200	27.365	7.540	15.990	11.307	10.527	168.332	-0.956	-0.595	0.433	75.000	24.960	23.010	32.500	15.600	13.891	10.572	10.305	143.143	0.276	0.321	NaN	75.000	16.250	28.860	15.730	28.405	3.432	0.691	-0.283	-0.972	0.149	-0.006	0.183	75.000	18.785	33.280	24.505	41.080	6.397	9.673	8.703	55.669	0.091	NaN	-0.157
76	75.000	76.000	23.855	17.550	27.495	8.255	16.406	9.982	9.413	154.436	-1.114	-0.618	0.700	76.000	24.895	23.075	32.110	16.250	13.634	9.932	9.675	131.909	-0.630	-0.730	-0.092	76.000	16.250	28.925	15.665	28.405	3.289	0.783	-0.391	-1.284	-0.107	0.049	-0.043	76.000	18.785	33.345	24.570	41.145	6.588	9.711	8.967	59.078	0.265	0.091	0.052
77	76.000	77.000	25.025	14.690	27.560	8.385	18.253	6.796	6.434	117.447	-2.979	-0.096	3.090	77.000	24.895	23.075	32.695	15.015	12.970	11.216	10.468	135.775	0.793	1.294	NaN	77.000	16.315	29.055	15.730	28.405	3.227	0.874	-0.682	-2.201	-0.292	-0.043	-0.140	77.000	18.785	33.345	24.505	41.080	7.424	9.620	9.369	69.552	0.401	-0.091	NaN
78	77.000	78.000	23.335	19.045	27.495	8.450	15.525	11.382	10.719	166.414	4.285	-0.084	-4.671	78.000	24.960	23.140	32.825	14.755	14.064	11.496	11.150	156.811	0.682	0.279	-0.003	78.000	16.250	28.925	15.730	28.405	3.612	0.735	-0.187	-0.676	0.495	NaN	0.138	78.000	18.785	33.280	24.505	41.080	6.197	9.673	8.410	52.120	-0.958	NaN	-0.052
79	78.000	79.000	23.270	19.305	27.495	8.450	15.342	11.648	10.961	168.159	0.242	NaN	-0.266	79.000	24.960	23.205	32.890	14.690	14.044	11.636	11.293	158.607	0.143	0.092	-0.048	79.000	16.250	28.990	15.730	28.405	3.590	0.783	-0.135	-0.486	0.052	NaN	-0.049	79.000	18.850	33.735	24.570	41.080	6.337	9.310	8.419	53.353	0.009	0.040	0.399
80	79.000	80.000	23.205	19.500	27.495	8.385	15.201	11.914	11.190	170.099	0.229	0.061	-0.205	80.000	24.830	23.335	32.955	14.560	13.900	11.959	11.602	161.268	0.309	0.140	-0.184	80.000	16.315	28.990	15.730	28.470	3.679	0.783	-0.220	-0.811	-0.085	-0.043	-0.049	80.000	18.850	33.670	24.505	41.080	6.279	9.321	8.314	52.208	-0.105	-0.039	-0.052
81	80.000	81.000	23.270	19.305	27.495	8.190	15.123	11.891	11.198	169.346	0.008	0.182	0.205	81.000	24.700	23.400	33.085	14.235	13.467	12.422	12.044	162.202	0.442	0.328	-0.136	81.000	16.185	28.925	15.730	28.405	3.318	0.691	-0.079	-0.262	0.142	0.049	0.135	81.000	18.850	33.475	24.505	41.080	6.017	9.477	8.438	50.776	0.124	NaN	-0.156
82	81.000	82.000	23.075	19.695	27.495	7.865	14.527	12.629	12.013	174.501	0.814	0.304	-0.434	82.000	24.700	23.530	33.215	13.975	13.057	12.799	12.469	162.815	0.425	0.281	-0.097	82.000	16.250	28.990	15.665	28.405	3.035	0.827	-0.025	-0.076	0.054	0.046	-0.092	82.000	18.785	33.605	24.505	41.080	5.380	9.412	8.567	46.091	0.129	NaN	0.064
83	82.000	83.000	25.220	14.430	27.560	7.800	17.897	7.031	6.639	118.815	-5.374	0.083	5.679	83.000	24.635	23.530	33.410	13.845	11.663	13.069	12.020	140.186	-0.450	0.227	-0.044	83.000	16.185	28.860	15.665	28.340	2.193	0.735	-0.617	-1.352	-0.592	0.046	0.138	83.000	18.785	33.280	24.570	41.145	6.803	9.763	9.671	65.792	1.104	0.091	-0.262
84	83.000	84.000	23.140	19.630	27.625	7.540	14.567	12.895	12.242	178.337	5.604	0.266	-5.599	84.000	24.635	23.530	33.410	13.520	12.966	13.312	12.941	167.796	0.921	0.244	NaN	84.000	16.055	28.860	15.600	28.340	2.943	0.691	0.067	0.199	0.684	0.043	0.086	84.000	18.720	33.280	24.505	41.145	5.204	9.763	8.641	44.967	-1.030	-0.039	-0.039
85	84.000	85.000	23.075	19.825	27.560	7.540	14.516	13.078	12.383	179.757	0.141	-0.022	-0.205	85.000	24.635	23.595	33.540	13.065	13.057	13.791	13.351	174.324	0.410	0.431	-0.050	85.000	16.055	28.795	15.730	28.470	3.131	0.460	0.027	0.085	-0.040	-0.184	0.046	85.000	18.720	33.475	24.635	41.145	5.291	9.686	8.697	46.014	0.056	0.079	0.154
86	85.000	86.000	23.140	19.695	27.625	7.475	14.557	13.017	12.318	179.313	-0.065	0.083	0.144	86.000	24.570	23.595	33.670	12.740	12.929	14.165	13.678	176.850	0.328	0.333	-0.042	86.000	16.120	28.795	15.665	28.340	3.080	0.643	0.010	0.030	-0.017	0.138	-0.046	86.000	18.720	33.150	24.505	41.080	5.207	9.816	8.538	44.460	-0.159	-0.129	-0.263
87	86.000	87.000	23.075	19.825	27.625	7.280	14.557	13.345	12.611	183.585	0.293	0.183	-0.144	87.000	24.570	23.595	33.670	12.610	13.057	14.265	13.773	179.833	0.094	0.100	NaN	87.000	16.185	28.860	15.730	28.470	3.217	0.599	-0.046	-0.148	-0.056	-0.134	-0.092	87.000	18.720	33.215	24.505	41.080	5.240	9.763	8.432	44.185	-0.106	NaN	0.052
88	87.000	88.000	23.075	20.280	27.625	7.150	14.356	13.896	13.011	186.787	0.400	0.123	-0.430	88.000	24.635	23.530	33.800	12.350	13.261	14.456	13.988	185.499	0.215	0.283	0.091	88.000	16.120	28.795	15.730	28.470	3.363	0.508	-0.011	-0.038	0.035	NaN	0.092	88.000	18.785	33.670	24.440	41.015	5.408	9.270	8.277	44.755	-0.155	-0.091	0.400
89	88.000	89.000	23.075	20.020	27.625	7.150	14.415	13.651	12.854	185.292	-0.157	NaN	0.245	89.000	25.090	22.945	33.735	12.415	13.845	13.624	13.219	183.014	-0.769	-0.091	0.741	89.000	16.055	28.795	15.730	28.405	3.180	0.508	0.082	0.262	0.094	0.050	0.042	89.000	18.655	33.345	24.375	40.950	5.148	9.516	8.369	43.082	0.092	-0.091	-0.338
90	89.000	90.000	25.350	14.300	27.560	7.280	18.234	7.360	6.815	124.274	-6.038	-0.144	6.139	90.000	24.765	23.270	33.800	12.415	12.158	14.123	12.739	154.872	-0.480	0.042	-0.458	90.000	15.925	28.665	15.665	28.405	2.234	0.368	-0.295	-0.659	-0.377	0.046	0.184	90.000	18.590	33.215	24.505	41.015	6.894	9.789	9.698	66.861	1.329	0.130	-0.143
91	90.000	91.000	23.010	20.475	27.625	7.410	14.432	13.856	12.938	186.715	6.122	-0.101	-6.602	91.000	25.155	22.880	33.800	12.220	14.352	13.725	13.303	190.924	0.564	0.151	0.549	91.000	15.990	28.730	15.665	28.405	3.596	0.460	0.035	0.127	0.330	NaN	-0.092	91.000	18.655	33.410	24.570	41.145	5.371	9.737	8.320	44.688	-1.378	0.143	0.194
92	91.000	92.000	25.285	14.430	27.690	7.605	18.234	7.236	6.790	123.805	-6.148	-0.162	6.457	92.000	25.025	23.010	33.865	12.155	12.618	13.999	12.667	159.823	-0.636	0.091	-0.183	92.000	16.120	28.730	15.795	28.405	2.484	0.460	-0.357	-0.887	-0.392	-0.092	-0.092	92.000	18.590	33.345	24.505	41.015	6.940	9.686	9.598	66.611	1.278	-0.143	-0.091
93	92.000	93.000	25.285	14.430	27.690	7.670	18.184	7.175	6.734	122.453	-0.056	-0.061	NaN	93.000	25.220	22.880	33.865	12.090	12.821	13.826	12.451	159.637	-0.216	0.051	0.223	93.000	16.185	28.860	15.665	28.405	2.576	0.691	-0.592	-1.525	-0.235	0.098	-0.135	93.000	18.590	33.215	24.505	41.080	6.895	9.841	9.725	67.051	0.127	0.052	-0.104
94	93.000	94.000	25.155	14.755	27.755	7.930	18.085	7.303	6.898	124.743	0.164	-0.220	-0.350	94.000	25.220	22.945	33.865	11.960	12.995	13.979	12.564	163.267	0.113	0.102	-0.051	94.000	16.055	28.600	15.665	28.405	2.535	0.436	-0.390	-0.989	0.202	NaN	0.233	94.000	18.590	33.215	24.375	41.015	6.856	9.711	9.529	65.327	-0.196	-0.130	NaN
95	94.000	95.000	25.155	14.755	27.755	8.060	18.127	7.182	6.792	123.112	-0.106	-0.121	NaN	95.000	25.025	23.075	33.865	11.960	12.821	14.202	12.767	163.689	0.203	NaN	-0.223	95.000	15.990	28.665	15.730	28.275	2.536	0.469	-0.270	-0.684	0.120	0.072	-0.018	95.000	18.590	33.215	24.375	40.950	6.904	9.659	9.473	65.403	-0.056	-0.052	NaN
96	95.000	96.000	25.090	14.885	27.690	8.190	18.077	7.182	6.786	122.677	-0.005	-0.145	-0.145	96.000	24.960	23.205	33.865	11.960	12.794	14.344	12.852	164.429	0.086	NaN	-0.142	96.000	15.925	28.535	15.600	28.405	2.538	0.350	-0.318	-0.807	-0.048	0.072	0.109	96.000	18.590	33.215	24.505	41.015	6.910	9.789	9.588	66.248	0.115	0.130	NaN
97	96.000	97.000	25.090	14.885	27.690	8.255	18.119	7.122	6.730	121.950	-0.056	-0.061	NaN	97.000	25.090	22.945	33.930	11.960	13.082	14.100	12.753	166.837	-0.099	0.041	0.284	97.000	15.860	28.600	15.665	28.405	2.536	0.276	-0.190	-0.482	0.128	-0.046	-1.650E-15	97.000	18.525	33.150	24.570	41.145	6.867	10.023	9.799	67.292	0.211	0.143	-0.091
98	97.000	98.000	25.155	14.755	27.755	8.385	18.296	6.880	6.520	119.289	-0.210	-0.096	0.145	98.000	24.960	23.075	33.930	11.895	12.998	14.334	12.872	167.302	0.118	0.051	-0.183	98.000	15.860	28.535	15.665	28.405	2.666	0.234	-0.192	-0.511	-0.002	NaN	0.036	98.000	18.525	33.215	24.505	41.015	7.050	9.829	9.627	67.870	-0.173	-0.143	0.052
99	98.000	99.000	25.155	14.690	27.820	8.450	18.338	6.785	6.459	118.439	-0.061	-0.034	0.060	99.000	25.025	23.010	33.995	11.830	13.116	14.334	12.845	168.468	-0.027	0.091	0.091	99.000	15.925	28.665	15.795	28.470	2.798	0.234	-0.139	-0.389	0.053	-0.126	-0.144	99.000	18.590	33.345	24.505	41.015	7.277	9.686	9.508	69.189	-0.118	NaN	0.143
100	99.000	100.000	25.155	14.625	27.820	8.515	18.430	6.666	6.360	117.210	-0.099	-0.060	0.060	100.000	25.740	22.230	33.995	11.700	14.157	13.380	12.081	171.024	-0.764	0.102	1.055	100.000	15.795	28.535	15.665	28.470	2.730	0.145	-0.130	-0.355	0.009	0.116	0.174	100.000	18.525	33.150	24.115	40.625	7.149	9.334	9.095	65.019	-0.414	-0.546	-0.195
101	100.000	101.000	25.155	14.625	27.690	8.580	18.430	6.555	6.225	114.734	-0.134	-0.110	NaN	101.000	25.740	22.230	33.995	11.570	14.157	13.483	12.139	171.843	0.058	0.103	NaN	101.000	15.795	28.470	15.665	28.340	2.731	0.184	-0.127	-0.346	0.003	0.092	0.046	101.000	18.460	33.085	24.440	40.950	7.058	9.880	9.642	68.048	0.547	0.455	-0.091
102	101.000	102.000	25.025	14.950	27.690	8.645	18.155	6.845	6.509	118.173	0.284	-0.060	-0.350	102.000	25.545	22.360	33.995	11.505	13.924	13.756	12.449	173.348	0.311	0.051	-0.222	102.000	15.730	28.340	15.600	28.275	2.620	0.145	-0.121	-0.317	0.006	0.087	0.116	102.000	18.525	33.085	20.280	36.790	6.974	4.100	3.706	25.844	-5.936	-5.540	0.028
103	102.000	103.000	25.025	14.885	27.690	8.905	18.161	6.547	6.273	113.931	-0.236	-0.237	0.059	103.000	25.415	22.425	34.060	11.505	13.721	13.928	12.665	173.783	0.216	0.040	-0.132	NaN	NaN	NaN	NaN	NaN	NaN	NaN	NaN	NaN	NaN	NaN	NaN	103.000	18.330	32.955	24.505	41.015	6.691	10.154	9.906	66.286	6.201	5.923	-0.222
104	103.000	104.000	24.895	14.950	27.625	9.230	18.028	6.338	6.123	110.391	-0.150	-0.321	-0.115	104.000	25.675	22.230	34.125	11.440	14.041	13.705	12.455	174.890	-0.210	0.091	0.314	NaN	NaN	NaN	NaN	NaN	NaN	NaN	NaN	NaN	NaN	NaN	NaN	104.000	18.460	33.215	24.505	41.015	6.959	9.868	9.674	67.317	-0.233	NaN	0.285
105	104.000	105.000	24.700	15.340	27.430	9.490	17.753	6.456	6.224	110.501	0.101	-0.318	-0.436	105.000	25.610	22.360	34.060	11.440	14.014	13.808	12.551	175.887	0.096	-0.040	-0.143	NaN	NaN	NaN	NaN	NaN	NaN	NaN	NaN	NaN	NaN	NaN	NaN	105.000	18.720	33.800	24.375	40.950	7.411	9.116	8.981	66.565	-0.692	-0.132	0.620
106	105.000	106.000	24.765	15.275	27.365	9.685	17.753	6.165	5.942	105.490	-0.282	-0.204	0.086	106.000	25.480	22.555	34.125	11.440	13.721	14.081	12.754	175.000	0.203	0.040	-0.234	NaN	NaN	NaN	NaN	NaN	NaN	NaN	NaN	NaN	NaN	NaN	NaN	106.000	18.460	33.280	24.440	41.015	6.867	9.777	9.580	65.787	0.599	0.091	-0.570
107	106.000	107.000	24.570	15.730	27.365	9.815	17.478	6.542	6.318	110.429	0.376	-0.118	-0.495	107.000	25.610	22.360	33.865	12.090	14.048	13.176	12.152	170.707	-0.602	-0.670	0.233	NaN	NaN	NaN	NaN	NaN	NaN	NaN	NaN	NaN	NaN	NaN	NaN	107.000	18.460	33.215	24.440	41.015	6.659	9.829	9.542	63.544	-0.038	NaN	-0.052
108	107.000	108.000	24.570	15.600	27.300	9.945	17.485	6.279	6.086	106.419	-0.232	-0.145	0.117	108.000	25.480	22.555	34.060	11.505	13.753	13.990	12.753	175.397	0.601	0.582	-0.234	NaN	NaN	NaN	NaN	NaN	NaN	NaN	NaN	NaN	NaN	NaN	NaN	108.000	18.720	33.930	24.310	40.885	7.315	8.923	8.820	64.516	-0.723	-0.183	0.720
109	108.000	109.000	24.570	15.665	27.235	10.075	17.352	6.193	6.000	104.108	-0.086	-0.145	-0.059	109.000	25.350	22.620	33.995	11.570	13.493	14.030	12.838	173.221	0.085	-0.091	-0.131	NaN	NaN	NaN	NaN	NaN	NaN	NaN	NaN	NaN	NaN	NaN	NaN	109.000	18.590	33.540	24.375	40.885	6.861	9.350	9.201	63.126	0.381	0.040	-0.387
110	109.000	110.000	24.505	15.795	27.235	10.140	17.228	6.279	6.104	105.164	0.105	-0.059	-0.145	110.000	25.415	22.620	33.995	11.505	13.498	14.041	12.872	173.749	0.035	0.051	0.040	NaN	NaN	NaN	NaN	NaN	NaN	NaN	NaN	NaN	NaN	NaN	NaN	110.000	18.590	33.540	24.440	41.080	6.677	9.543	9.376	62.606	0.175	0.194	NaN
111	110.000	111.000	24.505	15.925	27.235	10.205	17.136	6.338	6.155	105.481	0.051	-0.059	-0.117	111.000	25.350	22.685	34.060	11.505	13.384	14.172	13.043	174.577	0.171	0.040	-0.091	NaN	NaN	NaN	NaN	NaN	NaN	NaN	NaN	NaN	NaN	NaN	NaN	111.000	18.525	33.345	24.375	40.950	6.409	9.595	9.387	60.156	0.011	-0.143	-0.194
112	111.000	112.000	24.505	15.990	27.170	10.270	17.004	6.310	6.120	104.058	-0.036	-0.086	-0.059	112.000	25.220	22.750	34.125	11.375	13.126	14.446	13.338	175.071	0.295	0.142	-0.131	NaN	NaN	NaN	NaN	NaN	NaN	NaN	NaN	NaN	NaN	NaN	NaN	112.000	18.460	33.410	24.505	41.080	6.305	9.766	9.627	60.696	0.240	0.183	0.011
113	112.000	113.000	24.505	16.055	27.105	10.400	16.912	6.224	6.029	101.966	-0.091	-0.145	-0.059	113.000	25.285	22.685	34.060	11.375	13.158	14.315	13.217	173.901	-0.121	-0.040	0.091	NaN	NaN	NaN	NaN	NaN	NaN	NaN	NaN	NaN	NaN	NaN	NaN	113.000	18.395	33.345	24.505	41.080	6.165	9.857	9.729	59.978	0.102	NaN	-0.091
114	113.000	114.000	24.440	16.185	27.105	10.335	16.872	6.428	6.226	105.046	0.197	0.059	-0.145	114.000	25.285	22.685	34.060	11.375	13.222	14.315	13.263	175.371	0.047	NaN	NaN	NaN	NaN	NaN	NaN	NaN	NaN	NaN	NaN	NaN	NaN	NaN	NaN	114.000	18.395	33.215	24.375	40.950	5.993	9.777	9.574	57.376	-0.154	-0.182	-0.103
115	114.000	115.000	24.310	16.575	27.105	10.400	16.597	6.778	6.564	108.942	0.338	-0.059	-0.409	115.000	25.155	22.750	34.060	11.310	13.121	14.497	13.526	177.471	0.263	0.051	-0.131	NaN	NaN	NaN	NaN	NaN	NaN	NaN	NaN	NaN	NaN	NaN	NaN	115.000	18.265	33.215	24.375	40.950	5.718	9.857	9.666	55.267	0.092	NaN	-0.081
116	115.000	116.000	24.375	16.380	27.170	10.400	16.648	6.601	6.416	106.808	-0.148	0.028	0.204	116.000	25.285	22.620	34.060	11.310	13.176	14.315	13.335	175.701	-0.192	NaN	0.182	NaN	NaN	NaN	NaN	NaN	NaN	NaN	NaN	NaN	NaN	NaN	NaN	116.000	18.265	33.150	24.505	41.015	5.711	10.040	9.879	56.421	0.213	0.132	-0.051
117	116.000	117.000	24.310	16.510	27.105	10.270	16.597	6.837	6.614	109.782	0.199	0.092	-0.145	117.000	25.285	22.685	34.060	11.375	13.232	14.315	13.321	176.271	-0.013	-0.051	-0.051	NaN	NaN	NaN	NaN	NaN	NaN	NaN	NaN	NaN	NaN	NaN	NaN	117.000	18.265	33.020	24.375	41.015	5.634	10.062	9.795	55.191	-0.084	-0.079	-0.103
118	117.000	118.000	24.115	17.290	27.170	10.270	16.181	7.656	7.385	119.500	0.771	0.026	-0.793	118.000	25.220	22.620	34.060	11.440	13.396	14.253	13.496	180.796	0.175	-0.051	0.011	NaN	NaN	NaN	NaN	NaN	NaN	NaN	NaN	NaN	NaN	NaN	NaN	118.000	18.265	33.020	24.505	41.080	5.305	10.193	9.787	51.917	-0.008	0.131	NaN
119	118.000	119.000	24.115	16.900	27.105	10.465	16.323	7.096	6.892	112.495	-0.493	-0.204	0.354	119.000	25.155	22.620	33.995	11.570	13.256	14.151	13.350	176.977	-0.146	-0.142	-0.041	NaN	NaN	NaN	NaN	NaN	NaN	NaN	NaN	NaN	NaN	NaN	NaN	119.000	18.330	33.150	24.505	41.080	5.644	10.051	9.767	55.128	-0.020	NaN	0.143
120	119.000	120.000	24.050	17.160	27.040	10.530	16.222	7.273	7.035	114.117	0.143	-0.086	-0.264	120.000	25.220	22.620	33.930	11.635	13.436	14.019	13.220	177.619	-0.130	-0.091	0.040	NaN	NaN	NaN	NaN	NaN	NaN	NaN	NaN	NaN	NaN	NaN	NaN	120.000	18.395	33.215	24.505	41.080	5.707	9.959	9.619	54.895	-0.148	NaN	0.091
121	120.000	121.000	23.985	17.615	27.105	10.465	16.071	7.801	7.505	120.607	0.470	0.086	-0.443	121.000	25.155	22.620	33.930	11.830	13.576	13.908	13.242	179.770	0.022	-0.151	-0.041	NaN	NaN	NaN	NaN	NaN	NaN	NaN	NaN	NaN	NaN	NaN	NaN	121.000	18.460	33.215	24.375	40.950	5.661	9.737	9.242	52.318	-0.377	-0.182	0.039
[truncated: 36 more columns]
