# Supplementary material for: Filopodyan: An open-source pipeline for the analysis of filopodia
Source: J Cell Biol. 2017 Oct 2;216(10):3405–22. doi: 10.1083/jcb.201705113 (PMC5626553; doi:10.1083/jcb.201705113)
Supplement: Data tables (ZIP file) [file JCB_201705113_DataS1.zip › Data Tables/Fig3-4_Control-dataset/CTRL_RENYI2-6_ED4_v20170201/s10_NeonCyto_GC1_tif Filopodia.txt]

dT	T (0)	dT (0)	Base Mean (0)	Base Local Background (0)	Body Mean (0)	Proj Mean (0)	Tip Mean (0)	Tip Th Mean (0)	Tip Local Background (0)	Length (0)	dL (0)	DCTM (0)	DCBM (0)	T (1)	dT (1)	Base Mean (1)	Base Local Background (1)	Body Mean (1)	Proj Mean (1)	Tip Mean (1)	Tip Th Mean (1)	Tip Local Background (1)	Length (1)	dL (1)	DCTM (1)	DCBM (1)	T (2)	dT (2)	Base Mean (2)	Base Local Background (2)	Body Mean (2)	Proj Mean (2)	Tip Mean (2)	Tip Th Mean (2)	Tip Local Background (2)	Length (2)	dL (2)	DCTM (2)	DCBM (2)	T (3)	dT (3)	Base Mean (3)	Base Local Background (3)	Body Mean (3)	Proj Mean (3)	Tip Mean (3)	Tip Th Mean (3)	Tip Local Background (3)	Length (3)
0.000	1.000	0.000	143.889	188.014	276.180	116.533	110.692	112.500	108.748	11.660	0.000	NaN	NaN	1.000	0.000	145.963	159.014	276.180	124.412	116.161	119.846	118.490	2.387	0.000	NaN	NaN	1.000	0.000	180.423	400.514	276.180	125.554	112.481	120.667	109.432	4.073	0.000	NaN	NaN	1.000	0.000	185.618	109.138	276.180	127.717	112.074	116.611	105.361	11.741
1.000	2.000	1.000	141.200	124.711	272.422	116.010	113.111	118.714	105.643	11.530	-0.130	0.171	0.290	2.000	1.000	135.778	129.425	272.422	122.361	113.148	122.250	107.901	2.479	0.092	0.145	0.060	2.000	1.000	149.917	141.608	272.422	120.178	112.103	117.875	109.271	3.697	-0.376	-0.000	0.367	2.000	1.000	184.971	153.685	272.422	126.526	108.741	112.333	106.811	11.844
2.000	3.000	2.000	120.067	113.404	269.748	113.993	115.786	122.615	104.872	10.106	-1.423	0.231	1.544	3.000	2.000	151.357	135.444	269.748	123.089	113.000	117.667	108.020	2.777	0.298	0.105	-0.186	3.000	2.000	167.577	148.296	269.748	123.319	115.250	122.600	109.717	3.778	0.081	-0.092	-0.180	3.000	2.000	145.323	127.434	269.748	121.874	113.593	116.174	104.752	10.546
3.000	4.000	3.000	132.172	113.794	269.781	115.956	113.250	117.045	106.148	9.957	-0.149	0.200	0.408	4.000	3.000	158.448	138.220	269.781	125.043	111.267	116.588	108.918	3.263	0.487	0.107	-0.084	4.000	3.000	176.500	155.086	269.781	122.847	112.862	118.176	110.633	3.900	0.122	-0.047	-0.045	4.000	3.000	160.067	135.830	269.781	124.580	111.708	120.286	106.619	11.181
4.000	5.000	4.000	132.138	118.059	271.557	115.453	112.407	116.667	106.446	10.095	0.138	0.145	0.000	5.000	4.000	157.967	136.485	271.557	124.940	110.769	120.556	109.056	3.144	-0.119	0.121	-0.023	5.000	4.000	163.560	144.280	271.557	123.031	114.419	120.167	110.609	3.659	-0.241	-0.000	0.092	5.000	4.000	161.121	135.602	271.557	124.438	108.893	114.571	106.796	11.395
5.000	6.000	5.000	136.690	119.899	270.628	118.893	113.828	119.200	105.909	10.539	0.444	0.232	-0.145	6.000	5.000	149.385	133.667	270.628	121.833	111.846	118.077	108.170	3.217	0.073	0.171	0.119	6.000	5.000	161.692	144.737	270.628	122.403	115.107	118.304	109.816	3.559	-0.100	-0.092	0.091	6.000	5.000	159.250	135.471	270.628	122.758	111.000	118.429	106.441	11.219
6.000	7.000	6.000	139.719	121.000	270.289	117.438	110.704	118.091	106.692	10.899	0.360	0.204	-0.118	7.000	6.000	143.852	132.695	270.289	124.049	111.481	115.600	107.761	3.336	0.119	0.114	0.000	7.000	6.000	147.857	135.776	270.289	119.410	109.440	118.000	110.972	3.272	-0.287	-0.044	0.136	7.000	6.000	161.273	136.556	270.289	123.726	110.480	118.500	107.742	11.227
7.000	8.000	7.000	145.000	122.402	271.513	119.575	110.185	116.625	106.101	11.193	0.295	0.173	-0.145	8.000	7.000	156.862	134.557	271.513	123.072	108.370	118.889	108.179	3.539	0.203	0.059	-0.145	8.000	7.000	150.704	138.695	271.513	120.173	111.556	118.118	110.208	3.448	0.176	-0.000	-0.045	8.000	7.000	160.486	139.022	271.513	122.214	108.593	114.250	106.872	11.246
8.000	9.000	8.000	137.793	121.409	270.653	119.184	111.308	117.615	106.510	11.358	0.165	0.174	0.030	9.000	8.000	147.207	133.675	270.653	122.196	110.357	118.000	107.514	3.585	0.046	0.087	0.058	9.000	8.000	149.273	142.053	270.653	120.739	109.964	123.333	109.026	3.532	0.084	0.092	-0.048	9.000	8.000	160.000	130.263	270.653	122.432	109.917	113.909	107.089	10.760
9.000	10.000	9.000	147.655	123.423	270.016	118.855	111.900	119.308	106.127	11.599	0.241	0.145	-0.059	10.000	9.000	144.704	129.262	270.016	122.997	114.148	120.381	108.514	3.574	-0.011	0.145	0.116	10.000	9.000	147.957	132.584	270.016	120.258	113.077	121.364	109.401	3.383	-0.149	-0.000	0.092	10.000	9.000	156.233	128.388	270.016	120.844	111.077	116.471	106.696	10.492
10.000	11.000	10.000	141.793	124.074	270.664	120.471	115.821	121.059	107.116	11.810	0.211	0.261	0.058	11.000	10.000	135.519	127.536	270.664	119.272	111.414	119.900	108.061	3.490	-0.084	0.177	0.259	11.000	10.000	161.857	138.700	270.664	122.833	111.593	115.850	110.128	3.597	0.214	-0.049	-0.097	11.000	10.000	159.259	133.247	270.664	120.249	107.926	110.731	106.289	10.538
11.000	12.000	11.000	135.345	120.753	269.236	119.931	114.107	120.923	106.112	11.940	0.130	0.262	0.145	12.000	11.000	141.903	130.881	269.236	121.775	111.556	116.875	107.329	3.987	0.498	0.145	-0.290	12.000	11.000	158.000	140.875	269.236	119.812	109.643	116.500	110.083	3.563	-0.035	0.042	0.034	12.000	11.000	158.714	132.363	269.236	122.210	108.833	118.300	106.447	10.519
12.000	13.000	12.000	136.129	120.752	270.538	120.374	113.655	121.923	107.227	12.216	0.276	0.058	-0.203	13.000	12.000	137.250	128.011	270.538	122.728	112.929	120.312	106.747	4.060	0.073	0.234	0.112	13.000	12.000	157.793	140.526	270.538	121.434	112.800	120.000	110.020	3.387	-0.176	-0.209	-0.091	13.000	12.000	155.280	131.098	270.538	121.008	107.520	114.111	107.391	10.243
13.000	14.000	13.000	137.111	121.440	270.158	119.617	116.393	123.647	106.766	12.419	0.203	0.204	-0.058	14.000	13.000	140.074	130.772	270.158	121.068	109.778	116.714	107.847	4.179	0.119	0.090	0.021	14.000	13.000	157.893	139.625	270.158	121.171	112.080	121.625	109.560	3.425	0.038	-0.000	-0.015	14.000	13.000	163.176	134.500	270.158	122.935	111.536	117.385	106.895	10.741
14.000	15.000	14.000	143.966	124.337	269.360	120.251	116.154	128.429	108.931	12.947	0.528	0.145	-0.262	15.000	14.000	145.000	130.022	269.360	121.966	115.867	121.263	107.534	4.355	0.176	0.055	-0.125	15.000	14.000	152.097	137.338	269.360	122.691	113.815	118.182	110.020	3.184	-0.241	-0.219	0.015	15.000	14.000	152.793	129.790	269.360	119.653	109.655	114.500	105.948	10.400
15.000	16.000	15.000	141.516	123.442	272.095	120.045	113.697	118.708	107.680	13.038	0.092	0.058	0.000	16.000	15.000	145.667	133.955	272.095	122.759	113.167	120.250	107.671	4.547	0.192	0.073	-0.144	16.000	15.000	146.778	138.484	272.095	120.883	113.071	116.682	111.000	3.111	-0.073	-0.128	-0.037	16.000	15.000	155.750	132.446	272.095	120.920	111.926	121.125	107.177	10.484
16.000	17.000	16.000	140.517	124.663	272.798	119.290	119.034	126.385	108.347	13.157	0.119	0.058	-0.087	17.000	16.000	140.609	130.787	272.798	124.244	111.424	118.450	107.441	4.371	-0.176	0.000	0.068	17.000	16.000	141.130	135.192	272.798	122.011	113.481	119.857	110.098	2.954	-0.157	-0.124	-0.021	17.000	16.000	160.633	134.469	272.798	120.723	111.346	114.500	107.181	10.549
17.000	18.000	17.000	134.355	119.458	270.167	118.458	114.129	120.353	107.250	13.019	-0.138	0.147	0.349	18.000	17.000	150.423	135.704	270.167	123.911	112.407	120.312	108.374	4.666	0.295	0.038	-0.143	18.000	17.000	156.296	141.027	270.167	124.513	114.103	121.889	110.993	2.992	0.038	-0.145	-0.169	18.000	17.000	174.733	144.800	270.167	122.994	109.038	114.938	108.301	10.714
18.000	19.000	18.000	144.690	124.691	271.488	120.728	114.621	124.267	107.435	13.880	0.861	0.173	-0.729	19.000	18.000	145.621	133.711	271.488	125.414	116.833	121.667	109.027	4.617	-0.049	0.030	0.051	19.000	18.000	156.000	141.475	271.488	125.125	115.731	119.550	110.931	2.919	-0.073	-0.059	-0.000	19.000	18.000	153.600	132.588	271.488	120.583	113.692	122.000	106.868	10.408
19.000	20.000	19.000	137.483	122.472	271.599	120.631	118.867	125.750	106.197	14.102	0.222	0.263	0.117	20.000	19.000	145.000	132.400	271.599	125.380	113.968	122.062	108.644	4.743	0.127	0.133	-0.042	20.000	19.000	159.400	142.477	271.599	127.799	115.667	121.188	112.527	2.846	-0.073	-0.087	-0.058	20.000	19.000	159.000	143.777	271.599	122.215	110.609	118.111	108.103	10.519
20.000	21.000	20.000	136.258	122.078	271.686	120.627	110.742	118.250	108.993	14.140	0.038	0.037	0.000	21.000	20.000	153.900	133.742	271.686	125.033	116.355	126.389	107.430	5.057	0.314	0.043	-0.275	21.000	20.000	178.684	145.344	271.686	129.209	116.036	124.455	111.693	2.976	0.130	-0.118	-0.031	21.000	20.000	182.667	154.549	271.686	123.917	112.840	120.375	107.597	10.844
21.000	22.000	21.000	137.621	126.221	271.341	121.945	119.206	130.417	106.699	14.606	0.466	-0.018	-0.469	22.000	21.000	140.577	125.207	271.341	123.772	114.586	126.385	109.007	4.383	-0.674	-0.046	0.460	22.000	21.000	158.714	140.356	271.341	127.411	115.556	127.200	111.616	2.636	-0.341	-0.026	0.145	22.000	21.000	181.179	150.340	271.341	124.086	116.538	126.364	108.807	10.606
22.000	23.000	22.000	138.963	125.045	271.193	122.023	115.357	118.913	107.236	15.077	0.471	0.205	-0.231	23.000	22.000	136.036	123.337	271.193	121.363	113.233	119.714	107.061	4.311	-0.073	0.092	0.276	23.000	22.000	162.345	144.222	271.193	126.227	112.520	118.368	112.215	2.670	0.035	-0.000	-0.028	23.000	22.000	192.310	154.511	271.193	124.425	112.080	120.083	107.142	10.652
23.000	24.000	23.000	138.963	122.196	268.426	122.068	114.444	122.182	107.108	15.004	-0.073	0.034	0.060	24.000	23.000	136.714	121.488	268.426	121.117	111.483	116.636	107.227	4.311	0.000	0.092	0.090	24.000	23.000	152.857	138.227	268.426	127.844	116.111	124.250	111.653	2.402	-0.268	-0.057	0.227	24.000	23.000	182.643	155.720	268.426	122.863	111.556	118.700	108.459	10.468
24.000	25.000	24.000	147.259	127.878	267.970	122.621	115.038	118.368	106.014	15.662	0.658	0.215	-0.350	25.000	24.000	137.000	122.849	267.970	121.729	115.900	132.625	107.801	4.292	-0.019	0.000	0.000	25.000	24.000	154.500	140.905	267.970	126.833	116.000	122.176	112.361	2.448	0.046	0.089	-0.000	25.000	24.000	188.857	167.250	267.970	122.001	109.880	113.200	108.224	10.414
25.000	26.000	25.000	145.704	123.905	266.825	124.030	110.000	115.059	106.019	15.773	0.111	0.156	0.145	26.000	25.000	131.552	121.473	266.825	122.046	118.414	124.706	108.580	4.081	-0.211	0.000	0.230	26.000	25.000	159.750	142.847	266.825	126.134	115.480	120.562	113.593	2.448	0.000	-0.088	-0.057	26.000	25.000	177.214	173.474	266.825	121.341	110.773	120.250	107.957	10.441
26.000	27.000	26.000	137.926	125.138	265.868	123.493	110.970	117.471	105.987	16.003	0.230	0.218	0.060	27.000	26.000	134.241	119.756	265.868	122.038	114.167	125.727	108.068	3.840	-0.241	0.093	0.276	27.000	26.000	154.040	140.588	265.868	126.176	115.517	123.900	111.966	2.181	-0.268	-0.000	0.167	27.000	26.000	186.185	160.633	265.868	121.063	112.000	118.333	106.315	10.579
27.000	28.000	27.000	140.593	125.075	268.100	121.887	112.923	117.250	106.486	16.466	0.463	0.282	-0.183	28.000	27.000	131.731	118.779	268.100	120.131	111.360	116.286	107.669	3.794	-0.046	0.138	0.137	28.000	27.000	150.192	138.304	268.100	127.643	116.240	122.200	112.367	2.162	-0.019	0.056	0.145	28.000	27.000	211.000	171.478	268.100	121.510	110.750	115.333	107.845	10.755
28.000	29.000	28.000	141.704	127.719	266.421	123.591	114.577	118.500	106.354	16.994	0.528	0.201	-0.206	29.000	28.000	135.360	118.388	266.421	120.208	111.556	121.900	108.392	3.664	-0.130	0.002	0.045	29.000	28.000	159.423	141.286	266.421	130.244	119.069	129.714	113.434	2.227	0.065	-0.054	-0.126	29.000	28.000	172.222	161.674	266.421	120.442	109.815	118.273	106.725	10.590
29.000	30.000	29.000	146.345	125.389	265.820	122.779	111.208	116.067	106.667	17.327	0.333	0.163	-0.144	30.000	29.000	132.739	120.190	265.820	121.282	112.393	116.550	107.854	3.526	-0.138	-0.048	0.088	30.000	29.000	158.231	139.000	265.820	128.720	115.259	121.611	113.945	2.116	-0.111	0.056	0.122	30.000	29.000	176.500	162.571	265.820	119.870	109.778	113.250	107.096	10.609
30.000	31.000	30.000	149.333	126.602	267.263	122.925	111.897	114.840	107.047	17.606	0.279	0.123	-0.083	31.000	30.000	143.000	120.429	267.263	122.078	109.808	119.250	108.333	3.732	0.206	0.092	0.043	31.000	30.000	159.357	143.724	267.263	129.016	122.692	128.250	114.923	2.051	-0.065	-0.088	-0.057	31.000	30.000	172.423	154.575	267.263	119.989	109.042	116.000	106.179	10.693
31.000	32.000	31.000	144.657	127.890	266.852	121.992	112.462	116.900	106.279	18.195	0.590	0.225	-0.206	32.000	31.000	137.148	117.189	266.852	120.130	113.552	118.632	108.087	2.802	-0.930	-0.134	0.783	32.000	31.000	168.379	143.417	266.852	130.587	116.308	121.150	113.685	2.227	0.176	0.120	0.032	32.000	31.000	181.519	159.988	266.852	120.054	110.208	114.900	108.329	10.720
32.000	33.000	32.000	140.968	126.598	264.502	121.912	114.103	118.050	106.824	18.298	0.103	0.165	0.062	33.000	32.000	131.600	117.753	264.502	120.260	111.586	117.684	108.166	2.691	-0.111	0.136	0.139	33.000	32.000	161.960	143.280	264.502	132.283	118.600	124.933	114.542	1.997	-0.230	0.057	0.145	33.000	32.000	178.500	154.756	264.502	118.719	108.593	113.933	107.297	10.655
33.000	34.000	33.000	141.069	125.032	263.593	122.350	115.033	118.765	105.610	18.482	0.184	0.166	0.082	34.000	33.000	138.630	119.231	263.593	120.026	114.400	120.444	108.556	2.821	0.130	0.050	-0.008	34.000	33.000	164.400	144.106	263.593	128.688	112.958	127.875	114.978	2.043	0.046	-0.057	-0.000	34.000	33.000	178.645	158.372	263.593	120.000	109.120	126.000	107.144	10.831
34.000	35.000	34.000	143.000	128.495	264.145	122.075	112.643	116.889	105.863	18.918	0.436	0.229	-0.268	35.000	34.000	133.143	120.761	264.145	119.942	112.214	123.000	108.211	3.104	0.284	0.228	-0.089	35.000	34.000	154.037	137.787	264.145	129.888	117.600	123.208	114.000	1.886	-0.157	-0.000	0.145	35.000	34.000	187.778	160.356	264.145	120.268	108.893	117.462	106.006	10.831
35.000	36.000	35.000	148.185	131.965	262.453	123.495	111.433	117.438	105.947	19.289	0.371	0.062	-0.206	36.000	35.000	135.692	120.518	262.453	117.725	109.444	115.316	107.072	3.215	0.111	0.138	0.046	36.000	35.000	164.303	145.134	262.453	133.680	121.897	127.810	115.993	1.951	0.065	-0.087	-0.116	36.000	35.000	196.828	157.267	262.453	120.792	110.600	115.118	106.774	10.869
36.000	37.000	36.000	140.786	131.150	263.659	121.831	109.655	115.800	105.560	19.419	0.130	0.231	0.081	37.000	36.000	131.586	124.424	263.659	118.971	112.345	116.091	106.831	3.491	0.276	0.137	-0.093	37.000	36.000	158.208	142.292	263.659	131.472	117.815	128.909	115.432	1.729	-0.222	0.058	0.203	37.000	36.000	176.160	152.539	263.659	118.638	109.720	114.867	106.905	10.658
37.000	38.000	37.000	144.407	132.889	264.652	120.283	110.786	116.062	105.774	19.755	0.336	0.169	-0.224	38.000	37.000	140.321	125.706	264.652	121.125	112.069	115.955	107.422	3.813	0.322	0.184	-0.184	38.000	37.000	165.500	144.015	264.652	133.473	119.032	126.455	115.664	1.840	0.111	0.030	-0.058	38.000	37.000	172.821	151.344	264.652	119.077	108.583	116.500	107.359	10.666
38.000	39.000	38.000	132.536	116.139	258.912	119.689	115.970	122.409	106.850	16.904	-2.852	-0.401	2.126	39.000	38.000	135.767	125.521	258.912	119.429	109.964	116.353	106.695	4.062	0.249	0.184	0.000	39.000	38.000	160.727	143.473	258.912	135.027	120.375	132.750	117.311	1.840	0.000	-0.056	0.056	39.000	38.000	172.241	147.947	258.912	120.466	110.519	116.692	107.149	10.693
39.000	40.000	39.000	145.667	139.022	264.539	123.305	114.900	118.435	107.816	19.602	2.698	-0.062	-2.564	40.000	39.000	132.292	123.176	264.539	118.368	110.103	113.739	106.085	4.108	0.046	0.139	0.000	40.000	39.000	179.929	150.902	264.539	139.508	121.321	134.071	116.145	1.794	-0.046	0.031	-0.059	40.000	39.000	161.074	146.701	264.539	119.029	110.667	115.111	107.705	10.674
40.000	41.000	40.000	159.433	137.149	266.088	125.243	114.438	121.500	107.151	19.693	0.092	-0.124	-0.248	41.000	40.000	143.321	129.977	266.088	121.292	109.192	113.636	107.736	4.705	0.598	0.140	-0.415	41.000	40.000	178.556	152.018	266.088	141.122	124.000	138.333	118.431	1.748	-0.046	-0.027	0.088	41.000	40.000	171.966	153.326	266.088	119.533	110.652	119.000	106.472	10.915
41.000	42.000	41.000	141.657	125.488	262.551	122.811	114.303	119.579	107.031	17.715	-1.978	0.000	1.949	42.000	41.000	135.103	129.333	262.551	120.456	112.536	123.000	106.805	5.000	0.295	0.140	-0.044	42.000	41.000	182.844	152.322	262.551	143.335	125.069	134.650	120.150	1.675	-0.073	-0.054	0.070	42.000	41.000	163.556	141.880	262.551	117.639	109.591	118.800	107.676	10.498
42.000	43.000	42.000	156.828	126.929	262.705	122.153	114.242	123.286	107.275	17.631	-0.084	-0.043	-0.081	43.000	42.000	139.333	127.650	262.705	118.859	111.815	115.650	107.283	5.211	0.211	0.184	-0.140	43.000	42.000	183.515	151.615	262.705	142.673	121.593	129.333	119.114	1.710	0.035	0.090	0.035	43.000	42.000	172.438	150.417	262.705	119.131	110.167	115.400	106.014	11.034
43.000	44.000	43.000	133.129	121.682	262.745	121.085	112.656	118.765	108.787	16.633	-0.999	-0.124	0.884	44.000	43.000	138.100	126.348	262.745	117.739	109.871	114.087	107.257	5.448	0.238	0.045	-0.137	44.000	43.000	170.645	154.206	262.745	141.175	123.071	130.526	117.514	1.645	-0.065	0.055	0.055	44.000	43.000	179.556	150.753	262.745	119.694	110.846	114.773	105.733	10.988
44.000	45.000	44.000	132.857	124.350	263.173	122.626	113.121	119.562	107.408	16.173	-0.460	-0.166	0.101	45.000	44.000	130.933	123.660	263.173	119.253	112.097	121.200	106.747	5.368	-0.081	-0.092	8.433E-4	45.000	44.000	154.241	142.197	263.173	138.144	126.966	136.929	122.157	1.120	-0.525	-0.214	0.254	45.000	44.000	164.067	146.606	263.173	117.277	107.792	114.167	105.932	11.088
45.000	46.000	45.000	131.926	123.260	263.523	121.342	113.367	117.217	106.212	15.932	-0.241	-0.041	0.103	46.000	45.000	134.960	126.235	263.523	118.220	116.161	121.474	107.620	5.249	-0.119	-0.139	-0.094	46.000	45.000	173.667	150.394	263.523	144.763	125.000	130.455	120.559	1.442	0.322	0.057	-0.203	46.000	45.000	169.679	153.450	263.523	118.513	111.077	116.143	106.169	11.145
46.000	47.000	46.000	137.061	127.845	264.106	122.138	111.333	117.143	105.703	16.219	0.287	-0.062	-0.206	47.000	46.000	136.103	125.022	264.106	119.394	114.742	126.467	107.713	5.284	0.035	-0.092	-0.139	47.000	46.000	161.353	148.086	264.106	139.117	127.107	142.077	122.014	1.220	-0.222	-0.053	0.158	47.000	46.000	167.161	143.663	264.106	118.877	111.077	115.579	106.216	11.088
47.000	48.000	47.000	133.821	117.728	264.163	122.578	113.036	122.000	107.839	15.293	-0.926	-0.062	0.657	48.000	47.000	142.286	129.818	264.163	119.736	118.375	124.385	107.384	5.636	0.352	0.000	-0.229	48.000	47.000	166.000	158.221	264.163	138.549	126.138	140.000	123.804	1.193	-0.027	-0.090	-0.144	48.000	47.000	165.433	140.209	264.163	117.972	108.227	111.533	106.736	11.099
48.000	49.000	48.000	135.345	121.938	263.994	122.371	112.769	116.136	107.575	15.266	-0.027	-0.123	-0.227	49.000	48.000	134.043	123.901	263.994	119.773	116.034	126.000	106.826	5.468	-0.168	0.184	0.184	49.000	48.000	165.447	150.213	263.994	142.826	132.167	159.800	124.558	1.239	0.046	-0.087	-0.029	49.000	48.000	173.962	144.568	263.994	118.511	110.680	117.312	106.120	10.988
49.000	50.000	49.000	150.788	125.892	262.510	123.687	114.000	119.381	106.612	15.791	0.525	-0.083	-0.350	50.000	49.000	137.692	123.207	262.510	120.421	117.577	123.250	107.590	5.724	0.257	0.187	-0.092	50.000	49.000	150.704	141.405	262.510	138.631	130.912	139.038	123.715	0.944	-0.295	-0.000	0.202	50.000	49.000	170.414	147.807	262.510	117.071	111.185	114.444	107.054	11.099
50.000	51.000	50.000	152.406	126.886	264.434	123.654	108.967	118.400	106.607	15.672	-0.119	0.083	0.123	51.000	50.000	134.769	124.262	264.434	117.511	111.346	117.333	108.850	5.954	0.230	0.184	0.000	51.000	50.000	173.562	153.295	264.434	146.885	131.300	140.043	124.705	1.193	0.249	0.038	-0.182	51.000	50.000	175.483	152.284	264.434	118.457	109.148	112.889	105.912	11.275
51.000	52.000	51.000	148.467	127.078	265.732	122.683	108.821	115.923	106.149	15.515	-0.157	-0.083	-0.022	52.000	51.000	139.552	126.598	265.732	117.984	112.308	119.417	107.345	6.268	0.314	0.092	-0.184	52.000	51.000	168.062	151.350	265.732	144.687	133.667	145.846	124.353	1.055	-0.138	-0.033	0.089	52.000	51.000	165.556	149.077	265.732	117.672	110.852	114.864	107.473	11.034
52.000	53.000	52.000	147.815	122.063	266.116	123.882	110.400	117.062	106.503	15.266	-0.249	0.061	0.248	53.000	52.000	134.828	129.032	266.116	119.057	112.440	119.615	107.497	6.433	0.165	0.092	-0.092	53.000	52.000	158.833	143.820	266.116	140.270	129.750	142.812	124.766	0.963	-0.092	0.039	0.143	53.000	52.000	167.462	146.676	266.116	118.697	110.423	116.000	107.203	11.026
53.000	54.000	53.000	144.839	123.224	266.515	125.199	113.370	116.765	106.575	15.347	0.081	0.000	-0.021	54.000	53.000	145.379	126.354	266.515	119.229	111.607	119.538	107.669	6.819	0.387	0.184	-0.184	54.000	53.000	178.312	157.283	266.515	146.336	131.353	150.250	123.767	1.285	0.322	0.052	-0.273	54.000	53.000	169.160	149.763	266.515	118.072	111.840	117.000	108.000	10.899
54.000	55.000	54.000	147.065	124.560	266.240	125.063	109.917	115.167	106.966	15.350	0.003	-0.021	-0.041	55.000	54.000	145.710	129.195	266.240	118.742	112.769	115.765	107.007	7.133	0.314	0.230	-0.046	55.000	54.000	165.033	152.534	266.240	140.880	131.333	141.812	125.156	1.009	-0.276	-0.090	0.180	55.000	54.000	164.370	147.447	266.240	118.732	109.962	116.222	106.682	10.964
55.000	56.000	55.000	146.971	123.029	265.813	123.730	109.107	114.048	106.061	15.220	-0.130	-0.040	0.101	56.000	55.000	144.257	132.430	265.813	119.430	111.517	116.500	106.395	7.669	0.536	0.231	-0.186	56.000	55.000	159.812	140.828	265.813	142.475	132.700	143.000	125.324	0.917	-0.092	-0.000	0.090	56.000	55.000	172.074	145.049	265.813	118.370	110.586	119.455	106.268	10.964
56.000	57.000	56.000	156.000	126.918	267.166	125.435	109.192	114.846	105.743	15.526	0.306	-0.021	-0.164	57.000	56.000	140.862	131.129	267.166	118.496	110.323	117.154	106.159	7.601	-0.068	0.138	0.046	57.000	56.000	166.844	152.853	267.166	144.083	132.793	139.227	127.464	0.971	0.054	-0.054	-0.144	57.000	56.000	163.385	144.944	267.166	118.568	110.111	114.579	106.678	10.861
57.000	58.000	57.000	150.414	126.918	263.920	123.884	110.250	112.269	106.513	15.239	-0.287	0.144	0.288	58.000	57.000	145.120	129.807	263.920	117.959	109.926	115.000	106.490	7.601	0.000	0.046	0.046	58.000	57.000	172.808	150.848	263.920	143.109	129.154	142.700	124.563	1.082	0.111	0.107	0.016	58.000	57.000	161.808	139.938	263.920	118.408	112.769	116.318	106.842	10.723
58.000	59.000	58.000	144.857	124.022	263.401	123.821	108.125	113.000	107.090	14.814	-0.425	-0.144	0.206	59.000	58.000	145.733	132.632	263.401	118.091	111.483	122.429	107.007	7.945	0.344	0.046	-0.138	59.000	58.000	178.821	153.952	263.401	143.657	131.000	144.571	123.585	1.082	0.000	-0.053	-0.053	59.000	58.000	170.750	145.757	263.401	117.910	113.179	116.812	107.105	10.808
59.000	60.000	59.000	149.037	123.658	265.268	124.979	108.267	112.609	106.384	14.868	0.054	0.021	-0.021	60.000	59.000	144.710	133.632	265.268	116.500	108.560	112.105	106.351	8.248	0.303	0.185	-0.047	60.000	59.000	167.571	150.662	265.268	142.187	129.310	144.600	123.533	0.990	-0.092	1.087E-15	0.046	60.000	59.000	167.615	144.177	265.268	116.929	108.370	112.619	106.642	10.800
60.000	61.000	60.000	145.080	125.863	266.444	125.440	111.464	119.167	106.190	14.604	-0.265	-0.144	0.123	61.000	60.000	153.276	131.771	266.444	119.106	110.792	116.316	105.863	8.313	0.065	0.046	-0.138	61.000	60.000	154.148	146.797	266.444	136.847	127.156	137.130	123.180	0.906	-0.084	0.013	0.091	61.000	60.000	176.333	141.273	266.444	117.237	107.333	116.429	107.300	10.762
61.000	62.000	61.000	152.207	127.671	265.535	126.510	111.462	116.800	106.553	14.795	0.192	0.061	-0.083	62.000	61.000	142.387	132.723	265.535	116.401	107.957	112.000	106.158	8.546	0.233	0.139	0.090	62.000	61.000	156.806	143.975	265.535	135.776	125.567	133.810	120.143	0.990	0.084	0.046	-0.046	62.000	61.000	185.133	146.900	265.535	118.119	109.056	112.857	106.420	10.788
62.000	63.000	62.000	151.793	125.149	263.456	124.710	109.560	114.941	106.591	14.646	-0.149	0.022	0.288	63.000	62.000	138.304	124.495	263.456	118.709	111.519	116.250	106.443	8.098	-0.447	0.136	0.269	63.000	62.000	162.188	143.595	263.456	140.430	129.129	146.706	122.863	0.944	-0.046	-0.091	-0.013	63.000	62.000	145.125	132.510	263.456	115.568	108.240	113.500	106.682	10.337
63.000	64.000	63.000	161.758	126.264	262.811	126.161	107.423	113.500	106.713	14.482	-0.165	-0.083	0.000	64.000	63.000	132.929	127.495	262.811	115.775	110.423	117.778	105.892	8.496	0.398	0.137	-0.092	64.000	63.000	160.172	145.354	262.811	142.658	132.556	143.583	122.378	0.925	-0.019	0.013	0.013	64.000	63.000	168.536	144.512	262.811	116.008	109.852	113.952	107.359	10.716
64.000	65.000	64.000	144.963	122.070	264.029	124.802	110.038	113.650	105.634	14.141	-0.341	0.144	0.576	65.000	64.000	144.321	128.763	264.029	117.602	108.783	114.308	105.953	8.764	0.268	0.139	-0.092	65.000	64.000	160.931	144.421	264.029	138.160	129.414	137.476	123.259	0.925	0.000	0.043	-0.000	65.000	64.000	170.900	144.971	264.029	116.415	109.556	120.000	106.470	10.735
65.000	66.000	65.000	153.656	122.284	263.906	126.619	109.348	115.200	105.389	14.168	0.027	-0.021	-0.082	66.000	65.000	143.759	130.276	263.906	116.893	108.556	114.188	106.940	8.791	0.027	0.140	0.044	66.000	65.000	168.172	151.681	263.906	141.713	128.267	145.500	124.113	1.044	0.119	-0.046	-0.184	66.000	65.000	169.714	145.744	263.906	116.032	108.704	112.875	107.106	10.624
66.000	67.000	66.000	145.483	121.908	263.212	126.116	111.913	119.875	105.811	13.854	-0.314	0.062	0.349	67.000	66.000	138.269	124.932	263.212	116.264	107.000	110.474	106.993	8.810	0.019	0.228	0.228	67.000	66.000	165.793	152.312	263.212	138.912	124.103	130.875	123.000	1.044	0.000	-0.000	-0.000	67.000	66.000	166.630	145.451	263.212	115.651	110.240	115.786	106.721	10.781
67.000	68.000	67.000	150.111	122.376	263.192	127.137	108.217	112.538	106.007	13.743	-0.111	-0.123	0.061	68.000	67.000	139.967	131.561	263.192	115.506	106.083	110.529	106.442	9.178	0.368	0.140	-0.184	68.000	67.000	152.448	141.097	263.192	135.111	128.067	137.611	122.929	0.833	-0.211	-0.038	0.219	68.000	67.000	185.233	145.528	263.192	117.170	109.923	117.000	106.584	10.819
68.000	69.000	68.000	144.931	121.109	261.412	128.088	109.833	117.000	106.372	13.705	-0.038	0.000	0.123	69.000	68.000	144.385	129.091	261.412	116.993	111.400	116.842	105.236	9.400	0.222	0.367	0.135	69.000	68.000	162.241	145.134	261.412	137.120	126.464	139.222	120.849	1.063	0.230	0.043	-0.184	69.000	68.000	168.370	145.890	261.412	115.183	108.630	118.083	107.243	10.608
69.000	70.000	69.000	137.000	120.420	259.925	129.268	107.875	114.900	105.664	13.540	-0.165	0.061	0.184	70.000	69.000	141.000	126.817	259.925	115.356	106.818	111.647	106.114	9.576	0.176	0.184	0.092	70.000	69.000	165.714	152.472	259.925	138.733	127.074	135.667	122.599	1.063	0.000	-0.041	-0.091	70.000	69.000	150.207	134.881	259.925	115.552	111.250	119.700	107.400	10.272
70.000	71.000	70.000	142.667	121.470	258.342	127.364	109.417	113.500	105.896	13.429	-0.111	0.000	0.061	71.000	70.000	137.654	126.423	258.342	116.594	111.577	115.000	105.967	9.584	0.008	0.276	0.187	71.000	70.000	148.484	138.225	258.342	130.326	119.615	125.952	120.293	1.128	0.065	0.138	0.138	71.000	70.000	150.968	135.235	258.342	114.617	109.364	112.524	107.965	10.180
71.000	72.000	71.000	147.200	122.635	258.916	127.635	106.600	113.333	106.866	13.556	0.127	-0.039	-0.061	72.000	71.000	139.667	125.038	258.916	117.094	112.050	114.350	106.143	9.821	0.238	0.409	0.136	72.000	71.000	165.192	139.969	258.916	136.386	123.696	130.652	119.154	1.117	-0.011	-0.000	-0.092	72.000	71.000	167.241	152.962	258.916	116.744	110.040	114.667	106.427	10.719
72.000	73.000	72.000	156.103	126.072	258.504	130.171	109.692	112.882	105.497	13.621	0.065	-0.022	-0.206	73.000	72.000	143.200	127.704	258.504	115.110	110.600	117.500	105.497	10.151	0.330	0.368	0.000	73.000	72.000	147.818	134.250	258.504	130.028	124.897	129.037	120.578	0.795	-0.322	-0.039	0.221	73.000	72.000	148.774	135.971	258.504	115.259	108.560	113.722	107.523	10.662
73.000	74.000	73.000	154.606	128.579	260.624	129.065	109.957	113.600	106.517	13.870	0.249	0.000	-0.206	74.000	73.000	149.286	128.734	260.624	115.897	105.920	110.579	105.403	10.741	0.590	0.412	-0.092	74.000	73.000	162.440	146.449	260.624	137.226	126.586	135.944	118.343	1.109	0.314	0.053	-0.182	74.000	73.000	146.345	133.832	260.624	114.743	110.864	118.667	108.171	10.237
74.000	75.000	74.000	150.185	123.527	258.004	131.870	108.615	113.643	107.701	12.825	-1.045	-0.595	0.433	75.000	74.000	140.786	130.322	258.004	115.084	107.577	112.800	105.642	11.074	0.333	0.321	0.000	75.000	74.000	156.667	141.636	258.004	134.988	127.690	137.250	121.823	0.925	-0.184	-0.006	0.183	75.000	74.000	156.419	137.904	258.004	115.632	110.905	115.368	108.441	10.448
75.000	76.000	75.000	141.033	119.925	259.336	133.046	110.846	115.071	107.682	11.333	-1.492	-0.618	0.700	76.000	75.000	147.433	131.160	259.336	116.822	112.682	125.714	106.555	10.419	-0.655	-0.730	-0.092	76.000	75.000	161.957	144.348	259.336	133.933	126.562	130.652	119.993	0.979	0.054	0.049	-0.043	76.000	75.000	157.133	133.250	259.336	116.382	109.667	115.188	107.599	10.497
76.000	77.000	76.000	138.469	117.894	254.610	118.456	111.231	116.769	107.393	7.698	-3.635	-0.096	3.090	77.000	76.000	148.483	132.052	254.610	116.901	111.640	116.733	105.752	11.953	1.534	1.294	0.000	77.000	76.000	176.032	147.698	254.610	137.934	125.067	136.938	121.049	1.155	0.176	-0.043	-0.140	77.000	76.000	159.296	135.439	254.610	115.896	108.296	112.632	107.667	10.462
77.000	78.000	77.000	161.345	127.723	261.553	136.863	111.846	119.636	107.872	12.719	5.020	-0.084	-4.671	78.000	77.000	150.160	131.882	261.553	116.470	110.708	116.812	106.342	12.164	0.211	0.279	-0.003	78.000	77.000	159.933	141.516	261.553	136.000	125.345	135.833	119.439	0.971	-0.184	-0.000	0.138	78.000	77.000	158.129	139.633	261.553	116.259	107.815	111.833	106.534	10.451
78.000	79.000	78.000	158.600	130.543	262.039	135.792	108.731	114.333	106.539	13.098	0.379	0.000	-0.266	79.000	78.000	147.333	133.765	262.039	115.154	109.037	112.500	106.613	12.302	0.138	0.092	-0.048	79.000	78.000	162.233	145.514	262.039	137.418	128.935	136.900	120.863	1.044	0.073	-0.000	-0.049	79.000	78.000	145.828	125.434	262.039	114.330	110.269	118.455	106.480	9.996
79.000	80.000	79.000	160.233	130.379	261.807	137.135	109.625	114.933	106.667	13.312	0.214	0.061	-0.205	80.000	79.000	147.367	133.690	261.807	115.777	109.357	115.684	106.168	12.765	0.463	0.140	-0.184	80.000	79.000	165.069	146.031	261.807	139.698	128.586	143.583	121.893	1.063	0.019	-0.043	-0.049	80.000	79.000	147.724	130.750	261.807	115.050	110.333	113.519	106.535	10.061
80.000	81.000	80.000	148.400	127.485	262.019	134.177	110.609	115.176	106.575	13.300	-0.011	0.182	0.205	81.000	80.000	149.889	135.041	262.019	117.258	112.704	117.316	106.464	13.121	0.357	0.328	-0.136	81.000	80.000	156.097	141.778	262.019	136.220	130.188	135.571	120.503	1.009	-0.054	0.049	0.135	81.000	80.000	159.379	134.770	262.019	117.075	108.480	113.389	106.882	10.256
81.000	82.000	81.000	162.733	127.811	260.862	136.058	111.739	117.200	105.980	14.188	0.888	0.304	-0.434	82.000	81.000	156.480	136.190	260.862	116.809	109.741	116.182	105.321	13.546	0.425	0.281	-0.097	82.000	81.000	167.833	140.368	260.862	136.866	124.067	136.000	120.312	1.025	0.016	0.046	-0.092	82.000	81.000	144.517	134.619	260.862	115.397	108.773	113.095	106.385	10.088
82.000	83.000	82.000	130.800	113.632	255.222	114.062	107.778	113.333	105.888	7.908	-6.280	0.083	5.679	83.000	82.000	156.222	137.013	255.222	115.700	109.667	113.227	106.331	13.841	0.295	0.227	-0.044	83.000	82.000	159.154	136.922	255.222	132.877	123.643	140.222	119.600	0.933	-0.092	0.046	0.138	83.000	82.000	151.893	138.162	255.222	117.498	110.500	118.083	107.159	10.543
83.000	84.000	83.000	155.219	126.849	260.678	136.672	109.833	113.700	106.109	14.451	6.543	0.266	-5.599	84.000	83.000	145.300	132.043	260.678	116.175	111.577	125.000	105.247	14.212	0.371	0.244	0.000	84.000	83.000	154.409	134.628	260.678	130.844	124.654	132.067	118.174	0.822	-0.111	0.043	0.086	84.000	83.000	151.069	135.292	260.678	116.392	108.682	114.733	106.993	10.478
84.000	85.000	84.000	151.300	127.226	260.291	137.835	110.909	115.500	106.419	14.508	0.057	-0.022	-0.205	85.000	84.000	156.370	134.416	260.291	116.133	109.577	114.077	105.224	14.702	0.490	0.431	-0.050	85.000	84.000	152.565	137.230	260.291	132.250	128.097	141.733	124.567	0.592	-0.230	-0.184	0.046	85.000	84.000	154.111	131.596	260.291	116.133	110.519	113.455	106.604	10.497
85.000	86.000	85.000	152.897	125.299	261.271	136.660	112.296	117.857	105.377	14.424	-0.084	0.083	0.144	86.000	85.000	148.607	137.526	261.271	114.448	107.037	109.810	106.238	15.146	0.444	0.333	-0.042	86.000	85.000	162.370	140.314	261.271	131.709	127.000	137.000	119.936	0.860	0.268	0.138	-0.046	86.000	85.000	158.839	134.579	261.271	117.629	109.440	114.938	107.986	10.608
86.000	87.000	86.000	150.438	127.415	260.586	136.249	110.583	118.000	106.081	14.887	0.463	0.183	-0.144	87.000	86.000	156.267	133.533	260.586	115.835	107.375	112.500	106.142	15.398	0.252	0.100	0.000	87.000	86.000	163.440	145.833	260.586	139.143	127.893	134.750	124.739	0.814	-0.046	-0.134	-0.092	87.000	86.000	158.310	137.651	260.586	116.933	106.958	112.235	106.423	10.516
87.000	88.000	87.000	161.828	131.795	261.898	136.473	107.333	113.100	106.190	15.358	0.471	0.123	-0.430	88.000	87.000	157.393	138.022	261.898	115.739	107.577	112.923	105.020	15.544	0.146	0.283	0.091	88.000	87.000	161.379	141.364	261.898	135.732	132.586	141.611	124.284	0.741	-0.073	-0.000	0.092	88.000	87.000	149.345	127.333	261.898	114.250	106.312	112.167	106.846	9.950
88.000	89.000	88.000	152.032	125.959	263.609	138.156	109.885	119.333	105.412	15.128	-0.230	0.000	0.245	89.000	88.000	127.571	123.330	263.609	113.535	112.520	119.000	105.404	14.575	-0.968	-0.091	0.741	89.000	88.000	172.625	142.232	263.609	141.167	133.833	144.222	125.064	0.703	-0.038	0.050	0.042	89.000	88.000	156.654	136.089	263.609	116.352	110.875	114.944	107.276	10.248
89.000	90.000	89.000	132.793	115.380	256.875	115.200	111.375	119.778	106.121	8.141	-6.987	-0.144	6.139	90.000	89.000	144.889	128.641	256.875	115.254	110.375	116.600	105.467	15.184	0.609	0.042	-0.458	90.000	89.000	162.233	139.580	256.875	138.304	135.758	148.000	124.871	0.683	-0.021	0.046	0.184	90.000	89.000	152.556	136.023	256.875	115.846	108.600	113.176	106.080	10.543
90.000	91.000	90.000	160.781	131.082	262.184	138.312	112.462	119.273	107.980	15.485	7.344	-0.101	-6.602	91.000	90.000	134.737	121.672	262.184	114.053	107.679	115.750	105.238	15.038	-0.146	0.151	0.549	91.000	90.000	163.923	146.083	262.184	138.000	132.286	144.571	129.752	0.657	-0.025	-0.000	-0.092	91.000	90.000	146.185	130.533	262.184	115.173	106.286	110.400	106.662	10.402
91.000	92.000	91.000	125.167	115.626	256.340	114.352	111.033	115.444	107.745	8.111	-7.374	-0.162	6.457	92.000	91.000	142.167	125.054	256.340	115.055	110.310	115.588	104.632	15.130	0.092	0.091	-0.183	92.000	91.000	172.577	157.284	256.340	142.704	134.444	146.133	130.905	0.695	0.038	-0.092	-0.092	92.000	91.000	145.133	130.360	256.340	114.865	107.739	111.882	106.801	10.440
92.000	93.000	92.000	123.710	114.307	255.374	114.692	111.704	117.500	106.041	8.027	-0.084	-0.061	0.000	93.000	92.000	138.645	122.170	255.374	115.205	109.808	118.222	105.729	14.881	-0.249	0.051	0.223	93.000	92.000	181.594	155.361	255.374	144.703	134.000	141.727	126.880	0.990	0.295	0.098	-0.135	93.000	92.000	148.536	136.429	255.374	115.454	108.542	112.444	106.411	10.551
93.000	94.000	93.000	127.839	113.695	255.490	115.213	112.862	119.056	107.940	8.192	0.165	-0.220	-0.350	94.000	93.000	144.677	124.341	255.490	114.911	111.000	117.643	106.028	15.038	0.157	0.102	-0.051	94.000	93.000	166.115	143.160	255.490	138.750	132.929	142.611	127.797	0.611	-0.379	-0.000	0.233	94.000	93.000	149.250	134.797	255.490	116.602	112.318	117.077	107.412	10.470
94.000	95.000	94.000	133.370	114.371	254.864	115.149	112.069	119.750	107.404	8.035	-0.157	-0.121	0.000	95.000	94.000	140.438	129.447	254.864	115.368	112.455	121.545	106.368	15.436	0.398	0.000	-0.223	95.000	94.000	167.750	141.429	254.864	140.094	133.786	145.333	127.130	0.695	0.084	0.072	-0.018	95.000	94.000	151.828	132.560	254.864	116.736	110.409	117.875	107.154	10.367
95.000	96.000	95.000	131.645	118.065	254.842	116.275	113.926	119.800	106.923	8.042	0.008	-0.145	-0.145	96.000	95.000	151.970	131.725	254.842	116.346	108.577	112.700	106.060	15.528	0.092	0.000	-0.142	96.000	95.000	159.767	136.684	254.842	136.947	132.600	149.923	128.777	0.617	-0.079	0.072	0.109	96.000	95.000	148.357	132.560	254.842	116.957	111.125	114.333	107.161	10.486
96.000	97.000	96.000	128.710	115.183	253.909	116.861	112.000	118.200	108.146	7.977	-0.065	-0.061	0.000	97.000	96.000	145.833	127.446	253.909	115.361	110.250	114.800	105.820	15.241	-0.287	0.041	0.284	97.000	96.000	164.600	134.958	253.909	143.211	142.281	165.800	129.194	0.657	0.040	-0.046	-1.650E-15	97.000	96.000	156.033	133.132	253.909	116.024	109.040	115.267	107.203	10.754
97.000	98.000	97.000	128.097	115.484	253.882	117.641	116.857	126.714	108.275	7.717	-0.260	-0.096	0.145	98.000	97.000	150.355	128.353	253.882	116.441	109.000	116.846	106.442	15.482	0.241	0.051	-0.183	98.000	97.000	163.227	141.536	253.882	140.429	140.000	154.118	132.609	0.511	-0.146	-0.000	0.036	98.000	97.000	152.483	133.600	253.882	116.495	109.222	114.750	107.126	10.589
98.000	99.000	98.000	129.419	114.547	254.050	115.578	112.448	119.375	108.807	7.633	-0.084	-0.034	0.060	99.000	98.000	144.000	126.289	254.050	116.631	110.769	119.667	105.817	15.539	0.057	0.091	0.091	99.000	98.000	187.125	148.773	254.050	148.368	148.606	167.273	138.809	0.714	0.203	-0.126	-0.144	99.000	98.000	148.778	129.978	254.050	115.689	107.880	114.071	105.464	10.394
99.000	100.000	99.000	130.903	113.674	253.445	116.177	113.679	121.706	107.753	7.503	-0.130	-0.060	0.060	100.000	99.000	134.607	117.080	253.445	113.462	111.520	117.333	106.878	14.433	-1.106	0.102	1.055	100.000	99.000	169.786	137.878	253.445	141.600	141.600	170.769	132.850	0.578	-0.135	0.116	0.174	100.000	99.000	151.963	134.487	253.445	115.649	110.667	114.400	107.329	10.064
100.000	101.000	100.000	133.259	116.186	252.163	117.610	113.867	122.643	107.617	7.377	-0.127	-0.110	0.000	101.000	100.000	132.385	117.152	252.163	113.429	108.259	114.500	106.762	14.582	0.149	0.103	0.000	101.000	100.000	162.667	138.462	252.163	142.000	142.000	153.533	133.150	0.476	-0.102	0.092	0.046	101.000	100.000	152.077	132.329	252.163	115.434	108.391	115.333	106.601	10.635
101.000	102.000	101.000	134.323	115.905	252.690	118.313	110.516	115.708	107.946	7.706	0.330	-0.060	-0.350	102.000	101.000	137.500	119.663	252.690	113.931	113.000	119.100	106.769	14.800	0.219	0.051	-0.222	102.000	101.000	148.538	135.230	252.690	130.000	130.000	130.000	132.484	0.062	-0.415	0.087	0.116	102.000	101.000	152.571	130.161	252.690	121.905	111.542	130.333	108.858	4.618
102.000	103.000	102.000	135.964	115.402	251.870	117.461	115.107	118.538	107.932	7.308	-0.398	-0.237	0.059	103.000	102.000	138.629	121.677	251.870	114.123	107.619	109.792	107.194	15.030	0.230	0.040	-0.132	NaN	NaN	NaN	NaN	NaN	NaN	NaN	NaN	NaN	NaN	NaN	NaN	NaN	103.000	102.000	158.733	130.312	251.870	118.093	108.600	113.733	106.220	10.918
103.000	104.000	103.000	132.156	116.029	252.016	116.939	115.963	121.733	110.382	7.186	-0.122	-0.321	-0.115	104.000	103.000	130.000	118.053	252.016	114.178	112.478	119.125	105.824	14.651	-0.379	0.091	0.314	NaN	NaN	NaN	NaN	NaN	NaN	NaN	NaN	NaN	NaN	NaN	NaN	NaN	104.000	103.000	149.586	128.419	252.016	116.330	108.696	113.933	106.259	10.559
104.000	105.000	104.000	133.387	118.337	252.504	117.993	114.000	119.952	108.669	7.278	0.092	-0.318	-0.436	105.000	104.000	130.923	120.242	252.504	113.009	108.524	137.000	106.710	14.827	0.176	-0.040	-0.143	NaN	NaN	NaN	NaN	NaN	NaN	NaN	NaN	NaN	NaN	NaN	NaN	NaN	105.000	104.000	141.727	123.331	252.504	114.985	109.304	113.250	106.470	9.969
105.000	106.000	105.000	133.000	114.245	252.004	115.971	114.294	118.500	107.924	6.937	-0.341	-0.204	0.086	106.000	105.000	140.062	122.146	252.004	113.768	110.364	114.200	106.412	15.084	0.257	0.040	-0.234	NaN	NaN	NaN	NaN	NaN	NaN	NaN	NaN	NaN	NaN	NaN	NaN	NaN	106.000	105.000	145.552	128.296	252.004	116.760	111.190	114.087	107.000	10.513
106.000	107.000	106.000	132.290	116.351	251.157	115.854	113.867	129.429	108.432	7.362	0.425	-0.118	-0.495	107.000	106.000	124.875	120.895	251.157	114.718	110.179	118.167	107.895	14.050	-1.033	-0.670	0.233	NaN	NaN	NaN	NaN	NaN	NaN	NaN	NaN	NaN	NaN	NaN	NaN	NaN	107.000	106.000	152.267	131.455	251.157	116.975	110.000	114.050	107.313	10.578
107.000	108.000	107.000	130.533	114.424	249.725	116.805	113.600	119.333	108.639	7.094	-0.268	-0.145	0.117	108.000	107.000	135.600	123.871	249.725	115.144	109.571	115.444	106.007	14.908	0.858	0.582	-0.234	NaN	NaN	NaN	NaN	NaN	NaN	NaN	NaN	NaN	NaN	NaN	NaN	NaN	108.000	107.000	139.152	123.306	249.725	113.085	108.125	114.000	106.447	9.682
108.000	109.000	108.000	133.310	114.941	250.181	117.215	112.147	121.750	108.089	6.964	-0.130	-0.145	-0.059	109.000	108.000	135.750	123.211	250.181	115.286	108.857	113.333	107.000	14.935	0.027	-0.091	-0.131	NaN	NaN	NaN	NaN	NaN	NaN	NaN	NaN	NaN	NaN	NaN	NaN	NaN	109.000	108.000	144.633	126.480	250.181	113.413	107.409	112.062	107.274	10.042
109.000	110.000	109.000	128.968	115.079	249.511	116.321	112.963	117.929	107.144	7.056	0.092	-0.059	-0.145	110.000	109.000	138.696	125.024	249.511	115.194	110.560	115.000	106.127	15.049	0.114	0.051	0.040	NaN	NaN	NaN	NaN	NaN	NaN	NaN	NaN	NaN	NaN	NaN	NaN	NaN	110.000	109.000	139.700	126.774	249.511	113.652	106.579	113.143	106.283	10.264
110.000	111.000	110.000	131.966	114.768	250.604	117.067	115.481	124.714	107.732	7.121	0.065	-0.059	-0.117	111.000	110.000	137.917	126.590	250.604	115.020	112.609	116.350	105.968	15.073	0.024	0.040	-0.091	NaN	NaN	NaN	NaN	NaN	NaN	NaN	NaN	NaN	NaN	NaN	NaN	NaN	111.000	110.000	145.419	127.622	250.604	115.016	106.625	112.357	106.448	10.413
111.000	112.000	111.000	131.677	115.327	249.063	117.714	111.778	122.273	107.933	7.094	-0.027	-0.086	-0.059	112.000	111.000	140.593	129.096	249.063	115.104	111.185	116.471	105.370	15.444	0.371	0.142	-0.131	NaN	NaN	NaN	NaN	NaN	NaN	NaN	NaN	NaN	NaN	NaN	NaN	NaN	112.000	111.000	142.700	128.548	249.063	115.286	107.360	112.077	106.580	10.494
112.000	113.000	112.000	130.483	115.238	248.170	116.735	111.067	118.385	107.903	7.022	-0.073	-0.145	-0.059	113.000	112.000	139.680	125.115	248.170	115.689	111.833	116.294	105.951	15.287	-0.157	-0.040	0.091	NaN	NaN	NaN	NaN	NaN	NaN	NaN	NaN	NaN	NaN	NaN	NaN	NaN	113.000	112.000	147.516	127.287	248.170	115.618	107.667	112.583	106.417	10.586
113.000	114.000	113.000	126.065	114.165	248.966	114.919	108.370	115.571	106.847	7.224	0.203	0.059	-0.145	114.000	113.000	138.818	129.084	248.966	115.723	107.643	112.474	107.627	15.325	0.038	0.000	0.000	NaN	NaN	NaN	NaN	NaN	NaN	NaN	NaN	NaN	NaN	NaN	NaN	NaN	114.000	113.000	146.071	130.437	248.966	116.699	110.818	121.000	106.033	10.467
114.000	115.000	114.000	130.931	115.823	249.299	117.850	109.933	112.905	106.466	7.603	0.379	-0.059	-0.409	115.000	114.000	139.750	128.083	249.299	114.821	110.593	123.000	105.913	15.555	0.230	0.051	-0.131	NaN	NaN	NaN	NaN	NaN	NaN	NaN	NaN	NaN	NaN	NaN	NaN	NaN	115.000	114.000	137.067	127.118	249.299	115.628	108.304	114.273	107.580	10.586
115.000	116.000	115.000	129.484	113.108	249.198	116.447	109.179	113.381	106.741	7.427	-0.176	0.028	0.204	116.000	115.000	136.120	124.136	249.198	115.834	112.115	117.588	106.726	15.352	-0.203	0.000	0.182	NaN	NaN	NaN	NaN	NaN	NaN	NaN	NaN	NaN	NaN	NaN	NaN	NaN	116.000	115.000	143.448	126.720	249.198	117.012	106.636	110.929	106.326	10.743
116.000	117.000	116.000	131.586	115.020	248.915	116.928	111.160	115.158	106.096	7.649	0.222	0.092	-0.145	117.000	116.000	145.897	127.361	248.915	115.186	111.500	117.429	106.486	15.455	0.103	-0.051	-0.051	NaN	NaN	NaN	NaN	NaN	NaN	NaN	NaN	NaN	NaN	NaN	NaN	NaN	117.000	116.000	140.226	126.701	248.915	117.425	109.417	113.688	106.221	10.788
117.000	118.000	117.000	135.074	117.130	249.197	118.152	109.280	114.312	106.732	8.510	0.861	0.026	-0.793	118.000	117.000	145.481	127.909	249.197	115.613	109.926	115.688	106.556	15.325	-0.130	-0.051	0.011	NaN	NaN	NaN	NaN	NaN	NaN	NaN	NaN	NaN	NaN	NaN	NaN	NaN	118.000	117.000	139.793	124.293	249.197	116.812	107.043	111.867	106.222	10.853
118.000	119.000	118.000	128.966	114.742	248.813	116.419	110.593	115.706	107.167	7.982	-0.528	-0.204	0.354	119.000	118.000	145.133	128.805	248.813	115.782	112.964	120.583	106.628	15.279	-0.046	-0.142	-0.041	NaN	NaN	NaN	NaN	NaN	NaN	NaN	NaN	NaN	NaN	NaN	NaN	NaN	119.000	118.000	141.862	124.571	248.813	115.767	105.926	108.947	105.824	10.743
119.000	120.000	119.000	130.194	115.695	249.412	117.491	108.500	124.333	107.095	8.204	0.222	-0.086	-0.264	120.000	119.000	142.567	125.488	249.412	115.864	110.786	115.938	106.909	15.160	-0.119	-0.091	0.040	NaN	NaN	NaN	NaN	NaN	NaN	NaN	NaN	NaN	NaN	NaN	NaN	NaN	120.000	119.000	145.100	124.474	249.412	115.863	106.720	109.174	105.601	10.754
120.000	121.000	120.000	129.621	117.370	248.975	117.121	110.750	114.632	106.517	8.732	0.528	0.086	-0.443	121.000	120.000	142.522	128.179	248.975	115.807	114.621	123.933	108.056	14.900	-0.260	-0.151	-0.041	NaN	NaN	NaN	NaN	NaN	NaN	NaN	NaN	NaN	NaN	NaN	NaN	NaN	121.000	120.000	148.724	127.157	248.975	115.949	106.435	109.938	106.318	10.448
[truncated: 42 more columns]
