# Supplementary material for: Filopodyan: An open-source pipeline for the analysis of filopodia
Source: J Cell Biol. 2017 Oct 2;216(10):3405–22. doi: 10.1083/jcb.201705113 (PMC5626553; doi:10.1083/jcb.201705113)
Supplement: Data tables (ZIP file) [file JCB_201705113_DataS1.zip › Data Tables/Fig3-4_Control-dataset/CTRL_RENYI2-6_ED4_v20170201/s10_NeonCyto_GC2x_tif Coordinates.txt]

	dT	T (0)	Base X (0)	Base Y (0)	Tip X (0)	Tip Y (0)	||[body,base]|| (0)	||[base,tip]|| (0)	||[base,tip]|| : [body,base] (0)	[base,tip] ? [body,base] (0)	?||[base,tip]|| : [body,base] (0)	||[tip(t-1),tip(t)]|| : [base,tip] (0)	||[base(t-1),base(t)]|| : [base,tip] (0)	T (1)	Base X (1)	Base Y (1)	Tip X (1)	Tip Y (1)	||[body,base]|| (1)	||[base,tip]|| (1)	||[base,tip]|| : [body,base] (1)	[base,tip] ? [body,base] (1)	?||[base,tip]|| : [body,base] (1)	||[tip(t-1),tip(t)]|| : [base,tip] (1)	||[base(t-1),base(t)]|| : [base,tip] (1)	T (2)	Base X (2)	Base Y (2)	Tip X (2)	Tip Y (2)	||[body,base]|| (2)	||[base,tip]|| (2)	||[base,tip]|| : [body,base] (2)	[base,tip] ? [body,base] (2)	?||[base,tip]|| : [body,base] (2)	||[tip(t-1),tip(t)]|| : [base,tip] (2)	||[base(t-1),base(t)]|| : [base,tip] (2)	T (3)	Base X (3)	Base Y (3)	Tip X (3)	Tip Y (3)	||[body,base]|| (3)	||[base,tip]|| (3)	||[base,tip]|| : [body,base] (3)	[base,tip] ? [body,base] (3)	?||[base,tip]|| : [body,base] (3)	||[tip(t-1),tip(t)]|| : [base,tip] (3)	||[base(t-1),base(t)]|| : [base,tip] (3)
1	0.000	1.000	21.840	32.110	21.775	24.700	11.250	7.410	7.409	83.347	NaN	NaN	NaN	3.000	18.005	34.515	14.300	33.475	10.000	3.848	2.612	26.119	NaN	NaN	NaN	1.000	29.445	36.205	32.825	33.085	10.204	4.600	4.598	46.914	NaN	NaN	NaN	7.000	18.135	34.255	18.460	30.550	10.329	3.719	3.083	31.848	NaN	NaN	NaN
2	1.000	2.000	21.840	32.175	21.710	24.570	11.260	7.606	7.601	85.594	0.193	0.131	-0.065	NaN	NaN	NaN	NaN	NaN	NaN	NaN	NaN	NaN	NaN	NaN	NaN	2.000	29.510	36.075	33.150	33.085	10.205	4.711	4.679	47.751	0.081	0.251	0.133	8.000	18.200	34.320	18.460	30.485	10.329	3.844	3.229	33.348	0.145	0.065	-0.060
3	2.000	3.000	21.775	32.240	21.645	24.375	11.207	7.866	7.855	88.032	0.253	0.196	-0.064	NaN	NaN	NaN	NaN	NaN	NaN	NaN	NaN	NaN	NaN	NaN	NaN	3.000	29.510	36.205	33.020	32.825	10.021	4.873	4.869	48.799	0.190	0.087	-0.090	9.000	18.200	34.255	18.460	30.420	10.481	3.844	3.201	33.547	-0.028	0.065	0.065
4	3.000	4.000	21.775	32.110	21.515	24.115	11.313	7.999	7.976	90.225	0.121	0.264	0.130	NaN	NaN	NaN	NaN	NaN	NaN	NaN	NaN	NaN	NaN	NaN	NaN	4.000	29.575	36.140	33.085	32.760	9.755	4.873	4.862	47.430	-0.007	0.092	0.092	10.000	18.200	34.255	18.460	30.290	10.570	3.974	3.309	34.970	0.108	0.130	NaN
5	4.000	5.000	21.775	32.110	21.450	23.920	11.328	8.196	8.169	92.540	0.194	0.197	NaN	7.000	17.940	34.450	14.365	33.410	10.256	3.723	2.709	27.784	2.709	-0.062	0.645	5.000	29.640	35.945	33.150	32.695	9.857	4.784	4.758	46.898	-0.104	0.092	0.180	11.000	18.265	34.320	18.460	30.225	10.562	4.100	3.484	36.796	0.175	0.065	-0.062
6	5.000	6.000	21.840	31.980	21.385	23.595	11.377	8.397	8.385	95.396	0.215	0.328	0.126	8.000	17.940	34.580	14.365	33.410	10.233	3.762	2.843	29.089	0.134	NaN	-0.040	6.000	29.705	35.880	33.215	32.630	9.943	4.784	4.762	47.354	0.005	0.092	0.092	12.000	18.265	34.320	18.460	30.095	10.619	4.229	3.604	38.270	0.120	0.130	NaN
7	6.000	7.000	21.840	31.915	21.320	23.465	11.449	8.466	8.454	96.795	0.070	0.134	0.065	9.000	17.810	34.515	14.365	33.410	10.459	3.618	2.775	29.026	-0.067	NaN	0.144	7.000	29.640	35.945	33.410	32.500	9.808	5.107	5.078	49.809	0.316	0.232	-0.092	13.000	18.265	34.385	18.460	30.030	10.215	4.359	3.701	37.805	0.097	0.065	-0.065
8	7.000	8.000	21.840	32.110	21.320	23.270	11.328	8.855	8.838	100.116	0.384	0.195	-0.195	10.000	17.875	34.515	14.300	33.410	10.514	3.742	2.837	29.824	0.061	0.062	-0.062	8.000	29.770	35.750	33.540	32.370	10.047	5.063	5.022	50.455	-0.056	0.184	0.227	14.000	18.330	34.190	18.460	29.965	10.293	4.227	3.675	37.822	-0.026	0.065	0.197
9	8.000	9.000	21.905	32.045	21.385	23.010	11.408	9.050	9.025	102.963	0.187	0.256	0.061	11.000	17.875	34.580	14.300	33.410	10.535	3.762	2.871	30.247	0.034	NaN	-0.020	9.000	30.030	35.490	33.605	32.305	10.287	4.788	4.739	48.752	-0.283	0.092	0.367	15.000	18.330	34.255	18.460	29.965	10.320	4.292	3.750	38.701	0.075	NaN	-0.065
10	9.000	10.000	21.905	32.240	21.385	23.075	11.288	9.180	9.149	103.276	0.124	-0.065	-0.195	12.000	17.940	34.645	14.365	33.410	10.501	3.782	2.914	30.597	0.043	-0.061	-0.083	10.000	29.965	35.555	33.735	32.240	10.203	5.020	4.957	50.577	0.218	0.141	-0.092	16.000	18.265	34.385	18.460	30.030	10.469	4.359	3.748	39.233	-0.002	-0.065	-0.133
11	10.000	11.000	21.970	32.500	21.125	22.945	11.142	9.592	9.584	106.791	0.436	0.152	-0.265	13.000	17.875	34.710	14.365	33.410	10.135	3.743	2.969	30.090	0.055	NaN	0.038	11.000	29.900	35.620	33.865	32.175	10.254	5.253	5.178	53.091	0.221	0.141	-0.092	17.000	18.330	34.385	18.460	30.095	10.496	4.292	3.739	39.242	-0.009	-0.065	0.002
12	11.000	12.000	21.905	32.630	21.060	22.815	11.086	9.851	9.839	109.081	0.255	0.135	-0.124	14.000	17.940	34.645	14.365	33.410	10.088	3.782	2.901	29.267	-0.068	NaN	-0.040	12.000	29.835	35.685	33.995	32.045	10.212	5.528	5.448	55.635	0.270	0.183	-0.092	18.000	18.330	34.385	18.460	30.030	10.524	4.357	3.814	40.138	0.075	0.065	NaN
13	12.000	13.000	21.970	31.980	20.930	22.750	11.384	9.288	9.288	105.743	-0.551	0.079	0.639	15.000	17.875	34.710	14.300	33.345	10.144	3.827	3.005	30.479	0.104	0.084	0.038	13.000	29.770	35.815	34.125	31.915	9.906	5.846	5.801	57.460	0.353	0.184	-0.135	19.000	18.330	34.450	18.395	30.160	10.611	4.290	3.781	40.116	-0.033	-0.131	-0.065
14	13.000	14.000	21.970	31.915	21.255	23.530	11.435	8.415	8.414	96.216	-0.874	-0.805	0.065	16.000	17.810	34.710	14.300	33.410	10.412	3.743	2.931	30.513	-0.074	-0.023	0.061	14.000	29.640	35.880	34.190	31.850	9.857	6.078	6.030	59.437	0.229	0.092	-0.140	20.000	18.395	34.385	18.395	30.290	10.641	4.095	3.627	38.595	-0.154	-0.130	0.065
15	14.000	15.000	22.035	32.240	21.320	23.725	11.228	8.545	8.545	95.941	0.130	-0.200	-0.329	17.000	17.940	34.710	14.365	33.410	10.401	3.804	2.931	30.483	1.880E-4	-0.061	-0.122	15.000	29.575	36.010	34.255	31.785	9.857	6.305	6.262	61.727	0.232	0.092	-0.135	21.000	18.460	34.385	18.395	30.160	10.727	4.226	3.793	40.687	0.166	0.130	-9.999E-4
16	15.000	16.000	22.035	32.565	21.385	23.855	11.112	8.734	8.730	97.006	0.185	-0.134	-0.324	18.000	17.875	34.710	14.430	33.410	10.457	3.682	2.858	29.883	-0.073	-0.061	0.061	16.000	29.705	35.880	34.320	31.720	10.103	6.213	6.154	62.175	-0.109	0.092	0.184	22.000	18.460	34.385	18.330	30.030	10.930	4.357	3.944	43.103	0.151	0.132	NaN
17	16.000	17.000	22.035	32.760	21.385	23.985	10.982	8.799	8.794	96.584	0.064	-0.130	-0.194	19.000	17.875	34.840	14.430	33.410	10.490	3.730	2.982	31.282	0.124	NaN	-0.050	17.000	29.640	35.880	34.385	31.590	10.112	6.397	6.329	63.996	0.175	0.135	-0.048	23.000	18.460	34.060	18.265	29.900	11.221	4.165	3.821	42.875	-0.123	0.133	0.325
18	17.000	18.000	21.970	32.825	21.450	24.180	10.982	8.661	8.651	95.012	-0.143	-0.199	-0.061	20.000	17.810	34.905	14.430	33.410	10.480	3.696	3.052	31.987	0.070	NaN	0.033	18.000	29.575	35.945	34.580	31.525	10.112	6.677	6.595	66.683	0.266	0.189	-0.092	24.000	18.460	34.125	18.265	29.900	11.192	4.229	3.888	43.518	0.067	NaN	-0.065
19	18.000	19.000	22.035	33.150	21.515	24.310	10.789	8.855	8.844	95.417	0.193	-0.134	-0.328	21.000	17.420	35.035	14.495	33.410	10.690	3.346	2.972	31.772	-0.080	-0.057	0.278	19.000	29.510	36.010	34.710	31.460	10.080	6.910	6.803	68.572	0.208	0.141	-0.092	25.000	18.460	34.125	18.265	29.835	11.223	4.294	3.960	44.439	0.071	0.065	NaN
20	19.000	20.000	22.035	33.020	21.515	24.310	10.868	8.726	8.710	94.657	-0.135	NaN	0.130	22.000	17.420	34.905	14.365	33.410	10.998	3.401	2.916	32.068	-0.056	0.117	0.057	20.000	29.575	36.075	34.905	31.395	9.938	7.093	6.989	69.459	0.187	0.189	0.006	26.000	18.460	33.995	18.265	29.835	11.192	4.165	3.830	42.863	-0.130	NaN	0.130
21	20.000	21.000	22.035	33.280	21.450	24.375	10.739	8.924	8.910	95.688	0.201	-0.061	-0.259	23.000	17.485	35.035	14.365	33.345	10.853	3.548	3.117	33.834	0.202	0.031	-0.119	21.000	29.510	36.075	35.035	31.265	9.999	7.325	7.195	71.948	0.206	0.183	-0.049	27.000	18.460	33.995	18.265	29.965	11.251	4.035	3.717	41.815	-0.113	-0.130	NaN
22	21.000	22.000	22.100	33.605	21.515	24.310	10.610	9.313	9.297	98.637	0.386	0.061	-0.328	24.000	17.485	34.840	14.430	33.410	11.038	3.373	2.832	31.257	-0.286	-0.086	0.083	22.000	29.705	36.010	35.360	31.070	10.284	7.509	7.370	75.792	0.174	0.373	0.190	28.000	18.460	33.930	18.265	29.965	11.192	3.970	3.654	40.898	-0.062	NaN	0.065
23	22.000	23.000	22.035	33.670	21.515	24.375	10.554	9.310	9.284	97.982	-0.012	-0.065	-0.061	25.000	17.485	34.645	14.365	33.345	11.225	3.380	2.722	30.555	-0.110	0.085	0.075	23.000	29.640	36.010	35.490	31.005	10.245	7.699	7.533	77.170	0.163	0.141	-0.049	29.000	18.460	34.125	18.265	29.965	11.163	4.165	3.817	42.605	0.163	NaN	-0.195
24	23.000	24.000	22.100	33.735	21.450	24.375	10.538	9.383	9.372	98.755	0.087	0.005	-0.069	26.000	17.485	34.645	14.365	33.345	11.093	3.380	2.750	30.505	0.028	NaN	NaN	24.000	29.510	36.075	35.750	30.875	10.205	8.123	7.916	80.782	0.383	0.283	-0.141	30.000	18.460	34.125	18.265	29.835	11.163	4.294	3.933	43.906	0.117	0.130	NaN
25	24.000	25.000	22.100	33.865	21.385	24.635	10.466	9.258	9.252	96.829	-0.120	-0.254	-0.130	27.000	17.355	34.580	14.300	33.345	11.272	3.295	2.668	30.069	-0.082	0.060	0.145	25.000	29.445	36.075	35.945	30.745	10.257	8.406	8.169	83.790	0.253	0.233	-0.050	31.000	18.460	34.255	18.265	29.835	11.075	4.424	4.031	44.646	0.098	NaN	-0.130
26	25.000	26.000	21.970	33.475	21.385	24.700	10.683	8.794	8.778	93.770	-0.474	-0.065	0.398	28.000	17.550	34.580	14.235	33.345	11.059	3.538	2.787	30.817	0.119	0.061	-0.183	26.000	29.510	36.075	36.140	30.550	10.102	8.630	8.425	85.113	0.256	0.275	0.050	32.000	18.460	34.385	18.265	29.900	10.932	4.489	4.064	44.426	0.033	-0.065	-0.130
27	26.000	27.000	21.905	33.670	21.515	24.830	10.562	8.849	8.811	93.068	0.034	-0.136	-0.192	29.000	17.680	34.710	14.105	33.280	11.025	3.850	3.077	33.927	0.291	0.145	-0.169	27.000	29.510	36.075	36.270	30.420	10.154	8.813	8.600	87.322	0.175	0.183	NaN	33.000	18.395	34.190	18.265	30.030	10.786	4.162	3.745	40.399	-0.319	-0.130	0.197
28	27.000	28.000	21.970	33.345	21.515	24.700	10.747	8.657	8.633	92.777	-0.179	0.130	0.321	30.000	17.745	34.775	13.910	33.215	10.936	4.140	3.318	36.289	0.241	0.205	-0.085	28.000	29.575	36.075	36.465	30.225	10.091	9.039	8.858	89.384	0.258	0.275	0.050	34.000	18.460	34.385	18.265	30.030	10.351	4.359	3.947	40.852	0.201	NaN	-0.198
29	28.000	29.000	21.905	33.605	21.515	24.570	10.636	9.043	9.000	95.722	0.367	0.130	-0.257	31.000	17.810	34.840	13.780	33.215	10.880	4.345	3.483	37.894	0.165	0.121	-0.085	29.000	29.575	36.075	36.725	30.030	10.154	9.363	9.147	92.874	0.289	0.324	NaN	35.000	18.395	34.385	18.330	30.030	10.438	4.355	3.881	40.514	-0.066	-9.700E-4	9.700E-4
30	29.000	30.000	21.840	33.670	21.450	24.310	10.581	9.368	9.315	98.561	0.315	0.262	-0.062	32.000	17.875	34.970	13.650	33.280	10.714	4.550	3.665	39.271	0.183	0.097	-0.109	30.000	29.705	35.945	36.855	29.965	10.336	9.321	9.100	94.057	-0.047	0.141	0.183	36.000	18.330	34.385	18.330	30.030	10.526	4.355	3.846	40.480	-0.036	NaN	3.980E-18
31	30.000	31.000	21.840	33.670	21.450	24.115	10.590	9.563	9.502	100.627	0.186	0.195	NaN	33.000	17.940	35.100	13.585	33.280	10.225	4.720	3.864	39.512	0.199	0.060	-0.110	31.000	29.770	35.815	36.985	29.835	10.439	9.371	9.124	95.244	0.024	0.183	0.133	37.000	18.395	34.320	18.265	30.095	10.381	4.227	3.791	39.356	-0.054	-0.063	0.063
32	31.000	32.000	21.840	33.540	21.450	23.985	10.665	9.563	9.496	101.273	-0.006	0.130	0.130	34.000	17.875	35.165	13.650	33.280	9.971	4.626	3.871	38.600	0.007	-0.059	0.033	32.000	29.835	35.685	37.115	29.835	10.491	9.339	9.051	94.953	-0.073	0.101	0.132	38.000	18.460	34.255	18.265	30.160	10.466	4.100	3.727	39.001	-0.065	-0.065	0.062
33	32.000	33.000	21.970	32.825	21.450	23.855	11.013	8.985	8.962	98.696	-0.534	0.130	0.706	35.000	17.680	35.100	13.910	33.345	10.186	4.158	3.536	36.018	-0.335	-0.263	0.204	33.000	29.640	35.945	37.180	29.705	9.989	9.787	9.583	95.722	0.532	0.133	-0.316	39.000	18.395	34.255	18.265	30.095	10.553	4.162	3.750	39.571	0.023	0.065	0.002
34	33.000	34.000	21.905	32.500	21.580	24.245	11.134	8.261	8.233	91.661	-0.729	-0.395	0.327	36.000	17.615	34.905	14.235	33.410	10.439	3.696	3.088	32.233	-0.448	-0.324	0.138	34.000	29.445	36.010	37.375	29.640	9.746	10.172	9.953	96.998	0.370	0.193	-0.193	40.000	18.460	34.125	18.265	30.160	10.668	3.970	3.638	38.811	-0.112	-0.065	0.127
35	34.000	35.000	21.905	32.565	21.580	24.505	11.134	8.067	8.039	89.507	-0.194	-0.260	-0.065	37.000	17.680	34.905	14.300	33.410	10.240	3.696	3.098	31.721	0.010	-0.059	-0.059	35.000	29.445	35.945	37.570	29.510	9.847	10.365	10.108	99.528	0.155	0.234	0.040	41.000	18.525	34.060	18.265	30.160	10.698	3.909	3.621	38.735	-0.017	NaN	0.061
36	35.000	36.000	21.905	32.695	21.580	24.505	11.069	8.196	8.168	90.411	0.129	NaN	-0.130	38.000	17.680	34.775	14.365	33.345	10.404	3.610	2.987	31.079	-0.111	-0.034	0.051	36.000	29.380	36.010	37.830	29.380	9.806	10.741	10.451	102.482	0.343	0.285	-0.091	42.000	18.525	34.190	18.265	30.160	10.610	4.038	3.721	39.478	0.100	NaN	-0.130
37	36.000	37.000	21.840	32.370	21.580	24.505	11.207	7.869	7.834	87.791	-0.334	NaN	0.327	39.000	17.680	34.710	14.365	33.345	10.514	3.585	2.919	30.686	-0.069	NaN	0.025	37.000	29.380	36.010	38.025	29.250	9.654	10.974	10.705	103.352	0.254	0.234	NaN	43.000	18.460	34.125	18.265	30.095	10.669	4.035	3.674	39.195	-0.047	0.065	0.068
38	37.000	38.000	21.775	32.500	21.645	24.570	11.151	7.931	7.876	87.821	0.042	-0.066	-0.129	40.000	17.810	34.645	14.430	33.410	10.523	3.599	2.793	29.393	-0.125	-0.083	-0.100	38.000	29.380	36.010	38.025	29.250	9.705	10.974	10.695	103.791	-0.010	NaN	NaN	44.000	18.395	33.995	18.265	30.160	10.872	3.837	3.475	37.784	-0.198	-0.065	0.132
39	38.000	39.000	21.775	32.565	21.645	24.505	11.151	8.061	8.005	89.257	0.129	0.065	-0.065	41.000	17.940	34.580	14.430	33.410	10.513	3.700	2.770	29.127	-0.023	NaN	-0.103	39.000	29.315	36.075	38.025	29.120	9.664	11.146	10.875	105.093	0.180	0.081	-0.091	45.000	18.395	34.320	18.265	30.160	10.614	4.162	3.730	39.588	0.254	NaN	-0.325
40	39.000	40.000	21.840	32.695	21.515	24.440	11.069	8.261	8.232	91.125	0.227	0.070	-0.132	42.000	18.070	34.515	14.430	33.345	10.537	3.823	2.814	29.651	0.043	0.020	-0.104	40.000	29.250	36.140	38.155	29.120	9.664	11.339	11.047	106.762	0.173	0.102	-0.091	46.000	18.330	34.450	18.265	30.160	10.500	4.290	3.802	39.922	0.072	NaN	-0.129
41	40.000	41.000	21.840	32.760	21.645	24.570	11.005	8.192	8.151	89.701	-0.081	-0.133	-0.065	43.000	18.200	34.580	14.430	33.410	10.392	3.947	2.880	29.930	0.066	-0.019	-0.143	41.000	29.185	36.270	38.285	28.665	9.522	11.859	11.633	110.771	0.586	0.392	-0.133	47.000	18.265	34.385	18.265	30.160	10.645	4.225	3.715	39.546	-0.087	NaN	0.065
42	41.000	42.000	21.840	32.695	21.645	24.635	11.078	8.062	8.018	88.818	-0.133	-0.065	0.065	44.000	18.070	34.580	14.365	33.345	10.513	3.905	2.924	30.745	0.044	0.082	0.123	42.000	29.380	36.205	38.480	28.600	9.654	11.859	11.647	112.448	0.014	0.191	0.191	NaN	NaN	NaN	NaN	NaN	NaN	NaN	NaN	NaN	NaN	NaN	NaN
43	42.000	43.000	21.840	32.630	21.645	24.700	11.086	7.932	7.884	87.403	-0.134	-0.065	0.065	45.000	18.070	34.515	14.365	33.345	10.602	3.885	2.874	30.471	-0.050	NaN	0.020	43.000	29.510	36.075	38.545	28.730	9.746	11.644	11.407	111.172	-0.240	-0.032	0.183	49.000	18.265	34.385	18.265	30.160	10.962	4.225	3.733	40.919	3.733	3.980E-18	0.520
44	43.000	44.000	21.840	32.760	21.710	24.765	11.022	7.996	7.939	87.500	0.055	-0.066	-0.130	46.000	18.070	34.645	14.300	33.345	10.457	3.988	3.021	31.595	0.147	0.061	-0.042	44.000	29.510	36.140	38.805	28.470	9.746	12.051	11.823	115.228	0.416	0.366	-0.041	NaN	NaN	NaN	NaN	NaN	NaN	NaN	NaN	NaN	NaN	NaN	NaN
45	44.000	45.000	21.840	32.695	21.710	24.830	11.095	7.866	7.805	86.600	-0.134	-0.065	0.065	47.000	18.005	34.580	14.365	33.345	10.602	3.844	2.898	30.720	-0.124	-0.062	0.082	45.000	29.575	36.010	38.740	28.405	9.847	11.909	11.671	114.924	-0.152	-0.009	0.133	NaN	NaN	NaN	NaN	NaN	NaN	NaN	NaN	NaN	NaN	NaN	NaN
46	45.000	46.000	21.840	32.695	21.645	24.765	11.086	7.932	7.884	87.403	0.079	0.067	NaN	NaN	NaN	NaN	NaN	NaN	NaN	NaN	NaN	NaN	NaN	NaN	NaN	46.000	29.575	36.075	39.000	28.210	9.837	12.276	12.059	118.625	0.387	0.325	-0.042	NaN	NaN	NaN	NaN	NaN	NaN	NaN	NaN	NaN	NaN	NaN	NaN
47	46.000	47.000	21.840	32.825	21.645	24.700	11.022	8.127	8.076	89.017	0.192	0.065	-0.130	49.000	17.940	34.515	14.430	33.410	11.005	3.680	2.701	29.723	2.701	NaN	NaN	47.000	29.510	36.140	38.350	28.860	9.796	11.452	11.224	109.951	-0.835	-0.915	-0.091	NaN	NaN	NaN	NaN	NaN	NaN	NaN	NaN	NaN	NaN	NaN	NaN
48	47.000	48.000	21.905	32.825	21.645	24.635	11.013	8.194	8.154	89.807	0.078	0.065	-0.002	NaN	NaN	NaN	NaN	NaN	NaN	NaN	NaN	NaN	NaN	NaN	NaN	48.000	29.445	36.140	38.090	29.315	9.755	11.014	10.735	104.725	-0.489	-0.486	-0.051	NaN	NaN	NaN	NaN	NaN	NaN	NaN	NaN	NaN	NaN	NaN	NaN
49	48.000	49.000	21.710	33.540	21.645	24.635	10.665	8.905	8.803	93.880	0.648	NaN	-0.714	NaN	NaN	NaN	NaN	NaN	NaN	NaN	NaN	NaN	NaN	NaN	NaN	49.000	29.640	36.010	37.700	29.510	10.193	10.354	10.074	102.684	-0.661	-0.426	0.233	NaN	NaN	NaN	NaN	NaN	NaN	NaN	NaN	NaN	NaN	NaN	NaN
50	49.000	50.000	21.775	33.540	21.645	24.700	10.655	8.841	8.756	93.296	-0.046	-0.065	-9.558E-4	NaN	NaN	NaN	NaN	NaN	NaN	NaN	NaN	NaN	NaN	NaN	NaN	50.000	29.705	35.945	37.895	29.380	10.284	10.496	10.208	104.979	0.134	0.233	0.091	NaN	NaN	NaN	NaN	NaN	NaN	NaN	NaN	NaN	NaN	NaN	NaN
51	50.000	51.000	21.840	33.475	21.645	24.700	10.719	8.777	8.703	93.288	-0.053	NaN	0.064	NaN	NaN	NaN	NaN	NaN	NaN	NaN	NaN	NaN	NaN	NaN	NaN	51.000	29.770	35.880	37.700	29.445	10.336	10.212	9.936	102.701	-0.271	-0.192	0.091	57.000	18.265	34.515	18.330	29.900	11.215	4.615	3.953	44.329	3.953	-0.130	1.161
52	51.000	52.000	21.840	33.605	21.645	24.700	10.686	8.907	8.808	94.125	0.105	NaN	-0.130	NaN	NaN	NaN	NaN	NaN	NaN	NaN	NaN	NaN	NaN	NaN	NaN	52.000	30.030	35.620	37.765	29.315	10.634	9.979	9.682	102.959	-0.254	0.133	0.366	58.000	18.265	34.320	18.330	29.835	11.352	4.485	3.872	43.948	-0.081	0.065	0.195
53	52.000	53.000	21.840	33.280	21.580	24.635	10.825	8.649	8.558	92.646	-0.250	0.067	0.325	NaN	NaN	NaN	NaN	NaN	NaN	NaN	NaN	NaN	NaN	NaN	NaN	53.000	30.290	35.425	37.375	29.770	10.752	9.065	8.804	94.665	-0.878	-0.589	0.325	NaN	NaN	NaN	NaN	NaN	NaN	NaN	NaN	NaN	NaN	NaN	NaN
54	53.000	54.000	21.775	33.410	21.580	24.635	10.797	8.777	8.648	93.377	0.090	NaN	-0.129	NaN	NaN	NaN	NaN	NaN	NaN	NaN	NaN	NaN	NaN	NaN	NaN	54.000	30.485	35.230	37.310	29.705	10.998	8.781	8.523	93.732	-0.282	-0.010	0.274	NaN	NaN	NaN	NaN	NaN	NaN	NaN	NaN	NaN	NaN	NaN	NaN
55	54.000	55.000	21.775	33.475	21.645	24.765	10.797	8.711	8.572	92.553	-0.076	-0.131	-0.065	NaN	NaN	NaN	NaN	NaN	NaN	NaN	NaN	NaN	NaN	NaN	NaN	55.000	30.550	35.230	37.310	29.705	11.089	8.731	8.486	94.099	-0.037	NaN	0.050	NaN	NaN	NaN	NaN	NaN	NaN	NaN	NaN	NaN	NaN	NaN	NaN
56	55.000	56.000	21.840	33.345	21.645	24.765	10.797	8.582	8.457	91.311	-0.115	NaN	0.128	NaN	NaN	NaN	NaN	NaN	NaN	NaN	NaN	NaN	NaN	NaN	NaN	56.000	30.615	35.165	37.310	29.770	11.037	8.598	8.350	92.164	-0.136	-0.041	0.091	NaN	NaN	NaN	NaN	NaN	NaN	NaN	NaN	NaN	NaN	NaN	NaN
57	56.000	57.000	21.840	33.735	21.645	24.700	10.670	9.037	8.900	94.957	0.443	0.065	-0.390	NaN	NaN	NaN	NaN	NaN	NaN	NaN	NaN	NaN	NaN	NaN	NaN	57.000	30.615	35.165	37.245	29.835	11.245	8.507	8.230	92.544	-0.120	-0.091	NaN	NaN	NaN	NaN	NaN	NaN	NaN	NaN	NaN	NaN	NaN	NaN	NaN
58	57.000	58.000	21.775	33.735	21.645	24.700	10.670	9.036	8.887	94.822	-0.013	NaN	9.352E-4	NaN	NaN	NaN	NaN	NaN	NaN	NaN	NaN	NaN	NaN	NaN	NaN	58.000	30.485	35.230	37.570	29.445	11.154	9.147	8.863	98.865	0.634	0.498	-0.142	NaN	NaN	NaN	NaN	NaN	NaN	NaN	NaN	NaN	NaN	NaN	NaN
59	58.000	59.000	21.840	33.735	21.645	24.635	10.657	9.102	8.973	95.624	0.086	0.065	-0.001	NaN	NaN	NaN	NaN	NaN	NaN	NaN	NaN	NaN	NaN	NaN	NaN	59.000	30.550	35.230	37.505	29.510	11.193	9.005	8.744	97.872	-0.119	-0.091	0.050	NaN	NaN	NaN	NaN	NaN	NaN	NaN	NaN	NaN	NaN	NaN	NaN
60	59.000	60.000	21.840	33.670	21.645	24.635	10.657	9.037	8.909	94.944	-0.064	NaN	0.065	NaN	NaN	NaN	NaN	NaN	NaN	NaN	NaN	NaN	NaN	NaN	NaN	60.000	30.485	35.295	37.440	29.510	11.050	9.046	8.801	97.251	0.057	-0.050	-0.092	NaN	NaN	NaN	NaN	NaN	NaN	NaN	NaN	NaN	NaN	NaN	NaN
61	60.000	61.000	21.970	33.085	21.645	24.700	10.953	8.391	8.316	91.087	-0.593	-0.065	0.580	NaN	NaN	NaN	NaN	NaN	NaN	NaN	NaN	NaN	NaN	NaN	NaN	61.000	30.420	35.230	37.895	28.990	10.855	9.737	9.490	103.018	0.689	0.683	-0.008	NaN	NaN	NaN	NaN	NaN	NaN	NaN	NaN	NaN	NaN	NaN	NaN
62	61.000	62.000	21.970	33.475	21.645	24.700	10.761	8.781	8.696	93.584	0.380	NaN	-0.390	NaN	NaN	NaN	NaN	NaN	NaN	NaN	NaN	NaN	NaN	NaN	NaN	62.000	30.420	35.295	37.960	29.055	10.959	9.787	9.513	104.256	0.023	0.009	-0.041	NaN	NaN	NaN	NaN	NaN	NaN	NaN	NaN	NaN	NaN	NaN	NaN
63	62.000	63.000	21.970	33.215	21.580	24.570	10.889	8.654	8.582	93.453	-0.114	0.133	0.260	NaN	NaN	NaN	NaN	NaN	NaN	NaN	NaN	NaN	NaN	NaN	NaN	63.000	30.485	35.165	37.765	29.185	10.998	9.421	9.160	100.741	-0.353	-0.233	0.133	69.000	18.330	34.450	18.135	29.120	10.925	5.334	4.697	51.313	4.697	0.135	0.859
64	63.000	64.000	21.905	32.890	21.580	24.570	11.029	8.326	8.246	90.947	-0.336	NaN	0.327	NaN	NaN	NaN	NaN	NaN	NaN	NaN	NaN	NaN	NaN	NaN	NaN	64.000	30.485	35.165	37.765	29.120	10.843	9.463	9.235	100.133	0.075	0.042	NaN	70.000	18.330	34.385	18.135	28.990	10.949	5.399	4.774	52.263	0.077	0.130	0.065
65	64.000	65.000	21.905	32.955	21.580	24.505	11.029	8.456	8.374	92.359	0.128	0.065	-0.065	NaN	NaN	NaN	NaN	NaN	NaN	NaN	NaN	NaN	NaN	NaN	NaN	65.000	30.485	35.165	37.440	29.445	10.895	9.005	8.771	95.561	-0.463	-0.457	NaN	71.000	18.330	34.450	18.135	28.925	10.949	5.528	4.886	53.497	0.113	0.065	-0.065
66	65.000	66.000	21.905	32.890	21.580	24.505	11.029	8.391	8.310	91.653	-0.064	NaN	0.065	NaN	NaN	NaN	NaN	NaN	NaN	NaN	NaN	NaN	NaN	NaN	NaN	66.000	30.420	35.230	37.245	29.640	10.752	8.822	8.594	92.405	-0.177	-0.274	-0.091	72.000	18.265	34.320	18.200	28.860	11.037	5.460	4.759	52.529	-0.127	0.064	0.131
67	66.000	67.000	21.905	32.955	21.580	24.700	11.029	8.261	8.182	90.242	-0.128	-0.195	-0.065	69.000	18.005	34.645	14.300	33.280	10.928	3.948	3.136	34.273	3.136	NaN	NaN	67.000	30.420	35.165	36.985	29.835	10.855	8.456	8.215	89.177	-0.379	-0.325	0.041	73.000	18.265	34.255	18.200	28.730	11.207	5.525	4.839	54.228	0.080	0.130	0.065
68	67.000	68.000	21.905	33.085	21.710	24.895	10.965	8.192	8.094	88.750	-0.088	-0.198	-0.130	70.000	17.940	34.645	14.235	33.280	10.928	3.948	3.136	34.273	1.332E-15	0.061	0.061	68.000	30.485	35.165	32.045	33.670	10.946	2.161	2.134	23.364	-6.081	-6.220	0.047	74.000	18.265	34.255	18.200	28.665	11.118	5.590	4.901	54.494	0.062	0.065	NaN
69	68.000	69.000	21.905	33.085	21.645	24.765	10.965	8.324	8.234	90.280	0.139	0.132	NaN	71.000	18.070	34.645	14.170	33.215	10.914	4.154	3.262	35.600	0.126	0.083	-0.122	69.000	30.420	35.165	36.660	30.030	10.907	8.081	7.857	85.691	5.722	5.876	-0.050	75.000	18.265	34.320	18.200	28.730	11.061	5.590	4.894	54.131	-0.008	-0.065	-0.065
70	69.000	70.000	21.905	33.085	21.710	24.960	10.953	8.127	8.037	88.036	-0.196	-0.197	NaN	72.000	18.070	34.580	14.235	33.280	10.914	4.049	3.117	34.020	-0.145	-0.082	0.021	70.000	30.355	35.295	36.465	30.225	10.804	7.940	7.739	83.613	-0.117	-0.275	-0.133	76.000	18.200	34.255	18.200	28.730	11.263	5.525	4.815	54.228	-0.079	NaN	0.065
71	70.000	71.000	21.905	33.280	21.710	24.960	10.825	8.322	8.227	89.059	0.190	NaN	-0.195	73.000	18.005	34.515	14.040	33.215	11.114	4.173	3.174	35.275	0.057	0.206	0.082	71.000	30.355	35.165	31.590	34.060	10.959	1.657	1.625	17.804	-6.115	-6.190	0.087	77.000	18.330	34.255	18.200	28.535	11.257	5.721	5.083	57.215	0.268	0.195	-0.003
72	71.000	72.000	21.905	33.215	21.840	25.025	10.825	8.190	8.076	87.428	-0.151	-0.066	0.065	74.000	17.940	34.515	13.975	33.150	11.059	4.193	3.237	35.803	0.064	0.083	0.061	72.000	30.420	35.165	36.400	30.160	10.946	7.798	7.604	83.241	5.980	6.192	0.050	78.000	18.330	34.255	18.200	28.470	11.371	5.786	5.154	58.609	0.072	0.065	NaN
73	72.000	73.000	21.840	33.605	21.905	25.675	10.581	7.930	7.782	82.345	-0.294	-0.649	-0.391	75.000	18.005	34.515	13.910	33.150	11.025	4.317	3.291	36.289	0.054	0.062	-0.062	73.000	30.290	35.295	36.400	30.225	10.868	7.940	7.718	83.875	0.113	-0.042	-0.183	79.000	18.265	33.865	18.200	28.275	11.689	5.590	4.973	58.128	-0.181	0.195	0.391
74	73.000	74.000	21.905	33.605	21.840	26.260	10.494	7.345	7.245	76.029	-0.537	-0.584	-5.752E-4	76.000	17.940	34.515	13.715	33.085	11.170	4.460	3.411	38.105	0.120	0.206	0.062	74.000	30.225	35.360	36.335	30.355	10.764	7.898	7.679	82.658	-0.039	-0.133	-0.091	80.000	18.330	33.995	18.265	28.145	11.658	5.850	5.216	60.810	0.243	0.129	-0.131
75	74.000	75.000	21.905	33.800	21.840	26.390	10.302	7.410	7.305	75.256	0.060	-0.130	-0.195	77.000	17.940	34.580	13.585	33.085	11.170	4.604	3.534	39.478	0.123	0.123	-0.021	75.000	30.160	35.490	36.335	30.355	10.621	8.031	7.826	83.127	0.147	NaN	-0.133	81.000	18.395	34.255	18.200	28.145	11.425	6.113	5.512	62.982	0.296	0.002	-0.262
76	75.000	76.000	21.840	33.930	21.840	26.780	10.314	7.150	7.030	72.501	-0.275	-0.390	-0.130	78.000	18.005	34.515	13.520	33.020	11.304	4.728	3.559	40.230	0.025	0.082	-0.041	76.000	30.160	35.490	36.270	30.550	10.725	7.857	7.618	81.703	-0.208	-0.173	NaN	82.000	18.395	34.255	18.330	28.665	11.483	5.590	4.998	57.388	-0.515	-0.521	NaN
77	76.000	77.000	21.840	33.800	21.840	26.910	10.505	6.890	6.778	71.208	-0.251	-0.130	0.130	79.000	17.810	34.255	14.040	33.215	11.571	3.911	2.821	32.642	-0.738	-0.553	0.257	77.000	30.160	35.425	32.045	33.670	10.829	2.576	2.532	27.416	-5.086	-5.218	0.044	83.000	18.460	34.255	18.330	28.860	11.338	5.397	4.854	55.031	-0.144	-0.195	-0.002
78	77.000	78.000	21.840	33.930	21.840	26.975	10.505	6.955	6.842	71.880	0.064	-0.065	-0.130	80.000	18.005	34.450	14.495	33.345	11.416	3.680	2.715	30.995	-0.106	-0.473	-0.245	78.000	30.290	35.295	36.400	30.680	11.116	7.657	7.333	81.509	4.801	5.277	0.182	84.000	18.395	34.190	18.330	28.990	11.456	5.200	4.633	53.074	-0.221	-0.130	0.066
79	78.000	79.000	21.905	33.995	21.840	26.975	10.366	7.020	6.922	71.757	0.080	NaN	-0.066	81.000	18.070	34.580	14.365	33.280	11.295	3.926	2.963	33.470	0.248	0.144	-0.104	79.000	30.225	35.360	36.270	30.875	10.972	7.527	7.194	78.940	-0.138	-0.221	-0.091	85.000	18.460	34.255	18.330	29.055	11.338	5.202	4.680	53.066	0.047	-0.065	-0.067
80	79.000	80.000	21.970	34.385	21.840	26.975	10.099	7.411	7.320	73.921	0.397	NaN	-0.391	82.000	18.135	34.580	14.105	33.215	11.320	4.255	3.158	35.752	0.195	0.267	-0.062	80.000	30.225	35.425	36.270	30.810	11.025	7.605	7.292	80.389	0.097	0.039	-0.039	86.000	18.460	34.255	18.330	29.185	11.280	5.072	4.559	51.427	-0.121	-0.130	NaN
81	80.000	81.000	21.970	34.710	21.840	26.910	9.831	7.801	7.706	75.763	0.386	0.065	-0.325	83.000	18.135	34.645	13.910	33.085	11.150	4.504	3.449	38.452	0.290	0.228	-0.023	81.000	30.095	35.425	36.010	31.135	11.039	7.307	6.934	76.544	-0.358	-0.401	-0.105	87.000	18.460	34.190	18.330	29.315	11.396	4.877	4.397	50.109	-0.162	-0.130	0.065
82	81.000	82.000	21.905	34.775	21.840	26.910	9.843	7.865	7.751	76.287	0.044	NaN	-0.064	84.000	18.070	34.645	13.585	32.890	11.215	4.816	3.777	42.360	0.328	0.374	0.061	82.000	30.160	35.425	35.880	31.135	11.130	7.150	6.823	75.940	-0.111	-0.104	0.052	88.000	18.395	34.190	18.330	29.575	11.425	4.615	4.126	47.138	-0.271	-0.260	9.154E-4
83	82.000	83.000	21.840	34.645	21.840	26.910	9.855	7.735	7.602	74.913	-0.149	NaN	0.130	85.000	18.265	34.775	13.390	32.890	10.973	5.227	4.038	44.312	0.261	0.182	-0.229	83.000	30.160	35.490	35.945	31.135	10.972	7.241	6.936	76.101	0.113	0.052	-0.039	89.000	18.395	34.190	18.330	29.705	11.456	4.485	4.000	45.824	-0.126	-0.130	NaN
84	83.000	84.000	21.775	34.775	21.840	26.845	9.752	7.930	7.757	75.644	0.155	0.065	-0.131	86.000	18.200	34.775	13.260	32.825	10.949	5.311	4.154	45.478	0.115	0.145	0.060	84.000	30.160	35.425	35.815	31.135	10.987	7.098	6.789	74.592	-0.146	-0.104	0.039	90.000	18.395	34.255	18.265	29.900	10.828	4.357	3.855	41.739	-0.145	-0.193	-0.065
85	84.000	85.000	21.840	34.125	21.775	26.780	10.366	7.345	7.242	75.074	-0.515	0.066	0.649	87.000	18.005	34.580	13.130	32.760	11.271	5.204	4.020	45.313	-0.134	0.145	0.251	85.000	30.095	35.490	35.750	31.135	10.934	7.138	6.849	74.888	0.060	-0.051	-0.091	91.000	18.395	34.255	18.265	30.160	10.860	4.097	3.619	39.297	-0.236	-0.260	NaN
86	85.000	86.000	21.580	34.905	21.775	26.650	9.588	8.257	8.016	76.861	0.774	0.130	-0.786	88.000	18.005	34.515	13.650	33.020	11.328	4.604	3.470	39.301	-0.551	-0.576	0.021	86.000	30.160	35.490	35.815	31.200	10.920	7.098	6.813	74.402	-0.036	0.012	0.052	92.000	18.395	34.190	18.265	30.225	11.030	3.967	3.522	38.845	-0.097	-0.065	0.065
87	86.000	87.000	21.580	34.905	21.775	26.520	9.652	8.387	8.146	78.623	0.130	0.130	NaN	89.000	18.005	34.515	13.845	33.150	11.360	4.378	3.274	37.193	-0.196	-0.226	NaN	87.000	30.095	35.555	35.685	31.395	10.882	6.968	6.660	72.476	-0.153	-0.221	-0.091	93.000	18.460	34.255	18.265	30.225	10.941	4.035	3.614	39.546	0.093	NaN	-0.068
88	87.000	88.000	21.515	34.970	21.710	26.455	9.603	8.517	8.256	79.282	0.110	0.063	-0.066	90.000	18.070	34.515	13.845	33.150	10.769	4.440	3.380	36.403	0.106	NaN	-0.062	88.000	30.095	35.490	35.685	31.330	10.934	6.968	6.653	72.746	-0.007	0.039	0.039	94.000	18.460	34.255	18.265	30.290	10.828	3.970	3.547	38.409	-0.067	-0.065	NaN
89	88.000	89.000	21.450	34.970	21.710	26.325	9.633	8.649	8.339	80.326	0.083	0.130	-0.002	91.000	18.070	34.645	14.040	33.215	10.693	4.276	3.364	35.972	-0.016	-0.206	-0.043	89.000	30.160	35.490	35.685	31.265	10.934	6.955	6.667	72.902	0.014	0.039	0.052	95.000	18.460	34.190	18.265	30.225	10.379	3.970	3.660	37.987	0.113	0.065	0.065
90	89.000	90.000	21.450	34.905	21.710	26.130	9.065	8.779	8.429	76.409	0.090	0.195	0.065	92.000	18.070	34.645	14.300	33.280	10.804	4.010	3.154	34.075	-0.210	-0.267	NaN	90.000	30.290	35.360	35.555	31.330	10.598	6.630	6.425	68.094	-0.242	-0.143	0.182	96.000	18.395	34.190	18.265	30.225	10.747	3.967	3.494	37.556	-0.165	NaN	0.002
91	90.000	91.000	21.450	34.970	21.645	26.000	9.019	8.972	8.612	77.672	0.183	0.129	-0.065	93.000	18.135	34.710	14.365	33.280	10.714	4.032	3.204	34.332	0.050	-0.061	-0.084	91.000	30.290	35.360	35.620	31.330	10.558	6.682	6.457	68.175	0.032	0.052	NaN	97.000	18.395	34.190	18.265	30.160	10.804	4.032	3.556	38.422	0.062	0.065	NaN
92	91.000	92.000	21.515	34.970	21.645	25.870	9.128	9.101	8.780	80.148	0.168	0.130	9.285E-4	94.000	18.070	34.645	14.430	33.280	10.693	3.888	3.100	33.154	-0.104	-0.061	0.084	92.000	30.290	35.360	35.425	31.330	10.661	6.528	6.325	67.431	-0.132	-0.153	NaN	98.000	18.395	34.190	18.265	30.160	10.804	4.032	3.556	38.422	NaN	NaN	NaN
93	92.000	93.000	21.515	35.035	21.710	25.935	9.065	9.102	8.760	79.409	-0.021	-0.064	-0.065	95.000	18.070	34.580	14.430	33.345	10.209	3.844	2.823	28.823	-0.277	-0.021	0.021	93.000	30.290	35.425	35.490	31.460	10.609	6.539	6.320	67.047	-0.006	-0.027	-0.039	99.000	18.395	34.255	18.265	30.225	10.724	4.032	3.535	37.907	-0.022	-0.065	-0.065
94	93.000	94.000	21.580	35.100	21.710	25.740	8.860	9.361	9.032	80.022	0.272	0.195	-0.064	96.000	18.135	34.645	14.430	33.345	10.494	3.926	3.092	32.444	0.268	NaN	-0.083	94.000	30.355	35.360	35.425	31.590	10.598	6.318	6.100	64.651	-0.219	-0.130	0.091	100.000	18.395	34.190	18.265	30.225	10.804	3.967	3.500	37.814	-0.035	NaN	0.065
95	94.000	95.000	21.580	35.035	21.775	25.415	8.624	9.622	9.468	81.648	0.436	0.326	0.065	97.000	18.070	34.645	14.430	33.345	10.584	3.865	3.061	32.397	-0.031	NaN	0.061	95.000	28.730	36.140	35.230	31.655	9.401	7.897	7.535	70.836	1.435	-0.197	-1.780	101.000	18.395	34.255	18.265	30.160	10.691	4.097	3.601	38.498	0.101	0.065	-0.065
96	95.000	96.000	21.645	35.100	21.775	25.155	8.655	9.946	9.603	83.110	0.135	0.260	-0.064	98.000	18.070	34.515	14.365	33.280	10.693	3.905	3.025	32.351	-0.036	0.082	0.041	96.000	30.420	35.295	35.165	31.720	10.537	5.941	5.764	60.739	-1.771	-0.091	1.858	102.000	18.330	34.125	18.265	30.030	10.949	4.096	3.582	39.216	-0.019	0.130	0.131
97	96.000	97.000	21.710	34.970	21.710	25.090	8.829	9.880	9.602	84.770	-6.455E-4	0.065	0.130	99.000	18.135	34.580	14.300	33.280	10.584	4.049	3.166	33.513	0.141	0.062	-0.082	97.000	30.420	35.230	35.100	31.785	10.639	5.811	5.611	59.691	-0.153	-0.091	0.039	103.000	18.330	34.125	18.200	30.095	11.005	4.032	3.564	39.216	-0.018	-0.063	NaN
98	97.000	98.000	21.775	34.970	21.710	24.960	8.813	10.010	9.760	86.017	0.158	0.130	-4.221E-4	100.000	18.070	34.515	14.300	33.215	10.693	3.988	3.115	33.310	-0.051	0.021	0.083	98.000	30.420	35.230	34.970	31.915	10.639	5.630	5.428	57.747	-0.183	-0.182	NaN	104.000	18.395	34.190	18.200	30.160	10.941	4.035	3.614	39.546	0.051	-0.065	-0.068
99	98.000	99.000	21.905	34.450	21.775	24.830	9.243	9.621	9.431	87.170	-0.329	0.129	0.518	101.000	18.070	34.580	14.300	33.280	10.584	3.988	3.131	33.141	0.016	-0.021	-0.021	99.000	30.485	35.165	34.905	31.980	10.639	5.448	5.245	55.804	-0.183	-0.091	0.091	105.000	18.330	34.190	18.200	30.095	10.973	4.097	3.630	39.829	0.015	0.065	0.002
100	99.000	100.000	21.840	34.580	21.775	25.220	9.180	9.360	9.160	84.086	-0.271	-0.390	-0.130	102.000	18.005	34.515	14.170	33.280	10.783	4.029	3.100	33.424	-0.032	0.124	0.082	100.000	30.355	35.360	34.775	32.045	10.496	5.525	5.351	56.167	0.106	-0.143	-0.221	106.000	18.330	34.190	18.200	30.095	10.941	4.097	3.640	39.821	0.010	NaN	NaN
101	100.000	101.000	21.840	34.580	21.775	25.415	9.116	9.165	8.967	81.741	-0.193	-0.195	NaN	103.000	17.940	34.450	14.105	33.215	10.928	4.029	3.096	33.834	-0.004	0.082	0.082	101.000	30.420	35.295	34.710	32.045	10.537	5.382	5.225	55.060	-0.126	-0.052	0.091	107.000	18.265	34.060	18.200	30.095	11.143	3.966	3.501	39.009	-0.139	NaN	0.131
102	101.000	102.000	21.775	34.385	21.840	25.675	9.447	8.710	8.496	80.262	-0.471	-0.260	0.195	104.000	18.070	34.515	14.040	33.150	10.825	4.255	3.269	35.389	0.173	0.082	-0.144	102.000	30.355	35.360	34.710	32.110	10.547	5.434	5.254	55.419	0.029	-0.039	-0.091	NaN	NaN	NaN	NaN	NaN	NaN	NaN	NaN	NaN	NaN	NaN	NaN
103	102.000	103.000	21.775	34.385	21.840	25.805	9.511	8.580	8.371	79.620	-0.124	-0.130	NaN	105.000	18.070	34.515	13.780	33.085	10.825	4.522	3.461	37.459	0.191	0.267	NaN	103.000	30.420	35.295	34.645	32.240	10.689	5.214	5.017	53.628	-0.238	-0.129	0.091	NaN	NaN	NaN	NaN	NaN	NaN	NaN	NaN	NaN	NaN	NaN	NaN
104	103.000	104.000	21.775	34.515	21.840	26.130	9.434	8.385	8.190	77.267	-0.181	-0.325	-0.130	106.000	18.005	34.450	13.585	32.955	10.880	4.666	3.575	38.891	0.114	0.226	0.082	104.000	30.225	35.490	34.515	32.305	10.507	5.343	5.156	54.177	0.139	-0.143	-0.273	NaN	NaN	NaN	NaN	NaN	NaN	NaN	NaN	NaN	NaN	NaN	NaN
105	104.000	105.000	21.840	34.515	21.840	26.325	9.421	8.190	8.024	75.594	-0.166	-0.195	3.980E-18	107.000	17.940	34.320	13.520	32.955	11.081	4.626	3.451	38.236	-0.124	0.062	0.100	105.000	30.225	35.425	34.385	32.305	10.558	5.200	5.020	52.998	-0.137	-0.104	0.039	111.000	18.330	34.255	18.200	30.030	11.081	4.227	3.779	41.878	3.779	NaN	NaN
106	105.000	106.000	21.840	34.450	21.905	26.455	9.472	7.995	7.834	74.195	-0.191	-0.129	0.065	NaN	NaN	NaN	NaN	NaN	NaN	NaN	NaN	NaN	NaN	NaN	NaN	106.000	30.160	35.555	30.810	34.775	10.456	1.015	1.015	10.613	-4.005	-4.186	-0.141	112.000	18.395	34.125	18.200	29.965	11.310	4.165	3.773	42.668	-0.007	0.065	0.127
107	106.000	107.000	21.580	34.580	21.905	26.585	9.461	8.002	7.728	73.118	-0.106	-0.130	-0.140	NaN	NaN	NaN	NaN	NaN	NaN	NaN	NaN	NaN	NaN	NaN	NaN	107.000	30.095	35.685	34.190	32.500	10.365	5.188	5.039	52.229	4.024	4.065	-0.131	113.000	18.330	34.255	18.265	30.030	11.055	4.226	3.733	41.266	-0.040	-0.066	-0.129
108	107.000	108.000	21.515	34.515	21.905	26.585	9.652	7.940	7.660	73.929	-0.068	NaN	0.062	NaN	NaN	NaN	NaN	NaN	NaN	NaN	NaN	NaN	NaN	NaN	NaN	108.000	29.965	35.750	34.125	32.565	10.376	5.239	5.068	52.584	0.029	-0.091	-0.143	114.000	18.330	34.255	18.265	29.965	11.055	4.290	3.790	41.895	0.057	0.065	NaN
109	108.000	109.000	21.580	34.450	21.905	26.390	9.793	8.067	7.793	76.316	0.133	0.195	0.068	111.000	18.135	34.515	13.260	32.955	10.949	5.119	3.783	41.422	3.783	0.062	0.166	109.000	30.095	35.555	34.060	32.435	10.582	5.045	4.878	51.621	-0.190	0.029	0.223	115.000	18.330	34.320	18.265	29.965	11.341	4.355	3.875	43.940	0.085	NaN	-0.065
110	109.000	110.000	21.645	34.580	21.840	26.195	9.574	8.387	8.156	78.091	0.363	0.193	-0.128	112.000	18.135	34.515	13.260	32.890	11.094	5.139	3.837	42.567	0.054	0.021	NaN	110.000	30.095	35.620	33.995	32.695	10.518	4.875	4.700	49.433	-0.178	-0.208	-0.039	NaN	NaN	NaN	NaN	NaN	NaN	NaN	NaN	NaN	NaN	NaN	NaN
111	110.000	111.000	21.450	34.905	21.775	26.000	9.349	8.911	8.593	80.338	0.437	0.192	-0.332	113.000	18.070	34.450	13.390	32.890	11.014	4.933	3.719	40.966	-0.118	-0.123	0.082	111.000	30.095	35.490	33.865	32.630	10.712	4.732	4.561	48.858	-0.139	-0.064	0.079	117.000	18.460	34.060	18.265	29.705	11.541	4.359	3.964	45.753	3.964	NaN	NaN
112	111.000	112.000	21.450	34.905	21.775	26.000	9.491	8.911	8.585	81.475	-0.008	NaN	NaN	114.000	18.005	34.515	13.455	32.955	10.991	4.810	3.679	40.433	-0.041	-0.083	0.040	112.000	30.160	35.490	33.670	32.435	10.816	4.653	4.551	49.225	-0.010	-0.019	0.049	118.000	18.460	34.125	18.265	29.575	11.233	4.554	4.239	47.616	0.275	0.130	-0.065
113	112.000	113.000	21.970	33.280	21.840	26.000	10.793	7.281	7.211	77.825	-1.374	-0.001	1.615	115.000	18.005	34.580	13.455	32.955	11.271	4.831	3.688	41.574	0.010	NaN	-0.022	113.000	30.030	35.555	33.930	32.760	10.530	4.798	4.585	48.279	0.034	0.022	-0.144	119.000	18.395	33.800	18.265	29.510	11.378	4.292	3.974	45.216	-0.265	0.065	0.327
114	113.000	114.000	21.905	33.280	21.840	25.935	10.804	7.345	7.258	78.412	0.047	0.065	5.752E-4	NaN	NaN	NaN	NaN	NaN	NaN	NaN	NaN	NaN	NaN	NaN	NaN	114.000	30.030	35.555	33.865	32.760	10.530	4.745	4.545	47.865	-0.039	-0.053	NaN	120.000	18.395	33.865	18.200	29.380	12.170	4.489	3.867	47.062	-0.107	0.133	-0.065
115	114.000	115.000	21.385	34.645	21.840	25.610	9.949	9.046	8.692	86.469	1.434	0.325	-1.389	117.000	18.200	34.645	13.520	33.020	11.150	4.954	3.730	41.595	3.730	-0.021	0.184	115.000	30.095	35.555	33.800	32.890	10.882	4.564	4.340	47.227	-0.205	-0.129	0.053	121.000	18.460	33.995	18.135	29.315	12.064	4.691	4.132	49.851	0.265	0.069	-0.134
116	115.000	116.000	21.385	34.710	21.840	25.415	10.012	9.306	8.948	89.591	0.257	0.195	-0.065	118.000	18.070	34.580	13.520	33.020	10.988	4.810	3.439	37.788	-0.291	NaN	0.144	116.000	30.160	35.490	33.800	32.890	11.077	4.473	4.241	46.982	-0.099	NaN	0.091	NaN	NaN	NaN	NaN	NaN	NaN	NaN	NaN	NaN	NaN	NaN	NaN
117	116.000	117.000	21.320	34.840	21.905	25.285	9.790	9.573	9.118	89.270	0.170	0.134	-0.134	119.000	18.005	34.645	13.520	33.020	10.786	4.770	3.521	37.974	0.082	NaN	0.039	117.000	30.225	35.425	33.540	32.825	11.025	4.213	4.054	44.701	-0.187	-0.164	0.091	NaN	NaN	NaN	NaN	NaN	NaN	NaN	NaN	NaN	NaN	NaN	NaN
118	117.000	118.000	21.320	34.840	21.970	25.220	9.703	9.642	9.360	90.821	0.241	0.069	NaN	120.000	17.940	34.580	13.520	33.020	11.843	4.687	3.894	46.120	0.374	NaN	0.083	NaN	NaN	NaN	NaN	NaN	NaN	NaN	NaN	NaN	NaN	NaN	NaN	NaN	NaN	NaN	NaN	NaN	NaN	NaN	NaN	NaN	NaN	NaN	NaN
119	118.000	119.000	21.385	34.775	21.775	26.000	9.564	8.784	8.581	82.071	-0.779	-0.788	0.068	121.000	18.005	34.580	13.520	33.020	11.833	4.749	3.880	45.909	-0.015	NaN	-0.061	NaN	NaN	NaN	NaN	NaN	NaN	NaN	NaN	NaN	NaN	NaN	NaN	NaN	NaN	NaN	NaN	NaN	NaN	NaN	NaN	NaN	NaN	NaN	NaN
120	119.000	120.000	21.255	34.905	21.775	26.260	9.910	8.661	7.797	77.271	-0.784	-0.260	-0.138	NaN	NaN	NaN	NaN	NaN	NaN	NaN	NaN	NaN	NaN	NaN	NaN	NaN	NaN	NaN	NaN	NaN	NaN	NaN	NaN	NaN	NaN	NaN	NaN	NaN	NaN	NaN	NaN	NaN	NaN	NaN	NaN	NaN	NaN	NaN	NaN
121	120.000	121.000	21.255	34.775	21.840	26.455	10.103	8.341	7.551	76.287	-0.247	-0.190	0.130	NaN	NaN	NaN	NaN	NaN	NaN	NaN	NaN	NaN	NaN	NaN	NaN	NaN	NaN	NaN	NaN	NaN	NaN	NaN	NaN	NaN	NaN	NaN	NaN	NaN	NaN	NaN	NaN	NaN	NaN	NaN	NaN	NaN	NaN	NaN	NaN
[truncated: 84 more columns]
