# Supplementary material for: Filopodyan: An open-source pipeline for the analysis of filopodia
Source: J Cell Biol. 2017 Oct 2;216(10):3405–22. doi: 10.1083/jcb.201705113 (PMC5626553; doi:10.1083/jcb.201705113)
Supplement: Data tables (ZIP file) [file JCB_201705113_DataS1.zip › Data Tables/Fig3-4_Control-dataset/CTRL_RENYI2-6_ED4_v20170201/s10_NeonCyto_GC2x_tif Filopodia.txt]

dT	T (0)	dT (0)	Base Mean (0)	Base Local Background (0)	Body Mean (0)	Proj Mean (0)	Tip Mean (0)	Tip Th Mean (0)	Tip Local Background (0)	Length (0)	dL (0)	DCTM (0)	DCBM (0)	T (1)	dT (1)	Base Mean (1)	Base Local Background (1)	Body Mean (1)	Proj Mean (1)	Tip Mean (1)	Tip Th Mean (1)	Tip Local Background (1)	Length (1)	dL (1)	DCTM (1)	DCBM (1)	T (2)	dT (2)	Base Mean (2)	Base Local Background (2)	Body Mean (2)	Proj Mean (2)	Tip Mean (2)	Tip Th Mean (2)	Tip Local Background (2)	Length (2)	dL (2)	DCTM (2)	DCBM (2)	T (3)	dT (3)	Base Mean (3)	Base Local Background (3)	Body Mean (3)	Proj Mean (3)	Tip Mean (3)	Tip Th Mean (3)	Tip Local Background (3)	Length (3)
0.000	1.000	0.000	338.704	139.182	814.895	182.445	161.522	171.929	117.510	7.704	0.000	NaN	NaN	3.000	0.000	312.267	226.481	808.319	194.921	165.481	184.429	136.219	4.433	4.433	NaN	NaN	1.000	0.000	269.029	166.470	814.895	241.315	219.525	266.190	157.030	5.233	0.000	NaN	NaN	7.000	0.000	272.444	215.037	810.800	189.332	157.962	166.889	131.709	4.045
1.000	2.000	1.000	323.889	227.958	806.267	182.389	164.654	177.500	125.587	7.945	0.241	0.131	-0.065	NaN	NaN	NaN	NaN	NaN	NaN	NaN	NaN	NaN	NaN	NaN	NaN	NaN	2.000	1.000	263.455	187.181	806.267	238.220	195.213	237.000	152.937	5.352	0.119	0.251	0.133	8.000	1.000	263.407	216.052	811.746	191.167	155.423	162.400	129.080	4.102
2.000	3.000	2.000	320.821	213.452	808.319	183.720	171.708	190.455	126.542	8.267	0.322	0.196	-0.064	NaN	NaN	NaN	NaN	NaN	NaN	NaN	NaN	NaN	NaN	NaN	NaN	NaN	3.000	2.000	261.143	186.071	808.319	232.545	191.744	220.500	155.109	5.536	0.184	0.087	-0.090	9.000	2.000	272.481	194.612	807.550	186.644	157.077	166.529	129.747	4.121
3.000	4.000	3.000	314.250	205.000	809.611	183.610	157.565	169.667	124.630	8.370	0.103	0.264	0.130	NaN	NaN	NaN	NaN	NaN	NaN	NaN	NaN	NaN	NaN	NaN	NaN	NaN	4.000	3.000	252.647	179.413	809.611	232.862	181.667	221.467	148.489	5.398	-0.138	0.092	0.092	10.000	3.000	280.704	204.021	809.764	186.270	150.154	159.588	129.093	4.251
4.000	5.000	4.000	346.897	217.126	810.729	184.612	156.682	167.231	124.719	8.619	0.249	0.197	-0.000	7.000	4.000	303.926	209.676	810.800	196.542	156.120	167.400	131.417	4.211	4.211	-0.062	0.645	5.000	4.000	265.067	177.523	810.729	232.744	175.345	208.000	149.200	5.233	-0.165	0.092	0.180	11.000	4.000	285.077	216.419	808.415	188.074	153.308	164.643	127.833	4.335
5.000	6.000	5.000	310.967	211.408	811.009	180.103	168.400	190.286	123.027	8.887	0.268	0.328	0.126	8.000	5.000	296.250	217.795	811.746	199.450	161.958	176.417	132.614	4.173	-0.038	-0.000	-0.040	6.000	5.000	274.794	180.511	811.009	243.075	171.074	195.091	145.868	5.325	0.092	0.092	0.092	12.000	5.000	279.800	216.344	806.819	184.812	156.269	170.250	127.287	4.465
6.000	7.000	6.000	322.259	206.890	810.800	181.613	165.880	182.615	125.543	9.032	0.146	0.134	0.065	9.000	6.000	284.593	195.723	807.550	196.965	168.704	187.600	133.259	4.135	-0.038	-0.000	0.144	7.000	6.000	283.242	188.458	810.800	246.169	184.586	206.000	138.193	5.582	0.257	0.232	-0.092	13.000	6.000	297.586	212.816	805.363	187.195	149.042	165.417	131.088	4.595
7.000	8.000	7.000	341.440	237.172	811.746	186.111	181.964	202.625	125.325	9.396	0.363	0.195	-0.195	10.000	7.000	301.517	203.833	809.764	196.582	153.926	165.824	129.967	4.219	0.084	0.062	-0.062	8.000	7.000	277.714	180.660	811.746	241.134	171.731	189.188	136.797	5.666	0.084	0.184	0.227	14.000	7.000	279.741	203.892	805.210	186.415	159.417	169.357	126.286	4.511
8.000	9.000	8.000	303.069	218.796	807.550	182.568	165.643	178.412	124.845	9.690	0.295	0.256	0.061	11.000	8.000	299.690	212.832	808.415	196.097	159.741	174.062	130.888	4.265	0.046	-0.000	-0.020	9.000	8.000	265.545	178.893	807.550	232.034	158.680	172.667	133.170	5.306	-0.360	0.092	0.367	15.000	8.000	282.786	208.832	804.350	184.202	154.625	173.500	129.884	4.530
9.000	10.000	9.000	315.593	223.939	809.764	190.708	170.280	184.353	141.667	9.847	0.157	-0.065	-0.195	12.000	9.000	310.214	218.679	806.819	192.566	159.296	171.778	134.209	4.311	0.046	-0.061	-0.083	10.000	9.000	270.333	184.796	809.764	235.931	159.640	168.000	128.007	5.555	0.249	0.141	-0.092	16.000	9.000	305.414	212.656	809.968	185.490	153.731	160.889	129.823	4.641
10.000	11.000	10.000	337.346	233.891	808.415	186.915	163.077	175.800	123.154	10.445	0.598	0.152	-0.265	13.000	10.000	314.083	215.146	805.363	197.368	167.179	186.267	132.047	4.227	-0.084	-0.000	0.038	11.000	10.000	265.909	182.650	808.415	237.586	161.043	170.667	129.007	5.766	0.211	0.141	-0.092	17.000	10.000	306.893	218.042	812.927	184.935	154.000	167.000	131.421	4.557
11.000	12.000	11.000	353.593	236.962	806.819	189.118	162.609	167.889	124.162	10.866	0.422	0.135	-0.124	14.000	11.000	329.069	207.349	805.210	194.992	166.889	182.706	133.020	4.319	0.092	-0.000	-0.040	12.000	11.000	270.100	188.628	806.819	235.608	165.125	172.286	125.872	6.033	0.268	0.183	-0.092	18.000	11.000	313.077	215.663	813.763	184.392	158.792	170.667	127.965	4.657
12.000	13.000	12.000	277.871	186.908	805.363	180.188	163.000	175.846	123.913	10.481	-0.385	0.079	0.639	15.000	12.000	322.296	207.229	804.350	192.399	159.167	173.286	132.232	4.300	-0.019	0.084	0.038	13.000	12.000	277.355	183.333	805.363	230.672	167.680	189.917	127.151	6.309	0.276	0.184	-0.135	19.000	12.000	315.269	225.744	813.265	187.116	164.000	188.125	132.779	4.576
13.000	14.000	13.000	285.581	186.718	805.210	185.439	191.862	216.222	141.592	9.332	-1.149	-0.805	0.065	16.000	13.000	306.143	203.845	809.968	197.138	161.923	184.333	133.034	4.254	-0.046	-0.023	0.061	14.000	13.000	284.818	198.447	805.210	232.869	168.600	181.294	128.828	6.650	0.341	0.092	-0.140	20.000	13.000	293.296	215.783	814.860	188.021	162.714	172.000	134.865	4.462
14.000	15.000	14.000	280.613	209.078	804.350	185.944	198.567	245.250	153.306	9.316	-0.016	-0.200	-0.329	17.000	14.000	341.034	221.524	812.927	202.706	159.731	179.500	134.228	4.300	0.046	-0.061	-0.122	15.000	14.000	286.382	195.061	804.350	232.575	176.962	195.444	129.745	6.815	0.165	0.092	-0.135	21.000	14.000	294.400	219.120	811.797	182.168	156.957	164.462	131.903	4.538
15.000	16.000	15.000	313.226	207.277	809.968	191.760	192.667	217.824	146.393	9.457	0.141	-0.134	-0.324	18.000	15.000	343.120	213.893	813.763	202.341	163.269	172.524	137.188	4.124	-0.176	-0.061	0.061	16.000	15.000	271.548	187.610	809.968	234.311	172.040	189.688	129.326	6.715	-0.100	0.092	0.184	22.000	15.000	302.429	208.185	812.655	187.946	157.792	176.700	127.286	4.622
16.000	17.000	16.000	298.967	209.688	812.927	190.863	181.893	219.786	143.097	9.495	0.038	-0.130	-0.194	19.000	16.000	349.037	226.886	813.265	207.290	159.667	172.750	136.404	4.170	0.046	-0.000	-0.050	17.000	16.000	278.467	187.876	812.927	233.086	155.375	161.895	131.444	6.899	0.184	0.135	-0.048	23.000	16.000	272.852	200.227	811.341	183.239	158.583	178.286	127.637	4.473
17.000	18.000	17.000	298.621	206.971	813.763	190.798	184.966	219.941	142.699	9.392	-0.103	-0.199	-0.061	20.000	17.000	346.133	215.955	814.860	216.383	159.346	169.111	132.453	4.232	0.062	-0.000	0.033	18.000	17.000	271.548	195.989	813.763	231.608	152.760	163.600	124.219	7.194	0.295	0.189	-0.092	24.000	17.000	289.846	210.437	809.485	187.371	161.625	168.357	128.867	4.492
18.000	19.000	18.000	319.613	217.509	813.265	193.174	187.633	225.571	138.905	9.480	0.087	-0.134	-0.328	21.000	18.000	346.517	226.062	811.797	213.409	161.625	184.500	135.274	3.796	-0.436	-0.057	0.278	19.000	18.000	285.484	200.530	813.265	235.509	158.833	164.682	123.876	7.469	0.276	0.141	-0.092	25.000	18.000	304.769	215.342	814.379	186.714	154.042	163.077	129.667	4.576
19.000	20.000	19.000	295.345	205.729	814.860	189.816	176.429	204.667	138.149	9.365	-0.114	-0.000	0.130	22.000	19.000	327.962	224.869	812.655	219.858	156.741	170.812	129.732	3.834	0.038	0.117	0.057	20.000	19.000	279.613	203.218	814.860	239.059	156.682	173.583	124.546	7.626	0.157	0.189	0.006	26.000	19.000	289.533	210.839	811.707	186.311	158.375	175.286	128.571	4.500
20.000	21.000	20.000	305.931	217.040	811.797	191.292	170.615	201.571	135.262	9.507	0.141	-0.061	-0.259	23.000	20.000	349.656	243.179	811.341	227.282	152.087	161.867	131.979	4.056	0.222	0.031	-0.119	21.000	20.000	284.778	200.722	811.797	235.667	165.250	179.765	126.933	7.921	0.295	0.183	-0.049	27.000	20.000	292.533	209.159	816.746	192.107	157.615	171.231	132.912	4.389
21.000	22.000	21.000	336.692	227.640	812.655	194.551	184.107	201.364	130.156	9.797	0.290	0.061	-0.328	24.000	21.000	342.828	232.904	809.485	222.331	155.077	164.056	130.215	3.937	-0.119	-0.086	0.083	22.000	21.000	279.697	189.919	812.655	235.952	161.476	164.737	125.500	8.097	0.176	0.373	0.190	28.000	21.000	303.250	208.593	817.797	191.919	158.696	175.200	133.171	4.278
22.000	23.000	22.000	322.393	231.894	811.341	196.027	181.964	214.182	137.910	9.770	-0.027	-0.065	-0.061	25.000	22.000	338.966	231.200	814.379	215.288	154.667	166.357	128.579	3.818	-0.119	0.085	0.075	23.000	22.000	289.771	198.391	811.341	235.830	161.364	165.375	125.885	8.422	0.325	0.141	-0.049	29.000	22.000	298.536	228.321	832.703	193.974	161.292	177.000	130.124	4.427
23.000	24.000	23.000	316.562	226.646	809.485	198.312	165.480	175.941	139.262	9.935	0.165	0.005	-0.069	26.000	23.000	339.233	231.330	811.707	208.389	166.174	173.214	129.915	3.837	0.019	-0.000	-0.000	24.000	23.000	302.265	208.295	809.485	234.170	157.080	169.737	123.753	8.790	0.368	0.283	-0.141	30.000	23.000	280.724	221.372	833.465	194.005	155.520	176.875	127.696	4.611
24.000	25.000	24.000	315.844	233.908	814.379	199.507	179.103	198.714	143.035	9.931	-0.003	-0.254	-0.130	27.000	24.000	318.786	212.979	816.746	193.330	157.385	164.000	129.353	3.791	-0.046	0.060	0.145	25.000	24.000	292.257	211.511	814.379	231.883	158.381	174.429	126.158	9.047	0.257	0.233	-0.050	31.000	24.000	279.633	218.622	839.557	188.421	150.115	161.312	126.767	4.752
25.000	26.000	25.000	310.400	203.744	811.707	197.633	159.750	170.167	139.466	9.304	-0.628	-0.065	0.398	28.000	25.000	335.259	234.512	817.797	195.661	158.481	170.824	130.818	4.097	0.306	0.061	-0.183	26.000	25.000	305.444	205.099	811.707	223.954	161.333	174.231	126.690	9.314	0.268	0.275	0.050	32.000	25.000	288.034	222.988	833.019	192.161	154.250	163.133	130.566	4.798
26.000	27.000	26.000	329.258	226.337	816.746	205.187	171.500	182.450	147.790	9.315	0.011	-0.136	-0.192	29.000	26.000	316.269	230.341	832.703	197.300	157.615	173.571	126.182	4.346	0.249	0.145	-0.169	27.000	26.000	315.457	207.958	816.746	229.828	163.952	173.941	128.216	9.468	0.154	0.183	0.000	33.000	26.000	258.483	205.000	841.270	189.454	157.120	162.900	131.703	4.492
27.000	28.000	27.000	301.867	210.697	817.797	194.123	158.048	171.700	132.350	9.174	-0.141	0.130	0.321	30.000	27.000	317.704	221.705	833.465	195.573	156.917	165.294	124.894	4.641	0.295	0.205	-0.085	28.000	27.000	332.588	205.494	817.797	222.765	155.364	162.800	124.128	9.679	0.211	0.275	0.050	34.000	27.000	273.714	216.890	845.072	185.018	157.125	174.364	129.155	4.695
28.000	29.000	28.000	309.074	225.131	832.703	198.507	153.625	163.692	129.354	9.464	0.290	0.130	-0.257	31.000	28.000	317.286	217.988	839.557	187.496	153.500	167.600	125.905	4.882	0.241	0.121	-0.085	29.000	28.000	347.743	214.023	832.703	223.302	156.957	160.696	120.637	9.909	0.230	0.324	0.000	35.000	28.000	270.071	208.250	843.293	182.664	152.000	169.125	127.664	4.695
29.000	30.000	29.000	341.393	236.266	833.465	206.750	156.000	167.733	123.905	9.916	0.452	0.262	-0.062	32.000	29.000	304.444	222.524	833.019	188.510	158.542	172.786	125.939	5.085	0.203	0.097	-0.109	30.000	29.000	344.882	210.195	833.465	214.477	165.370	182.385	123.146	9.974	0.065	0.141	0.183	36.000	29.000	282.593	201.203	836.198	184.617	153.222	166.067	127.687	4.668
30.000	31.000	30.000	330.759	224.816	839.557	207.604	155.864	170.500	123.429	10.226	0.311	0.195	-0.000	33.000	30.000	344.931	213.370	841.270	191.694	159.542	170.857	128.555	5.249	0.165	0.060	-0.110	31.000	30.000	333.812	205.784	839.557	213.535	164.148	178.588	123.250	9.993	0.019	0.183	0.133	37.000	30.000	277.172	205.425	835.000	184.789	154.167	165.077	131.639	4.492
31.000	32.000	31.000	336.846	221.256	833.019	216.603	155.227	164.818	126.135	10.218	-0.008	0.130	0.130	34.000	31.000	320.000	214.286	845.072	186.184	159.167	173.333	131.856	5.146	-0.103	-0.059	0.033	32.000	31.000	330.138	214.344	833.019	216.015	159.520	185.000	126.774	9.966	-0.027	0.101	0.132	38.000	31.000	263.871	194.430	837.910	181.542	160.269	180.222	131.287	4.427
32.000	33.000	32.000	342.655	195.638	841.270	210.726	156.400	166.800	127.336	9.598	-0.620	0.130	0.706	35.000	32.000	285.192	193.943	843.293	191.179	177.741	189.842	133.680	4.676	-0.471	-0.263	0.204	33.000	32.000	383.030	258.065	841.270	222.380	162.192	175.765	125.574	10.509	0.544	0.133	-0.316	39.000	32.000	265.828	195.155	839.251	178.620	149.385	163.643	128.733	4.519
33.000	34.000	33.000	397.848	208.102	845.072	200.944	158.684	177.800	135.086	8.902	-0.696	-0.395	0.327	36.000	33.000	282.808	201.368	836.198	188.128	161.464	171.696	144.947	4.197	-0.479	-0.324	0.138	34.000	33.000	360.194	244.424	845.072	225.099	166.583	183.000	126.313	10.850	0.341	0.193	-0.193	40.000	33.000	242.185	190.375	840.773	182.042	157.708	164.167	128.320	4.251
34.000	35.000	34.000	375.067	220.929	843.293	195.678	152.826	162.000	133.946	8.635	-0.268	-0.260	-0.065	37.000	34.000	287.615	199.859	835.000	185.805	167.542	182.800	134.741	4.132	-0.065	-0.059	-0.059	35.000	34.000	346.909	221.678	843.293	220.215	161.692	175.308	123.154	11.137	0.287	0.234	0.040	41.000	34.000	242.250	189.690	846.774	176.738	149.958	157.529	131.415	4.167
35.000	36.000	35.000	383.600	228.148	836.198	198.290	149.217	159.692	126.086	8.711	0.076	-0.000	-0.130	38.000	35.000	284.520	198.162	837.910	192.719	159.115	171.286	134.047	4.059	-0.073	-0.034	0.051	36.000	35.000	338.188	222.345	836.198	220.840	166.667	186.750	121.750	11.497	0.360	0.285	-0.091	42.000	35.000	235.828	196.549	850.902	182.044	153.208	159.526	130.912	4.305
36.000	37.000	36.000	315.452	208.310	835.000	188.873	155.917	162.316	125.773	8.467	-0.244	-0.000	0.327	39.000	36.000	294.000	200.027	839.251	198.030	158.458	174.273	131.931	3.967	-0.092	-0.000	0.025	37.000	36.000	319.000	217.310	835.000	218.072	150.552	162.467	124.160	11.784	0.287	0.234	0.000	43.000	36.000	248.560	189.708	850.875	178.289	158.958	173.091	128.415	4.251
37.000	38.000	37.000	344.581	206.570	837.910	189.965	147.917	158.692	129.675	8.516	0.049	-0.066	-0.129	40.000	37.000	287.808	212.728	840.773	191.161	156.760	161.407	133.443	4.051	0.084	-0.083	-0.100	38.000	37.000	318.710	213.233	837.910	217.092	158.393	172.357	133.395	11.784	0.000	0.000	0.000	44.000	37.000	226.520	179.713	848.393	177.077	156.038	169.273	130.307	4.148
38.000	39.000	38.000	310.852	206.172	839.251	185.576	164.043	173.846	124.953	8.543	0.027	0.065	-0.065	41.000	38.000	274.667	217.250	846.774	191.036	154.423	173.100	131.778	4.154	0.103	-0.000	-0.103	39.000	38.000	340.118	211.725	839.251	209.073	151.107	162.737	135.599	11.911	0.127	0.081	-0.091	45.000	38.000	240.655	191.238	848.892	184.320	161.957	175.000	130.082	4.381
39.000	40.000	39.000	301.538	202.579	840.773	189.530	162.800	176.733	126.782	8.784	0.241	0.070	-0.132	42.000	39.000	257.963	207.325	850.902	189.261	156.160	168.933	130.054	4.257	0.103	0.020	-0.104	40.000	39.000	339.382	214.333	840.773	210.093	159.481	167.667	140.043	12.114	0.203	0.102	-0.091	46.000	39.000	237.926	207.304	849.551	179.308	159.542	170.750	130.367	4.538
40.000	41.000	40.000	302.519	208.902	846.774	188.427	157.579	166.556	136.216	8.565	-0.219	-0.133	-0.065	43.000	40.000	253.500	192.597	850.875	190.575	159.115	168.824	128.900	4.422	0.165	-0.019	-0.143	41.000	40.000	344.892	218.077	846.774	209.891	160.407	172.714	136.562	12.806	0.693	0.392	-0.133	47.000	40.000	220.040	195.165	842.789	175.477	152.308	163.333	129.887	4.419
41.000	42.000	41.000	283.643	200.111	850.902	185.021	155.421	170.000	129.259	8.508	-0.057	-0.065	0.065	44.000	41.000	236.483	181.671	848.393	179.895	148.577	163.429	130.577	4.376	-0.046	0.082	0.123	42.000	41.000	344.853	210.176	850.902	204.413	165.485	187.375	137.160	12.871	0.065	0.191	0.191	NaN	NaN	NaN	NaN	NaN	NaN	NaN	NaN	NaN	NaN
42.000	43.000	42.000	281.034	193.802	850.875	185.491	161.136	167.556	127.595	8.505	-0.003	-0.065	0.065	45.000	42.000	237.043	189.580	848.892	183.671	163.333	177.167	127.834	4.284	-0.092	-0.000	0.020	43.000	42.000	289.944	198.284	850.875	198.392	162.852	185.000	152.089	12.660	-0.211	-0.032	0.183	49.000	42.000	244.000	196.586	840.575	172.740	147.217	159.286	129.950	4.419
43.000	44.000	43.000	294.167	200.500	848.393	188.873	153.000	160.667	131.450	8.489	-0.016	-0.066	-0.130	46.000	43.000	232.250	199.505	849.551	188.782	162.346	170.091	129.724	4.533	0.249	0.061	-0.042	44.000	43.000	308.306	194.724	848.393	197.632	153.000	169.800	136.930	13.093	0.433	0.366	-0.041	NaN	NaN	NaN	NaN	NaN	NaN	NaN	NaN	NaN	NaN
44.000	45.000	44.000	288.467	195.468	848.892	182.403	153.611	157.533	128.262	8.332	-0.157	-0.065	0.065	47.000	44.000	238.867	186.838	842.789	181.198	155.808	164.250	132.546	4.403	-0.130	-0.062	0.082	45.000	44.000	294.091	190.125	848.892	195.461	153.217	161.333	142.571	12.917	-0.176	-0.009	0.133	NaN	NaN	NaN	NaN	NaN	NaN	NaN	NaN	NaN	NaN
45.000	46.000	45.000	286.793	194.778	849.551	181.072	162.957	179.800	124.619	8.378	0.046	0.067	-0.000	NaN	NaN	NaN	NaN	NaN	NaN	NaN	NaN	NaN	NaN	NaN	NaN	NaN	46.000	45.000	281.281	192.467	849.551	195.786	152.346	163.316	132.575	13.201	0.284	0.325	-0.042	NaN	NaN	NaN	NaN	NaN	NaN	NaN	NaN	NaN	NaN
46.000	47.000	46.000	286.069	203.087	842.789	184.211	160.909	169.667	127.007	8.619	0.241	0.065	-0.130	49.000	46.000	242.852	187.714	840.575	186.101	159.174	166.211	132.555	4.181	4.181	0.000	0.000	47.000	46.000	244.633	193.643	842.789	196.220	156.724	170.000	157.351	12.251	-0.949	-0.915	-0.091	NaN	NaN	NaN	NaN	NaN	NaN	NaN	NaN	NaN	NaN
47.000	48.000	47.000	285.000	199.333	842.307	178.662	147.708	160.846	124.595	8.711	0.092	0.065	-0.002	NaN	NaN	NaN	NaN	NaN	NaN	NaN	NaN	NaN	NaN	NaN	NaN	NaN	48.000	47.000	247.286	182.381	842.307	198.514	161.087	169.500	157.187	11.903	-0.349	-0.486	-0.051	NaN	NaN	NaN	NaN	NaN	NaN	NaN	NaN	NaN	NaN
48.000	49.000	48.000	329.897	237.937	840.575	196.876	161.625	183.625	126.851	9.526	0.815	-0.000	-0.714	NaN	NaN	NaN	NaN	NaN	NaN	NaN	NaN	NaN	NaN	NaN	NaN	NaN	49.000	48.000	249.312	176.483	840.575	198.483	163.939	175.500	155.118	11.221	-0.682	-0.426	0.233	NaN	NaN	NaN	NaN	NaN	NaN	NaN	NaN	NaN	NaN
49.000	50.000	49.000	316.172	237.270	834.893	190.914	154.000	167.917	130.356	9.449	-0.076	-0.065	-9.558E-4	NaN	NaN	NaN	NaN	NaN	NaN	NaN	NaN	NaN	NaN	NaN	NaN	NaN	50.000	49.000	232.200	170.863	834.893	195.789	156.421	168.400	158.000	11.202	-0.019	0.233	0.091	NaN	NaN	NaN	NaN	NaN	NaN	NaN	NaN	NaN	NaN
50.000	51.000	50.000	299.517	227.121	839.865	186.541	156.391	158.115	127.804	9.304	-0.146	-0.000	0.064	NaN	NaN	NaN	NaN	NaN	NaN	NaN	NaN	NaN	NaN	NaN	NaN	NaN	51.000	50.000	228.306	163.031	839.865	197.422	157.391	163.000	152.007	11.064	-0.138	-0.192	0.091	57.000	50.000	270.214	187.598	816.852	182.419	148.667	157.231	132.781	4.863
51.000	52.000	51.000	304.840	219.976	827.750	187.522	148.739	159.571	128.325	9.361	0.057	-0.000	-0.130	NaN	NaN	NaN	NaN	NaN	NaN	NaN	NaN	NaN	NaN	NaN	NaN	NaN	52.000	51.000	225.344	162.782	827.750	193.332	162.619	170.056	151.883	10.788	-0.276	0.133	0.366	58.000	51.000	256.346	178.818	812.783	181.301	151.400	159.500	128.944	4.806
52.000	53.000	52.000	280.276	199.719	826.769	185.538	148.143	154.062	125.552	9.239	-0.122	0.067	0.325	NaN	NaN	NaN	NaN	NaN	NaN	NaN	NaN	NaN	NaN	NaN	NaN	NaN	53.000	52.000	222.848	161.871	826.769	191.798	160.034	168.842	154.434	9.850	-0.938	-0.589	0.325	NaN	NaN	NaN	NaN	NaN	NaN	NaN	NaN	NaN	NaN
53.000	54.000	53.000	303.483	216.494	823.021	186.416	151.864	158.722	124.180	9.315	0.076	-0.000	-0.129	NaN	NaN	NaN	NaN	NaN	NaN	NaN	NaN	NaN	NaN	NaN	NaN	NaN	54.000	53.000	244.559	155.745	823.021	190.514	159.222	173.857	151.271	9.536	-0.314	-0.010	0.274	NaN	NaN	NaN	NaN	NaN	NaN	NaN	NaN	NaN	NaN
54.000	55.000	54.000	321.483	220.928	822.926	190.675	158.174	170.231	129.966	9.150	-0.165	-0.131	-0.065	NaN	NaN	NaN	NaN	NaN	NaN	NaN	NaN	NaN	NaN	NaN	NaN	NaN	55.000	54.000	272.455	161.989	822.926	187.579	158.292	164.650	151.567	9.490	-0.046	0.000	0.050	NaN	NaN	NaN	NaN	NaN	NaN	NaN	NaN	NaN	NaN
55.000	56.000	55.000	276.871	211.933	816.762	179.319	146.846	163.143	125.441	9.093	-0.057	-0.000	0.128	NaN	NaN	NaN	NaN	NaN	NaN	NaN	NaN	NaN	NaN	NaN	NaN	NaN	56.000	55.000	253.938	163.889	816.762	182.898	157.200	168.118	151.146	9.268	-0.222	-0.041	0.091	NaN	NaN	NaN	NaN	NaN	NaN	NaN	NaN	NaN	NaN
56.000	57.000	56.000	295.846	216.864	816.852	180.590	154.958	171.800	123.580	9.437	0.344	0.065	-0.390	NaN	NaN	NaN	NaN	NaN	NaN	NaN	NaN	NaN	NaN	NaN	NaN	NaN	57.000	56.000	243.000	163.800	816.852	174.080	166.222	177.143	149.042	9.177	-0.092	-0.091	0.000	NaN	NaN	NaN	NaN	NaN	NaN	NaN	NaN	NaN	NaN
57.000	58.000	57.000	281.926	210.128	812.783	182.594	167.167	183.333	124.146	9.491	0.054	-0.000	9.352E-4	NaN	NaN	NaN	NaN	NaN	NaN	NaN	NaN	NaN	NaN	NaN	NaN	NaN	58.000	57.000	236.774	174.796	812.783	174.104	163.048	169.000	155.607	9.858	0.682	0.498	-0.142	NaN	NaN	NaN	NaN	NaN	NaN	NaN	NaN	NaN	NaN
58.000	59.000	58.000	288.593	201.880	828.292	189.391	161.696	168.348	128.214	9.537	0.046	0.065	-0.001	NaN	NaN	NaN	NaN	NaN	NaN	NaN	NaN	NaN	NaN	NaN	NaN	NaN	59.000	58.000	239.286	159.213	828.292	173.172	161.565	172.600	154.711	9.617	-0.241	-0.091	0.050	NaN	NaN	NaN	NaN	NaN	NaN	NaN	NaN	NaN	NaN
59.000	60.000	59.000	294.500	206.988	823.245	187.465	153.105	161.438	132.634	9.518	-0.019	-0.000	0.065	NaN	NaN	NaN	NaN	NaN	NaN	NaN	NaN	NaN	NaN	NaN	NaN	NaN	60.000	59.000	213.778	164.543	823.245	169.641	167.588	180.056	154.662	9.663	0.046	-0.050	-0.092	NaN	NaN	NaN	NaN	NaN	NaN	NaN	NaN	NaN	NaN
60.000	61.000	60.000	272.935	190.855	823.126	175.042	156.167	164.909	131.445	8.987	-0.531	-0.065	0.580	NaN	NaN	NaN	NaN	NaN	NaN	NaN	NaN	NaN	NaN	NaN	NaN	NaN	61.000	60.000	199.259	154.074	823.126	169.128	173.190	183.000	168.687	10.372	0.708	0.683	-0.008	NaN	NaN	NaN	NaN	NaN	NaN	NaN	NaN	NaN	NaN
61.000	62.000	61.000	295.310	199.553	825.581	178.192	154.524	161.667	131.382	9.304	0.317	-0.000	-0.390	NaN	NaN	NaN	NaN	NaN	NaN	NaN	NaN	NaN	NaN	NaN	NaN	NaN	62.000	61.000	182.800	146.075	825.581	168.537	172.185	192.889	163.973	10.437	0.065	0.009	-0.041	NaN	NaN	NaN	NaN	NaN	NaN	NaN	NaN	NaN	NaN
62.000	63.000	62.000	284.548	195.541	826.600	173.546	155.750	163.167	124.277	9.300	-0.003	0.133	0.260	NaN	NaN	NaN	NaN	NaN	NaN	NaN	NaN	NaN	NaN	NaN	NaN	NaN	63.000	62.000	182.571	141.402	826.600	169.599	172.280	183.733	171.103	10.031	-0.406	-0.233	0.133	69.000	62.000	293.034	206.600	815.493	180.489	164.375	180.000	130.959	5.678
63.000	64.000	63.000	259.000	183.220	815.239	169.856	145.652	157.111	126.932	8.841	-0.460	-0.000	0.327	NaN	NaN	NaN	NaN	NaN	NaN	NaN	NaN	NaN	NaN	NaN	NaN	NaN	64.000	63.000	180.889	145.242	815.239	168.829	170.625	177.895	168.792	10.077	0.046	0.042	0.000	70.000	63.000	280.593	200.458	820.078	177.587	151.957	158.625	126.192	5.670
64.000	65.000	64.000	277.097	189.939	810.597	172.125	156.381	169.750	123.170	8.944	0.103	0.065	-0.065	NaN	NaN	NaN	NaN	NaN	NaN	NaN	NaN	NaN	NaN	NaN	NaN	NaN	65.000	64.000	179.630	143.281	810.597	168.362	174.722	184.280	166.076	9.701	-0.376	-0.457	0.000	71.000	64.000	276.643	212.402	820.008	176.382	151.080	159.625	129.101	5.819
65.000	66.000	65.000	275.968	191.110	816.877	171.505	147.263	153.812	126.336	8.906	-0.038	-0.000	0.065	NaN	NaN	NaN	NaN	NaN	NaN	NaN	NaN	NaN	NaN	NaN	NaN	NaN	66.000	65.000	168.593	146.442	816.877	165.385	176.077	185.800	167.807	9.433	-0.268	-0.274	-0.091	72.000	65.000	264.960	197.040	821.986	177.270	152.304	159.579	127.204	5.700
66.000	67.000	66.000	264.034	192.430	819.398	170.041	153.952	162.250	128.850	8.811	-0.095	-0.195	-0.065	69.000	66.000	284.960	214.158	815.493	177.789	155.083	163.353	127.293	4.411	4.411	0.000	0.000	67.000	66.000	174.963	141.784	819.398	168.412	171.276	183.529	162.408	9.085	-0.349	-0.325	0.041	73.000	66.000	270.160	194.716	827.417	172.626	147.083	150.750	125.558	5.900
67.000	68.000	67.000	280.100	196.821	829.120	173.582	161.000	169.000	132.496	8.730	-0.081	-0.198	-0.130	70.000	67.000	284.174	199.089	820.078	174.736	156.440	164.368	126.417	4.476	0.065	0.061	0.061	68.000	67.000	177.960	142.144	829.120	160.753	157.318	160.458	138.218	2.415	-6.670	-6.220	0.047	74.000	67.000	286.357	206.951	827.306	180.670	153.714	166.400	127.124	5.930
68.000	69.000	68.000	270.862	194.896	815.493	169.742	153.500	160.800	126.848	8.914	0.184	0.132	-0.000	71.000	68.000	274.964	214.794	820.008	177.835	153.583	163.308	127.365	4.679	0.203	0.083	-0.122	69.000	68.000	173.667	144.202	815.493	166.410	158.323	175.000	160.925	8.679	6.264	5.876	-0.050	75.000	68.000	289.667	214.188	826.307	184.270	151.714	160.615	128.863	5.830
69.000	70.000	69.000	263.966	190.222	820.078	170.322	155.000	163.667	131.570	8.719	-0.195	-0.197	-0.000	72.000	69.000	276.000	208.219	821.986	177.074	152.400	162.722	129.263	4.560	-0.119	-0.082	0.021	70.000	69.000	175.483	146.538	820.078	167.366	171.344	193.909	153.075	8.579	-0.100	-0.275	-0.133	76.000	69.000	283.889	210.642	826.973	184.247	149.857	159.333	127.917	5.892
70.000	71.000	70.000	265.480	196.733	820.008	169.904	150.455	159.714	126.927	8.722	0.003	-0.000	-0.195	73.000	70.000	287.893	200.176	827.417	177.099	150.040	162.882	122.678	4.736	0.176	0.206	0.082	71.000	70.000	183.321	145.963	820.008	165.669	155.542	167.538	139.216	1.955	-6.624	-6.190	0.087	77.000	70.000	275.115	207.215	827.829	181.611	153.286	167.500	126.178	6.014
71.000	72.000	71.000	245.100	187.090	821.986	171.773	163.296	184.267	127.087	8.684	-0.038	-0.066	0.065	74.000	71.000	298.042	202.000	827.306	181.864	153.957	159.700	125.601	4.690	-0.046	0.083	0.061	72.000	71.000	177.542	146.365	821.986	167.534	167.833	178.450	153.836	8.327	6.372	6.192	0.050	78.000	71.000	299.037	206.383	829.011	192.331	151.619	162.455	127.233	6.060
72.000	73.000	72.000	285.233	206.352	827.417	182.054	176.276	192.833	139.000	8.351	-0.333	-0.649	-0.391	75.000	72.000	285.741	218.124	826.307	178.625	148.750	159.214	128.891	4.847	0.157	0.062	-0.062	73.000	72.000	182.429	149.402	827.417	168.599	171.300	186.267	151.415	8.503	0.176	-0.042	-0.183	79.000	72.000	284.000	186.253	826.260	186.488	159.000	169.300	126.459	5.830
73.000	74.000	73.000	264.692	202.045	827.306	181.065	161.423	173.625	148.360	7.766	-0.585	-0.584	-5.752E-4	76.000	73.000	292.500	207.736	826.973	178.693	149.130	156.769	124.531	4.977	0.130	0.206	0.062	74.000	73.000	186.600	150.287	827.306	168.162	168.788	174.750	154.961	8.541	0.038	-0.133	-0.091	80.000	73.000	298.667	241.185	830.783	185.026	153.143	157.789	127.082	6.217
74.000	75.000	74.000	287.321	213.253	826.307	182.309	153.692	166.846	133.380	7.831	0.065	-0.130	-0.195	77.000	74.000	288.080	203.185	827.829	181.629	156.080	169.923	124.294	5.153	0.176	0.123	-0.021	75.000	74.000	180.088	149.800	826.307	169.686	169.121	185.143	150.933	8.679	0.138	0.000	-0.133	81.000	74.000	310.286	247.400	837.504	185.244	152.783	168.429	126.497	6.458
75.000	76.000	75.000	281.000	211.900	826.973	185.503	158.778	174.714	138.405	7.452	-0.379	-0.390	-0.130	78.000	75.000	301.111	212.124	829.011	185.424	160.591	168.667	128.938	5.310	0.157	0.082	-0.041	76.000	75.000	187.273	154.489	826.973	170.115	168.576	182.696	151.104	8.514	-0.165	-0.173	0.000	82.000	75.000	304.333	224.923	838.400	190.291	184.667	212.857	133.747	5.903
76.000	77.000	76.000	273.160	197.898	827.829	183.463	163.048	177.833	133.092	7.165	-0.287	-0.130	0.130	79.000	76.000	281.667	193.500	826.260	183.571	158.261	173.636	139.048	4.414	-0.896	-0.553	0.257	77.000	76.000	186.333	154.209	827.829	169.163	158.739	169.625	137.151	2.894	-5.620	-5.218	0.044	83.000	76.000	296.808	224.064	841.018	186.246	173.100	190.833	139.451	5.762
77.000	78.000	77.000	281.036	208.073	829.011	184.409	166.826	181.357	130.184	7.230	0.065	-0.065	-0.130	80.000	77.000	307.821	238.422	830.783	184.852	151.955	158.812	139.014	4.173	-0.241	-0.473	-0.245	78.000	77.000	195.560	153.593	829.011	167.288	163.647	178.353	148.678	8.238	5.345	5.277	0.182	84.000	77.000	273.889	204.881	838.089	193.534	196.188	233.091	133.007	5.467
78.000	79.000	78.000	273.821	209.298	826.260	183.008	164.043	178.500	132.014	7.303	0.073	-0.000	-0.066	81.000	78.000	294.760	236.102	837.504	180.259	159.522	167.722	125.322	4.376	0.203	0.144	-0.104	79.000	78.000	190.621	163.477	826.260	169.563	165.588	178.300	152.221	8.230	-0.008	-0.221	-0.091	85.000	78.000	295.625	219.038	843.991	189.114	175.533	195.600	139.948	5.502
79.000	80.000	79.000	322.733	262.854	830.783	186.154	160.913	172.364	130.476	7.831	0.528	-0.000	-0.391	82.000	79.000	300.815	214.868	838.400	184.320	159.500	170.235	122.576	4.801	0.425	0.267	-0.062	80.000	79.000	200.185	168.035	830.783	172.219	162.423	170.905	152.610	8.249	0.019	0.039	-0.039	86.000	79.000	280.536	209.977	850.848	186.667	174.806	199.727	135.786	5.364
80.000	81.000	80.000	372.821	265.975	837.504	188.906	159.000	169.867	127.789	8.148	0.317	0.065	-0.325	83.000	80.000	286.379	213.589	841.018	180.868	157.952	169.889	125.801	5.104	0.303	0.228	-0.023	81.000	80.000	201.741	174.841	837.504	168.960	168.160	181.176	155.115	7.928	-0.322	-0.401	-0.105	87.000	80.000	291.172	204.012	857.267	191.357	169.750	183.714	135.302	5.215
81.000	82.000	81.000	359.667	263.451	838.400	192.680	170.042	183.692	129.095	8.213	0.065	-0.000	-0.064	84.000	81.000	283.833	201.566	838.089	177.538	154.682	182.600	122.527	5.372	0.268	0.374	0.061	82.000	81.000	203.120	169.317	838.400	168.547	161.871	177.714	152.192	7.790	-0.138	-0.104	0.052	88.000	81.000	287.333	210.861	856.390	192.284	178.767	192.950	140.967	4.901
82.000	83.000	82.000	351.000	243.547	841.018	189.639	162.963	175.353	130.000	8.183	-0.030	0.000	0.130	85.000	82.000	307.862	216.203	843.991	185.595	158.240	171.833	123.149	5.823	0.452	0.182	-0.229	83.000	82.000	195.815	175.230	841.018	167.156	159.680	165.850	145.700	7.863	0.073	0.052	-0.039	89.000	82.000	287.179	209.682	862.322	193.038	169.500	186.857	138.675	4.752
83.000	84.000	83.000	374.000	268.386	838.089	202.179	164.200	174.100	131.630	8.459	0.276	0.065	-0.131	86.000	83.000	279.897	203.627	850.848	178.019	152.870	160.938	125.793	5.953	0.130	0.145	0.060	84.000	83.000	195.679	171.424	838.089	172.686	165.032	177.619	145.500	7.752	-0.111	-0.104	0.039	90.000	83.000	294.857	221.802	850.427	193.482	165.077	176.786	140.122	4.687
84.000	85.000	84.000	301.516	212.836	843.991	187.056	161.091	168.235	128.597	7.992	-0.466	0.066	0.649	87.000	84.000	274.125	194.621	857.267	176.547	154.609	166.867	123.696	5.788	-0.165	0.145	0.251	85.000	84.000	189.586	171.884	843.991	167.603	163.935	173.560	153.140	7.798	0.046	-0.051	-0.091	91.000	84.000	267.444	216.044	851.415	197.753	171.444	180.240	138.315	4.362
85.000	86.000	85.000	415.321	286.291	850.848	204.354	157.750	170.000	127.243	8.891	0.899	0.130	-0.786	88.000	85.000	272.609	199.927	856.390	176.536	152.833	160.412	137.558	5.134	-0.655	-0.576	0.021	86.000	85.000	196.222	175.944	850.848	170.052	155.962	168.133	150.131	7.733	-0.065	0.012	0.052	92.000	85.000	281.444	204.611	855.981	190.384	164.630	193.429	135.863	4.232
86.000	87.000	86.000	369.840	285.134	857.267	204.198	158.600	171.700	127.105	9.002	0.111	0.130	0.000	89.000	86.000	282.423	200.890	862.322	180.126	163.846	178.294	131.873	4.977	-0.157	-0.226	-0.000	87.000	86.000	189.923	174.736	857.267	171.453	154.682	165.500	149.465	7.549	-0.184	-0.221	-0.091	93.000	86.000	292.964	208.680	858.090	192.710	160.217	171.857	133.129	4.324
87.000	88.000	87.000	344.667	265.388	856.390	201.277	148.238	157.929	127.953	9.221	0.219	0.063	-0.066	90.000	87.000	275.480	216.462	850.427	175.634	152.708	167.889	131.218	4.931	-0.046	-0.000	-0.062	88.000	87.000	188.333	172.306	856.390	169.000	156.714	166.250	149.218	7.568	0.019	0.039	0.039	94.000	87.000	278.185	205.922	852.472	189.189	159.095	171.300	134.271	4.240
88.000	89.000	88.000	353.769	265.628	862.322	207.583	153.118	158.769	126.475	9.370	0.149	0.130	-0.002	91.000	88.000	270.038	202.079	851.415	179.707	152.565	164.643	133.533	4.782	-0.149	-0.206	-0.043	89.000	88.000	183.393	172.133	862.322	169.896	157.414	174.500	147.551	7.549	-0.019	0.039	0.052	95.000	88.000	290.000	200.534	883.587	191.504	147.409	159.417	128.639	4.278
89.000	90.000	89.000	341.074	258.026	850.427	199.178	150.850	163.667	124.411	9.492	0.122	0.195	0.065	92.000	89.000	276.667	195.831	855.981	179.074	158.409	166.579	135.434	4.495	-0.287	-0.267	-0.000	90.000	89.000	182.259	164.936	850.427	166.705	163.900	183.000	149.091	7.208	-0.341	-0.143	0.182	96.000	89.000	285.407	207.841	849.157	185.295	152.842	163.100	129.086	4.232
90.000	91.000	90.000	349.071	256.469	851.415	196.427	147.542	151.500	124.286	9.703	0.211	0.129	-0.065	93.000	90.000	296.407	200.346	858.090	176.434	156.043	164.308	134.917	4.522	0.027	-0.061	-0.084	91.000	90.000	191.560	162.345	851.415	166.797	158.633	168.615	150.280	7.246	0.038	0.052	0.000	97.000	90.000	279.414	204.021	850.987	182.854	161.542	175.750	127.780	4.351
91.000	92.000	91.000	339.808	263.384	855.981	198.066	149.810	160.462	123.713	9.752	0.049	0.130	9.285E-4	94.000	91.000	265.625	198.776	852.472	176.388	152.455	167.100	129.459	4.365	-0.157	-0.061	0.084	92.000	91.000	184.036	168.010	855.981	169.751	157.794	169.000	146.974	7.227	-0.019	-0.153	0.000	98.000	91.000	292.556	200.441	853.325	184.716	167.875	179.647	127.055	4.378
92.000	93.000	92.000	331.826	265.962	858.090	195.267	152.783	160.400	127.632	9.671	-0.081	-0.064	-0.065	95.000	92.000	271.680	197.044	883.587	178.003	154.917	158.393	129.227	4.357	-0.008	-0.021	0.021	93.000	92.000	175.929	174.351	858.090	172.832	162.125	172.100	148.268	7.162	-0.065	-0.027	-0.039	99.000	92.000	294.407	214.939	845.906	191.555	156.043	171.818	136.028	4.324
93.000	94.000	93.000	337.520	248.975	852.472	189.165	152.375	160.647	123.060	9.832	0.160	0.195	-0.064	96.000	93.000	275.200	197.189	849.157	177.000	157.520	163.700	129.621	4.457	0.100	-0.000	-0.083	94.000	93.000	177.240	166.696	852.472	173.197	166.800	178.647	150.746	6.886	-0.276	-0.130	0.091	100.000	93.000	279.133	203.866	846.927	188.421	161.810	175.000	135.607	4.278
94.000	95.000	94.000	320.577	246.725	883.587	191.656	155.857	177.429	122.497	10.076	0.244	0.326	0.065	97.000	94.000	274.793	190.032	850.987	182.971	163.720	170.227	130.257	4.430	-0.027	-0.000	0.061	95.000	94.000	248.893	192.842	883.587	179.945	170.471	189.789	152.682	8.601	1.715	-0.197	-1.780	101.000	94.000	280.355	215.485	834.473	189.317	155.727	162.538	130.449	4.408
95.000	96.000	95.000	329.200	255.921	849.157	191.952	159.000	168.100	124.856	10.390	0.314	0.260	-0.064	98.000	95.000	286.889	202.462	853.325	179.053	153.435	161.059	131.146	4.449	0.019	0.082	0.041	96.000	95.000	173.760	162.011	849.157	171.934	162.500	185.333	153.000	6.573	-2.029	-0.091	1.858	102.000	95.000	298.346	193.553	837.556	197.480	157.333	163.818	128.972	4.354
96.000	97.000	96.000	346.345	238.050	850.987	190.796	157.188	166.111	130.021	10.355	-0.035	0.065	0.130	99.000	96.000	296.148	211.307	845.906	179.867	152.240	159.000	128.647	4.579	0.130	0.062	-0.082	97.000	96.000	170.500	156.446	850.987	169.822	163.471	174.762	151.810	6.259	-0.314	-0.091	0.039	103.000	96.000	303.393	203.321	846.555	198.090	156.583	167.286	131.209	4.278
97.000	98.000	97.000	344.774	239.897	853.325	185.399	160.909	184.167	125.912	10.466	0.111	0.130	-4.221E-4	100.000	97.000	290.222	196.581	846.927	185.556	150.160	163.000	126.597	4.533	-0.046	0.021	0.083	98.000	97.000	174.833	158.056	853.325	172.106	162.088	181.000	150.130	6.178	-0.081	-0.182	0.000	104.000	97.000	300.393	222.956	851.867	194.486	167.440	178.364	130.082	4.370
98.000	99.000	98.000	301.300	211.588	845.906	176.133	148.143	156.643	127.075	10.114	-0.352	0.129	0.518	101.000	98.000	275.519	203.125	834.473	186.367	156.565	162.826	132.140	4.514	-0.019	-0.021	-0.021	99.000	98.000	172.083	152.419	845.906	172.286	163.417	184.882	146.665	6.021	-0.157	-0.091	0.091	105.000	98.000	272.400	205.512	850.892	186.446	159.885	170.412	129.060	4.389
99.000	100.000	99.000	321.846	223.376	846.927	182.779	170.962	184.389	129.927	9.754	-0.360	-0.390	-0.130	102.000	99.000	281.276	190.771	837.556	190.290	169.125	184.308	128.946	4.533	0.019	0.124	0.082	100.000	99.000	174.379	161.215	846.927	171.171	164.031	194.778	146.623	6.105	0.084	-0.143	-0.221	106.000	99.000	265.571	192.720	846.418	195.806	163.917	175.412	127.424	4.370
100.000	101.000	100.000	317.367	224.314	834.473	177.403	158.091	174.125	136.932	9.486	-0.268	-0.195	-0.000	103.000	100.000	278.833	196.920	846.555	190.853	165.600	172.696	128.513	4.552	0.019	0.082	0.082	101.000	100.000	177.120	157.915	834.473	176.214	163.333	191.083	146.817	5.872	-0.233	-0.052	0.091	107.000	100.000	273.963	186.705	845.388	199.890	157.304	165.000	133.755	4.286
101.000	102.000	101.000	299.630	216.929	837.556	179.682	158.679	186.500	133.597	9.277	-0.209	-0.260	0.195	104.000	101.000	275.333	217.088	851.867	182.862	157.250	166.389	129.296	4.801	0.249	0.082	-0.144	102.000	101.000	185.000	158.681	837.556	173.821	163.500	182.059	144.600	5.994	0.122	-0.039	-0.091	NaN	NaN	NaN	NaN	NaN	NaN	NaN	NaN	NaN	NaN
102.000	103.000	102.000	284.667	231.011	846.555	180.183	170.593	181.706	130.229	8.955	-0.322	-0.130	0.000	105.000	102.000	264.370	199.315	850.892	180.858	153.727	161.062	124.980	5.042	0.241	0.267	-0.000	103.000	102.000	170.120	160.273	846.555	178.030	163.364	189.000	146.168	5.753	-0.241	-0.129	0.091	NaN	NaN	NaN	NaN	NaN	NaN	NaN	NaN	NaN	NaN
103.000	104.000	103.000	281.080	230.444	851.867	182.252	168.792	188.222	140.493	8.706	-0.249	-0.325	-0.130	106.000	103.000	281.963	193.550	846.418	182.855	156.955	171.364	125.568	5.245	0.203	0.226	0.082	104.000	103.000	177.467	165.483	851.867	174.389	162.161	178.444	150.013	5.883	0.130	-0.143	-0.273	NaN	NaN	NaN	NaN	NaN	NaN	NaN	NaN	NaN	NaN
104.000	105.000	104.000	288.700	236.159	850.892	182.339	148.538	161.250	134.520	8.676	-0.030	-0.195	3.980E-18	107.000	104.000	284.750	198.863	845.388	183.982	148.955	159.417	128.034	5.118	-0.127	0.062	0.100	105.000	104.000	176.935	158.569	850.892	179.124	164.636	183.429	147.691	5.837	-0.046	-0.104	0.039	111.000	104.000	299.963	222.101	842.435	201.219	170.793	192.438	130.418	4.630
105.000	106.000	105.000	264.000	217.722	846.418	183.092	164.143	176.933	129.856	8.424	-0.252	-0.129	0.065	NaN	NaN	NaN	NaN	NaN	NaN	NaN	NaN	NaN	NaN	NaN	NaN	NaN	106.000	105.000	176.185	169.337	846.418	165.963	160.545	167.450	143.532	1.293	-4.544	-4.186	-0.141	112.000	105.000	292.750	198.745	846.080	204.716	162.143	167.192	133.007	4.527
106.000	107.000	106.000	282.250	240.012	845.388	182.981	156.750	171.000	132.020	8.497	0.073	-0.130	-0.140	NaN	NaN	NaN	NaN	NaN	NaN	NaN	NaN	NaN	NaN	NaN	NaN	NaN	107.000	106.000	184.452	164.314	845.388	185.548	167.867	182.000	151.958	5.791	4.498	4.065	-0.131	113.000	106.000	308.321	211.667	838.270	209.450	171.400	181.278	135.356	4.519
107.000	108.000	107.000	270.357	216.589	842.424	183.489	154.174	161.889	126.946	8.386	-0.111	0.000	0.062	NaN	NaN	NaN	NaN	NaN	NaN	NaN	NaN	NaN	NaN	NaN	NaN	NaN	108.000	107.000	180.735	169.476	842.424	186.699	169.103	193.533	152.721	5.929	0.138	-0.091	-0.143	114.000	107.000	309.963	217.442	832.424	204.827	160.667	172.786	133.585	4.557
108.000	109.000	108.000	252.360	208.519	839.559	182.845	149.955	155.684	125.466	8.462	0.076	0.195	0.068	111.000	108.000	295.852	219.602	842.435	181.867	154.385	166.167	126.105	5.773	5.773	0.062	0.166	109.000	108.000	182.700	156.802	839.559	186.487	170.324	182.684	154.410	5.699	-0.230	0.029	0.223	115.000	108.000	308.778	218.948	851.287	205.032	157.375	165.625	131.810	4.711
109.000	110.000	109.000	269.000	222.544	838.534	183.422	145.000	149.783	124.431	8.822	0.360	0.193	-0.128	112.000	109.000	297.034	191.930	846.080	181.307	153.240	166.417	126.699	5.716	-0.057	0.021	-0.000	110.000	109.000	178.355	158.333	838.534	184.268	174.167	196.250	163.290	5.550	-0.149	-0.208	-0.039	NaN	NaN	NaN	NaN	NaN	NaN	NaN	NaN	NaN	NaN
110.000	111.000	110.000	315.393	255.354	842.435	188.782	152.583	158.368	124.812	9.422	0.601	0.192	-0.332	113.000	110.000	293.222	221.899	838.270	182.118	153.545	163.000	131.185	5.513	-0.203	-0.123	0.082	111.000	110.000	183.480	154.414	842.435	186.360	169.919	189.188	161.383	5.282	-0.268	-0.064	0.079	117.000	110.000	298.379	197.000	859.397	198.821	158.714	168.667	127.048	4.714
111.000	112.000	111.000	311.226	244.467	846.080	185.596	154.087	177.600	128.094	9.442	0.019	0.000	0.000	114.000	111.000	295.885	209.928	832.424	183.732	162.091	179.000	131.788	5.402	-0.111	-0.083	0.040	112.000	111.000	177.107	154.247	846.080	187.205	168.000	183.692	153.094	5.328	0.046	-0.019	0.049	118.000	111.000	309.900	192.613	889.074	198.271	155.667	167.545	128.217	4.836
112.000	113.000	112.000	247.214	180.385	838.270	173.509	154.286	168.750	127.356	7.620	-1.821	-0.001	1.615	115.000	112.000	296.792	212.049	851.287	180.373	163.870	169.941	128.624	5.356	-0.046	-0.000	-0.022	113.000	112.000	182.200	155.517	838.270	190.407	169.973	190.750	161.572	5.385	0.057	0.022	-0.144	119.000	112.000	289.000	186.838	889.299	183.615	156.190	168.250	127.021	4.584
113.000	114.000	113.000	244.621	184.871	832.424	172.643	158.000	176.625	127.021	7.639	0.019	0.065	5.752E-4	NaN	NaN	NaN	NaN	NaN	NaN	NaN	NaN	NaN	NaN	NaN	NaN	NaN	114.000	113.000	178.385	158.946	832.424	188.025	176.150	185.216	160.129	5.412	0.027	-0.053	0.000	120.000	113.000	291.333	192.108	813.572	180.823	157.750	182.200	127.265	4.806
114.000	115.000	114.000	323.185	241.783	851.287	192.909	159.048	168.727	124.438	9.556	1.917	0.325	-1.389	117.000	114.000	287.920	204.466	859.397	173.851	151.818	160.083	129.309	5.448	5.448	-0.021	0.184	115.000	114.000	174.821	155.630	851.287	190.499	168.289	178.556	166.873	5.198	-0.214	-0.129	0.053	121.000	114.000	317.577	209.376	811.214	186.774	157.200	170.438	125.486	5.047
115.000	116.000	115.000	330.172	243.835	856.723	180.217	147.150	152.105	124.188	9.797	0.241	0.195	-0.065	118.000	115.000	295.071	189.099	889.074	179.579	154.682	169.500	126.520	5.375	-0.073	-0.000	0.144	116.000	115.000	172.500	151.341	856.723	190.777	165.081	183.778	159.181	5.259	0.060	0.000	0.091	NaN	NaN	NaN	NaN	NaN	NaN	NaN	NaN	NaN	NaN
116.000	117.000	116.000	325.655	246.518	859.397	177.488	145.474	151.714	123.394	10.145	0.349	0.134	-0.134	119.000	116.000	276.964	186.952	889.299	172.994	156.500	164.722	127.736	5.318	-0.057	-0.000	0.039	117.000	116.000	170.889	149.000	859.397	187.456	169.281	183.632	164.054	4.934	-0.325	-0.164	0.091	NaN	NaN	NaN	NaN	NaN	NaN	NaN	NaN	NaN	NaN
117.000	118.000	117.000	303.103	231.253	889.074	175.542	159.917	171.562	121.162	10.229	0.084	0.069	0.000	120.000	117.000	283.200	184.022	813.572	176.575	152.636	163.417	127.168	5.253	-0.065	-0.000	0.083	NaN	NaN	NaN	NaN	NaN	NaN	NaN	NaN	NaN	NaN	NaN	NaN	NaN	NaN	NaN	NaN	NaN	NaN	NaN	NaN	NaN	NaN	NaN
118.000	119.000	118.000	295.321	208.625	889.299	173.147	172.077	190.308	134.440	9.331	-0.899	-0.788	0.068	121.000	118.000	294.407	195.631	811.214	178.124	157.870	165.188	126.213	5.299	0.046	-0.000	-0.061	NaN	NaN	NaN	NaN	NaN	NaN	NaN	NaN	NaN	NaN	NaN	NaN	NaN	NaN	NaN	NaN	NaN	NaN	NaN	NaN	NaN	NaN	NaN
119.000	120.000	119.000	309.786	213.393	813.572	181.933	180.577	198.500	139.880	9.182	-0.149	-0.260	-0.138	NaN	NaN	NaN	NaN	NaN	NaN	NaN	NaN	NaN	NaN	NaN	NaN	NaN	NaN	NaN	NaN	NaN	NaN	NaN	NaN	NaN	NaN	NaN	NaN	NaN	NaN	NaN	NaN	NaN	NaN	NaN	NaN	NaN	NaN	NaN	NaN
120.000	121.000	120.000	294.885	196.424	811.214	180.010	170.857	188.250	140.866	8.784	-0.398	-0.190	0.130	NaN	NaN	NaN	NaN	NaN	NaN	NaN	NaN	NaN	NaN	NaN	NaN	NaN	NaN	NaN	NaN	NaN	NaN	NaN	NaN	NaN	NaN	NaN	NaN	NaN	NaN	NaN	NaN	NaN	NaN	NaN	NaN	NaN	NaN	NaN	NaN
[truncated: 94 more columns]
