# Supplementary material for: Filopodyan: An open-source pipeline for the analysis of filopodia
Source: J Cell Biol. 2017 Oct 2;216(10):3405–22. doi: 10.1083/jcb.201705113 (PMC5626553; doi:10.1083/jcb.201705113)
Supplement: Data tables (ZIP file) [file JCB_201705113_DataS1.zip › Data Tables/Fig3-4_Control-dataset/CTRL_RENYI2-6_ED4_v20170201/s10_NeonCyto_GC3_tif Coordinates.txt]

	dT	T (0)	Base X (0)	Base Y (0)	Tip X (0)	Tip Y (0)	||[body,base]|| (0)	||[base,tip]|| (0)	||[base,tip]|| : [body,base] (0)	[base,tip] ? [body,base] (0)	?||[base,tip]|| : [body,base] (0)	||[tip(t-1),tip(t)]|| : [base,tip] (0)	||[base(t-1),base(t)]|| : [base,tip] (0)	T (1)	Base X (1)	Base Y (1)	Tip X (1)	Tip Y (1)	||[body,base]|| (1)	||[base,tip]|| (1)	||[base,tip]|| : [body,base] (1)	[base,tip] ? [body,base] (1)	?||[base,tip]|| : [body,base] (1)	||[tip(t-1),tip(t)]|| : [base,tip] (1)	||[base(t-1),base(t)]|| : [base,tip] (1)	T (2)	Base X (2)	Base Y (2)	Tip X (2)	Tip Y (2)	||[body,base]|| (2)	||[base,tip]|| (2)	||[base,tip]|| : [body,base] (2)	[base,tip] ? [body,base] (2)	?||[base,tip]|| : [body,base] (2)	||[tip(t-1),tip(t)]|| : [base,tip] (2)	||[base(t-1),base(t)]|| : [base,tip] (2)	T (3)	Base X (3)	Base Y (3)	Tip X (3)	Tip Y (3)	||[body,base]|| (3)	||[base,tip]|| (3)	||[base,tip]|| : [body,base] (3)	[base,tip] ? [body,base] (3)	?||[base,tip]|| : [body,base] (3)	||[tip(t-1),tip(t)]|| : [base,tip] (3)	||[base(t-1),base(t)]|| : [base,tip] (3)
1	0.000	1.000	18.915	27.430	21.840	15.795	20.196	11.997	11.806	238.438	NaN	NaN	NaN	31.000	31.460	31.720	38.870	32.695	22.295	7.474	4.439	98.979	NaN	NaN	NaN	36.000	31.525	29.770	31.720	29.835	23.860	0.206	0.080	1.901	NaN	NaN	NaN	47.000	29.055	34.450	29.055	34.515	18.753	0.065	-0.046	-0.866	NaN	NaN	NaN
2	1.000	2.000	18.915	27.495	21.840	15.795	20.131	12.060	11.871	238.987	0.065	NaN	-0.063	32.000	31.395	31.785	38.740	32.695	22.203	7.401	4.441	98.599	0.001	-0.129	-0.057	37.000	31.590	29.705	31.785	29.705	23.811	0.195	0.129	3.067	0.049	0.065	0.065	48.000	28.795	34.060	29.900	34.905	18.805	1.391	0.147	2.759	0.193	0.908	-0.443
3	2.000	3.000	18.915	27.560	21.840	15.795	20.071	12.123	11.943	239.718	0.072	NaN	-0.063	33.000	31.330	31.850	38.740	32.695	22.112	7.458	4.532	100.213	0.091	NaN	-0.057	38.000	31.525	29.835	31.785	29.770	23.713	0.268	0.221	5.243	0.092	-0.016	-0.095	49.000	28.795	34.255	30.030	34.970	18.758	1.427	0.334	6.261	0.187	0.145	0.098
4	3.000	4.000	18.915	27.495	21.840	15.730	20.201	12.123	11.943	241.248	-9.546E-4	0.063	0.063	34.000	31.200	31.915	38.675	32.695	21.880	7.516	4.660	101.962	0.128	-0.065	-0.123	39.000	31.525	29.835	31.915	29.705	23.616	0.411	0.357	8.425	0.136	0.144	NaN	50.000	28.600	34.125	30.030	35.295	18.482	1.848	0.138	2.552	-0.196	0.206	-0.233
5	4.000	5.000	18.915	27.430	21.840	15.665	20.221	12.123	11.968	242.008	0.026	0.063	0.063	35.000	31.070	31.980	38.545	32.695	21.556	7.509	4.768	102.773	0.108	-0.129	-0.123	40.000	31.070	30.355	32.110	29.705	22.964	1.226	1.180	27.091	0.823	0.165	-0.661	51.000	28.405	34.190	30.095	35.555	18.539	2.172	0.139	2.569	4.892E-4	0.214	-0.111
6	5.000	6.000	18.850	27.625	21.840	15.665	20.026	12.328	12.170	243.715	0.201	NaN	-0.205	36.000	31.005	31.980	38.285	32.695	21.881	7.315	4.547	99.482	-0.221	-0.259	-0.065	41.000	31.460	29.900	32.175	29.640	23.476	0.761	0.671	15.747	-0.509	0.083	0.522	52.000	28.275	34.190	30.225	35.750	18.355	2.497	0.170	3.118	0.031	0.223	-0.102
7	6.000	7.000	18.850	27.560	21.840	15.730	20.162	12.202	12.045	242.853	-0.124	-0.063	0.063	37.000	30.940	32.045	38.155	32.630	21.650	7.239	4.606	99.714	0.059	-0.135	-0.060	42.000	31.525	29.900	32.240	29.510	23.519	0.814	0.768	18.066	0.097	0.119	0.057	53.000	28.145	34.255	30.160	35.945	18.094	2.630	0.076	1.382	-0.094	0.076	-0.058
8	7.000	8.000	18.850	27.625	21.775	15.795	20.109	12.186	12.052	242.350	0.007	-0.079	-0.063	38.000	30.875	32.175	38.090	32.630	21.557	7.229	4.722	101.793	0.116	-0.065	-0.057	43.000	31.590	29.770	32.370	29.380	23.713	0.872	0.809	19.190	0.041	0.174	0.116	54.000	28.015	34.255	30.290	36.075	18.143	2.913	0.145	2.632	0.069	0.183	-0.102
9	8.000	9.000	18.785	27.820	21.840	15.795	19.856	12.407	12.267	243.571	0.215	0.016	-0.205	39.000	30.745	32.240	38.025	32.630	21.327	7.290	4.825	102.904	0.103	-0.065	-0.126	44.000	31.590	29.770	32.565	29.315	23.762	1.076	0.986	23.440	0.177	0.204	NaN	55.000	27.885	34.255	30.355	36.270	18.094	3.188	0.136	2.459	-0.009	0.174	-0.101
10	9.000	10.000	18.785	27.885	21.775	15.795	19.798	12.454	12.332	244.137	0.065	-0.016	-0.063	40.000	30.680	32.240	37.895	32.565	21.327	7.222	4.849	103.411	0.024	-0.133	-0.065	45.000	31.525	29.770	32.695	29.250	23.817	1.280	1.161	27.657	0.175	0.145	-0.059	56.000	27.690	34.255	30.420	36.270	17.971	3.393	0.264	4.745	0.128	0.052	-0.157
11	10.000	11.000	18.850	27.560	21.775	15.795	20.070	12.123	12.010	241.045	-0.321	NaN	0.331	41.000	30.550	32.305	37.700	32.500	21.098	7.153	4.861	102.558	0.012	-0.197	-0.128	46.000	31.590	29.835	32.825	29.250	23.811	1.367	1.255	29.883	0.094	0.117	0.031	57.000	28.795	34.905	30.615	36.075	18.063	2.164	0.465	8.399	0.201	0.059	1.281
12	11.000	12.000	18.785	27.950	21.775	15.795	19.618	12.517	12.409	243.436	0.399	NaN	-0.394	42.000	30.420	32.305	37.570	32.435	21.007	7.151	4.884	102.608	0.023	-0.131	-0.130	47.000	31.525	29.900	32.890	29.185	23.768	1.541	1.437	34.163	0.182	0.088	-0.088	58.000	28.730	34.775	30.745	35.945	18.109	2.330	0.598	10.820	0.133	0.047	-0.121
13	12.000	13.000	18.850	27.690	21.775	15.795	19.891	12.249	12.151	241.700	-0.258	NaN	0.268	43.000	30.420	32.305	37.505	32.435	21.056	7.086	4.805	101.180	-0.079	-0.065	NaN	48.000	31.525	29.835	33.020	29.185	23.768	1.630	1.474	35.038	0.037	0.119	0.026	59.000	28.600	34.580	30.745	35.880	18.203	2.508	0.561	10.203	-0.037	-0.034	-0.212
14	13.000	14.000	18.785	28.015	21.775	15.795	19.632	12.580	12.484	245.092	0.333	NaN	-0.331	44.000	30.550	32.240	37.440	32.435	21.239	6.893	4.625	98.223	-0.181	-0.065	0.128	49.000	31.590	29.835	33.020	29.185	23.908	1.571	1.430	34.197	-0.044	NaN	0.059	60.000	28.470	34.450	30.680	35.945	18.160	2.668	0.446	8.095	-0.115	-0.017	-0.181
15	14.000	15.000	18.785	27.950	21.775	15.860	19.761	12.454	12.354	244.129	-0.130	-0.063	0.063	45.000	30.680	32.305	37.310	32.370	21.376	6.630	4.550	97.255	-0.075	-0.131	0.131	50.000	31.590	29.835	33.280	29.055	23.665	1.861	1.706	40.374	0.276	0.291	NaN	61.000	28.405	34.190	30.615	35.880	18.212	2.782	0.270	4.918	-0.176	-0.091	-0.210
16	15.000	16.000	18.720	28.145	21.775	15.795	19.568	12.722	12.621	246.972	0.268	0.063	-0.205	46.000	30.810	32.240	37.180	32.435	21.513	6.373	4.286	92.215	-0.263	-0.128	0.128	51.000	31.525	29.900	33.475	28.990	23.817	2.152	1.968	46.872	0.262	0.204	-0.086	62.000	28.340	34.060	30.615	35.815	18.026	2.873	0.280	5.053	0.010	-0.040	-0.131
17	16.000	17.000	18.785	28.015	21.775	15.860	19.720	12.517	12.434	245.198	-0.188	-0.063	0.142	47.000	30.875	32.305	37.050	32.500	21.559	6.178	4.161	89.701	-0.126	-0.128	0.067	52.000	31.525	29.965	33.735	29.055	23.670	2.390	2.145	50.768	0.177	0.216	-0.025	63.000	28.340	34.060	30.680	35.880	17.978	2.964	0.285	5.121	0.004	0.091	NaN
18	17.000	18.000	18.785	28.015	21.775	15.860	19.664	12.517	12.439	244.602	0.005	NaN	NaN	48.000	30.940	32.305	36.920	32.500	21.557	5.983	4.044	87.174	-0.117	-0.130	0.065	53.000	32.045	29.770	33.865	29.055	24.037	1.955	1.741	41.857	-0.403	0.121	0.555	64.000	28.405	33.995	30.680	35.880	18.021	2.954	0.216	3.887	-0.069	NaN	0.009
19	18.000	19.000	18.850	27.560	21.775	15.795	20.059	12.123	12.045	241.611	-0.394	0.063	0.457	49.000	31.005	32.305	36.790	32.500	21.696	5.788	3.899	84.585	-0.145	-0.130	0.065	54.000	31.850	29.900	34.125	29.120	23.945	2.405	2.091	50.075	0.350	0.225	-0.227	65.000	28.600	34.125	30.745	35.945	18.250	2.813	0.180	3.291	-0.035	0.092	0.233
20	19.000	20.000	18.850	27.560	21.775	15.925	20.132	11.997	11.920	239.972	-0.125	-0.126	NaN	50.000	31.005	32.305	36.725	32.500	21.464	5.723	3.898	83.663	-8.600E-4	-0.065	NaN	55.000	31.655	30.030	34.385	29.315	23.756	2.822	2.349	55.808	0.258	0.202	-0.222	66.000	28.535	34.125	30.875	36.010	18.158	3.005	0.269	4.880	0.088	0.142	-0.051
21	20.000	21.000	18.720	28.015	21.775	15.860	19.793	12.533	12.446	246.347	0.526	0.063	-0.473	51.000	31.005	32.240	36.530	32.500	21.742	5.531	3.662	79.620	-0.236	-0.195	-0.003	56.000	31.785	30.095	34.450	29.185	23.800	2.816	2.454	58.415	0.105	0.104	0.102	67.000	28.275	34.060	30.875	36.075	18.260	3.289	0.290	5.298	0.021	0.040	-0.245
22	21.000	22.000	18.720	27.820	21.775	15.860	19.922	12.344	12.252	244.074	-0.195	NaN	0.189	52.000	31.070	32.240	36.400	32.500	21.695	5.336	3.551	77.047	-0.111	-0.130	0.065	57.000	31.915	30.095	34.645	29.055	23.698	2.921	2.605	61.727	0.150	0.229	0.121	68.000	28.275	34.190	30.875	36.075	18.212	3.211	0.393	7.161	0.103	NaN	0.076
23	22.000	23.000	18.720	27.755	21.775	15.860	20.051	12.281	12.186	244.336	-0.066	NaN	0.063	53.000	31.070	32.175	36.205	32.500	21.607	5.145	3.318	71.698	-0.233	-0.195	-0.004	58.000	31.785	30.095	34.840	29.120	23.606	3.207	2.775	65.500	0.170	0.166	-0.124	69.000	28.080	34.190	30.875	36.140	18.124	3.408	0.461	8.353	0.068	0.037	-0.160
24	23.000	24.000	18.720	27.690	21.775	15.860	20.253	12.218	12.124	245.549	-0.061	NaN	0.063	54.000	31.005	32.175	36.075	32.565	21.699	5.085	3.227	70.017	-0.092	-0.125	-0.065	59.000	31.785	30.160	35.035	28.925	23.606	3.477	3.098	73.139	0.324	0.252	-0.023	70.000	27.820	34.255	30.810	36.140	17.896	3.535	0.630	11.277	0.169	-0.055	-0.185
25	24.000	25.000	18.655	27.495	21.775	15.860	20.502	12.046	11.931	244.623	-0.193	NaN	0.172	55.000	30.940	32.240	36.010	32.500	21.650	5.077	3.345	72.417	0.118	-0.068	-0.062	60.000	31.720	30.225	35.230	28.925	23.467	3.743	3.324	78.002	0.226	0.183	-0.084	71.000	27.755	34.255	30.810	36.140	17.852	3.590	0.665	11.864	0.034	NaN	-0.055
26	25.000	26.000	18.655	27.430	21.775	15.795	20.639	12.046	11.935	246.339	0.004	0.063	0.063	56.000	30.745	32.240	35.815	32.500	21.517	5.077	3.303	71.081	-0.041	-0.195	-0.195	61.000	31.850	30.160	35.360	29.055	23.510	3.680	3.184	74.846	-0.140	0.085	0.144	72.000	27.495	34.255	30.810	36.140	17.819	3.813	0.791	14.099	0.127	NaN	-0.226
27	26.000	27.000	18.720	27.430	21.775	15.795	20.583	12.029	11.933	245.612	-0.003	NaN	0.017	57.000	30.615	32.305	35.750	32.565	21.194	5.142	3.355	71.111	0.052	-0.062	-0.127	62.000	31.850	30.160	35.555	29.055	23.271	3.866	3.334	77.579	0.150	0.187	NaN	73.000	27.170	34.320	30.680	36.075	17.696	3.924	0.967	17.111	0.176	-0.145	-0.262
28	27.000	28.000	18.720	27.495	21.710	15.925	20.519	11.950	11.860	243.360	-0.072	-0.142	-0.063	58.000	30.485	32.305	35.685	32.565	21.103	5.206	3.400	71.741	0.044	-0.065	-0.130	63.000	31.785	30.160	35.620	28.990	23.180	4.010	3.470	80.423	0.136	0.081	-0.062	74.000	27.040	34.255	30.680	36.075	17.661	4.070	0.971	17.154	0.004	NaN	-0.145
29	28.000	29.000	18.785	27.560	21.775	15.795	20.472	12.139	12.063	246.951	0.203	0.142	-0.047	59.000	30.485	32.370	35.685	32.565	21.103	5.204	3.447	72.733	0.047	NaN	0.002	64.000	31.785	30.160	35.750	28.860	23.129	4.173	3.665	84.770	0.196	0.164	NaN	75.000	27.105	34.320	30.810	36.140	17.317	4.128	1.081	18.725	0.110	0.145	0.087
30	29.000	30.000	18.850	27.495	21.775	15.860	20.481	11.997	11.929	244.323	-0.134	-0.063	0.079	60.000	30.290	32.435	35.620	32.500	20.874	5.330	3.621	75.581	0.174	-0.066	-0.194	65.000	31.785	30.225	36.075	29.120	23.271	4.430	3.732	86.858	0.067	0.250	-0.016	76.000	27.170	34.385	30.875	36.140	17.263	4.100	1.161	20.039	0.080	0.059	0.087
31	30.000	31.000	18.915	27.300	21.775	15.860	20.683	11.792	11.729	242.600	-0.200	NaN	0.205	61.000	30.290	32.500	35.555	32.500	20.735	5.265	3.631	75.290	0.010	-0.065	3.980E-18	66.000	31.785	30.160	36.400	29.250	23.271	4.704	3.811	88.691	0.079	0.294	0.013	77.000	27.105	34.385	31.005	36.205	16.999	4.304	1.194	20.297	0.033	0.145	-0.059
32	31.000	32.000	18.980	27.040	21.775	15.860	20.949	11.524	11.464	240.174	-0.265	NaN	0.268	62.000	30.225	32.500	35.620	32.500	20.456	5.395	3.754	76.798	0.123	0.065	-0.065	67.000	31.655	30.225	36.400	29.055	23.371	4.887	4.069	95.101	0.258	0.047	-0.142	78.000	27.040	34.320	31.005	36.205	16.871	4.390	1.151	19.418	-0.043	NaN	-0.087
33	32.000	33.000	19.045	26.845	21.775	15.860	21.152	11.319	11.264	238.256	-0.200	NaN	0.205	63.000	30.095	32.500	35.555	32.500	20.319	5.460	3.790	77.013	0.036	-0.065	-0.130	68.000	31.590	30.160	36.335	28.925	23.423	4.903	4.102	96.072	0.032	-0.030	-0.047	79.000	27.040	34.320	31.200	36.270	16.871	4.594	1.229	20.728	0.078	0.204	NaN
34	33.000	34.000	19.110	26.650	21.775	15.925	21.171	11.051	11.004	232.962	-0.260	-0.063	0.205	64.000	30.095	32.565	35.685	32.500	20.224	5.590	3.963	80.148	0.173	0.130	-7.558E-4	69.000	31.265	30.290	36.335	29.055	23.152	5.218	4.307	99.706	0.205	-0.031	-0.347	80.000	26.910	34.320	31.330	36.335	16.878	4.858	1.323	22.333	0.095	0.145	-0.118
35	34.000	35.000	19.175	26.520	21.775	15.925	20.998	10.909	10.873	228.306	-0.131	NaN	0.142	65.000	29.900	32.565	35.685	32.435	20.276	5.786	4.082	82.755	0.119	0.001	-0.195	70.000	31.200	30.290	36.270	29.055	23.104	5.218	4.312	99.626	0.006	-0.063	-0.063	81.000	26.845	34.255	31.265	36.335	16.886	4.885	1.248	21.074	-0.075	-0.059	-0.086
36	35.000	36.000	19.175	26.650	21.775	15.860	21.330	11.099	11.066	236.025	0.193	0.063	-0.126	66.000	29.900	32.565	35.750	32.435	20.228	5.851	4.136	83.655	0.054	0.065	NaN	71.000	31.200	30.225	36.465	28.925	23.152	5.423	4.485	103.842	0.173	0.220	0.016	82.000	26.715	34.320	31.265	36.270	16.653	4.950	1.438	23.956	0.190	-0.026	-0.094
37	36.000	37.000	19.110	26.520	21.775	15.795	21.309	11.051	11.006	234.530	-0.060	0.063	0.110	67.000	29.640	32.630	35.685	32.435	20.237	6.048	4.259	86.190	0.124	-0.065	-0.262	72.000	31.135	30.290	36.660	29.250	23.201	5.622	4.459	103.453	-0.026	0.132	-0.076	83.000	26.650	34.385	31.070	36.205	16.520	4.780	1.438	23.761	-1.532E-4	-0.205	-0.035
38	37.000	38.000	19.110	26.455	21.775	15.795	21.384	10.988	10.944	234.027	-0.062	NaN	0.063	68.000	29.510	32.695	35.685	32.435	20.148	6.180	4.375	88.142	0.116	NaN	-0.133	73.000	31.005	30.420	36.595	29.575	23.157	5.654	4.350	100.724	-0.110	-0.113	-0.148	84.000	26.520	34.255	30.940	36.140	16.528	4.805	1.363	22.528	-0.075	-0.145	-0.171
39	38.000	39.000	19.175	26.455	21.775	15.860	21.265	10.909	10.874	231.230	-0.071	-0.063	0.015	69.000	29.315	32.695	35.685	32.435	20.060	6.375	4.485	89.976	0.111	NaN	-0.195	74.000	31.005	30.420	36.595	29.445	23.157	5.674	4.447	102.972	0.097	0.022	NaN	85.000	26.390	34.255	30.875	36.140	16.487	4.865	1.390	22.921	0.027	-0.060	-0.120
40	39.000	40.000	19.175	26.455	21.775	15.795	21.222	10.972	10.943	232.240	0.070	0.063	NaN	70.000	29.120	32.695	35.685	32.435	19.925	6.570	4.604	91.742	0.119	NaN	-0.195	75.000	31.070	30.485	36.725	29.770	22.820	5.700	4.345	99.152	-0.102	0.088	0.056	86.000	26.325	34.255	30.940	36.140	16.496	4.985	1.446	23.859	0.056	0.060	-0.060
41	40.000	41.000	19.110	26.455	21.775	15.860	21.191	10.925	10.881	230.588	-0.062	-0.063	-0.016	71.000	28.990	32.760	35.815	32.435	19.789	6.833	4.814	95.274	0.210	0.130	-0.133	76.000	31.135	30.485	36.855	29.770	22.816	5.765	4.404	100.479	0.059	0.129	0.064	87.000	26.130	34.255	30.940	36.140	16.415	5.166	1.539	25.261	0.093	NaN	-0.182
42	41.000	42.000	19.110	26.390	21.775	15.795	21.255	10.925	10.881	231.277	-4.676E-4	0.063	0.063	72.000	28.860	32.760	35.880	32.435	19.843	7.028	4.911	97.445	0.096	0.065	-0.130	77.000	31.720	30.225	37.050	29.640	23.180	5.362	4.060	94.112	-0.344	0.208	0.610	88.000	26.130	34.255	30.940	36.140	16.537	5.166	1.584	26.199	0.045	NaN	NaN
43	42.000	43.000	19.045	26.260	21.775	15.925	21.492	10.689	10.625	228.365	-0.256	-0.126	0.109	73.000	29.185	32.695	35.750	32.435	20.249	6.570	4.597	93.089	-0.314	-0.130	0.327	78.000	31.980	30.160	37.310	29.705	23.268	5.349	3.980	92.599	-0.080	0.254	0.265	89.000	26.325	34.385	30.745	36.075	16.653	4.732	1.554	25.874	-0.031	-0.205	0.229
44	43.000	44.000	18.980	26.260	21.710	15.925	21.547	10.689	10.621	228.860	-0.004	-0.017	-0.017	74.000	30.615	32.240	35.750	32.500	21.559	5.142	3.390	73.080	-1.208	0.003	1.405	79.000	31.980	30.095	37.440	29.705	23.316	5.474	4.014	93.592	0.034	0.130	0.005	90.000	26.260	34.320	30.615	36.075	16.703	4.695	1.451	24.235	-0.103	-0.121	-0.085
45	44.000	45.000	19.045	26.455	21.775	15.860	21.492	10.941	10.883	233.892	0.261	0.079	-0.173	75.000	30.745	32.045	35.685	32.435	21.465	4.955	3.193	68.538	-0.197	-0.070	0.114	80.000	31.850	30.160	37.765	29.770	23.271	5.928	4.317	100.454	0.302	0.320	-0.134	91.000	26.520	34.515	30.550	36.075	16.809	4.321	1.495	25.122	0.044	-0.061	0.313
46	45.000	46.000	19.045	26.520	21.775	15.795	21.428	11.067	11.012	235.958	0.129	0.063	-0.063	76.000	31.070	31.785	35.815	32.435	21.832	4.789	2.888	63.041	-0.305	0.129	0.287	81.000	31.850	30.225	37.960	29.770	23.224	6.127	4.505	104.624	0.188	0.194	-0.005	92.000	26.650	34.515	30.485	36.010	17.085	4.116	1.418	24.230	-0.076	-0.084	0.121
47	46.000	47.000	19.045	26.650	21.775	15.860	21.364	11.130	11.076	236.634	0.065	-0.063	-0.126	77.000	31.265	31.785	35.880	32.435	21.740	4.661	2.796	60.781	-0.092	0.064	0.193	82.000	31.850	30.160	38.220	29.835	23.176	6.378	4.596	106.521	0.091	0.256	0.003	93.000	27.105	34.580	30.485	36.010	17.290	3.670	1.270	21.953	-0.149	NaN	0.444
48	47.000	48.000	18.980	26.585	21.775	15.860	21.354	11.083	11.018	235.286	-0.058	NaN	0.047	78.000	31.265	31.850	36.205	32.435	21.556	4.975	3.071	66.202	0.275	0.323	0.008	83.000	31.980	30.030	38.415	29.835	23.316	6.438	4.538	105.798	-0.058	0.195	0.134	94.000	27.040	34.580	30.550	36.010	17.202	3.790	1.339	23.035	0.069	0.060	-0.060
49	48.000	49.000	18.980	26.780	21.775	15.860	21.290	11.272	11.212	238.696	0.193	NaN	-0.189	79.000	31.200	31.785	36.465	32.435	21.557	5.305	3.236	69.767	0.165	0.258	-0.072	84.000	31.850	29.965	38.675	29.835	23.271	6.826	4.747	110.458	0.209	0.260	-0.129	95.000	26.845	34.580	30.550	36.010	17.070	3.971	1.441	24.594	0.102	NaN	-0.182
50	49.000	50.000	18.980	26.780	21.710	15.925	20.968	11.193	11.140	233.596	-0.071	-0.079	NaN	80.000	31.135	31.850	36.725	32.370	21.557	5.614	3.557	76.684	0.321	0.253	-0.059	85.000	31.785	29.965	38.740	29.835	23.271	6.956	4.835	112.520	0.089	0.065	-0.065	96.000	26.715	34.580	30.550	36.075	16.891	4.116	1.458	24.619	0.017	0.024	-0.121
51	50.000	51.000	18.915	26.910	21.775	15.795	21.152	11.477	11.412	241.374	0.271	0.142	-0.142	81.000	31.005	31.915	36.855	32.305	21.419	5.863	3.823	81.881	0.265	0.125	-0.125	86.000	31.720	29.900	39.000	29.900	23.323	7.280	4.930	114.988	0.095	0.260	-0.065	97.000	26.585	34.645	30.615	36.075	16.632	4.276	1.567	26.068	0.110	0.061	-0.101
52	51.000	52.000	18.915	26.780	21.775	15.860	21.152	11.288	11.219	237.293	-0.193	-0.063	0.126	82.000	30.875	31.915	37.050	32.305	21.235	6.187	4.050	86.008	0.227	0.195	-0.130	87.000	31.525	30.030	39.195	29.965	23.139	7.670	5.240	121.258	0.310	0.194	-0.196	98.000	26.455	34.645	30.615	36.075	16.512	4.399	1.594	26.313	0.026	NaN	-0.123
53	52.000	53.000	18.850	26.910	21.775	15.795	21.043	11.493	11.401	239.900	0.182	0.063	-0.142	83.000	30.745	31.980	37.180	32.305	21.052	6.443	4.257	89.629	0.207	0.130	-0.127	88.000	31.070	30.420	39.585	29.965	22.676	8.527	6.119	138.745	0.878	0.389	-0.475	99.000	26.260	34.645	30.550	36.075	16.629	4.522	1.504	25.004	-0.090	-0.062	-0.185
54	53.000	54.000	18.850	27.040	21.775	15.860	20.996	11.556	11.474	240.910	0.074	-0.063	-0.126	84.000	30.745	32.045	37.310	32.240	21.005	6.568	4.473	93.951	0.215	0.128	0.002	89.000	31.005	30.420	39.715	29.965	22.724	8.722	6.239	141.778	0.121	0.130	-0.065	100.000	26.195	34.645	30.550	36.140	16.465	4.604	1.548	25.485	0.044	0.021	-0.061
55	54.000	55.000	18.850	26.845	21.775	15.925	21.142	11.305	11.224	237.301	-0.250	-0.063	0.188	85.000	30.615	32.110	37.375	32.175	20.913	6.760	4.702	98.337	0.229	0.064	-0.129	90.000	30.875	30.420	39.650	29.965	22.680	8.787	6.270	142.209	0.031	-0.065	-0.130	101.000	26.195	34.710	30.680	36.140	16.790	4.707	1.677	28.160	0.129	0.124	0.020
56	55.000	56.000	18.785	27.040	21.775	15.860	20.996	11.573	11.483	241.095	0.259	0.063	-0.205	86.000	30.485	32.175	37.570	32.110	20.822	7.085	5.001	104.125	0.299	0.196	-0.131	91.000	30.615	30.550	39.715	30.030	22.496	9.115	6.536	147.030	0.265	0.061	-0.267	102.000	26.000	34.645	30.615	36.140	16.750	4.851	1.694	28.367	0.016	-0.062	-0.206
57	56.000	57.000	18.785	26.650	21.775	15.860	21.180	11.197	11.090	234.893	-0.393	NaN	0.376	87.000	30.485	32.240	37.700	32.045	20.821	7.218	5.207	108.409	0.206	0.132	-0.002	92.000	30.420	30.680	39.845	30.095	22.457	9.443	6.763	151.863	0.227	0.126	-0.203	103.000	25.870	34.710	30.615	36.140	16.710	4.956	1.811	30.264	0.118	NaN	-0.106
58	57.000	58.000	18.785	26.585	21.775	15.860	21.189	11.134	11.030	233.723	-0.060	NaN	0.063	88.000	30.550	32.240	37.960	32.045	21.005	7.413	5.389	113.188	0.182	0.260	0.065	93.000	30.355	30.680	39.845	30.160	22.360	9.504	6.784	151.694	0.022	-0.004	-0.065	104.000	25.740	34.775	30.615	36.140	16.567	5.062	1.951	32.321	0.140	NaN	-0.108
59	58.000	59.000	18.850	26.650	21.775	15.860	21.198	11.179	11.090	235.092	0.060	NaN	-0.046	89.000	30.550	32.305	38.090	31.980	21.051	7.547	5.584	117.540	0.195	0.133	-0.003	94.000	30.420	30.810	39.845	30.160	22.265	9.447	6.862	152.776	0.078	NaN	0.056	105.000	25.350	34.840	30.550	36.140	16.356	5.360	2.154	35.237	0.203	-0.063	-0.363
60	59.000	60.000	18.850	26.520	21.775	15.860	21.262	11.054	10.961	233.055	-0.129	NaN	0.125	90.000	30.550	32.240	38.090	32.045	21.143	7.543	5.492	116.116	-0.092	-0.002	0.002	95.000	30.420	30.875	39.780	30.160	22.217	9.387	6.878	152.814	0.016	-0.065	-0.005	106.000	25.090	34.840	30.615	36.140	16.250	5.676	2.275	36.969	0.121	0.063	-0.253
61	60.000	61.000	18.850	26.390	21.775	15.795	21.318	10.991	10.892	232.185	-0.069	0.063	0.125	91.000	30.550	32.240	38.090	31.980	21.235	7.544	5.560	118.063	0.068	0.002	NaN	96.000	30.420	31.135	39.780	30.160	21.935	9.411	7.118	156.131	0.240	NaN	-0.027	107.000	24.700	34.645	30.485	36.075	16.057	5.959	2.238	35.934	-0.037	-0.142	-0.425
62	61.000	62.000	18.915	26.585	21.775	15.860	20.812	11.100	11.021	229.354	0.129	-0.063	-0.172	92.000	30.485	32.305	38.090	32.045	21.327	7.609	5.584	119.082	0.024	-0.002	-0.067	97.000	31.005	31.070	39.910	30.225	22.252	8.945	6.751	150.224	-0.367	0.123	0.589	108.000	25.220	34.775	30.550	36.075	16.446	5.486	2.364	38.870	0.126	0.063	0.536
63	62.000	63.000	18.915	26.585	21.775	15.860	20.747	11.100	11.021	228.657	5.820E-4	NaN	NaN	93.000	30.485	32.370	38.155	32.110	21.236	7.674	5.675	120.514	0.091	0.063	-0.002	98.000	31.135	31.070	40.105	30.290	22.300	9.004	6.737	150.224	-0.014	0.189	0.130	109.000	24.960	34.775	30.550	36.140	16.283	5.754	2.413	39.293	0.050	0.015	-0.253
64	63.000	64.000	18.915	26.520	21.710	15.990	20.692	10.895	10.823	223.959	-0.198	-0.142	0.063	94.000	30.420	32.370	38.090	32.045	21.143	7.677	5.698	120.480	0.023	-0.062	-0.065	99.000	31.915	30.940	40.170	30.290	23.129	8.281	6.134	141.867	-0.603	0.065	0.788	110.000	24.830	34.840	30.550	36.140	16.151	5.866	2.525	40.780	0.112	NaN	-0.112
65	64.000	65.000	18.915	26.650	21.775	15.860	20.821	11.163	11.089	230.879	0.266	0.142	-0.126	95.000	30.615	32.305	38.090	32.045	21.328	7.480	5.535	118.051	-0.163	NaN	0.197	100.000	31.460	31.460	39.715	30.095	22.341	8.367	6.721	150.157	0.588	-0.417	-0.534	111.000	24.570	34.905	30.615	36.140	15.900	6.170	2.703	42.972	0.178	0.064	-0.242
66	65.000	66.000	18.915	26.650	21.775	15.860	20.756	11.163	11.089	230.178	5.749E-4	NaN	NaN	96.000	30.680	32.240	38.025	32.045	21.328	7.348	5.397	115.097	-0.138	-0.065	0.067	101.000	31.330	31.460	39.780	30.030	22.620	8.570	6.863	155.243	0.142	0.075	-0.128	112.000	24.375	35.035	30.550	36.075	15.678	6.262	2.910	45.622	0.207	-0.075	-0.171
67	66.000	67.000	18.915	26.715	21.710	15.925	20.959	11.146	11.082	232.269	-0.007	-0.079	-0.063	97.000	31.265	32.045	38.025	32.045	21.742	6.760	4.850	105.456	-0.546	NaN	0.585	102.000	31.070	31.395	39.975	30.095	22.531	8.999	7.059	159.054	0.196	0.184	-0.248	113.000	24.115	35.100	30.550	36.140	15.418	6.518	3.019	46.551	0.109	0.010	-0.246
68	67.000	68.000	18.915	26.780	21.775	15.795	20.959	11.351	11.285	236.511	0.202	0.142	-0.063	98.000	31.395	31.980	38.090	32.045	21.833	6.695	4.738	103.449	-0.112	0.065	0.129	103.000	30.940	31.460	40.235	30.160	22.486	9.385	7.315	164.483	0.255	0.248	-0.138	114.000	24.050	35.230	30.680	36.140	15.821	6.692	3.279	51.875	0.260	0.129	-0.047
69	68.000	69.000	18.850	26.845	21.710	15.925	20.895	11.288	11.221	234.454	-0.064	-0.142	-0.079	99.000	31.850	31.655	37.960	32.435	22.568	6.160	3.719	83.934	-1.019	-0.080	0.410	104.000	30.810	31.525	40.365	30.160	22.347	9.652	7.552	168.755	0.237	0.129	-0.138	115.000	23.790	35.360	30.615	36.140	15.561	6.869	3.451	53.704	0.172	-0.065	-0.244
70	69.000	70.000	18.850	26.910	21.775	15.795	20.776	11.493	11.428	237.428	0.207	0.142	-0.063	NaN	NaN	NaN	NaN	NaN	NaN	NaN	NaN	NaN	NaN	NaN	NaN	105.000	30.550	31.785	40.365	30.160	22.069	9.949	7.942	175.270	0.390	NaN	-0.299	116.000	23.465	35.490	30.615	36.140	14.772	7.179	3.624	53.531	0.173	NaN	-0.312
71	70.000	71.000	18.850	26.910	21.775	15.795	20.776	11.493	11.428	237.428	NaN	NaN	NaN	NaN	NaN	NaN	NaN	NaN	NaN	NaN	NaN	NaN	NaN	NaN	NaN	106.000	30.485	31.850	40.495	30.160	22.024	10.152	8.110	178.625	0.168	0.128	-0.075	117.000	23.335	35.555	30.615	36.140	15.135	7.303	3.777	57.168	0.153	NaN	-0.124
72	71.000	72.000	18.850	27.040	21.840	15.795	20.785	11.636	11.570	240.495	0.142	0.017	-0.126	NaN	NaN	NaN	NaN	NaN	NaN	NaN	NaN	NaN	NaN	NaN	NaN	107.000	30.355	32.045	40.690	30.095	21.697	10.517	8.585	186.272	0.475	0.204	-0.164	118.000	23.205	35.620	30.680	36.205	15.059	7.498	3.846	57.921	0.069	0.070	-0.125
73	72.000	73.000	18.850	27.040	21.775	15.795	20.924	11.619	11.563	241.940	-0.008	-0.016	NaN	NaN	NaN	NaN	NaN	NaN	NaN	NaN	NaN	NaN	NaN	NaN	NaN	NaN	NaN	NaN	NaN	NaN	NaN	NaN	NaN	NaN	NaN	NaN	NaN	119.000	23.010	35.685	30.680	36.140	14.894	7.683	4.012	59.750	0.166	-0.004	-0.191
74	73.000	74.000	18.785	27.040	21.775	15.795	20.914	11.636	11.569	241.957	0.006	NaN	-0.017	NaN	NaN	NaN	NaN	NaN	NaN	NaN	NaN	NaN	NaN	NaN	NaN	109.000	28.990	32.240	40.885	29.835	20.835	12.136	9.853	205.289	9.853	0.943	-0.204	120.000	23.010	35.750	30.810	36.205	14.841	7.813	4.103	60.886	0.091	0.134	0.004
75	74.000	75.000	19.110	26.130	21.775	15.925	21.468	10.547	10.500	225.425	-1.069	-0.126	0.963	NaN	NaN	NaN	NaN	NaN	NaN	NaN	NaN	NaN	NaN	NaN	NaN	110.000	28.665	32.305	41.080	29.640	20.568	12.698	10.328	212.420	0.475	0.232	-0.331	121.000	22.815	35.750	30.875	36.205	14.730	8.073	4.177	61.529	0.075	0.065	-0.195
76	75.000	76.000	19.175	26.000	21.775	15.925	21.543	10.405	10.364	223.270	-0.136	NaN	0.142	NaN	NaN	NaN	NaN	NaN	NaN	NaN	NaN	NaN	NaN	NaN	NaN	111.000	28.340	32.370	40.885	29.640	20.259	12.839	10.373	210.139	0.045	-0.191	-0.331	NaN	NaN	NaN	NaN	NaN	NaN	NaN	NaN	NaN	NaN	NaN	NaN
77	76.000	77.000	19.240	25.935	21.775	15.860	21.512	10.389	10.345	222.548	-0.019	0.063	0.079	NaN	NaN	NaN	NaN	NaN	NaN	NaN	NaN	NaN	NaN	NaN	NaN	112.000	28.080	32.435	39.585	30.355	20.038	11.692	9.141	183.175	-1.231	-1.406	-0.267	NaN	NaN	NaN	NaN	NaN	NaN	NaN	NaN	NaN	NaN	NaN	NaN
78	77.000	78.000	19.240	25.805	21.775	15.860	21.557	10.263	10.210	220.101	-0.135	NaN	0.126	NaN	NaN	NaN	NaN	NaN	NaN	NaN	NaN	NaN	NaN	NaN	NaN	113.000	27.625	32.500	39.520	30.485	19.642	12.064	9.249	181.667	0.107	-0.086	-0.459	NaN	NaN	NaN	NaN	NaN	NaN	NaN	NaN	NaN	NaN	NaN	NaN
79	78.000	79.000	19.305	25.740	21.775	15.860	21.631	10.184	10.139	219.311	-0.071	NaN	0.079	NaN	NaN	NaN	NaN	NaN	NaN	NaN	NaN	NaN	NaN	NaN	NaN	114.000	27.365	32.500	39.520	30.615	20.024	12.300	9.257	185.351	0.008	-0.020	-0.257	NaN	NaN	NaN	NaN	NaN	NaN	NaN	NaN	NaN	NaN	NaN	NaN
80	79.000	80.000	19.305	25.870	21.775	15.860	21.576	10.310	10.271	221.601	0.132	NaN	-0.126	NaN	NaN	NaN	NaN	NaN	NaN	NaN	NaN	NaN	NaN	NaN	NaN	115.000	27.040	32.565	39.455	30.680	19.766	12.557	9.336	184.540	0.080	-0.074	-0.331	NaN	NaN	NaN	NaN	NaN	NaN	NaN	NaN	NaN	NaN	NaN	NaN
81	80.000	81.000	19.305	25.870	21.775	15.860	21.576	10.310	10.271	221.601	NaN	NaN	NaN	NaN	NaN	NaN	NaN	NaN	NaN	NaN	NaN	NaN	NaN	NaN	NaN	116.000	26.390	32.565	39.000	31.135	18.864	12.691	8.824	166.457	-0.512	-0.503	-0.646	NaN	NaN	NaN	NaN	NaN	NaN	NaN	NaN	NaN	NaN	NaN	NaN
82	81.000	82.000	19.370	25.675	21.775	15.860	21.650	10.105	10.070	218.023	-0.201	NaN	0.205	NaN	NaN	NaN	NaN	NaN	NaN	NaN	NaN	NaN	NaN	NaN	NaN	117.000	26.000	32.630	38.870	31.395	19.071	12.929	8.749	166.854	-0.075	-0.154	-0.394	NaN	NaN	NaN	NaN	NaN	NaN	NaN	NaN	NaN	NaN	NaN	NaN
83	82.000	83.000	19.305	25.675	21.775	15.795	21.631	10.184	10.139	219.311	0.069	0.063	-0.016	NaN	NaN	NaN	NaN	NaN	NaN	NaN	NaN	NaN	NaN	NaN	NaN	118.000	25.870	32.695	39.000	31.135	18.993	13.222	9.113	173.081	0.364	0.160	-0.137	NaN	NaN	NaN	NaN	NaN	NaN	NaN	NaN	NaN	NaN	NaN	NaN
84	83.000	84.000	19.305	25.610	21.775	15.795	21.640	10.121	10.078	218.082	-0.061	NaN	0.063	NaN	NaN	NaN	NaN	NaN	NaN	NaN	NaN	NaN	NaN	NaN	NaN	119.000	25.285	32.760	39.455	30.485	18.596	14.351	10.075	187.349	0.962	0.552	-0.588	NaN	NaN	NaN	NaN	NaN	NaN	NaN	NaN	NaN	NaN	NaN	NaN
85	84.000	85.000	19.305	25.610	21.775	15.860	21.650	10.058	10.016	216.852	-0.061	-0.063	NaN	NaN	NaN	NaN	NaN	NaN	NaN	NaN	NaN	NaN	NaN	NaN	NaN	120.000	25.415	32.760	39.390	30.485	18.671	14.159	10.019	187.062	-0.056	-0.064	0.128	NaN	NaN	NaN	NaN	NaN	NaN	NaN	NaN	NaN	NaN	NaN	NaN
86	85.000	86.000	19.305	25.740	21.710	15.925	21.586	10.105	10.071	217.385	0.054	-0.079	-0.126	NaN	NaN	NaN	NaN	NaN	NaN	NaN	NaN	NaN	NaN	NaN	NaN	121.000	25.415	32.760	38.350	31.330	18.671	13.014	8.725	162.908	-1.294	-1.127	NaN	NaN	NaN	NaN	NaN	NaN	NaN	NaN	NaN	NaN	NaN	NaN	NaN
87	86.000	87.000	19.305	25.740	21.775	15.860	21.597	10.184	10.147	219.151	0.077	0.079	NaN	NaN	NaN	NaN	NaN	NaN	NaN	NaN	NaN	NaN	NaN	NaN	NaN	NaN	NaN	NaN	NaN	NaN	NaN	NaN	NaN	NaN	NaN	NaN	NaN	NaN	NaN	NaN	NaN	NaN	NaN	NaN	NaN	NaN	NaN	NaN	NaN
88	87.000	88.000	19.305	25.805	21.775	15.795	21.564	10.310	10.283	221.753	0.136	0.063	-0.063	NaN	NaN	NaN	NaN	NaN	NaN	NaN	NaN	NaN	NaN	NaN	NaN	NaN	NaN	NaN	NaN	NaN	NaN	NaN	NaN	NaN	NaN	NaN	NaN	NaN	NaN	NaN	NaN	NaN	NaN	NaN	NaN	NaN	NaN	NaN	NaN
89	88.000	89.000	19.305	25.870	21.775	15.795	21.575	10.373	10.349	223.295	0.066	NaN	-0.063	NaN	NaN	NaN	NaN	NaN	NaN	NaN	NaN	NaN	NaN	NaN	NaN	NaN	NaN	NaN	NaN	NaN	NaN	NaN	NaN	NaN	NaN	NaN	NaN	NaN	NaN	NaN	NaN	NaN	NaN	NaN	NaN	NaN	NaN	NaN	NaN
90	89.000	90.000	19.305	25.870	21.710	15.925	21.587	10.232	10.212	220.448	-0.137	-0.142	NaN	NaN	NaN	NaN	NaN	NaN	NaN	NaN	NaN	NaN	NaN	NaN	NaN	NaN	NaN	NaN	NaN	NaN	NaN	NaN	NaN	NaN	NaN	NaN	NaN	NaN	NaN	NaN	NaN	NaN	NaN	NaN	NaN	NaN	NaN	NaN	NaN
91	90.000	91.000	19.305	25.870	21.775	15.795	21.610	10.373	10.355	223.777	0.143	0.142	NaN	NaN	NaN	NaN	NaN	NaN	NaN	NaN	NaN	NaN	NaN	NaN	NaN	NaN	NaN	NaN	NaN	NaN	NaN	NaN	NaN	NaN	NaN	NaN	NaN	NaN	NaN	NaN	NaN	NaN	NaN	NaN	NaN	NaN	NaN	NaN	NaN
92	91.000	92.000	19.240	25.935	21.775	15.925	21.738	10.326	10.302	223.950	-0.053	-0.126	-0.079	NaN	NaN	NaN	NaN	NaN	NaN	NaN	NaN	NaN	NaN	NaN	NaN	NaN	NaN	NaN	NaN	NaN	NaN	NaN	NaN	NaN	NaN	NaN	NaN	NaN	NaN	NaN	NaN	NaN	NaN	NaN	NaN	NaN	NaN	NaN	NaN
93	92.000	93.000	19.240	25.805	21.775	15.860	21.749	10.263	10.240	222.725	-0.062	0.063	0.126	NaN	NaN	NaN	NaN	NaN	NaN	NaN	NaN	NaN	NaN	NaN	NaN	NaN	NaN	NaN	NaN	NaN	NaN	NaN	NaN	NaN	NaN	NaN	NaN	NaN	NaN	NaN	NaN	NaN	NaN	NaN	NaN	NaN	NaN	NaN	NaN
94	93.000	94.000	19.240	25.740	21.775	15.795	21.802	10.263	10.238	223.207	-0.002	0.063	0.063	NaN	NaN	NaN	NaN	NaN	NaN	NaN	NaN	NaN	NaN	NaN	NaN	NaN	NaN	NaN	NaN	NaN	NaN	NaN	NaN	NaN	NaN	NaN	NaN	NaN	NaN	NaN	NaN	NaN	NaN	NaN	NaN	NaN	NaN	NaN	NaN
95	94.000	95.000	19.305	25.870	21.710	15.925	21.686	10.232	10.217	221.563	-0.021	-0.142	-0.111	NaN	NaN	NaN	NaN	NaN	NaN	NaN	NaN	NaN	NaN	NaN	NaN	NaN	NaN	NaN	NaN	NaN	NaN	NaN	NaN	NaN	NaN	NaN	NaN	NaN	NaN	NaN	NaN	NaN	NaN	NaN	NaN	NaN	NaN	NaN	NaN
96	95.000	96.000	19.240	25.870	21.775	15.860	21.598	10.326	10.301	222.484	0.084	0.079	-0.016	NaN	NaN	NaN	NaN	NaN	NaN	NaN	NaN	NaN	NaN	NaN	NaN	NaN	NaN	NaN	NaN	NaN	NaN	NaN	NaN	NaN	NaN	NaN	NaN	NaN	NaN	NaN	NaN	NaN	NaN	NaN	NaN	NaN	NaN	NaN	NaN
97	96.000	97.000	19.110	26.000	21.775	15.860	21.468	10.484	10.436	224.048	0.135	NaN	-0.159	NaN	NaN	NaN	NaN	NaN	NaN	NaN	NaN	NaN	NaN	NaN	NaN	NaN	NaN	NaN	NaN	NaN	NaN	NaN	NaN	NaN	NaN	NaN	NaN	NaN	NaN	NaN	NaN	NaN	NaN	NaN	NaN	NaN	NaN	NaN	NaN
98	97.000	98.000	19.045	26.130	21.710	15.925	21.374	10.547	10.492	224.242	0.055	-0.079	-0.142	NaN	NaN	NaN	NaN	NaN	NaN	NaN	NaN	NaN	NaN	NaN	NaN	NaN	NaN	NaN	NaN	NaN	NaN	NaN	NaN	NaN	NaN	NaN	NaN	NaN	NaN	NaN	NaN	NaN	NaN	NaN	NaN	NaN	NaN	NaN	NaN
99	98.000	99.000	18.655	27.170	21.775	15.860	20.768	11.732	11.612	241.155	1.120	0.080	-1.106	NaN	NaN	NaN	NaN	NaN	NaN	NaN	NaN	NaN	NaN	NaN	NaN	NaN	NaN	NaN	NaN	NaN	NaN	NaN	NaN	NaN	NaN	NaN	NaN	NaN	NaN	NaN	NaN	NaN	NaN	NaN	NaN	NaN	NaN	NaN	NaN
100	99.000	100.000	18.655	27.170	21.775	15.860	20.527	11.732	11.624	238.620	0.013	NaN	NaN	NaN	NaN	NaN	NaN	NaN	NaN	NaN	NaN	NaN	NaN	NaN	NaN	NaN	NaN	NaN	NaN	NaN	NaN	NaN	NaN	NaN	NaN	NaN	NaN	NaN	NaN	NaN	NaN	NaN	NaN	NaN	NaN	NaN	NaN	NaN	NaN
101	100.000	101.000	18.655	27.300	21.775	15.860	20.747	11.858	11.766	244.104	0.141	NaN	-0.125	NaN	NaN	NaN	NaN	NaN	NaN	NaN	NaN	NaN	NaN	NaN	NaN	NaN	NaN	NaN	NaN	NaN	NaN	NaN	NaN	NaN	NaN	NaN	NaN	NaN	NaN	NaN	NaN	NaN	NaN	NaN	NaN	NaN	NaN	NaN	NaN
102	101.000	102.000	18.655	27.365	21.775	15.860	20.637	11.921	11.840	244.349	0.075	NaN	-0.063	NaN	NaN	NaN	NaN	NaN	NaN	NaN	NaN	NaN	NaN	NaN	NaN	NaN	NaN	NaN	NaN	NaN	NaN	NaN	NaN	NaN	NaN	NaN	NaN	NaN	NaN	NaN	NaN	NaN	NaN	NaN	NaN	NaN	NaN	NaN	NaN
103	102.000	103.000	18.655	27.495	21.775	15.860	20.583	12.046	11.973	246.448	0.133	NaN	-0.126	NaN	NaN	NaN	NaN	NaN	NaN	NaN	NaN	NaN	NaN	NaN	NaN	NaN	NaN	NaN	NaN	NaN	NaN	NaN	NaN	NaN	NaN	NaN	NaN	NaN	NaN	NaN	NaN	NaN	NaN	NaN	NaN	NaN	NaN	NaN	NaN
104	103.000	104.000	18.655	27.560	21.710	15.925	20.464	12.029	11.969	244.932	-0.005	-0.079	-0.063	NaN	NaN	NaN	NaN	NaN	NaN	NaN	NaN	NaN	NaN	NaN	NaN	NaN	NaN	NaN	NaN	NaN	NaN	NaN	NaN	NaN	NaN	NaN	NaN	NaN	NaN	NaN	NaN	NaN	NaN	NaN	NaN	NaN	NaN	NaN	NaN
105	104.000	105.000	18.655	27.625	21.775	15.795	20.421	12.235	12.180	248.717	0.211	0.142	-0.063	NaN	NaN	NaN	NaN	NaN	NaN	NaN	NaN	NaN	NaN	NaN	NaN	NaN	NaN	NaN	NaN	NaN	NaN	NaN	NaN	NaN	NaN	NaN	NaN	NaN	NaN	NaN	NaN	NaN	NaN	NaN	NaN	NaN	NaN	NaN	NaN
106	105.000	106.000	18.720	27.430	21.775	15.860	20.688	11.967	11.914	246.470	-0.266	-0.063	0.205	NaN	NaN	NaN	NaN	NaN	NaN	NaN	NaN	NaN	NaN	NaN	NaN	NaN	NaN	NaN	NaN	NaN	NaN	NaN	NaN	NaN	NaN	NaN	NaN	NaN	NaN	NaN	NaN	NaN	NaN	NaN	NaN	NaN	NaN	NaN	NaN
107	106.000	107.000	18.785	27.495	21.775	15.860	20.453	12.013	11.976	244.940	0.062	NaN	-0.047	NaN	NaN	NaN	NaN	NaN	NaN	NaN	NaN	NaN	NaN	NaN	NaN	NaN	NaN	NaN	NaN	NaN	NaN	NaN	NaN	NaN	NaN	NaN	NaN	NaN	NaN	NaN	NaN	NaN	NaN	NaN	NaN	NaN	NaN	NaN	NaN
108	107.000	108.000	18.785	27.560	21.710	15.990	20.345	11.934	11.918	242.477	-0.057	-0.142	-0.063	NaN	NaN	NaN	NaN	NaN	NaN	NaN	NaN	NaN	NaN	NaN	NaN	NaN	NaN	NaN	NaN	NaN	NaN	NaN	NaN	NaN	NaN	NaN	NaN	NaN	NaN	NaN	NaN	NaN	NaN	NaN	NaN	NaN	NaN	NaN	NaN
109	108.000	109.000	18.850	27.365	21.710	15.990	20.549	11.729	11.715	240.732	-0.203	NaN	0.205	NaN	NaN	NaN	NaN	NaN	NaN	NaN	NaN	NaN	NaN	NaN	NaN	NaN	NaN	NaN	NaN	NaN	NaN	NaN	NaN	NaN	NaN	NaN	NaN	NaN	NaN	NaN	NaN	NaN	NaN	NaN	NaN	NaN	NaN	NaN	NaN
110	109.000	110.000	18.850	27.560	21.710	16.055	20.358	11.855	11.843	241.108	0.128	-0.063	-0.189	NaN	NaN	NaN	NaN	NaN	NaN	NaN	NaN	NaN	NaN	NaN	NaN	NaN	NaN	NaN	NaN	NaN	NaN	NaN	NaN	NaN	NaN	NaN	NaN	NaN	NaN	NaN	NaN	NaN	NaN	NaN	NaN	NaN	NaN	NaN	NaN
111	110.000	111.000	18.850	27.495	21.710	15.990	20.409	11.855	11.841	241.670	-0.002	0.063	0.063	NaN	NaN	NaN	NaN	NaN	NaN	NaN	NaN	NaN	NaN	NaN	NaN	NaN	NaN	NaN	NaN	NaN	NaN	NaN	NaN	NaN	NaN	NaN	NaN	NaN	NaN	NaN	NaN	NaN	NaN	NaN	NaN	NaN	NaN	NaN	NaN
112	111.000	112.000	18.850	27.365	21.775	15.860	20.536	11.871	11.853	243.423	0.012	0.142	0.126	NaN	NaN	NaN	NaN	NaN	NaN	NaN	NaN	NaN	NaN	NaN	NaN	NaN	NaN	NaN	NaN	NaN	NaN	NaN	NaN	NaN	NaN	NaN	NaN	NaN	NaN	NaN	NaN	NaN	NaN	NaN	NaN	NaN	NaN	NaN	NaN
113	112.000	113.000	18.460	28.730	21.710	15.990	19.058	13.148	13.123	250.112	1.270	-0.142	-1.419	NaN	NaN	NaN	NaN	NaN	NaN	NaN	NaN	NaN	NaN	NaN	NaN	NaN	NaN	NaN	NaN	NaN	NaN	NaN	NaN	NaN	NaN	NaN	NaN	NaN	NaN	NaN	NaN	NaN	NaN	NaN	NaN	NaN	NaN	NaN	NaN
114	113.000	114.000	18.460	28.600	21.710	15.990	19.644	13.022	13.006	255.503	-0.117	NaN	0.126	NaN	NaN	NaN	NaN	NaN	NaN	NaN	NaN	NaN	NaN	NaN	NaN	NaN	NaN	NaN	NaN	NaN	NaN	NaN	NaN	NaN	NaN	NaN	NaN	NaN	NaN	NaN	NaN	NaN	NaN	NaN	NaN	NaN	NaN	NaN	NaN
115	114.000	115.000	18.655	28.340	21.710	15.990	19.939	12.722	12.716	253.534	-0.291	NaN	0.299	NaN	NaN	NaN	NaN	NaN	NaN	NaN	NaN	NaN	NaN	NaN	NaN	NaN	NaN	NaN	NaN	NaN	NaN	NaN	NaN	NaN	NaN	NaN	NaN	NaN	NaN	NaN	NaN	NaN	NaN	NaN	NaN	NaN	NaN	NaN	NaN
116	115.000	116.000	18.720	27.820	21.710	15.990	20.065	12.202	12.183	244.459	-0.532	NaN	0.520	NaN	NaN	NaN	NaN	NaN	NaN	NaN	NaN	NaN	NaN	NaN	NaN	NaN	NaN	NaN	NaN	NaN	NaN	NaN	NaN	NaN	NaN	NaN	NaN	NaN	NaN	NaN	NaN	NaN	NaN	NaN	NaN	NaN	NaN	NaN	NaN
117	116.000	117.000	18.850	27.625	21.775	15.925	20.679	12.060	12.054	249.254	-0.130	0.079	0.221	NaN	NaN	NaN	NaN	NaN	NaN	NaN	NaN	NaN	NaN	NaN	NaN	NaN	NaN	NaN	NaN	NaN	NaN	NaN	NaN	NaN	NaN	NaN	NaN	NaN	NaN	NaN	NaN	NaN	NaN	NaN	NaN	NaN	NaN	NaN	NaN
118	117.000	118.000	18.590	28.600	21.775	15.925	19.735	13.069	13.060	257.733	1.006	NaN	-1.009	NaN	NaN	NaN	NaN	NaN	NaN	NaN	NaN	NaN	NaN	NaN	NaN	NaN	NaN	NaN	NaN	NaN	NaN	NaN	NaN	NaN	NaN	NaN	NaN	NaN	NaN	NaN	NaN	NaN	NaN	NaN	NaN	NaN	NaN	NaN	NaN
119	118.000	119.000	18.785	27.885	21.710	16.120	20.474	12.123	12.117	248.084	-0.943	-0.205	0.741	NaN	NaN	NaN	NaN	NaN	NaN	NaN	NaN	NaN	NaN	NaN	NaN	NaN	NaN	NaN	NaN	NaN	NaN	NaN	NaN	NaN	NaN	NaN	NaN	NaN	NaN	NaN	NaN	NaN	NaN	NaN	NaN	NaN	NaN	NaN	NaN
120	119.000	120.000	18.525	28.925	21.710	15.990	19.403	13.321	13.314	258.342	1.198	0.126	-1.072	NaN	NaN	NaN	NaN	NaN	NaN	NaN	NaN	NaN	NaN	NaN	NaN	NaN	NaN	NaN	NaN	NaN	NaN	NaN	NaN	NaN	NaN	NaN	NaN	NaN	NaN	NaN	NaN	NaN	NaN	NaN	NaN	NaN	NaN	NaN	NaN
121	120.000	121.000	18.395	29.250	21.710	15.990	19.058	13.668	13.658	260.294	0.343	NaN	-0.347	NaN	NaN	NaN	NaN	NaN	NaN	NaN	NaN	NaN	NaN	NaN	NaN	NaN	NaN	NaN	NaN	NaN	NaN	NaN	NaN	NaN	NaN	NaN	NaN	NaN	NaN	NaN	NaN	NaN	NaN	NaN	NaN	NaN	NaN	NaN	NaN
[truncated: 24 more columns]
