# Supplementary material for: Filopodyan: An open-source pipeline for the analysis of filopodia
Source: J Cell Biol. 2017 Oct 2;216(10):3405–22. doi: 10.1083/jcb.201705113 (PMC5626553; doi:10.1083/jcb.201705113)
Supplement: Data tables (ZIP file) [file JCB_201705113_DataS1.zip › Data Tables/Fig3-4_Control-dataset/CTRL_RENYI2-6_ED4_v20170201/s10_NeonCyto_GC3_tif Filopodia.txt]

dT	T (0)	dT (0)	Base Mean (0)	Base Local Background (0)	Body Mean (0)	Proj Mean (0)	Tip Mean (0)	Tip Th Mean (0)	Tip Local Background (0)	Length (0)	dL (0)	DCTM (0)	DCBM (0)	T (1)	dT (1)	Base Mean (1)	Base Local Background (1)	Body Mean (1)	Proj Mean (1)	Tip Mean (1)	Tip Th Mean (1)	Tip Local Background (1)	Length (1)	dL (1)	DCTM (1)	DCBM (1)	T (2)	dT (2)	Base Mean (2)	Base Local Background (2)	Body Mean (2)	Proj Mean (2)	Tip Mean (2)	Tip Th Mean (2)	Tip Local Background (2)	Length (2)	dL (2)	DCTM (2)	DCBM (2)	T (3)	dT (3)	Base Mean (3)	Base Local Background (3)	Body Mean (3)	Proj Mean (3)	Tip Mean (3)	Tip Th Mean (3)	Tip Local Background (3)	Length (3)
0.000	1.000	0.000	539.310	462.500	1173.811	326.955	211.231	271.000	136.007	13.136	0.000	NaN	NaN	31.000	0.000	403.880	274.212	1227.212	238.185	194.826	218.000	153.565	7.908	7.908	NaN	NaN	36.000	0.000	463.714	252.125	1211.437	318.857	321.727	373.250	246.255	0.494	0.494	NaN	NaN	47.000	0.000	492.250	288.035	1217.681	388.375	388.375	479.667	269.047	0.335
1.000	2.000	1.000	547.552	354.559	1158.517	326.298	206.423	230.474	158.238	13.201	0.065	0.000	-0.063	32.000	1.000	397.680	276.230	1217.570	237.149	191.100	202.786	152.128	7.843	-0.065	-0.129	-0.057	37.000	1.000	409.524	236.592	1203.351	284.000	284.000	288.000	226.172	0.305	-0.189	0.065	0.065	48.000	1.000	528.156	346.012	1223.174	457.214	358.513	468.545	207.256	1.867
2.000	3.000	2.000	535.645	346.316	1167.085	322.826	213.920	245.000	152.209	13.247	0.046	0.000	-0.063	33.000	2.000	419.280	272.765	1217.028	234.216	195.632	206.154	146.245	7.882	0.038	0.000	-0.057	38.000	2.000	437.286	250.409	1197.938	330.424	332.963	405.833	211.250	0.590	0.284	-0.016	-0.095	49.000	2.000	545.111	353.296	1222.860	491.874	370.917	478.238	227.462	1.810
3.000	4.000	3.000	559.310	348.936	1167.919	314.727	212.423	231.471	149.682	13.266	0.019	0.063	0.063	34.000	3.000	410.840	303.120	1208.416	234.232	192.375	217.778	147.067	7.947	0.065	-0.065	-0.123	39.000	3.000	455.929	273.554	1197.923	360.393	329.758	409.529	208.454	0.714	0.125	0.144	0.000	50.000	3.000	534.375	359.908	1212.232	512.890	370.189	490.200	211.785	2.253
4.000	5.000	4.000	548.621	340.129	1173.127	312.774	207.958	228.500	151.153	13.247	-0.019	0.063	0.063	35.000	4.000	406.154	294.057	1204.891	230.622	195.286	210.800	148.297	7.820	-0.127	-0.129	-0.123	40.000	4.000	507.385	334.464	1362.642	412.696	297.655	405.583	191.092	1.461	0.747	0.165	-0.661	51.000	4.000	545.000	376.512	1224.711	520.606	335.925	469.222	210.068	2.648
5.000	6.000	5.000	592.897	365.978	1180.157	317.112	208.957	231.545	151.774	13.469	0.222	0.000	-0.205	36.000	5.000	440.640	291.889	1211.437	241.860	205.238	236.143	153.832	7.671	-0.149	-0.259	-0.065	41.000	5.000	475.143	272.486	1195.463	376.794	312.414	388.562	187.343	1.047	-0.414	0.083	0.522	52.000	5.000	539.355	375.074	1224.036	523.204	352.472	451.391	202.490	2.916
6.000	7.000	6.000	566.793	354.544	1187.451	309.532	198.000	211.909	158.213	13.339	-0.130	-0.063	0.063	37.000	6.000	412.423	290.356	1203.351	237.566	202.875	218.938	154.178	7.579	-0.092	-0.135	-0.060	42.000	6.000	498.231	266.500	1194.191	390.505	325.767	402.882	181.636	1.074	0.027	0.119	0.057	53.000	6.000	549.129	377.434	1224.036	486.704	289.267	353.250	231.667	3.008
7.000	8.000	7.000	568.690	366.756	1190.219	298.182	196.435	206.789	154.132	13.312	-0.027	-0.079	-0.063	38.000	7.000	434.760	292.659	1197.938	238.523	208.320	229.917	150.356	7.525	-0.054	-0.065	-0.057	43.000	7.000	513.760	266.197	1200.618	365.345	283.314	347.864	170.788	1.231	0.157	0.174	0.116	54.000	7.000	575.710	392.268	1226.491	483.915	265.037	340.000	180.514	3.265
8.000	9.000	8.000	630.741	388.061	1194.557	310.216	205.320	235.267	144.899	13.534	0.222	0.016	-0.205	39.000	8.000	434.269	307.092	1197.923	243.259	208.750	247.300	145.599	7.633	0.108	-0.065	-0.126	44.000	8.000	502.074	266.659	1203.791	367.727	268.562	333.471	161.944	1.407	0.176	0.204	0.000	55.000	8.000	591.485	403.560	1229.899	490.369	259.000	316.667	173.514	3.586
9.000	10.000	9.000	618.414	391.119	1198.220	305.947	205.571	210.100	153.664	13.599	0.065	-0.016	-0.063	40.000	9.000	438.179	309.274	1362.642	245.828	213.875	244.385	152.789	7.625	-0.008	-0.133	-0.065	45.000	9.000	491.759	272.800	1204.786	349.267	246.933	291.071	161.674	1.591	0.184	0.145	-0.059	56.000	9.000	652.935	434.878	1238.025	523.499	249.593	300.250	178.521	3.762
10.000	11.000	10.000	518.677	351.312	1199.345	295.639	200.800	222.900	151.376	13.274	-0.325	0.000	0.331	41.000	10.000	425.379	321.144	1195.463	244.359	221.348	236.643	162.619	7.468	-0.157	-0.197	-0.128	46.000	10.000	506.750	265.236	1213.499	358.693	260.917	306.200	156.352	1.683	0.092	0.117	0.031	57.000	10.000	656.781	381.772	1232.893	392.697	233.600	255.211	188.678	2.556
11.000	12.000	11.000	586.276	374.337	1195.888	303.246	206.609	223.812	147.714	13.664	0.390	0.000	-0.394	42.000	11.000	435.552	323.989	1194.191	247.217	217.769	233.650	157.613	7.460	-0.008	-0.131	-0.130	47.000	11.000	545.719	282.048	1217.681	389.964	280.636	342.647	173.030	1.989	0.306	0.088	-0.088	58.000	11.000	646.233	367.219	1235.043	375.873	232.552	269.706	177.523	2.724
12.000	13.000	12.000	515.172	332.903	1195.453	294.749	205.000	218.105	149.510	13.339	-0.325	0.000	0.268	43.000	12.000	431.310	311.584	1200.618	254.856	214.750	251.167	154.020	7.376	-0.084	-0.065	0.000	48.000	12.000	537.552	282.163	1223.174	399.229	264.657	303.200	168.386	2.016	0.027	0.119	0.026	59.000	12.000	628.758	361.155	1237.182	366.851	224.667	257.500	169.524	2.935
13.000	14.000	13.000	576.355	352.819	1199.989	296.535	194.652	214.846	151.178	13.710	0.371	0.000	-0.331	44.000	13.000	434.036	300.238	1203.791	251.526	207.000	233.385	154.227	7.238	-0.138	-0.065	0.128	49.000	13.000	505.034	271.119	1222.860	395.671	276.583	319.952	193.657	1.989	-0.027	0.000	0.059	60.000	13.000	640.935	373.860	1240.154	368.773	214.792	252.818	164.579	3.054
14.000	15.000	14.000	568.613	352.464	1198.887	294.854	203.250	227.000	150.062	13.580	-0.130	-0.063	0.063	45.000	14.000	426.750	287.055	1204.786	248.174	216.423	234.353	155.007	6.913	-0.325	-0.131	0.131	50.000	14.000	522.207	278.576	1212.232	387.383	236.406	271.438	168.029	2.238	0.249	0.291	0.000	61.000	14.000	640.576	478.670	1242.586	364.657	210.500	238.000	167.979	3.173
15.000	16.000	15.000	657.586	382.819	1200.368	300.850	186.524	202.846	150.937	13.821	0.241	0.063	-0.205	46.000	15.000	446.962	286.306	1213.499	252.754	214.538	250.250	156.887	6.699	-0.214	-0.128	0.128	51.000	15.000	547.483	294.577	1224.711	393.964	223.121	263.600	166.550	2.552	0.314	0.204	-0.086	62.000	15.000	678.969	435.187	1244.008	387.356	232.630	260.368	160.541	3.181
16.000	17.000	16.000	620.290	374.430	1204.136	299.265	197.500	206.833	148.472	13.645	-0.176	-0.063	0.142	47.000	16.000	441.143	288.012	1217.681	259.730	220.423	248.267	161.297	6.596	-0.103	-0.128	0.067	52.000	16.000	543.161	290.896	1224.036	387.982	232.781	277.235	152.241	2.831	0.279	0.216	-0.025	63.000	16.000	632.267	405.126	1245.360	371.570	224.583	245.611	162.253	3.253
17.000	18.000	17.000	609.484	388.544	1203.259	291.895	192.565	207.933	148.904	13.645	0.000	0.000	0.000	48.000	17.000	426.167	297.511	1223.174	263.354	223.208	256.667	158.618	6.428	-0.168	-0.130	0.065	53.000	17.000	496.828	277.891	1224.036	360.253	275.939	323.000	152.714	2.425	-0.406	0.121	0.555	64.000	17.000	668.188	399.593	1241.984	367.443	228.440	282.727	162.365	3.253
18.000	19.000	18.000	537.226	339.211	1204.568	282.407	178.913	192.800	143.007	13.255	-0.390	0.063	0.457	49.000	18.000	443.885	300.107	1222.860	268.940	214.231	246.909	159.124	6.125	-0.303	-0.130	0.065	54.000	18.000	503.483	292.779	1226.491	391.740	293.625	368.933	155.113	2.850	0.425	0.225	-0.227	65.000	18.000	658.069	368.559	1247.825	343.972	218.240	240.471	158.351	3.077
19.000	20.000	19.000	525.241	354.904	1206.333	281.833	202.120	236.444	145.307	13.098	-0.157	-0.126	0.000	50.000	19.000	428.519	302.156	1212.232	265.712	217.423	255.000	152.931	6.114	-0.011	-0.065	0.000	55.000	19.000	488.655	325.038	1229.899	421.252	288.333	350.412	159.397	3.278	0.428	0.202	-0.222	66.000	19.000	637.281	383.796	1251.419	347.990	222.833	239.211	154.094	3.280
20.000	21.000	20.000	713.069	421.750	1211.698	291.481	189.391	209.400	144.857	13.626	0.528	0.063	-0.473	51.000	20.000	451.214	298.636	1224.711	267.647	214.154	242.000	164.138	5.900	-0.214	-0.195	-0.003	56.000	20.000	468.552	294.878	1238.025	400.402	269.719	350.357	146.680	3.312	0.035	0.104	0.102	67.000	20.000	689.594	455.767	1259.509	336.157	210.923	229.238	156.980	3.594
21.000	22.000	21.000	736.185	405.369	1213.150	288.429	189.609	201.733	146.945	13.431	-0.195	0.000	0.189	52.000	21.000	437.148	292.952	1224.036	262.544	206.808	233.500	157.959	5.705	-0.195	-0.130	0.065	57.000	21.000	454.276	276.233	1232.893	388.559	276.714	330.571	141.424	3.431	0.119	0.229	0.121	68.000	21.000	616.423	407.267	1256.674	328.739	212.227	223.762	159.762	3.475
22.000	23.000	22.000	685.333	407.034	1218.602	284.756	195.864	210.583	145.490	13.347	-0.084	0.000	0.063	53.000	22.000	445.708	311.275	1224.036	279.604	228.000	250.375	162.556	5.418	-0.287	-0.195	-0.004	58.000	22.000	446.387	294.102	1235.043	346.033	248.464	273.368	161.490	3.737	0.306	0.166	-0.124	69.000	22.000	629.966	420.724	1403.563	333.112	210.478	253.000	157.839	3.716
23.000	24.000	23.000	699.962	387.305	1220.764	285.622	205.391	215.056	148.174	13.282	-0.065	0.000	0.063	54.000	23.000	453.556	313.060	1226.491	280.742	227.690	259.105	159.133	5.437	0.019	-0.125	-0.065	59.000	23.000	437.793	277.066	1237.182	326.660	234.852	253.000	148.152	3.948	0.211	0.252	-0.023	70.000	23.000	645.938	439.011	1407.656	340.513	203.500	241.571	160.106	3.911
24.000	25.000	24.000	616.593	373.529	1219.921	280.190	195.783	215.800	149.007	13.133	-0.149	0.000	0.172	55.000	24.000	420.448	302.322	1229.899	275.942	224.269	260.286	158.372	5.380	-0.057	-0.068	-0.062	60.000	24.000	472.964	285.014	1240.154	320.802	229.625	259.929	151.683	4.170	0.222	0.183	-0.084	71.000	24.000	651.069	431.736	1410.279	346.975	203.304	236.100	154.797	3.976
25.000	26.000	25.000	609.000	388.129	1227.599	278.465	200.455	221.929	143.718	13.160	0.027	0.063	0.063	56.000	25.000	442.115	326.929	1238.025	274.579	227.615	250.333	164.690	5.361	-0.019	-0.195	-0.195	61.000	25.000	480.607	278.384	1242.586	330.840	255.964	275.476	157.215	4.173	0.003	0.085	0.144	72.000	25.000	659.138	455.545	1415.971	322.891	201.696	218.429	154.171	4.209
26.000	27.000	26.000	626.800	391.807	1226.824	279.963	195.619	216.462	148.580	13.179	0.019	0.000	0.017	57.000	26.000	454.483	313.506	1232.893	272.055	232.214	270.500	154.912	5.445	0.084	-0.062	-0.127	62.000	26.000	552.926	289.652	1244.008	362.371	267.286	308.944	151.310	4.368	0.195	0.187	0.000	73.000	26.000	655.241	535.412	1414.891	328.879	195.900	206.154	159.147	4.377
27.000	28.000	27.000	636.423	412.383	1231.107	278.118	212.591	226.938	152.082	12.995	-0.184	-0.142	-0.063	58.000	27.000	414.031	315.656	1235.043	271.425	239.933	279.688	152.208	5.529	0.084	-0.065	-0.130	63.000	27.000	527.000	302.558	1245.360	354.529	243.360	269.833	158.915	4.514	0.146	0.081	-0.062	74.000	27.000	631.862	437.908	1399.276	322.628	197.182	240.600	151.791	4.488
28.000	29.000	28.000	657.074	438.893	1232.890	286.106	200.435	228.700	142.435	13.171	0.176	0.142	-0.047	59.000	28.000	397.276	287.457	1237.182	264.364	226.107	265.133	157.014	5.545	0.016	0.000	0.002	64.000	28.000	537.233	300.181	1241.984	334.350	212.815	231.409	147.707	4.736	0.222	0.164	0.000	75.000	28.000	609.000	401.048	1383.379	304.559	193.909	217.909	148.014	4.553
29.000	30.000	29.000	604.138	432.089	1233.651	282.420	197.391	217.500	148.359	13.079	-0.092	-0.063	0.079	60.000	29.000	431.241	303.817	1240.154	267.159	221.038	252.438	154.778	5.667	0.122	-0.066	-0.194	65.000	29.000	549.458	296.377	1247.825	352.030	237.821	270.267	142.877	4.842	0.106	0.250	-0.016	76.000	29.000	578.391	383.094	1379.735	301.678	200.682	219.900	149.986	4.481
30.000	31.000	30.000	524.786	357.571	1227.212	272.378	206.545	214.619	150.336	12.792	-0.287	0.000	0.205	61.000	30.000	394.828	292.341	1242.586	270.686	225.038	258.769	156.523	5.556	-0.111	-0.065	3.980E-18	66.000	30.000	548.000	291.266	1251.419	338.730	208.267	234.000	135.608	5.132	0.290	0.294	0.013	77.000	30.000	533.923	400.852	1232.377	293.560	195.571	215.300	150.088	4.729
31.000	32.000	31.000	439.567	301.081	1217.570	266.319	211.478	234.000	149.752	12.505	-0.287	0.000	0.268	62.000	31.000	422.593	302.819	1244.008	268.174	204.840	227.214	151.355	5.778	0.222	0.065	-0.065	67.000	31.000	583.286	361.000	1259.509	345.463	241.375	277.842	138.436	5.370	0.238	0.047	-0.142	78.000	31.000	572.069	387.558	1232.555	294.571	192.722	204.500	153.493	4.886
32.000	33.000	32.000	413.133	294.065	1217.028	262.306	201.783	234.556	149.236	12.283	-0.222	0.000	0.205	63.000	32.000	422.276	318.345	1245.360	274.465	215.360	235.118	151.507	5.832	0.054	-0.065	-0.130	68.000	32.000	547.821	327.000	1256.674	336.175	237.290	282.833	148.740	5.397	0.027	-0.030	-0.047	79.000	32.000	548.000	379.534	1236.612	291.472	199.947	212.636	146.287	5.108
33.000	34.000	33.000	431.448	276.596	1208.416	264.425	208.000	227.062	149.367	12.034	-0.249	-0.063	0.205	64.000	33.000	407.720	311.634	1241.984	271.735	207.857	220.500	154.437	5.954	0.122	0.130	-7.558E-4	69.000	33.000	670.237	359.178	1403.563	337.358	252.441	314.667	156.388	5.933	0.536	-0.031	-0.347	80.000	33.000	569.281	388.101	1232.353	298.115	206.895	219.533	146.757	5.395
34.000	35.000	34.000	416.367	296.250	1204.891	263.153	199.545	211.789	151.385	11.904	-0.130	0.000	0.142	65.000	34.000	443.897	312.728	1247.825	272.747	227.808	237.273	150.000	6.149	0.195	0.001	-0.195	70.000	34.000	668.263	362.094	1407.656	331.384	232.467	280.357	167.450	5.906	-0.027	-0.063	-0.063	81.000	34.000	575.138	408.747	1230.635	296.105	205.167	219.154	159.475	5.368
35.000	36.000	35.000	441.571	311.848	1211.437	255.745	203.217	226.077	146.147	12.080	0.176	0.063	-0.126	66.000	35.000	437.103	311.482	1251.419	277.437	231.074	250.200	151.627	6.276	0.127	0.065	0.000	71.000	35.000	666.455	363.965	1410.279	320.821	240.206	275.333	142.612	6.128	0.222	0.220	0.016	82.000	35.000	583.462	406.378	1374.732	296.165	185.526	199.250	151.228	5.452
36.000	37.000	36.000	452.414	271.806	1203.351	257.152	197.333	208.579	145.446	11.988	-0.092	0.063	0.110	67.000	36.000	443.655	361.271	1259.509	278.316	213.043	237.154	160.728	6.336	0.060	-0.065	-0.262	72.000	36.000	683.824	370.808	1415.971	336.279	238.697	268.947	145.870	6.388	0.260	0.132	-0.076	83.000	36.000	561.731	396.082	1235.532	295.037	202.056	209.294	157.055	5.268
37.000	38.000	37.000	442.379	280.406	1197.938	252.536	192.957	219.545	148.007	11.923	-0.065	0.000	0.063	68.000	37.000	420.241	343.011	1256.674	272.062	204.952	230.556	152.259	6.547	0.211	0.000	-0.133	73.000	37.000	695.900	433.649	1414.891	332.920	237.909	261.857	180.887	6.372	-0.016	-0.113	-0.148	84.000	37.000	575.906	414.640	1241.804	299.213	197.850	212.400	158.776	5.360
38.000	39.000	38.000	430.074	302.311	1197.923	255.093	204.609	221.438	147.583	11.839	-0.084	-0.063	0.015	69.000	38.000	465.607	360.040	1403.563	275.321	199.478	213.467	148.590	6.834	0.287	0.000	-0.195	74.000	38.000	614.692	385.157	1399.276	292.053	200.231	208.476	172.450	6.288	-0.084	0.022	0.000	85.000	38.000	592.000	426.517	1245.544	302.268	205.250	214.947	159.524	5.425
39.000	40.000	39.000	418.966	287.652	1362.642	259.283	195.217	216.538	148.259	11.950	0.111	0.063	0.000	70.000	39.000	453.750	371.562	1407.656	277.489	197.600	219.000	152.819	6.983	0.149	0.000	-0.195	75.000	39.000	618.065	341.733	1383.379	293.134	183.944	195.400	147.803	6.380	0.092	0.088	0.056	86.000	39.000	582.828	412.410	1249.341	302.264	196.217	213.769	152.302	5.509
40.000	41.000	40.000	405.138	287.286	1195.463	254.459	207.000	228.125	149.836	11.885	-0.065	-0.063	-0.016	71.000	40.000	447.080	369.699	1410.279	271.354	199.600	209.333	143.980	7.297	0.314	0.130	-0.133	76.000	40.000	678.700	365.864	1379.735	304.777	206.250	213.100	137.265	6.599	0.219	0.129	0.064	87.000	40.000	637.897	434.571	1410.437	304.267	196.682	211.588	152.128	5.704
41.000	42.000	41.000	437.185	274.416	1194.191	255.060	198.182	211.824	148.379	11.839	-0.046	0.063	0.063	72.000	41.000	427.593	352.136	1415.971	269.930	188.562	203.000	145.640	7.526	0.230	0.065	-0.130	77.000	41.000	525.536	283.439	1232.377	272.585	218.750	230.214	141.318	5.947	-0.651	0.208	0.610	88.000	41.000	623.793	421.750	1411.597	312.808	204.714	221.000	152.878	5.704
42.000	43.000	42.000	399.154	268.652	1200.618	251.966	196.522	213.438	153.284	11.644	-0.195	-0.126	0.109	73.000	42.000	405.800	306.316	1414.891	264.717	192.857	214.750	148.493	7.002	-0.525	-0.130	0.327	78.000	42.000	466.520	286.407	1232.555	251.448	215.625	240.333	137.652	5.920	-0.027	0.254	0.265	89.000	42.000	567.345	363.566	1409.752	301.148	219.550	239.083	166.650	5.234
43.000	44.000	43.000	416.889	276.385	1203.791	247.811	205.304	214.800	148.815	11.625	-0.019	-0.017	-0.017	74.000	43.000	392.115	265.176	1399.276	255.500	174.048	190.167	145.829	5.537	-1.465	0.003	1.405	79.000	43.000	491.160	297.736	1236.612	255.333	216.375	231.938	141.303	6.050	0.130	0.130	0.005	90.000	43.000	552.172	403.650	1411.041	302.908	213.571	229.500	169.939	5.196
44.000	45.000	44.000	405.857	332.333	1204.786	248.606	193.238	216.417	147.993	11.893	0.268	0.079	-0.173	75.000	44.000	425.241	302.848	1383.379	271.836	192.714	199.625	142.646	5.377	-0.160	-0.070	0.114	80.000	44.000	583.828	326.308	1232.353	262.117	192.211	202.857	137.667	6.505	0.455	0.320	-0.134	91.000	44.000	474.280	337.807	1409.297	286.288	202.091	239.000	163.170	4.798
45.000	46.000	45.000	404.143	293.250	1213.499	251.976	194.227	214.308	143.345	12.023	0.130	0.063	-0.063	76.000	45.000	462.690	295.850	1379.735	280.765	187.222	197.333	145.727	5.174	-0.203	0.129	0.287	81.000	45.000	550.893	340.791	1230.635	262.004	204.182	215.667	140.861	6.647	0.141	0.194	-0.005	92.000	45.000	463.615	320.115	1410.027	283.246	200.500	213.533	161.776	4.549
46.000	47.000	46.000	431.821	311.880	1217.681	252.366	200.565	232.000	145.671	12.088	0.065	-0.063	-0.126	77.000	46.000	437.778	307.412	1232.377	269.661	211.952	246.167	142.705	5.025	-0.149	0.064	0.193	82.000	46.000	550.481	325.880	1374.732	255.398	202.571	220.250	138.733	6.914	0.268	0.256	0.003	93.000	46.000	458.040	309.177	1412.025	281.481	205.571	218.375	158.628	4.094
47.000	48.000	47.000	409.480	279.989	1223.174	251.108	191.636	208.375	149.747	12.042	-0.046	0.000	0.047	78.000	47.000	430.667	307.422	1232.555	261.552	197.875	210.778	139.712	5.358	0.333	0.323	0.008	83.000	47.000	462.808	291.366	1235.532	239.747	203.619	215.846	136.070	6.891	-0.024	0.195	0.134	94.000	47.000	434.462	319.391	1416.097	274.003	192.211	201.556	159.301	4.178
48.000	49.000	48.000	439.107	305.663	1222.860	258.130	198.455	216.900	142.890	12.264	0.222	0.000	-0.189	79.000	48.000	482.308	325.986	1236.612	270.049	194.750	225.167	137.061	5.713	0.355	0.258	-0.072	84.000	48.000	456.963	306.389	1241.804	254.671	225.333	239.583	133.917	7.243	0.352	0.260	-0.129	95.000	48.000	458.077	344.762	1413.408	280.568	209.739	220.533	155.073	4.373
49.000	50.000	49.000	442.207	282.610	1212.232	260.557	194.048	210.385	153.110	12.172	-0.092	-0.079	0.000	80.000	49.000	462.222	329.453	1232.353	266.584	205.550	221.364	138.082	5.981	0.268	0.253	-0.059	85.000	49.000	453.760	302.459	1245.544	254.721	226.591	231.900	150.407	7.484	0.241	0.065	-0.065	96.000	49.000	465.464	349.905	1411.653	281.325	205.640	240.300	157.771	4.587
50.000	51.000	50.000	501.483	310.546	1224.711	260.943	202.000	215.529	146.797	12.467	0.295	0.142	-0.142	81.000	50.000	440.536	346.511	1230.635	259.972	207.130	222.385	145.620	6.241	0.260	0.125	-0.125	86.000	50.000	455.704	276.659	1249.341	257.482	235.846	279.300	137.132	7.771	0.287	0.260	-0.065	97.000	50.000	458.560	357.482	1405.865	287.008	214.087	240.917	153.658	4.717
51.000	52.000	51.000	454.667	286.013	1224.036	258.868	203.682	225.200	148.056	12.180	-0.287	-0.063	0.126	82.000	51.000	459.357	347.648	1374.732	259.460	209.125	230.308	139.980	6.558	0.317	0.195	-0.130	87.000	51.000	498.516	341.764	1410.437	274.176	234.308	251.889	141.987	8.325	0.555	0.194	-0.196	98.000	51.000	463.480	346.872	1404.750	278.273	200.087	217.000	158.007	4.847
52.000	53.000	52.000	498.677	311.946	1224.036	258.724	194.227	215.923	144.290	12.540	0.360	0.063	-0.142	83.000	52.000	462.750	357.174	1235.532	263.624	207.476	217.714	143.697	6.799	0.241	0.130	-0.127	88.000	52.000	597.576	374.277	1411.597	289.333	227.480	243.438	136.095	9.224	0.899	0.389	-0.475	99.000	52.000	463.654	360.989	1416.766	283.945	222.261	258.100	159.216	4.977
53.000	54.000	53.000	535.700	332.578	1226.491	264.985	205.773	221.812	147.833	12.559	0.019	-0.063	-0.126	84.000	53.000	449.286	318.708	1241.804	265.097	238.448	261.062	142.395	7.002	0.203	0.128	0.002	89.000	53.000	593.133	364.617	1409.752	280.015	228.500	240.188	150.537	9.381	0.157	0.130	-0.065	100.000	53.000	499.793	335.558	1415.215	304.881	218.962	247.923	157.439	5.107
54.000	55.000	54.000	473.788	302.626	1229.899	259.569	189.455	202.312	148.973	12.391	-0.168	-0.063	0.188	85.000	54.000	446.000	345.738	1245.544	264.677	243.621	276.812	153.176	7.189	0.187	0.064	-0.129	90.000	54.000	516.379	368.099	1411.041	270.672	228.308	246.600	160.813	9.438	0.057	-0.065	-0.130	101.000	54.000	454.913	347.733	1404.475	289.747	195.391	236.333	157.723	5.126
55.000	56.000	55.000	543.308	333.066	1238.025	262.073	184.571	217.167	143.090	12.586	0.195	0.063	-0.205	86.000	55.000	443.179	319.213	1249.341	269.662	230.200	238.556	156.362	7.476	0.287	0.196	-0.131	91.000	55.000	560.036	394.311	1409.297	280.350	219.958	227.833	156.699	9.833	0.395	0.061	-0.267	102.000	55.000	492.348	372.646	1404.818	307.789	218.364	239.438	157.452	5.283
56.000	57.000	56.000	483.032	302.294	1232.893	256.938	192.857	208.615	142.343	12.307	-0.279	0.000	0.376	87.000	56.000	442.643	294.239	1410.437	268.517	213.810	229.692	157.479	7.560	0.084	0.132	-0.002	92.000	56.000	536.548	399.713	1410.027	271.597	204.316	212.000	153.331	10.150	0.317	0.126	-0.203	103.000	56.000	483.731	372.094	1397.051	296.989	199.565	212.556	159.755	5.413
57.000	58.000	57.000	499.552	299.806	1235.043	257.776	183.100	204.556	148.342	12.215	-0.092	0.000	0.063	88.000	57.000	453.107	296.000	1411.597	270.634	227.130	244.938	147.671	7.747	0.187	0.260	0.065	93.000	57.000	471.500	384.905	1412.025	266.375	197.700	216.857	148.789	10.204	0.054	-0.004	-0.065	104.000	57.000	462.000	381.805	1400.023	280.719	208.417	221.667	152.932	5.508
58.000	59.000	58.000	505.967	317.462	1237.182	259.893	189.762	198.188	143.445	12.280	0.065	0.000	-0.046	89.000	58.000	431.750	310.104	1409.752	262.695	215.435	221.600	157.987	8.012	0.265	0.133	-0.003	94.000	58.000	442.808	349.489	1416.097	263.765	213.640	235.091	146.124	10.220	0.016	0.000	0.056	105.000	58.000	503.880	425.769	1393.707	293.666	220.964	272.900	153.500	5.852
59.000	60.000	59.000	497.758	307.062	1240.154	252.020	172.952	194.091	142.694	12.196	-0.084	0.000	0.125	90.000	59.000	435.875	298.820	1411.041	265.110	224.095	239.714	162.608	7.958	-0.054	-0.002	0.002	95.000	59.000	442.385	320.272	1413.408	263.914	226.000	231.478	154.635	10.155	-0.065	-0.065	-0.005	106.000	59.000	491.480	426.241	1392.452	288.620	214.417	230.353	156.466	6.158
60.000	61.000	60.000	482.414	309.413	1242.586	242.035	185.727	202.615	136.313	12.039	-0.157	0.063	0.125	91.000	60.000	424.793	303.905	1409.297	263.409	223.261	241.231	159.243	8.057	0.100	0.002	0.000	96.000	60.000	428.625	355.056	1411.653	273.407	213.160	219.727	161.038	10.308	0.154	0.000	-0.027	107.000	60.000	515.731	490.711	1398.697	306.506	206.636	219.889	166.089	6.491
61.000	62.000	61.000	525.207	334.356	1244.008	248.791	187.955	204.400	141.959	12.096	0.057	-0.063	-0.172	92.000	61.000	404.679	296.977	1410.027	253.731	213.423	220.826	160.033	8.077	0.019	-0.002	-0.067	97.000	61.000	428.680	304.519	1405.865	276.572	231.417	247.500	149.154	9.864	-0.444	0.123	0.589	108.000	61.000	482.586	331.756	1404.118	296.114	206.261	221.357	157.846	5.963
62.000	63.000	62.000	515.333	332.750	1245.360	247.831	188.500	208.500	142.707	12.096	0.000	0.000	0.000	93.000	62.000	402.571	282.780	1412.025	252.832	214.684	226.143	156.833	8.107	0.030	0.063	-0.002	98.000	62.000	436.069	291.179	1404.750	276.659	226.261	237.812	145.218	10.056	0.192	0.189	0.130	109.000	62.000	500.000	404.682	1402.401	305.114	211.421	227.667	159.964	6.242
63.000	64.000	63.000	464.077	328.383	1241.984	242.791	183.714	196.000	145.728	11.809	-0.287	-0.142	0.063	94.000	63.000	403.259	279.310	1416.097	253.675	198.857	215.909	160.938	8.134	0.027	-0.062	-0.065	99.000	63.000	370.231	278.953	1416.766	258.094	223.440	247.000	153.304	9.077	-0.980	0.065	0.788	110.000	63.000	512.548	388.405	1399.508	310.504	210.263	227.364	159.821	6.391
64.000	65.000	64.000	524.286	333.967	1247.825	249.738	186.455	202.688	138.253	12.142	0.333	0.142	-0.126	95.000	64.000	372.643	254.181	1413.408	251.044	200.889	216.091	158.520	7.904	-0.230	0.000	0.197	100.000	64.000	366.370	380.132	1415.215	336.773	276.793	300.667	177.893	9.696	0.619	-0.417	-0.534	111.000	64.000	536.034	407.224	1399.809	300.747	210.043	223.733	153.855	6.651
65.000	66.000	65.000	502.808	347.580	1251.419	252.483	185.682	198.733	140.938	12.096	-0.046	0.000	0.000	96.000	65.000	373.481	260.517	1411.653	253.673	193.238	214.500	158.664	7.720	-0.184	-0.065	0.067	101.000	65.000	341.960	267.707	1404.475	317.329	262.174	280.333	177.319	9.960	0.265	0.075	-0.128	112.000	65.000	524.107	436.478	1399.762	294.779	209.200	220.125	161.692	6.746
66.000	67.000	66.000	472.500	330.462	1259.509	250.013	195.350	206.412	145.021	12.115	0.019	-0.079	-0.063	97.000	66.000	382.269	244.122	1405.865	254.704	207.000	219.167	152.158	7.189	-0.531	0.000	0.585	102.000	66.000	387.571	283.978	1404.818	306.423	240.917	253.250	158.227	10.499	0.539	0.184	-0.248	113.000	66.000	554.393	435.446	1414.997	304.080	208.409	221.222	156.932	6.979
67.000	68.000	67.000	494.962	342.518	1256.674	247.715	181.227	201.300	138.537	12.383	0.268	0.142	-0.063	98.000	67.000	385.630	241.382	1404.750	253.094	201.000	219.091	151.651	7.067	-0.122	0.065	0.129	103.000	67.000	355.429	287.101	1397.051	298.132	228.190	234.100	148.062	10.824	0.325	0.248	-0.138	114.000	67.000	529.679	386.738	1412.520	301.437	216.783	231.059	151.691	7.121
68.000	69.000	68.000	479.154	350.738	1403.563	239.540	182.579	200.385	143.510	12.226	-0.157	-0.142	-0.079	99.000	68.000	355.120	285.741	1416.766	261.025	203.261	234.625	150.170	6.555	-0.512	-0.080	0.410	104.000	68.000	371.538	281.470	1400.023	286.603	215.944	227.667	158.288	11.012	0.187	0.129	-0.138	115.000	68.000	521.679	442.663	1413.503	292.395	213.038	242.000	161.768	7.316
69.000	70.000	69.000	516.731	329.449	1407.656	238.759	181.952	203.000	137.293	12.494	0.268	0.142	-0.063	NaN	NaN	NaN	NaN	NaN	NaN	NaN	NaN	NaN	NaN	NaN	NaN	NaN	105.000	69.000	371.696	305.464	1393.707	281.376	215.762	228.538	155.365	11.264	0.252	0.000	-0.299	116.000	69.000	551.690	449.527	1399.848	288.659	213.917	232.357	155.823	7.622
70.000	71.000	70.000	500.303	329.398	1410.279	237.934	187.857	196.167	140.299	12.586	0.092	0.000	0.000	NaN	NaN	NaN	NaN	NaN	NaN	NaN	NaN	NaN	NaN	NaN	NaN	NaN	106.000	70.000	354.192	260.344	1392.452	273.879	204.111	216.333	151.612	11.332	0.068	0.128	-0.075	117.000	70.000	579.969	407.766	1403.021	299.368	220.042	237.471	156.000	7.717
71.000	72.000	71.000	470.556	355.400	1415.971	238.335	181.100	197.909	137.750	12.651	0.065	0.017	-0.126	NaN	NaN	NaN	NaN	NaN	NaN	NaN	NaN	NaN	NaN	NaN	NaN	NaN	107.000	71.000	350.680	280.948	1398.697	272.354	217.500	224.500	149.007	11.641	0.309	0.204	-0.164	118.000	71.000	542.593	474.115	1418.870	291.477	204.190	224.727	158.414	7.866
72.000	73.000	72.000	476.586	321.043	1414.891	234.686	186.087	202.429	140.420	12.624	-0.027	-0.016	0.000	NaN	NaN	NaN	NaN	NaN	NaN	NaN	NaN	NaN	NaN	NaN	NaN	NaN	NaN	NaN	NaN	NaN	NaN	NaN	NaN	NaN	NaN	NaN	NaN	NaN	NaN	119.000	72.000	579.630	446.690	1407.948	297.638	200.364	218.444	153.946	8.061
73.000	74.000	73.000	513.231	306.600	1399.276	233.404	182.737	201.125	141.182	12.651	0.027	0.000	-0.017	NaN	NaN	NaN	NaN	NaN	NaN	NaN	NaN	NaN	NaN	NaN	NaN	NaN	109.000	73.000	366.407	290.204	1402.401	286.600	226.880	244.250	148.120	13.979	13.979	0.943	-0.204	120.000	73.000	554.852	442.500	1424.416	291.812	206.571	227.636	148.824	8.164
74.000	75.000	74.000	301.607	238.740	1383.379	228.594	195.333	200.474	141.776	11.476	-1.175	-0.126	0.963	NaN	NaN	NaN	NaN	NaN	NaN	NaN	NaN	NaN	NaN	NaN	NaN	NaN	110.000	74.000	377.241	280.242	1399.508	290.769	246.963	276.278	140.400	14.534	0.555	0.232	-0.331	121.000	74.000	652.643	484.117	1420.039	295.859	203.625	215.900	157.123	8.532
75.000	76.000	75.000	284.000	228.468	1379.735	227.123	194.909	204.000	143.736	11.319	-0.157	0.000	0.142	NaN	NaN	NaN	NaN	NaN	NaN	NaN	NaN	NaN	NaN	NaN	NaN	NaN	111.000	75.000	381.567	303.907	1399.809	296.729	272.394	338.471	162.897	14.775	0.241	-0.191	-0.331	NaN	NaN	NaN	NaN	NaN	NaN	NaN	NaN	NaN	NaN
76.000	77.000	76.000	289.964	218.406	1232.377	224.497	182.750	203.154	145.755	11.365	0.046	0.063	0.079	NaN	NaN	NaN	NaN	NaN	NaN	NaN	NaN	NaN	NaN	NaN	NaN	NaN	112.000	76.000	382.034	303.849	1399.762	308.232	261.333	287.100	168.386	13.558	-1.217	-1.406	-0.267	NaN	NaN	NaN	NaN	NaN	NaN	NaN	NaN	NaN	NaN
77.000	78.000	77.000	293.815	213.566	1232.555	225.580	183.105	204.300	141.542	11.182	-0.184	0.000	0.126	NaN	NaN	NaN	NaN	NaN	NaN	NaN	NaN	NaN	NaN	NaN	NaN	NaN	113.000	77.000	369.871	302.029	1414.997	297.284	245.556	273.111	187.384	13.902	0.344	-0.086	-0.459	NaN	NaN	NaN	NaN	NaN	NaN	NaN	NaN	NaN	NaN
78.000	79.000	78.000	330.630	210.097	1236.612	230.462	186.667	207.692	142.601	11.117	-0.065	0.000	0.079	NaN	NaN	NaN	NaN	NaN	NaN	NaN	NaN	NaN	NaN	NaN	NaN	NaN	114.000	78.000	366.903	291.726	1412.520	298.907	232.739	284.900	191.357	13.553	-0.349	-0.020	-0.257	NaN	NaN	NaN	NaN	NaN	NaN	NaN	NaN	NaN	NaN
79.000	80.000	79.000	336.138	235.633	1232.353	228.123	191.667	209.182	143.500	11.357	0.241	0.000	-0.126	NaN	NaN	NaN	NaN	NaN	NaN	NaN	NaN	NaN	NaN	NaN	NaN	NaN	115.000	79.000	373.879	305.017	1413.503	299.213	212.474	248.143	191.071	13.997	0.444	-0.074	-0.331	NaN	NaN	NaN	NaN	NaN	NaN	NaN	NaN	NaN	NaN
80.000	81.000	80.000	379.862	226.162	1230.635	235.015	189.000	203.455	144.283	11.357	0.000	0.000	0.000	NaN	NaN	NaN	NaN	NaN	NaN	NaN	NaN	NaN	NaN	NaN	NaN	NaN	116.000	80.000	392.250	318.306	1399.848	304.684	237.565	256.125	221.514	13.912	-0.085	-0.503	-0.646	NaN	NaN	NaN	NaN	NaN	NaN	NaN	NaN	NaN	NaN
81.000	82.000	81.000	364.656	219.409	1374.732	234.047	192.000	204.667	144.338	11.117	-0.241	0.000	0.205	NaN	NaN	NaN	NaN	NaN	NaN	NaN	NaN	NaN	NaN	NaN	NaN	NaN	117.000	81.000	421.370	333.639	1403.021	297.168	234.842	243.875	209.907	13.999	0.087	-0.154	-0.394	NaN	NaN	NaN	NaN	NaN	NaN	NaN	NaN	NaN	NaN
82.000	83.000	82.000	361.586	232.890	1235.532	233.939	191.091	210.636	141.415	11.208	0.092	0.063	-0.016	NaN	NaN	NaN	NaN	NaN	NaN	NaN	NaN	NaN	NaN	NaN	NaN	NaN	118.000	82.000	399.000	312.275	1418.870	300.254	222.211	234.429	175.407	14.405	0.406	0.160	-0.137	NaN	NaN	NaN	NaN	NaN	NaN	NaN	NaN	NaN	NaN
83.000	84.000	83.000	358.897	221.734	1241.804	228.921	196.850	210.214	142.939	11.097	-0.111	0.000	0.063	NaN	NaN	NaN	NaN	NaN	NaN	NaN	NaN	NaN	NaN	NaN	NaN	NaN	119.000	83.000	434.867	335.011	1407.948	296.839	216.167	222.174	150.755	15.917	1.512	0.552	-0.588	NaN	NaN	NaN	NaN	NaN	NaN	NaN	NaN	NaN	NaN
84.000	85.000	84.000	353.207	228.718	1245.544	232.116	194.500	214.500	147.085	11.032	-0.065	-0.063	0.000	NaN	NaN	NaN	NaN	NaN	NaN	NaN	NaN	NaN	NaN	NaN	NaN	NaN	120.000	84.000	400.310	316.941	1424.416	297.025	205.857	219.375	159.624	15.516	-0.401	-0.064	0.128	NaN	NaN	NaN	NaN	NaN	NaN	NaN	NaN	NaN	NaN
85.000	86.000	85.000	384.667	237.947	1249.341	231.951	193.700	209.333	153.769	11.117	0.084	-0.079	-0.126	NaN	NaN	NaN	NaN	NaN	NaN	NaN	NaN	NaN	NaN	NaN	NaN	NaN	121.000	85.000	394.931	299.441	1420.039	298.515	221.150	225.727	176.444	14.099	-1.417	-1.127	0.000	NaN	NaN	NaN	NaN	NaN	NaN	NaN	NaN	NaN	NaN
86.000	87.000	86.000	354.483	242.836	1410.437	230.780	184.619	198.133	143.124	11.136	0.019	0.079	0.000	NaN	NaN	NaN	NaN	NaN	NaN	NaN	NaN	NaN	NaN	NaN	NaN	NaN	NaN	NaN	NaN	NaN	NaN	NaN	NaN	NaN	NaN	NaN	NaN	NaN	NaN	NaN	NaN	NaN	NaN	NaN	NaN	NaN	NaN	NaN	NaN
87.000	88.000	87.000	386.966	237.404	1411.597	235.206	184.273	197.769	140.571	11.292	0.157	0.063	-0.063	NaN	NaN	NaN	NaN	NaN	NaN	NaN	NaN	NaN	NaN	NaN	NaN	NaN	NaN	NaN	NaN	NaN	NaN	NaN	NaN	NaN	NaN	NaN	NaN	NaN	NaN	NaN	NaN	NaN	NaN	NaN	NaN	NaN	NaN	NaN	NaN
88.000	89.000	88.000	392.414	243.028	1409.752	237.227	192.684	205.188	141.225	11.357	0.065	0.000	-0.063	NaN	NaN	NaN	NaN	NaN	NaN	NaN	NaN	NaN	NaN	NaN	NaN	NaN	NaN	NaN	NaN	NaN	NaN	NaN	NaN	NaN	NaN	NaN	NaN	NaN	NaN	NaN	NaN	NaN	NaN	NaN	NaN	NaN	NaN	NaN	NaN
89.000	90.000	89.000	384.724	237.638	1411.041	242.903	205.636	223.625	150.472	11.201	-0.157	-0.142	0.000	NaN	NaN	NaN	NaN	NaN	NaN	NaN	NaN	NaN	NaN	NaN	NaN	NaN	NaN	NaN	NaN	NaN	NaN	NaN	NaN	NaN	NaN	NaN	NaN	NaN	NaN	NaN	NaN	NaN	NaN	NaN	NaN	NaN	NaN	NaN	NaN
90.000	91.000	90.000	390.700	241.812	1409.297	239.085	187.737	205.583	146.866	11.403	0.203	0.142	0.000	NaN	NaN	NaN	NaN	NaN	NaN	NaN	NaN	NaN	NaN	NaN	NaN	NaN	NaN	NaN	NaN	NaN	NaN	NaN	NaN	NaN	NaN	NaN	NaN	NaN	NaN	NaN	NaN	NaN	NaN	NaN	NaN	NaN	NaN	NaN	NaN
91.000	92.000	91.000	396.724	241.718	1410.027	235.994	194.857	212.500	148.857	11.319	-0.084	-0.126	-0.079	NaN	NaN	NaN	NaN	NaN	NaN	NaN	NaN	NaN	NaN	NaN	NaN	NaN	NaN	NaN	NaN	NaN	NaN	NaN	NaN	NaN	NaN	NaN	NaN	NaN	NaN	NaN	NaN	NaN	NaN	NaN	NaN	NaN	NaN	NaN	NaN
92.000	93.000	92.000	373.567	222.140	1412.025	234.893	184.300	198.308	143.020	11.300	-0.019	0.063	0.126	NaN	NaN	NaN	NaN	NaN	NaN	NaN	NaN	NaN	NaN	NaN	NaN	NaN	NaN	NaN	NaN	NaN	NaN	NaN	NaN	NaN	NaN	NaN	NaN	NaN	NaN	NaN	NaN	NaN	NaN	NaN	NaN	NaN	NaN	NaN	NaN
93.000	94.000	93.000	336.483	224.037	1416.097	234.264	185.056	203.800	141.042	11.227	-0.073	0.063	0.063	NaN	NaN	NaN	NaN	NaN	NaN	NaN	NaN	NaN	NaN	NaN	NaN	NaN	NaN	NaN	NaN	NaN	NaN	NaN	NaN	NaN	NaN	NaN	NaN	NaN	NaN	NaN	NaN	NaN	NaN	NaN	NaN	NaN	NaN	NaN	NaN
94.000	95.000	94.000	330.750	229.304	1413.408	238.457	193.600	201.300	146.993	11.201	-0.027	-0.142	-0.111	NaN	NaN	NaN	NaN	NaN	NaN	NaN	NaN	NaN	NaN	NaN	NaN	NaN	NaN	NaN	NaN	NaN	NaN	NaN	NaN	NaN	NaN	NaN	NaN	NaN	NaN	NaN	NaN	NaN	NaN	NaN	NaN	NaN	NaN	NaN	NaN
95.000	96.000	95.000	309.733	221.079	1411.653	233.397	185.778	196.308	143.886	11.292	0.092	0.079	-0.016	NaN	NaN	NaN	NaN	NaN	NaN	NaN	NaN	NaN	NaN	NaN	NaN	NaN	NaN	NaN	NaN	NaN	NaN	NaN	NaN	NaN	NaN	NaN	NaN	NaN	NaN	NaN	NaN	NaN	NaN	NaN	NaN	NaN	NaN	NaN	NaN
96.000	97.000	96.000	308.793	234.798	1405.865	232.008	178.143	194.091	140.557	11.411	0.119	0.000	-0.159	NaN	NaN	NaN	NaN	NaN	NaN	NaN	NaN	NaN	NaN	NaN	NaN	NaN	NaN	NaN	NaN	NaN	NaN	NaN	NaN	NaN	NaN	NaN	NaN	NaN	NaN	NaN	NaN	NaN	NaN	NaN	NaN	NaN	NaN	NaN	NaN
97.000	98.000	97.000	327.321	237.843	1404.750	235.324	177.500	193.167	144.226	11.476	0.065	-0.079	-0.142	NaN	NaN	NaN	NaN	NaN	NaN	NaN	NaN	NaN	NaN	NaN	NaN	NaN	NaN	NaN	NaN	NaN	NaN	NaN	NaN	NaN	NaN	NaN	NaN	NaN	NaN	NaN	NaN	NaN	NaN	NaN	NaN	NaN	NaN	NaN	NaN
98.000	99.000	98.000	500.630	349.776	1416.766	258.801	172.842	201.200	137.848	12.789	1.313	0.080	-1.106	NaN	NaN	NaN	NaN	NaN	NaN	NaN	NaN	NaN	NaN	NaN	NaN	NaN	NaN	NaN	NaN	NaN	NaN	NaN	NaN	NaN	NaN	NaN	NaN	NaN	NaN	NaN	NaN	NaN	NaN	NaN	NaN	NaN	NaN	NaN	NaN
99.000	100.000	99.000	521.857	336.750	1415.215	256.570	180.722	197.000	139.345	12.835	0.046	0.000	0.000	NaN	NaN	NaN	NaN	NaN	NaN	NaN	NaN	NaN	NaN	NaN	NaN	NaN	NaN	NaN	NaN	NaN	NaN	NaN	NaN	NaN	NaN	NaN	NaN	NaN	NaN	NaN	NaN	NaN	NaN	NaN	NaN	NaN	NaN	NaN	NaN
100.000	101.000	100.000	533.000	356.412	1404.475	254.956	189.818	199.444	142.000	12.946	0.111	0.000	-0.125	NaN	NaN	NaN	NaN	NaN	NaN	NaN	NaN	NaN	NaN	NaN	NaN	NaN	NaN	NaN	NaN	NaN	NaN	NaN	NaN	NaN	NaN	NaN	NaN	NaN	NaN	NaN	NaN	NaN	NaN	NaN	NaN	NaN	NaN	NaN	NaN
101.000	102.000	101.000	539.607	355.362	1404.818	258.731	192.739	202.158	143.932	13.030	0.084	0.000	-0.063	NaN	NaN	NaN	NaN	NaN	NaN	NaN	NaN	NaN	NaN	NaN	NaN	NaN	NaN	NaN	NaN	NaN	NaN	NaN	NaN	NaN	NaN	NaN	NaN	NaN	NaN	NaN	NaN	NaN	NaN	NaN	NaN	NaN	NaN	NaN	NaN
102.000	103.000	102.000	518.310	357.922	1397.051	254.963	201.550	210.737	145.301	13.141	0.111	0.000	-0.126	NaN	NaN	NaN	NaN	NaN	NaN	NaN	NaN	NaN	NaN	NaN	NaN	NaN	NaN	NaN	NaN	NaN	NaN	NaN	NaN	NaN	NaN	NaN	NaN	NaN	NaN	NaN	NaN	NaN	NaN	NaN	NaN	NaN	NaN	NaN	NaN
103.000	104.000	103.000	515.600	333.705	1400.023	250.540	199.381	216.545	150.117	13.114	-0.027	-0.079	-0.063	NaN	NaN	NaN	NaN	NaN	NaN	NaN	NaN	NaN	NaN	NaN	NaN	NaN	NaN	NaN	NaN	NaN	NaN	NaN	NaN	NaN	NaN	NaN	NaN	NaN	NaN	NaN	NaN	NaN	NaN	NaN	NaN	NaN	NaN	NaN	NaN
104.000	105.000	104.000	527.467	321.250	1393.707	251.054	182.667	212.875	143.397	13.309	0.195	0.142	-0.063	NaN	NaN	NaN	NaN	NaN	NaN	NaN	NaN	NaN	NaN	NaN	NaN	NaN	NaN	NaN	NaN	NaN	NaN	NaN	NaN	NaN	NaN	NaN	NaN	NaN	NaN	NaN	NaN	NaN	NaN	NaN	NaN	NaN	NaN	NaN	NaN
105.000	106.000	105.000	443.310	288.087	1392.452	239.277	192.350	204.733	143.320	13.003	-0.306	-0.063	0.205	NaN	NaN	NaN	NaN	NaN	NaN	NaN	NaN	NaN	NaN	NaN	NaN	NaN	NaN	NaN	NaN	NaN	NaN	NaN	NaN	NaN	NaN	NaN	NaN	NaN	NaN	NaN	NaN	NaN	NaN	NaN	NaN	NaN	NaN	NaN	NaN
106.000	107.000	106.000	403.409	274.726	1398.697	245.755	185.524	203.636	144.453	13.482	0.479	0.000	-0.047	NaN	NaN	NaN	NaN	NaN	NaN	NaN	NaN	NaN	NaN	NaN	NaN	NaN	NaN	NaN	NaN	NaN	NaN	NaN	NaN	NaN	NaN	NaN	NaN	NaN	NaN	NaN	NaN	NaN	NaN	NaN	NaN	NaN	NaN	NaN	NaN
107.000	108.000	107.000	404.674	293.087	1404.118	245.480	188.842	203.000	149.910	13.336	-0.146	-0.142	-0.063	NaN	NaN	NaN	NaN	NaN	NaN	NaN	NaN	NaN	NaN	NaN	NaN	NaN	NaN	NaN	NaN	NaN	NaN	NaN	NaN	NaN	NaN	NaN	NaN	NaN	NaN	NaN	NaN	NaN	NaN	NaN	NaN	NaN	NaN	NaN	NaN
108.000	109.000	108.000	343.567	272.108	1402.401	241.429	198.850	210.667	148.678	12.792	-0.544	0.000	0.205	NaN	NaN	NaN	NaN	NaN	NaN	NaN	NaN	NaN	NaN	NaN	NaN	NaN	NaN	NaN	NaN	NaN	NaN	NaN	NaN	NaN	NaN	NaN	NaN	NaN	NaN	NaN	NaN	NaN	NaN	NaN	NaN	NaN	NaN	NaN	NaN
109.000	110.000	109.000	313.393	277.019	1399.508	235.523	191.412	208.000	152.432	12.895	0.103	-0.063	-0.189	NaN	NaN	NaN	NaN	NaN	NaN	NaN	NaN	NaN	NaN	NaN	NaN	NaN	NaN	NaN	NaN	NaN	NaN	NaN	NaN	NaN	NaN	NaN	NaN	NaN	NaN	NaN	NaN	NaN	NaN	NaN	NaN	NaN	NaN	NaN	NaN
110.000	111.000	110.000	312.077	227.200	1399.809	228.206	181.286	186.783	143.793	12.876	-0.019	0.063	0.063	NaN	NaN	NaN	NaN	NaN	NaN	NaN	NaN	NaN	NaN	NaN	NaN	NaN	NaN	NaN	NaN	NaN	NaN	NaN	NaN	NaN	NaN	NaN	NaN	NaN	NaN	NaN	NaN	NaN	NaN	NaN	NaN	NaN	NaN	NaN	NaN
111.000	112.000	111.000	301.000	218.505	1399.762	227.602	169.562	181.538	139.785	12.838	-0.038	0.142	0.126	NaN	NaN	NaN	NaN	NaN	NaN	NaN	NaN	NaN	NaN	NaN	NaN	NaN	NaN	NaN	NaN	NaN	NaN	NaN	NaN	NaN	NaN	NaN	NaN	NaN	NaN	NaN	NaN	NaN	NaN	NaN	NaN	NaN	NaN	NaN	NaN
112.000	113.000	112.000	481.481	315.696	1414.997	237.834	184.882	198.714	141.748	14.254	1.416	-0.142	-1.419	NaN	NaN	NaN	NaN	NaN	NaN	NaN	NaN	NaN	NaN	NaN	NaN	NaN	NaN	NaN	NaN	NaN	NaN	NaN	NaN	NaN	NaN	NaN	NaN	NaN	NaN	NaN	NaN	NaN	NaN	NaN	NaN	NaN	NaN	NaN	NaN
113.000	114.000	113.000	410.120	295.921	1412.520	238.066	188.833	203.400	144.136	14.059	-0.195	0.000	0.126	NaN	NaN	NaN	NaN	NaN	NaN	NaN	NaN	NaN	NaN	NaN	NaN	NaN	NaN	NaN	NaN	NaN	NaN	NaN	NaN	NaN	NaN	NaN	NaN	NaN	NaN	NaN	NaN	NaN	NaN	NaN	NaN	NaN	NaN	NaN	NaN
114.000	115.000	114.000	328.381	249.686	1413.503	235.375	190.500	200.824	147.452	14.640	0.582	0.000	0.299	NaN	NaN	NaN	NaN	NaN	NaN	NaN	NaN	NaN	NaN	NaN	NaN	NaN	NaN	NaN	NaN	NaN	NaN	NaN	NaN	NaN	NaN	NaN	NaN	NaN	NaN	NaN	NaN	NaN	NaN	NaN	NaN	NaN	NaN	NaN	NaN
115.000	116.000	115.000	297.692	239.871	1399.848	229.516	186.056	194.778	146.912	13.236	-1.404	0.000	0.520	NaN	NaN	NaN	NaN	NaN	NaN	NaN	NaN	NaN	NaN	NaN	NaN	NaN	NaN	NaN	NaN	NaN	NaN	NaN	NaN	NaN	NaN	NaN	NaN	NaN	NaN	NaN	NaN	NaN	NaN	NaN	NaN	NaN	NaN	NaN	NaN
116.000	117.000	116.000	301.103	229.308	1403.021	229.069	181.375	190.615	142.226	13.144	-0.092	0.079	0.221	NaN	NaN	NaN	NaN	NaN	NaN	NaN	NaN	NaN	NaN	NaN	NaN	NaN	NaN	NaN	NaN	NaN	NaN	NaN	NaN	NaN	NaN	NaN	NaN	NaN	NaN	NaN	NaN	NaN	NaN	NaN	NaN	NaN	NaN	NaN	NaN
117.000	118.000	117.000	349.447	281.660	1418.870	238.030	188.350	200.429	139.250	14.537	1.393	0.000	-1.009	NaN	NaN	NaN	NaN	NaN	NaN	NaN	NaN	NaN	NaN	NaN	NaN	NaN	NaN	NaN	NaN	NaN	NaN	NaN	NaN	NaN	NaN	NaN	NaN	NaN	NaN	NaN	NaN	NaN	NaN	NaN	NaN	NaN	NaN	NaN	NaN
118.000	119.000	118.000	301.778	235.823	1407.948	233.302	187.333	207.333	152.121	13.163	-1.374	-0.205	0.741	NaN	NaN	NaN	NaN	NaN	NaN	NaN	NaN	NaN	NaN	NaN	NaN	NaN	NaN	NaN	NaN	NaN	NaN	NaN	NaN	NaN	NaN	NaN	NaN	NaN	NaN	NaN	NaN	NaN	NaN	NaN	NaN	NaN	NaN	NaN	NaN
119.000	120.000	119.000	443.793	299.277	1424.416	248.481	188.632	201.750	144.088	14.487	1.324	0.126	-1.072	NaN	NaN	NaN	NaN	NaN	NaN	NaN	NaN	NaN	NaN	NaN	NaN	NaN	NaN	NaN	NaN	NaN	NaN	NaN	NaN	NaN	NaN	NaN	NaN	NaN	NaN	NaN	NaN	NaN	NaN	NaN	NaN	NaN	NaN	NaN	NaN
120.000	121.000	120.000	541.129	320.000	1420.039	258.923	187.000	201.667	147.047	14.912	0.425	0.000	-0.347	NaN	NaN	NaN	NaN	NaN	NaN	NaN	NaN	NaN	NaN	NaN	NaN	NaN	NaN	NaN	NaN	NaN	NaN	NaN	NaN	NaN	NaN	NaN	NaN	NaN	NaN	NaN	NaN	NaN	NaN	NaN	NaN	NaN	NaN	NaN	NaN
[truncated: 29 more columns]
