# Supplementary material for: Filopodyan: An open-source pipeline for the analysis of filopodia
Source: J Cell Biol. 2017 Oct 2;216(10):3405–22. doi: 10.1083/jcb.201705113 (PMC5626553; doi:10.1083/jcb.201705113)
Supplement: Data tables (ZIP file) [file JCB_201705113_DataS1.zip › Data Tables/Fig3-4_Control-dataset/CTRL_RENYI2-6_ED4_v20170201/s10_NeonCyto_GC7x_tif Coordinates.txt]

	dT	T (0)	Base X (0)	Base Y (0)	Tip X (0)	Tip Y (0)	||[body,base]|| (0)	||[base,tip]|| (0)	||[base,tip]|| : [body,base] (0)	[base,tip] ? [body,base] (0)	?||[base,tip]|| : [body,base] (0)	||[tip(t-1),tip(t)]|| : [base,tip] (0)	||[base(t-1),base(t)]|| : [base,tip] (0)	T (1)	Base X (1)	Base Y (1)	Tip X (1)	Tip Y (1)	||[body,base]|| (1)	||[base,tip]|| (1)	||[base,tip]|| : [body,base] (1)	[base,tip] ? [body,base] (1)	?||[base,tip]|| : [body,base] (1)	||[tip(t-1),tip(t)]|| : [base,tip] (1)	||[base(t-1),base(t)]|| : [base,tip] (1)	T (2)	Base X (2)	Base Y (2)	Tip X (2)	Tip Y (2)	||[body,base]|| (2)	||[base,tip]|| (2)	||[base,tip]|| : [body,base] (2)	[base,tip] ? [body,base] (2)	?||[base,tip]|| : [body,base] (2)	||[tip(t-1),tip(t)]|| : [base,tip] (2)	||[base(t-1),base(t)]|| : [base,tip] (2)	T (3)	Base X (3)	Base Y (3)	Tip X (3)	Tip Y (3)	||[body,base]|| (3)	||[base,tip]|| (3)	||[base,tip]|| : [body,base] (3)	[base,tip] ? [body,base] (3)	?||[base,tip]|| : [body,base] (3)	||[tip(t-1),tip(t)]|| : [base,tip] (3)	||[base(t-1),base(t)]|| : [base,tip] (3)
1	0.000	1.000	22.360	21.645	23.010	20.800	9.366	1.066	0.943	8.830	NaN	NaN	NaN	1.000	22.555	21.840	26.130	19.890	9.465	4.072	4.053	38.363	NaN	NaN	NaN	1.000	25.415	27.820	29.120	28.340	11.792	3.741	3.736	44.050	NaN	NaN	NaN	1.000	27.625	29.250	35.230	29.315	14.269	7.605	7.361	105.038	NaN	NaN	NaN
2	1.000	2.000	22.035	21.905	23.010	20.800	8.962	1.474	1.340	12.007	0.397	NaN	-0.410	2.000	22.295	22.165	26.130	19.955	9.101	4.426	4.381	39.876	0.328	-0.032	-0.388	2.000	25.610	27.820	29.315	28.405	11.983	3.751	3.749	44.920	0.013	0.203	0.193	2.000	27.495	29.250	35.295	29.315	14.144	7.800	7.545	106.711	0.184	0.065	-0.130
3	2.000	3.000	21.580	22.165	23.010	20.735	8.561	2.022	1.878	16.080	0.539	0.046	-0.506	3.000	21.645	22.750	26.195	19.890	8.408	5.374	5.242	44.075	0.860	0.090	-0.862	3.000	25.805	27.755	29.510	28.405	12.290	3.762	3.761	46.230	0.013	0.192	0.181	3.000	27.300	29.250	35.620	29.380	14.081	8.321	8.061	113.509	0.516	0.326	-0.195
4	3.000	4.000	21.840	22.100	23.010	20.800	8.800	1.749	1.580	13.900	-0.299	-0.048	0.222	4.000	22.100	22.360	26.130	19.890	8.947	4.727	4.638	41.498	-0.604	-0.055	0.592	4.000	25.870	27.755	29.770	28.405	12.366	3.954	3.953	48.883	0.192	0.256	0.064	4.000	27.365	29.250	35.750	29.380	14.161	8.386	8.117	114.945	0.056	0.130	0.065
5	4.000	5.000	22.035	21.905	23.010	20.800	9.194	1.474	1.342	12.341	-0.237	NaN	0.275	5.000	22.295	22.165	26.065	19.890	9.330	4.403	4.349	40.577	-0.289	-0.056	0.268	5.000	26.000	27.820	29.900	28.470	12.535	3.954	3.954	49.559	6.890E-4	0.139	0.139	5.000	27.235	29.250	35.815	29.380	14.048	8.581	8.331	117.024	0.214	0.065	-0.130
6	5.000	6.000	22.165	21.710	23.010	20.800	9.102	1.242	1.150	10.465	-0.193	NaN	0.231	6.000	22.425	22.035	26.130	19.890	9.210	4.281	4.243	39.077	-0.106	0.056	0.178	6.000	26.195	27.885	30.030	28.470	12.506	3.879	3.877	48.482	-0.077	0.129	0.203	6.000	27.690	29.380	35.360	29.315	14.304	7.670	7.372	105.443	-0.959	-0.454	0.454
7	6.000	7.000	21.970	21.840	23.010	20.800	8.957	1.471	1.381	12.371	0.231	NaN	-0.230	7.000	22.165	22.165	26.065	19.955	9.005	4.483	4.449	40.061	0.206	-0.089	-0.290	7.000	26.390	27.950	30.355	28.470	12.761	3.999	3.993	50.958	0.116	0.322	0.202	7.000	27.495	29.315	35.165	29.380	14.144	7.670	7.419	104.936	0.047	-0.194	-0.196
8	7.000	8.000	22.035	21.710	23.010	20.800	9.016	1.334	1.266	11.416	-0.115	NaN	0.136	8.000	22.230	22.100	26.065	19.955	9.041	4.394	4.359	39.407	-0.090	NaN	0.088	8.000	26.520	27.950	30.420	28.470	12.913	3.935	3.927	50.717	-0.066	0.064	0.129	8.000	27.560	29.315	35.165	29.380	14.241	7.605	7.342	104.552	-0.078	NaN	0.065
9	8.000	9.000	22.165	21.645	23.010	20.800	9.245	1.195	1.129	10.436	-0.137	NaN	0.138	9.000	22.360	21.970	26.065	19.955	9.286	4.217	4.201	39.014	-0.158	NaN	0.176	9.000	26.715	27.950	30.680	28.535	13.070	4.008	4.006	52.360	0.079	0.267	0.193	9.000	27.560	29.315	35.165	29.380	14.190	7.605	7.367	104.539	0.026	NaN	NaN
10	9.000	10.000	21.970	21.775	22.945	20.865	8.871	1.334	1.266	11.230	0.137	-0.092	-0.231	10.000	22.230	22.100	26.130	19.890	8.980	4.483	4.445	39.918	0.244	0.089	-0.177	10.000	26.715	27.885	30.875	28.535	13.029	4.210	4.208	54.832	0.202	0.193	-0.010	10.000	27.625	29.315	35.100	29.380	14.241	7.475	7.216	102.769	-0.151	-0.065	0.065
11	10.000	11.000	21.645	21.970	22.815	20.800	8.521	1.655	1.553	13.233	0.287	-0.046	-0.368	11.000	21.970	22.360	26.065	19.955	8.666	4.749	4.692	40.666	0.247	-0.089	-0.356	11.000	26.780	27.885	31.200	28.535	13.081	4.468	4.465	58.406	0.256	0.322	0.064	11.000	27.690	29.315	35.035	29.380	14.286	7.345	7.102	101.459	-0.115	-0.065	0.065
12	11.000	12.000	21.515	21.970	22.815	20.800	8.403	1.749	1.674	14.069	0.121	NaN	-0.097	12.000	21.840	22.490	26.065	19.890	8.498	4.961	4.877	41.447	0.185	0.034	-0.179	12.000	26.390	27.820	31.395	28.535	12.686	5.056	5.052	64.089	0.587	0.193	-0.395	12.000	27.625	29.315	34.970	29.380	14.224	7.345	7.100	100.982	-0.002	-0.065	-0.065
13	12.000	13.000	21.450	21.905	22.750	20.800	8.401	1.706	1.661	13.955	-0.013	-0.050	-0.007	13.000	21.710	22.555	26.065	19.955	8.365	5.072	5.017	41.967	0.140	-0.033	-0.145	13.000	26.260	27.885	31.720	28.535	12.471	5.499	5.490	68.470	0.438	0.323	-0.121	13.000	27.820	29.380	34.970	29.380	14.316	7.150	6.915	98.992	-0.185	NaN	0.195
14	13.000	14.000	21.450	21.775	22.815	20.800	8.431	1.677	1.661	14.006	1.287E-4	0.053	0.076	14.000	21.645	22.555	26.065	19.955	8.280	5.128	5.074	42.013	0.057	NaN	-0.056	14.000	26.455	27.950	31.915	28.535	12.686	5.491	5.476	69.472	-0.014	0.194	0.201	14.000	27.755	29.380	34.970	29.380	14.269	7.215	6.968	99.423	0.053	NaN	-0.065
15	14.000	15.000	21.385	21.710	22.815	20.735	8.404	1.731	1.721	14.462	0.060	0.037	-0.017	15.000	21.645	22.555	26.000	19.955	8.280	5.072	5.014	41.515	-0.060	-0.056	NaN	15.000	26.390	27.950	32.045	28.665	12.622	5.700	5.691	71.833	0.215	0.145	-0.064	15.000	27.820	29.380	35.035	29.380	14.332	7.215	6.970	99.892	0.002	0.065	0.065
16	15.000	16.000	21.320	21.580	22.815	20.735	8.321	1.717	1.717	14.289	-0.004	NaN	0.007	16.000	21.645	22.620	26.065	19.890	8.172	5.195	5.112	41.777	0.099	0.089	-0.034	16.000	26.130	27.950	32.175	28.665	12.314	6.087	6.071	74.757	0.379	0.129	-0.258	16.000	27.950	29.315	34.970	29.380	14.395	7.020	6.800	97.889	-0.170	-0.065	0.129
17	16.000	17.000	21.385	21.190	22.815	20.735	8.730	1.501	1.454	12.696	-0.263	NaN	0.180	17.000	21.775	22.620	26.000	19.955	8.425	4.995	4.919	41.443	-0.193	-0.090	0.110	17.000	26.065	28.015	32.305	28.730	12.290	6.281	6.267	77.022	0.196	0.137	-0.057	17.000	27.820	29.380	35.035	29.380	14.299	7.215	6.986	99.892	0.186	0.065	-0.130
18	17.000	18.000	21.450	21.125	22.815	20.735	8.707	1.420	1.377	11.991	-0.077	NaN	0.080	18.000	21.840	22.555	26.000	19.955	8.452	4.906	4.803	40.594	-0.116	NaN	0.090	18.000	26.130	28.145	32.435	28.730	12.507	6.332	6.285	78.606	0.018	0.129	0.077	18.000	27.755	29.380	35.035	29.380	14.384	7.280	7.007	100.792	0.021	NaN	-0.065
19	18.000	NaN	NaN	NaN	NaN	NaN	NaN	NaN	NaN	NaN	NaN	NaN	NaN	19.000	21.710	22.555	26.065	19.955	8.308	5.072	4.984	41.405	0.181	0.056	-0.112	19.000	25.870	27.950	32.500	28.795	12.226	6.684	6.661	81.437	0.376	0.073	-0.283	19.000	27.755	29.380	35.035	29.380	14.402	7.280	6.999	100.792	-0.009	NaN	NaN
20	19.000	20.000	21.450	21.060	22.815	20.670	8.806	1.420	1.370	12.067	1.370	NaN	0.250	20.000	21.775	22.490	26.000	19.955	8.461	4.927	4.862	41.139	-0.122	-0.056	0.089	20.000	25.740	27.950	32.695	28.795	12.059	7.006	6.987	84.255	0.326	0.194	-0.129	20.000	27.690	29.445	35.100	29.315	14.304	7.411	7.104	101.611	0.105	0.066	-0.066
21	20.000	21.000	21.450	21.125	22.815	20.735	8.707	1.420	1.377	11.991	0.007	-0.018	-0.018	21.000	21.710	22.490	26.065	19.890	8.353	5.072	4.997	41.743	0.135	0.089	-0.056	21.000	25.740	27.950	32.890	28.860	12.085	7.208	7.185	86.832	0.198	0.202	NaN	21.000	27.690	29.510	35.165	29.380	14.357	7.476	7.138	102.482	0.034	0.064	-0.001
22	21.000	22.000	21.450	21.190	22.815	20.670	8.707	1.461	1.442	12.557	0.065	0.023	-0.023	22.000	21.580	22.620	26.065	19.890	8.209	5.251	5.163	42.385	0.166	NaN	-0.179	22.000	25.740	27.950	32.955	28.860	12.072	7.272	7.252	87.542	0.067	0.064	NaN	22.000	27.690	29.575	35.165	29.315	14.357	7.480	7.102	101.958	-0.036	0.002	-0.002
23	22.000	NaN	NaN	NaN	NaN	NaN	NaN	NaN	NaN	NaN	NaN	NaN	NaN	23.000	21.580	22.490	25.935	19.955	5.797	5.039	5.039	29.212	-0.124	-0.145	0.065	NaN	NaN	NaN	NaN	NaN	NaN	NaN	NaN	NaN	NaN	NaN	NaN	NaN	NaN	NaN	NaN	NaN	NaN	NaN	NaN	NaN	NaN	NaN	NaN
24	23.000	24.000	21.385	21.190	22.815	20.670	8.611	1.522	1.503	12.945	1.503	0.022	0.244	24.000	21.645	22.620	26.065	19.890	8.264	5.195	5.074	41.929	0.035	0.145	-0.013	24.000	25.805	27.885	33.215	28.795	12.226	7.466	7.438	90.930	7.438	NaN	NaN	24.000	27.625	29.575	35.425	29.315	14.413	7.804	7.381	106.386	7.381	0.130	-5.463
25	24.000	25.000	21.060	21.190	22.815	20.670	6.113	1.830	1.615	9.874	0.112	NaN	-0.312	25.000	21.710	22.620	26.065	19.890	5.765	5.140	5.136	29.605	0.062	NaN	0.055	NaN	NaN	NaN	NaN	NaN	NaN	NaN	NaN	NaN	NaN	NaN	NaN	NaN	NaN	NaN	NaN	NaN	NaN	NaN	NaN	NaN	NaN	NaN	NaN
26	25.000	26.000	20.930	21.385	22.815	20.670	5.745	2.016	1.845	10.601	0.230	NaN	-0.191	26.000	21.580	22.685	26.065	19.955	5.474	5.251	5.249	28.734	0.113	-0.034	-0.145	NaN	NaN	NaN	NaN	NaN	NaN	NaN	NaN	NaN	NaN	NaN	NaN	NaN	NaN	NaN	NaN	NaN	NaN	NaN	NaN	NaN	NaN	NaN	NaN
27	26.000	27.000	20.930	21.385	22.685	20.735	5.842	1.872	1.669	9.747	-0.176	-0.144	NaN	27.000	21.645	22.685	26.065	19.890	5.554	5.230	5.230	29.043	-0.019	0.035	0.055	NaN	NaN	NaN	NaN	NaN	NaN	NaN	NaN	NaN	NaN	NaN	NaN	NaN	NaN	NaN	NaN	NaN	NaN	NaN	NaN	NaN	NaN	NaN	NaN
28	27.000	28.000	21.060	21.320	22.750	20.735	6.170	1.788	1.559	9.620	-0.109	0.061	0.144	28.000	21.775	22.750	26.065	19.955	5.769	5.120	5.120	29.537	-0.109	-0.035	0.073	NaN	NaN	NaN	NaN	NaN	NaN	NaN	NaN	NaN	NaN	NaN	NaN	NaN	NaN	NaN	NaN	NaN	NaN	NaN	NaN	NaN	NaN	NaN	NaN
29	28.000	NaN	NaN	NaN	NaN	NaN	NaN	NaN	NaN	NaN	NaN	NaN	NaN	29.000	21.775	22.620	26.000	19.955	5.823	4.995	4.995	29.085	-0.125	-0.055	0.069	NaN	NaN	NaN	NaN	NaN	NaN	NaN	NaN	NaN	NaN	NaN	NaN	NaN	NaN	NaN	NaN	NaN	NaN	NaN	NaN	NaN	NaN	NaN	NaN
30	29.000	NaN	NaN	NaN	NaN	NaN	NaN	NaN	NaN	NaN	NaN	NaN	NaN	30.000	21.710	22.685	26.000	19.955	5.679	5.085	5.084	28.874	0.090	NaN	-0.090	NaN	NaN	NaN	NaN	NaN	NaN	NaN	NaN	NaN	NaN	NaN	NaN	NaN	NaN	NaN	NaN	NaN	NaN	NaN	NaN	NaN	NaN	NaN	NaN
31	30.000	NaN	NaN	NaN	NaN	NaN	NaN	NaN	NaN	NaN	NaN	NaN	NaN	31.000	21.515	22.490	26.000	19.955	5.773	5.152	5.120	29.558	0.036	NaN	-0.074	NaN	NaN	NaN	NaN	NaN	NaN	NaN	NaN	NaN	NaN	NaN	NaN	NaN	NaN	NaN	NaN	NaN	NaN	NaN	NaN	NaN	NaN	NaN	NaN
32	31.000	32.000	21.385	21.125	22.750	20.670	6.529	1.439	1.268	8.281	1.268	0.021	0.206	32.000	21.515	22.490	26.065	19.890	5.720	5.240	5.207	29.786	0.087	0.089	NaN	NaN	NaN	NaN	NaN	NaN	NaN	NaN	NaN	NaN	NaN	NaN	NaN	NaN	NaN	NaN	NaN	NaN	NaN	NaN	NaN	NaN	NaN	NaN	NaN
33	32.000	33.000	20.995	21.320	22.750	20.735	6.170	1.850	1.602	9.887	0.334	-0.021	-0.432	33.000	21.515	22.490	26.065	19.890	5.759	5.240	5.201	29.955	-0.006	NaN	NaN	NaN	NaN	NaN	NaN	NaN	NaN	NaN	NaN	NaN	NaN	NaN	NaN	NaN	NaN	NaN	NaN	NaN	NaN	NaN	NaN	NaN	NaN	NaN	NaN
34	33.000	34.000	21.255	21.125	22.750	20.735	6.489	1.545	1.293	8.387	-0.310	NaN	0.301	34.000	21.580	22.425	26.065	19.890	5.850	5.152	5.109	29.888	-0.092	NaN	0.089	NaN	NaN	NaN	NaN	NaN	NaN	NaN	NaN	NaN	NaN	NaN	NaN	NaN	NaN	NaN	NaN	NaN	NaN	NaN	NaN	NaN	NaN	NaN	NaN
35	34.000	35.000	21.060	21.255	22.750	20.800	6.310	1.750	1.456	9.189	0.164	-0.017	-0.222	35.000	21.580	22.425	26.000	19.890	5.889	5.095	5.051	29.748	-0.058	-0.056	NaN	NaN	NaN	NaN	NaN	NaN	NaN	NaN	NaN	NaN	NaN	NaN	NaN	NaN	NaN	NaN	NaN	NaN	NaN	NaN	NaN	NaN	NaN	NaN	NaN
36	35.000	36.000	21.060	21.320	22.750	20.735	6.165	1.788	1.572	9.692	0.116	0.021	-0.021	36.000	21.515	22.295	25.935	19.955	5.838	5.001	4.927	28.764	-0.124	-0.088	0.003	NaN	NaN	NaN	NaN	NaN	NaN	NaN	NaN	NaN	NaN	NaN	NaN	NaN	NaN	NaN	NaN	NaN	NaN	NaN	NaN	NaN	NaN	NaN	NaN
37	36.000	37.000	21.320	21.320	22.750	20.735	5.859	1.545	1.471	8.619	-0.101	NaN	0.241	37.000	21.450	22.100	25.740	20.085	5.499	4.740	4.696	25.823	-0.231	-0.232	0.024	NaN	NaN	NaN	NaN	NaN	NaN	NaN	NaN	NaN	NaN	NaN	NaN	NaN	NaN	NaN	NaN	NaN	NaN	NaN	NaN	NaN	NaN	NaN	NaN
38	37.000	38.000	21.255	21.385	22.750	20.800	6.298	1.605	1.456	9.172	-0.015	-0.024	-0.084	38.000	21.385	22.035	25.545	20.150	5.944	4.567	4.376	26.009	-0.320	-0.204	-0.032	NaN	NaN	NaN	NaN	NaN	NaN	NaN	NaN	NaN	NaN	NaN	NaN	NaN	NaN	NaN	NaN	NaN	NaN	NaN	NaN	NaN	NaN	NaN	NaN
39	38.000	39.000	21.515	21.515	22.620	20.930	6.532	1.250	1.209	7.901	-0.247	-0.176	0.169	39.000	21.515	21.905	25.545	20.150	6.275	4.396	4.216	26.457	-0.160	NaN	0.171	NaN	NaN	NaN	NaN	NaN	NaN	NaN	NaN	NaN	NaN	NaN	NaN	NaN	NaN	NaN	NaN	NaN	NaN	NaN	NaN	NaN	NaN	NaN	NaN
40	39.000	40.000	21.450	21.580	22.620	20.865	6.489	1.371	1.347	8.742	0.138	0.034	-0.089	40.000	21.450	22.035	25.415	20.215	6.192	4.363	4.226	26.170	0.010	-0.145	-0.113	NaN	NaN	NaN	NaN	NaN	NaN	NaN	NaN	NaN	NaN	NaN	NaN	NaN	NaN	NaN	NaN	NaN	NaN	NaN	NaN	NaN	NaN	NaN	NaN
41	40.000	41.000	21.255	21.515	22.685	20.865	6.529	1.571	1.486	9.701	0.139	0.059	-0.151	41.000	21.385	22.165	25.480	20.215	6.203	4.536	4.424	27.441	0.198	0.059	-0.115	NaN	NaN	NaN	NaN	NaN	NaN	NaN	NaN	NaN	NaN	NaN	NaN	NaN	NaN	NaN	NaN	NaN	NaN	NaN	NaN	NaN	NaN	NaN	NaN
42	41.000	42.000	21.190	21.515	22.685	20.865	6.435	1.630	1.517	9.760	0.031	NaN	-0.060	42.000	21.450	22.230	25.350	20.280	6.152	4.360	4.265	26.237	-0.159	-0.145	0.029	NaN	NaN	NaN	NaN	NaN	NaN	NaN	NaN	NaN	NaN	NaN	NaN	NaN	NaN	NaN	NaN	NaN	NaN	NaN	NaN	NaN	NaN	NaN	NaN
43	42.000	43.000	21.125	21.450	22.685	20.800	6.209	1.690	1.538	9.549	0.021	0.025	-0.035	43.000	21.450	22.230	25.350	20.280	5.909	4.360	4.247	25.097	-0.018	NaN	NaN	NaN	NaN	NaN	NaN	NaN	NaN	NaN	NaN	NaN	NaN	NaN	NaN	NaN	NaN	NaN	NaN	NaN	NaN	NaN	NaN	NaN	NaN	NaN	NaN
44	43.000	44.000	21.125	21.450	22.620	20.800	6.343	1.630	1.517	9.620	-0.021	-0.060	NaN	44.000	21.515	22.230	25.350	20.280	6.123	4.302	4.233	25.920	-0.014	NaN	0.058	NaN	NaN	NaN	NaN	NaN	NaN	NaN	NaN	NaN	NaN	NaN	NaN	NaN	NaN	NaN	NaN	NaN	NaN	NaN	NaN	NaN	NaN	NaN	NaN
45	44.000	45.000	21.255	21.450	22.685	20.865	6.297	1.545	1.429	8.999	-0.088	0.036	0.120	45.000	21.515	22.165	25.350	20.280	6.020	4.273	4.183	25.181	-0.050	NaN	0.029	NaN	NaN	NaN	NaN	NaN	NaN	NaN	NaN	NaN	NaN	NaN	NaN	NaN	NaN	NaN	NaN	NaN	NaN	NaN	NaN	NaN	NaN	NaN	NaN
46	45.000	46.000	21.255	21.515	22.555	20.865	6.298	1.453	1.389	8.746	-0.041	-0.116	-0.029	46.000	21.645	22.165	25.350	20.280	6.175	4.157	4.095	25.287	-0.088	NaN	0.116	NaN	NaN	NaN	NaN	NaN	NaN	NaN	NaN	NaN	NaN	NaN	NaN	NaN	NaN	NaN	NaN	NaN	NaN	NaN	NaN	NaN	NaN	NaN	NaN
47	46.000	47.000	21.190	21.580	22.490	20.865	6.165	1.484	1.442	8.889	0.053	-0.057	-0.088	47.000	21.515	22.230	25.415	20.280	6.007	4.360	4.304	25.857	0.209	0.058	-0.145	NaN	NaN	NaN	NaN	NaN	NaN	NaN	NaN	NaN	NaN	NaN	NaN	NaN	NaN	NaN	NaN	NaN	NaN	NaN	NaN	NaN	NaN	NaN	NaN
48	47.000	48.000	21.320	21.645	22.425	20.930	6.234	1.316	1.307	8.150	-0.134	-0.090	0.074	48.000	21.515	22.100	25.220	20.280	6.113	4.128	4.078	24.932	-0.226	-0.175	0.057	NaN	NaN	NaN	NaN	NaN	NaN	NaN	NaN	NaN	NaN	NaN	NaN	NaN	NaN	NaN	NaN	NaN	NaN	NaN	NaN	NaN	NaN	NaN	NaN
49	48.000	49.000	21.190	21.710	21.710	20.930	6.092	0.937	0.899	5.476	-0.409	-0.397	-0.126	49.000	21.450	22.230	25.025	20.475	5.986	3.983	3.941	23.592	-0.137	-0.261	-0.116	NaN	NaN	NaN	NaN	NaN	NaN	NaN	NaN	NaN	NaN	NaN	NaN	NaN	NaN	NaN	NaN	NaN	NaN	NaN	NaN	NaN	NaN	NaN	NaN
50	49.000	NaN	NaN	NaN	NaN	NaN	NaN	NaN	NaN	NaN	NaN	NaN	NaN	50.000	21.255	22.230	24.765	20.605	5.902	3.868	3.788	22.359	-0.153	-0.291	-0.177	NaN	NaN	NaN	NaN	NaN	NaN	NaN	NaN	NaN	NaN	NaN	NaN	NaN	NaN	NaN	NaN	NaN	NaN	NaN	NaN	NaN	NaN	NaN	NaN
51	50.000	NaN	NaN	NaN	NaN	NaN	NaN	NaN	NaN	NaN	NaN	NaN	NaN	51.000	21.385	22.165	24.765	20.605	6.023	3.723	3.665	22.071	-0.123	NaN	0.145	NaN	NaN	NaN	NaN	NaN	NaN	NaN	NaN	NaN	NaN	NaN	NaN	NaN	NaN	NaN	NaN	NaN	NaN	NaN	NaN	NaN	NaN	NaN	NaN
52	51.000	NaN	NaN	NaN	NaN	NaN	NaN	NaN	NaN	NaN	NaN	NaN	NaN	52.000	21.320	22.100	24.765	20.605	6.279	3.755	3.664	23.005	-0.001	NaN	-0.034	NaN	NaN	NaN	NaN	NaN	NaN	NaN	NaN	NaN	NaN	NaN	NaN	NaN	NaN	NaN	NaN	NaN	NaN	NaN	NaN	NaN	NaN	NaN	NaN
53	52.000	NaN	NaN	NaN	NaN	NaN	NaN	NaN	NaN	NaN	NaN	NaN	NaN	53.000	21.255	22.165	24.765	20.605	6.189	3.841	3.756	23.246	0.093	NaN	-0.086	NaN	NaN	NaN	NaN	NaN	NaN	NaN	NaN	NaN	NaN	NaN	NaN	NaN	NaN	NaN	NaN	NaN	NaN	NaN	NaN	NaN	NaN	NaN	NaN
54	53.000	NaN	NaN	NaN	NaN	NaN	NaN	NaN	NaN	NaN	NaN	NaN	NaN	54.000	21.190	22.165	24.375	20.735	6.151	3.491	3.423	21.053	-0.333	-0.409	-0.059	NaN	NaN	NaN	NaN	NaN	NaN	NaN	NaN	NaN	NaN	NaN	NaN	NaN	NaN	NaN	NaN	NaN	NaN	NaN	NaN	NaN	NaN	NaN	NaN
55	54.000	NaN	NaN	NaN	NaN	NaN	NaN	NaN	NaN	NaN	NaN	NaN	NaN	55.000	21.190	22.230	24.375	20.800	6.076	3.491	3.434	20.867	0.011	-0.027	-0.027	NaN	NaN	NaN	NaN	NaN	NaN	NaN	NaN	NaN	NaN	NaN	NaN	NaN	NaN	NaN	NaN	NaN	NaN	NaN	NaN	NaN	NaN	NaN	NaN
56	55.000	NaN	NaN	NaN	NaN	NaN	NaN	NaN	NaN	NaN	NaN	NaN	NaN	56.000	21.125	22.230	24.440	20.800	6.045	3.610	3.519	21.273	0.085	0.060	-0.060	NaN	NaN	NaN	NaN	NaN	NaN	NaN	NaN	NaN	NaN	NaN	NaN	NaN	NaN	NaN	NaN	NaN	NaN	NaN	NaN	NaN	NaN	NaN	NaN
57	56.000	NaN	NaN	NaN	NaN	NaN	NaN	NaN	NaN	NaN	NaN	NaN	NaN	57.000	21.060	22.230	24.310	20.865	6.357	3.525	3.415	21.712	-0.103	-0.145	-0.060	NaN	NaN	NaN	NaN	NaN	NaN	NaN	NaN	NaN	NaN	NaN	NaN	NaN	NaN	NaN	NaN	NaN	NaN	NaN	NaN	NaN	NaN	NaN	NaN
58	57.000	NaN	NaN	NaN	NaN	NaN	NaN	NaN	NaN	NaN	NaN	NaN	NaN	58.000	21.190	22.230	24.245	20.930	6.332	3.320	3.238	20.504	-0.177	-0.085	0.120	NaN	NaN	NaN	NaN	NaN	NaN	NaN	NaN	NaN	NaN	NaN	NaN	NaN	NaN	NaN	NaN	NaN	NaN	NaN	NaN	NaN	NaN	NaN	NaN
59	58.000	NaN	NaN	NaN	NaN	NaN	NaN	NaN	NaN	NaN	NaN	NaN	NaN	59.000	21.190	22.230	24.310	20.865	6.279	3.406	3.324	20.876	0.086	0.086	NaN	NaN	NaN	NaN	NaN	NaN	NaN	NaN	NaN	NaN	NaN	NaN	NaN	NaN	NaN	NaN	NaN	NaN	NaN	NaN	NaN	NaN	NaN	NaN	NaN
60	59.000	NaN	NaN	NaN	NaN	NaN	NaN	NaN	NaN	NaN	NaN	NaN	NaN	60.000	21.255	22.165	24.310	20.865	6.539	3.320	3.218	21.041	-0.107	NaN	0.085	NaN	NaN	NaN	NaN	NaN	NaN	NaN	NaN	NaN	NaN	NaN	NaN	NaN	NaN	NaN	NaN	NaN	NaN	NaN	NaN	NaN	NaN	NaN	NaN
61	60.000	NaN	NaN	NaN	NaN	NaN	NaN	NaN	NaN	NaN	NaN	NaN	NaN	61.000	21.255	22.100	24.310	20.865	6.579	3.295	3.171	20.863	-0.046	NaN	0.024	NaN	NaN	NaN	NaN	NaN	NaN	NaN	NaN	NaN	NaN	NaN	NaN	NaN	NaN	NaN	NaN	NaN	NaN	NaN	NaN	NaN	NaN	NaN	NaN
62	61.000	NaN	NaN	NaN	NaN	NaN	NaN	NaN	NaN	NaN	NaN	NaN	NaN	62.000	21.190	22.165	24.245	20.865	6.657	3.320	3.237	21.552	0.066	-0.060	-0.085	NaN	NaN	NaN	NaN	NaN	NaN	NaN	NaN	NaN	NaN	NaN	NaN	NaN	NaN	NaN	NaN	NaN	NaN	NaN	NaN	NaN	NaN	NaN	NaN
63	62.000	NaN	NaN	NaN	NaN	NaN	NaN	NaN	NaN	NaN	NaN	NaN	NaN	63.000	21.255	22.100	24.245	20.865	6.726	3.235	3.160	21.256	-0.077	NaN	0.085	NaN	NaN	NaN	NaN	NaN	NaN	NaN	NaN	NaN	NaN	NaN	NaN	NaN	NaN	NaN	NaN	NaN	NaN	NaN	NaN	NaN	NaN	NaN	NaN
64	63.000	NaN	NaN	NaN	NaN	NaN	NaN	NaN	NaN	NaN	NaN	NaN	NaN	64.000	21.190	22.165	24.245	20.865	6.706	3.320	3.265	21.894	0.104	NaN	-0.085	NaN	NaN	NaN	NaN	NaN	NaN	NaN	NaN	NaN	NaN	NaN	NaN	NaN	NaN	NaN	NaN	NaN	NaN	NaN	NaN	NaN	NaN	NaN	NaN
65	64.000	NaN	NaN	NaN	NaN	NaN	NaN	NaN	NaN	NaN	NaN	NaN	NaN	65.000	21.385	22.165	24.180	20.865	6.222	3.083	3.058	19.025	-0.207	-0.059	0.177	NaN	NaN	NaN	NaN	NaN	NaN	NaN	NaN	NaN	NaN	NaN	NaN	NaN	NaN	NaN	NaN	NaN	NaN	NaN	NaN	NaN	NaN	NaN	NaN
66	65.000	NaN	NaN	NaN	NaN	NaN	NaN	NaN	NaN	NaN	NaN	NaN	NaN	66.000	21.385	22.100	24.245	20.930	6.692	3.090	3.068	20.534	0.010	0.036	0.025	NaN	NaN	NaN	NaN	NaN	NaN	NaN	NaN	NaN	NaN	NaN	NaN	NaN	NaN	NaN	NaN	NaN	NaN	NaN	NaN	NaN	NaN	NaN	NaN
67	66.000	NaN	NaN	NaN	NaN	NaN	NaN	NaN	NaN	NaN	NaN	NaN	NaN	67.000	21.385	22.165	24.180	20.930	6.120	3.056	3.034	18.569	-0.034	-0.059	-0.026	NaN	NaN	NaN	NaN	NaN	NaN	NaN	NaN	NaN	NaN	NaN	NaN	NaN	NaN	NaN	NaN	NaN	NaN	NaN	NaN	NaN	NaN	NaN	NaN
68	67.000	NaN	NaN	NaN	NaN	NaN	NaN	NaN	NaN	NaN	NaN	NaN	NaN	68.000	21.450	22.230	24.180	20.930	6.803	3.024	3.022	20.559	-0.012	NaN	0.031	NaN	NaN	NaN	NaN	NaN	NaN	NaN	NaN	NaN	NaN	NaN	NaN	NaN	NaN	NaN	NaN	NaN	NaN	NaN	NaN	NaN	NaN	NaN	NaN
69	68.000	NaN	NaN	NaN	NaN	NaN	NaN	NaN	NaN	NaN	NaN	NaN	NaN	69.000	21.450	22.165	24.180	20.930	6.744	2.996	2.995	20.196	-0.028	NaN	0.027	NaN	NaN	NaN	NaN	NaN	NaN	NaN	NaN	NaN	NaN	NaN	NaN	69.000	30.615	29.120	37.440	29.055	15.718	6.825	6.588	103.551	6.588	0.196	6.190E-4
70	69.000	NaN	NaN	NaN	NaN	NaN	NaN	NaN	NaN	NaN	NaN	NaN	NaN	70.000	21.450	22.230	24.245	20.930	6.802	3.083	3.082	20.964	0.087	0.059	-0.027	NaN	NaN	NaN	NaN	NaN	NaN	NaN	NaN	NaN	NaN	NaN	NaN	70.000	30.550	29.120	37.440	29.120	15.702	6.890	6.674	104.797	0.086	3.980E-18	-0.065
71	70.000	NaN	NaN	NaN	NaN	NaN	NaN	NaN	NaN	NaN	NaN	NaN	NaN	71.000	21.515	22.230	24.180	20.930	6.948	2.965	2.965	20.601	-0.117	-0.058	0.058	NaN	NaN	NaN	NaN	NaN	NaN	NaN	NaN	NaN	NaN	NaN	NaN	71.000	30.355	29.120	37.505	29.055	15.560	7.150	6.913	107.573	0.239	0.066	-0.195
72	71.000	NaN	NaN	NaN	NaN	NaN	NaN	NaN	NaN	NaN	NaN	NaN	NaN	72.000	21.385	22.230	24.115	20.930	6.803	3.024	3.022	20.559	0.057	-0.059	-0.117	NaN	NaN	NaN	NaN	NaN	NaN	NaN	NaN	NaN	NaN	NaN	NaN	72.000	30.485	29.120	37.635	29.055	15.607	7.150	6.923	108.042	0.009	0.130	0.130
73	72.000	NaN	NaN	NaN	NaN	NaN	NaN	NaN	NaN	NaN	NaN	NaN	NaN	73.000	21.255	22.165	23.920	21.060	6.168	2.885	2.867	17.682	-0.156	-0.230	-0.095	NaN	NaN	NaN	NaN	NaN	NaN	NaN	NaN	NaN	NaN	NaN	NaN	73.000	31.590	29.185	37.765	28.990	16.238	6.178	5.933	96.347	-0.989	0.132	1.102
74	73.000	NaN	NaN	NaN	NaN	NaN	NaN	NaN	NaN	NaN	NaN	NaN	NaN	74.000	21.320	22.230	23.790	21.125	6.861	2.706	2.705	18.556	-0.162	-0.145	0.033	NaN	NaN	NaN	NaN	NaN	NaN	NaN	NaN	NaN	NaN	NaN	NaN	74.000	30.160	29.120	37.960	28.925	15.513	7.802	7.500	116.357	1.567	0.197	-1.428
75	74.000	NaN	NaN	NaN	NaN	NaN	NaN	NaN	NaN	NaN	NaN	NaN	NaN	75.000	21.320	22.230	23.725	21.060	6.861	2.674	2.674	18.349	-0.030	-0.030	NaN	NaN	NaN	NaN	NaN	NaN	NaN	NaN	NaN	NaN	NaN	NaN	NaN	75.000	30.160	29.120	38.090	28.990	15.513	7.931	7.643	118.562	0.142	0.129	NaN
76	75.000	NaN	NaN	NaN	NaN	NaN	NaN	NaN	NaN	NaN	NaN	NaN	NaN	76.000	21.320	22.165	23.660	21.125	6.522	2.561	2.547	16.613	-0.127	-0.086	0.026	NaN	NaN	NaN	NaN	NaN	NaN	NaN	NaN	NaN	NaN	NaN	NaN	76.000	31.200	29.185	38.220	28.925	15.986	7.025	6.761	108.076	-0.882	0.132	1.037
77	76.000	NaN	NaN	NaN	NaN	NaN	NaN	NaN	NaN	NaN	NaN	NaN	NaN	77.000	21.125	22.230	23.725	21.190	6.686	2.800	2.791	18.658	0.244	0.036	-0.205	NaN	NaN	NaN	NaN	NaN	NaN	NaN	NaN	NaN	NaN	NaN	NaN	77.000	30.095	29.120	38.090	28.990	15.450	7.996	7.703	119.018	0.943	-0.131	-1.104
78	77.000	NaN	NaN	NaN	NaN	NaN	NaN	NaN	NaN	NaN	NaN	NaN	NaN	78.000	21.255	22.165	23.725	21.125	6.890	2.680	2.671	18.404	-0.120	0.025	0.145	NaN	NaN	NaN	NaN	NaN	NaN	NaN	NaN	NaN	NaN	NaN	NaN	78.000	30.095	29.055	38.155	28.925	15.402	8.061	7.792	120.015	0.089	0.066	0.001
79	78.000	NaN	NaN	NaN	NaN	NaN	NaN	NaN	NaN	NaN	NaN	NaN	NaN	79.000	21.320	22.295	23.725	21.125	7.036	2.674	2.673	18.810	0.002	NaN	0.002	NaN	NaN	NaN	NaN	NaN	NaN	NaN	NaN	NaN	NaN	NaN	NaN	79.000	30.030	29.055	38.025	28.990	15.357	7.995	7.769	119.297	-0.024	-0.131	-0.065
80	79.000	NaN	NaN	NaN	NaN	NaN	NaN	NaN	NaN	NaN	NaN	NaN	NaN	80.000	21.190	22.165	23.660	21.190	7.159	2.655	2.631	18.835	-0.043	-0.084	-0.073	NaN	NaN	NaN	NaN	NaN	NaN	NaN	NaN	NaN	NaN	NaN	NaN	80.000	29.770	28.990	38.090	28.990	15.186	8.320	8.119	123.302	0.351	0.065	-0.260
81	80.000	NaN	NaN	NaN	NaN	NaN	NaN	NaN	NaN	NaN	NaN	NaN	NaN	81.000	21.060	22.230	23.660	21.125	7.071	2.825	2.809	19.862	0.178	0.025	-0.145	NaN	NaN	NaN	NaN	NaN	NaN	NaN	NaN	NaN	NaN	NaN	NaN	81.000	29.575	28.925	38.025	28.990	15.045	8.450	8.265	124.342	0.145	-0.065	-0.195
82	81.000	NaN	NaN	NaN	NaN	NaN	NaN	NaN	NaN	NaN	NaN	NaN	NaN	NaN	NaN	NaN	NaN	NaN	NaN	NaN	NaN	NaN	NaN	NaN	NaN	NaN	NaN	NaN	NaN	NaN	NaN	NaN	NaN	NaN	NaN	NaN	NaN	82.000	29.380	28.990	38.025	28.990	14.665	8.645	8.430	123.624	0.165	NaN	-0.195
83	82.000	NaN	NaN	NaN	NaN	NaN	NaN	NaN	NaN	NaN	NaN	NaN	NaN	NaN	NaN	NaN	NaN	NaN	NaN	NaN	NaN	NaN	NaN	NaN	NaN	NaN	NaN	NaN	NaN	NaN	NaN	NaN	NaN	NaN	NaN	NaN	NaN	83.000	28.860	28.925	37.960	29.055	14.348	9.101	8.893	127.595	0.463	-0.064	-0.521
84	83.000	NaN	NaN	NaN	NaN	NaN	NaN	NaN	NaN	NaN	NaN	NaN	NaN	NaN	NaN	NaN	NaN	NaN	NaN	NaN	NaN	NaN	NaN	NaN	NaN	NaN	NaN	NaN	NaN	NaN	NaN	NaN	NaN	NaN	NaN	NaN	NaN	84.000	29.055	28.925	37.895	29.120	14.446	8.842	8.673	125.297	-0.219	-0.064	0.195
85	84.000	NaN	NaN	NaN	NaN	NaN	NaN	NaN	NaN	NaN	NaN	NaN	NaN	NaN	NaN	NaN	NaN	NaN	NaN	NaN	NaN	NaN	NaN	NaN	NaN	NaN	NaN	NaN	NaN	NaN	NaN	NaN	NaN	NaN	NaN	NaN	NaN	85.000	29.120	28.860	37.895	29.120	14.460	8.779	8.617	124.599	-0.057	NaN	0.063
86	85.000	NaN	NaN	NaN	NaN	NaN	NaN	NaN	NaN	NaN	NaN	NaN	NaN	NaN	NaN	NaN	NaN	NaN	NaN	NaN	NaN	NaN	NaN	NaN	NaN	NaN	NaN	NaN	NaN	NaN	NaN	NaN	NaN	NaN	NaN	NaN	NaN	86.000	28.990	28.795	37.830	29.055	14.378	8.844	8.653	124.418	0.037	-0.067	-0.132
87	86.000	NaN	NaN	NaN	NaN	NaN	NaN	NaN	NaN	NaN	NaN	NaN	NaN	NaN	NaN	NaN	NaN	NaN	NaN	NaN	NaN	NaN	NaN	NaN	NaN	NaN	NaN	NaN	NaN	NaN	NaN	NaN	NaN	NaN	NaN	NaN	NaN	87.000	28.860	28.795	37.765	29.120	14.151	8.911	8.780	124.240	0.126	-0.063	-0.130
88	87.000	NaN	NaN	NaN	NaN	NaN	NaN	NaN	NaN	NaN	NaN	NaN	NaN	NaN	NaN	NaN	NaN	NaN	NaN	NaN	NaN	NaN	NaN	NaN	NaN	NaN	NaN	NaN	NaN	NaN	NaN	NaN	NaN	NaN	NaN	NaN	NaN	88.000	28.730	28.795	37.635	29.120	14.110	8.911	8.732	123.209	-0.048	-0.130	-0.130
89	88.000	NaN	NaN	NaN	NaN	NaN	NaN	NaN	NaN	NaN	NaN	NaN	NaN	NaN	NaN	NaN	NaN	NaN	NaN	NaN	NaN	NaN	NaN	NaN	NaN	NaN	NaN	NaN	NaN	NaN	NaN	NaN	NaN	NaN	NaN	NaN	NaN	89.000	28.665	28.730	37.570	29.120	13.968	8.914	8.751	122.242	0.019	-0.065	-0.068
90	89.000	NaN	NaN	NaN	NaN	NaN	NaN	NaN	NaN	NaN	NaN	NaN	NaN	NaN	NaN	NaN	NaN	NaN	NaN	NaN	NaN	NaN	NaN	NaN	NaN	NaN	NaN	NaN	NaN	NaN	NaN	NaN	NaN	NaN	NaN	NaN	NaN	90.000	27.560	28.600	37.505	29.120	12.833	9.959	9.752	125.157	1.001	-0.065	-1.110
91	90.000	NaN	NaN	NaN	NaN	NaN	NaN	NaN	NaN	NaN	NaN	NaN	NaN	NaN	NaN	NaN	NaN	NaN	NaN	NaN	NaN	NaN	NaN	NaN	NaN	NaN	NaN	NaN	NaN	NaN	NaN	NaN	NaN	NaN	NaN	NaN	NaN	91.000	27.560	28.535	37.505	29.120	12.595	9.962	9.867	124.266	0.114	NaN	-0.004
92	91.000	NaN	NaN	NaN	NaN	NaN	NaN	NaN	NaN	NaN	NaN	NaN	NaN	NaN	NaN	NaN	NaN	NaN	NaN	NaN	NaN	NaN	NaN	NaN	NaN	NaN	NaN	NaN	NaN	NaN	NaN	NaN	NaN	NaN	NaN	NaN	NaN	92.000	27.170	28.275	37.375	29.185	12.035	10.245	10.199	122.736	0.332	-0.124	-0.412
93	92.000	NaN	NaN	NaN	NaN	NaN	NaN	NaN	NaN	NaN	NaN	NaN	NaN	NaN	NaN	NaN	NaN	NaN	NaN	NaN	NaN	NaN	NaN	NaN	NaN	NaN	NaN	NaN	NaN	NaN	NaN	NaN	NaN	NaN	NaN	NaN	NaN	93.000	28.925	28.535	37.310	29.185	13.732	8.410	8.369	114.928	-1.829	-0.065	1.770
94	93.000	NaN	NaN	NaN	NaN	NaN	NaN	NaN	NaN	NaN	NaN	NaN	NaN	NaN	NaN	NaN	NaN	NaN	NaN	NaN	NaN	NaN	NaN	NaN	NaN	NaN	NaN	NaN	NaN	NaN	NaN	NaN	NaN	NaN	NaN	NaN	NaN	94.000	29.250	28.535	37.310	29.185	13.902	8.086	8.058	112.022	-0.312	NaN	0.324
95	94.000	NaN	NaN	NaN	NaN	NaN	NaN	NaN	NaN	NaN	NaN	NaN	NaN	NaN	NaN	NaN	NaN	NaN	NaN	NaN	NaN	NaN	NaN	NaN	NaN	NaN	NaN	NaN	NaN	NaN	NaN	NaN	NaN	NaN	NaN	NaN	NaN	95.000	29.445	28.470	37.180	29.185	14.221	7.768	7.694	109.415	-0.364	-0.129	0.188
96	95.000	NaN	NaN	NaN	NaN	NaN	NaN	NaN	NaN	NaN	NaN	NaN	NaN	NaN	NaN	NaN	NaN	NaN	NaN	NaN	NaN	NaN	NaN	NaN	NaN	NaN	NaN	NaN	NaN	NaN	NaN	NaN	NaN	NaN	NaN	NaN	NaN	96.000	28.925	28.470	37.050	29.185	13.731	8.156	8.057	110.636	0.364	-0.129	-0.518
97	96.000	NaN	NaN	NaN	NaN	NaN	NaN	NaN	NaN	NaN	NaN	NaN	NaN	NaN	NaN	NaN	NaN	NaN	NaN	NaN	NaN	NaN	NaN	NaN	NaN	NaN	NaN	NaN	NaN	NaN	NaN	NaN	NaN	NaN	NaN	NaN	NaN	NaN	NaN	NaN	NaN	NaN	NaN	NaN	NaN	NaN	NaN	NaN	NaN
98	97.000	NaN	NaN	NaN	NaN	NaN	NaN	NaN	NaN	NaN	NaN	NaN	NaN	NaN	NaN	NaN	NaN	NaN	NaN	NaN	NaN	NaN	NaN	NaN	NaN	NaN	NaN	NaN	NaN	NaN	NaN	NaN	NaN	NaN	NaN	NaN	NaN	NaN	NaN	NaN	NaN	NaN	NaN	NaN	NaN	NaN	NaN	NaN	NaN
99	98.000	NaN	NaN	NaN	NaN	NaN	NaN	NaN	NaN	NaN	NaN	NaN	NaN	NaN	NaN	NaN	NaN	NaN	NaN	NaN	NaN	NaN	NaN	NaN	NaN	NaN	NaN	NaN	NaN	NaN	NaN	NaN	NaN	NaN	NaN	NaN	NaN	99.000	28.470	28.145	36.725	29.185	13.048	8.320	8.314	108.473	8.314	-0.129	NaN
100	99.000	NaN	NaN	NaN	NaN	NaN	NaN	NaN	NaN	NaN	NaN	NaN	NaN	NaN	NaN	NaN	NaN	NaN	NaN	NaN	NaN	NaN	NaN	NaN	NaN	NaN	NaN	NaN	NaN	NaN	NaN	NaN	NaN	NaN	NaN	NaN	NaN	100.000	28.340	28.145	36.725	29.185	12.953	8.449	8.435	109.259	0.121	NaN	-0.129
101	100.000	NaN	NaN	NaN	NaN	NaN	NaN	NaN	NaN	NaN	NaN	NaN	NaN	NaN	NaN	NaN	NaN	NaN	NaN	NaN	NaN	NaN	NaN	NaN	NaN	NaN	NaN	NaN	NaN	NaN	NaN	NaN	NaN	NaN	NaN	NaN	NaN	101.000	28.275	28.210	36.725	29.185	13.116	8.506	8.439	110.695	0.004	NaN	-0.057
102	101.000	NaN	NaN	NaN	NaN	NaN	NaN	NaN	NaN	NaN	NaN	NaN	NaN	102.000	20.995	22.100	23.595	21.190	6.422	2.755	2.690	17.272	2.690	-0.061	0.141	NaN	NaN	NaN	NaN	NaN	NaN	NaN	NaN	NaN	NaN	NaN	NaN	102.000	28.145	28.210	36.595	29.185	12.902	8.506	8.465	109.216	0.026	-0.129	-0.129
103	102.000	NaN	NaN	NaN	NaN	NaN	NaN	NaN	NaN	NaN	NaN	NaN	NaN	103.000	20.995	22.165	23.660	21.190	6.532	2.838	2.785	18.193	0.095	0.061	-0.022	NaN	NaN	NaN	NaN	NaN	NaN	NaN	NaN	NaN	NaN	NaN	NaN	103.000	28.015	28.210	36.530	29.250	12.889	8.578	8.546	110.146	0.081	-0.057	-0.129
104	103.000	NaN	NaN	NaN	NaN	NaN	NaN	NaN	NaN	NaN	NaN	NaN	NaN	104.000	21.450	22.165	23.595	21.190	6.570	2.356	2.354	15.464	-0.431	-0.059	0.414	NaN	NaN	NaN	NaN	NaN	NaN	NaN	NaN	NaN	NaN	NaN	NaN	104.000	28.665	28.340	36.465	29.250	13.448	7.853	7.794	104.805	-0.752	-0.065	0.661
105	104.000	NaN	NaN	NaN	NaN	NaN	NaN	NaN	NaN	NaN	NaN	NaN	NaN	105.000	21.320	22.165	23.660	21.125	6.657	2.561	2.559	17.035	0.205	0.086	-0.119	NaN	NaN	NaN	NaN	NaN	NaN	NaN	NaN	NaN	NaN	NaN	NaN	105.000	28.730	28.340	36.400	29.250	13.779	7.724	7.668	105.659	-0.125	-0.065	0.065
106	105.000	NaN	NaN	NaN	NaN	NaN	NaN	NaN	NaN	NaN	NaN	NaN	NaN	106.000	21.320	22.165	23.595	21.125	6.542	2.501	2.497	16.338	-0.062	-0.059	NaN	NaN	NaN	NaN	NaN	NaN	NaN	NaN	NaN	NaN	NaN	NaN	NaN	106.000	28.210	28.210	36.335	29.250	13.023	8.191	8.147	106.094	0.478	-0.064	-0.532
107	106.000	NaN	NaN	NaN	NaN	NaN	NaN	NaN	NaN	NaN	NaN	NaN	NaN	107.000	21.060	22.165	23.530	21.190	6.367	2.655	2.642	16.820	0.144	-0.084	-0.242	NaN	NaN	NaN	NaN	NaN	NaN	NaN	NaN	NaN	NaN	NaN	NaN	107.000	28.340	28.275	36.205	29.315	13.321	7.933	7.886	105.046	-0.261	-0.120	0.137
108	107.000	NaN	NaN	NaN	NaN	NaN	NaN	NaN	NaN	NaN	NaN	NaN	NaN	NaN	NaN	NaN	NaN	NaN	NaN	NaN	NaN	NaN	NaN	NaN	NaN	NaN	NaN	NaN	NaN	NaN	NaN	NaN	NaN	NaN	NaN	NaN	NaN	108.000	28.080	28.210	36.140	29.315	12.960	8.135	8.097	104.941	0.212	-0.064	-0.266
109	108.000	NaN	NaN	NaN	NaN	NaN	NaN	NaN	NaN	NaN	NaN	NaN	NaN	NaN	NaN	NaN	NaN	NaN	NaN	NaN	NaN	NaN	NaN	NaN	NaN	NaN	NaN	NaN	NaN	NaN	NaN	NaN	NaN	NaN	NaN	NaN	NaN	109.000	28.015	28.145	36.010	29.315	12.839	8.080	8.061	103.491	-0.037	-0.129	-0.074
110	109.000	NaN	NaN	NaN	NaN	NaN	NaN	NaN	NaN	NaN	NaN	NaN	NaN	110.000	20.930	22.100	23.075	21.450	6.477	2.241	2.169	14.048	2.169	-0.081	0.486	NaN	NaN	NaN	NaN	NaN	NaN	NaN	NaN	NaN	NaN	NaN	NaN	110.000	27.820	28.145	36.075	29.315	12.698	8.338	8.317	105.604	0.256	0.064	-0.193
111	110.000	NaN	NaN	NaN	NaN	NaN	NaN	NaN	NaN	NaN	NaN	NaN	NaN	111.000	20.865	22.165	23.010	21.385	6.187	2.282	2.235	13.828	0.066	-0.039	-0.083	NaN	NaN	NaN	NaN	NaN	NaN	NaN	NaN	NaN	NaN	NaN	NaN	111.000	31.070	29.055	36.140	29.250	15.892	5.074	4.980	79.143	-3.337	0.062	3.283
112	111.000	NaN	NaN	NaN	NaN	NaN	NaN	NaN	NaN	NaN	NaN	NaN	NaN	NaN	NaN	NaN	NaN	NaN	NaN	NaN	NaN	NaN	NaN	NaN	NaN	NaN	NaN	NaN	NaN	NaN	NaN	NaN	NaN	NaN	NaN	NaN	NaN	112.000	31.005	29.055	36.205	29.250	15.800	5.204	5.113	80.790	0.133	0.065	-0.065
113	112.000	NaN	NaN	NaN	NaN	NaN	NaN	NaN	NaN	NaN	NaN	NaN	NaN	NaN	NaN	NaN	NaN	NaN	NaN	NaN	NaN	NaN	NaN	NaN	NaN	NaN	NaN	NaN	NaN	NaN	NaN	NaN	NaN	NaN	NaN	NaN	NaN	113.000	31.005	29.055	36.075	29.250	15.561	5.074	4.979	77.482	-0.134	-0.130	NaN
114	113.000	NaN	NaN	NaN	NaN	NaN	NaN	NaN	NaN	NaN	NaN	NaN	NaN	NaN	NaN	NaN	NaN	NaN	NaN	NaN	NaN	NaN	NaN	NaN	NaN	NaN	NaN	NaN	NaN	NaN	NaN	NaN	NaN	NaN	NaN	NaN	NaN	114.000	27.560	28.470	35.945	29.250	11.871	8.421	8.319	98.751	3.339	-0.129	-3.484
115	114.000	NaN	NaN	NaN	NaN	NaN	NaN	NaN	NaN	NaN	NaN	NaN	NaN	NaN	NaN	NaN	NaN	NaN	NaN	NaN	NaN	NaN	NaN	NaN	NaN	NaN	NaN	NaN	NaN	NaN	NaN	NaN	NaN	NaN	NaN	NaN	NaN	115.000	27.300	28.340	35.750	29.250	11.603	8.499	8.414	97.623	0.095	-0.194	-0.272
116	115.000	NaN	NaN	NaN	NaN	NaN	NaN	NaN	NaN	NaN	NaN	NaN	NaN	NaN	NaN	NaN	NaN	NaN	NaN	NaN	NaN	NaN	NaN	NaN	NaN	NaN	NaN	NaN	NaN	NaN	NaN	NaN	NaN	NaN	NaN	NaN	NaN	116.000	27.040	28.405	35.685	29.250	11.368	8.686	8.571	97.437	0.158	-0.065	-0.252
117	116.000	NaN	NaN	NaN	NaN	NaN	NaN	NaN	NaN	NaN	NaN	NaN	NaN	NaN	NaN	NaN	NaN	NaN	NaN	NaN	NaN	NaN	NaN	NaN	NaN	NaN	NaN	NaN	NaN	NaN	NaN	NaN	NaN	NaN	NaN	NaN	NaN	117.000	27.170	28.470	35.750	29.250	11.603	8.615	8.508	98.713	-0.064	0.065	0.135
118	117.000	NaN	NaN	NaN	NaN	NaN	NaN	NaN	NaN	NaN	NaN	NaN	NaN	NaN	NaN	NaN	NaN	NaN	NaN	NaN	NaN	NaN	NaN	NaN	NaN	NaN	NaN	NaN	NaN	NaN	NaN	NaN	NaN	NaN	NaN	NaN	NaN	118.000	26.715	28.210	35.750	29.250	11.099	9.095	9.027	100.192	0.520	NaN	-0.482
119	118.000	NaN	NaN	NaN	NaN	NaN	NaN	NaN	NaN	NaN	NaN	NaN	NaN	NaN	NaN	NaN	NaN	NaN	NaN	NaN	NaN	NaN	NaN	NaN	NaN	NaN	NaN	NaN	NaN	NaN	NaN	NaN	NaN	NaN	NaN	NaN	NaN	119.000	26.910	28.210	35.750	29.250	11.386	8.901	8.855	100.825	-0.172	NaN	0.194
120	119.000	NaN	NaN	NaN	NaN	NaN	NaN	NaN	NaN	NaN	NaN	NaN	NaN	NaN	NaN	NaN	NaN	NaN	NaN	NaN	NaN	NaN	NaN	NaN	NaN	NaN	NaN	NaN	NaN	NaN	NaN	NaN	NaN	NaN	NaN	NaN	NaN	120.000	27.105	28.145	35.750	29.185	11.654	8.707	8.664	100.973	-0.191	-0.008	0.186
121	120.000	NaN	NaN	NaN	NaN	NaN	NaN	NaN	NaN	NaN	NaN	NaN	NaN	NaN	NaN	NaN	NaN	NaN	NaN	NaN	NaN	NaN	NaN	NaN	NaN	NaN	NaN	NaN	NaN	NaN	NaN	NaN	NaN	NaN	NaN	NaN	NaN	121.000	27.040	28.145	35.685	29.185	11.577	8.707	8.668	100.344	0.004	-0.065	-0.065
[truncated: 120 more columns]
