# Supplementary material for: Filopodyan: An open-source pipeline for the analysis of filopodia
Source: J Cell Biol. 2017 Oct 2;216(10):3405–22. doi: 10.1083/jcb.201705113 (PMC5626553; doi:10.1083/jcb.201705113)
Supplement: Data tables (ZIP file) [file JCB_201705113_DataS1.zip › Data Tables/Fig3-4_Control-dataset/CTRL_RENYI2-6_ED4_v20170201/s10_NeonCyto_GC7x_tif Filopodia.txt]

dT	T (0)	dT (0)	Base Mean (0)	Base Local Background (0)	Body Mean (0)	Proj Mean (0)	Tip Mean (0)	Tip Th Mean (0)	Tip Local Background (0)	Length (0)	dL (0)	DCTM (0)	DCBM (0)	T (1)	dT (1)	Base Mean (1)	Base Local Background (1)	Body Mean (1)	Proj Mean (1)	Tip Mean (1)	Tip Th Mean (1)	Tip Local Background (1)	Length (1)	dL (1)	DCTM (1)	DCBM (1)	T (2)	dT (2)	Base Mean (2)	Base Local Background (2)	Body Mean (2)	Proj Mean (2)	Tip Mean (2)	Tip Th Mean (2)	Tip Local Background (2)	Length (2)	dL (2)	DCTM (2)	DCBM (2)	T (3)	dT (3)	Base Mean (3)	Base Local Background (3)	Body Mean (3)	Proj Mean (3)	Tip Mean (3)	Tip Th Mean (3)	Tip Local Background (3)	Length (3)
0.000	1.000	0.000	159.333	133.191	542.633	140.867	134.520	141.095	123.673	1.293	0.000	NaN	NaN	1.000	0.000	155.296	141.604	542.633	132.928	119.400	122.625	115.013	4.515	0.000	NaN	NaN	1.000	0.000	233.448	520.783	542.633	162.599	135.548	149.048	154.191	4.088	0.000	NaN	NaN	1.000	0.000	224.630	161.104	542.633	135.169	116.864	126.833	114.399	8.053
1.000	2.000	1.000	177.286	166.289	542.703	150.050	136.077	145.000	127.993	1.752	0.460	0.000	-0.410	2.000	1.000	165.148	156.778	542.703	134.612	127.417	136.231	117.743	4.910	0.395	-0.032	-0.388	2.000	1.000	213.000	167.400	542.703	157.807	130.500	139.133	121.593	4.161	0.073	0.203	0.193	2.000	1.000	211.517	154.212	542.703	132.946	119.826	124.933	111.526	8.264
2.000	3.000	2.000	266.722	209.581	541.607	162.636	136.769	143.000	126.922	2.212	0.460	0.046	-0.506	3.000	2.000	287.308	209.200	541.607	146.545	124.269	132.118	116.503	5.848	0.938	0.090	-0.862	3.000	2.000	201.586	160.186	541.607	156.018	133.000	150.000	118.430	4.069	-0.092	0.192	0.181	3.000	2.000	228.967	159.063	541.607	135.720	121.412	130.222	111.549	8.795
3.000	4.000	3.000	201.429	184.207	542.747	154.963	141.500	146.870	127.074	1.936	-0.276	-0.048	0.222	4.000	3.000	187.385	174.035	542.747	137.373	124.609	129.545	117.791	5.232	-0.617	-0.055	0.592	4.000	3.000	194.731	167.530	542.747	153.421	134.000	145.333	118.946	4.310	0.241	0.256	0.064	4.000	3.000	207.000	158.143	542.747	133.753	117.538	130.700	110.289	8.887
4.000	5.000	4.000	182.536	169.489	542.195	152.837	140.077	148.895	126.320	1.752	-0.184	0.000	0.275	5.000	4.000	175.207	158.551	542.195	137.720	123.762	131.167	119.075	4.872	-0.360	-0.056	0.268	5.000	4.000	203.040	163.422	542.195	150.848	131.233	143.400	118.567	4.329	0.019	0.139	0.139	5.000	4.000	216.852	154.738	542.195	137.233	119.810	127.455	111.390	9.082
5.000	6.000	5.000	176.280	162.262	538.412	147.236	137.345	146.688	127.162	1.431	-0.322	0.000	0.231	6.000	5.000	169.857	152.614	538.412	135.088	122.652	128.750	116.338	4.761	-0.111	0.056	0.178	6.000	5.000	189.640	159.000	538.412	149.910	136.100	149.333	119.228	4.237	-0.092	0.129	0.203	6.000	5.000	198.966	142.725	538.412	134.124	129.538	149.167	115.297	8.126
6.000	7.000	6.000	204.963	173.400	540.044	156.392	141.520	154.800	126.259	1.752	0.322	0.000	-0.230	7.000	6.000	194.367	170.256	540.044	141.150	123.818	130.143	117.405	4.956	0.195	-0.089	-0.290	7.000	6.000	171.043	152.060	540.044	145.207	132.467	144.000	119.582	4.302	0.065	0.322	0.202	7.000	6.000	213.355	150.505	540.044	136.143	126.250	138.545	115.039	8.183
7.000	8.000	7.000	191.148	174.079	541.782	158.296	143.714	156.308	130.707	1.634	-0.119	0.000	0.136	8.000	7.000	192.750	171.922	541.782	138.790	125.320	128.682	118.768	4.864	-0.092	0.000	0.088	8.000	7.000	165.240	147.436	541.782	145.865	137.286	147.529	120.401	4.229	-0.073	0.064	0.129	8.000	7.000	202.000	148.729	541.782	136.813	124.852	136.188	113.309	8.034
8.000	9.000	8.000	186.750	169.010	542.607	155.571	144.370	152.316	130.055	1.477	-0.157	0.000	0.138	9.000	8.000	184.586	167.126	542.607	138.192	124.955	128.158	118.570	4.680	-0.184	0.000	0.176	9.000	8.000	154.115	142.547	542.607	144.826	133.036	141.294	118.155	4.394	0.165	0.267	0.193	9.000	8.000	201.759	148.114	542.607	137.755	123.000	132.800	114.173	8.015
9.000	10.000	9.000	218.931	187.000	544.803	160.064	140.778	151.267	132.317	1.634	0.157	-0.092	-0.231	10.000	9.000	203.107	176.656	544.803	139.245	123.920	131.625	117.189	4.967	0.287	0.089	-0.177	10.000	9.000	165.759	144.856	544.803	144.051	130.000	141.071	117.695	4.700	0.306	0.193	-0.010	10.000	9.000	219.000	146.196	544.803	137.057	121.655	128.850	113.730	8.012
10.000	11.000	10.000	284.167	220.507	544.443	169.612	138.414	152.267	132.449	1.825	0.192	-0.046	-0.368	11.000	10.000	242.478	213.727	544.443	144.756	123.565	148.250	116.040	5.148	0.181	-0.089	-0.356	11.000	10.000	155.103	149.676	544.443	140.243	122.786	134.056	116.878	4.876	0.176	0.322	0.064	11.000	10.000	216.517	148.282	544.443	136.786	120.320	123.269	113.046	7.809
11.000	12.000	11.000	286.375	216.769	547.014	173.160	142.222	148.842	131.531	1.917	0.092	0.000	-0.097	12.000	11.000	263.231	230.731	547.014	146.700	122.042	134.200	116.333	5.351	0.203	0.034	-0.179	12.000	11.000	182.172	161.916	547.014	144.319	130.455	161.750	115.797	5.561	0.685	0.193	-0.395	12.000	11.000	228.931	148.739	547.014	139.353	122.360	134.444	113.973	7.874
12.000	13.000	12.000	277.840	213.262	546.398	167.242	141.333	149.571	131.021	1.909	-0.008	-0.050	-0.007	13.000	12.000	276.889	236.794	546.398	147.816	126.417	131.500	116.360	5.488	0.138	-0.033	-0.145	13.000	12.000	203.667	175.365	546.398	145.771	132.226	145.667	115.947	5.989	0.428	0.323	-0.121	13.000	12.000	204.552	147.733	546.398	134.894	120.625	126.833	114.156	7.560
13.000	14.000	13.000	282.393	203.419	545.905	169.780	143.222	150.955	130.191	1.947	0.038	0.053	0.076	14.000	13.000	308.367	233.844	545.905	148.122	126.696	129.895	117.248	5.618	0.130	0.000	-0.056	14.000	13.000	195.893	159.586	545.905	145.878	134.200	145.929	116.126	6.027	0.038	0.194	0.201	14.000	13.000	205.852	148.510	545.905	138.624	119.238	128.556	113.690	7.552
14.000	15.000	14.000	286.179	199.239	544.885	168.158	139.750	153.083	129.771	1.947	0.000	0.037	-0.017	15.000	14.000	309.690	228.754	544.885	148.460	124.154	133.133	117.027	5.572	-0.046	-0.056	0.000	15.000	14.000	210.679	169.843	544.885	147.872	135.233	151.467	120.329	6.249	0.222	0.145	-0.064	15.000	14.000	201.667	149.037	544.885	138.139	120.238	123.562	113.034	7.698
15.000	16.000	15.000	259.815	211.724	543.836	159.391	138.069	146.824	129.869	1.959	0.011	0.000	0.007	16.000	15.000	286.679	246.358	543.836	149.684	125.500	131.812	117.476	5.710	0.138	0.089	-0.034	16.000	15.000	236.448	187.646	543.836	149.953	135.571	145.562	119.299	6.582	0.333	0.129	-0.258	16.000	15.000	206.333	143.827	543.836	137.641	122.400	129.500	113.722	7.495
16.000	17.000	16.000	214.778	173.250	539.278	154.490	132.929	147.100	127.435	1.721	-0.238	0.000	0.180	17.000	16.000	251.040	214.218	539.278	145.297	126.560	129.654	118.340	5.553	-0.157	-0.090	0.110	17.000	16.000	222.633	187.985	539.278	148.832	132.750	142.800	120.883	6.803	0.222	0.137	-0.057	17.000	16.000	210.679	151.570	539.278	137.870	122.680	130.000	113.845	7.663
17.000	18.000	17.000	205.286	169.213	537.280	153.409	137.633	146.333	126.585	1.751	0.030	0.000	0.080	18.000	17.000	249.000	194.770	537.280	142.576	122.320	129.938	118.688	5.416	-0.138	0.000	0.090	18.000	17.000	212.281	194.386	537.280	148.674	132.533	141.368	119.073	6.933	0.130	0.129	0.077	18.000	17.000	209.933	154.121	537.280	139.940	124.000	128.471	113.197	7.728
18.000	NaN	NaN	NaN	NaN	NaN	NaN	NaN	NaN	NaN	NaN	NaN	NaN	NaN	19.000	18.000	257.690	207.911	540.448	142.322	120.269	125.118	116.671	5.637	0.222	0.056	-0.112	19.000	18.000	227.552	188.611	540.448	149.756	132.367	143.278	122.264	7.442	0.509	0.073	-0.283	19.000	18.000	213.379	157.398	540.448	137.530	122.280	128.000	112.524	7.701
19.000	20.000	19.000	206.778	167.474	540.751	153.252	138.286	150.000	128.182	1.705	1.705	0.000	0.250	20.000	19.000	228.192	191.643	540.751	140.452	127.840	138.273	117.296	5.481	-0.157	-0.056	0.089	20.000	19.000	234.345	185.177	540.751	150.769	137.714	146.688	120.137	7.729	0.287	0.194	-0.129	20.000	19.000	204.467	158.250	540.751	137.202	122.192	128.625	112.571	7.931
20.000	21.000	20.000	213.607	180.604	544.902	153.347	138.893	142.955	128.434	1.732	0.027	-0.018	-0.018	21.000	20.000	245.148	194.037	544.902	141.115	122.739	130.917	117.042	5.592	0.111	0.089	-0.056	21.000	20.000	226.741	190.813	544.902	149.284	132.138	140.400	120.373	7.848	0.119	0.202	0.000	21.000	20.000	200.867	152.949	544.902	138.841	127.609	130.600	113.143	7.950
21.000	22.000	21.000	208.357	181.755	543.969	154.076	140.357	144.591	127.923	1.767	0.035	0.023	-0.023	22.000	21.000	267.828	203.838	543.969	143.633	120.750	130.900	116.338	5.710	0.119	0.000	-0.179	22.000	21.000	223.893	185.571	543.969	147.080	125.345	139.250	121.800	7.886	0.038	0.064	0.000	22.000	21.000	195.679	151.722	543.969	136.066	123.304	134.556	113.951	8.004
22.000	NaN	NaN	NaN	NaN	NaN	NaN	NaN	NaN	NaN	NaN	NaN	NaN	NaN	23.000	22.000	248.552	206.416	504.181	142.501	127.375	131.810	116.864	5.592	-0.119	-0.145	0.065	NaN	NaN	NaN	NaN	NaN	NaN	NaN	NaN	NaN	NaN	NaN	NaN	NaN	NaN	NaN	NaN	NaN	NaN	NaN	NaN	NaN	NaN	NaN
23.000	24.000	23.000	211.321	171.657	543.937	152.599	132.538	142.083	125.875	1.778	1.778	0.022	0.244	24.000	23.000	249.556	198.329	543.937	142.380	127.636	137.538	116.931	5.691	0.100	0.145	-0.013	24.000	23.000	217.379	182.869	543.937	147.131	130.731	140.714	120.646	8.127	8.127	0.000	0.000	24.000	23.000	189.321	149.589	543.937	137.520	115.143	123.400	112.397	8.202
24.000	25.000	24.000	222.483	177.843	506.993	159.645	131.038	139.571	126.604	2.290	0.512	0.000	-0.312	25.000	24.000	242.962	195.282	506.993	139.524	119.348	128.417	117.287	5.645	-0.046	0.000	0.055	NaN	NaN	NaN	NaN	NaN	NaN	NaN	NaN	NaN	NaN	NaN	NaN	NaN	NaN	NaN	NaN	NaN	NaN	NaN	NaN	NaN	NaN	NaN
25.000	26.000	25.000	225.276	180.880	506.799	160.687	131.000	137.737	127.128	2.547	0.257	0.000	-0.191	26.000	25.000	258.821	205.024	506.799	141.051	120.792	125.905	116.707	5.756	0.111	-0.034	-0.145	NaN	NaN	NaN	NaN	NaN	NaN	NaN	NaN	NaN	NaN	NaN	NaN	NaN	NaN	NaN	NaN	NaN	NaN	NaN	NaN	NaN	NaN	NaN
26.000	27.000	26.000	234.667	174.049	506.931	161.329	129.821	139.733	128.000	2.325	-0.222	-0.144	0.000	27.000	26.000	279.714	199.921	506.931	144.441	123.000	130.364	116.925	5.718	-0.038	0.035	0.055	NaN	NaN	NaN	NaN	NaN	NaN	NaN	NaN	NaN	NaN	NaN	NaN	NaN	NaN	NaN	NaN	NaN	NaN	NaN	NaN	NaN	NaN	NaN
27.000	28.000	27.000	218.000	169.790	504.775	158.143	134.107	147.091	127.584	2.295	-0.030	0.061	0.144	28.000	27.000	261.885	204.212	504.775	143.282	125.231	134.231	116.237	5.626	-0.092	-0.035	0.073	NaN	NaN	NaN	NaN	NaN	NaN	NaN	NaN	NaN	NaN	NaN	NaN	NaN	NaN	NaN	NaN	NaN	NaN	NaN	NaN	NaN	NaN	NaN
28.000	NaN	NaN	NaN	NaN	NaN	NaN	NaN	NaN	NaN	NaN	NaN	NaN	NaN	29.000	28.000	254.739	199.840	502.753	140.758	124.308	130.429	118.258	5.469	-0.157	-0.055	0.069	NaN	NaN	NaN	NaN	NaN	NaN	NaN	NaN	NaN	NaN	NaN	NaN	NaN	NaN	NaN	NaN	NaN	NaN	NaN	NaN	NaN	NaN	NaN
29.000	NaN	NaN	NaN	NaN	NaN	NaN	NaN	NaN	NaN	NaN	NaN	NaN	NaN	30.000	29.000	267.500	201.352	500.145	142.041	128.087	134.188	117.255	5.534	0.065	0.000	-0.090	NaN	NaN	NaN	NaN	NaN	NaN	NaN	NaN	NaN	NaN	NaN	NaN	NaN	NaN	NaN	NaN	NaN	NaN	NaN	NaN	NaN	NaN	NaN
30.000	NaN	NaN	NaN	NaN	NaN	NaN	NaN	NaN	NaN	NaN	NaN	NaN	NaN	31.000	30.000	229.630	249.600	500.133	138.137	125.250	126.565	117.221	5.676	0.141	0.000	-0.074	NaN	NaN	NaN	NaN	NaN	NaN	NaN	NaN	NaN	NaN	NaN	NaN	NaN	NaN	NaN	NaN	NaN	NaN	NaN	NaN	NaN	NaN	NaN
31.000	32.000	31.000	194.909	163.073	496.809	146.761	137.714	145.684	127.428	1.851	1.851	0.021	0.206	32.000	31.000	227.862	196.390	496.809	138.729	122.609	133.000	116.439	5.767	0.092	0.089	0.000	NaN	NaN	NaN	NaN	NaN	NaN	NaN	NaN	NaN	NaN	NaN	NaN	NaN	NaN	NaN	NaN	NaN	NaN	NaN	NaN	NaN	NaN	NaN
32.000	33.000	32.000	224.636	168.927	501.595	162.450	133.357	142.000	126.521	2.479	0.628	-0.021	-0.432	33.000	32.000	237.857	191.753	501.595	138.261	120.174	136.250	116.618	5.787	0.019	0.000	0.000	NaN	NaN	NaN	NaN	NaN	NaN	NaN	NaN	NaN	NaN	NaN	NaN	NaN	NaN	NaN	NaN	NaN	NaN	NaN	NaN	NaN	NaN	NaN
33.000	34.000	33.000	208.531	166.029	493.100	151.687	131.958	137.944	128.279	1.870	-0.609	0.000	0.301	34.000	33.000	233.481	187.114	493.100	138.028	120.182	131.300	114.527	5.649	-0.138	0.000	0.089	NaN	NaN	NaN	NaN	NaN	NaN	NaN	NaN	NaN	NaN	NaN	NaN	NaN	NaN	NaN	NaN	NaN	NaN	NaN	NaN	NaN	NaN	NaN
34.000	35.000	34.000	231.075	171.236	497.073	157.017	131.115	137.048	127.327	2.433	0.563	-0.017	-0.222	35.000	34.000	231.536	190.083	497.073	138.215	120.048	125.750	116.910	5.630	-0.019	-0.056	0.000	NaN	NaN	NaN	NaN	NaN	NaN	NaN	NaN	NaN	NaN	NaN	NaN	NaN	NaN	NaN	NaN	NaN	NaN	NaN	NaN	NaN	NaN	NaN
35.000	36.000	35.000	227.000	167.596	487.311	158.906	133.957	143.083	126.720	2.460	0.027	0.021	-0.021	36.000	35.000	250.643	191.205	487.311	139.079	124.708	139.571	115.743	5.484	-0.146	-0.088	0.003	NaN	NaN	NaN	NaN	NaN	NaN	NaN	NaN	NaN	NaN	NaN	NaN	NaN	NaN	NaN	NaN	NaN	NaN	NaN	NaN	NaN	NaN	NaN
36.000	37.000	36.000	225.714	171.667	500.839	156.500	132.846	139.042	126.759	1.832	-0.628	0.000	0.241	37.000	36.000	259.296	192.044	500.839	141.182	129.038	134.190	117.362	5.265	-0.219	-0.232	0.024	NaN	NaN	NaN	NaN	NaN	NaN	NaN	NaN	NaN	NaN	NaN	NaN	NaN	NaN	NaN	NaN	NaN	NaN	NaN	NaN	NaN	NaN	NaN
37.000	38.000	37.000	243.562	192.089	495.024	156.887	132.481	149.143	130.081	1.951	0.119	-0.024	-0.084	38.000	37.000	253.043	200.433	495.024	140.764	131.000	139.765	118.109	4.989	-0.276	-0.204	-0.032	NaN	NaN	NaN	NaN	NaN	NaN	NaN	NaN	NaN	NaN	NaN	NaN	NaN	NaN	NaN	NaN	NaN	NaN	NaN	NaN	NaN	NaN	NaN
38.000	39.000	38.000	211.333	186.557	495.850	153.456	138.704	146.471	132.289	1.461	-0.490	-0.176	0.169	39.000	38.000	213.391	178.046	495.850	137.257	126.682	128.542	118.380	4.767	-0.222	0.000	0.171	NaN	NaN	NaN	NaN	NaN	NaN	NaN	NaN	NaN	NaN	NaN	NaN	NaN	NaN	NaN	NaN	NaN	NaN	NaN	NaN	NaN	NaN	NaN
39.000	40.000	39.000	223.810	182.974	492.076	151.953	132.800	147.923	129.566	1.553	0.092	0.034	-0.089	40.000	39.000	229.556	192.405	492.076	139.805	128.542	139.636	118.479	4.794	0.027	-0.145	-0.113	NaN	NaN	NaN	NaN	NaN	NaN	NaN	NaN	NaN	NaN	NaN	NaN	NaN	NaN	NaN	NaN	NaN	NaN	NaN	NaN	NaN	NaN	NaN
40.000	41.000	40.000	253.192	184.350	495.403	154.292	131.963	141.389	127.685	1.794	0.241	0.059	-0.151	41.000	40.000	266.185	199.265	495.403	141.531	127.708	135.545	118.486	4.932	0.138	0.059	-0.115	NaN	NaN	NaN	NaN	NaN	NaN	NaN	NaN	NaN	NaN	NaN	NaN	NaN	NaN	NaN	NaN	NaN	NaN	NaN	NaN	NaN	NaN	NaN
41.000	42.000	41.000	227.692	187.974	495.011	155.537	137.000	147.750	128.564	1.878	0.084	0.000	-0.060	42.000	41.000	239.800	203.328	495.011	142.204	122.870	128.150	117.753	4.756	-0.176	-0.145	0.029	NaN	NaN	NaN	NaN	NaN	NaN	NaN	NaN	NaN	NaN	NaN	NaN	NaN	NaN	NaN	NaN	NaN	NaN	NaN	NaN	NaN	NaN	NaN
42.000	43.000	42.000	219.739	171.395	496.532	152.473	132.964	142.769	127.620	1.878	0.000	0.025	-0.035	43.000	42.000	237.034	199.740	496.532	145.662	125.409	134.500	117.594	4.802	0.046	0.000	0.000	NaN	NaN	NaN	NaN	NaN	NaN	NaN	NaN	NaN	NaN	NaN	NaN	NaN	NaN	NaN	NaN	NaN	NaN	NaN	NaN	NaN	NaN	NaN
43.000	44.000	43.000	215.565	171.364	496.464	154.987	135.708	138.840	129.592	1.813	-0.065	-0.060	0.000	44.000	43.000	231.857	188.462	496.464	140.861	124.708	132.048	118.408	4.802	0.000	0.000	0.058	NaN	NaN	NaN	NaN	NaN	NaN	NaN	NaN	NaN	NaN	NaN	NaN	NaN	NaN	NaN	NaN	NaN	NaN	NaN	NaN	NaN	NaN	NaN
44.000	45.000	44.000	216.731	169.118	491.525	154.662	136.821	148.357	128.245	1.786	-0.027	0.036	0.120	45.000	44.000	241.867	187.647	491.525	141.593	126.318	133.133	117.531	4.783	-0.019	0.000	0.029	NaN	NaN	NaN	NaN	NaN	NaN	NaN	NaN	NaN	NaN	NaN	NaN	NaN	NaN	NaN	NaN	NaN	NaN	NaN	NaN	NaN	NaN	NaN
45.000	46.000	45.000	229.571	173.224	494.529	157.437	136.154	141.950	130.500	1.748	-0.038	-0.116	-0.029	46.000	45.000	232.654	184.675	494.529	140.659	127.192	133.217	117.373	4.691	-0.092	0.000	0.116	NaN	NaN	NaN	NaN	NaN	NaN	NaN	NaN	NaN	NaN	NaN	NaN	NaN	NaN	NaN	NaN	NaN	NaN	NaN	NaN	NaN	NaN	NaN
46.000	47.000	46.000	245.654	192.038	496.276	162.382	141.250	147.682	131.247	1.710	-0.038	-0.057	-0.088	47.000	46.000	271.074	203.072	496.276	144.487	126.962	131.941	117.095	4.867	0.176	0.058	-0.145	NaN	NaN	NaN	NaN	NaN	NaN	NaN	NaN	NaN	NaN	NaN	NaN	NaN	NaN	NaN	NaN	NaN	NaN	NaN	NaN	NaN	NaN	NaN
47.000	48.000	47.000	234.909	194.138	499.365	163.991	142.000	151.000	134.146	1.423	-0.287	-0.090	0.074	48.000	47.000	244.103	190.587	499.365	142.897	132.607	139.083	118.686	4.645	-0.222	-0.175	0.057	NaN	NaN	NaN	NaN	NaN	NaN	NaN	NaN	NaN	NaN	NaN	NaN	NaN	NaN	NaN	NaN	NaN	NaN	NaN	NaN	NaN	NaN	NaN
48.000	49.000	48.000	232.435	201.766	500.239	160.027	144.697	151.500	144.905	1.155	-0.268	-0.397	-0.126	49.000	48.000	231.417	206.826	500.239	141.577	129.577	137.353	121.369	4.442	-0.203	-0.261	-0.116	NaN	NaN	NaN	NaN	NaN	NaN	NaN	NaN	NaN	NaN	NaN	NaN	NaN	NaN	NaN	NaN	NaN	NaN	NaN	NaN	NaN	NaN	NaN
49.000	NaN	NaN	NaN	NaN	NaN	NaN	NaN	NaN	NaN	NaN	NaN	NaN	NaN	50.000	49.000	211.400	216.036	502.805	142.692	132.037	139.400	121.067	4.324	-0.119	-0.291	-0.177	NaN	NaN	NaN	NaN	NaN	NaN	NaN	NaN	NaN	NaN	NaN	NaN	NaN	NaN	NaN	NaN	NaN	NaN	NaN	NaN	NaN	NaN	NaN
50.000	NaN	NaN	NaN	NaN	NaN	NaN	NaN	NaN	NaN	NaN	NaN	NaN	NaN	51.000	50.000	205.840	169.468	503.430	141.642	130.208	142.308	119.514	4.167	-0.157	0.000	0.145	NaN	NaN	NaN	NaN	NaN	NaN	NaN	NaN	NaN	NaN	NaN	NaN	NaN	NaN	NaN	NaN	NaN	NaN	NaN	NaN	NaN	NaN	NaN
51.000	NaN	NaN	NaN	NaN	NaN	NaN	NaN	NaN	NaN	NaN	NaN	NaN	NaN	52.000	51.000	211.370	160.760	506.780	141.731	127.077	129.929	119.340	4.205	0.038	0.000	-0.034	NaN	NaN	NaN	NaN	NaN	NaN	NaN	NaN	NaN	NaN	NaN	NaN	NaN	NaN	NaN	NaN	NaN	NaN	NaN	NaN	NaN	NaN	NaN
52.000	NaN	NaN	NaN	NaN	NaN	NaN	NaN	NaN	NaN	NaN	NaN	NaN	NaN	53.000	52.000	206.897	173.576	504.834	142.536	128.154	137.588	120.925	4.343	0.138	0.000	-0.086	NaN	NaN	NaN	NaN	NaN	NaN	NaN	NaN	NaN	NaN	NaN	NaN	NaN	NaN	NaN	NaN	NaN	NaN	NaN	NaN	NaN	NaN	NaN
53.000	NaN	NaN	NaN	NaN	NaN	NaN	NaN	NaN	NaN	NaN	NaN	NaN	NaN	54.000	53.000	203.857	179.846	505.709	146.903	137.750	149.688	122.081	3.956	-0.387	-0.409	-0.059	NaN	NaN	NaN	NaN	NaN	NaN	NaN	NaN	NaN	NaN	NaN	NaN	NaN	NaN	NaN	NaN	NaN	NaN	NaN	NaN	NaN	NaN	NaN
54.000	NaN	NaN	NaN	NaN	NaN	NaN	NaN	NaN	NaN	NaN	NaN	NaN	NaN	55.000	54.000	198.821	173.945	509.673	147.292	141.214	152.950	122.769	3.983	0.027	-0.027	-0.027	NaN	NaN	NaN	NaN	NaN	NaN	NaN	NaN	NaN	NaN	NaN	NaN	NaN	NaN	NaN	NaN	NaN	NaN	NaN	NaN	NaN	NaN	NaN
55.000	NaN	NaN	NaN	NaN	NaN	NaN	NaN	NaN	NaN	NaN	NaN	NaN	NaN	56.000	55.000	209.667	175.896	511.109	149.697	141.480	154.400	118.936	4.067	0.084	0.060	-0.060	NaN	NaN	NaN	NaN	NaN	NaN	NaN	NaN	NaN	NaN	NaN	NaN	NaN	NaN	NaN	NaN	NaN	NaN	NaN	NaN	NaN	NaN	NaN
56.000	NaN	NaN	NaN	NaN	NaN	NaN	NaN	NaN	NaN	NaN	NaN	NaN	NaN	57.000	56.000	221.710	178.674	508.437	150.805	134.040	145.118	126.190	4.002	-0.065	-0.145	-0.060	NaN	NaN	NaN	NaN	NaN	NaN	NaN	NaN	NaN	NaN	NaN	NaN	NaN	NaN	NaN	NaN	NaN	NaN	NaN	NaN	NaN	NaN	NaN
57.000	NaN	NaN	NaN	NaN	NaN	NaN	NaN	NaN	NaN	NaN	NaN	NaN	NaN	58.000	57.000	200.241	167.761	513.283	148.692	135.750	140.381	124.881	3.715	-0.287	-0.085	0.120	NaN	NaN	NaN	NaN	NaN	NaN	NaN	NaN	NaN	NaN	NaN	NaN	NaN	NaN	NaN	NaN	NaN	NaN	NaN	NaN	NaN	NaN	NaN
58.000	NaN	NaN	NaN	NaN	NaN	NaN	NaN	NaN	NaN	NaN	NaN	NaN	NaN	59.000	58.000	211.042	166.679	511.951	151.667	138.500	141.240	121.710	3.780	0.065	0.086	0.000	NaN	NaN	NaN	NaN	NaN	NaN	NaN	NaN	NaN	NaN	NaN	NaN	NaN	NaN	NaN	NaN	NaN	NaN	NaN	NaN	NaN	NaN	NaN
59.000	NaN	NaN	NaN	NaN	NaN	NaN	NaN	NaN	NaN	NaN	NaN	NaN	NaN	60.000	59.000	207.407	163.578	513.165	150.844	134.231	139.600	121.946	3.799	0.019	0.000	0.085	NaN	NaN	NaN	NaN	NaN	NaN	NaN	NaN	NaN	NaN	NaN	NaN	NaN	NaN	NaN	NaN	NaN	NaN	NaN	NaN	NaN	NaN	NaN
60.000	NaN	NaN	NaN	NaN	NaN	NaN	NaN	NaN	NaN	NaN	NaN	NaN	NaN	61.000	60.000	212.179	162.647	513.488	152.409	134.417	139.333	121.586	3.707	-0.092	0.000	0.024	NaN	NaN	NaN	NaN	NaN	NaN	NaN	NaN	NaN	NaN	NaN	NaN	NaN	NaN	NaN	NaN	NaN	NaN	NaN	NaN	NaN	NaN	NaN
61.000	NaN	NaN	NaN	NaN	NaN	NaN	NaN	NaN	NaN	NaN	NaN	NaN	NaN	62.000	61.000	218.179	177.471	517.285	152.874	128.480	135.300	121.447	3.753	0.046	-0.060	-0.085	NaN	NaN	NaN	NaN	NaN	NaN	NaN	NaN	NaN	NaN	NaN	NaN	NaN	NaN	NaN	NaN	NaN	NaN	NaN	NaN	NaN	NaN	NaN
62.000	NaN	NaN	NaN	NaN	NaN	NaN	NaN	NaN	NaN	NaN	NaN	NaN	NaN	63.000	62.000	212.429	167.074	515.605	150.728	129.591	140.154	121.156	3.642	-0.111	0.000	0.085	NaN	NaN	NaN	NaN	NaN	NaN	NaN	NaN	NaN	NaN	NaN	NaN	NaN	NaN	NaN	NaN	NaN	NaN	NaN	NaN	NaN	NaN	NaN
63.000	NaN	NaN	NaN	NaN	NaN	NaN	NaN	NaN	NaN	NaN	NaN	NaN	NaN	64.000	63.000	219.000	170.531	521.820	153.848	128.577	135.765	120.868	3.734	0.092	0.000	-0.085	NaN	NaN	NaN	NaN	NaN	NaN	NaN	NaN	NaN	NaN	NaN	NaN	NaN	NaN	NaN	NaN	NaN	NaN	NaN	NaN	NaN	NaN	NaN
64.000	NaN	NaN	NaN	NaN	NaN	NaN	NaN	NaN	NaN	NaN	NaN	NaN	NaN	65.000	64.000	201.269	166.149	518.933	152.472	129.560	140.100	121.804	3.485	-0.249	-0.059	0.177	NaN	NaN	NaN	NaN	NaN	NaN	NaN	NaN	NaN	NaN	NaN	NaN	NaN	NaN	NaN	NaN	NaN	NaN	NaN	NaN	NaN	NaN	NaN
65.000	NaN	NaN	NaN	NaN	NaN	NaN	NaN	NaN	NaN	NaN	NaN	NaN	NaN	66.000	65.000	212.000	163.215	521.189	152.037	126.269	133.056	121.026	3.531	0.046	0.036	0.025	NaN	NaN	NaN	NaN	NaN	NaN	NaN	NaN	NaN	NaN	NaN	NaN	NaN	NaN	NaN	NaN	NaN	NaN	NaN	NaN	NaN	NaN	NaN
66.000	NaN	NaN	NaN	NaN	NaN	NaN	NaN	NaN	NaN	NaN	NaN	NaN	NaN	67.000	66.000	218.185	171.192	518.297	152.251	127.731	137.000	118.973	3.485	-0.046	-0.059	-0.026	NaN	NaN	NaN	NaN	NaN	NaN	NaN	NaN	NaN	NaN	NaN	NaN	NaN	NaN	NaN	NaN	NaN	NaN	NaN	NaN	NaN	NaN	NaN
67.000	NaN	NaN	NaN	NaN	NaN	NaN	NaN	NaN	NaN	NaN	NaN	NaN	NaN	68.000	67.000	213.115	175.216	523.494	151.061	127.885	135.000	120.289	3.447	-0.038	0.000	0.031	NaN	NaN	NaN	NaN	NaN	NaN	NaN	NaN	NaN	NaN	NaN	NaN	NaN	NaN	NaN	NaN	NaN	NaN	NaN	NaN	NaN	NaN	NaN
68.000	NaN	NaN	NaN	NaN	NaN	NaN	NaN	NaN	NaN	NaN	NaN	NaN	NaN	69.000	68.000	217.320	173.759	522.797	150.256	131.960	140.438	119.152	3.401	-0.046	0.000	0.027	NaN	NaN	NaN	NaN	NaN	NaN	NaN	NaN	NaN	NaN	NaN	NaN	NaN	69.000	68.000	148.762	137.457	522.797	128.388	126.731	134.800	110.558	7.197
69.000	NaN	NaN	NaN	NaN	NaN	NaN	NaN	NaN	NaN	NaN	NaN	NaN	NaN	70.000	69.000	219.714	173.352	521.215	149.775	128.923	142.273	119.750	3.474	0.073	0.059	-0.027	NaN	NaN	NaN	NaN	NaN	NaN	NaN	NaN	NaN	NaN	NaN	NaN	NaN	70.000	69.000	143.870	135.681	521.215	128.266	123.692	131.688	113.921	7.243
70.000	NaN	NaN	NaN	NaN	NaN	NaN	NaN	NaN	NaN	NaN	NaN	NaN	NaN	71.000	70.000	212.893	171.235	520.572	148.920	130.880	135.095	120.868	3.344	-0.130	-0.058	0.058	NaN	NaN	NaN	NaN	NaN	NaN	NaN	NaN	NaN	NaN	NaN	NaN	NaN	71.000	70.000	147.304	137.404	520.572	127.654	123.269	128.188	113.093	7.503
71.000	NaN	NaN	NaN	NaN	NaN	NaN	NaN	NaN	NaN	NaN	NaN	NaN	NaN	72.000	71.000	205.929	182.681	522.035	149.240	130.385	139.375	120.139	3.409	0.065	-0.059	-0.117	NaN	NaN	NaN	NaN	NaN	NaN	NaN	NaN	NaN	NaN	NaN	NaN	NaN	72.000	71.000	144.391	137.516	522.035	126.848	120.600	126.188	112.021	7.430
72.000	NaN	NaN	NaN	NaN	NaN	NaN	NaN	NaN	NaN	NaN	NaN	NaN	NaN	73.000	72.000	213.600	179.941	517.198	148.863	131.185	138.667	124.163	3.328	-0.081	-0.230	-0.095	NaN	NaN	NaN	NaN	NaN	NaN	NaN	NaN	NaN	NaN	NaN	NaN	NaN	73.000	72.000	133.739	126.527	517.198	124.136	118.136	127.833	111.919	6.509
73.000	NaN	NaN	NaN	NaN	NaN	NaN	NaN	NaN	NaN	NaN	NaN	NaN	NaN	74.000	73.000	205.966	170.457	522.982	147.641	131.333	137.600	121.318	3.068	-0.260	-0.145	0.033	NaN	NaN	NaN	NaN	NaN	NaN	NaN	NaN	NaN	NaN	NaN	NaN	NaN	74.000	73.000	159.808	138.802	522.982	128.721	121.900	128.833	110.597	8.180
74.000	NaN	NaN	NaN	NaN	NaN	NaN	NaN	NaN	NaN	NaN	NaN	NaN	NaN	75.000	74.000	213.286	169.184	521.889	146.513	130.739	137.500	121.000	2.984	-0.084	-0.030	0.000	NaN	NaN	NaN	NaN	NaN	NaN	NaN	NaN	NaN	NaN	NaN	NaN	NaN	75.000	74.000	161.423	143.031	521.889	129.767	118.286	128.625	111.204	8.310
75.000	NaN	NaN	NaN	NaN	NaN	NaN	NaN	NaN	NaN	NaN	NaN	NaN	NaN	76.000	75.000	215.423	173.724	519.340	148.032	132.083	138.579	121.833	2.930	-0.054	-0.086	0.026	NaN	NaN	NaN	NaN	NaN	NaN	NaN	NaN	NaN	NaN	NaN	NaN	NaN	76.000	75.000	141.739	132.817	519.340	128.107	119.200	126.000	110.295	7.381
76.000	NaN	NaN	NaN	NaN	NaN	NaN	NaN	NaN	NaN	NaN	NaN	NaN	NaN	77.000	76.000	203.567	200.412	524.739	147.869	128.917	133.619	123.758	3.198	0.268	0.036	-0.205	NaN	NaN	NaN	NaN	NaN	NaN	NaN	NaN	NaN	NaN	NaN	NaN	NaN	77.000	76.000	160.654	142.948	524.739	128.358	123.222	130.875	112.900	8.428
77.000	NaN	NaN	NaN	NaN	NaN	NaN	NaN	NaN	NaN	NaN	NaN	NaN	NaN	78.000	77.000	205.704	164.033	526.419	145.911	129.545	138.727	120.222	3.014	-0.184	0.025	0.145	NaN	NaN	NaN	NaN	NaN	NaN	NaN	NaN	NaN	NaN	NaN	NaN	NaN	78.000	77.000	160.909	146.063	526.419	130.317	118.840	125.077	112.142	8.505
78.000	NaN	NaN	NaN	NaN	NaN	NaN	NaN	NaN	NaN	NaN	NaN	NaN	NaN	79.000	78.000	202.536	166.217	525.479	147.273	129.348	137.917	122.425	3.022	0.008	0.000	0.002	NaN	NaN	NaN	NaN	NaN	NaN	NaN	NaN	NaN	NaN	NaN	NaN	NaN	79.000	78.000	166.000	145.525	525.479	130.541	120.762	126.917	114.048	8.467
79.000	NaN	NaN	NaN	NaN	NaN	NaN	NaN	NaN	NaN	NaN	NaN	NaN	NaN	80.000	79.000	212.741	184.677	527.729	145.737	123.550	130.800	122.444	3.033	0.011	-0.084	-0.073	NaN	NaN	NaN	NaN	NaN	NaN	NaN	NaN	NaN	NaN	NaN	NaN	NaN	80.000	79.000	174.560	156.071	527.729	130.637	121.880	131.222	111.181	8.818
80.000	NaN	NaN	NaN	NaN	NaN	NaN	NaN	NaN	NaN	NaN	NaN	NaN	NaN	81.000	80.000	198.962	191.095	529.655	145.111	128.958	143.750	120.178	3.190	0.157	0.025	-0.145	NaN	NaN	NaN	NaN	NaN	NaN	NaN	NaN	NaN	NaN	NaN	NaN	NaN	81.000	80.000	172.231	158.655	529.655	129.000	121.320	131.667	112.625	8.910
81.000	NaN	NaN	NaN	NaN	NaN	NaN	NaN	NaN	NaN	NaN	NaN	NaN	NaN	NaN	NaN	NaN	NaN	NaN	NaN	NaN	NaN	NaN	NaN	NaN	NaN	NaN	NaN	NaN	NaN	NaN	NaN	NaN	NaN	NaN	NaN	NaN	NaN	NaN	NaN	82.000	81.000	193.576	162.342	526.869	130.545	118.391	126.077	112.807	9.254
82.000	NaN	NaN	NaN	NaN	NaN	NaN	NaN	NaN	NaN	NaN	NaN	NaN	NaN	NaN	NaN	NaN	NaN	NaN	NaN	NaN	NaN	NaN	NaN	NaN	NaN	NaN	NaN	NaN	NaN	NaN	NaN	NaN	NaN	NaN	NaN	NaN	NaN	NaN	NaN	83.000	82.000	224.951	183.709	535.030	137.587	121.810	128.000	112.524	9.812
83.000	NaN	NaN	NaN	NaN	NaN	NaN	NaN	NaN	NaN	NaN	NaN	NaN	NaN	NaN	NaN	NaN	NaN	NaN	NaN	NaN	NaN	NaN	NaN	NaN	NaN	NaN	NaN	NaN	NaN	NaN	NaN	NaN	NaN	NaN	NaN	NaN	NaN	NaN	NaN	84.000	83.000	195.483	164.603	530.346	133.147	122.190	127.357	113.903	9.266
84.000	NaN	NaN	NaN	NaN	NaN	NaN	NaN	NaN	NaN	NaN	NaN	NaN	NaN	NaN	NaN	NaN	NaN	NaN	NaN	NaN	NaN	NaN	NaN	NaN	NaN	NaN	NaN	NaN	NaN	NaN	NaN	NaN	NaN	NaN	NaN	NaN	NaN	NaN	NaN	85.000	84.000	180.538	164.707	530.916	129.984	122.143	131.625	112.909	9.182
85.000	NaN	NaN	NaN	NaN	NaN	NaN	NaN	NaN	NaN	NaN	NaN	NaN	NaN	NaN	NaN	NaN	NaN	NaN	NaN	NaN	NaN	NaN	NaN	NaN	NaN	NaN	NaN	NaN	NaN	NaN	NaN	NaN	NaN	NaN	NaN	NaN	NaN	NaN	NaN	86.000	85.000	181.962	161.862	527.720	131.466	119.957	129.250	112.623	9.247
86.000	NaN	NaN	NaN	NaN	NaN	NaN	NaN	NaN	NaN	NaN	NaN	NaN	NaN	NaN	NaN	NaN	NaN	NaN	NaN	NaN	NaN	NaN	NaN	NaN	NaN	NaN	NaN	NaN	NaN	NaN	NaN	NaN	NaN	NaN	NaN	NaN	NaN	NaN	NaN	87.000	86.000	184.929	166.048	530.882	131.662	120.381	129.000	113.630	9.377
87.000	NaN	NaN	NaN	NaN	NaN	NaN	NaN	NaN	NaN	NaN	NaN	NaN	NaN	NaN	NaN	NaN	NaN	NaN	NaN	NaN	NaN	NaN	NaN	NaN	NaN	NaN	NaN	NaN	NaN	NaN	NaN	NaN	NaN	NaN	NaN	NaN	NaN	NaN	NaN	88.000	87.000	189.667	167.392	531.896	134.047	120.375	127.533	112.838	9.396
88.000	NaN	NaN	NaN	NaN	NaN	NaN	NaN	NaN	NaN	NaN	NaN	NaN	NaN	NaN	NaN	NaN	NaN	NaN	NaN	NaN	NaN	NaN	NaN	NaN	NaN	NaN	NaN	NaN	NaN	NaN	NaN	NaN	NaN	NaN	NaN	NaN	NaN	NaN	NaN	89.000	88.000	190.926	165.819	530.242	135.697	121.952	126.214	112.343	9.442
89.000	NaN	NaN	NaN	NaN	NaN	NaN	NaN	NaN	NaN	NaN	NaN	NaN	NaN	NaN	NaN	NaN	NaN	NaN	NaN	NaN	NaN	NaN	NaN	NaN	NaN	NaN	NaN	NaN	NaN	NaN	NaN	NaN	NaN	NaN	NaN	NaN	NaN	NaN	NaN	90.000	89.000	261.533	219.468	535.152	157.008	122.885	130.733	112.027	11.125
90.000	NaN	NaN	NaN	NaN	NaN	NaN	NaN	NaN	NaN	NaN	NaN	NaN	NaN	NaN	NaN	NaN	NaN	NaN	NaN	NaN	NaN	NaN	NaN	NaN	NaN	NaN	NaN	NaN	NaN	NaN	NaN	NaN	NaN	NaN	NaN	NaN	NaN	NaN	NaN	91.000	90.000	248.784	215.723	529.623	156.732	124.333	138.900	113.136	11.052
91.000	NaN	NaN	NaN	NaN	NaN	NaN	NaN	NaN	NaN	NaN	NaN	NaN	NaN	NaN	NaN	NaN	NaN	NaN	NaN	NaN	NaN	NaN	NaN	NaN	NaN	NaN	NaN	NaN	NaN	NaN	NaN	NaN	NaN	NaN	NaN	NaN	NaN	NaN	NaN	92.000	91.000	272.548	221.063	530.055	157.852	127.762	129.263	115.438	10.941
92.000	NaN	NaN	NaN	NaN	NaN	NaN	NaN	NaN	NaN	NaN	NaN	NaN	NaN	NaN	NaN	NaN	NaN	NaN	NaN	NaN	NaN	NaN	NaN	NaN	NaN	NaN	NaN	NaN	NaN	NaN	NaN	NaN	NaN	NaN	NaN	NaN	NaN	NaN	NaN	93.000	92.000	174.839	162.294	525.787	136.189	121.524	125.500	114.479	8.975
93.000	NaN	NaN	NaN	NaN	NaN	NaN	NaN	NaN	NaN	NaN	NaN	NaN	NaN	NaN	NaN	NaN	NaN	NaN	NaN	NaN	NaN	NaN	NaN	NaN	NaN	NaN	NaN	NaN	NaN	NaN	NaN	NaN	NaN	NaN	NaN	NaN	NaN	NaN	NaN	94.000	93.000	159.903	158.721	527.079	133.356	118.857	130.375	112.437	8.761
94.000	NaN	NaN	NaN	NaN	NaN	NaN	NaN	NaN	NaN	NaN	NaN	NaN	NaN	NaN	NaN	NaN	NaN	NaN	NaN	NaN	NaN	NaN	NaN	NaN	NaN	NaN	NaN	NaN	NaN	NaN	NaN	NaN	NaN	NaN	NaN	NaN	NaN	NaN	NaN	95.000	94.000	151.958	147.330	528.845	131.805	118.667	127.000	113.273	8.214
95.000	NaN	NaN	NaN	NaN	NaN	NaN	NaN	NaN	NaN	NaN	NaN	NaN	NaN	NaN	NaN	NaN	NaN	NaN	NaN	NaN	NaN	NaN	NaN	NaN	NaN	NaN	NaN	NaN	NaN	NaN	NaN	NaN	NaN	NaN	NaN	NaN	NaN	NaN	NaN	96.000	95.000	163.925	163.948	530.745	136.263	122.808	129.000	113.320	9.167
96.000	NaN	NaN	NaN	NaN	NaN	NaN	NaN	NaN	NaN	NaN	NaN	NaN	NaN	NaN	NaN	NaN	NaN	NaN	NaN	NaN	NaN	NaN	NaN	NaN	NaN	NaN	NaN	NaN	NaN	NaN	NaN	NaN	NaN	NaN	NaN	NaN	NaN	NaN	NaN	NaN	NaN	NaN	NaN	NaN	NaN	NaN	NaN	NaN	NaN
97.000	NaN	NaN	NaN	NaN	NaN	NaN	NaN	NaN	NaN	NaN	NaN	NaN	NaN	NaN	NaN	NaN	NaN	NaN	NaN	NaN	NaN	NaN	NaN	NaN	NaN	NaN	NaN	NaN	NaN	NaN	NaN	NaN	NaN	NaN	NaN	NaN	NaN	NaN	NaN	NaN	NaN	NaN	NaN	NaN	NaN	NaN	NaN	NaN	NaN
98.000	NaN	NaN	NaN	NaN	NaN	NaN	NaN	NaN	NaN	NaN	NaN	NaN	NaN	NaN	NaN	NaN	NaN	NaN	NaN	NaN	NaN	NaN	NaN	NaN	NaN	NaN	NaN	NaN	NaN	NaN	NaN	NaN	NaN	NaN	NaN	NaN	NaN	NaN	NaN	99.000	98.000	166.042	160.094	527.774	138.933	124.471	135.800	114.853	8.888
99.000	NaN	NaN	NaN	NaN	NaN	NaN	NaN	NaN	NaN	NaN	NaN	NaN	NaN	NaN	NaN	NaN	NaN	NaN	NaN	NaN	NaN	NaN	NaN	NaN	NaN	NaN	NaN	NaN	NaN	NaN	NaN	NaN	NaN	NaN	NaN	NaN	NaN	NaN	NaN	100.000	99.000	171.417	163.655	533.257	137.650	122.333	125.263	114.027	9.045
100.000	NaN	NaN	NaN	NaN	NaN	NaN	NaN	NaN	NaN	NaN	NaN	NaN	NaN	NaN	NaN	NaN	NaN	NaN	NaN	NaN	NaN	NaN	NaN	NaN	NaN	NaN	NaN	NaN	NaN	NaN	NaN	NaN	NaN	NaN	NaN	NaN	NaN	NaN	NaN	101.000	100.000	175.000	165.896	539.336	136.010	122.087	129.833	113.532	9.037
101.000	NaN	NaN	NaN	NaN	NaN	NaN	NaN	NaN	NaN	NaN	NaN	NaN	NaN	102.000	101.000	211.185	188.063	534.273	144.955	131.160	139.824	121.594	3.137	3.137	-0.061	0.141	NaN	NaN	NaN	NaN	NaN	NaN	NaN	NaN	NaN	NaN	NaN	NaN	NaN	102.000	101.000	183.296	168.080	534.273	138.810	121.042	126.105	114.688	9.129
102.000	NaN	NaN	NaN	NaN	NaN	NaN	NaN	NaN	NaN	NaN	NaN	NaN	NaN	103.000	102.000	215.286	192.708	533.179	146.089	127.739	133.286	121.034	3.236	0.100	0.061	-0.022	NaN	NaN	NaN	NaN	NaN	NaN	NaN	NaN	NaN	NaN	NaN	NaN	NaN	103.000	102.000	185.667	174.176	533.179	140.013	123.091	129.733	115.450	9.102
103.000	NaN	NaN	NaN	NaN	NaN	NaN	NaN	NaN	NaN	NaN	NaN	NaN	NaN	104.000	103.000	186.667	156.389	528.756	142.406	128.208	135.875	121.966	2.624	-0.612	-0.059	0.414	NaN	NaN	NaN	NaN	NaN	NaN	NaN	NaN	NaN	NaN	NaN	NaN	NaN	104.000	103.000	181.024	162.802	528.756	139.977	125.680	133.188	114.636	9.053
104.000	NaN	NaN	NaN	NaN	NaN	NaN	NaN	NaN	NaN	NaN	NaN	NaN	NaN	105.000	104.000	208.500	163.538	532.879	143.429	128.500	135.786	122.290	2.846	0.222	0.086	-0.119	NaN	NaN	NaN	NaN	NaN	NaN	NaN	NaN	NaN	NaN	NaN	NaN	NaN	105.000	104.000	175.395	158.057	532.879	139.784	124.417	137.500	115.208	8.750
105.000	NaN	NaN	NaN	NaN	NaN	NaN	NaN	NaN	NaN	NaN	NaN	NaN	NaN	106.000	105.000	220.833	168.419	529.327	144.771	127.500	135.333	121.555	2.812	-0.035	-0.059	0.000	NaN	NaN	NaN	NaN	NaN	NaN	NaN	NaN	NaN	NaN	NaN	NaN	NaN	106.000	105.000	185.172	166.697	529.327	141.121	125.136	137.583	112.850	8.842
106.000	NaN	NaN	NaN	NaN	NaN	NaN	NaN	NaN	NaN	NaN	NaN	NaN	NaN	107.000	106.000	227.593	199.012	533.318	149.226	130.115	138.182	124.026	3.007	0.195	-0.084	-0.242	NaN	NaN	NaN	NaN	NaN	NaN	NaN	NaN	NaN	NaN	NaN	NaN	NaN	107.000	106.000	186.100	169.121	533.318	141.984	120.400	128.500	116.946	9.026
107.000	NaN	NaN	NaN	NaN	NaN	NaN	NaN	NaN	NaN	NaN	NaN	NaN	NaN	NaN	NaN	NaN	NaN	NaN	NaN	NaN	NaN	NaN	NaN	NaN	NaN	NaN	NaN	NaN	NaN	NaN	NaN	NaN	NaN	NaN	NaN	NaN	NaN	NaN	NaN	108.000	107.000	190.941	167.236	536.126	143.104	127.381	135.667	115.042	8.915
108.000	NaN	NaN	NaN	NaN	NaN	NaN	NaN	NaN	NaN	NaN	NaN	NaN	NaN	NaN	NaN	NaN	NaN	NaN	NaN	NaN	NaN	NaN	NaN	NaN	NaN	NaN	NaN	NaN	NaN	NaN	NaN	NaN	NaN	NaN	NaN	NaN	NaN	NaN	NaN	109.000	108.000	188.265	165.553	534.940	141.797	125.952	137.667	116.048	8.785
109.000	NaN	NaN	NaN	NaN	NaN	NaN	NaN	NaN	NaN	NaN	NaN	NaN	NaN	110.000	109.000	206.467	172.231	533.059	147.212	126.778	134.667	124.181	2.601	2.601	-0.081	0.486	NaN	NaN	NaN	NaN	NaN	NaN	NaN	NaN	NaN	NaN	NaN	NaN	NaN	110.000	109.000	191.857	176.446	533.059	142.562	122.050	128.667	114.373	9.018
110.000	NaN	NaN	NaN	NaN	NaN	NaN	NaN	NaN	NaN	NaN	NaN	NaN	NaN	111.000	110.000	220.516	183.509	526.795	149.414	128.391	141.455	124.814	2.674	0.073	-0.039	-0.083	NaN	NaN	NaN	NaN	NaN	NaN	NaN	NaN	NaN	NaN	NaN	NaN	NaN	111.000	110.000	152.526	141.690	526.795	131.269	121.885	131.091	112.633	5.307
111.000	NaN	NaN	NaN	NaN	NaN	NaN	NaN	NaN	NaN	NaN	NaN	NaN	NaN	NaN	NaN	NaN	NaN	NaN	NaN	NaN	NaN	NaN	NaN	NaN	NaN	NaN	NaN	NaN	NaN	NaN	NaN	NaN	NaN	NaN	NaN	NaN	NaN	NaN	NaN	112.000	111.000	159.625	138.932	524.197	131.477	117.458	124.125	113.466	5.491
112.000	NaN	NaN	NaN	NaN	NaN	NaN	NaN	NaN	NaN	NaN	NaN	NaN	NaN	NaN	NaN	NaN	NaN	NaN	NaN	NaN	NaN	NaN	NaN	NaN	NaN	NaN	NaN	NaN	NaN	NaN	NaN	NaN	NaN	NaN	NaN	NaN	NaN	NaN	NaN	113.000	112.000	150.400	137.125	523.086	132.824	117.571	126.250	113.951	5.426
113.000	NaN	NaN	NaN	NaN	NaN	NaN	NaN	NaN	NaN	NaN	NaN	NaN	NaN	NaN	NaN	NaN	NaN	NaN	NaN	NaN	NaN	NaN	NaN	NaN	NaN	NaN	NaN	NaN	NaN	NaN	NaN	NaN	NaN	NaN	NaN	NaN	NaN	NaN	NaN	114.000	113.000	207.000	185.409	530.820	148.460	125.583	130.000	114.809	8.929
114.000	NaN	NaN	NaN	NaN	NaN	NaN	NaN	NaN	NaN	NaN	NaN	NaN	NaN	NaN	NaN	NaN	NaN	NaN	NaN	NaN	NaN	NaN	NaN	NaN	NaN	NaN	NaN	NaN	NaN	NaN	NaN	NaN	NaN	NaN	NaN	NaN	NaN	NaN	NaN	115.000	114.000	202.172	201.221	534.418	146.264	120.760	125.571	115.953	9.021
115.000	NaN	NaN	NaN	NaN	NaN	NaN	NaN	NaN	NaN	NaN	NaN	NaN	NaN	NaN	NaN	NaN	NaN	NaN	NaN	NaN	NaN	NaN	NaN	NaN	NaN	NaN	NaN	NaN	NaN	NaN	NaN	NaN	NaN	NaN	NaN	NaN	NaN	NaN	NaN	116.000	115.000	212.970	190.853	529.526	149.328	122.048	127.923	114.197	9.308
116.000	NaN	NaN	NaN	NaN	NaN	NaN	NaN	NaN	NaN	NaN	NaN	NaN	NaN	NaN	NaN	NaN	NaN	NaN	NaN	NaN	NaN	NaN	NaN	NaN	NaN	NaN	NaN	NaN	NaN	NaN	NaN	NaN	NaN	NaN	NaN	NaN	NaN	NaN	NaN	117.000	116.000	212.607	203.276	532.141	147.675	118.000	125.714	112.888	9.354
117.000	NaN	NaN	NaN	NaN	NaN	NaN	NaN	NaN	NaN	NaN	NaN	NaN	NaN	NaN	NaN	NaN	NaN	NaN	NaN	NaN	NaN	NaN	NaN	NaN	NaN	NaN	NaN	NaN	NaN	NaN	NaN	NaN	NaN	NaN	NaN	NaN	NaN	NaN	NaN	118.000	117.000	237.296	206.590	535.223	151.639	124.250	128.643	112.259	9.614
118.000	NaN	NaN	NaN	NaN	NaN	NaN	NaN	NaN	NaN	NaN	NaN	NaN	NaN	NaN	NaN	NaN	NaN	NaN	NaN	NaN	NaN	NaN	NaN	NaN	NaN	NaN	NaN	NaN	NaN	NaN	NaN	NaN	NaN	NaN	NaN	NaN	NaN	NaN	NaN	119.000	118.000	215.333	192.681	539.680	148.634	122.238	130.700	113.349	9.511
119.000	NaN	NaN	NaN	NaN	NaN	NaN	NaN	NaN	NaN	NaN	NaN	NaN	NaN	NaN	NaN	NaN	NaN	NaN	NaN	NaN	NaN	NaN	NaN	NaN	NaN	NaN	NaN	NaN	NaN	NaN	NaN	NaN	NaN	NaN	NaN	NaN	NaN	NaN	NaN	120.000	119.000	219.069	176.941	535.471	144.574	117.917	124.923	113.395	9.270
120.000	NaN	NaN	NaN	NaN	NaN	NaN	NaN	NaN	NaN	NaN	NaN	NaN	NaN	NaN	NaN	NaN	NaN	NaN	NaN	NaN	NaN	NaN	NaN	NaN	NaN	NaN	NaN	NaN	NaN	NaN	NaN	NaN	NaN	NaN	NaN	NaN	NaN	NaN	NaN	121.000	120.000	223.571	178.356	534.996	147.869	122.846	135.625	113.408	9.343
[truncated: 133 more columns]
