# Supplementary material for: Filopodyan: An open-source pipeline for the analysis of filopodia
Source: J Cell Biol. 2017 Oct 2;216(10):3405–22. doi: 10.1083/jcb.201705113 (PMC5626553; doi:10.1083/jcb.201705113)
Supplement: Data tables (ZIP file) [file JCB_201705113_DataS1.zip › Data Tables/Fig3-4_Control-dataset/CTRL_RENYI2-6_ED4_v20170201/s10_NeonCyto_GC7x_tif.txt]

Bounder settings Fri Feb 10 11:04:34 GMT 2017
Map C: 1
Measure C: 2
Threshold: RenyiEntropy
Adaptive thresholding: false
Fit tip to measure C: false
Join fragments: false
ED Iterations: 4
Base back frames: 0
LoG sigma: 2.6

Filter settings-
Min start frame: 1
Min frames: 3
Min max length: 1.8
Min length change: 0.1
Min max DCTM: 0.0
Min max DCBM: 0.0
Max mean waviness: 0.35

Track Edits-
Index 14 changed to 9
Updated tracks
Index 15 changed to 4
Updated tracks
Deleted T23 to T23 from track 0
Updated tracks
Deleted T29 to T29 from track 0
Updated tracks
Deleted T31 to T31 from track 0
Updated tracks
Deleted T30 to T30 from track 0
Updated tracks
Deleted T19 to T19 from track 0
Updated tracks
Deleted T82 to T82 from track 1
Updated tracks
Deleted T83 to T83 from track 1
Updated tracks
Deleted T85 to T85 from track 1
Updated tracks
Deleted T84 to T84 from track 1
Updated tracks
Deleted T86 to T86 from track 1
Updated tracks
Deleted T87 to T87 from track 1
Updated tracks
Deleted T82 to T101 from track 1
Updated tracks
Deleted T112 to T121 from track 1
Updated tracks
Deleted T108 to T108 from track 1
Updated tracks
Deleted T109 to T109 from track 1
Updated tracks
Deleted T97 to T97 from track 3
Updated tracks
Deleted T25 to T25 from track 3
Updated tracks
Deleted T23 to T23 from track 3
Updated tracks
Deleted T26 to T52 from track 3
Updated tracks
Deleted T104 to T104 from track 11
Updated tracks
Deleted T105 to T105 from track 11
Updated tracks
Deleted T111 to T111 from track 11
Updated tracks
Deleted T98 to T98 from track 3
Updated tracks
Deleted T52 to T68 from track 3
Updated tracks
Updated tracks
