# Supplementary material for: Filopodyan: An open-source pipeline for the analysis of filopodia
Source: J Cell Biol. 2017 Oct 2;216(10):3405–22. doi: 10.1083/jcb.201705113 (PMC5626553; doi:10.1083/jcb.201705113)
Supplement: Data tables (ZIP file) [file JCB_201705113_DataS1.zip › Data Tables/Fig3-4_Control-dataset/CTRL_RENYI2-6_ED4_v20170201/s11_NeonCyto_GC1a_tif Coordinates.txt]

	dT	T (0)	Base X (0)	Base Y (0)	Tip X (0)	Tip Y (0)	||[body,base]|| (0)	||[base,tip]|| (0)	||[base,tip]|| : [body,base] (0)	[base,tip] ? [body,base] (0)	?||[base,tip]|| : [body,base] (0)	||[tip(t-1),tip(t)]|| : [base,tip] (0)	||[base(t-1),base(t)]|| : [base,tip] (0)	T (1)	Base X (1)	Base Y (1)	Tip X (1)	Tip Y (1)	||[body,base]|| (1)	||[base,tip]|| (1)	||[base,tip]|| : [body,base] (1)	[base,tip] ? [body,base] (1)	?||[base,tip]|| : [body,base] (1)	||[tip(t-1),tip(t)]|| : [base,tip] (1)	||[base(t-1),base(t)]|| : [base,tip] (1)	T (2)	Base X (2)	Base Y (2)	Tip X (2)	Tip Y (2)	||[body,base]|| (2)	||[base,tip]|| (2)	||[base,tip]|| : [body,base] (2)	[base,tip] ? [body,base] (2)	?||[base,tip]|| : [body,base] (2)	||[tip(t-1),tip(t)]|| : [base,tip] (2)	||[base(t-1),base(t)]|| : [base,tip] (2)	T (3)	Base X (3)	Base Y (3)	Tip X (3)	Tip Y (3)	||[body,base]|| (3)	||[base,tip]|| (3)	||[base,tip]|| : [body,base] (3)	[base,tip] ? [body,base] (3)	?||[base,tip]|| : [body,base] (3)	||[tip(t-1),tip(t)]|| : [base,tip] (3)	||[base(t-1),base(t)]|| : [base,tip] (3)
1	0.000	1.000	19.305	10.595	26.780	11.050	4.944	7.489	6.800	33.618	NaN	NaN	NaN	1.000	11.700	11.830	7.540	13.390	4.831	4.443	3.953	19.097	NaN	NaN	NaN	1.000	12.675	12.740	9.295	17.940	5.029	6.202	6.167	31.012	NaN	NaN	NaN	1.000	17.940	16.315	21.255	22.620	8.597	7.123	7.064	60.730	NaN	NaN	NaN
2	1.000	2.000	19.500	10.660	26.845	11.050	5.147	7.355	6.676	34.358	-0.124	0.065	0.198	2.000	11.570	11.960	7.540	13.390	5.015	4.276	3.773	18.920	-0.180	NaN	0.166	2.000	12.480	12.935	9.360	17.940	5.292	5.898	5.883	31.130	-0.284	-0.034	0.269	2.000	17.810	15.990	21.255	22.620	8.247	7.472	7.413	61.136	0.349	NaN	-0.348
3	2.000	3.000	20.670	10.725	26.910	11.050	6.257	6.248	5.837	36.517	-0.839	0.065	1.172	3.000	11.570	12.025	7.540	13.390	5.112	4.255	3.689	18.856	-0.084	NaN	0.021	3.000	12.480	13.065	9.360	17.940	5.465	5.788	5.759	31.472	-0.124	NaN	0.109	3.000	17.745	15.990	21.320	22.815	8.286	7.705	7.631	63.227	0.218	0.203	-0.030
4	3.000	4.000	19.305	10.725	27.170	11.115	5.007	7.875	7.034	35.215	1.197	0.263	-1.363	4.000	11.635	12.025	7.540	13.390	5.020	4.317	3.729	18.721	0.040	NaN	-0.062	4.000	12.285	13.260	9.360	17.940	5.670	5.519	5.506	31.219	-0.253	NaN	0.269	4.000	17.745	16.055	21.385	22.880	8.286	7.735	7.653	63.409	0.022	0.088	0.057
5	4.000	5.000	19.110	10.855	27.430	11.115	4.961	8.324	7.222	35.828	0.188	0.260	-0.191	5.000	11.570	12.090	7.605	13.390	5.069	4.173	3.576	18.129	-0.153	-0.062	0.082	5.000	12.220	13.455	9.360	17.940	5.843	5.319	5.296	30.944	-0.210	NaN	0.199	5.000	17.810	16.120	21.450	23.075	8.391	7.850	7.788	65.348	0.135	0.203	0.088
6	5.000	6.000	19.110	10.855	27.755	11.115	4.961	8.649	7.499	37.201	0.277	0.325	NaN	6.000	11.635	12.025	7.540	13.390	4.977	4.317	3.708	18.455	0.131	0.062	-0.082	6.000	12.285	13.390	9.360	18.005	5.756	5.464	5.439	31.303	0.143	0.055	-0.090	6.000	17.810	16.315	21.580	23.270	8.574	7.911	7.824	67.085	0.036	0.233	0.171
7	6.000	7.000	19.695	10.920	27.820	11.050	5.437	8.126	7.248	39.411	-0.250	0.064	0.586	7.000	11.570	12.025	7.540	13.390	4.923	4.255	3.723	18.328	0.015	NaN	0.062	7.000	12.285	13.520	9.360	18.005	5.756	5.355	5.323	30.635	-0.116	NaN	0.109	7.000	17.875	16.510	21.515	23.335	8.658	7.735	7.662	66.337	-0.162	0.027	0.203
8	7.000	8.000	19.695	10.985	28.015	11.050	5.378	8.320	7.471	40.176	0.222	0.195	5.078E-4	8.000	11.700	12.025	7.540	13.390	4.692	4.378	3.826	17.952	0.104	NaN	-0.124	8.000	12.285	13.520	9.490	17.875	5.582	5.175	5.156	28.781	-0.167	-0.180	NaN	8.000	18.005	16.900	21.515	23.335	8.886	7.330	7.258	64.490	-0.404	NaN	0.405
9	8.000	9.000	19.240	11.115	28.145	11.050	5.063	8.905	7.742	39.200	0.271	0.130	-0.456	9.000	11.115	12.090	7.540	13.390	5.059	3.804	3.503	17.724	-0.323	NaN	0.572	9.000	12.350	13.650	9.490	17.875	5.581	5.102	5.054	28.210	-0.101	NaN	0.071	9.000	18.005	16.965	21.580	23.465	8.909	7.418	7.349	65.466	0.091	0.145	0.057
10	9.000	10.000	19.110	11.180	28.275	11.050	5.072	9.166	7.803	39.576	0.061	0.130	-0.131	10.000	11.050	12.155	7.475	13.390	5.149	3.782	3.430	17.661	-0.073	0.061	0.083	10.000	12.350	13.585	9.490	17.875	5.553	5.156	5.105	28.350	0.051	NaN	-0.054	10.000	18.005	16.900	21.580	23.595	8.932	7.590	7.537	67.321	0.188	0.115	-0.057
11	10.000	11.000	19.045	11.310	28.405	11.050	5.140	9.364	7.793	40.053	-0.010	0.130	-0.069	11.000	11.115	12.025	7.540	13.390	4.965	3.827	3.521	17.483	0.091	-0.061	-0.107	11.000	12.415	13.650	9.490	17.875	5.557	5.139	5.052	28.075	-0.053	NaN	0.016	11.000	18.070	16.900	21.580	23.790	8.980	7.733	7.704	69.189	0.168	0.174	0.030
12	11.000	12.000	19.110	11.310	28.405	11.050	5.285	9.299	7.751	40.961	-0.041	NaN	0.065	12.000	11.180	12.025	7.540	13.390	4.918	3.888	3.524	17.331	0.002	NaN	-0.061	12.000	12.480	13.650	9.555	17.745	5.565	5.032	4.906	27.302	-0.146	-0.144	-0.038	12.000	17.940	16.770	21.710	23.985	8.896	8.141	8.100	72.057	0.396	0.233	-0.175
13	12.000	13.000	18.980	11.245	28.470	11.050	5.210	9.492	7.825	40.771	0.074	0.065	-0.129	13.000	11.115	12.025	7.540	13.390	5.057	3.827	3.464	17.517	-0.060	NaN	0.061	13.000	12.350	13.780	9.555	17.745	5.855	4.851	4.739	27.750	-0.167	NaN	0.181	13.000	17.875	16.575	21.905	24.245	8.811	8.664	8.616	75.915	0.515	0.321	-0.203
14	13.000	14.000	20.995	10.790	28.600	11.050	6.856	7.609	7.162	49.103	-0.663	0.130	1.998	14.000	11.310	11.830	7.475	13.390	4.875	4.140	3.751	18.290	0.287	0.060	-0.254	14.000	12.220	14.235	9.555	17.745	6.445	4.407	4.251	27.399	-0.489	NaN	0.441	14.000	17.745	16.315	21.970	24.505	8.643	9.216	9.163	79.193	0.547	0.261	-0.291
15	14.000	15.000	18.980	11.180	28.665	11.050	5.156	9.686	7.986	41.177	0.824	0.065	-2.020	15.000	11.310	11.765	7.475	13.455	4.826	4.191	3.892	18.784	0.141	0.026	-0.026	15.000	12.480	13.910	9.555	17.745	6.011	4.823	4.642	27.902	0.391	NaN	-0.416	15.000	17.810	16.380	22.035	24.765	8.643	9.389	9.345	80.765	0.182	0.261	0.087
16	15.000	16.000	20.865	10.790	28.795	11.050	6.675	7.934	7.435	49.627	-0.552	0.130	1.871	16.000	10.920	12.025	7.345	13.455	5.332	3.850	3.539	18.869	-0.353	0.121	0.459	16.000	12.415	13.975	9.490	17.810	6.156	4.823	4.644	28.591	0.003	0.091	0.091	16.000	17.680	16.120	22.100	24.895	8.414	9.825	9.773	82.231	0.428	0.145	-0.291
17	16.000	17.000	20.865	10.790	28.925	11.050	6.735	8.064	7.565	50.954	0.131	0.130	NaN	17.000	10.985	11.960	7.345	13.455	5.194	3.935	3.617	18.789	0.078	NaN	-0.085	17.000	12.480	13.845	9.555	17.810	5.987	4.927	4.750	28.438	0.105	-0.039	-0.143	17.000	17.615	15.990	22.165	25.025	8.293	10.116	10.068	83.490	0.295	0.145	-0.145
18	17.000	18.000	20.865	10.790	29.055	11.050	6.796	8.194	7.696	52.297	0.131	0.130	NaN	18.000	11.765	11.505	7.280	13.520	4.287	4.917	4.452	19.084	0.835	0.086	-0.898	18.000	12.480	13.845	9.490	17.810	5.964	4.966	4.759	28.384	0.009	0.039	NaN	18.000	17.680	15.990	22.230	25.220	8.341	10.291	10.262	85.590	0.194	0.204	0.029
19	18.000	19.000	20.215	10.790	28.990	11.050	6.138	8.779	8.099	49.711	0.403	-0.065	-0.650	19.000	11.310	11.830	7.215	13.520	4.875	4.430	4.024	19.617	-0.429	0.060	0.545	19.000	12.415	13.845	9.425	17.810	6.011	4.966	4.787	28.772	0.028	0.039	0.039	19.000	17.680	15.990	22.295	25.415	8.316	10.494	10.461	87.001	0.199	0.204	NaN
20	19.000	20.000	19.955	10.790	28.795	11.050	5.961	8.844	8.111	48.351	0.012	-0.195	-0.260	20.000	11.440	11.830	7.215	13.520	4.745	4.550	4.051	19.224	0.028	NaN	-0.121	20.000	12.480	13.845	9.490	17.810	5.964	4.966	4.759	28.384	-0.028	-0.039	-0.039	20.000	17.550	15.730	22.425	25.675	8.051	11.076	11.044	88.915	0.583	0.291	-0.291
21	20.000	21.000	19.825	10.855	28.730	11.115	5.698	8.909	8.042	45.824	-0.069	-0.063	-0.128	21.000	11.765	11.635	7.410	13.455	4.513	4.720	4.249	19.173	0.197	-0.205	-0.375	21.000	12.545	13.715	9.490	17.810	5.890	5.109	4.942	29.110	0.183	NaN	-0.143	21.000	17.745	16.055	22.360	25.870	8.353	10.846	10.817	90.356	-0.228	0.149	0.377
22	21.000	22.000	19.760	10.855	28.730	11.115	5.668	8.974	8.139	46.137	0.097	NaN	-0.065	22.000	11.830	11.635	7.280	13.520	4.378	4.925	4.399	19.262	0.151	0.145	-0.060	22.000	12.740	13.585	9.490	17.745	5.615	5.279	5.030	28.240	0.088	-0.051	-0.222	22.000	17.875	16.380	22.555	26.065	8.666	10.756	10.727	92.967	-0.089	0.260	0.349
23	22.000	23.000	19.500	10.920	28.860	11.050	5.297	9.361	8.219	43.534	0.079	0.129	-0.259	23.000	12.025	11.570	7.085	13.650	4.329	5.360	4.825	20.888	0.426	0.230	-0.205	23.000	12.805	13.585	9.490	17.875	5.661	5.422	5.208	29.482	0.178	0.103	-0.040	23.000	17.875	16.380	22.490	26.325	8.597	10.964	10.929	93.956	0.202	0.208	NaN
24	23.000	24.000	19.305	10.920	28.925	11.050	5.161	9.621	8.305	42.867	0.087	0.065	-0.195	24.000	11.960	11.635	6.890	13.715	4.470	5.480	4.891	21.860	0.066	0.205	0.085	24.000	12.610	13.520	9.425	17.875	5.735	5.395	5.261	30.175	0.053	0.038	0.063	24.000	17.875	16.315	22.555	26.455	8.597	11.168	11.135	95.722	0.205	0.145	-0.059
25	24.000	25.000	19.240	10.920	28.860	11.050	5.161	9.621	8.305	42.867	3.553E-15	-0.065	-0.065	25.000	12.090	11.635	6.630	13.780	4.345	5.866	5.099	22.156	0.209	0.266	-0.121	25.000	12.480	13.585	9.490	17.875	5.821	5.229	5.130	29.862	-0.131	-0.037	0.128	25.000	17.940	16.315	22.685	26.650	8.643	11.372	11.351	98.105	0.216	0.231	0.027
26	25.000	26.000	19.175	11.050	28.925	11.050	5.120	9.750	8.169	41.828	-0.136	0.065	-0.065	26.000	12.090	11.700	6.435	13.845	4.436	6.048	5.229	23.195	0.129	0.205	0.023	26.000	12.610	13.390	9.490	17.810	5.616	5.410	5.305	29.795	0.175	-0.053	-0.234	26.000	17.875	16.250	22.750	26.780	8.536	11.604	11.570	98.764	0.219	0.145	-0.086
27	26.000	27.000	18.980	10.985	28.925	10.985	4.940	9.945	8.374	41.371	0.205	3.980E-18	-0.195	27.000	12.090	11.700	6.175	13.845	4.345	6.292	5.385	23.398	0.157	0.244	NaN	27.000	12.480	13.585	9.490	17.810	5.762	5.176	5.075	29.241	-0.230	NaN	0.234	27.000	17.940	16.445	22.750	26.975	8.703	11.577	11.554	100.563	-0.016	0.177	0.204
28	27.000	28.000	18.980	10.985	28.795	11.050	4.886	9.815	8.262	40.366	-0.112	-0.130	NaN	28.000	12.090	11.635	5.915	13.975	4.336	6.604	5.769	25.016	0.384	0.289	-0.023	28.000	12.545	13.585	9.490	17.745	5.762	5.161	5.042	29.051	-0.033	-0.052	-0.038	28.000	17.875	16.380	22.880	27.170	8.597	11.894	11.857	101.932	0.303	0.232	-0.086
29	28.000	29.000	18.915	10.985	28.470	11.050	4.922	9.555	7.986	39.305	-0.275	-0.325	-0.065	29.000	12.155	11.570	5.785	14.040	4.253	6.832	5.916	25.164	0.147	0.145	-0.084	29.000	12.675	13.585	9.555	17.680	5.745	5.148	4.964	28.519	-0.078	-0.091	-0.079	29.000	17.810	16.315	22.945	27.365	8.597	12.185	12.146	104.417	0.289	0.204	-0.086
30	29.000	30.000	19.045	10.985	28.275	11.050	5.066	9.230	7.734	39.178	-0.252	-0.195	0.130	30.000	12.220	11.570	5.590	14.105	4.264	7.098	6.052	25.806	0.135	0.205	-0.061	30.000	12.740	13.585	9.555	17.680	5.782	5.188	4.967	28.717	0.003	NaN	-0.040	30.000	17.745	16.185	23.075	27.690	8.513	12.680	12.636	107.573	0.490	0.350	-0.145
31	30.000	31.000	19.435	10.855	28.015	10.985	5.273	8.581	7.469	39.385	-0.265	-0.261	0.388	31.000	12.090	11.505	5.460	14.170	4.336	7.146	6.311	27.365	0.259	0.145	0.096	31.000	12.870	13.455	9.750	17.420	5.637	5.045	4.818	27.163	-0.148	-0.325	-0.183	31.000	17.745	16.185	23.270	27.950	8.491	12.998	12.938	109.863	0.303	0.318	NaN
32	31.000	32.000	19.370	10.855	27.820	10.985	5.306	8.451	7.313	38.802	-0.157	-0.195	-0.065	32.000	12.220	11.440	5.395	14.170	4.213	7.351	6.360	26.795	0.049	0.060	-0.145	32.000	12.935	13.390	9.750	17.420	5.592	5.137	4.868	27.222	0.049	NaN	-0.091	32.000	17.745	16.055	23.400	28.275	8.452	13.465	13.422	113.445	0.483	0.350	-0.118
33	32.000	33.000	20.670	10.790	27.820	10.985	6.488	7.153	6.599	42.812	-0.714	NaN	1.298	33.000	12.155	11.505	5.265	14.300	4.264	7.435	6.416	27.361	0.056	0.169	0.085	33.000	13.000	12.740	9.815	17.355	4.937	5.607	5.446	26.888	0.578	-0.090	-0.572	33.000	17.810	16.120	23.595	28.470	8.559	13.638	13.601	116.411	0.179	0.259	0.086
34	33.000	34.000	19.500	10.920	27.820	10.985	5.531	8.320	7.268	40.197	0.669	NaN	-1.169	34.000	12.155	11.635	5.135	14.235	4.277	7.486	6.255	26.753	-0.162	0.099	0.045	34.000	12.610	12.870	10.400	16.510	5.121	4.258	4.224	21.632	-1.222	-1.026	0.314	34.000	17.875	16.185	23.725	28.730	8.606	13.842	13.819	118.930	0.218	0.291	0.086
35	34.000	35.000	20.475	10.855	27.820	10.985	6.257	7.346	6.768	42.343	-0.500	NaN	0.974	NaN	NaN	NaN	NaN	NaN	NaN	NaN	NaN	NaN	NaN	NaN	NaN	NaN	NaN	NaN	NaN	NaN	NaN	NaN	NaN	NaN	NaN	NaN	NaN	35.000	18.005	16.510	23.920	29.055	8.811	13.870	13.842	121.967	0.023	0.377	0.349
36	35.000	36.000	20.215	10.790	27.625	10.985	5.934	7.413	6.819	40.459	0.051	-0.195	-0.262	36.000	11.570	11.960	4.745	14.300	4.880	7.215	6.291	30.699	6.291	0.206	0.576	NaN	NaN	NaN	NaN	NaN	NaN	NaN	NaN	NaN	NaN	NaN	NaN	36.000	18.005	16.445	23.985	29.380	8.727	14.250	14.225	124.143	0.383	0.322	-0.059
37	36.000	37.000	20.085	10.790	27.430	10.920	5.757	7.346	6.690	38.515	-0.128	-0.196	-0.130	37.000	11.570	12.025	4.550	14.365	4.972	7.400	6.425	31.941	0.134	0.206	0.021	NaN	NaN	NaN	NaN	NaN	NaN	NaN	NaN	NaN	NaN	NaN	NaN	37.000	18.005	16.445	24.115	29.640	8.703	14.541	14.508	126.273	0.283	0.291	NaN
38	37.000	38.000	20.085	10.855	27.495	10.985	5.872	7.411	6.702	39.352	0.011	0.066	0.001	38.000	11.570	12.090	4.355	14.365	5.027	7.565	6.400	32.173	-0.025	0.186	0.020	NaN	NaN	NaN	NaN	NaN	NaN	NaN	NaN	NaN	NaN	NaN	NaN	38.000	18.005	16.380	24.180	29.835	8.727	14.804	14.781	128.989	0.272	0.204	-0.059
39	38.000	39.000	19.825	10.855	27.430	10.985	5.613	7.606	6.755	37.915	0.053	-0.065	-0.260	39.000	11.180	12.285	4.160	14.430	5.522	7.340	6.300	34.793	-0.100	0.205	0.430	NaN	NaN	NaN	NaN	NaN	NaN	NaN	NaN	NaN	NaN	NaN	NaN	39.000	18.005	16.250	24.310	29.900	8.643	15.036	15.006	129.691	0.225	0.114	-0.118
40	39.000	40.000	19.695	10.855	27.430	10.985	5.556	7.736	6.849	38.055	0.095	NaN	-0.130	40.000	10.335	12.545	4.095	14.495	6.251	6.538	5.835	36.479	-0.465	0.081	0.884	NaN	NaN	NaN	NaN	NaN	NaN	NaN	NaN	NaN	NaN	NaN	NaN	40.000	18.005	16.185	24.375	30.030	8.606	15.240	15.219	130.979	0.214	0.145	-0.059
41	40.000	41.000	19.630	10.920	27.430	10.985	5.474	7.800	6.793	37.188	-0.056	NaN	-0.064	41.000	10.205	12.610	4.225	14.430	6.437	6.251	5.597	36.031	-0.238	-0.143	0.143	NaN	NaN	NaN	NaN	NaN	NaN	NaN	NaN	NaN	NaN	NaN	NaN	41.000	18.005	16.120	24.440	30.355	8.522	15.622	15.603	132.961	0.383	0.323	-0.059
42	41.000	42.000	19.435	10.985	27.495	10.920	5.240	8.060	6.966	36.504	0.173	0.066	-0.196	42.000	10.530	12.545	4.160	14.495	6.023	6.662	5.953	35.853	0.356	0.081	-0.330	NaN	NaN	NaN	NaN	NaN	NaN	NaN	NaN	NaN	NaN	NaN	NaN	42.000	18.135	16.575	24.505	30.680	8.811	15.477	15.460	136.222	-0.143	0.323	0.468
43	42.000	43.000	19.565	10.985	27.430	10.920	5.386	7.865	6.802	36.635	-0.163	-0.065	0.130	43.000	10.400	12.545	4.225	14.495	6.162	6.476	5.832	35.934	-0.121	-0.062	0.124	NaN	NaN	NaN	NaN	NaN	NaN	NaN	NaN	NaN	NaN	NaN	NaN	43.000	18.070	16.445	24.635	30.875	8.727	15.853	15.831	138.153	0.371	0.231	-0.145
44	43.000	44.000	19.695	11.050	27.430	10.920	5.531	7.736	6.663	36.850	-0.140	NaN	0.129	44.000	10.595	12.480	4.290	14.495	5.976	6.619	5.929	35.431	0.097	-0.062	-0.206	NaN	NaN	NaN	NaN	NaN	NaN	NaN	NaN	NaN	NaN	NaN	NaN	44.000	18.070	16.445	24.700	31.265	8.727	16.235	16.217	141.529	0.387	0.383	NaN
45	44.000	45.000	19.760	11.050	27.430	10.920	5.587	7.671	6.629	37.036	-0.034	NaN	0.065	45.000	10.985	12.415	4.225	14.560	5.655	7.092	6.215	35.148	0.286	0.082	-0.391	NaN	NaN	NaN	NaN	NaN	NaN	NaN	NaN	NaN	NaN	NaN	NaN	45.000	18.070	16.445	24.830	31.655	8.727	16.645	16.628	145.112	0.411	0.409	NaN
46	45.000	46.000	19.760	11.050	27.430	10.920	5.619	7.671	6.589	37.028	-0.039	NaN	NaN	46.000	10.920	12.415	4.095	14.625	5.747	7.174	6.309	36.255	0.093	0.144	0.062	NaN	NaN	NaN	NaN	NaN	NaN	NaN	NaN	NaN	NaN	NaN	NaN	46.000	18.005	16.315	24.830	32.045	8.643	17.147	17.133	148.078	0.505	0.358	-0.145
47	46.000	47.000	19.760	11.050	27.495	10.920	5.439	7.736	6.971	37.915	0.382	0.065	NaN	47.000	10.920	12.350	4.290	14.495	5.291	6.968	6.337	33.525	0.028	-0.226	-0.020	NaN	NaN	NaN	NaN	NaN	NaN	NaN	NaN	NaN	NaN	NaN	NaN	47.000	18.525	17.420	24.635	32.370	9.405	16.150	16.148	151.880	-0.985	0.227	1.220
48	47.000	48.000	19.890	11.115	27.430	10.920	5.498	7.543	6.783	37.294	-0.188	-0.065	0.128	48.000	11.375	12.220	4.290	14.495	4.873	7.441	6.682	32.558	0.345	NaN	-0.473	NaN	NaN	NaN	NaN	NaN	NaN	NaN	NaN	NaN	NaN	NaN	NaN	48.000	18.590	17.355	24.505	32.630	9.286	16.380	16.367	151.982	0.218	0.196	-0.037
49	48.000	49.000	19.760	11.180	27.495	10.920	5.077	7.739	7.245	36.783	0.461	0.065	-0.132	49.000	11.310	12.220	4.290	14.495	4.511	7.379	7.008	31.616	0.327	NaN	0.062	NaN	NaN	NaN	NaN	NaN	NaN	NaN	NaN	NaN	NaN	NaN	NaN	49.000	19.305	18.915	24.375	32.955	10.324	14.927	14.868	153.494	-1.498	0.262	1.710
50	49.000	50.000	19.955	11.115	27.495	10.920	5.268	7.543	7.204	37.949	-0.041	NaN	0.197	50.000	11.570	12.155	4.160	14.495	4.134	7.771	7.340	30.344	0.332	0.124	-0.268	NaN	NaN	NaN	NaN	NaN	NaN	NaN	NaN	NaN	NaN	NaN	NaN	50.000	19.370	19.175	24.310	33.085	10.496	14.761	14.687	154.162	-0.181	0.101	0.267
51	50.000	51.000	19.760	11.115	27.430	10.920	5.080	7.672	7.305	37.112	0.101	-0.065	-0.195	51.000	11.635	12.090	4.160	14.560	4.043	7.873	7.478	30.234	0.138	0.020	-0.082	NaN	NaN	NaN	NaN	NaN	NaN	NaN	NaN	NaN	NaN	NaN	NaN	51.000	19.435	19.175	24.375	32.955	10.524	14.639	14.561	153.249	-0.126	-0.100	0.022
52	51.000	52.000	19.760	11.115	27.430	10.920	5.099	7.672	7.276	37.100	-0.029	NaN	NaN	52.000	11.505	12.090	3.835	14.625	4.186	8.078	7.688	32.186	0.210	0.329	0.123	NaN	NaN	NaN	NaN	NaN	NaN	NaN	NaN	NaN	NaN	NaN	NaN	52.000	19.305	19.045	24.375	32.955	10.410	14.805	14.747	153.511	0.185	NaN	-0.167
53	52.000	53.000	19.890	11.050	27.495	10.920	5.188	7.606	7.303	37.886	0.027	0.065	0.131	53.000	11.635	12.025	3.575	14.690	4.005	8.489	8.098	32.431	0.410	0.267	-0.144	NaN	NaN	NaN	NaN	NaN	NaN	NaN	NaN	NaN	NaN	NaN	NaN	53.000	19.370	19.110	24.375	32.890	10.438	14.661	14.594	152.324	-0.153	-0.061	0.083
54	53.000	54.000	19.695	11.050	27.430	10.920	5.000	7.736	7.406	37.028	0.103	-0.065	-0.195	54.000	11.635	12.025	3.315	14.625	4.005	8.717	8.271	33.124	0.173	0.229	NaN	NaN	NaN	NaN	NaN	NaN	NaN	NaN	NaN	NaN	NaN	NaN	NaN	54.000	19.370	19.110	24.440	32.825	10.438	14.622	14.563	152.003	-0.031	-0.038	NaN
55	54.000	55.000	19.695	11.050	27.430	10.920	5.018	7.736	7.377	37.019	-0.028	NaN	NaN	55.000	11.895	11.960	3.315	14.690	3.797	9.004	8.439	32.042	0.168	0.020	-0.267	NaN	NaN	NaN	NaN	NaN	NaN	NaN	NaN	NaN	NaN	NaN	NaN	55.000	19.370	18.980	24.440	32.760	10.379	14.683	14.618	151.720	0.055	-0.061	-0.122
56	55.000	56.000	19.565	11.050	27.235	10.985	4.933	7.670	7.256	35.794	-0.121	-0.196	-0.130	56.000	11.830	11.960	3.120	14.690	3.929	9.128	8.490	33.352	0.050	0.186	0.062	NaN	NaN	NaN	NaN	NaN	NaN	NaN	NaN	NaN	NaN	NaN	NaN	56.000	19.175	18.720	24.375	32.760	10.178	14.972	14.924	151.897	0.306	-0.023	-0.312
57	56.000	57.000	19.630	11.050	27.170	10.920	5.077	7.541	7.102	36.056	-0.154	-0.064	0.065	57.000	12.155	11.765	2.860	14.690	3.547	9.744	8.915	31.616	0.425	0.248	-0.369	NaN	NaN	NaN	NaN	NaN	NaN	NaN	NaN	NaN	NaN	NaN	NaN	57.000	19.240	18.720	24.375	32.760	10.292	14.950	14.885	153.199	-0.039	NaN	0.022
58	57.000	58.000	19.565	11.050	27.170	10.920	4.976	7.606	7.109	35.372	0.007	NaN	-0.065	58.000	11.700	11.960	2.795	14.690	4.111	9.314	8.625	35.460	-0.290	0.062	0.492	NaN	NaN	NaN	NaN	NaN	NaN	NaN	NaN	NaN	NaN	NaN	NaN	58.000	19.175	18.525	24.310	32.825	10.119	15.194	15.128	153.089	0.244	0.039	-0.205
59	58.000	59.000	19.435	11.180	27.170	10.985	4.925	7.737	7.071	34.827	-0.037	-0.002	-0.133	59.000	11.570	12.025	2.730	14.755	4.294	9.252	8.559	36.758	-0.065	0.081	0.143	NaN	NaN	NaN	NaN	NaN	NaN	NaN	NaN	NaN	NaN	NaN	NaN	59.000	19.110	18.395	24.310	33.020	10.033	15.522	15.455	155.058	0.326	0.184	-0.144
60	59.000	60.000	19.435	11.115	27.170	10.985	4.961	7.736	7.148	35.460	0.077	NaN	0.001	60.000	11.635	12.025	2.600	14.820	4.195	9.457	8.679	36.407	0.120	0.143	-0.062	NaN	NaN	NaN	NaN	NaN	NaN	NaN	NaN	NaN	NaN	NaN	NaN	60.000	19.110	18.395	24.310	33.020	10.061	15.522	15.446	155.396	-0.009	NaN	NaN
61	60.000	61.000	19.565	11.050	27.170	10.985	5.021	7.605	7.064	35.473	-0.084	NaN	0.131	61.000	10.465	12.350	2.470	14.690	5.410	8.330	7.881	42.639	-0.798	0.088	1.214	NaN	NaN	NaN	NaN	NaN	NaN	NaN	NaN	NaN	NaN	NaN	NaN	61.000	19.045	18.265	24.375	33.085	9.947	15.749	15.691	156.072	0.245	0.083	-0.144
62	61.000	62.000	19.435	11.115	27.170	10.985	4.865	7.736	7.080	34.446	0.016	NaN	-0.131	62.000	11.180	12.090	2.535	14.625	4.732	9.009	8.420	39.842	0.538	-0.081	-0.759	NaN	NaN	NaN	NaN	NaN	NaN	NaN	NaN	NaN	NaN	NaN	NaN	62.000	19.045	18.265	24.310	33.150	9.920	15.789	15.731	156.046	0.040	0.040	NaN
63	62.000	63.000	19.370	11.115	27.170	10.985	4.865	7.801	7.140	34.738	0.060	NaN	-0.065	63.000	11.375	11.960	2.340	14.625	4.447	9.420	8.768	38.988	0.348	0.187	-0.224	NaN	NaN	NaN	NaN	NaN	NaN	NaN	NaN	NaN	NaN	NaN	NaN	63.000	19.045	18.265	24.310	33.280	9.947	15.911	15.841	157.563	0.110	0.123	NaN
64	63.000	64.000	19.630	11.050	27.170	10.985	5.082	7.540	7.017	35.659	-0.124	NaN	0.261	64.000	11.895	11.765	2.210	14.625	3.920	10.098	9.237	36.208	0.469	0.125	-0.554	NaN	NaN	NaN	NaN	NaN	NaN	NaN	NaN	NaN	NaN	NaN	NaN	64.000	19.045	18.265	24.245	33.475	9.947	16.074	15.991	159.054	0.150	0.163	NaN
65	64.000	65.000	19.630	11.115	27.105	10.985	5.070	7.476	6.850	34.730	-0.167	-0.065	-0.001	65.000	11.960	11.700	1.950	14.430	3.920	10.376	9.401	36.850	0.164	0.200	-0.080	NaN	NaN	NaN	NaN	NaN	NaN	NaN	NaN	NaN	NaN	NaN	NaN	65.000	18.980	18.135	24.115	33.670	9.834	16.362	16.275	160.043	0.284	0.144	-0.144
66	65.000	66.000	19.565	11.050	27.105	10.985	4.985	7.540	6.956	34.675	0.106	NaN	-0.064	66.000	11.245	12.090	1.885	14.430	4.720	9.648	8.796	41.523	-0.604	0.063	0.788	NaN	NaN	NaN	NaN	NaN	NaN	NaN	NaN	NaN	NaN	NaN	NaN	66.000	18.980	18.135	23.985	33.865	9.834	16.507	16.400	161.268	0.125	0.146	NaN
67	66.000	67.000	19.695	11.050	27.170	10.985	5.106	7.475	6.923	35.346	-0.033	0.065	0.130	67.000	11.050	12.155	1.950	14.300	4.914	9.349	8.527	41.904	-0.270	-0.093	0.205	NaN	NaN	NaN	NaN	NaN	NaN	NaN	NaN	NaN	NaN	NaN	NaN	67.000	18.980	18.135	24.115	33.865	9.834	16.547	16.453	161.792	0.053	0.040	NaN
68	67.000	68.000	19.630	11.115	27.170	10.920	5.070	7.543	6.885	34.907	-0.038	0.002	-0.067	68.000	11.635	12.025	2.015	14.300	4.378	9.885	8.770	38.397	0.243	-0.063	-0.599	NaN	NaN	NaN	NaN	NaN	NaN	NaN	NaN	NaN	NaN	NaN	NaN	68.000	19.045	18.135	24.050	33.995	9.861	16.631	16.506	162.760	0.053	0.104	0.020
69	68.000	69.000	19.695	11.180	27.105	10.985	5.059	7.413	6.882	34.818	-0.003	-0.067	0.063	69.000	11.115	12.155	2.015	14.170	4.707	9.320	8.582	40.399	-0.188	-0.028	0.536	NaN	NaN	NaN	NaN	NaN	NaN	NaN	NaN	NaN	NaN	NaN	NaN	69.000	19.370	18.720	23.985	34.190	10.292	16.144	15.953	164.192	-0.553	0.168	0.653
70	69.000	70.000	19.695	11.180	27.040	10.985	5.098	7.348	6.865	35.000	-0.017	-0.065	NaN	70.000	11.635	12.025	1.885	14.170	4.122	9.983	9.007	37.125	0.425	0.127	-0.536	NaN	NaN	NaN	NaN	NaN	NaN	NaN	NaN	NaN	NaN	NaN	NaN	70.000	19.435	18.850	23.920	34.515	10.407	16.294	16.049	167.031	0.097	0.295	0.143
71	70.000	71.000	19.695	11.115	27.105	10.985	5.098	7.411	6.948	35.422	0.083	0.065	0.001	71.000	11.635	12.025	1.885	14.170	4.162	9.983	8.953	37.265	-0.054	NaN	NaN	NaN	NaN	NaN	NaN	NaN	NaN	NaN	NaN	NaN	NaN	NaN	NaN	71.000	19.370	18.655	23.920	34.580	10.262	16.562	16.312	167.395	0.263	0.062	-0.205
72	71.000	72.000	19.760	11.050	27.105	10.985	5.139	7.345	6.948	35.701	-4.224E-4	NaN	0.066	72.000	11.700	12.025	1.820	14.300	4.111	10.139	9.092	37.383	0.139	0.093	-0.063	NaN	NaN	NaN	NaN	NaN	NaN	NaN	NaN	NaN	NaN	NaN	NaN	72.000	19.370	18.720	23.920	34.580	10.320	16.500	16.261	167.825	-0.051	NaN	0.062
73	72.000	73.000	19.630	11.180	27.170	10.985	5.021	7.543	6.957	34.932	0.009	0.065	-0.133	73.000	11.960	11.960	3.835	12.155	3.962	8.127	6.259	24.801	-2.833	-2.066	-0.261	NaN	NaN	NaN	NaN	NaN	NaN	NaN	NaN	NaN	NaN	NaN	NaN	73.000	19.370	18.655	23.920	35.100	10.292	17.063	16.805	172.967	0.544	0.501	-0.063
74	73.000	74.000	19.955	11.050	27.105	10.985	5.592	7.150	6.796	38.000	-0.161	-0.065	0.326	74.000	5.200	14.300	5.070	14.365	10.641	0.145	0.145	1.546	-6.114	-0.116	7.093	NaN	NaN	NaN	NaN	NaN	NaN	NaN	NaN	NaN	NaN	NaN	NaN	74.000	19.370	18.590	23.920	34.905	10.378	16.938	16.590	172.177	-0.215	-0.188	-0.063
75	74.000	75.000	20.150	10.985	27.105	10.985	5.554	6.955	6.675	37.070	-0.121	NaN	0.195	75.000	12.285	11.765	4.745	12.870	3.450	7.621	6.290	21.700	6.145	NaN	NaN	NaN	NaN	NaN	NaN	NaN	NaN	NaN	NaN	NaN	NaN	NaN	NaN	75.000	19.435	18.655	23.920	35.230	10.319	17.171	16.831	173.686	0.241	0.314	0.080
76	75.000	76.000	20.215	11.050	27.105	10.985	5.634	6.890	6.578	37.066	-0.096	NaN	0.064	76.000	12.220	11.765	5.460	13.910	3.498	7.092	6.460	22.595	0.170	-0.367	0.062	NaN	NaN	NaN	NaN	NaN	NaN	NaN	NaN	NaN	NaN	NaN	NaN	76.000	19.435	18.655	23.985	35.425	10.319	17.376	17.034	175.785	0.203	0.205	NaN
77	76.000	77.000	20.215	11.050	27.105	10.985	5.572	6.890	6.572	36.618	-0.007	NaN	NaN	77.000	12.350	11.635	5.850	13.780	3.363	6.845	6.309	21.218	-0.151	-0.411	-0.164	NaN	NaN	NaN	NaN	NaN	NaN	NaN	NaN	NaN	NaN	NaN	NaN	77.000	19.435	18.655	24.115	35.620	10.291	17.599	17.286	177.881	0.251	0.223	NaN
78	77.000	78.000	22.230	10.855	27.170	10.985	7.483	4.942	4.874	36.470	-1.698	0.065	2.009	78.000	13.000	11.375	6.240	13.715	2.712	7.154	6.381	17.306	0.072	-0.390	-0.699	NaN	NaN	NaN	NaN	NaN	NaN	NaN	NaN	NaN	NaN	NaN	NaN	78.000	19.435	18.655	24.180	35.555	10.291	17.553	17.256	177.577	-0.030	-0.045	NaN
79	78.000	79.000	22.230	10.855	27.170	10.985	7.535	4.942	4.882	36.783	0.008	NaN	NaN	79.000	13.065	11.115	6.825	13.585	2.392	6.711	6.257	14.965	-0.124	-0.592	-0.156	NaN	NaN	NaN	NaN	NaN	NaN	NaN	NaN	NaN	NaN	NaN	NaN	79.000	19.500	18.785	24.180	35.490	10.407	17.348	17.025	177.175	-0.231	-0.063	0.143
80	79.000	80.000	21.905	10.790	27.105	10.985	7.181	5.204	5.162	37.070	0.280	-0.065	-0.327	80.000	12.740	11.180	7.020	13.520	2.600	6.180	5.980	15.548	-0.277	-0.205	0.325	NaN	NaN	NaN	NaN	NaN	NaN	NaN	NaN	NaN	NaN	NaN	NaN	80.000	19.630	19.110	24.245	35.620	10.639	17.143	16.813	178.878	-0.212	0.143	0.348
81	80.000	81.000	21.840	10.790	27.170	10.985	7.161	5.334	5.302	37.966	0.140	0.065	-0.065	81.000	12.805	11.115	7.085	13.520	2.380	6.205	6.065	14.437	0.085	-0.060	-0.085	NaN	NaN	NaN	NaN	NaN	NaN	NaN	NaN	NaN	NaN	NaN	NaN	81.000	19.760	19.305	24.245	35.360	10.786	16.670	16.303	175.853	-0.510	-0.250	0.223
82	81.000	82.000	21.840	10.790	27.170	10.920	7.050	5.332	5.319	37.501	0.017	-0.002	NaN	82.000	12.675	11.115	7.150	13.455	2.356	6.000	5.998	14.133	-0.067	-0.085	0.120	NaN	NaN	NaN	NaN	NaN	NaN	NaN	NaN	NaN	NaN	NaN	NaN	82.000	20.280	20.150	24.115	35.360	11.402	15.686	15.189	173.191	-1.114	-0.032	0.946
83	82.000	83.000	21.840	10.790	27.170	10.985	7.121	5.334	5.323	37.902	0.003	0.002	NaN	83.000	12.675	11.180	7.150	13.390	2.355	5.951	5.916	13.934	-0.082	-0.024	0.024	NaN	NaN	NaN	NaN	NaN	NaN	NaN	NaN	NaN	NaN	NaN	NaN	83.000	20.215	19.955	24.050	35.945	11.288	16.443	15.850	178.920	0.661	0.554	-0.205
84	83.000	84.000	21.970	10.790	27.170	10.985	7.179	5.204	5.196	37.307	-0.126	NaN	0.130	84.000	12.675	11.180	7.215	13.325	2.384	5.866	5.849	13.943	-0.067	-0.084	NaN	NaN	NaN	NaN	NaN	NaN	NaN	NaN	NaN	NaN	NaN	NaN	NaN	84.000	20.280	20.085	23.855	36.335	11.345	16.639	15.965	181.126	0.115	0.339	0.141
85	84.000	85.000	21.840	10.855	27.170	10.985	7.135	5.332	5.308	37.873	0.112	NaN	-0.128	85.000	12.675	11.245	7.280	13.260	2.419	5.759	5.668	13.710	-0.181	-0.084	0.023	NaN	NaN	NaN	NaN	NaN	NaN	NaN	NaN	NaN	NaN	NaN	NaN	85.000	20.150	19.825	23.985	36.335	11.200	16.950	16.316	182.735	0.351	0.029	-0.283
86	85.000	86.000	21.775	10.855	27.105	10.985	7.186	5.332	5.316	38.202	0.009	-0.065	-0.065	86.000	12.610	11.245	7.345	13.260	2.298	5.637	5.585	12.836	-0.082	-0.061	0.061	NaN	NaN	NaN	NaN	NaN	NaN	NaN	NaN	NaN	NaN	NaN	NaN	86.000	20.020	19.760	24.050	36.075	11.030	16.805	16.201	178.692	-0.114	-0.237	-0.094
87	86.000	87.000	21.775	10.790	27.235	10.920	7.104	5.462	5.436	38.617	0.119	0.128	-0.002	87.000	12.675	11.245	7.410	13.260	2.016	5.637	5.197	10.478	-0.388	-0.061	-0.061	NaN	NaN	NaN	NaN	NaN	NaN	NaN	NaN	NaN	NaN	NaN	NaN	87.000	20.995	22.425	24.050	36.010	12.779	13.924	13.324	170.259	-2.878	-0.063	2.814
88	87.000	88.000	21.840	10.855	27.105	10.920	7.035	5.265	5.258	36.990	-0.178	-0.130	0.066	88.000	12.740	11.245	7.540	13.260	2.245	5.577	5.576	12.519	0.379	-0.121	-0.061	NaN	NaN	NaN	NaN	NaN	NaN	NaN	NaN	NaN	NaN	NaN	NaN	88.000	20.345	20.670	24.180	35.945	11.662	15.749	15.269	178.063	1.945	-0.031	-1.860
89	88.000	89.000	21.710	10.920	27.105	10.985	6.836	5.395	5.383	36.796	0.124	7.831E-4	-0.129	89.000	12.740	11.310	7.605	13.260	2.145	5.493	5.135	11.015	-0.441	-0.061	0.023	NaN	NaN	NaN	NaN	NaN	NaN	NaN	NaN	NaN	NaN	NaN	NaN	89.000	20.995	22.360	24.180	35.880	12.627	13.890	13.373	168.856	-1.896	-0.063	1.794
90	89.000	90.000	21.840	10.920	27.105	10.985	6.999	5.265	5.239	36.669	-0.143	NaN	0.130	90.000	12.805	11.310	7.800	13.195	2.386	5.348	5.286	12.616	0.151	-0.205	-0.061	NaN	NaN	NaN	NaN	NaN	NaN	NaN	NaN	NaN	NaN	NaN	NaN	90.000	20.215	20.085	24.180	35.880	11.283	16.285	15.795	178.215	2.422	NaN	-2.396
91	90.000	91.000	22.880	10.790	27.105	10.920	7.947	4.227	4.224	33.572	-1.015	-0.002	1.036	91.000	12.870	11.310	7.800	13.130	2.326	5.387	5.349	12.438	0.062	-0.022	-0.061	NaN	NaN	NaN	NaN	NaN	NaN	NaN	NaN	NaN	NaN	NaN	NaN	91.000	20.280	20.345	24.180	35.815	11.398	15.954	15.498	176.647	-0.297	-0.063	0.268
92	91.000	92.000	22.490	10.855	27.105	10.920	7.568	4.615	4.604	34.839	0.379	NaN	-0.389	92.000	12.805	11.375	7.865	13.130	2.443	5.242	5.177	12.650	-0.171	-0.061	0.083	NaN	NaN	NaN	NaN	NaN	NaN	NaN	NaN	NaN	NaN	NaN	NaN	92.000	20.280	20.280	24.180	35.750	11.398	15.954	15.498	176.647	NaN	-0.063	-0.063
93	92.000	93.000	22.295	10.790	27.105	10.920	7.433	4.812	4.805	35.718	0.202	NaN	-0.197	93.000	12.935	11.180	7.865	13.195	2.180	5.456	5.436	11.851	0.259	0.024	-0.193	NaN	NaN	NaN	NaN	NaN	NaN	NaN	NaN	NaN	NaN	NaN	NaN	93.000	20.280	20.280	24.180	35.685	11.429	15.891	15.422	176.246	-0.077	-0.063	NaN
94	93.000	94.000	22.230	10.790	27.105	10.985	7.433	4.879	4.875	36.238	0.070	0.003	-0.065	94.000	12.870	11.310	7.865	13.195	2.241	5.348	5.284	11.843	-0.152	NaN	0.107	NaN	NaN	NaN	NaN	NaN	NaN	NaN	NaN	NaN	NaN	NaN	NaN	94.000	20.215	20.215	24.245	35.620	11.371	15.923	15.473	175.946	0.051	-0.046	-0.079
95	94.000	95.000	21.905	10.790	27.170	10.920	7.044	5.267	5.258	37.036	0.382	0.063	-0.325	95.000	13.065	11.115	7.865	13.195	2.035	5.601	5.581	11.357	0.297	NaN	-0.253	NaN	NaN	NaN	NaN	NaN	NaN	NaN	NaN	NaN	NaN	NaN	NaN	95.000	20.215	20.215	24.180	35.555	11.341	15.844	15.404	174.687	-0.069	-0.079	NaN
96	95.000	96.000	21.580	10.725	27.105	10.920	6.733	5.528	5.514	37.129	0.257	-0.065	-0.327	96.000	12.935	11.180	7.865	13.195	2.274	5.456	5.384	12.244	-0.197	NaN	0.145	NaN	NaN	NaN	NaN	NaN	NaN	NaN	NaN	NaN	NaN	NaN	NaN	96.000	20.085	19.825	24.180	35.490	11.107	16.191	15.759	175.046	0.356	-0.063	-0.410
97	96.000	97.000	21.125	10.790	27.105	10.920	6.176	5.981	5.976	36.910	0.461	NaN	-0.453	97.000	12.350	11.440	7.865	13.195	2.651	4.816	4.742	12.574	-0.642	NaN	0.640	NaN	NaN	NaN	NaN	NaN	NaN	NaN	NaN	NaN	NaN	NaN	NaN	97.000	20.735	21.710	24.115	35.360	12.243	14.062	13.627	166.837	-2.132	-0.142	1.986
98	97.000	98.000	20.995	10.790	27.105	10.920	6.087	6.111	6.083	37.028	0.107	NaN	-0.130	98.000	12.935	11.245	7.800	13.195	2.330	5.493	5.420	12.629	0.678	0.061	-0.616	NaN	NaN	NaN	NaN	NaN	NaN	NaN	NaN	NaN	NaN	NaN	NaN	98.000	20.085	19.890	24.115	35.295	11.077	15.923	15.518	171.894	1.891	-0.063	-1.925
99	98.000	99.000	21.125	10.790	27.105	10.920	6.224	5.981	5.949	37.028	-0.134	NaN	0.130	99.000	11.310	12.285	7.865	13.195	4.292	3.563	3.404	14.610	-2.016	-0.063	1.837	NaN	NaN	NaN	NaN	NaN	NaN	NaN	NaN	NaN	NaN	NaN	NaN	99.000	20.085	19.890	24.115	35.230	11.135	15.861	15.470	172.253	-0.048	-0.063	NaN
100	99.000	100.000	20.475	10.985	27.105	10.920	5.531	6.630	6.620	36.614	0.670	NaN	-0.652	100.000	11.440	12.155	7.930	13.195	3.790	3.661	3.643	13.807	0.239	-0.062	-0.162	NaN	NaN	NaN	NaN	NaN	NaN	NaN	NaN	NaN	NaN	NaN	NaN	100.000	20.605	21.255	24.115	35.230	11.952	14.409	13.973	167.006	-1.497	NaN	1.451
101	100.000	101.000	20.410	11.050	27.105	10.920	5.531	6.696	6.681	36.956	0.062	NaN	-0.066	101.000	11.635	11.960	7.930	13.195	3.454	3.905	3.904	13.486	0.261	NaN	-0.247	NaN	NaN	NaN	NaN	NaN	NaN	NaN	NaN	NaN	NaN	NaN	NaN	101.000	20.670	21.450	24.115	35.165	12.129	14.141	13.698	166.131	-0.275	-0.063	0.205
102	101.000	102.000	20.475	10.985	27.105	10.920	5.599	6.630	6.615	37.041	-0.066	NaN	0.066	102.000	11.635	11.830	7.930	13.130	3.454	3.926	3.926	13.562	0.022	-0.022	-0.043	NaN	NaN	NaN	NaN	NaN	NaN	NaN	NaN	NaN	NaN	NaN	NaN	102.000	20.540	21.190	24.115	35.100	11.952	14.362	13.946	166.689	0.249	-0.063	-0.284
103	102.000	103.000	20.865	10.790	27.105	10.920	5.981	6.241	6.241	37.332	-0.374	NaN	0.386	103.000	11.830	11.700	7.930	13.195	3.227	4.177	4.174	13.469	0.247	0.023	-0.229	NaN	NaN	NaN	NaN	NaN	NaN	NaN	NaN	NaN	NaN	NaN	NaN	103.000	20.475	21.060	24.115	35.100	11.807	14.504	14.090	166.364	0.144	NaN	-0.142
104	103.000	104.000	20.930	10.790	27.105	10.920	6.051	6.176	6.175	37.362	-0.066	NaN	0.065	104.000	12.025	11.570	7.930	13.195	3.043	4.406	4.404	13.402	0.230	NaN	-0.229	NaN	NaN	NaN	NaN	NaN	NaN	NaN	NaN	NaN	NaN	NaN	NaN	104.000	20.410	20.865	24.180	34.840	11.719	14.475	14.102	165.261	0.012	-0.234	-0.205
105	104.000	105.000	21.320	10.725	26.520	10.920	6.438	5.204	5.204	33.500	-0.971	-0.585	0.387	105.000	12.350	11.440	7.930	13.130	2.693	4.732	4.731	12.743	0.327	-0.023	-0.350	NaN	NaN	NaN	NaN	NaN	NaN	NaN	NaN	NaN	NaN	NaN	NaN	105.000	20.410	20.865	24.115	34.775	11.719	14.395	14.014	164.230	-0.088	-0.080	NaN
106	105.000	106.000	20.800	10.790	25.935	10.855	5.928	5.135	5.128	30.399	-0.075	-0.586	-0.519	106.000	11.830	11.700	7.930	13.195	3.320	4.177	4.174	13.858	-0.557	0.023	0.579	NaN	NaN	NaN	NaN	NaN	NaN	NaN	NaN	NaN	NaN	NaN	NaN	106.000	20.280	20.605	24.180	34.580	11.543	14.509	14.178	163.655	0.164	-0.170	-0.285
107	106.000	107.000	21.125	10.725	25.870	10.855	6.245	4.747	4.746	29.643	-0.382	-0.065	0.323	107.000	11.895	11.635	7.930	13.130	3.211	4.237	4.237	13.605	0.063	-0.023	-0.084	NaN	NaN	NaN	NaN	NaN	NaN	NaN	NaN	NaN	NaN	NaN	NaN	107.000	20.345	20.670	24.245	34.515	11.574	14.384	14.047	162.582	-0.130	-0.045	0.080
108	107.000	108.000	21.060	10.660	25.675	10.855	6.245	4.619	4.619	28.848	-0.127	-0.195	-0.068	108.000	11.960	11.635	7.930	13.130	3.115	4.298	4.292	13.372	0.055	NaN	-0.061	NaN	NaN	NaN	NaN	NaN	NaN	NaN	NaN	NaN	NaN	NaN	NaN	108.000	20.280	20.540	24.180	34.450	11.517	14.446	14.096	162.341	0.049	-0.080	-0.143
109	108.000	109.000	20.800	10.725	25.545	10.855	5.997	4.747	4.741	28.434	0.122	-0.130	-0.258	109.000	12.480	11.375	7.930	13.130	2.588	4.877	4.864	12.586	0.571	NaN	-0.579	NaN	NaN	NaN	NaN	NaN	NaN	NaN	NaN	NaN	NaN	NaN	NaN	109.000	20.215	20.345	24.115	34.450	11.429	14.634	14.276	163.148	0.179	-0.017	-0.205
110	109.000	110.000	20.995	10.725	25.545	10.855	6.192	4.552	4.547	28.155	-0.194	NaN	0.195	110.000	12.870	11.050	7.930	13.130	2.100	5.360	5.359	11.255	0.495	NaN	-0.486	NaN	NaN	NaN	NaN	NaN	NaN	NaN	NaN	NaN	NaN	NaN	NaN	110.000	20.215	20.345	24.115	34.450	11.429	14.634	14.276	163.148	NaN	NaN	NaN
111	110.000	111.000	21.970	10.790	25.545	10.855	7.035	3.576	3.572	25.126	-0.976	NaN	0.976	111.000	12.805	11.115	7.930	13.130	2.282	5.275	5.270	12.029	-0.089	NaN	0.085	NaN	NaN	NaN	NaN	NaN	NaN	NaN	NaN	NaN	NaN	NaN	NaN	111.000	20.280	20.475	24.115	34.450	11.456	14.492	14.155	162.147	-0.121	NaN	0.143
112	111.000	112.000	21.060	10.725	25.545	10.855	6.203	4.487	4.477	27.771	0.906	NaN	-0.912	112.000	12.870	11.050	7.930	13.130	2.211	5.360	5.358	11.847	0.088	NaN	-0.085	NaN	NaN	NaN	NaN	NaN	NaN	NaN	NaN	NaN	NaN	NaN	NaN	112.000	20.150	20.020	24.115	34.450	11.195	14.965	14.599	163.444	0.445	NaN	-0.473
113	112.000	113.000	21.385	10.790	25.545	10.855	6.532	4.161	4.146	27.082	-0.331	NaN	0.326	113.000	12.935	10.985	7.930	13.130	2.125	5.445	5.445	11.572	0.087	NaN	-0.085	NaN	NaN	NaN	NaN	NaN	NaN	NaN	NaN	NaN	NaN	NaN	NaN	113.000	20.150	20.020	24.180	34.320	11.195	14.857	14.515	162.502	-0.084	-0.107	NaN
114	113.000	114.000	21.450	10.790	25.545	10.855	6.656	4.096	4.085	27.188	-0.061	NaN	0.065	114.000	13.195	10.855	7.930	13.195	1.750	5.762	5.757	10.077	0.312	0.026	-0.290	NaN	NaN	NaN	NaN	NaN	NaN	NaN	NaN	NaN	NaN	NaN	NaN	114.000	20.215	20.215	24.180	34.125	11.371	14.464	14.126	160.630	-0.389	-0.188	0.205
115	114.000	115.000	21.450	10.790	25.545	10.855	6.733	4.096	4.079	27.463	-0.006	NaN	NaN	115.000	13.195	10.920	7.930	13.130	1.774	5.710	5.682	10.081	-0.075	-0.025	0.025	NaN	NaN	NaN	NaN	NaN	NaN	NaN	NaN	NaN	NaN	NaN	NaN	115.000	20.150	19.955	24.180	34.060	11.257	14.669	14.311	161.099	0.185	-0.062	-0.268
116	115.000	116.000	21.320	10.790	25.545	10.855	6.611	4.226	4.203	27.788	0.124	NaN	-0.130	116.000	13.260	10.790	7.995	13.195	1.686	5.788	5.780	9.747	0.098	-0.032	-0.113	NaN	NaN	NaN	NaN	NaN	NaN	NaN	NaN	NaN	NaN	NaN	NaN	116.000	20.085	19.760	24.180	33.865	11.112	14.687	14.341	159.350	0.030	-0.187	-0.205
117	116.000	117.000	21.255	10.725	25.610	10.855	6.539	4.357	4.343	28.400	0.140	0.065	-0.067	117.000	13.260	10.790	7.930	13.195	1.686	5.847	5.838	9.844	0.058	0.059	NaN	NaN	NaN	NaN	NaN	NaN	NaN	NaN	NaN	NaN	NaN	NaN	NaN	117.000	20.150	19.825	24.180	33.670	11.200	14.420	14.074	157.631	-0.267	-0.187	0.081
118	117.000	118.000	21.125	10.725	25.545	10.855	6.418	4.422	4.403	28.257	0.060	-0.065	-0.130	118.000	13.195	10.855	7.930	13.130	1.806	5.735	5.694	10.284	-0.144	-0.026	0.085	NaN	NaN	NaN	NaN	NaN	NaN	NaN	NaN	NaN	NaN	NaN	NaN	118.000	20.085	19.695	24.180	33.475	11.112	14.376	14.055	156.181	-0.019	-0.187	-0.143
119	118.000	119.000	20.800	10.790	25.545	10.855	6.104	4.745	4.708	28.738	0.305	NaN	-0.324	119.000	13.130	10.920	7.930	13.130	1.895	5.650	5.596	10.605	-0.098	NaN	0.085	NaN	NaN	NaN	NaN	NaN	NaN	NaN	NaN	NaN	NaN	NaN	NaN	119.000	20.085	19.695	24.180	33.345	11.112	14.251	13.941	154.914	-0.114	-0.125	NaN
120	119.000	120.000	21.645	10.660	25.545	10.855	6.862	3.905	3.899	26.757	-0.809	NaN	0.837	120.000	13.000	10.985	7.930	13.130	2.096	5.505	5.466	11.458	-0.130	NaN	0.145	NaN	NaN	NaN	NaN	NaN	NaN	NaN	NaN	NaN	NaN	NaN	NaN	120.000	20.085	19.695	24.180	33.150	11.081	14.064	13.785	152.746	-0.157	-0.187	NaN
121	120.000	121.000	21.450	10.660	25.545	10.855	6.662	4.100	4.094	27.277	0.195	NaN	-0.195	121.000	12.935	11.115	7.930	13.130	2.185	5.395	5.337	11.661	-0.129	NaN	0.109	NaN	NaN	NaN	NaN	NaN	NaN	NaN	NaN	NaN	NaN	NaN	NaN	121.000	20.150	19.825	24.245	33.020	11.169	13.816	13.550	151.335	-0.235	-0.105	0.143
[truncated: 36 more columns]
