# Supplementary material for: Filopodyan: An open-source pipeline for the analysis of filopodia
Source: J Cell Biol. 2017 Oct 2;216(10):3405–22. doi: 10.1083/jcb.201705113 (PMC5626553; doi:10.1083/jcb.201705113)
Supplement: Data tables (ZIP file) [file JCB_201705113_DataS1.zip › Data Tables/Fig3-4_Control-dataset/CTRL_RENYI2-6_ED4_v20170201/s11_NeonCyto_GC1a_tif Filopodia.txt]

dT	T (0)	dT (0)	Base Mean (0)	Base Local Background (0)	Body Mean (0)	Proj Mean (0)	Tip Mean (0)	Tip Th Mean (0)	Tip Local Background (0)	Length (0)	dL (0)	DCTM (0)	DCBM (0)	T (1)	dT (1)	Base Mean (1)	Base Local Background (1)	Body Mean (1)	Proj Mean (1)	Tip Mean (1)	Tip Th Mean (1)	Tip Local Background (1)	Length (1)	dL (1)	DCTM (1)	DCBM (1)	T (2)	dT (2)	Base Mean (2)	Base Local Background (2)	Body Mean (2)	Proj Mean (2)	Tip Mean (2)	Tip Th Mean (2)	Tip Local Background (2)	Length (2)	dL (2)	DCTM (2)	DCBM (2)	T (3)	dT (3)	Base Mean (3)	Base Local Background (3)	Body Mean (3)	Proj Mean (3)	Tip Mean (3)	Tip Th Mean (3)	Tip Local Background (3)	Length (3)
0.000	1.000	0.000	243.548	183.991	664.250	183.608	130.308	139.000	114.904	7.950	0.000	NaN	NaN	1.000	0.000	251.929	155.580	664.250	172.672	139.393	156.000	114.651	5.012	0.000	NaN	NaN	1.000	0.000	263.897	139.511	664.250	166.975	132.724	147.824	106.163	6.909	0.000	NaN	NaN	1.000	0.000	271.704	198.968	664.250	168.978	130.667	139.200	146.264	7.857
1.000	2.000	1.000	228.129	178.133	640.791	178.795	134.625	147.778	113.627	7.801	-0.149	0.065	0.198	2.000	1.000	239.815	173.910	640.791	168.599	134.323	145.818	119.959	4.855	-0.157	-0.000	0.166	2.000	1.000	266.520	181.228	640.791	167.649	141.793	164.417	115.745	6.495	-0.414	-0.034	0.269	2.000	1.000	269.581	206.882	640.791	168.709	133.107	142.333	114.435	8.282
2.000	3.000	2.000	211.871	155.035	638.154	168.824	134.833	143.500	115.800	6.669	-1.132	0.065	1.172	3.000	2.000	260.840	182.600	638.154	170.632	138.571	153.857	120.140	4.774	-0.081	-0.000	0.021	3.000	2.000	257.107	181.740	638.154	161.420	135.138	147.941	117.510	6.346	-0.149	-0.000	0.109	3.000	2.000	271.968	201.820	638.154	168.498	134.667	147.250	110.738	8.484
3.000	4.000	3.000	235.226	181.835	637.341	174.914	137.778	141.115	112.253	8.375	1.706	0.263	-1.363	4.000	3.000	272.231	195.393	637.341	173.207	145.750	157.944	119.621	4.866	0.092	-0.000	-0.062	4.000	3.000	249.889	176.280	637.341	160.744	130.586	143.133	115.791	6.097	-0.249	-0.000	0.269	4.000	3.000	266.806	189.988	637.341	164.048	141.179	151.895	112.500	8.530
4.000	5.000	4.000	258.677	198.518	641.502	176.146	133.067	139.526	110.523	8.814	0.439	0.260	-0.191	5.000	4.000	270.828	188.518	641.502	172.744	143.536	162.500	121.427	4.736	-0.130	-0.062	0.082	5.000	4.000	259.897	169.860	641.502	162.359	133.893	145.333	114.524	5.940	-0.157	-0.000	0.199	5.000	4.000	258.037	190.988	641.502	162.553	139.310	150.000	113.034	8.641
5.000	6.000	5.000	265.871	194.370	634.221	174.989	133.741	139.947	111.268	9.101	0.287	0.325	0.000	6.000	5.000	261.552	200.310	634.221	172.741	140.643	156.250	120.007	4.893	0.157	0.062	-0.082	6.000	5.000	265.704	191.488	634.221	164.046	135.414	151.923	114.621	6.005	0.065	0.055	-0.090	6.000	5.000	254.769	176.295	634.221	159.722	139.143	152.529	111.919	8.649
6.000	7.000	6.000	224.226	174.272	629.542	173.507	139.185	153.333	114.060	8.627	-0.474	0.064	0.586	7.000	6.000	272.000	188.476	629.542	179.280	141.679	158.125	119.479	4.847	-0.046	-0.000	0.062	7.000	6.000	261.258	175.510	629.542	163.892	132.667	149.154	115.781	5.921	-0.084	-0.000	0.109	7.000	6.000	247.846	169.693	629.542	158.514	142.500	149.875	115.497	8.465
7.000	8.000	7.000	234.032	176.777	631.146	173.140	133.077	141.188	112.793	8.902	0.276	0.195	5.078E-4	8.000	7.000	305.893	204.500	631.146	191.247	143.556	162.875	119.860	4.912	0.065	-0.000	-0.124	8.000	7.000	262.103	189.330	631.146	170.976	137.393	155.154	118.329	5.718	-0.203	-0.180	-0.000	8.000	7.000	248.130	157.547	631.146	157.807	139.667	158.000	115.980	7.976
8.000	9.000	8.000	273.931	206.747	627.408	176.951	140.654	150.923	113.460	9.442	0.539	0.130	-0.456	9.000	8.000	249.741	175.863	627.408	177.587	140.321	150.667	122.603	4.319	-0.593	-0.000	0.572	9.000	8.000	266.793	185.223	627.408	171.729	135.893	150.071	116.607	5.634	-0.084	-0.000	0.071	9.000	8.000	290.600	164.225	627.408	168.361	155.500	165.591	112.660	8.178
9.000	10.000	9.000	292.000	214.346	631.092	178.369	134.115	141.812	114.947	9.694	0.252	0.130	-0.131	10.000	9.000	257.462	176.429	631.092	172.710	139.906	162.300	120.248	4.319	0.000	0.061	0.083	10.000	9.000	271.970	193.417	631.092	173.229	130.321	141.611	117.671	5.726	0.092	-0.000	-0.054	10.000	9.000	298.806	195.656	631.092	175.778	143.893	158.389	116.357	8.400
10.000	11.000	10.000	306.500	230.830	634.217	178.796	136.654	145.235	112.973	9.862	0.168	0.130	-0.069	11.000	10.000	252.333	196.202	634.217	180.005	149.100	173.812	120.538	4.384	0.065	-0.061	-0.107	11.000	10.000	280.882	190.554	634.217	177.062	132.185	149.429	116.116	5.707	-0.019	-0.000	0.016	11.000	10.000	294.414	190.567	634.217	182.906	156.464	178.692	113.245	8.549
11.000	12.000	11.000	312.219	222.780	638.314	179.775	136.000	144.357	115.707	10.023	0.162	0.000	0.065	12.000	11.000	257.808	189.739	638.314	185.024	156.625	176.550	123.620	4.476	0.092	-0.000	-0.061	12.000	11.000	276.059	199.835	638.314	178.608	138.179	149.714	118.156	5.596	-0.111	-0.144	-0.038	12.000	11.000	295.667	189.905	638.314	182.961	140.880	151.588	117.028	9.028
12.000	13.000	12.000	325.500	229.965	631.228	182.315	137.583	143.143	114.823	10.053	0.030	0.065	-0.129	13.000	12.000	255.241	188.297	631.228	191.009	163.875	182.762	124.260	4.457	-0.019	-0.000	0.061	13.000	12.000	272.567	189.077	631.228	176.599	140.000	161.444	117.221	5.328	-0.268	-0.000	0.181	13.000	12.000	303.600	194.891	631.228	187.963	137.893	154.200	110.973	9.518
13.000	14.000	13.000	229.074	160.305	628.981	157.958	134.640	144.600	114.405	8.053	-2.001	0.130	1.998	14.000	13.000	272.310	217.621	628.981	195.768	143.484	167.417	126.259	4.798	0.341	0.060	-0.254	14.000	13.000	240.485	183.546	628.981	160.038	138.433	154.471	116.775	5.087	-0.241	-0.000	0.441	14.000	13.000	318.676	205.116	628.981	190.711	141.786	156.909	112.041	10.211
14.000	15.000	14.000	295.806	223.659	639.522	177.648	132.321	139.312	114.303	10.267	2.215	0.065	-2.020	15.000	14.000	267.276	206.554	639.522	196.525	147.367	178.111	124.035	4.844	0.046	0.026	-0.026	15.000	14.000	264.194	181.010	639.522	164.504	136.690	148.765	118.189	5.493	0.406	-0.000	-0.416	15.000	14.000	307.485	199.773	639.522	186.882	140.679	149.190	113.649	10.406
15.000	16.000	15.000	232.931	158.103	628.687	156.239	133.720	146.500	113.723	8.351	-1.917	0.130	1.871	16.000	15.000	257.207	177.373	628.687	186.718	149.393	165.688	122.832	4.438	-0.406	0.121	0.459	16.000	15.000	228.636	181.521	628.687	153.392	133.074	146.353	116.561	5.160	-0.333	0.091	0.091	16.000	15.000	328.733	209.086	628.687	191.543	139.000	154.929	112.068	10.830
16.000	17.000	16.000	227.069	159.830	632.952	153.391	128.115	139.250	112.453	8.516	0.165	0.130	0.000	17.000	16.000	252.962	183.358	632.952	182.950	142.893	151.409	123.246	4.419	-0.019	-0.000	-0.085	17.000	16.000	230.536	177.511	632.952	156.611	135.643	154.267	115.103	5.401	0.241	-0.039	-0.143	17.000	16.000	348.353	209.316	632.952	194.019	147.071	157.111	113.623	11.190
17.000	18.000	17.000	228.034	159.150	635.962	151.364	133.391	138.167	112.469	8.519	0.003	0.130	0.000	18.000	17.000	301.933	227.704	635.962	201.268	145.750	155.300	121.712	5.590	1.171	0.086	-0.898	18.000	17.000	238.250	178.432	635.962	155.572	142.367	154.846	115.092	5.401	0.000	0.039	-0.000	18.000	17.000	331.258	207.867	635.962	189.820	145.222	163.143	113.517	11.339
18.000	19.000	18.000	255.387	175.273	639.347	156.365	132.000	138.571	115.578	9.185	0.666	-0.065	-0.650	19.000	18.000	270.152	198.836	639.347	188.649	142.714	155.571	122.126	5.157	-0.433	0.060	0.545	19.000	18.000	244.571	177.523	639.347	156.533	140.267	158.667	116.684	5.401	0.000	0.039	0.039	19.000	18.000	339.065	207.091	639.347	191.450	148.042	153.474	114.064	11.542
19.000	20.000	19.000	276.438	180.114	649.635	160.992	138.692	150.364	117.073	9.234	0.049	-0.195	-0.260	20.000	19.000	259.250	192.051	649.635	189.617	140.714	148.810	123.694	5.104	-0.054	-0.000	-0.121	20.000	19.000	250.071	185.238	649.635	163.217	146.517	176.273	118.447	5.363	-0.038	-0.039	-0.039	20.000	19.000	349.242	230.474	649.635	194.764	143.321	160.385	112.154	12.235
20.000	21.000	20.000	271.333	189.547	650.589	157.934	135.462	141.895	117.939	9.334	0.100	-0.063	-0.128	21.000	20.000	267.148	216.832	650.589	187.505	139.500	152.462	127.336	5.372	0.268	-0.205	-0.375	21.000	20.000	239.292	203.897	650.589	169.172	142.897	201.750	118.606	5.474	0.111	-0.000	-0.143	21.000	20.000	321.233	201.720	650.589	189.082	141.607	153.867	115.732	11.951
21.000	22.000	21.000	268.966	197.206	651.319	159.206	136.625	140.182	117.958	9.380	0.046	0.000	-0.065	22.000	21.000	261.296	200.234	651.319	189.924	140.200	151.526	119.480	5.593	0.222	0.145	-0.060	22.000	21.000	276.964	200.531	651.319	172.107	152.300	177.294	121.257	5.723	0.249	-0.051	-0.222	22.000	21.000	279.033	177.880	651.319	180.301	138.586	157.625	115.116	11.848
22.000	23.000	22.000	305.903	201.879	657.123	165.652	138.458	145.722	117.842	9.770	0.390	0.129	-0.259	23.000	22.000	270.655	207.071	657.123	189.128	139.179	156.214	117.618	6.045	0.452	0.230	-0.205	23.000	22.000	275.250	194.084	657.123	175.304	148.179	172.769	118.234	5.861	0.138	0.103	-0.040	23.000	22.000	265.394	176.667	657.123	181.943	134.296	143.474	111.669	12.081
23.000	24.000	23.000	325.419	230.059	661.226	167.871	141.308	151.071	115.444	10.022	0.252	0.065	-0.195	24.000	23.000	271.148	197.211	661.226	188.759	142.793	158.062	117.342	6.156	0.111	0.205	0.085	24.000	23.000	276.926	196.046	661.226	179.738	150.964	192.700	119.426	5.853	-0.008	0.038	0.063	24.000	23.000	275.032	174.247	661.226	181.281	140.179	152.071	113.544	12.295
24.000	25.000	24.000	310.679	235.463	661.182	168.281	140.429	150.000	118.215	10.022	0.000	-0.065	-0.065	25.000	24.000	294.786	205.000	661.182	187.027	133.357	155.500	115.757	6.527	0.371	0.266	-0.121	25.000	24.000	241.208	183.795	661.182	178.096	149.143	174.615	124.632	5.642	-0.211	-0.037	0.128	25.000	24.000	263.536	182.733	661.182	183.636	138.815	150.765	113.103	12.479
25.000	26.000	25.000	312.885	234.506	666.672	169.613	141.214	153.400	116.291	10.225	0.203	0.065	-0.065	26.000	25.000	300.962	209.914	666.672	188.612	143.500	155.938	114.944	6.749	0.222	0.205	0.023	26.000	25.000	282.839	195.337	666.672	179.070	142.793	166.818	121.582	5.937	0.295	-0.053	-0.234	26.000	25.000	252.767	183.333	666.672	185.705	144.929	153.048	113.243	12.709
26.000	27.000	26.000	328.897	233.682	663.424	172.503	145.577	157.077	118.644	10.401	0.176	3.980E-18	-0.195	27.000	26.000	287.308	213.461	663.424	187.151	140.792	154.083	116.561	6.990	0.241	0.244	-0.000	27.000	26.000	258.692	181.455	663.424	180.836	143.379	169.500	120.611	5.642	-0.295	-0.000	0.234	27.000	26.000	254.586	179.196	663.424	183.552	139.231	158.125	114.375	12.766
27.000	28.000	27.000	326.500	231.712	662.412	175.972	135.586	144.765	121.543	10.317	-0.084	-0.130	0.000	28.000	27.000	292.500	214.387	662.412	186.402	140.900	152.235	114.698	7.415	0.425	0.289	-0.023	28.000	27.000	282.800	183.074	662.412	177.907	141.286	157.938	120.617	5.650	0.008	-0.052	-0.038	28.000	27.000	258.273	184.770	662.412	188.782	140.667	164.222	112.319	13.161
28.000	29.000	28.000	352.963	238.896	664.229	177.636	136.643	145.500	121.434	10.137	-0.179	-0.325	-0.065	29.000	28.000	291.516	215.234	664.229	186.830	143.714	166.833	114.556	7.664	0.249	0.145	-0.084	29.000	28.000	282.500	186.787	664.229	175.689	142.185	161.600	121.986	5.742	0.092	-0.091	-0.079	29.000	28.000	280.909	193.247	664.229	197.915	140.968	152.474	111.293	13.597
29.000	30.000	29.000	315.115	222.000	661.978	181.554	137.379	151.500	120.119	9.651	-0.487	-0.195	0.130	30.000	29.000	294.704	221.663	661.978	190.453	143.500	152.053	116.683	7.886	0.222	0.205	-0.061	30.000	29.000	264.720	202.935	661.978	180.216	145.633	180.667	118.151	5.593	-0.149	-0.000	-0.040	30.000	29.000	313.129	203.968	661.978	202.318	148.806	167.200	110.000	13.964
30.000	31.000	30.000	255.138	191.218	662.793	180.792	142.900	151.909	120.800	9.063	-0.588	-0.261	0.388	31.000	30.000	268.038	207.883	662.793	185.448	150.000	167.062	116.279	7.958	0.073	0.145	0.096	31.000	30.000	262.593	194.312	662.793	180.690	149.867	174.000	131.137	5.436	-0.157	-0.325	-0.183	31.000	30.000	311.067	206.936	662.793	200.019	152.400	171.562	110.662	14.278
31.000	32.000	31.000	256.345	203.571	667.077	180.952	142.233	155.714	125.928	8.933	-0.130	-0.195	-0.065	32.000	31.000	298.074	216.207	667.077	189.815	146.033	155.955	119.014	8.226	0.268	0.060	-0.145	32.000	31.000	265.276	193.552	667.077	176.976	142.724	158.667	120.466	5.612	0.176	-0.000	-0.091	32.000	31.000	323.677	210.532	667.077	197.482	146.933	166.786	112.250	14.795
32.000	33.000	32.000	222.903	159.043	658.676	171.549	145.607	153.143	118.324	7.579	-1.354	0.000	1.298	33.000	32.000	301.815	206.368	658.676	190.208	141.393	152.238	118.186	8.310	0.084	0.169	0.085	33.000	32.000	254.088	280.536	658.676	178.840	145.484	184.444	120.520	6.243	0.631	-0.090	-0.572	33.000	32.000	306.833	209.409	658.676	197.448	148.552	160.632	114.708	15.028
33.000	34.000	33.000	267.138	205.041	659.663	184.481	141.786	158.500	119.322	8.741	1.162	0.000	-1.169	34.000	33.000	288.786	202.625	659.663	189.449	139.100	152.000	117.987	8.394	0.084	0.099	0.045	34.000	33.000	220.800	200.299	659.663	181.261	158.333	181.600	141.837	4.956	-1.287	-1.026	0.314	34.000	33.000	309.793	204.427	659.663	197.052	145.250	165.833	111.571	15.269
34.000	35.000	34.000	236.212	167.640	659.633	171.717	142.333	150.421	119.507	7.877	-0.864	0.000	0.974	NaN	NaN	NaN	NaN	NaN	NaN	NaN	NaN	NaN	NaN	NaN	NaN	NaN	NaN	NaN	NaN	NaN	NaN	NaN	NaN	NaN	NaN	NaN	NaN	NaN	NaN	35.000	34.000	306.484	186.368	659.633	193.688	147.481	160.222	111.106	15.266
35.000	36.000	35.000	249.226	175.973	654.788	174.107	142.600	154.267	121.159	7.823	-0.054	-0.195	-0.262	36.000	35.000	258.667	182.505	654.788	221.629	159.848	179.188	116.136	8.111	8.111	0.206	0.576	NaN	NaN	NaN	NaN	NaN	NaN	NaN	NaN	NaN	NaN	NaN	NaN	NaN	36.000	35.000	312.724	191.854	654.788	195.295	146.933	175.727	111.113	15.663
36.000	37.000	36.000	250.310	178.798	657.923	173.609	145.806	151.217	123.020	7.739	-0.084	-0.196	-0.130	37.000	36.000	292.419	183.041	657.923	212.208	156.167	169.750	118.450	8.298	0.187	0.206	0.021	NaN	NaN	NaN	NaN	NaN	NaN	NaN	NaN	NaN	NaN	NaN	NaN	NaN	37.000	36.000	307.207	194.980	657.923	193.073	143.367	156.450	110.600	15.969
37.000	38.000	37.000	237.448	180.916	652.169	174.181	147.633	154.182	117.336	7.785	0.046	0.066	0.001	38.000	37.000	284.879	192.656	652.169	208.735	150.188	169.077	118.830	8.455	0.157	0.186	0.020	NaN	NaN	NaN	NaN	NaN	NaN	NaN	NaN	NaN	NaN	NaN	NaN	NaN	38.000	37.000	317.593	199.500	652.169	194.398	143.429	156.529	112.117	16.191
38.000	39.000	38.000	234.655	191.038	650.884	176.339	150.300	167.100	118.572	7.972	0.187	-0.065	-0.260	39.000	38.000	251.069	180.245	650.884	204.314	145.250	154.895	117.603	8.179	-0.276	0.205	0.430	NaN	NaN	NaN	NaN	NaN	NaN	NaN	NaN	NaN	NaN	NaN	NaN	NaN	39.000	38.000	301.207	210.846	650.884	195.355	156.893	161.840	116.207	16.486
39.000	40.000	39.000	250.310	193.630	649.388	178.372	149.667	163.533	119.429	8.156	0.184	0.000	-0.130	40.000	39.000	242.242	162.303	649.388	194.222	145.778	156.150	118.486	7.364	-0.815	0.081	0.884	NaN	NaN	NaN	NaN	NaN	NaN	NaN	NaN	NaN	NaN	NaN	NaN	NaN	40.000	39.000	293.931	203.011	649.388	199.209	149.964	159.304	115.245	16.708
40.000	41.000	40.000	267.033	195.981	643.875	185.220	154.267	169.000	122.318	8.221	0.065	0.000	-0.064	41.000	40.000	247.839	164.885	643.875	189.409	144.700	156.158	123.345	7.031	-0.333	-0.143	0.143	NaN	NaN	NaN	NaN	NaN	NaN	NaN	NaN	NaN	NaN	NaN	NaN	NaN	41.000	40.000	297.724	203.936	643.875	198.452	148.444	160.562	111.062	17.125
41.000	42.000	41.000	309.192	223.900	648.195	184.471	142.581	158.158	118.500	8.508	0.287	0.066	-0.196	42.000	41.000	249.774	171.307	648.195	191.370	144.786	155.611	118.692	7.448	0.417	0.081	-0.330	NaN	NaN	NaN	NaN	NaN	NaN	NaN	NaN	NaN	NaN	NaN	NaN	NaN	42.000	41.000	272.931	181.394	648.195	196.660	157.179	165.667	111.189	16.968
42.000	43.000	42.000	264.862	208.274	647.093	187.069	149.645	169.769	119.667	8.240	-0.268	-0.065	0.130	43.000	42.000	243.690	169.610	647.093	189.934	148.367	165.176	122.705	7.253	-0.195	-0.062	0.124	NaN	NaN	NaN	NaN	NaN	NaN	NaN	NaN	NaN	NaN	NaN	NaN	NaN	43.000	42.000	282.419	186.971	647.093	200.187	148.107	162.118	113.667	17.439
43.000	44.000	43.000	258.897	202.000	646.943	190.786	152.344	164.579	121.053	8.164	-0.076	0.000	0.129	44.000	43.000	237.517	167.858	646.943	190.900	152.071	170.071	123.475	7.410	0.157	-0.062	-0.206	NaN	NaN	NaN	NaN	NaN	NaN	NaN	NaN	NaN	NaN	NaN	NaN	NaN	44.000	43.000	290.111	185.054	646.943	202.089	151.714	176.333	110.824	17.745
44.000	45.000	44.000	257.276	202.716	645.466	189.694	150.900	166.600	121.217	8.199	0.035	0.000	0.065	45.000	44.000	246.138	179.030	645.466	191.653	142.889	155.684	119.789	7.900	0.490	0.082	-0.391	NaN	NaN	NaN	NaN	NaN	NaN	NaN	NaN	NaN	NaN	NaN	NaN	NaN	45.000	44.000	282.903	190.442	645.466	199.435	150.100	175.000	109.293	18.300
45.000	46.000	45.000	258.241	205.108	646.842	190.525	150.188	161.182	121.600	8.218	0.019	0.000	0.000	46.000	45.000	239.690	173.038	646.842	186.426	143.034	174.286	115.778	8.011	0.111	0.144	0.062	NaN	NaN	NaN	NaN	NaN	NaN	NaN	NaN	NaN	NaN	NaN	NaN	NaN	46.000	45.000	294.613	195.261	646.842	199.577	151.433	169.471	110.450	18.847
46.000	47.000	46.000	253.241	201.000	645.804	188.760	144.806	155.667	118.667	8.317	0.100	0.065	0.000	47.000	46.000	228.387	171.138	645.804	186.868	139.893	157.417	125.741	7.816	-0.195	-0.226	-0.020	NaN	NaN	NaN	NaN	NaN	NaN	NaN	NaN	NaN	NaN	NaN	NaN	NaN	47.000	46.000	268.857	172.398	645.804	191.793	151.645	160.957	111.627	17.794
47.000	48.000	47.000	247.065	194.958	653.418	191.098	150.967	169.533	121.363	8.207	-0.111	-0.065	0.128	48.000	47.000	242.258	185.755	653.418	188.503	134.536	142.174	119.514	8.325	0.509	-0.000	-0.473	NaN	NaN	NaN	NaN	NaN	NaN	NaN	NaN	NaN	NaN	NaN	NaN	NaN	48.000	47.000	283.848	171.170	653.418	194.412	153.839	161.952	113.000	18.173
48.000	49.000	48.000	263.065	201.811	649.621	194.224	150.613	167.111	118.907	8.344	0.138	0.065	-0.132	49.000	48.000	248.621	175.419	649.621	188.804	145.000	156.889	117.898	8.233	-0.092	-0.000	0.062	NaN	NaN	NaN	NaN	NaN	NaN	NaN	NaN	NaN	NaN	NaN	NaN	NaN	49.000	48.000	259.700	166.531	649.621	183.329	152.645	169.533	113.153	16.696
49.000	50.000	49.000	250.968	200.194	652.039	193.134	148.828	163.400	120.685	8.134	-0.211	0.000	0.197	50.000	49.000	259.774	181.030	652.039	191.940	151.207	166.500	117.384	8.658	0.425	0.124	-0.268	NaN	NaN	NaN	NaN	NaN	NaN	NaN	NaN	NaN	NaN	NaN	NaN	NaN	50.000	49.000	264.273	163.172	652.039	180.110	148.774	161.800	113.653	16.577
50.000	51.000	50.000	268.276	212.284	655.684	194.689	154.613	170.312	121.920	8.218	0.084	-0.065	-0.195	51.000	50.000	285.345	194.511	655.684	197.104	150.821	180.375	119.465	8.769	0.111	0.020	-0.082	NaN	NaN	NaN	NaN	NaN	NaN	NaN	NaN	NaN	NaN	NaN	NaN	NaN	51.000	50.000	274.333	168.372	655.684	181.873	158.226	169.000	122.720	16.301
51.000	52.000	51.000	267.516	215.823	655.946	194.927	151.067	172.583	120.486	8.310	0.092	0.000	0.000	52.000	51.000	281.069	184.876	655.946	189.230	139.621	150.227	112.690	9.010	0.241	0.329	0.123	NaN	NaN	NaN	NaN	NaN	NaN	NaN	NaN	NaN	NaN	NaN	NaN	NaN	52.000	51.000	256.970	169.364	655.946	183.228	145.194	167.900	120.437	16.550
52.000	53.000	52.000	261.069	199.617	657.586	193.049	145.867	157.850	120.533	8.134	-0.176	0.065	0.131	53.000	52.000	273.710	192.959	657.586	191.412	138.966	152.471	113.901	9.453	0.444	0.267	-0.144	NaN	NaN	NaN	NaN	NaN	NaN	NaN	NaN	NaN	NaN	NaN	NaN	NaN	53.000	52.000	275.061	164.020	657.586	181.766	149.484	171.667	118.872	16.320
53.000	54.000	53.000	267.370	206.129	655.433	194.907	149.533	174.400	122.697	8.183	0.049	-0.065	-0.195	54.000	53.000	277.323	188.596	655.433	187.004	140.862	148.652	114.979	9.675	0.222	0.229	-0.000	NaN	NaN	NaN	NaN	NaN	NaN	NaN	NaN	NaN	NaN	NaN	NaN	NaN	54.000	53.000	265.448	167.710	655.433	183.344	158.176	176.579	118.344	16.247
54.000	55.000	54.000	268.517	207.733	661.300	193.484	152.774	162.955	121.613	8.237	0.054	0.000	0.000	55.000	54.000	301.125	200.175	661.300	191.150	146.533	164.500	118.783	10.000	0.325	0.020	-0.267	NaN	NaN	NaN	NaN	NaN	NaN	NaN	NaN	NaN	NaN	NaN	NaN	NaN	55.000	54.000	271.258	170.109	661.300	187.094	165.031	183.474	123.076	16.266
55.000	56.000	55.000	275.111	209.022	661.734	197.846	155.143	168.000	128.757	8.187	-0.049	-0.196	-0.130	56.000	55.000	301.688	202.784	661.734	193.157	142.929	156.889	115.791	10.157	0.157	0.186	0.062	NaN	NaN	NaN	NaN	NaN	NaN	NaN	NaN	NaN	NaN	NaN	NaN	NaN	56.000	55.000	279.724	182.293	661.734	187.372	154.613	162.304	122.811	16.507
56.000	57.000	56.000	275.724	206.404	667.844	199.590	150.581	170.308	122.293	8.222	0.035	-0.064	0.065	57.000	56.000	336.433	223.412	667.844	198.645	147.469	161.750	113.385	10.823	0.666	0.248	-0.369	NaN	NaN	NaN	NaN	NaN	NaN	NaN	NaN	NaN	NaN	NaN	NaN	NaN	57.000	56.000	258.207	173.989	667.844	185.001	151.034	160.818	119.493	16.526
57.000	58.000	57.000	281.259	208.791	665.566	197.831	142.207	146.286	120.940	8.303	0.081	0.000	-0.065	58.000	57.000	303.788	197.858	665.566	191.157	151.897	157.250	124.469	10.360	-0.463	0.062	0.492	NaN	NaN	NaN	NaN	NaN	NaN	NaN	NaN	NaN	NaN	NaN	NaN	NaN	58.000	57.000	268.207	174.979	665.566	185.029	145.968	156.087	117.331	16.732
58.000	59.000	58.000	315.893	223.080	666.696	201.576	151.179	162.385	119.304	8.433	0.130	-0.002	-0.133	59.000	58.000	289.844	188.058	666.696	190.645	143.967	158.368	126.884	10.314	-0.046	0.081	0.143	NaN	NaN	NaN	NaN	NaN	NaN	NaN	NaN	NaN	NaN	NaN	NaN	NaN	59.000	58.000	269.133	169.634	666.696	186.880	149.655	170.769	114.783	17.065
59.000	60.000	59.000	314.926	230.500	664.610	207.171	143.833	157.200	119.040	8.444	0.011	0.000	0.001	60.000	59.000	288.290	191.753	664.610	194.671	147.621	161.412	124.417	10.482	0.168	0.143	-0.062	NaN	NaN	NaN	NaN	NaN	NaN	NaN	NaN	NaN	NaN	NaN	NaN	NaN	60.000	59.000	272.828	169.990	664.610	185.532	146.774	169.000	117.007	17.084
60.000	61.000	60.000	299.630	216.193	661.753	205.835	151.357	161.500	119.224	8.295	-0.149	0.000	0.131	61.000	60.000	234.065	160.283	661.753	182.602	147.207	153.636	122.514	9.297	-1.186	0.088	1.214	NaN	NaN	NaN	NaN	NaN	NaN	NaN	NaN	NaN	NaN	NaN	NaN	NaN	61.000	60.000	277.300	169.426	661.753	185.107	156.107	174.769	116.028	17.241
61.000	62.000	61.000	307.200	233.860	663.190	207.162	150.733	162.467	122.311	8.363	0.068	0.000	-0.131	62.000	61.000	289.500	184.972	663.190	192.134	156.156	166.714	133.823	10.103	0.807	-0.081	-0.759	NaN	NaN	NaN	NaN	NaN	NaN	NaN	NaN	NaN	NaN	NaN	NaN	NaN	62.000	61.000	277.103	172.407	663.190	187.245	154.969	164.615	116.516	17.336
62.000	63.000	62.000	309.964	231.750	664.365	208.786	145.741	158.222	121.253	8.490	0.127	0.000	-0.065	63.000	62.000	300.312	189.091	664.365	193.442	164.781	174.500	131.280	10.520	0.417	0.187	-0.224	NaN	NaN	NaN	NaN	NaN	NaN	NaN	NaN	NaN	NaN	NaN	NaN	NaN	63.000	62.000	279.414	172.000	664.365	189.039	153.567	170.857	117.116	17.447
63.000	64.000	63.000	284.516	218.527	666.605	207.267	145.821	151.333	119.282	8.295	-0.195	0.000	0.261	64.000	63.000	298.966	205.889	666.605	198.967	151.212	164.778	131.769	11.140	0.620	0.125	-0.554	NaN	NaN	NaN	NaN	NaN	NaN	NaN	NaN	NaN	NaN	NaN	NaN	NaN	64.000	63.000	280.000	174.097	666.605	189.701	145.970	164.462	113.981	17.688
64.000	65.000	64.000	298.125	216.043	668.200	202.733	146.333	165.800	120.272	8.303	0.008	-0.065	-0.001	65.000	64.000	303.033	206.484	668.200	200.522	148.935	155.094	123.714	11.584	0.444	0.200	-0.080	NaN	NaN	NaN	NaN	NaN	NaN	NaN	NaN	NaN	NaN	NaN	NaN	NaN	65.000	64.000	284.517	177.933	668.200	190.811	144.000	156.133	116.318	18.075
65.000	66.000	65.000	313.519	223.886	666.282	203.172	149.750	161.750	119.838	8.203	-0.100	0.000	-0.064	66.000	65.000	278.333	186.673	666.282	188.838	147.545	155.652	127.660	10.772	-0.812	0.063	0.788	NaN	NaN	NaN	NaN	NaN	NaN	NaN	NaN	NaN	NaN	NaN	NaN	NaN	66.000	65.000	278.034	179.935	666.282	187.479	150.370	164.083	118.903	18.305
66.000	67.000	66.000	277.310	217.151	668.696	198.378	135.815	144.294	118.430	8.192	-0.011	0.065	0.130	67.000	66.000	256.345	179.041	668.696	185.290	144.917	159.182	136.174	10.402	-0.371	-0.093	0.205	NaN	NaN	NaN	NaN	NaN	NaN	NaN	NaN	NaN	NaN	NaN	NaN	NaN	67.000	66.000	296.379	176.047	668.696	188.862	144.533	150.870	121.886	18.324
67.000	68.000	67.000	299.207	223.817	667.727	202.989	145.733	152.480	115.214	8.384	0.192	0.002	-0.067	68.000	67.000	294.581	191.117	667.727	186.223	148.676	163.611	136.253	10.960	0.558	-0.063	-0.599	NaN	NaN	NaN	NaN	NaN	NaN	NaN	NaN	NaN	NaN	NaN	NaN	NaN	68.000	67.000	286.000	179.163	667.727	189.278	135.214	142.737	124.473	18.381
68.000	69.000	68.000	292.645	212.619	659.515	199.518	142.500	156.462	119.622	8.246	-0.138	-0.067	0.063	69.000	68.000	252.828	176.819	659.515	181.367	151.158	160.276	133.712	10.512	-0.447	-0.028	0.536	NaN	NaN	NaN	NaN	NaN	NaN	NaN	NaN	NaN	NaN	NaN	NaN	NaN	69.000	68.000	241.630	167.900	659.515	183.970	139.724	150.833	120.430	17.864
69.000	70.000	69.000	281.100	216.792	662.656	196.822	146.833	175.200	120.122	8.181	-0.065	-0.065	0.000	70.000	69.000	280.419	191.469	662.656	183.028	139.000	148.824	131.069	11.097	0.585	0.127	-0.536	NaN	NaN	NaN	NaN	NaN	NaN	NaN	NaN	NaN	NaN	NaN	NaN	NaN	70.000	69.000	229.296	159.474	662.656	186.771	138.808	146.571	119.146	18.005
70.000	71.000	70.000	298.517	213.092	666.275	196.970	144.143	150.737	119.811	8.162	-0.019	0.065	0.001	71.000	70.000	281.226	188.949	666.275	182.122	144.382	159.571	128.193	11.063	-0.035	-0.000	-0.000	NaN	NaN	NaN	NaN	NaN	NaN	NaN	NaN	NaN	NaN	NaN	NaN	NaN	71.000	70.000	254.741	173.779	666.275	186.885	139.333	146.647	125.774	18.316
71.000	72.000	71.000	283.556	207.512	664.030	201.981	144.536	156.429	118.993	7.997	-0.165	0.000	0.066	72.000	71.000	279.226	188.238	664.030	187.322	151.406	169.067	123.725	11.166	0.103	0.093	-0.063	NaN	NaN	NaN	NaN	NaN	NaN	NaN	NaN	NaN	NaN	NaN	NaN	NaN	72.000	71.000	272.040	176.247	664.030	185.139	135.214	143.474	127.121	18.265
72.000	73.000	72.000	294.844	221.631	664.656	205.711	144.593	153.941	117.612	8.246	0.249	0.065	-0.133	73.000	72.000	285.552	193.979	664.656	180.327	138.237	150.769	107.573	10.939	-0.227	-2.066	-0.261	NaN	NaN	NaN	NaN	NaN	NaN	NaN	NaN	NaN	NaN	NaN	NaN	NaN	73.000	72.000	272.185	178.570	664.656	182.976	135.829	150.000	120.013	18.969
73.000	74.000	73.000	284.931	190.470	518.151	200.630	145.250	155.133	119.260	7.786	-0.460	-0.065	0.326	74.000	73.000	176.474	168.123	518.151	164.000	164.000	201.000	173.217	0.219	-10.720	-0.116	7.093	NaN	NaN	NaN	NaN	NaN	NaN	NaN	NaN	NaN	NaN	NaN	NaN	NaN	74.000	73.000	274.214	180.806	518.151	185.287	142.975	150.806	127.290	18.793
74.000	75.000	74.000	280.852	189.247	659.192	203.278	145.857	154.500	118.917	7.545	-0.241	0.000	0.195	75.000	74.000	303.300	201.070	659.192	205.141	161.892	184.950	115.104	8.672	8.454	0.000	0.000	NaN	NaN	NaN	NaN	NaN	NaN	NaN	NaN	NaN	NaN	NaN	NaN	NaN	75.000	74.000	261.750	179.840	659.192	187.408	148.324	157.762	122.007	18.923
75.000	76.000	75.000	290.812	199.888	657.407	205.295	136.900	148.632	119.454	7.618	0.073	0.000	0.064	76.000	75.000	282.966	197.030	657.407	202.481	168.282	187.615	146.966	7.965	-0.707	-0.367	0.062	NaN	NaN	NaN	NaN	NaN	NaN	NaN	NaN	NaN	NaN	NaN	NaN	NaN	76.000	75.000	259.536	183.729	657.407	187.854	151.062	162.609	119.542	19.229
76.000	77.000	76.000	310.667	202.810	659.430	209.132	144.393	154.421	117.294	7.645	0.027	0.000	0.000	77.000	76.000	282.226	209.873	659.430	201.853	172.000	200.062	161.305	7.705	-0.260	-0.411	-0.164	NaN	NaN	NaN	NaN	NaN	NaN	NaN	NaN	NaN	NaN	NaN	NaN	NaN	77.000	76.000	274.100	185.351	659.430	188.625	146.935	160.789	124.807	19.343
77.000	78.000	77.000	269.556	175.194	655.009	168.990	143.519	155.154	117.441	5.234	-2.411	0.065	2.009	78.000	77.000	333.567	239.057	655.009	209.213	181.441	215.938	154.637	7.954	0.249	-0.390	-0.699	NaN	NaN	NaN	NaN	NaN	NaN	NaN	NaN	NaN	NaN	NaN	NaN	NaN	78.000	77.000	283.600	189.011	655.009	189.005	146.029	160.750	131.387	19.298
78.000	79.000	78.000	267.143	170.523	654.361	172.416	145.433	158.400	117.477	5.272	0.038	0.000	0.000	79.000	78.000	317.667	277.691	654.361	204.077	175.094	206.062	168.350	7.515	-0.439	-0.592	-0.156	NaN	NaN	NaN	NaN	NaN	NaN	NaN	NaN	NaN	NaN	NaN	NaN	NaN	79.000	78.000	277.867	181.021	654.361	187.994	151.062	166.176	131.993	18.976
79.000	80.000	79.000	271.903	191.913	654.318	170.708	145.821	152.500	119.534	5.513	0.241	-0.065	-0.327	80.000	79.000	305.148	208.151	654.318	197.753	169.875	210.214	137.352	6.998	-0.517	-0.205	0.325	NaN	NaN	NaN	NaN	NaN	NaN	NaN	NaN	NaN	NaN	NaN	NaN	NaN	80.000	79.000	294.034	173.628	654.318	190.925	141.912	149.962	126.948	18.854
80.000	81.000	80.000	252.138	178.583	659.877	168.848	141.700	155.353	116.815	5.670	0.157	0.065	-0.065	81.000	80.000	309.562	217.220	659.877	197.429	173.257	219.125	130.293	7.098	0.100	-0.060	-0.085	NaN	NaN	NaN	NaN	NaN	NaN	NaN	NaN	NaN	NaN	NaN	NaN	NaN	81.000	80.000	260.467	172.287	659.877	187.241	154.719	168.714	130.908	18.318
81.000	82.000	81.000	248.655	171.274	655.989	164.681	135.871	148.500	117.896	5.689	0.019	-0.002	0.000	82.000	81.000	297.553	205.550	655.989	195.219	168.212	205.714	132.524	6.922	-0.176	-0.085	0.120	NaN	NaN	NaN	NaN	NaN	NaN	NaN	NaN	NaN	NaN	NaN	NaN	NaN	82.000	81.000	248.778	163.606	655.989	182.554	144.562	152.609	129.916	17.128
82.000	83.000	82.000	254.265	163.643	652.558	171.369	144.071	155.000	117.080	5.670	-0.019	0.002	0.000	83.000	82.000	299.818	202.258	652.558	196.390	176.000	210.133	126.797	6.757	-0.165	-0.024	0.024	NaN	NaN	NaN	NaN	NaN	NaN	NaN	NaN	NaN	NaN	NaN	NaN	NaN	83.000	82.000	254.786	168.510	652.558	185.374	151.034	161.529	118.452	18.077
83.000	84.000	83.000	239.556	168.602	649.404	163.348	137.036	150.769	118.248	5.540	-0.130	0.000	0.130	84.000	83.000	311.333	209.804	649.404	196.255	177.412	209.684	132.309	6.684	-0.073	-0.084	-0.000	NaN	NaN	NaN	NaN	NaN	NaN	NaN	NaN	NaN	NaN	NaN	NaN	NaN	84.000	83.000	232.185	164.646	649.404	184.020	162.091	176.857	124.459	18.502
84.000	85.000	84.000	258.600	168.221	658.410	169.814	141.640	146.842	116.403	5.832	0.292	0.000	-0.128	85.000	84.000	313.167	207.753	658.410	195.388	173.243	214.812	132.152	6.611	-0.073	-0.084	0.023	NaN	NaN	NaN	NaN	NaN	NaN	NaN	NaN	NaN	NaN	NaN	NaN	NaN	85.000	84.000	270.815	178.448	658.410	185.777	171.242	183.238	130.408	18.789
85.000	86.000	85.000	266.125	172.229	655.919	174.786	142.828	151.450	117.423	5.751	-0.081	-0.065	-0.065	86.000	85.000	294.903	203.828	655.919	199.960	183.686	227.263	131.942	6.481	-0.130	-0.061	0.061	NaN	NaN	NaN	NaN	NaN	NaN	NaN	NaN	NaN	NaN	NaN	NaN	NaN	86.000	85.000	262.519	200.522	655.919	187.386	173.389	190.783	133.628	18.651
86.000	87.000	86.000	232.862	182.113	648.277	168.929	143.250	154.385	115.243	5.889	0.138	0.128	-0.002	87.000	86.000	309.871	209.465	648.277	200.845	185.686	225.000	135.732	6.416	-0.065	-0.061	-0.061	NaN	NaN	NaN	NaN	NaN	NaN	NaN	NaN	NaN	NaN	NaN	NaN	NaN	87.000	86.000	220.741	149.455	648.277	178.278	174.647	206.667	127.972	15.406
87.000	88.000	87.000	230.103	167.863	650.487	170.754	148.133	161.250	119.572	5.640	-0.249	-0.130	0.066	88.000	87.000	305.103	217.103	650.487	203.935	180.639	220.450	135.239	6.278	-0.138	-0.121	-0.061	NaN	NaN	NaN	NaN	NaN	NaN	NaN	NaN	NaN	NaN	NaN	NaN	NaN	88.000	87.000	244.774	163.190	650.487	188.700	173.971	192.778	128.940	17.468
88.000	89.000	88.000	242.240	181.633	645.440	177.792	148.407	159.533	120.135	5.770	0.130	7.831E-4	-0.129	89.000	88.000	287.600	214.245	645.440	199.218	172.324	209.250	137.093	6.213	-0.065	-0.061	0.023	NaN	NaN	NaN	NaN	NaN	NaN	NaN	NaN	NaN	NaN	NaN	NaN	NaN	89.000	88.000	232.097	155.105	645.440	176.907	174.853	214.583	127.824	15.379
89.000	90.000	89.000	240.103	170.391	653.970	181.416	144.207	157.857	119.948	5.732	-0.038	0.000	0.130	90.000	89.000	311.133	216.832	653.970	206.752	182.972	225.750	139.669	6.121	-0.092	-0.205	-0.061	NaN	NaN	NaN	NaN	NaN	NaN	NaN	NaN	NaN	NaN	NaN	NaN	NaN	90.000	89.000	249.800	176.309	653.970	188.463	165.618	187.000	124.840	17.912
90.000	91.000	90.000	235.645	151.025	649.807	169.450	143.346	151.625	119.382	4.638	-1.094	-0.002	1.036	91.000	90.000	322.759	221.788	649.807	207.766	171.471	202.609	132.414	6.094	-0.027	-0.022	-0.061	NaN	NaN	NaN	NaN	NaN	NaN	NaN	NaN	NaN	NaN	NaN	NaN	NaN	91.000	90.000	248.939	179.660	649.807	189.153	172.618	190.455	124.831	17.671
91.000	92.000	91.000	250.438	162.865	652.874	175.745	143.655	150.762	117.143	4.955	0.317	0.000	-0.389	92.000	91.000	336.519	215.914	652.874	209.837	164.219	199.667	132.522	5.983	-0.111	-0.061	0.083	NaN	NaN	NaN	NaN	NaN	NaN	NaN	NaN	NaN	NaN	NaN	NaN	NaN	92.000	91.000	258.310	176.611	652.874	190.043	167.800	187.524	125.417	17.598
92.000	93.000	92.000	242.222	176.758	650.013	180.322	142.519	153.062	118.885	5.250	0.295	0.000	-0.197	93.000	92.000	320.677	260.598	650.013	212.177	142.036	166.929	132.855	6.256	0.273	0.024	-0.193	NaN	NaN	NaN	NaN	NaN	NaN	NaN	NaN	NaN	NaN	NaN	NaN	NaN	93.000	92.000	246.710	176.726	650.013	192.293	172.059	189.000	127.264	17.579
93.000	94.000	93.000	243.444	172.427	652.748	169.556	142.867	154.118	117.812	5.150	-0.100	0.003	-0.065	94.000	93.000	326.000	215.133	652.748	216.085	142.071	156.000	122.634	6.064	-0.192	-0.000	0.107	NaN	NaN	NaN	NaN	NaN	NaN	NaN	NaN	NaN	NaN	NaN	NaN	NaN	94.000	93.000	260.828	175.546	652.748	191.676	177.182	209.778	127.099	17.552
94.000	95.000	94.000	229.630	182.752	658.115	172.323	141.296	148.450	115.615	5.486	0.336	0.063	-0.325	95.000	94.000	342.853	246.455	658.115	224.202	149.300	167.769	122.286	6.500	0.436	-0.000	-0.253	NaN	NaN	NaN	NaN	NaN	NaN	NaN	NaN	NaN	NaN	NaN	NaN	NaN	95.000	94.000	253.667	183.352	658.115	192.643	186.324	215.688	130.480	17.506
95.000	96.000	95.000	226.552	183.943	657.357	175.098	147.808	166.571	119.710	5.846	0.360	-0.065	-0.327	96.000	95.000	318.097	228.168	657.357	226.456	143.033	167.364	121.558	6.362	-0.138	-0.000	0.145	NaN	NaN	NaN	NaN	NaN	NaN	NaN	NaN	NaN	NaN	NaN	NaN	NaN	96.000	95.000	268.867	189.184	657.357	194.507	173.676	197.316	128.938	17.801
96.000	97.000	96.000	238.100	180.110	650.253	173.263	145.968	159.286	120.006	6.347	0.501	0.000	-0.453	97.000	96.000	280.091	197.391	650.253	223.982	150.200	171.286	120.979	5.624	-0.739	-0.000	0.640	NaN	NaN	NaN	NaN	NaN	NaN	NaN	NaN	NaN	NaN	NaN	NaN	NaN	97.000	96.000	235.931	163.446	650.253	184.722	173.312	198.375	132.115	15.463
97.000	98.000	97.000	240.032	178.028	657.776	172.878	149.357	163.400	119.642	6.450	0.103	0.000	-0.130	98.000	97.000	312.812	223.160	657.776	228.778	136.250	151.500	122.397	6.373	0.750	0.061	-0.616	NaN	NaN	NaN	NaN	NaN	NaN	NaN	NaN	NaN	NaN	NaN	NaN	NaN	98.000	97.000	269.000	185.362	657.776	193.467	175.152	197.778	128.306	17.533
98.000	99.000	98.000	235.759	169.673	655.285	175.840	146.000	155.474	118.973	6.355	-0.095	0.000	0.130	99.000	98.000	240.519	175.409	655.285	205.041	144.033	165.286	121.726	4.047	-2.327	-0.063	1.837	NaN	NaN	NaN	NaN	NaN	NaN	NaN	NaN	NaN	NaN	NaN	NaN	NaN	99.000	98.000	274.379	189.176	655.285	195.866	169.697	191.333	128.959	17.468
99.000	100.000	99.000	310.567	200.510	655.923	182.638	144.345	148.792	119.428	7.124	0.769	0.000	-0.652	100.000	99.000	241.444	184.305	655.923	207.936	142.700	159.176	123.621	4.165	0.119	-0.062	-0.162	NaN	NaN	NaN	NaN	NaN	NaN	NaN	NaN	NaN	NaN	NaN	NaN	NaN	100.000	99.000	234.767	163.124	655.923	185.280	172.531	193.611	125.007	15.877
100.000	101.000	100.000	299.613	197.709	653.221	179.493	140.643	155.083	119.151	7.162	0.038	0.000	-0.066	101.000	100.000	255.148	194.110	653.221	210.709	141.000	159.706	121.115	4.479	0.314	-0.000	-0.247	NaN	NaN	NaN	NaN	NaN	NaN	NaN	NaN	NaN	NaN	NaN	NaN	NaN	101.000	100.000	236.138	159.826	653.221	184.598	168.594	189.812	127.033	15.601
101.000	102.000	101.000	272.182	186.471	649.313	176.397	141.759	151.875	117.789	7.062	-0.100	0.000	0.066	102.000	101.000	246.074	195.733	649.313	207.564	143.067	157.000	120.424	4.495	0.016	-0.022	-0.043	NaN	NaN	NaN	NaN	NaN	NaN	NaN	NaN	NaN	NaN	NaN	NaN	NaN	102.000	101.000	243.862	160.463	649.313	186.234	167.750	187.778	127.189	15.804
102.000	103.000	102.000	241.815	170.989	649.870	170.939	138.929	149.176	117.932	6.580	-0.482	0.000	0.386	103.000	102.000	271.143	201.557	649.870	206.101	139.767	162.273	119.797	4.763	0.268	0.023	-0.229	NaN	NaN	NaN	NaN	NaN	NaN	NaN	NaN	NaN	NaN	NaN	NaN	NaN	103.000	102.000	244.100	162.495	649.870	187.368	156.200	174.125	123.753	15.915
103.000	104.000	103.000	240.556	172.347	649.744	174.356	141.357	156.467	115.311	6.477	-0.103	0.000	0.065	104.000	103.000	307.806	201.615	649.744	208.396	144.966	162.000	120.743	5.077	0.314	-0.000	-0.229	NaN	NaN	NaN	NaN	NaN	NaN	NaN	NaN	NaN	NaN	NaN	NaN	NaN	104.000	103.000	249.933	165.147	649.744	187.075	170.697	211.357	130.597	15.950
104.000	105.000	104.000	215.581	162.394	647.762	182.481	144.926	162.889	132.521	5.602	-0.875	-0.585	0.387	105.000	104.000	331.806	223.761	647.762	216.734	155.419	176.786	120.483	5.352	0.276	-0.023	-0.350	NaN	NaN	NaN	NaN	NaN	NaN	NaN	NaN	NaN	NaN	NaN	NaN	NaN	105.000	104.000	244.367	167.429	647.762	186.449	171.406	198.385	130.939	15.812
105.000	106.000	105.000	268.074	184.146	650.252	188.725	151.194	165.000	137.155	5.437	-0.165	-0.586	-0.519	106.000	105.000	293.189	191.583	650.252	190.685	143.233	160.471	121.422	4.966	-0.387	0.023	0.579	NaN	NaN	NaN	NaN	NaN	NaN	NaN	NaN	NaN	NaN	NaN	NaN	NaN	106.000	105.000	252.200	168.408	650.252	188.965	167.000	209.545	130.370	15.996
106.000	107.000	106.000	239.645	174.592	651.112	176.251	149.000	158.450	125.125	5.204	-0.233	-0.065	0.323	107.000	106.000	282.733	188.367	651.112	193.559	144.194	162.824	121.303	4.882	-0.084	-0.023	-0.084	NaN	NaN	NaN	NaN	NaN	NaN	NaN	NaN	NaN	NaN	NaN	NaN	NaN	107.000	106.000	247.267	167.276	651.112	188.810	174.758	186.320	125.743	15.774
107.000	108.000	107.000	240.724	172.657	647.881	181.151	157.000	173.200	127.669	4.928	-0.276	-0.195	-0.068	108.000	107.000	277.138	187.337	647.881	190.963	145.469	156.083	121.553	4.901	0.019	-0.000	-0.061	NaN	NaN	NaN	NaN	NaN	NaN	NaN	NaN	NaN	NaN	NaN	NaN	NaN	108.000	107.000	258.750	169.990	647.881	189.847	168.000	190.688	126.986	15.904
108.000	109.000	108.000	249.412	186.459	651.632	180.635	155.300	168.150	127.821	5.242	0.314	-0.130	-0.258	109.000	108.000	302.394	217.396	651.632	193.538	142.667	165.455	120.412	5.574	0.674	-0.000	-0.579	NaN	NaN	NaN	NaN	NaN	NaN	NaN	NaN	NaN	NaN	NaN	NaN	NaN	109.000	108.000	254.633	175.633	651.632	190.001	172.125	202.000	122.421	16.007
109.000	110.000	109.000	223.759	177.690	648.957	177.390	159.645	176.250	121.422	4.963	-0.279	0.000	0.195	110.000	109.000	336.367	246.846	648.957	205.031	152.969	171.562	119.351	6.118	0.544	-0.000	-0.486	NaN	NaN	NaN	NaN	NaN	NaN	NaN	NaN	NaN	NaN	NaN	NaN	NaN	110.000	109.000	261.103	174.809	648.957	189.282	163.531	187.625	122.647	16.026
110.000	111.000	110.000	203.548	148.217	643.226	175.197	146.100	161.176	123.325	3.961	-1.002	0.000	0.976	111.000	110.000	323.656	213.921	643.226	201.547	149.806	174.462	121.615	6.007	-0.111	-0.000	0.085	NaN	NaN	NaN	NaN	NaN	NaN	NaN	NaN	NaN	NaN	NaN	NaN	NaN	111.000	110.000	245.156	170.832	643.226	185.675	165.219	188.778	121.647	15.923
111.000	112.000	111.000	234.034	183.874	647.598	189.860	152.929	171.500	122.633	4.879	0.918	0.000	-0.912	112.000	111.000	313.548	220.360	647.598	202.560	151.677	170.167	120.615	6.118	0.111	-0.000	-0.085	NaN	NaN	NaN	NaN	NaN	NaN	NaN	NaN	NaN	NaN	NaN	NaN	NaN	112.000	111.000	269.700	179.674	647.598	189.011	159.688	173.900	122.131	16.386
112.000	113.000	112.000	225.903	168.904	647.431	185.687	154.429	172.812	123.574	4.500	-0.379	0.000	0.326	113.000	112.000	304.121	224.545	647.431	200.131	147.031	169.091	122.682	6.256	0.138	-0.000	-0.085	NaN	NaN	NaN	NaN	NaN	NaN	NaN	NaN	NaN	NaN	NaN	NaN	NaN	113.000	112.000	257.812	181.396	647.431	188.011	157.562	176.706	124.758	16.302
113.000	114.000	113.000	237.370	165.052	651.367	185.020	160.821	176.056	122.818	4.427	-0.073	0.000	0.065	114.000	113.000	336.857	243.489	651.367	205.075	142.552	152.952	121.573	6.543	0.287	0.026	-0.290	NaN	NaN	NaN	NaN	NaN	NaN	NaN	NaN	NaN	NaN	NaN	NaN	NaN	114.000	113.000	254.097	176.130	651.367	187.402	159.879	177.800	128.170	15.896
114.000	115.000	114.000	228.481	166.670	651.999	189.701	160.267	175.667	124.658	4.481	0.054	0.000	0.000	115.000	114.000	329.290	234.287	651.999	209.582	154.250	167.947	120.769	6.386	-0.157	-0.025	0.025	NaN	NaN	NaN	NaN	NaN	NaN	NaN	NaN	NaN	NaN	NaN	NaN	NaN	115.000	114.000	258.448	180.000	651.999	188.728	154.161	181.455	125.793	16.080
115.000	116.000	115.000	225.667	171.838	649.142	186.854	151.182	165.750	123.810	4.584	0.103	0.000	-0.130	116.000	115.000	340.394	238.241	649.142	211.288	158.000	180.214	123.507	6.505	0.119	-0.032	-0.113	NaN	NaN	NaN	NaN	NaN	NaN	NaN	NaN	NaN	NaN	NaN	NaN	NaN	116.000	115.000	264.633	184.056	649.142	189.500	159.516	179.286	126.500	16.088
116.000	117.000	116.000	252.630	172.170	649.040	192.383	146.071	153.812	123.779	4.638	0.054	0.065	-0.067	117.000	116.000	339.216	237.020	649.040	216.465	151.733	179.364	121.575	6.700	0.195	0.059	-0.000	NaN	NaN	NaN	NaN	NaN	NaN	NaN	NaN	NaN	NaN	NaN	NaN	NaN	117.000	116.000	259.600	181.011	649.040	190.225	161.909	191.077	128.013	15.812
117.000	118.000	117.000	257.222	184.283	647.186	195.432	147.656	172.750	123.013	4.787	0.149	-0.065	-0.130	118.000	117.000	328.406	227.255	647.186	204.407	147.656	168.833	123.353	6.459	-0.241	-0.026	0.085	NaN	NaN	NaN	NaN	NaN	NaN	NaN	NaN	NaN	NaN	NaN	NaN	NaN	118.000	117.000	269.935	188.137	647.186	190.894	164.500	196.455	130.553	15.763
118.000	119.000	118.000	268.828	204.526	645.446	198.154	147.700	158.050	120.939	5.239	0.452	0.000	-0.324	119.000	118.000	332.111	215.043	645.446	203.891	143.656	158.000	121.355	6.478	0.019	-0.000	0.085	NaN	NaN	NaN	NaN	NaN	NaN	NaN	NaN	NaN	NaN	NaN	NaN	NaN	119.000	118.000	271.971	185.396	645.446	190.694	159.765	181.000	128.660	15.663
119.000	120.000	119.000	228.793	166.410	643.196	181.573	146.143	160.467	121.507	4.221	-1.018	0.000	0.837	120.000	119.000	311.226	215.449	643.196	202.608	147.062	162.053	120.373	6.275	-0.203	-0.000	0.145	NaN	NaN	NaN	NaN	NaN	NaN	NaN	NaN	NaN	NaN	NaN	NaN	NaN	120.000	119.000	265.400	185.552	643.196	189.399	166.971	193.533	128.895	15.357
120.000	121.000	120.000	242.759	176.147	640.827	183.322	149.867	159.700	120.625	4.362	0.141	0.000	-0.195	121.000	120.000	299.909	204.755	640.827	201.889	149.179	171.333	122.007	6.175	-0.100	-0.000	0.109	NaN	NaN	NaN	NaN	NaN	NaN	NaN	NaN	NaN	NaN	NaN	NaN	NaN	121.000	120.000	246.733	177.794	640.827	189.317	165.933	188.000	127.099	15.135
[truncated: 42 more columns]
