# Supplementary material for: Filopodyan: An open-source pipeline for the analysis of filopodia
Source: J Cell Biol. 2017 Oct 2;216(10):3405–22. doi: 10.1083/jcb.201705113 (PMC5626553; doi:10.1083/jcb.201705113)
Supplement: Data tables (ZIP file) [file JCB_201705113_DataS1.zip › Data Tables/Fig3-4_Control-dataset/CTRL_RENYI2-6_ED4_v20170201/s11_NeonCyto_GC1b_1_tif Bodies.txt]

T	X	Y	Mean	StdDev	Frame Background	Boundary Background
1.000	22.360	7.540	405.264	184.914	106.020	134.210
2.000	22.360	7.605	388.352	179.521	105.658	132.267
3.000	22.360	7.540	389.469	178.024	105.790	132.268
4.000	22.490	7.475	386.716	176.125	105.582	131.380
5.000	22.425	7.410	384.304	174.686	105.720	131.287
6.000	20.995	6.045	393.249	174.327	105.739	131.797
7.000	20.995	5.980	395.769	173.133	105.764	131.607
8.000	20.930	5.590	406.592	170.097	105.809	130.958
9.000	22.425	7.280	392.047	173.769	105.774	130.636
10.000	22.360	7.215	392.190	171.957	105.747	130.369
11.000	22.425	7.215	391.147	173.388	105.775	130.382
12.000	21.255	6.175	395.945	171.467	105.793	130.154
13.000	20.995	5.980	399.070	170.904	105.792	130.165
14.000	21.125	6.045	404.439	169.625	105.817	130.364
15.000	20.995	5.525	407.625	168.169	105.914	130.910
16.000	20.930	5.590	409.495	167.859	105.847	130.698
17.000	21.060	5.980	408.651	166.252	105.822	130.784
18.000	20.930	5.980	405.910	163.853	105.862	130.488
19.000	21.060	5.980	407.662	163.129	105.907	131.031
20.000	21.775	6.760	401.495	163.680	105.893	130.160
21.000	21.060	5.980	407.250	161.779	105.850	130.267
22.000	20.865	5.590	407.514	160.332	105.822	130.292
23.000	21.645	6.565	404.646	158.916	105.890	131.070
24.000	21.515	6.435	404.367	159.669	105.875	130.973
25.000	21.580	5.590	409.523	159.667	105.862	131.415
26.000	21.515	5.525	410.627	162.669	105.843	131.075
27.000	21.645	6.110	409.435	159.652	105.855	131.178
28.000	21.710	5.395	409.846	160.958	105.890	131.196
29.000	21.775	5.980	404.112	155.964	105.851	131.007
30.000	21.645	5.980	405.253	155.127	105.854	130.966
31.000	21.840	5.915	406.321	158.755	105.797	131.004
32.000	21.840	5.785	411.519	155.826	105.979	131.304
33.000	21.905	5.655	406.814	158.294	105.944	130.396
34.000	21.905	5.525	400.684	155.445	105.914	129.712
35.000	21.710	5.460	401.947	153.889	105.912	129.440
36.000	21.905	5.330	398.994	149.956	105.966	129.993
37.000	21.840	5.330	399.737	154.975	105.873	128.921
38.000	21.775	5.265	405.866	155.526	105.930	129.158
39.000	21.775	5.265	406.120	154.890	105.964	129.125
40.000	21.710	5.395	409.340	154.365	105.937	129.150
41.000	21.580	5.330	410.611	155.004	105.883	128.527
42.000	21.645	5.655	417.128	155.978	105.959	128.693
43.000	21.710	5.265	419.731	159.782	105.920	128.184
44.000	21.840	5.265	421.662	161.826	106.007	128.174
45.000	21.840	5.200	422.953	164.053	106.071	128.301
46.000	21.840	5.200	425.849	160.509	106.065	128.392
47.000	21.840	5.330	422.519	163.856	106.114	128.447
48.000	21.905	5.395	420.539	165.436	106.102	128.459
49.000	21.710	5.330	419.324	164.684	106.040	127.937
50.000	21.970	5.265	422.334	166.508	106.052	128.041
51.000	22.035	5.330	419.606	169.828	106.088	127.904
52.000	22.035	5.330	416.717	170.108	106.052	127.996
53.000	22.100	5.200	424.212	170.954	106.027	127.573
54.000	21.970	5.395	417.848	171.687	106.143	128.091
55.000	21.970	5.265	423.390	170.770	106.138	128.220
56.000	22.100	5.590	416.189	172.464	106.133	128.053
57.000	21.970	5.265	418.586	171.412	106.145	127.854
58.000	21.840	5.265	421.708	169.956	106.216	128.381
59.000	21.905	5.720	420.137	171.263	106.243	128.376
60.000	21.775	5.655	421.344	170.209	106.223	128.124
61.000	21.840	5.525	424.785	167.988	106.343	128.684
62.000	21.840	5.590	423.467	167.766	106.344	128.814
63.000	21.710	5.720	418.639	169.165	106.384	128.967
64.000	21.840	5.460	423.701	171.157	106.416	129.309
65.000	21.840	5.330	416.621	169.723	106.365	129.216
66.000	22.100	5.330	418.306	169.299	106.405	129.404
67.000	21.905	5.785	415.354	166.775	106.432	129.443
68.000	21.970	5.785	416.441	164.168	106.284	129.480
69.000	22.360	5.785	410.637	162.922	106.377	129.310
70.000	22.555	5.785	411.404	160.592	106.459	129.532
71.000	22.360	5.785	412.910	161.430	106.431	129.298
72.000	22.035	5.915	409.882	160.574	106.364	129.092
73.000	22.100	6.240	412.097	161.380	106.398	129.546
74.000	22.035	6.175	417.515	159.302	106.414	129.719
75.000	22.165	6.175	418.074	159.136	106.450	129.878
76.000	22.425	6.175	418.381	159.404	106.409	129.683
77.000	22.360	6.175	421.725	157.948	106.390	129.312
78.000	22.490	6.370	424.353	158.422	106.466	129.946
79.000	22.620	6.370	423.519	156.603	106.401	129.695
80.000	22.490	6.240	422.154	155.589	106.499	130.212
81.000	22.490	6.305	419.742	153.819	106.450	130.088
82.000	22.490	6.305	419.284	152.521	106.488	130.224
83.000	22.490	6.370	422.060	152.383	106.483	130.290
84.000	22.555	6.240	424.146	151.083	106.568	130.546
85.000	22.750	6.305	425.218	149.314	106.524	130.363
86.000	22.620	6.240	426.012	147.413	106.548	130.632
87.000	22.620	6.305	421.033	150.261	106.457	130.288
88.000	22.555	6.240	427.204	150.598	106.508	130.773
89.000	22.555	6.305	421.735	152.394	106.491	130.363
90.000	22.555	6.370	429.912	150.094	106.505	131.106
91.000	22.685	6.825	420.582	151.308	106.463	131.063
92.000	22.685	6.955	418.751	151.319	106.452	131.017
93.000	22.620	6.110	426.364	150.874	106.490	131.554
94.000	22.620	6.955	422.747	152.515	106.490	131.530
95.000	22.750	7.085	427.286	151.676	106.580	132.276
96.000	22.490	6.955	426.418	151.975	106.529	132.145
97.000	22.555	7.020	429.206	153.169	106.609	132.434
98.000	22.425	7.020	430.915	154.862	106.531	132.211
99.000	22.360	6.890	433.034	158.216	106.507	132.253
100.000	22.360	6.825	428.712	158.092	106.484	132.099
101.000	22.230	6.760	428.077	153.994	106.529	132.240
102.000	22.230	6.760	429.131	154.236	106.513	132.113
103.000	22.035	6.565	433.564	154.573	106.531	132.447
104.000	21.970	6.500	434.420	156.237	106.506	133.328
105.000	21.905	6.500	436.893	156.922	106.423	132.951
106.000	22.035	6.565	442.008	160.471	106.434	133.192
107.000	22.100	6.435	445.049	158.796	106.514	133.688
108.000	21.970	6.370	438.816	158.521	106.513	133.030
109.000	21.970	6.370	436.887	158.738	106.571	133.150
110.000	21.970	6.370	436.764	157.897	106.549	133.072
111.000	21.840	6.435	430.978	159.364	106.474	132.394
112.000	22.035	6.370	430.432	157.449	106.462	132.283
113.000	22.035	6.240	428.653	159.875	106.483	131.952
114.000	22.295	6.695	426.508	159.024	106.477	132.294
115.000	22.425	6.890	427.715	156.160	106.484	132.481
116.000	22.360	6.890	422.216	156.358	106.456	132.241
117.000	22.425	6.890	421.426	152.763	106.442	132.253
118.000	22.360	6.890	413.383	152.945	106.243	130.750
119.000	22.490	6.955	410.477	151.330	106.352	130.419
120.000	22.555	7.020	407.652	151.266	106.312	131.354
121.000	22.555	7.085	409.475	148.191	106.325	132.174
