# Supplementary material for: Filopodyan: An open-source pipeline for the analysis of filopodia
Source: J Cell Biol. 2017 Oct 2;216(10):3405–22. doi: 10.1083/jcb.201705113 (PMC5626553; doi:10.1083/jcb.201705113)
Supplement: Data tables (ZIP file) [file JCB_201705113_DataS1.zip › Data Tables/Fig3-4_Control-dataset/CTRL_RENYI2-6_ED4_v20170201/s11_NeonCyto_GC1b_1_tif Coordinates.txt]

	dT	T (0)	Base X (0)	Base Y (0)	Tip X (0)	Tip Y (0)	||[body,base]|| (0)	||[base,tip]|| (0)	||[base,tip]|| : [body,base] (0)	[base,tip] ? [body,base] (0)	?||[base,tip]|| : [body,base] (0)	||[tip(t-1),tip(t)]|| : [base,tip] (0)	||[base(t-1),base(t)]|| : [base,tip] (0)	T (1)	Base X (1)	Base Y (1)	Tip X (1)	Tip Y (1)	||[body,base]|| (1)	||[base,tip]|| (1)	||[base,tip]|| : [body,base] (1)	[base,tip] ? [body,base] (1)	?||[base,tip]|| : [body,base] (1)	||[tip(t-1),tip(t)]|| : [base,tip] (1)	||[base(t-1),base(t)]|| : [base,tip] (1)	T (2)	Base X (2)	Base Y (2)	Tip X (2)	Tip Y (2)	||[body,base]|| (2)	||[base,tip]|| (2)	||[base,tip]|| : [body,base] (2)	[base,tip] ? [body,base] (2)	?||[base,tip]|| : [body,base] (2)	||[tip(t-1),tip(t)]|| : [base,tip] (2)	||[base(t-1),base(t)]|| : [base,tip] (2)
1	0.000	1.000	26.975	6.630	32.695	10.335	4.704	6.815	4.895	23.026	NaN	NaN	NaN	1.000	23.270	10.270	25.610	20.215	2.878	10.217	10.175	29.279	NaN	NaN	NaN	6.000	27.170	11.765	30.420	14.365	8.417	4.162	4.151	34.941	NaN	NaN	NaN
2	1.000	2.000	26.975	6.630	32.890	10.530	4.717	7.085	4.981	23.495	0.086	0.270	NaN	2.000	23.400	10.790	25.610	20.475	3.350	9.934	9.893	33.145	-0.282	0.253	0.536	7.000	27.105	11.700	30.485	14.495	8.370	4.386	4.378	36.639	0.227	0.133	-0.092
3	2.000	3.000	26.910	6.565	33.150	10.790	4.653	7.536	5.216	24.273	0.235	0.361	-0.090	3.000	23.530	11.180	25.675	20.670	3.823	9.729	9.691	37.053	-0.201	0.205	0.409	8.000	24.895	9.815	31.070	15.080	5.794	8.115	8.065	46.729	3.687	0.825	-2.905
4	3.000	4.000	26.975	6.630	33.410	10.985	4.564	7.770	5.517	25.181	0.301	0.325	0.090	4.000	23.725	11.440	25.675	20.995	4.153	9.752	9.703	40.294	0.011	0.318	0.294	9.000	29.965	14.235	31.265	15.145	10.258	1.587	1.573	16.131	-6.492	0.197	6.688
5	4.000	5.000	26.975	6.630	33.605	11.115	4.616	8.005	5.777	26.668	0.259	0.234	NaN	5.000	23.725	11.505	25.675	21.320	4.296	10.007	9.945	42.727	0.242	0.319	0.064	10.000	29.900	14.170	31.135	15.080	10.258	1.534	1.525	15.641	-0.048	-0.143	-0.091
6	5.000	6.000	27.105	6.695	33.865	11.310	6.144	8.185	7.210	44.303	1.433	0.325	0.144	6.000	23.725	11.570	25.805	21.580	6.163	10.224	9.896	60.984	-0.049	0.281	0.064	11.000	29.900	14.170	31.135	15.015	10.210	1.496	1.480	15.109	-0.045	-0.037	NaN
7	6.000	7.000	26.975	6.630	34.060	11.440	6.015	8.563	7.563	45.495	0.353	0.234	-0.144	7.000	23.595	11.245	26.000	21.905	5.872	10.928	10.623	62.378	0.727	0.360	-0.346	12.000	27.495	12.025	31.005	15.080	8.553	4.653	4.650	39.774	3.170	-0.055	-3.222
8	7.000	8.000	27.105	6.630	34.320	11.635	6.262	8.781	7.946	49.758	0.383	0.325	0.107	8.000	23.660	11.050	26.000	22.100	6.104	11.295	10.930	66.721	0.307	0.191	-0.177	13.000	27.170	11.700	31.070	15.015	8.417	5.119	5.114	43.044	0.464	0.007	-0.458
9	8.000	9.000	26.910	6.500	34.580	11.830	4.552	9.340	6.643	30.243	-1.303	0.325	-0.234	9.000	23.595	10.985	26.065	22.165	3.885	11.450	11.405	44.312	0.475	0.077	-0.077	14.000	27.365	11.895	31.070	14.950	8.553	4.802	4.792	40.991	-0.321	-0.041	0.275
10	9.000	10.000	26.975	6.500	34.840	11.960	4.670	9.574	6.936	32.393	0.293	0.288	0.053	10.000	23.530	10.530	26.065	22.295	3.515	12.035	11.938	41.967	0.533	0.127	-0.458	15.000	25.220	10.010	30.875	14.885	6.162	7.466	7.426	45.757	2.634	-0.190	-2.855
11	10.000	11.000	27.300	6.630	35.100	11.960	4.910	9.447	7.109	34.907	0.173	0.215	0.342	11.000	23.530	10.920	26.065	22.425	3.866	11.781	11.750	45.427	-0.188	0.127	0.381	16.000	26.195	10.920	30.875	14.885	7.492	6.134	6.110	45.774	-1.316	NaN	1.332
12	11.000	12.000	27.235	6.695	35.295	11.895	6.003	9.592	8.480	50.903	1.371	0.129	-0.019	12.000	23.530	11.310	26.130	22.620	5.616	11.605	11.394	63.992	-0.356	0.205	0.380	17.000	27.105	11.635	30.615	14.755	8.278	4.696	4.695	38.862	-1.415	-0.281	1.155
13	12.000	13.000	26.910	6.435	35.425	11.830	5.932	10.080	8.904	52.821	0.424	0.075	-0.414	13.000	23.465	10.855	26.130	22.750	5.465	12.190	11.815	64.571	0.421	0.127	-0.458	18.000	27.105	11.635	30.615	14.820	8.373	4.740	4.740	39.685	0.045	0.044	NaN
14	13.000	14.000	26.975	6.435	35.490	11.830	5.863	10.080	8.855	51.917	-0.049	0.055	0.055	14.000	23.530	11.115	26.195	23.010	5.611	12.190	11.889	66.717	0.074	0.268	0.268	19.000	27.170	11.700	30.485	14.755	8.370	4.508	4.508	37.729	-0.232	-0.140	0.092
15	14.000	15.000	27.040	6.565	35.490	11.895	6.134	9.991	9.231	56.623	0.376	0.035	0.124	15.000	23.465	10.920	26.195	23.335	5.934	12.712	12.425	73.722	0.535	0.317	-0.204	20.000	28.730	13.325	30.680	15.080	9.564	2.623	2.623	25.084	-1.885	0.362	2.247
16	15.000	16.000	26.845	6.370	35.360	11.895	5.966	10.150	9.164	54.676	-0.067	-0.109	-0.270	16.000	23.465	10.920	26.195	23.400	5.902	12.775	12.443	73.439	0.018	0.063	NaN	21.000	27.170	11.700	30.615	15.015	8.370	4.781	4.780	40.011	2.158	-0.092	-2.251
17	16.000	17.000	26.780	6.435	35.555	11.895	5.738	10.335	9.180	52.677	0.016	0.166	-0.021	17.000	23.400	10.725	26.130	23.465	5.291	13.029	12.634	66.840	0.191	0.050	-0.204	22.000	26.390	10.920	30.420	14.820	7.677	5.608	5.608	43.053	0.828	-0.276	-1.103
18	17.000	18.000	26.780	6.500	35.750	11.960	5.873	10.501	9.418	55.314	0.238	0.200	0.034	18.000	23.400	10.465	26.065	23.335	5.120	13.143	12.559	64.305	-0.075	-0.140	-0.255	23.000	28.340	12.805	30.355	14.690	9.152	2.759	2.759	25.253	-2.849	-0.136	2.712
19	18.000	19.000	27.105	6.695	35.880	12.090	6.087	10.301	9.348	56.902	-0.070	0.179	0.379	19.000	23.465	10.790	25.935	23.335	5.378	12.786	12.325	66.282	-0.234	-0.025	0.331	24.000	28.080	12.545	30.160	14.365	8.968	2.764	2.763	24.775	0.003	-0.361	-0.367
20	19.000	20.000	27.040	6.630	36.075	12.090	5.267	10.557	8.897	46.859	-0.450	0.167	-0.089	20.000	23.400	10.660	25.740	23.855	4.225	13.401	13.080	55.263	0.755	0.478	-0.139	25.000	26.390	10.985	29.900	14.170	7.228	4.740	4.713	34.066	1.951	-0.324	-2.300
21	20.000	21.000	26.715	6.500	36.205	12.285	5.679	11.114	9.980	56.674	1.082	0.212	-0.345	21.000	23.400	10.725	25.805	23.595	5.291	13.093	12.606	66.696	-0.474	-0.244	0.064	26.000	26.195	10.790	29.770	13.975	7.044	4.788	4.756	33.500	0.042	-0.227	-0.275
22	21.000	22.000	26.910	6.630	36.465	12.415	6.134	11.170	10.398	63.776	0.418	0.290	0.234	22.000	23.400	10.725	25.675	23.205	5.727	12.686	12.198	69.852	-0.409	-0.407	NaN	27.000	27.430	11.895	29.705	13.910	8.181	3.039	3.033	24.818	-1.722	-0.092	1.657
23	22.000	23.000	27.300	6.760	36.725	12.545	5.658	11.059	9.619	54.426	-0.779	0.290	0.400	23.000	23.335	10.140	25.740	22.815	3.954	12.901	12.487	49.378	0.289	-0.371	-0.587	28.000	25.935	10.465	29.705	13.845	6.600	5.063	5.010	33.065	1.977	-0.043	-2.068
24	23.000	24.000	27.430	6.825	36.920	12.610	5.928	11.114	9.850	58.390	0.231	0.200	0.145	24.000	23.270	9.945	25.675	22.360	3.924	12.646	12.180	47.797	-0.307	-0.459	-0.204	29.000	27.235	11.700	29.705	13.910	7.908	3.314	3.304	26.127	-1.706	0.043	1.792
25	24.000	25.000	28.015	7.280	37.050	12.675	6.653	10.523	10.109	67.258	0.259	0.145	0.736	25.000	23.465	10.595	25.740	21.970	5.348	11.600	11.447	61.220	-0.733	-0.370	0.676	30.000	27.170	11.700	29.770	13.910	7.953	3.412	3.396	27.006	0.092	0.050	-0.050
26	25.000	26.000	28.210	7.410	37.180	12.870	6.955	10.501	10.114	70.346	0.005	0.212	0.234	26.000	23.400	10.335	25.740	21.775	5.166	11.677	11.505	59.437	0.058	-0.191	-0.268	31.000	26.975	11.505	29.900	13.910	7.591	3.787	3.750	28.464	0.354	0.100	-0.274
27	26.000	27.000	28.275	7.475	37.375	13.065	6.769	10.680	10.040	67.963	-0.074	0.268	0.089	27.000	23.335	9.880	25.675	21.580	4.131	11.932	11.634	48.064	0.128	-0.204	-0.459	32.000	26.650	11.245	30.030	13.975	7.277	4.345	4.283	31.164	0.533	0.142	-0.416
28	27.000	28.000	28.340	7.605	37.765	13.390	6.989	11.059	10.771	75.273	0.730	0.502	0.123	28.000	23.400	10.465	25.610	21.385	5.344	11.141	11.058	59.099	-0.575	-0.204	0.586	33.000	26.520	11.115	30.225	13.845	7.149	4.602	4.477	32.004	0.194	0.080	-0.182
29	28.000	29.000	28.405	7.605	38.220	13.650	6.826	11.527	10.972	74.897	0.201	0.524	0.055	29.000	23.465	10.790	25.545	21.125	5.098	10.542	10.440	53.227	-0.618	-0.268	0.331	34.000	26.195	10.790	30.225	13.845	6.791	5.057	4.914	33.373	0.437	NaN	-0.455
30	29.000	30.000	28.275	7.540	38.610	13.780	6.811	12.073	11.489	78.255	0.518	0.401	-0.145	30.000	23.400	10.725	25.545	20.995	5.059	10.492	10.376	52.496	-0.064	-0.127	-0.077	35.000	26.000	10.530	30.290	13.975	6.641	5.502	5.401	35.870	0.487	0.132	-0.315
31	30.000	31.000	28.470	7.605	39.130	14.040	6.842	12.452	11.919	81.551	0.430	0.580	0.201	31.000	23.270	10.075	25.545	20.800	4.399	10.964	10.882	47.869	0.506	-0.191	-0.663	36.000	25.870	10.400	30.225	14.170	6.436	5.760	5.653	36.381	0.252	0.078	-0.183
32	31.000	32.000	28.470	7.670	39.455	14.235	6.893	12.797	12.362	85.206	0.442	0.379	0.033	32.000	23.140	9.945	25.610	20.670	4.358	11.006	10.974	47.827	0.091	-0.112	-0.156	37.000	26.000	10.465	30.290	14.300	6.609	5.754	5.680	37.539	0.028	0.135	0.140
33	32.000	33.000	28.405	7.605	39.845	14.365	6.786	13.288	12.900	87.542	0.538	0.402	-0.089	33.000	23.075	10.075	25.545	20.540	4.572	10.753	10.749	49.145	-0.225	-0.141	0.112	38.000	25.740	10.335	30.420	14.495	6.436	6.262	6.160	39.647	0.480	0.227	-0.281
34	33.000	34.000	28.600	7.670	40.235	14.690	7.030	13.589	13.222	92.954	0.322	0.502	0.201	34.000	23.010	10.140	25.545	20.410	4.745	10.578	10.578	50.197	-0.171	-0.126	0.048	39.000	25.740	10.270	30.485	14.560	6.385	6.397	6.309	40.285	0.149	0.092	-0.044
35	34.000	35.000	28.405	7.605	40.560	14.820	7.030	14.135	13.777	96.854	0.555	0.346	-0.201	35.000	23.010	10.270	25.545	20.215	4.983	10.263	10.262	51.131	-0.316	-0.189	0.126	40.000	26.195	10.660	30.485	14.625	6.916	5.842	5.800	40.116	-0.509	0.044	0.599
36	35.000	36.000	28.405	7.540	40.755	14.885	6.865	14.369	14.057	96.507	0.280	0.201	-0.033	36.000	22.945	10.270	25.610	19.955	5.048	10.045	10.026	50.616	-0.236	-0.233	-0.017	41.000	25.870	10.335	30.615	14.820	6.592	6.529	6.493	42.803	0.693	0.228	-0.459
37	36.000	37.000	28.275	7.475	40.885	14.885	6.783	14.626	14.306	97.040	0.249	0.112	-0.145	37.000	22.945	10.205	25.545	19.825	4.999	9.965	9.957	49.771	-0.070	-0.142	-0.063	42.000	26.390	11.115	30.615	14.820	7.234	5.619	5.568	40.277	-0.925	NaN	0.905
38	37.000	38.000	28.210	7.410	41.080	15.015	6.783	14.949	14.614	99.131	0.308	0.234	-0.089	38.000	23.010	10.270	25.545	19.825	5.155	9.886	9.884	50.954	-0.073	NaN	0.079	43.000	25.740	10.205	30.810	14.950	6.375	6.944	6.882	43.872	1.314	0.231	-1.096
39	38.000	39.000	28.210	7.410	41.080	15.015	6.783	14.949	14.614	99.131	NaN	NaN	NaN	39.000	23.010	10.270	25.610	19.760	5.155	9.840	9.837	50.708	-0.048	-0.046	NaN	44.000	25.675	10.205	31.070	14.950	6.254	7.185	7.056	44.130	0.175	0.195	-0.049
40	39.000	40.000	28.210	7.475	41.080	14.950	6.825	14.883	14.536	99.203	-0.079	-0.033	0.033	40.000	22.945	10.205	25.610	19.760	4.966	9.920	9.918	49.251	0.081	NaN	-0.080	45.000	25.545	10.140	31.135	15.080	6.175	7.460	7.306	45.115	0.250	0.135	-0.140
41	40.000	41.000	27.950	7.280	41.015	14.950	6.662	15.150	14.738	98.181	0.202	-0.056	-0.323	41.000	22.945	10.205	25.545	19.825	5.062	9.965	9.965	50.447	0.047	0.046	NaN	46.000	25.220	9.815	31.070	15.015	5.720	7.827	7.652	43.771	0.346	-0.092	-0.459
42	41.000	42.000	27.950	7.280	41.275	15.015	6.511	15.407	14.834	96.584	0.096	0.257	NaN	42.000	22.945	10.140	25.545	19.825	4.670	10.028	10.026	46.817	0.061	NaN	-0.063	47.000	25.805	10.465	31.070	15.145	6.488	7.044	6.922	44.908	-0.730	0.086	0.869
43	42.000	43.000	28.145	7.345	41.470	15.080	6.763	15.407	15.058	101.835	0.224	0.201	0.201	43.000	23.010	10.205	25.545	19.825	5.108	9.948	9.948	50.818	-0.078	NaN	0.079	48.000	25.935	10.530	31.135	15.210	6.528	6.996	6.892	44.988	-0.030	0.092	0.140
44	43.000	44.000	28.340	7.475	41.535	15.600	6.865	15.496	15.108	103.724	0.050	0.328	0.234	44.000	23.010	10.205	25.545	19.760	5.077	9.886	9.882	50.168	-0.066	-0.063	NaN	49.000	25.675	10.270	31.265	15.340	6.334	7.547	7.453	47.210	0.561	0.184	-0.367
45	44.000	45.000	28.535	7.605	41.730	15.665	7.114	15.462	15.143	107.725	0.035	0.200	0.234	45.000	23.010	10.270	25.545	19.760	5.203	9.823	9.817	51.080	-0.065	NaN	0.063	50.000	25.740	10.335	31.330	15.470	6.318	7.591	7.456	47.109	0.003	0.136	0.092
46	45.000	46.000	28.470	7.540	41.795	15.730	7.031	15.641	15.291	107.509	0.148	0.089	-0.089	46.000	23.010	10.205	25.545	19.760	5.140	9.886	9.881	50.789	0.064	NaN	-0.063	51.000	25.805	10.400	31.460	15.600	6.318	7.682	7.547	47.683	0.091	0.184	0.092
47	46.000	47.000	28.275	7.475	41.925	15.860	6.783	16.020	15.601	105.824	0.310	0.179	-0.200	47.000	23.010	10.270	25.545	19.760	5.077	9.823	9.819	49.847	-0.062	NaN	0.063	52.000	25.805	10.400	31.590	15.665	6.318	7.822	7.677	48.503	0.130	0.140	NaN
48	47.000	48.000	28.470	7.540	42.055	16.055	6.907	16.033	15.558	107.450	-0.043	0.214	0.200	48.000	23.010	10.335	25.610	19.760	5.062	9.777	9.765	49.433	-0.054	0.017	0.063	53.000	25.480	10.140	31.785	15.860	5.986	8.513	8.281	49.568	0.604	0.275	-0.415
49	48.000	49.000	28.405	7.605	41.990	15.925	7.071	15.930	15.540	109.880	-0.018	-0.123	-0.021	49.000	23.075	10.465	25.610	19.825	5.313	9.697	9.697	51.524	-0.068	0.063	0.142	54.000	26.000	10.595	32.045	16.055	6.579	8.146	8.019	52.753	-0.262	0.324	0.691
50	49.000	50.000	28.990	8.060	41.990	15.925	7.556	15.194	14.987	113.243	-0.552	NaN	0.736	50.000	23.010	10.140	25.610	19.825	4.985	10.028	10.014	49.918	0.317	NaN	-0.331	55.000	25.740	10.270	32.305	16.250	6.266	8.880	8.726	54.680	0.708	0.324	-0.411
51	50.000	51.000	29.055	7.995	42.055	15.990	7.509	15.262	14.991	112.567	0.004	0.089	0.021	51.000	23.010	10.140	25.610	19.760	4.908	9.965	9.945	48.807	-0.070	-0.063	NaN	56.000	26.455	10.985	32.435	16.380	6.933	8.054	7.954	55.149	-0.772	0.184	1.010
52	51.000	52.000	28.860	7.995	42.185	16.120	7.327	15.607	15.368	112.596	0.376	0.179	-0.166	52.000	23.075	10.010	25.610	19.760	4.794	10.074	10.068	48.266	0.123	NaN	-0.109	57.000	25.740	10.335	32.565	16.640	6.318	9.292	9.132	57.697	1.178	0.272	-0.966
53	52.000	53.000	28.925	7.995	42.315	16.185	7.375	15.696	15.495	114.278	0.127	0.145	0.055	53.000	23.075	9.945	25.545	19.825	4.844	10.184	10.175	49.289	0.107	0.047	-0.063	58.000	25.740	10.335	32.695	16.965	6.396	9.609	9.496	60.739	0.364	0.318	NaN
54	53.000	54.000	28.860	7.995	42.575	16.380	7.364	16.075	15.792	116.297	0.297	0.324	-0.055	54.000	23.205	10.140	25.610	19.760	4.903	9.916	9.916	48.617	-0.259	-0.047	0.221	59.000	26.585	11.180	32.890	17.095	7.191	8.645	8.594	61.803	-0.901	0.231	1.194
55	54.000	55.000	28.730	7.930	42.640	16.380	7.266	16.275	16.040	116.551	0.248	0.056	-0.145	55.000	23.205	10.075	25.610	19.760	4.966	9.979	9.979	49.555	0.063	NaN	-0.063	60.000	26.520	11.115	33.085	17.420	7.234	9.102	9.065	65.576	0.471	0.366	-0.092
56	55.000	56.000	29.120	8.060	42.640	16.445	7.442	15.909	15.537	115.621	-0.503	0.034	0.400	56.000	23.205	9.945	25.545	19.760	4.493	10.090	10.089	45.330	0.110	-0.015	-0.126	61.000	26.260	10.790	33.215	17.550	6.874	9.699	9.649	66.333	0.584	0.184	-0.413
57	56.000	57.000	28.730	7.865	42.640	16.380	7.243	16.309	16.040	116.171	0.503	-0.034	-0.434	57.000	23.140	9.750	25.610	19.760	4.635	10.310	10.309	47.785	0.220	0.016	-0.205	62.000	26.260	10.920	33.345	17.680	6.924	9.793	9.726	67.347	0.077	0.184	0.090
58	57.000	58.000	28.600	7.865	42.575	16.380	7.243	16.365	16.100	116.610	0.061	-0.056	-0.111	58.000	23.270	10.075	25.610	19.760	5.018	9.964	9.950	49.931	-0.359	NaN	0.346	63.000	26.585	11.115	33.410	17.745	7.271	9.515	9.495	69.041	-0.231	0.092	0.369
59	58.000	59.000	28.795	7.865	42.575	16.315	7.216	16.164	15.669	113.069	-0.431	-0.034	0.166	59.000	23.205	9.880	25.545	19.825	4.358	10.217	10.190	44.413	0.240	0.048	-0.205	64.000	26.065	10.595	33.345	17.615	6.650	10.113	10.046	66.806	0.551	-0.137	-0.735
60	59.000	60.000	28.470	7.670	42.705	16.315	6.992	16.654	16.123	112.723	0.454	0.111	-0.379	60.000	23.140	9.620	25.610	19.825	4.193	10.500	10.453	43.834	0.263	0.015	-0.268	65.000	25.870	10.400	33.345	17.615	6.477	10.389	10.299	66.704	0.253	NaN	-0.276
61	60.000	61.000	28.470	7.735	42.770	16.250	6.989	16.643	16.259	113.627	0.136	0.023	0.033	61.000	23.270	9.945	25.545	19.825	4.646	10.139	10.101	46.923	-0.353	-0.015	0.346	66.000	25.805	10.465	33.410	17.615	6.332	10.438	10.248	64.892	-0.051	0.047	-0.003
62	61.000	62.000	28.275	7.605	42.510	16.185	6.743	16.621	16.148	108.891	-0.110	-0.256	-0.234	62.000	23.270	10.010	25.610	19.825	4.646	10.090	10.059	46.729	-0.042	0.015	0.063	67.000	26.780	11.310	33.540	17.680	7.368	9.288	9.249	68.149	-0.999	0.139	1.289
63	62.000	63.000	28.210	7.670	42.185	16.185	6.786	16.365	15.832	107.442	-0.316	-0.278	-0.022	63.000	23.335	10.205	25.545	19.760	4.770	9.807	9.736	46.445	-0.322	-0.078	0.205	68.000	26.910	11.375	33.540	17.810	7.460	9.239	9.212	68.724	-0.037	0.091	0.139
64	63.000	64.000	28.275	7.345	41.795	15.925	6.705	16.013	15.387	103.175	-0.446	-0.469	-0.119	64.000	23.205	9.880	25.545	19.760	4.626	10.153	10.131	46.864	0.394	NaN	-0.346	69.000	26.845	11.375	33.475	17.680	7.167	9.149	9.067	64.981	-0.145	-0.137	-0.047
65	64.000	65.000	28.470	7.670	41.275	15.535	7.031	15.028	14.693	103.301	-0.694	-0.647	0.336	65.000	23.270	10.010	25.545	19.760	4.894	10.012	9.989	48.883	-0.141	NaN	0.141	70.000	26.845	11.375	33.540	17.745	7.046	9.241	9.129	64.330	0.063	0.092	NaN
66	65.000	66.000	28.860	7.995	40.885	15.275	7.266	14.057	13.857	100.690	-0.836	-0.468	0.502	66.000	23.075	9.295	25.545	19.760	4.083	10.753	10.752	43.902	0.763	NaN	-0.741	71.000	26.780	11.310	33.540	17.680	7.075	9.288	9.197	65.073	0.068	-0.045	-0.092
67	66.000	67.000	28.795	7.930	40.950	15.275	7.216	14.202	13.789	99.503	-0.068	0.056	-0.089	67.000	23.205	9.880	25.610	19.760	4.296	10.169	10.145	43.585	-0.608	0.015	0.599	72.000	26.975	11.570	33.540	17.615	7.509	8.924	8.872	66.616	-0.325	-0.044	0.320
68	67.000	68.000	28.600	7.995	40.885	15.210	6.989	14.247	13.936	97.395	0.147	-0.089	-0.135	68.000	23.270	10.270	25.545	19.760	4.670	9.759	9.748	45.520	-0.396	-0.015	0.394	73.000	27.625	12.155	33.475	17.680	8.094	8.047	8.031	65.002	-0.841	-0.003	0.874
69	68.000	69.000	29.770	8.580	40.950	15.275	7.920	13.031	12.823	101.556	-1.113	0.089	1.304	69.000	23.205	9.685	25.545	19.695	3.990	10.280	10.279	41.016	0.530	-0.063	-0.584	74.000	27.560	12.155	33.475	17.680	8.142	8.094	8.072	65.720	0.041	NaN	-0.048
70	69.000	70.000	29.705	8.450	40.885	15.275	7.631	13.099	12.860	98.126	0.036	-0.055	-0.123	70.000	23.270	10.205	25.545	19.760	4.477	9.822	9.796	43.860	-0.483	0.063	0.521	75.000	27.495	12.090	33.410	17.615	7.962	8.094	8.064	64.207	-0.008	-0.092	-0.092
71	70.000	71.000	29.315	8.190	40.885	15.210	7.359	13.533	13.229	97.352	0.369	-0.034	-0.468	71.000	23.205	9.880	25.545	19.695	4.181	10.090	10.085	42.170	0.290	-0.063	-0.331	76.000	27.495	12.090	33.410	17.615	7.791	8.094	8.044	62.669	-0.020	NaN	NaN
72	71.000	72.000	29.120	8.125	40.885	15.275	7.422	13.767	13.360	99.157	0.131	0.034	-0.200	72.000	23.140	9.815	25.545	19.565	4.054	10.042	10.036	40.683	-0.049	-0.126	-0.079	77.000	27.560	12.090	33.345	17.615	7.876	7.999	7.969	62.762	-0.075	-0.047	0.047
73	72.000	73.000	28.990	8.060	40.885	15.275	7.126	13.912	13.343	95.088	-0.017	NaN	-0.145	73.000	23.140	9.750	25.415	18.980	3.661	9.506	9.496	34.763	-0.540	-0.599	-0.063	78.000	28.015	12.415	33.280	17.550	8.189	7.354	7.342	60.130	-0.627	-0.092	0.553
74	73.000	74.000	28.990	7.995	40.950	15.275	7.189	14.001	13.413	96.431	0.070	0.056	-0.034	74.000	23.205	9.945	25.415	18.915	3.947	9.238	9.222	36.403	-0.274	-0.063	0.205	79.000	27.950	12.415	33.215	17.550	8.059	7.354	7.334	59.104	-0.009	-0.047	-0.047
75	74.000	75.000	29.250	8.190	40.885	15.275	7.366	13.622	13.129	96.710	-0.284	-0.056	0.323	75.000	23.075	8.905	25.415	18.915	2.878	10.280	10.236	29.457	1.014	NaN	-1.042	80.000	27.690	12.285	33.215	17.550	7.974	7.632	7.594	60.557	0.261	NaN	-0.278
76	75.000	76.000	29.445	8.320	40.885	15.210	7.340	13.355	12.954	95.088	-0.175	-0.034	0.234	76.000	23.010	8.970	25.415	18.850	2.856	10.169	10.163	29.022	-0.073	-0.063	0.048	81.000	27.820	12.350	33.150	17.420	8.059	7.356	7.328	59.057	-0.267	-0.137	0.139
77	76.000	77.000	29.315	8.190	40.885	15.275	7.241	13.567	13.085	94.746	0.131	0.034	-0.179	77.000	23.010	9.035	25.350	18.850	2.933	10.090	10.090	29.592	-0.074	-0.015	0.063	82.000	27.885	12.350	33.020	17.355	8.102	7.171	7.153	57.959	-0.175	-0.138	0.047
78	77.000	78.000	29.575	8.320	40.885	15.210	7.348	13.243	12.733	93.567	-0.352	-0.034	0.290	78.000	23.075	9.230	25.415	18.850	2.919	9.901	9.894	28.882	-0.196	0.015	0.205	83.000	27.950	12.415	33.020	17.355	8.146	7.079	7.064	57.545	-0.089	NaN	0.092
79	78.000	79.000	29.640	8.385	40.885	15.210	7.303	13.154	12.692	92.692	-0.041	NaN	0.089	79.000	23.140	9.620	25.350	18.785	3.291	9.428	9.399	30.935	-0.495	-0.078	0.394	84.000	27.690	12.220	33.020	17.290	7.882	7.356	7.319	57.688	0.254	-0.045	-0.323
80	79.000	80.000	29.510	8.320	40.885	15.210	7.322	13.299	12.864	94.184	0.172	NaN	-0.145	80.000	23.075	8.970	25.415	18.785	2.792	10.090	10.087	28.164	0.688	0.015	-0.647	85.000	27.755	12.285	32.890	17.225	7.798	7.125	7.084	55.242	-0.235	-0.139	0.092
81	80.000	81.000	29.510	8.320	40.885	15.275	7.303	13.333	12.852	93.867	-0.011	0.034	NaN	81.000	23.140	9.295	25.350	18.785	3.060	9.744	9.743	29.812	-0.345	-0.015	0.331	86.000	27.690	12.155	32.890	17.160	7.791	7.217	7.184	55.969	0.100	-0.045	-0.137
82	81.000	82.000	29.640	8.385	40.950	15.210	7.446	13.210	12.766	95.063	-0.086	0.022	0.145	82.000	23.075	9.100	25.415	18.720	2.856	9.901	9.895	28.257	0.152	-0.048	-0.205	87.000	27.885	12.350	32.890	17.160	8.016	6.942	6.914	55.428	-0.270	NaN	0.276
83	82.000	83.000	29.575	8.385	40.885	15.210	7.366	13.210	12.746	93.884	-0.021	-0.056	-0.056	83.000	23.075	9.165	25.350	18.785	2.856	9.885	9.882	28.219	-0.013	0.048	0.063	88.000	27.625	12.220	33.020	17.225	7.840	7.359	7.306	57.283	0.392	0.140	-0.279
84	83.000	84.000	29.770	8.515	40.885	15.210	7.565	12.976	12.614	95.426	-0.132	NaN	0.234	84.000	23.205	9.750	25.350	18.720	3.570	9.223	9.211	32.879	-0.671	-0.063	0.599	89.000	27.820	12.285	33.020	17.355	7.967	7.263	7.242	57.697	-0.065	0.091	0.185
85	84.000	85.000	29.705	8.450	40.885	15.210	7.278	13.065	12.676	92.257	0.062	NaN	-0.089	85.000	23.010	9.035	25.350	18.785	2.742	10.027	9.928	27.226	0.717	0.063	-0.741	90.000	27.950	12.545	33.020	17.225	8.200	6.900	6.860	56.252	-0.381	-0.088	0.272
86	85.000	86.000	29.575	8.385	40.885	15.210	7.278	13.210	12.819	93.301	0.143	NaN	-0.145	86.000	23.075	8.905	25.350	18.720	2.704	10.075	10.058	27.192	0.130	-0.063	-0.112	91.000	28.990	13.390	32.955	17.225	9.102	5.516	5.512	50.176	-1.348	-0.047	1.335
87	86.000	87.000	29.640	8.385	40.885	15.210	7.322	13.154	12.721	93.136	-0.099	NaN	0.056	87.000	23.205	9.685	25.285	18.070	3.430	8.639	8.617	29.558	-1.441	-0.647	0.788	92.000	29.250	13.585	33.020	17.225	9.330	5.240	5.239	48.883	-0.273	0.047	0.322
88	87.000	88.000	29.575	8.385	40.885	15.210	7.340	13.210	12.811	94.036	0.090	NaN	-0.056	88.000	23.075	8.580	25.220	17.940	2.397	9.603	9.602	23.018	0.986	-0.141	-1.106	93.000	27.495	11.960	33.215	17.355	7.615	7.863	7.806	59.446	2.567	0.231	-2.392
89	88.000	89.000	29.445	8.320	40.950	15.210	7.179	13.410	12.976	93.153	0.166	0.056	-0.145	89.000	23.140	9.620	25.220	17.810	3.366	8.450	8.427	28.367	-1.176	-0.126	1.024	94.000	29.380	13.715	33.345	17.420	9.560	5.427	5.424	51.849	-2.383	0.139	2.576
90	89.000	90.000	29.315	8.190	40.885	15.210	7.001	13.533	12.997	90.990	0.021	-0.056	-0.179	90.000	23.140	9.880	25.155	17.160	3.558	7.554	7.512	26.732	-0.915	-0.644	0.251	95.000	29.640	13.975	33.280	17.680	9.744	5.194	5.194	50.607	-0.230	0.140	0.368
91	90.000	91.000	29.380	8.255	40.885	15.210	6.846	13.444	12.704	86.972	-0.293	NaN	0.089	91.000	23.140	9.880	25.025	16.315	3.089	6.705	6.642	20.517	-0.870	-0.847	NaN	96.000	29.445	13.715	33.345	17.680	9.699	5.562	5.560	53.928	0.366	0.046	-0.322
92	91.000	92.000	29.640	8.385	40.885	15.210	7.100	13.154	12.389	87.969	-0.315	NaN	0.290	92.000	23.075	9.750	24.830	15.860	2.822	6.357	6.294	17.762	-0.349	-0.491	-0.143	97.000	29.380	13.780	33.345	17.810	9.606	5.654	5.653	54.304	0.093	0.093	7.473E-4
93	92.000	93.000	29.575	8.320	40.885	15.210	7.298	13.243	12.865	93.888	0.476	NaN	-0.089	93.000	23.075	9.880	24.765	15.730	3.797	6.089	6.010	22.823	-0.284	-0.143	0.125	98.000	29.315	13.715	33.280	17.745	9.607	5.654	5.652	54.300	-9.574E-4	-0.092	-0.092
94	93.000	94.000	29.250	8.190	40.885	15.210	6.744	13.589	12.724	85.810	-0.142	NaN	-0.345	94.000	23.140	9.620	24.765	15.730	2.715	6.322	6.308	17.128	0.298	NaN	-0.235	99.000	29.055	13.520	33.280	17.615	9.422	5.884	5.884	55.436	0.231	-0.090	-0.322
95	94.000	95.000	29.380	8.190	40.820	15.210	6.721	13.422	12.438	83.604	-0.285	-0.055	0.111	95.000	23.075	9.555	24.765	15.600	2.491	6.277	6.214	15.480	-0.094	-0.125	-0.080	100.000	29.120	13.455	33.280	17.615	9.469	5.883	5.883	55.702	-6.557E-4	NaN	1.292E-15
96	95.000	96.000	29.250	8.125	40.300	14.820	6.861	12.920	12.030	82.531	-0.409	-0.647	-0.145	96.000	23.140	9.880	24.700	15.405	2.996	5.741	5.732	17.175	-0.482	-0.205	0.330	101.000	28.925	13.325	33.410	17.875	9.377	6.389	6.388	59.898	0.505	0.276	-0.229
97	96.000	97.000	29.380	8.125	39.910	14.560	6.914	12.341	11.423	78.978	-0.607	-0.468	0.111	97.000	23.075	9.685	24.570	15.340	2.715	5.849	5.837	15.848	0.105	-0.096	-0.205	102.000	28.795	13.195	33.540	18.070	9.193	6.803	6.801	62.522	0.413	0.230	-0.184
98	97.000	98.000	29.250	8.060	39.585	14.430	6.904	12.140	11.177	77.161	-0.246	-0.345	-0.145	98.000	23.075	9.490	24.570	15.275	2.554	5.975	5.975	15.261	0.138	-0.063	-0.189	103.000	28.405	12.805	33.670	18.200	8.917	7.538	7.536	67.203	0.735	0.184	-0.552
99	98.000	99.000	29.185	7.995	39.520	14.430	6.914	12.175	11.231	77.647	0.054	-0.055	-0.090	99.000	23.075	9.230	24.505	15.145	2.447	6.085	6.075	14.864	0.100	-0.142	-0.253	104.000	28.340	12.805	33.735	18.330	8.963	7.722	7.721	69.201	0.185	0.138	-0.045
100	99.000	100.000	28.990	7.930	39.585	14.495	6.721	12.464	11.530	77.499	0.300	0.089	-0.200	100.000	23.075	9.230	24.505	15.015	2.509	5.959	5.953	14.935	-0.122	-0.126	NaN	105.000	28.340	12.805	33.865	18.460	9.009	7.906	7.904	71.208	0.183	0.184	NaN
101	100.000	101.000	28.990	7.930	39.520	14.365	6.861	12.341	11.473	78.712	-0.057	-0.123	NaN	101.000	23.075	9.295	24.505	15.015	2.672	5.896	5.879	15.709	-0.074	NaN	0.063	106.000	28.405	12.870	33.930	18.525	8.963	7.906	7.905	70.849	7.741E-4	0.092	0.092
102	101.000	102.000	28.600	7.800	39.520	14.365	6.454	12.741	11.835	76.388	0.362	NaN	-0.401	102.000	23.075	9.230	24.440	15.015	2.611	5.944	5.915	15.442	0.037	-0.015	-0.063	107.000	28.145	12.545	33.995	18.655	8.595	8.459	8.458	72.695	0.553	0.139	-0.415
103	102.000	103.000	28.535	7.670	39.455	14.300	6.593	12.775	11.877	78.306	0.042	-0.089	-0.123	103.000	23.205	9.490	24.440	15.015	3.150	5.661	5.589	17.606	-0.327	NaN	0.282	108.000	28.015	12.480	34.125	18.785	8.595	8.780	8.779	75.459	0.321	0.184	-0.137
104	103.000	104.000	28.470	7.605	38.285	13.585	6.593	11.493	10.678	70.405	-1.198	-1.371	-0.089	104.000	23.140	9.750	24.440	14.950	3.454	5.360	5.333	18.421	-0.256	-0.063	0.236	109.000	28.015	12.480	34.255	19.045	8.595	9.057	9.056	77.833	0.276	0.278	NaN
105	104.000	105.000	28.405	7.540	38.025	13.390	6.583	11.259	10.423	68.614	-0.255	-0.323	-0.089	105.000	23.140	9.425	24.440	15.015	3.175	5.739	5.655	17.956	0.322	0.063	-0.317	110.000	27.950	12.415	34.385	19.175	8.503	9.333	9.331	79.346	0.276	0.184	-0.092
106	105.000	106.000	28.405	7.540	37.635	13.195	6.444	10.825	9.979	64.309	-0.444	-0.434	NaN	106.000	23.205	9.620	24.440	15.015	3.271	5.535	5.480	17.927	-0.176	NaN	0.205	111.000	28.210	12.610	34.385	19.240	8.872	9.060	9.048	80.275	-0.283	0.048	0.320
107	106.000	107.000	28.600	7.605	37.570	13.065	6.604	10.501	9.795	64.693	-0.184	-0.123	0.200	107.000	23.075	9.100	24.440	14.950	2.838	6.007	5.963	16.921	0.483	-0.063	-0.536	112.000	27.950	12.415	34.580	19.370	8.457	9.609	9.608	81.259	0.560	0.229	-0.321
108	107.000	108.000	28.600	7.605	37.375	13.065	6.744	10.335	9.626	64.921	-0.169	-0.166	NaN	108.000	23.010	8.710	24.440	14.950	2.561	6.402	6.283	16.089	0.320	NaN	-0.395	113.000	27.690	12.220	34.645	19.500	8.230	10.068	10.068	82.865	0.460	0.139	-0.321
109	108.000	109.000	28.600	7.605	37.245	12.935	6.744	10.156	9.475	63.899	-0.152	-0.179	NaN	109.000	23.140	9.685	24.440	15.015	3.515	5.486	5.459	19.190	-0.824	0.063	0.978	114.000	28.860	13.195	34.710	19.565	9.238	8.649	8.639	79.810	-1.429	0.092	1.510
110	109.000	110.000	28.405	7.540	37.115	12.870	6.540	10.211	9.523	62.285	0.048	-0.145	-0.200	110.000	23.075	9.425	24.440	14.950	3.249	5.691	5.660	18.387	0.201	-0.063	-0.268	115.000	29.380	13.520	34.775	19.630	9.609	8.151	8.121	78.032	-0.518	0.092	0.588
111	110.000	111.000	28.535	7.605	37.050	12.870	6.796	10.011	9.294	63.168	-0.229	-0.055	0.145	111.000	23.140	9.945	24.440	14.950	3.743	5.171	5.145	19.258	-0.515	NaN	0.520	116.000	29.315	13.520	34.775	19.695	9.609	8.243	8.213	78.915	0.092	0.049	-0.043
112	111.000	112.000	28.665	7.735	37.050	12.870	6.769	9.832	9.248	62.602	-0.046	NaN	0.179	112.000	23.140	9.490	24.505	14.950	3.310	5.628	5.602	18.544	0.458	0.016	-0.441	117.000	29.250	13.455	34.840	19.760	9.470	8.426	8.400	79.544	0.187	0.092	-0.092
113	112.000	113.000	28.600	7.735	37.050	12.870	6.733	9.888	9.379	63.151	0.131	NaN	-0.056	113.000	23.140	9.880	24.440	15.015	3.804	5.297	5.291	20.128	-0.311	0.047	0.378	118.000	29.315	13.520	34.970	19.825	9.609	8.469	8.444	81.133	0.044	0.135	0.092
114	113.000	114.000	28.730	7.800	37.050	12.870	6.529	9.743	9.058	59.142	-0.321	NaN	0.145	114.000	23.140	9.425	24.505	14.950	2.858	5.691	5.682	16.237	0.390	-0.048	-0.442	119.000	29.445	13.650	34.905	19.825	9.654	8.243	8.216	79.316	-0.228	-0.043	0.184
115	114.000	115.000	28.795	7.800	37.050	12.805	6.435	9.654	8.880	57.139	-0.178	-0.034	0.056	115.000	23.075	8.970	24.505	14.950	2.179	6.149	6.134	13.368	0.453	NaN	-0.458	120.000	29.640	13.845	34.970	19.890	9.838	8.059	8.032	79.020	-0.184	0.092	0.275
116	115.000	116.000	28.990	7.930	37.050	12.870	6.711	9.453	8.728	58.575	-0.152	0.034	0.234	116.000	23.205	9.360	24.505	14.950	2.611	5.739	5.710	14.906	-0.424	NaN	0.409	121.000	29.705	13.975	35.100	19.890	9.929	8.006	7.989	79.329	-0.043	0.088	0.140
117	116.000	117.000	28.925	7.865	36.985	12.870	6.573	9.488	8.713	57.270	-0.015	-0.055	-0.090	117.000	23.140	8.905	24.440	14.950	2.138	6.183	6.132	13.110	0.422	-0.014	-0.458	NaN	NaN	NaN	NaN	NaN	NaN	NaN	NaN	NaN	NaN	NaN	NaN
118	117.000	118.000	29.120	7.995	37.050	12.805	6.850	9.275	8.602	58.922	-0.111	0.022	0.234	118.000	23.205	9.750	24.440	14.950	2.982	5.345	5.337	15.916	-0.795	NaN	0.837	NaN	NaN	NaN	NaN	NaN	NaN	NaN	NaN	NaN	NaN	NaN	NaN
119	118.000	119.000	29.055	7.930	37.050	12.870	6.637	9.398	8.634	57.304	0.032	0.034	-0.089	119.000	23.205	9.685	24.440	14.950	2.822	5.408	5.406	15.256	0.069	NaN	-0.063	NaN	NaN	NaN	NaN	NaN	NaN	NaN	NaN	NaN	NaN	NaN	NaN
120	119.000	120.000	28.925	7.930	37.050	12.870	6.435	9.509	8.742	56.252	0.108	NaN	-0.111	120.000	23.400	10.465	24.440	14.950	3.547	4.604	4.604	16.330	-0.802	NaN	0.804	NaN	NaN	NaN	NaN	NaN	NaN	NaN	NaN	NaN	NaN	NaN	NaN
121	120.000	121.000	28.990	7.930	36.985	12.870	6.490	9.398	8.570	55.622	-0.172	-0.055	0.055	121.000	23.335	10.335	24.440	14.950	3.342	4.745	4.745	15.861	0.142	NaN	-0.142	NaN	NaN	NaN	NaN	NaN	NaN	NaN	NaN	NaN	NaN	NaN	NaN
