# Supplementary material for: Filopodyan: An open-source pipeline for the analysis of filopodia
Source: J Cell Biol. 2017 Oct 2;216(10):3405–22. doi: 10.1083/jcb.201705113 (PMC5626553; doi:10.1083/jcb.201705113)
Supplement: Data tables (ZIP file) [file JCB_201705113_DataS1.zip › Data Tables/Fig3-4_Control-dataset/CTRL_RENYI2-6_ED4_v20170201/s11_NeonCyto_GC1b_1_tif Filopodia.txt]

dT	T (0)	dT (0)	Base Mean (0)	Base Local Background (0)	Body Mean (0)	Proj Mean (0)	Tip Mean (0)	Tip Th Mean (0)	Tip Local Background (0)	Length (0)	dL (0)	DCTM (0)	DCBM (0)	T (1)	dT (1)	Base Mean (1)	Base Local Background (1)	Body Mean (1)	Proj Mean (1)	Tip Mean (1)	Tip Th Mean (1)	Tip Local Background (1)	Length (1)	dL (1)	DCTM (1)	DCBM (1)	T (2)	dT (2)	Base Mean (2)	Base Local Background (2)	Body Mean (2)	Proj Mean (2)	Tip Mean (2)	Tip Th Mean (2)	Tip Local Background (2)	Length (2)	dL (2)	DCTM (2)	DCBM (2)
0.000	1.000	0.000	233.207	382.777	405.264	183.641	138.000	147.773	139.420	7.498	0.000	NaN	NaN	1.000	0.000	214.882	176.229	405.264	174.860	147.533	162.632	105.207	11.250	0.000	NaN	NaN	6.000	0.000	231.742	168.883	393.249	230.434	164.943	180.950	148.408	4.846	4.846	NaN	NaN
1.000	2.000	1.000	223.148	171.292	388.352	180.267	139.677	161.133	112.297	7.774	0.276	0.270	0.000	2.000	1.000	205.452	164.804	388.352	170.458	143.355	152.227	112.514	10.898	-0.352	0.253	0.536	7.000	1.000	230.091	170.362	395.769	228.533	155.346	165.667	146.185	5.049	0.203	0.133	-0.092
2.000	3.000	2.000	229.519	171.564	389.469	183.342	139.655	156.444	111.750	8.188	0.414	0.361	-0.090	3.000	2.000	194.129	160.000	389.469	171.830	142.467	159.071	110.283	10.668	-0.230	0.205	0.409	8.000	2.000	252.233	186.229	406.592	222.429	143.897	152.810	123.829	9.150	4.100	0.825	-2.905
3.000	4.000	3.000	221.296	166.068	386.716	180.218	141.276	160.231	109.937	8.437	0.249	0.325	0.090	4.000	3.000	192.074	154.146	386.716	169.471	142.719	153.700	110.903	10.549	-0.119	0.318	0.294	9.000	3.000	210.111	157.191	392.047	157.733	134.967	142.750	130.272	1.875	-7.275	0.197	6.688
4.000	5.000	4.000	222.519	165.898	384.304	179.434	142.900	166.455	111.743	8.685	0.249	0.234	0.000	5.000	4.000	200.517	155.160	384.304	172.154	150.375	157.269	110.767	10.882	0.333	0.319	0.064	10.000	4.000	223.111	155.811	392.190	163.559	140.679	151.000	133.312	1.810	-0.065	-0.143	-0.091
5.000	6.000	5.000	231.966	162.785	393.249	180.692	146.966	162.667	111.627	8.915	0.230	0.325	0.144	6.000	5.000	188.000	155.228	393.249	175.081	144.812	155.043	112.089	11.150	0.268	0.281	0.064	11.000	5.000	216.821	152.196	391.147	161.776	142.333	151.500	132.507	1.856	0.046	-0.037	0.000
6.000	7.000	6.000	233.345	172.121	395.769	177.025	148.400	163.273	113.298	9.367	0.452	0.234	-0.144	7.000	6.000	198.586	164.944	395.769	175.374	140.000	156.118	110.340	11.900	0.750	0.360	-0.346	12.000	6.000	231.590	168.991	395.945	208.586	139.633	153.833	134.212	5.363	3.508	-0.055	-3.222
7.000	8.000	7.000	214.750	165.646	406.592	177.842	142.839	159.429	111.211	9.578	0.211	0.325	0.107	8.000	7.000	209.429	170.736	406.592	174.716	141.235	162.800	111.993	12.317	0.417	0.191	-0.177	13.000	7.000	247.081	177.092	399.070	212.361	136.889	149.833	132.412	5.796	0.433	0.007	-0.458
8.000	9.000	8.000	221.750	174.880	392.047	177.867	146.172	163.923	111.177	10.159	0.582	0.325	-0.234	9.000	8.000	208.759	169.023	392.047	175.213	141.000	154.450	116.690	12.447	0.130	0.077	-0.077	14.000	8.000	240.871	170.239	404.439	210.125	139.484	152.385	131.208	5.363	-0.433	-0.041	0.275
9.000	10.000	9.000	228.344	169.156	392.190	179.413	141.900	157.062	112.510	10.397	0.238	0.288	0.053	10.000	9.000	219.929	184.986	392.190	174.863	141.321	153.579	113.370	13.002	0.555	0.127	-0.458	15.000	9.000	242.886	184.434	407.625	221.350	145.429	158.381	133.201	8.078	2.715	-0.190	-2.855
10.000	11.000	10.000	246.545	162.417	391.147	176.363	148.455	165.062	112.209	10.278	-0.119	0.215	0.342	11.000	10.000	211.484	168.065	391.147	176.318	141.656	153.174	115.195	12.814	-0.187	0.127	0.381	16.000	10.000	247.794	173.989	409.495	219.955	143.040	149.300	137.076	6.726	-1.352	0.000	1.332
11.000	12.000	11.000	232.000	170.621	395.945	174.845	143.581	160.318	114.137	10.484	0.206	0.129	-0.019	12.000	11.000	199.226	155.618	395.945	175.080	146.889	168.800	112.781	12.619	-0.195	0.205	0.380	17.000	11.000	247.219	174.612	408.651	213.778	146.444	153.792	137.730	5.195	-1.531	-0.281	1.155
12.000	13.000	12.000	242.405	178.175	399.070	177.173	150.794	173.938	117.074	11.085	0.601	0.075	-0.414	13.000	12.000	208.516	167.981	399.070	175.632	140.839	165.909	113.850	13.296	0.677	0.127	-0.458	18.000	12.000	247.312	174.945	405.910	213.122	145.344	156.471	133.500	5.279	0.084	0.044	0.000
13.000	14.000	13.000	229.583	171.833	404.439	179.728	148.400	163.318	116.664	11.077	-0.008	0.055	0.055	14.000	13.000	202.483	160.495	404.439	175.415	144.250	158.867	110.826	13.185	-0.111	0.268	0.268	19.000	13.000	253.750	169.440	407.662	212.600	147.207	155.684	137.220	5.022	-0.257	-0.140	0.092
14.000	15.000	14.000	206.939	175.576	407.625	179.467	145.233	169.067	118.254	10.947	-0.130	0.035	0.124	15.000	14.000	207.517	164.031	407.625	176.449	142.719	158.062	109.959	13.797	0.612	0.317	-0.204	20.000	14.000	212.333	161.261	401.495	179.792	138.724	151.133	123.190	2.959	-2.064	0.362	2.247
15.000	16.000	15.000	205.333	183.884	409.495	180.438	136.714	151.133	125.304	11.074	0.127	-0.109	-0.270	16.000	15.000	205.516	163.510	409.495	177.857	141.133	167.900	116.942	13.900	0.103	0.063	0.000	21.000	15.000	238.909	169.784	407.250	205.334	144.387	160.000	126.966	5.363	2.404	-0.092	-2.251
16.000	17.000	16.000	203.033	175.011	408.651	180.539	141.533	166.600	117.192	11.261	0.187	0.166	-0.021	17.000	16.000	207.966	169.510	408.651	174.792	143.281	154.647	116.007	14.122	0.222	0.050	-0.204	22.000	16.000	257.543	181.691	407.514	211.092	147.469	161.320	133.524	6.248	0.884	-0.276	-1.103
17.000	18.000	17.000	218.300	172.900	405.910	179.257	146.500	163.722	113.103	11.464	0.203	0.200	0.034	18.000	17.000	228.759	176.100	405.910	175.514	154.939	167.263	126.225	14.244	0.122	-0.140	-0.255	23.000	17.000	212.250	163.688	404.646	178.746	147.625	161.889	131.593	3.039	-3.208	-0.136	2.712
18.000	19.000	18.000	217.704	169.527	407.662	178.773	144.500	162.235	114.415	11.207	-0.257	0.179	0.379	19.000	18.000	216.645	171.462	407.662	175.718	149.057	156.655	128.379	13.919	-0.325	-0.025	0.331	24.000	18.000	218.933	182.464	404.367	183.921	157.939	180.824	138.636	3.104	0.065	-0.361	-0.367
19.000	20.000	19.000	221.074	169.989	401.495	177.610	139.094	157.467	114.107	11.502	0.295	0.167	-0.089	20.000	19.000	218.182	172.925	401.495	173.980	163.722	172.652	115.930	14.769	0.850	0.478	-0.139	25.000	19.000	250.581	179.469	409.523	220.237	156.062	177.857	140.056	5.371	2.267	-0.324	-2.300
20.000	21.000	20.000	230.900	177.922	407.250	179.765	144.567	160.250	112.938	12.130	0.628	0.212	-0.345	21.000	20.000	208.483	166.863	407.250	179.658	181.949	202.231	138.056	14.390	-0.379	-0.244	0.064	26.000	20.000	247.483	178.944	410.627	215.422	148.333	174.417	139.511	5.409	0.038	-0.227	-0.275
21.000	22.000	21.000	226.500	171.534	407.514	180.083	151.833	172.812	111.690	12.157	0.027	0.290	0.234	22.000	21.000	204.103	166.480	407.514	182.356	180.286	199.762	162.768	13.916	-0.474	-0.407	0.000	27.000	21.000	211.034	170.771	409.435	187.008	154.212	183.714	127.630	3.380	-2.029	-0.092	1.657
22.000	23.000	22.000	206.250	161.177	404.646	180.816	141.571	160.154	111.741	12.092	-0.065	0.290	0.400	23.000	22.000	231.581	187.511	404.646	184.985	169.971	189.286	158.619	14.111	0.195	-0.371	-0.587	28.000	22.000	252.314	181.527	409.846	215.923	154.500	176.000	123.745	5.785	2.404	-0.043	-2.068
23.000	24.000	23.000	199.267	162.000	404.367	182.777	146.643	161.000	112.310	12.149	0.057	0.200	0.145	24.000	23.000	234.966	199.337	404.367	188.222	174.486	196.857	155.479	13.824	-0.287	-0.459	-0.204	29.000	23.000	224.607	172.938	404.112	181.779	145.133	164.846	123.784	3.640	-2.144	0.043	1.792
24.000	25.000	24.000	244.733	157.021	409.523	179.941	145.645	164.929	114.228	11.521	-0.628	0.145	0.736	25.000	24.000	208.621	171.438	409.523	187.478	164.086	182.815	152.294	12.707	-1.118	-0.370	0.676	30.000	24.000	215.464	169.875	405.253	183.275	147.424	163.100	119.878	3.759	0.119	0.050	-0.050
25.000	26.000	25.000	250.552	162.444	410.627	177.008	142.967	161.176	112.826	11.521	0.000	0.212	0.234	26.000	25.000	223.517	175.122	410.627	186.526	174.250	207.812	135.914	12.799	0.092	-0.191	-0.268	31.000	25.000	233.862	178.896	406.321	189.384	149.656	170.529	117.861	4.165	0.406	0.100	-0.274
26.000	27.000	26.000	242.182	160.938	409.435	179.812	143.400	154.318	112.301	11.705	0.184	0.268	0.089	27.000	26.000	234.276	195.341	409.435	187.258	171.606	194.174	139.941	13.013	0.214	-0.204	-0.459	32.000	26.000	241.226	199.535	411.519	196.374	166.500	175.161	118.930	4.762	0.598	0.142	-0.416
27.000	28.000	27.000	239.742	162.822	409.846	178.909	140.259	155.071	107.232	12.027	0.322	0.502	0.123	28.000	27.000	211.276	171.929	409.846	185.561	164.861	185.550	140.336	12.168	-0.845	-0.204	0.586	33.000	27.000	233.935	198.500	406.814	202.078	169.219	188.316	120.639	5.133	0.371	0.080	-0.182
28.000	29.000	28.000	235.931	169.717	404.112	176.241	138.929	171.167	107.937	12.543	0.517	0.524	0.055	29.000	28.000	213.241	161.833	404.112	187.030	171.286	187.217	140.755	11.548	-0.620	-0.268	0.331	34.000	28.000	244.897	209.583	400.684	210.981	158.387	176.095	131.433	5.493	0.360	0.000	-0.455
29.000	30.000	29.000	257.185	182.169	405.253	175.329	134.742	153.625	109.544	13.079	0.536	0.401	-0.145	30.000	29.000	206.310	163.040	405.253	188.661	167.758	189.294	136.791	11.499	-0.049	-0.127	-0.077	35.000	29.000	236.625	203.838	401.947	208.452	161.875	191.818	123.548	5.980	0.487	0.132	-0.315
30.000	31.000	30.000	236.172	166.389	406.321	177.251	139.464	154.250	106.266	13.550	0.471	0.580	0.201	31.000	30.000	230.484	178.117	406.321	190.064	168.147	189.500	135.000	12.027	0.528	-0.191	-0.663	36.000	30.000	250.424	206.403	398.994	219.794	153.862	169.684	128.633	6.255	0.276	0.078	-0.183
31.000	32.000	31.000	237.964	169.348	411.519	174.041	134.259	150.938	108.430	13.883	0.333	0.379	0.033	32.000	31.000	224.483	188.041	411.519	190.568	169.629	192.200	133.065	12.034	0.008	-0.112	-0.156	37.000	31.000	233.853	188.635	399.737	212.104	147.655	163.167	120.331	6.263	0.008	0.135	0.140
32.000	33.000	32.000	250.267	177.226	406.814	176.105	133.393	146.111	107.946	14.446	0.563	0.402	-0.089	33.000	32.000	228.032	176.850	406.814	191.228	172.765	195.750	133.812	11.858	-0.176	-0.141	0.112	38.000	32.000	257.931	187.451	405.866	212.601	147.300	160.950	116.683	6.723	0.460	0.227	-0.281
33.000	34.000	33.000	247.414	171.400	400.684	177.937	133.778	145.118	108.181	14.767	0.322	0.502	0.201	34.000	33.000	234.480	170.647	400.684	185.663	164.500	193.167	136.208	11.644	-0.214	-0.126	0.048	39.000	33.000	254.971	186.320	406.120	212.986	142.065	157.800	118.831	6.945	0.222	0.092	-0.044
34.000	35.000	34.000	254.645	178.882	401.947	174.890	130.962	136.714	109.685	15.368	0.601	0.346	-0.201	35.000	34.000	216.862	170.138	401.947	187.354	166.657	192.158	136.681	11.227	-0.417	-0.189	0.126	40.000	34.000	224.148	177.723	409.340	211.417	145.774	162.136	119.846	6.393	-0.552	0.044	0.599
35.000	36.000	35.000	262.733	185.076	398.994	175.968	136.800	152.923	111.048	15.617	0.249	0.201	-0.033	36.000	35.000	226.552	169.071	398.994	185.021	161.629	178.864	139.413	11.021	-0.206	-0.233	-0.017	41.000	35.000	248.062	185.930	410.611	210.712	146.357	172.889	116.135	7.018	0.624	0.228	-0.459
36.000	37.000	36.000	253.567	190.424	399.737	176.655	136.500	159.625	114.145	15.904	0.287	0.112	-0.145	37.000	36.000	229.194	177.172	399.737	184.948	160.939	181.130	130.468	11.013	-0.008	-0.142	-0.063	42.000	36.000	221.188	168.000	417.128	204.824	138.700	158.688	118.905	6.133	-0.884	0.000	0.905
37.000	38.000	37.000	253.097	183.286	405.866	174.111	133.185	143.706	110.717	16.245	0.341	0.234	-0.089	38.000	37.000	226.667	171.660	405.866	183.823	150.250	171.875	124.397	10.883	-0.130	0.000	0.079	43.000	37.000	242.912	182.092	419.731	208.642	136.536	153.769	115.688	7.431	1.298	0.231	-1.096
38.000	39.000	38.000	247.636	181.532	406.120	175.520	132.107	144.105	114.896	16.329	0.084	0.000	0.000	39.000	38.000	214.407	170.798	406.120	181.743	143.600	172.545	121.964	10.765	-0.119	-0.046	0.000	44.000	38.000	236.515	185.969	421.662	207.300	139.900	159.588	114.297	7.848	0.417	0.195	-0.049
39.000	40.000	39.000	237.481	180.176	409.340	172.352	136.143	152.000	117.764	16.145	-0.184	-0.033	0.033	40.000	39.000	224.655	175.600	409.340	180.523	141.867	157.316	119.522	10.929	0.165	0.000	-0.080	45.000	39.000	245.152	186.000	422.953	206.264	132.677	158.571	116.713	8.067	0.219	0.135	-0.140
40.000	41.000	40.000	252.636	181.161	410.611	173.949	142.393	158.929	116.767	16.532	0.387	-0.056	-0.323	41.000	40.000	221.419	180.187	410.611	182.165	152.882	174.556	116.055	11.013	0.084	0.046	0.000	46.000	40.000	254.676	188.184	425.849	209.425	142.312	162.125	121.718	8.389	0.322	-0.092	-0.459
41.000	42.000	41.000	241.400	180.453	417.128	172.713	136.667	155.800	110.355	16.799	0.268	0.257	0.000	42.000	41.000	228.630	174.893	417.128	181.388	148.375	167.588	122.319	10.967	-0.046	0.000	-0.063	47.000	41.000	248.667	176.121	422.519	207.455	141.000	156.500	117.634	7.466	-0.923	0.086	0.869
42.000	43.000	42.000	228.100	170.235	419.731	170.336	138.821	153.895	111.706	16.754	-0.046	0.201	0.201	43.000	42.000	226.148	174.097	419.731	182.542	147.633	170.647	118.423	10.830	-0.138	0.000	0.079	48.000	42.000	213.594	177.192	420.539	203.298	143.290	164.875	116.500	7.504	0.038	0.092	0.140
43.000	44.000	43.000	236.241	163.637	421.662	170.351	139.407	157.545	110.864	16.785	0.032	0.328	0.234	44.000	43.000	223.379	180.934	421.662	185.107	158.067	180.857	120.081	10.857	0.027	-0.063	0.000	49.000	43.000	238.676	184.104	419.324	197.858	140.067	157.412	113.808	8.167	0.663	0.184	-0.367
44.000	45.000	44.000	214.630	161.976	422.953	170.005	139.250	147.739	111.966	16.712	-0.073	0.200	0.234	45.000	44.000	223.903	171.232	422.953	184.775	144.438	177.154	120.238	10.902	0.046	0.000	0.063	50.000	44.000	244.323	176.000	422.334	197.768	135.500	155.286	115.881	8.026	-0.141	0.136	0.092
45.000	46.000	45.000	224.138	168.580	425.849	170.114	136.464	147.316	113.451	16.942	0.230	0.089	-0.089	46.000	45.000	241.621	176.478	425.849	182.908	143.097	161.700	120.697	10.876	-0.027	0.000	-0.063	51.000	45.000	227.312	173.379	419.606	198.914	140.448	161.571	113.384	8.137	0.111	0.184	0.092
46.000	47.000	46.000	227.700	176.056	422.519	169.435	142.000	154.579	112.166	17.348	0.406	0.179	-0.200	47.000	46.000	221.966	176.989	422.519	182.201	147.906	168.900	118.614	10.811	-0.065	0.000	0.063	52.000	46.000	230.812	174.056	416.717	196.311	140.621	150.800	115.161	8.255	0.119	0.140	0.000
47.000	48.000	47.000	232.452	171.188	420.539	168.692	136.741	162.889	110.703	17.429	0.081	0.214	0.200	48.000	47.000	224.968	172.000	420.539	181.782	148.629	166.000	119.144	10.837	0.027	0.017	0.063	53.000	47.000	259.943	181.119	424.212	191.576	136.367	151.000	110.788	9.086	0.831	0.275	-0.415
48.000	49.000	48.000	222.966	172.575	419.324	168.364	139.276	150.318	117.731	17.248	-0.181	-0.123	-0.021	49.000	48.000	208.069	171.052	419.324	181.071	150.839	184.400	118.627	10.662	-0.176	0.063	0.142	54.000	48.000	226.241	170.880	417.848	190.911	146.414	164.167	110.538	8.561	-0.525	0.324	0.691
49.000	50.000	49.000	213.333	159.530	422.334	167.802	135.357	147.158	114.193	16.417	-0.831	0.000	0.736	50.000	49.000	228.630	178.277	422.334	179.493	144.000	167.385	119.978	10.960	0.298	0.000	-0.331	55.000	49.000	246.971	176.192	423.390	189.421	136.742	155.118	111.793	9.443	0.881	0.324	-0.411
50.000	51.000	50.000	217.407	161.026	419.606	166.103	134.786	145.263	112.615	16.574	0.157	0.089	0.021	51.000	50.000	230.240	178.089	419.606	182.256	140.394	159.294	119.349	10.941	-0.019	-0.063	0.000	56.000	50.000	240.387	168.480	416.189	183.796	137.567	163.583	113.181	8.607	-0.835	0.184	1.010
51.000	52.000	51.000	231.633	177.236	416.717	165.770	139.192	147.263	111.874	16.942	0.368	0.179	-0.166	52.000	51.000	229.267	184.235	416.717	179.290	149.333	169.222	118.717	11.052	0.111	0.000	-0.109	57.000	51.000	248.636	182.271	418.586	191.919	141.742	154.043	110.200	9.802	1.195	0.272	-0.966
52.000	53.000	52.000	220.640	173.128	424.212	165.457	133.786	151.214	111.823	16.961	0.019	0.145	0.055	53.000	52.000	234.586	184.368	424.212	182.229	144.933	163.688	118.014	11.208	0.157	0.047	-0.063	58.000	52.000	252.727	184.708	421.708	191.139	142.464	156.867	113.329	10.105	0.303	0.318	0.000
53.000	54.000	53.000	224.000	170.736	417.848	166.597	138.222	147.318	109.930	17.348	0.387	0.324	-0.055	54.000	53.000	223.621	177.326	417.848	180.892	150.167	169.667	119.044	10.841	-0.368	-0.047	0.221	59.000	53.000	234.516	171.585	420.137	186.030	142.867	165.529	112.600	9.148	-0.957	0.231	1.194
54.000	55.000	54.000	239.577	177.474	423.390	168.830	139.786	158.231	114.517	17.589	0.241	0.056	-0.145	55.000	54.000	225.724	178.283	423.390	180.601	150.000	173.867	119.659	10.925	0.084	0.000	-0.063	60.000	54.000	242.000	176.948	421.344	184.962	143.517	155.273	110.878	9.542	0.395	0.366	-0.092
55.000	56.000	55.000	203.241	158.385	416.189	167.595	137.821	161.333	115.703	17.237	-0.352	0.034	0.400	56.000	55.000	229.935	187.905	416.189	179.459	141.062	154.222	121.544	11.082	0.157	-0.015	-0.126	61.000	55.000	260.235	181.087	424.785	186.254	148.586	159.136	114.427	10.243	0.701	0.184	-0.413
56.000	57.000	56.000	228.037	178.448	418.586	170.352	141.929	153.444	118.412	17.616	0.379	-0.034	-0.434	57.000	56.000	238.938	191.870	418.586	178.514	142.833	163.143	117.350	11.304	0.222	0.016	-0.205	62.000	56.000	245.879	180.570	423.467	187.325	144.667	163.550	113.000	10.316	0.073	0.184	0.090
57.000	58.000	57.000	247.179	183.091	421.708	171.001	140.345	161.667	117.966	17.727	0.111	-0.056	-0.111	58.000	57.000	223.759	180.242	421.708	179.393	144.367	158.429	117.065	10.898	-0.406	0.000	0.346	63.000	57.000	230.219	176.990	418.639	187.737	147.483	169.933	117.915	10.013	-0.303	0.092	0.369
58.000	59.000	58.000	222.448	174.747	420.137	170.646	132.897	156.875	118.655	17.524	-0.203	-0.034	0.166	59.000	58.000	234.379	189.424	420.137	178.167	153.062	167.095	116.568	11.166	0.268	0.048	-0.205	64.000	58.000	260.382	182.452	423.701	189.620	142.467	158.619	123.605	10.645	0.632	-0.137	-0.735
59.000	60.000	59.000	240.310	187.975	421.344	171.282	141.000	153.000	112.979	18.040	0.517	0.111	-0.379	60.000	59.000	252.250	194.759	421.344	181.908	146.867	180.500	121.288	11.518	0.352	0.015	-0.268	65.000	59.000	261.914	190.237	416.621	192.232	141.241	164.385	119.702	10.875	0.230	0.000	-0.276
60.000	61.000	60.000	241.647	175.342	424.785	173.054	140.407	156.077	117.338	18.124	0.084	0.023	0.033	61.000	60.000	237.138	184.839	424.785	183.535	144.125	163.421	119.161	11.074	-0.444	-0.015	0.346	66.000	60.000	266.485	188.256	418.306	189.127	142.103	155.167	117.986	10.829	-0.046	0.047	-0.003
61.000	62.000	61.000	243.467	191.545	423.467	173.547	133.370	148.688	125.851	17.968	-0.157	-0.256	-0.234	62.000	61.000	232.621	184.522	423.467	179.096	153.714	169.038	116.820	11.074	0.000	0.015	0.063	67.000	61.000	232.516	164.110	415.354	180.936	138.903	158.643	116.253	9.707	-1.122	0.139	1.289
62.000	63.000	62.000	237.108	175.842	418.639	173.739	145.667	169.769	124.514	17.754	-0.214	-0.278	-0.022	63.000	62.000	214.759	180.019	418.639	179.546	154.625	175.944	124.387	10.722	-0.352	-0.078	0.205	68.000	62.000	234.333	171.698	416.441	178.650	135.821	147.833	116.500	9.512	-0.195	0.091	0.139
63.000	64.000	63.000	230.343	177.435	423.701	174.086	138.148	148.350	134.236	17.390	-0.363	-0.469	-0.119	64.000	63.000	241.290	187.538	423.701	181.493	154.594	178.765	121.773	11.174	0.452	0.000	-0.346	69.000	63.000	246.621	171.651	410.637	182.937	143.241	158.591	120.184	9.542	0.030	-0.137	-0.047
64.000	65.000	64.000	210.385	173.026	416.621	176.129	139.828	156.556	135.862	16.325	-1.065	-0.647	0.336	65.000	64.000	235.103	190.371	416.621	178.744	144.125	167.786	121.563	10.925	-0.249	0.000	0.141	70.000	64.000	255.387	171.856	411.404	182.228	142.172	159.176	118.385	9.634	0.092	0.092	0.000
65.000	66.000	65.000	210.806	161.706	418.306	179.090	142.517	159.471	135.083	15.430	-0.896	-0.468	0.502	66.000	65.000	266.033	210.462	418.306	184.494	144.250	172.417	119.049	11.721	0.796	0.000	-0.741	71.000	65.000	259.441	178.800	412.910	182.591	141.433	167.818	119.706	9.707	0.073	-0.045	-0.092
66.000	67.000	66.000	222.750	168.330	415.354	180.033	135.700	150.846	115.571	15.671	0.241	0.056	-0.089	67.000	66.000	236.034	189.396	415.354	180.935	147.267	182.667	117.587	11.120	-0.601	0.015	0.599	72.000	66.000	253.735	167.827	409.882	179.850	138.645	156.143	119.973	9.443	-0.265	-0.044	0.320
67.000	68.000	67.000	239.536	181.859	416.441	182.047	137.536	151.538	118.753	15.755	0.084	-0.089	-0.135	68.000	67.000	217.258	175.462	416.441	180.337	157.156	179.938	119.366	10.730	-0.390	-0.015	0.394	73.000	67.000	228.759	154.821	412.097	176.691	139.767	152.000	119.182	8.439	-1.003	-0.003	0.874
68.000	69.000	68.000	226.577	180.165	410.637	166.011	130.481	145.154	114.278	14.159	-1.596	0.089	1.304	69.000	68.000	236.966	206.372	410.637	181.361	146.606	157.200	122.785	11.250	0.520	-0.063	-0.584	74.000	68.000	250.733	165.355	417.515	176.974	143.833	156.824	121.514	8.447	0.008	0.000	-0.048
69.000	70.000	69.000	218.037	178.304	411.404	165.473	138.893	154.688	114.904	14.205	0.046	-0.055	-0.123	70.000	69.000	223.138	174.574	411.404	178.697	140.656	158.056	116.182	10.749	-0.501	0.063	0.521	75.000	69.000	255.812	171.853	418.074	175.045	148.100	164.750	120.840	8.504	0.057	-0.092	-0.092
70.000	71.000	70.000	226.037	198.663	412.910	167.993	138.107	155.462	115.905	14.656	0.452	-0.034	-0.468	71.000	70.000	237.259	187.105	412.910	177.908	137.938	155.444	119.510	11.055	0.306	-0.063	-0.331	76.000	70.000	244.594	171.146	418.381	175.782	137.103	154.368	121.308	8.504	0.000	0.000	0.000
71.000	72.000	71.000	228.267	189.794	409.882	168.937	132.517	147.267	115.279	14.978	0.322	0.034	-0.200	72.000	71.000	222.161	191.904	409.882	175.142	145.212	173.444	122.572	11.063	0.008	-0.126	-0.079	77.000	71.000	251.226	170.220	421.725	180.334	147.500	167.750	120.184	8.485	-0.019	-0.047	0.047
72.000	73.000	72.000	242.500	190.381	412.097	169.838	138.207	146.875	112.476	15.127	0.149	0.000	-0.145	73.000	72.000	223.000	186.282	412.097	179.563	166.057	183.577	141.795	10.443	-0.620	-0.599	-0.063	78.000	72.000	231.774	163.806	424.353	176.085	144.750	164.947	122.338	7.869	-0.617	-0.092	0.553
73.000	74.000	73.000	240.452	187.229	417.515	165.485	131.778	139.950	113.269	15.246	0.119	0.056	-0.034	74.000	73.000	214.839	184.324	417.515	181.079	160.333	177.227	129.000	10.202	-0.241	-0.063	0.205	79.000	73.000	228.433	166.398	423.519	178.156	147.267	183.545	122.075	7.739	-0.130	-0.047	-0.047
74.000	75.000	74.000	219.333	171.284	418.074	163.456	130.179	141.263	115.279	14.840	-0.406	-0.056	0.323	75.000	74.000	279.625	213.736	418.074	185.484	152.125	168.667	122.964	11.258	1.056	0.000	-1.042	80.000	74.000	257.257	171.811	422.154	178.700	151.379	174.200	123.549	8.118	0.379	0.000	-0.278
75.000	76.000	75.000	214.241	165.889	418.381	165.470	135.679	146.467	113.308	14.545	-0.295	-0.034	0.234	76.000	75.000	273.667	211.167	418.381	183.900	153.781	181.533	122.107	11.193	-0.065	-0.063	0.048	81.000	75.000	240.258	168.780	419.742	175.363	140.226	161.250	124.960	7.693	-0.425	-0.137	0.139
76.000	77.000	76.000	232.926	173.093	421.725	165.970	134.429	151.857	113.329	14.702	0.157	0.034	-0.179	77.000	76.000	256.125	203.171	421.725	180.772	156.719	177.882	124.625	11.063	-0.130	-0.015	0.063	82.000	76.000	237.300	168.957	419.284	177.587	148.484	165.905	123.958	7.528	-0.165	-0.138	0.047
77.000	78.000	77.000	220.138	162.344	424.353	167.074	143.889	161.846	115.732	14.389	-0.314	-0.034	0.290	78.000	77.000	241.933	194.513	424.353	181.293	149.321	167.933	120.168	10.841	-0.222	0.015	0.205	83.000	77.000	244.258	166.250	422.060	184.890	147.690	159.762	124.056	7.455	-0.073	0.000	0.092
78.000	79.000	78.000	226.679	164.236	423.519	168.104	136.767	147.958	115.474	14.362	-0.027	0.000	0.089	79.000	78.000	233.097	186.833	423.519	177.852	145.438	167.125	123.708	10.378	-0.463	-0.078	0.394	84.000	78.000	264.972	177.451	424.146	189.359	141.375	159.571	122.383	7.777	0.322	-0.045	-0.323
79.000	80.000	79.000	251.793	177.975	422.154	171.813	136.071	144.143	115.568	14.454	0.092	0.000	-0.145	80.000	79.000	257.294	201.722	422.154	179.825	146.613	161.130	117.688	11.082	0.704	0.015	-0.647	85.000	79.000	258.818	180.036	425.218	188.371	149.567	172.933	125.420	7.547	-0.230	-0.139	0.092
80.000	81.000	80.000	245.909	174.578	419.742	174.191	140.143	157.789	115.199	14.545	0.092	0.034	0.000	81.000	80.000	240.484	196.178	419.742	179.029	145.688	165.667	117.972	10.665	-0.417	-0.015	0.331	86.000	80.000	267.294	181.886	426.012	193.386	145.500	167.000	126.596	7.631	0.084	-0.045	-0.137
81.000	82.000	81.000	245.069	174.614	419.284	172.336	141.065	156.895	113.476	14.408	-0.138	0.022	0.145	82.000	81.000	248.065	202.237	419.284	184.222	152.200	170.833	120.565	10.860	0.195	-0.048	-0.205	87.000	81.000	257.114	173.646	421.033	187.356	141.613	163.750	121.912	7.474	-0.157	0.000	0.276
82.000	83.000	82.000	231.556	171.768	422.060	170.472	135.200	151.273	116.693	14.473	0.065	-0.056	-0.056	83.000	82.000	254.441	198.042	422.060	183.828	144.750	160.118	118.510	10.887	0.027	0.048	0.063	88.000	82.000	268.853	189.138	427.204	188.706	145.000	162.625	117.915	7.804	0.330	0.140	-0.279
83.000	84.000	83.000	243.074	168.259	424.146	172.967	142.286	170.250	115.472	14.021	-0.452	0.000	0.234	84.000	83.000	232.586	191.124	424.146	177.662	147.438	165.500	119.320	10.148	-0.739	-0.063	0.599	89.000	83.000	255.848	181.484	421.735	190.696	151.028	176.200	118.450	7.731	-0.073	0.091	0.185
84.000	85.000	84.000	254.167	176.643	425.218	172.938	138.897	159.188	116.713	14.381	0.360	0.000	-0.089	85.000	84.000	261.182	206.446	425.218	182.040	142.438	154.647	118.248	11.044	0.896	0.063	-0.741	90.000	84.000	244.382	176.620	429.912	190.127	152.818	176.200	126.790	7.466	-0.265	-0.088	0.272
85.000	86.000	85.000	258.314	179.637	426.012	170.769	141.567	157.471	116.893	14.381	0.000	0.000	-0.145	86.000	85.000	265.000	214.958	426.012	183.790	141.939	152.500	119.376	11.101	0.057	-0.063	-0.112	91.000	85.000	249.853	160.248	420.582	182.827	157.944	197.769	123.959	5.965	-1.501	-0.047	1.335
86.000	87.000	86.000	245.727	180.100	421.033	172.586	141.345	159.059	116.455	14.362	-0.019	0.000	0.056	87.000	86.000	235.567	188.483	421.033	176.921	157.576	177.095	139.762	9.525	-1.576	-0.647	0.788	92.000	86.000	236.161	159.624	418.751	181.839	162.938	193.188	123.560	5.643	-0.322	0.047	0.322
87.000	88.000	87.000	255.677	179.800	427.204	171.898	140.586	158.500	115.384	14.381	0.019	0.000	-0.056	88.000	87.000	294.342	233.197	427.204	191.328	157.588	181.875	126.761	10.619	1.094	-0.141	-1.106	93.000	87.000	270.903	197.893	426.364	216.956	154.441	179.294	121.270	8.481	2.837	0.231	-2.392
88.000	89.000	88.000	261.216	180.057	421.735	173.200	135.429	149.556	114.028	14.629	0.249	0.056	-0.145	89.000	88.000	240.931	193.896	421.735	178.386	144.438	158.800	126.153	9.341	-1.278	-0.126	1.024	94.000	88.000	251.688	163.000	422.747	183.335	156.656	185.200	119.869	5.884	-2.596	0.139	2.576
89.000	90.000	89.000	271.694	187.979	429.912	173.926	137.963	157.833	117.220	14.748	0.119	-0.056	-0.179	90.000	89.000	223.258	185.098	429.912	179.413	166.500	189.438	144.035	8.431	-0.910	-0.644	0.251	95.000	89.000	234.296	164.270	427.286	185.325	155.647	175.810	120.281	5.552	-0.333	0.140	0.368
90.000	91.000	90.000	247.389	181.281	420.582	170.678	140.185	158.333	115.397	14.656	-0.092	0.000	0.089	91.000	90.000	220.345	181.010	420.582	180.841	173.400	197.227	149.858	7.486	-0.945	-0.847	0.000	96.000	90.000	270.939	187.678	426.418	186.864	152.727	179.071	123.583	6.030	0.479	0.046	-0.322
91.000	92.000	91.000	239.800	167.774	418.751	170.511	137.741	155.111	114.915	14.297	-0.360	0.000	0.290	92.000	91.000	223.310	187.950	418.751	184.427	178.400	204.864	159.259	7.088	-0.398	-0.491	-0.143	97.000	91.000	262.250	182.072	429.206	188.868	150.655	160.583	118.924	6.068	0.038	0.093	7.473E-4
92.000	93.000	92.000	245.303	176.267	426.364	170.515	138.154	149.667	115.373	14.434	0.138	0.000	-0.089	93.000	92.000	215.290	175.299	426.364	183.682	177.394	199.115	134.820	6.905	-0.184	-0.143	0.125	98.000	92.000	240.900	182.494	430.915	189.756	152.500	172.667	125.255	6.041	-0.027	-0.092	-0.092
93.000	94.000	93.000	254.306	180.547	422.747	175.001	135.379	150.619	115.090	14.786	0.352	0.000	-0.345	94.000	93.000	244.179	191.780	422.747	189.973	178.000	205.875	131.196	7.062	0.157	0.000	-0.235	99.000	93.000	241.853	186.885	433.034	182.848	146.833	164.444	127.629	6.363	0.322	-0.090	-0.322
94.000	95.000	94.000	246.033	175.247	427.286	175.053	142.214	151.409	117.269	14.591	-0.195	-0.055	0.111	95.000	94.000	231.690	200.918	427.286	186.637	176.500	203.708	134.479	7.016	-0.046	-0.125	-0.080	100.000	94.000	218.966	182.308	428.712	180.727	149.241	164.824	122.479	6.241	-0.122	0.000	1.292E-15
95.000	96.000	95.000	257.133	182.593	426.418	175.132	149.867	174.786	133.699	14.067	-0.525	-0.647	-0.145	96.000	95.000	212.448	172.961	426.418	184.171	159.611	184.389	145.462	6.404	-0.612	-0.205	0.330	101.000	95.000	236.900	178.753	428.077	177.911	146.276	166.357	114.618	6.766	0.525	0.276	-0.229
96.000	97.000	96.000	235.889	177.011	429.206	177.220	151.273	173.211	136.596	13.420	-0.647	-0.468	0.111	97.000	96.000	239.931	181.738	429.206	188.418	168.250	192.611	132.551	6.488	0.084	-0.096	-0.205	102.000	96.000	245.103	179.045	429.131	181.013	141.967	168.000	113.603	7.477	0.712	0.230	-0.184
97.000	98.000	97.000	234.138	174.155	430.915	179.100	155.656	173.762	129.819	13.263	-0.157	-0.345	-0.145	98.000	97.000	240.129	193.360	430.915	186.637	173.059	196.158	131.201	6.702	0.214	-0.063	-0.189	103.000	97.000	261.583	183.152	433.564	182.481	144.897	163.769	117.119	7.972	0.494	0.184	-0.552
98.000	99.000	98.000	239.240	173.566	433.034	176.298	146.034	173.444	125.007	13.152	-0.111	-0.055	-0.090	99.000	98.000	254.120	203.773	433.034	190.040	166.588	192.222	138.887	6.751	0.049	-0.142	-0.253	104.000	98.000	259.212	186.648	434.420	184.236	140.567	157.714	116.109	8.213	0.241	0.138	-0.045
99.000	100.000	99.000	248.519	187.785	428.712	176.626	137.536	154.267	116.119	13.512	0.360	0.089	-0.200	100.000	99.000	254.080	199.307	428.712	187.955	170.861	192.913	129.473	6.640	-0.111	-0.126	0.000	105.000	99.000	252.943	185.475	436.893	186.977	136.966	150.333	115.517	8.508	0.295	0.184	0.000
100.000	101.000	100.000	249.290	191.624	428.077	176.716	143.500	161.786	119.771	13.485	-0.027	-0.123	0.000	101.000	100.000	248.581	196.619	428.077	191.959	165.771	185.889	126.554	6.648	0.008	0.000	0.063	106.000	100.000	236.400	175.491	442.008	184.901	140.286	159.250	117.438	8.546	0.038	0.092	0.092
101.000	102.000	101.000	273.067	216.623	429.131	180.058	143.286	164.800	116.667	13.799	0.314	0.000	-0.401	102.000	101.000	254.419	201.946	429.131	190.700	164.469	189.375	129.331	6.675	0.027	-0.015	-0.063	107.000	101.000	249.857	182.095	445.049	187.941	146.233	160.824	115.497	9.097	0.552	0.139	-0.415
102.000	103.000	102.000	263.800	202.618	433.564	182.107	140.200	157.071	118.912	13.929	0.130	-0.089	-0.123	103.000	102.000	233.357	189.662	433.564	188.120	164.242	193.923	126.385	6.334	-0.341	0.000	0.282	108.000	102.000	250.812	188.167	438.816	188.026	146.167	160.619	117.035	9.373	0.276	0.184	-0.137
103.000	104.000	103.000	271.241	206.958	434.420	186.857	145.636	172.583	136.857	12.517	-1.412	-1.371	-0.089	104.000	103.000	231.552	178.120	434.420	189.416	165.030	186.375	128.345	6.009	-0.325	-0.063	0.236	109.000	103.000	251.176	178.351	436.887	189.028	141.226	154.947	116.267	9.760	0.387	0.278	0.000
104.000	105.000	104.000	280.419	197.152	436.893	187.128	153.067	171.105	133.500	12.287	-0.230	-0.323	-0.089	105.000	104.000	247.310	201.494	436.893	189.863	147.065	170.077	126.651	6.380	0.371	0.063	-0.317	110.000	104.000	250.121	186.663	436.764	189.047	148.233	168.812	117.175	9.963	0.203	0.184	-0.092
105.000	106.000	105.000	269.032	190.148	442.008	183.920	158.267	183.500	139.443	11.816	-0.471	-0.434	0.000	106.000	105.000	242.966	189.506	442.008	191.464	152.844	169.053	120.766	6.158	-0.222	0.000	0.205	111.000	105.000	246.100	179.000	430.978	184.498	140.226	154.188	119.527	9.706	-0.257	0.048	0.320
106.000	107.000	106.000	261.455	176.708	445.049	183.692	141.875	158.368	125.255	11.529	-0.287	-0.123	0.200	107.000	106.000	256.636	210.676	445.049	195.120	154.971	174.882	124.517	6.759	0.601	-0.063	-0.536	112.000	106.000	251.875	182.191	430.432	185.865	141.643	154.889	116.035	10.257	0.552	0.229	-0.321
107.000	108.000	107.000	255.533	185.472	438.816	182.216	151.303	171.579	123.185	11.307	-0.222	-0.166	0.000	108.000	107.000	283.514	228.597	438.816	196.636	145.323	179.300	123.535	7.195	0.436	0.000	-0.395	113.000	107.000	259.526	189.143	428.653	184.981	139.607	157.667	115.701	10.774	0.517	0.139	-0.321
108.000	109.000	108.000	254.000	183.878	436.887	183.235	161.147	175.000	125.310	11.123	-0.184	-0.179	0.000	109.000	108.000	227.931	181.214	436.887	183.042	152.226	169.118	120.228	6.082	-1.113	0.063	0.978	114.000	108.000	231.118	169.779	426.508	174.399	143.667	167.000	117.345	9.292	-1.482	0.092	1.510
109.000	110.000	109.000	274.419	196.873	436.764	182.962	151.219	176.353	127.872	11.215	0.092	-0.145	-0.200	110.000	109.000	244.161	194.011	436.764	188.700	146.281	168.786	123.439	6.426	0.344	-0.063	-0.268	115.000	109.000	220.176	155.588	427.715	169.169	144.767	160.611	118.327	8.794	-0.498	0.092	0.588
110.000	111.000	110.000	249.161	178.231	430.978	181.789	148.033	176.700	124.275	10.939	-0.276	-0.055	0.145	111.000	110.000	224.097	174.231	430.978	183.884	144.219	162.316	122.134	5.879	-0.547	0.000	0.520	116.000	110.000	217.647	153.629	422.216	168.246	139.593	153.000	119.644	8.775	-0.019	0.049	-0.043
111.000	112.000	111.000	240.393	175.333	430.432	177.361	138.700	172.889	118.364	10.710	-0.230	0.000	0.179	112.000	111.000	231.931	194.785	430.432	185.356	146.767	161.588	121.050	6.269	0.390	0.016	-0.441	117.000	111.000	219.647	161.100	421.426	166.033	139.857	154.929	118.007	9.062	0.287	0.092	-0.092
112.000	113.000	112.000	262.364	174.053	428.653	179.323	147.033	163.095	116.917	10.802	0.092	0.000	-0.056	113.000	112.000	198.774	167.122	428.653	182.674	146.484	159.778	120.857	5.933	-0.336	0.047	0.378	118.000	112.000	223.323	156.775	413.383	167.746	141.759	160.133	116.406	8.940	-0.122	0.135	0.092
113.000	114.000	113.000	263.821	181.494	426.508	178.654	150.600	167.833	119.451	10.626	-0.176	0.000	0.145	114.000	113.000	224.414	194.630	426.508	182.694	149.400	169.000	120.362	6.315	0.382	-0.048	-0.442	119.000	113.000	220.879	157.054	410.477	165.561	141.452	155.579	122.307	8.810	-0.130	-0.043	0.184
114.000	115.000	114.000	263.310	183.703	427.715	175.043	147.438	160.909	119.653	10.534	-0.092	-0.034	0.056	115.000	114.000	269.767	203.886	427.715	186.761	147.033	172.417	121.768	6.778	0.463	0.000	-0.458	120.000	114.000	208.821	152.473	407.652	162.165	139.963	149.583	119.459	8.450	-0.360	0.092	0.275
115.000	116.000	115.000	238.929	176.169	422.216	173.690	145.966	162.381	117.556	10.304	-0.230	0.034	0.234	116.000	115.000	229.444	183.429	422.216	184.556	150.900	167.938	122.217	6.353	-0.425	0.000	0.409	121.000	115.000	209.889	155.337	409.475	160.019	141.607	152.158	119.020	8.404	-0.046	0.088	0.140
116.000	117.000	116.000	250.222	187.326	421.426	170.812	144.000	169.231	118.830	10.350	0.046	-0.055	-0.090	117.000	116.000	284.275	208.533	421.426	195.412	151.469	166.000	123.177	7.008	0.655	-0.014	-0.458	NaN	NaN	NaN	NaN	NaN	NaN	NaN	NaN	NaN	NaN	NaN	NaN	NaN
117.000	118.000	117.000	223.481	169.152	413.383	167.321	140.321	153.294	116.406	10.090	-0.260	0.022	0.234	118.000	117.000	230.759	179.694	413.383	186.605	152.656	169.895	122.823	5.925	-1.083	0.000	0.837	NaN	NaN	NaN	NaN	NaN	NaN	NaN	NaN	NaN	NaN	NaN	NaN	NaN
118.000	119.000	118.000	229.880	177.038	410.477	166.687	135.200	154.000	115.338	10.258	0.168	0.034	-0.089	119.000	118.000	214.630	191.506	410.477	182.704	148.265	159.042	121.426	6.074	0.149	0.000	-0.063	NaN	NaN	NaN	NaN	NaN	NaN	NaN	NaN	NaN	NaN	NaN	NaN	NaN
119.000	120.000	119.000	229.111	181.747	407.652	165.536	138.000	155.000	114.720	10.312	0.054	0.000	-0.111	120.000	119.000	208.552	168.764	407.652	173.424	143.312	158.118	122.644	5.129	-0.945	0.000	0.804	NaN	NaN	NaN	NaN	NaN	NaN	NaN	NaN	NaN	NaN	NaN	NaN	NaN
120.000	121.000	120.000	232.704	166.330	409.475	166.092	137.607	149.200	117.084	10.220	-0.092	-0.055	0.055	121.000	120.000	217.310	177.670	409.475	174.762	147.500	162.077	122.567	5.259	0.130	0.000	-0.142	NaN	NaN	NaN	NaN	NaN	NaN	NaN	NaN	NaN	NaN	NaN	NaN	NaN
