# Supplementary material for: Filopodyan: An open-source pipeline for the analysis of filopodia
Source: J Cell Biol. 2017 Oct 2;216(10):3405–22. doi: 10.1083/jcb.201705113 (PMC5626553; doi:10.1083/jcb.201705113)
Supplement: Data tables (ZIP file) [file JCB_201705113_DataS1.zip › Data Tables/Fig3-4_Control-dataset/CTRL_RENYI2-6_ED4_v20170201/s11_NeonCyto_GC2x_tif Bodies.txt]

T	X	Y	Mean	StdDev	Frame Background	Boundary Background
1.000	9.750	11.895	266.348	89.804	103.804	114.982
2.000	9.815	12.155	257.687	85.499	103.673	114.134
3.000	9.880	11.960	257.725	85.720	103.656	114.109
4.000	9.750	12.090	259.218	84.362	103.663	114.447
5.000	9.685	12.025	257.681	85.484	103.672	114.161
6.000	9.750	12.025	260.624	84.045	103.668	114.390
7.000	9.685	11.830	260.787	84.187	103.622	114.151
8.000	9.685	12.090	261.945	83.285	103.675	114.399
9.000	9.620	11.960	260.677	83.971	103.633	114.303
10.000	9.620	11.700	261.560	84.425	103.639	114.506
11.000	9.685	11.700	262.124	83.607	103.635	114.493
12.000	9.685	12.025	262.848	84.117	103.616	114.386
13.000	9.685	11.700	263.567	85.208	103.623	114.493
14.000	9.620	11.830	265.363	82.646	103.509	114.826
15.000	9.685	11.830	262.504	83.218	103.622	114.801
16.000	9.685	12.025	262.314	83.451	103.507	114.941
17.000	9.685	11.830	260.790	83.293	103.652	114.766
18.000	9.685	12.155	261.085	83.103	103.646	114.953
19.000	9.620	11.830	262.183	82.408	103.666	115.000
20.000	9.685	11.830	263.149	81.559	103.680	115.233
21.000	9.685	11.700	262.315	82.695	103.670	114.896
22.000	9.750	11.635	261.744	82.352	103.682	114.788
23.000	9.750	11.635	260.511	81.872	103.663	114.878
24.000	9.815	11.700	260.218	83.299	103.635	114.522
25.000	9.750	11.830	260.122	82.309	103.645	114.614
26.000	9.750	11.700	256.546	81.764	103.635	114.664
27.000	9.880	11.895	254.906	82.332	103.610	114.288
28.000	10.010	12.220	255.156	81.038	103.657	114.614
29.000	10.205	12.350	254.450	80.423	103.675	114.604
30.000	10.270	12.220	255.260	80.322	103.666	114.605
31.000	10.140	11.895	254.275	82.182	103.681	114.337
32.000	10.335	11.895	252.964	81.140	103.678	114.645
33.000	10.205	11.895	252.858	80.567	103.699	114.603
34.000	10.075	11.895	253.556	80.155	103.668	114.486
35.000	10.205	11.830	253.705	81.136	103.655	114.334
36.000	9.880	11.765	255.391	80.327	103.671	114.119
37.000	9.880	11.765	256.050	80.601	103.644	114.020
38.000	10.140	11.700	255.641	80.124	103.627	113.900
39.000	10.010	11.830	254.336	81.074	103.645	114.091
40.000	10.205	11.635	254.411	80.497	103.656	113.947
41.000	9.880	11.765	253.711	80.098	103.654	113.704
42.000	9.945	11.700	255.241	79.721	103.671	113.830
43.000	10.010	11.830	252.470	80.594	103.625	113.415
44.000	10.010	12.025	252.730	80.832	103.637	113.616
45.000	10.075	12.155	252.562	81.479	103.653	113.584
46.000	10.075	12.285	250.865	81.395	103.680	113.712
47.000	10.075	12.220	252.418	81.448	103.629	113.632
48.000	10.075	12.285	252.856	82.835	103.631	113.664
49.000	10.010	12.155	252.827	81.645	103.630	113.802
50.000	10.010	12.220	252.744	82.297	103.655	113.959
51.000	9.945	12.285	251.948	81.324	103.653	114.010
52.000	9.945	12.285	251.883	80.081	103.618	113.884
53.000	9.945	12.285	251.063	81.200	103.597	113.746
54.000	9.880	12.220	251.127	80.301	103.604	113.759
55.000	9.750	12.350	250.883	79.962	103.613	113.766
56.000	9.815	12.545	250.794	81.199	103.652	113.932
57.000	9.880	12.805	248.686	79.080	103.632	113.841
58.000	9.750	12.935	250.450	78.850	103.613	114.189
59.000	9.880	13.065	251.134	78.920	103.646	114.162
60.000	9.815	13.195	250.251	77.715	103.636	114.140
61.000	9.750	13.455	250.016	78.212	103.614	114.191
62.000	9.685	13.715	241.867	81.643	103.630	113.771
63.000	9.685	13.585	243.861	81.680	103.631	113.722
64.000	9.750	13.520	243.653	80.059	103.607	113.683
65.000	9.685	13.260	247.759	81.154	103.622	113.556
66.000	9.685	13.065	247.300	81.120	103.616	113.481
67.000	9.555	12.935	250.113	80.557	103.632	113.686
68.000	9.620	12.740	250.218	79.420	103.649	113.636
69.000	9.750	12.740	251.508	80.240	103.640	113.505
70.000	9.815	12.675	252.298	79.587	103.659	113.417
71.000	9.880	12.610	254.135	78.796	103.618	113.525
72.000	9.880	12.675	252.325	79.108	103.660	113.509
73.000	9.945	12.610	254.746	79.479	103.631	113.406
74.000	9.880	12.675	255.029	77.965	103.660	113.352
75.000	9.880	12.610	254.667	78.957	103.639	113.326
76.000	9.945	12.675	256.405	79.691	103.646	113.132
77.000	10.075	12.675	256.223	79.627	103.678	113.260
78.000	10.205	12.740	254.483	79.096	103.638	113.129
79.000	10.335	12.870	257.117	78.473	103.664	113.113
80.000	10.270	12.870	256.953	77.078	103.644	113.027
81.000	10.465	13.065	255.080	77.922	103.684	113.188
82.000	10.205	13.065	254.764	78.846	103.655	113.156
83.000	10.140	12.935	252.496	78.107	103.650	113.351
84.000	10.075	12.870	253.069	77.112	103.704	113.831
85.000	10.010	12.805	254.355	76.826	103.698	113.629
86.000	10.010	12.740	253.326	76.325	103.670	112.907
87.000	10.205	12.740	251.254	76.040	103.673	112.994
88.000	10.140	12.805	252.644	77.191	103.666	112.872
89.000	10.140	12.805	253.396	75.746	103.644	112.869
90.000	10.075	12.805	253.379	76.468	103.671	112.826
91.000	10.075	12.740	253.060	74.547	103.645	112.872
92.000	10.010	12.740	252.419	75.116	103.659	113.008
93.000	10.010	12.545	251.405	75.204	103.670	113.200
94.000	10.075	12.610	250.537	74.368	103.648	113.089
95.000	10.270	12.480	250.293	74.090	103.627	113.126
96.000	10.270	12.480	250.908	74.496	103.659	113.166
97.000	9.945	12.285	251.587	74.125	103.683	113.349
98.000	10.270	12.285	250.609	74.399	103.684	113.357
99.000	10.075	12.415	249.946	73.890	103.648	113.252
100.000	10.205	12.350	247.652	74.155	103.637	113.172
101.000	10.725	12.480	244.990	74.954	103.615	113.207
102.000	10.465	12.480	247.358	74.837	103.653	113.263
103.000	10.140	12.480	248.586	74.555	103.637	113.510
104.000	10.140	12.415	245.131	76.461	103.638	113.319
105.000	10.205	12.415	248.272	75.689	103.675	113.754
106.000	10.010	12.415	250.851	73.591	103.652	113.923
107.000	10.010	12.480	252.089	74.575	103.667	114.002
108.000	9.880	12.285	252.857	74.032	103.681	114.045
109.000	10.010	12.155	251.989	73.752	103.669	114.051
110.000	9.750	12.285	252.513	74.263	103.661	113.976
111.000	9.750	12.285	250.290	74.411	103.668	114.022
112.000	9.685	12.350	252.071	74.645	103.690	114.012
113.000	11.830	12.480	248.742	77.298	103.681	114.129
114.000	10.140	12.155	253.745	76.007	103.688	114.057
115.000	10.205	11.830	253.708	74.977	103.652	113.996
116.000	10.205	11.895	252.329	73.991	103.660	114.061
117.000	10.140	11.765	252.375	74.943	103.648	114.168
118.000	10.010	12.740	250.918	75.137	103.661	114.067
119.000	10.205	11.960	250.716	74.989	103.647	114.110
120.000	10.270	11.895	253.437	74.650	103.676	114.210
121.000	10.270	11.765	252.881	74.645	103.650	114.147
