# Supplementary material for: Filopodyan: An open-source pipeline for the analysis of filopodia
Source: J Cell Biol. 2017 Oct 2;216(10):3405–22. doi: 10.1083/jcb.201705113 (PMC5626553; doi:10.1083/jcb.201705113)
Supplement: Data tables (ZIP file) [file JCB_201705113_DataS1.zip › Data Tables/Fig3-4_Control-dataset/CTRL_RENYI2-6_ED4_v20170201/s11_NeonCyto_GC2x_tif Coordinates.txt]

	dT	T (0)	Base X (0)	Base Y (0)	Tip X (0)	Tip Y (0)	||[body,base]|| (0)	||[base,tip]|| (0)	||[base,tip]|| : [body,base] (0)	[base,tip] ? [body,base] (0)	?||[base,tip]|| : [body,base] (0)	||[tip(t-1),tip(t)]|| : [base,tip] (0)	||[base(t-1),base(t)]|| : [base,tip] (0)	T (1)	Base X (1)	Base Y (1)	Tip X (1)	Tip Y (1)	||[body,base]|| (1)	||[base,tip]|| (1)	||[base,tip]|| : [body,base] (1)	[base,tip] ? [body,base] (1)	?||[base,tip]|| : [body,base] (1)	||[tip(t-1),tip(t)]|| : [base,tip] (1)	||[base(t-1),base(t)]|| : [base,tip] (1)	T (2)	Base X (2)	Base Y (2)	Tip X (2)	Tip Y (2)	||[body,base]|| (2)	||[base,tip]|| (2)	||[base,tip]|| : [body,base] (2)	[base,tip] ? [body,base] (2)	?||[base,tip]|| : [body,base] (2)	||[tip(t-1),tip(t)]|| : [base,tip] (2)	||[base(t-1),base(t)]|| : [base,tip] (2)	T (3)	Base X (3)	Base Y (3)	Tip X (3)	Tip Y (3)	||[body,base]|| (3)	||[base,tip]|| (3)	||[base,tip]|| : [body,base] (3)	[base,tip] ? [body,base] (3)	?||[base,tip]|| : [body,base] (3)	||[tip(t-1),tip(t)]|| : [base,tip] (3)	||[base(t-1),base(t)]|| : [base,tip] (3)
1	0.000	1.000	11.310	9.945	15.145	4.225	2.497	6.887	6.862	17.137	NaN	NaN	NaN	1.000	11.570	10.530	19.825	7.150	2.275	8.920	8.632	19.638	NaN	NaN	NaN	1.000	14.690	13.715	14.885	13.130	5.265	0.617	-0.019	-0.101	NaN	NaN	NaN	1.000	19.370	18.200	28.015	20.995	11.502	9.086	8.763	100.787	NaN	NaN	NaN
2	1.000	2.000	11.115	9.945	15.145	4.225	2.564	6.997	6.974	17.880	0.111	NaN	-0.112	2.000	11.700	10.530	19.695	7.215	2.489	8.655	8.220	20.457	-0.412	-0.145	0.120	2.000	14.625	13.390	14.885	12.675	4.966	0.761	0.074	0.368	0.093	0.428	0.283	2.000	19.500	18.200	28.080	20.995	11.417	9.024	8.758	99.993	-0.004	0.062	0.124
3	2.000	3.000	11.115	9.815	15.145	4.160	2.475	6.944	6.912	17.107	-0.062	0.053	0.106	3.000	11.570	10.335	19.175	7.410	2.345	8.148	7.509	17.606	-0.711	-0.555	-0.051	3.000	14.495	13.585	14.820	12.480	4.893	1.152	-0.060	-0.296	-0.134	0.169	-0.224	3.000	19.630	18.265	28.015	20.930	11.611	8.798	8.488	98.557	-0.270	-0.082	0.144
4	3.000	4.000	11.115	9.880	15.145	4.225	2.598	6.944	6.929	17.999	0.017	-0.053	-0.053	4.000	11.505	10.335	17.485	8.255	2.482	6.331	5.699	14.145	-1.810	-1.874	-0.061	4.000	14.430	13.455	14.950	12.285	4.875	1.280	0.172	0.837	0.232	0.231	0.092	4.000	19.435	18.265	27.950	20.930	11.486	8.922	8.613	98.924	0.124	-0.062	-0.186
5	4.000	5.000	11.115	9.815	15.145	4.160	2.632	6.944	6.937	18.260	0.008	0.053	0.053	5.000	11.440	10.400	17.160	8.320	2.392	6.086	5.610	13.419	-0.089	-0.328	-0.083	5.000	14.820	12.805	15.145	12.220	5.194	0.669	0.233	1.213	0.062	0.152	0.758	5.000	19.305	18.265	28.015	20.995	11.467	9.128	8.793	100.825	0.180	0.081	-0.124
6	5.000	6.000	11.245	9.880	15.210	4.225	2.615	6.907	6.907	18.058	-0.031	-0.016	0.021	6.000	11.570	10.335	17.160	8.320	2.484	5.942	5.467	13.579	-0.143	NaN	0.144	6.000	14.560	13.325	15.145	11.895	4.983	1.545	0.192	0.955	-0.042	0.301	-0.580	6.000	19.370	18.265	28.145	20.995	11.467	9.190	8.848	101.451	0.055	0.124	0.062
7	6.000	7.000	11.245	9.880	15.145	4.225	2.497	6.869	6.852	17.111	-0.054	-0.037	NaN	7.000	11.505	10.270	17.030	8.320	2.397	5.859	5.464	13.098	-0.003	-0.123	-0.040	7.000	14.430	13.520	15.210	11.635	5.037	2.040	0.102	0.515	-0.089	0.265	-0.230	7.000	19.240	18.265	28.210	21.060	11.520	9.395	9.001	103.694	0.154	0.081	-0.124
8	7.000	8.000	11.245	9.880	15.210	4.160	2.705	6.960	6.960	18.827	0.107	0.090	NaN	8.000	11.440	10.335	17.095	8.385	2.482	5.982	5.378	13.347	-0.086	0.040	-0.083	8.000	14.430	13.325	15.470	11.245	4.903	2.326	0.483	2.366	0.380	0.465	0.174	8.000	19.240	18.265	28.275	20.995	11.377	9.438	9.070	103.187	0.069	0.043	NaN
9	8.000	9.000	11.310	10.010	15.145	4.225	2.580	6.941	6.883	17.762	-0.076	-0.090	-0.072	9.000	11.635	10.335	17.030	8.385	2.589	5.737	5.424	14.040	0.046	-0.061	0.183	9.000	14.365	13.455	15.665	10.920	4.975	2.849	0.478	2.379	-0.004	0.378	-0.145	9.000	19.175	18.330	28.145	20.995	11.484	9.358	8.942	102.684	-0.128	-0.125	-0.044
10	9.000	10.000	11.375	10.010	15.145	4.225	2.436	6.905	6.728	16.393	-0.155	NaN	0.035	10.000	11.765	10.335	17.030	8.385	2.542	5.615	5.489	13.955	0.065	NaN	0.122	10.000	14.235	13.585	15.925	10.725	4.985	3.322	0.483	2.408	0.005	0.300	-0.178	10.000	19.175	18.330	28.080	20.930	11.630	9.277	8.798	102.325	-0.143	-0.081	NaN
11	10.000	11.000	11.180	10.270	15.145	4.160	2.069	7.284	7.089	14.665	0.360	0.055	-0.324	11.000	11.505	10.595	17.030	8.320	2.129	5.975	5.903	12.569	0.415	0.025	-0.339	11.000	14.105	13.845	16.120	10.595	4.913	3.824	0.394	1.935	-0.089	0.213	-0.289	11.000	19.240	18.330	27.950	20.865	11.630	9.071	8.601	100.031	-0.197	-0.143	0.062
12	11.000	12.000	11.310	10.075	15.145	4.160	2.538	7.049	6.999	17.766	-0.090	NaN	0.234	12.000	11.570	10.595	17.095	8.385	2.366	5.951	5.737	13.575	-0.166	0.036	0.060	12.000	14.170	13.650	16.185	10.400	4.770	3.824	0.787	3.756	0.394	0.200	0.200	12.000	19.305	18.265	27.755	20.800	11.467	8.822	8.469	97.107	-0.132	-0.205	0.044
13	12.000	13.000	11.310	10.140	15.145	4.225	2.253	7.049	6.863	15.459	-0.136	-0.055	-0.055	13.000	11.570	10.595	17.030	8.320	2.185	5.915	5.861	12.806	0.123	-0.035	NaN	13.000	13.910	13.975	16.380	10.335	4.799	4.399	0.449	2.155	-0.338	0.163	-0.415	13.000	19.175	18.265	27.625	20.800	11.539	8.822	8.391	96.833	-0.077	-0.125	-0.125
14	13.000	14.000	11.440	10.075	15.145	4.225	2.528	6.925	6.728	17.010	-0.135	NaN	0.124	14.000	11.635	10.530	17.030	8.320	2.398	5.830	5.732	13.744	-0.129	NaN	0.085	14.000	13.845	14.040	16.575	10.010	4.768	4.868	0.551	2.628	0.102	0.378	-0.090	14.000	19.175	18.265	27.560	20.800	11.520	8.760	8.371	96.431	-0.021	-0.062	NaN
15	14.000	15.000	11.570	9.945	15.145	4.225	2.666	6.745	6.573	17.521	-0.155	NaN	0.179	15.000	11.830	10.335	17.095	8.320	2.615	5.637	5.472	14.306	-0.260	0.061	0.252	15.000	13.780	14.105	16.835	9.880	4.685	5.214	0.619	2.898	0.068	0.258	-0.091	15.000	19.240	18.265	27.430	20.800	11.520	8.573	8.209	94.568	-0.162	-0.124	0.062
16	15.000	16.000	11.700	9.685	15.145	4.225	3.088	6.456	6.385	19.718	-0.187	NaN	0.289	16.000	12.155	10.270	17.030	8.320	3.030	5.251	5.103	15.464	-0.368	-0.060	0.326	16.000	13.780	13.780	16.965	9.685	4.455	5.188	1.314	5.856	0.696	0.234	0.257	16.000	19.240	18.200	27.365	20.930	11.377	8.571	8.306	94.492	0.097	-0.020	-0.021
17	16.000	17.000	11.700	9.815	15.080	4.225	2.850	6.532	6.343	18.075	-0.043	-0.034	-0.111	17.000	13.390	9.815	17.095	8.320	4.217	3.995	3.969	16.739	-1.134	0.060	1.316	17.000	13.845	13.845	16.965	9.620	4.622	5.252	0.966	4.466	-0.348	0.052	-0.014	17.000	19.240	18.200	27.625	21.060	11.484	8.859	8.563	98.337	0.257	0.288	NaN
18	17.000	18.000	11.765	9.750	15.145	4.225	3.180	6.477	6.390	20.318	0.047	0.034	0.089	18.000	13.195	10.010	17.225	8.320	4.114	4.370	4.320	17.770	0.351	0.120	-0.255	18.000	13.975	13.780	17.225	9.620	4.587	5.279	1.566	7.183	0.600	0.160	0.131	18.000	19.240	18.135	27.690	21.125	11.272	8.963	8.749	98.620	0.186	0.083	-0.022
19	18.000	19.000	11.895	9.685	15.145	4.225	3.127	6.354	6.110	19.105	-0.280	NaN	0.122	19.000	13.195	10.075	17.290	8.255	3.983	4.481	4.478	17.834	0.158	0.086	-0.026	19.000	13.975	13.650	17.225	9.490	4.720	5.279	1.395	6.583	-0.171	0.102	0.102	19.000	19.110	18.135	27.820	21.450	11.394	9.320	9.089	103.559	0.340	0.237	-0.121
20	19.000	20.000	11.635	10.010	15.145	4.225	2.667	6.767	6.513	17.373	0.403	NaN	-0.413	20.000	13.130	10.270	17.290	8.190	3.782	4.651	4.648	17.576	0.170	0.029	-0.145	20.000	14.300	13.325	17.160	9.490	4.851	4.784	1.539	7.466	0.144	-0.039	0.455	20.000	19.240	18.135	28.015	21.645	11.448	9.451	9.257	105.976	0.168	0.253	0.121
21	20.000	21.000	11.505	9.880	15.145	4.225	2.574	6.725	6.573	16.917	0.059	NaN	0.039	21.000	13.065	10.465	17.420	8.125	3.599	4.944	4.894	17.610	0.246	0.145	-0.150	21.000	14.365	13.260	17.160	9.620	4.933	4.589	1.501	7.402	-0.038	-0.103	0.091	21.000	19.240	18.135	28.080	22.035	11.520	9.662	9.511	109.563	0.253	0.217	NaN
22	21.000	22.000	11.635	9.945	15.080	4.160	2.532	6.733	6.427	16.270	-0.146	0.023	0.011	22.000	13.130	10.270	17.550	8.060	3.645	4.942	4.926	17.956	0.032	0.145	0.145	22.000	14.235	13.455	17.290	9.685	4.840	4.852	1.413	6.840	-0.087	0.031	-0.233	22.000	19.435	18.135	28.275	22.360	11.664	9.798	9.695	113.078	0.184	0.316	0.176
23	22.000	23.000	11.895	9.490	15.145	4.225	3.033	6.187	6.021	18.265	-0.406	-0.021	0.524	23.000	12.935	10.400	17.680	7.995	3.416	5.320	5.294	18.083	0.368	0.145	-0.233	23.000	14.040	13.520	17.225	9.880	4.686	4.837	1.452	6.802	0.038	-0.190	-0.177	23.000	19.370	18.135	28.340	22.555	11.610	10.000	9.907	115.021	0.212	0.144	-0.058
24	23.000	24.000	11.765	9.880	15.145	4.225	2.667	6.588	6.329	16.883	0.308	NaN	-0.401	24.000	12.870	10.530	17.680	8.060	3.271	5.407	5.375	17.584	0.082	-0.030	-0.117	24.000	14.040	13.325	16.965	9.945	4.527	4.470	1.517	6.866	0.065	-0.219	0.147	24.000	19.500	18.135	28.535	22.880	11.628	10.205	10.151	118.038	0.244	0.324	0.115
25	24.000	25.000	11.830	9.880	15.080	4.225	2.851	6.522	6.239	17.787	-0.091	-0.032	0.032	25.000	12.870	10.465	17.745	8.060	3.406	5.436	5.430	18.493	0.055	0.058	0.029	25.000	14.040	13.260	16.705	10.010	4.522	4.203	1.501	6.785	-0.016	-0.215	0.050	25.000	19.435	18.070	28.600	23.075	11.521	10.443	10.415	119.994	0.264	0.151	-0.088
26	25.000	26.000	12.480	8.125	15.080	4.290	4.498	4.633	4.626	20.808	-1.613	-0.054	1.817	26.000	12.805	10.530	18.070	7.930	3.271	5.872	5.847	19.127	0.416	0.349	-0.087	26.000	14.105	13.195	16.575	10.205	4.604	3.878	1.365	6.287	-0.135	-0.233	0.092	26.000	19.435	18.070	28.665	23.140	11.592	10.531	10.498	121.688	0.082	0.088	NaN
27	26.000	27.000	12.285	8.190	15.145	4.225	4.417	4.889	4.883	21.569	0.257	0.091	-0.167	27.000	12.805	10.530	18.135	7.865	3.228	5.959	5.957	19.228	0.110	0.087	NaN	27.000	14.365	13.065	16.445	10.335	4.635	3.432	1.324	6.135	-0.042	-0.182	0.261	27.000	19.630	18.135	28.665	23.140	11.576	10.329	10.308	119.322	-0.190	NaN	0.202
28	27.000	28.000	12.155	8.255	15.145	4.225	4.508	5.018	4.967	22.393	0.084	NaN	-0.130	28.000	12.675	10.595	18.135	7.800	3.121	6.134	6.117	19.093	0.160	0.030	-0.145	28.000	14.690	13.130	14.755	12.805	4.768	0.331	0.002	0.008	-1.322	-2.753	9.389E-17	28.000	19.955	18.265	28.665	23.140	11.638	9.981	9.975	116.090	-0.333	NaN	0.347
29	28.000	29.000	12.090	8.320	15.080	4.225	4.449	5.070	4.976	22.139	0.009	-0.038	-0.091	29.000	12.480	10.660	18.200	7.800	2.834	6.395	6.297	17.846	0.180	0.058	-0.203	NaN	NaN	NaN	NaN	NaN	NaN	NaN	NaN	NaN	NaN	NaN	NaN	29.000	20.215	18.330	28.665	23.075	11.660	9.691	9.688	112.960	-0.287	-0.032	0.259
30	29.000	30.000	12.155	8.320	15.080	4.225	4.332	5.032	4.960	21.484	-0.016	NaN	0.038	30.000	12.480	10.660	18.330	7.735	2.705	6.540	6.466	17.492	0.169	0.145	NaN	NaN	NaN	NaN	NaN	NaN	NaN	NaN	NaN	NaN	NaN	NaN	NaN	30.000	20.345	18.395	28.665	23.075	11.817	9.546	9.539	112.723	-0.148	NaN	0.145
31	30.000	31.000	12.220	8.255	15.080	4.225	4.192	4.942	4.918	20.618	-0.042	NaN	0.091	31.000	12.480	10.660	18.330	7.605	2.646	6.600	6.600	17.462	0.134	0.060	NaN	NaN	NaN	NaN	NaN	NaN	NaN	NaN	NaN	NaN	NaN	NaN	NaN	31.000	20.150	18.330	28.600	23.010	11.900	9.659	9.639	114.700	0.099	-0.088	-0.202
32	31.000	32.000	12.415	8.060	15.080	4.290	4.363	4.617	4.585	20.001	-0.333	-0.053	0.272	32.000	12.545	10.660	18.395	7.670	2.532	6.570	6.565	16.621	-0.034	0.028	0.058	NaN	NaN	NaN	NaN	NaN	NaN	NaN	NaN	NaN	NaN	NaN	NaN	32.000	20.540	18.395	28.535	23.010	12.099	9.231	9.223	111.586	-0.416	-0.056	0.370
33	32.000	33.000	12.805	7.670	15.080	4.290	4.961	4.074	4.071	20.196	-0.514	NaN	0.541	33.000	12.545	10.660	18.590	7.605	2.646	6.773	6.772	17.918	0.207	0.203	NaN	NaN	NaN	NaN	NaN	NaN	NaN	NaN	NaN	NaN	NaN	NaN	NaN	33.000	20.215	18.395	28.665	23.075	11.935	9.659	9.636	115.005	0.413	0.145	-0.284
34	33.000	34.000	12.740	7.735	15.080	4.290	4.940	4.165	4.163	20.567	0.092	NaN	-0.090	34.000	12.675	10.530	18.850	7.410	2.937	6.918	6.918	20.314	0.146	0.320	0.175	NaN	NaN	NaN	NaN	NaN	NaN	NaN	NaN	NaN	NaN	NaN	NaN	34.000	20.020	18.265	28.795	23.270	11.810	10.102	10.089	119.149	0.453	0.210	-0.234
35	34.000	35.000	12.610	7.800	14.950	4.420	4.693	4.111	4.102	19.249	-0.061	-0.181	-0.127	35.000	12.675	10.595	19.110	7.410	2.762	7.180	7.180	19.828	0.262	0.233	-0.029	NaN	NaN	NaN	NaN	NaN	NaN	NaN	NaN	NaN	NaN	NaN	NaN	35.000	20.150	18.265	28.925	23.465	11.845	10.200	10.192	120.729	0.103	0.211	0.112
36	35.000	36.000	12.415	8.125	14.950	4.355	4.436	4.543	4.542	20.149	0.441	0.054	-0.379	36.000	12.675	10.595	19.240	7.345	3.030	7.325	7.311	22.152	0.131	0.145	NaN	NaN	NaN	NaN	NaN	NaN	NaN	NaN	NaN	NaN	NaN	NaN	NaN	36.000	19.630	18.135	28.990	23.595	11.646	10.836	10.822	126.040	0.630	0.122	-0.515
37	36.000	37.000	12.415	8.255	14.950	4.355	4.330	4.651	4.646	20.115	0.103	NaN	-0.109	37.000	12.610	10.595	19.500	7.215	2.970	7.674	7.664	22.764	0.354	0.291	-0.058	NaN	NaN	NaN	NaN	NaN	NaN	NaN	NaN	NaN	NaN	NaN	NaN	37.000	19.630	18.200	29.120	23.790	11.682	11.014	11.000	128.499	0.177	0.211	0.033
38	37.000	38.000	12.415	8.255	14.950	4.355	4.128	4.651	4.651	19.203	0.005	NaN	NaN	38.000	12.675	10.660	19.565	7.215	2.740	7.703	7.682	21.049	0.018	0.058	0.029	NaN	NaN	NaN	NaN	NaN	NaN	NaN	NaN	NaN	NaN	NaN	NaN	38.000	20.150	18.265	29.250	23.985	11.971	10.748	10.746	128.643	-0.253	0.214	0.475
39	38.000	39.000	13.000	7.150	15.015	4.355	5.554	3.446	3.440	19.105	-1.211	0.038	1.238	39.000	12.675	10.660	19.825	7.085	2.911	7.994	7.984	23.238	0.302	0.291	NaN	NaN	NaN	NaN	NaN	NaN	NaN	NaN	NaN	NaN	NaN	NaN	NaN	39.000	19.825	18.200	29.315	24.180	11.701	11.217	11.216	131.237	0.470	0.159	-0.310
40	39.000	40.000	12.870	7.475	15.015	4.420	4.940	3.733	3.729	18.425	0.289	-0.053	-0.341	40.000	12.675	10.660	19.890	7.020	2.655	8.081	8.048	21.370	0.064	0.087	NaN	NaN	NaN	NaN	NaN	NaN	NaN	NaN	NaN	NaN	NaN	NaN	NaN	40.000	20.215	18.265	29.380	24.375	12.007	11.015	11.015	132.251	-0.201	0.162	0.361
41	40.000	41.000	12.870	7.475	14.950	4.485	5.229	3.642	3.642	19.046	-0.087	-0.090	NaN	41.000	12.545	10.660	19.760	7.085	2.885	8.052	8.034	23.178	-0.013	-0.145	-0.116	NaN	NaN	NaN	NaN	NaN	NaN	NaN	NaN	NaN	NaN	NaN	NaN	41.000	19.630	18.135	29.510	24.570	11.646	11.791	11.791	137.321	0.776	0.215	-0.561
42	41.000	42.000	12.740	7.865	14.820	4.680	4.745	3.804	3.799	18.028	0.157	-0.234	-0.398	42.000	12.415	10.855	19.500	7.215	2.611	7.965	7.882	20.576	-0.152	-0.291	-0.205	NaN	NaN	NaN	NaN	NaN	NaN	NaN	NaN	NaN	NaN	NaN	NaN	42.000	19.760	18.200	29.575	24.570	11.772	11.701	11.700	137.739	-0.090	0.055	0.144
43	42.000	43.000	12.610	8.125	14.820	4.550	4.526	4.203	4.196	18.991	0.397	0.111	-0.290	43.000	12.415	10.855	19.305	7.475	2.595	7.674	7.655	19.866	-0.227	-0.290	NaN	NaN	NaN	NaN	NaN	NaN	NaN	NaN	NaN	NaN	NaN	NaN	NaN	43.000	19.825	18.135	29.510	24.505	11.666	11.592	11.591	135.221	-0.109	-0.090	0.019
44	43.000	44.000	12.675	8.125	14.885	4.615	4.724	4.148	4.145	19.579	-0.051	-0.020	0.035	44.000	12.545	10.920	19.175	7.540	2.765	7.442	7.428	20.542	-0.227	-0.145	0.086	NaN	NaN	NaN	NaN	NaN	NaN	NaN	NaN	NaN	NaN	NaN	NaN	44.000	19.955	18.200	29.445	24.440	11.706	11.358	11.354	132.910	-0.238	-0.090	0.144
45	44.000	45.000	12.610	8.190	14.690	4.745	4.706	4.024	4.023	18.932	-0.122	-0.212	-0.089	45.000	12.480	10.920	18.850	7.605	2.704	7.181	7.181	19.414	-0.247	-0.318	-0.058	NaN	NaN	NaN	NaN	NaN	NaN	NaN	NaN	NaN	NaN	NaN	NaN	45.000	20.020	18.200	29.510	24.570	11.638	11.430	11.418	132.885	0.064	0.126	0.054
46	45.000	46.000	12.415	8.255	14.755	4.745	4.660	4.218	4.210	19.621	0.188	0.036	-0.162	46.000	12.545	10.920	18.525	7.735	2.822	6.775	6.774	19.118	-0.406	-0.348	0.057	NaN	NaN	NaN	NaN	NaN	NaN	NaN	NaN	NaN	NaN	NaN	NaN	46.000	20.085	18.135	29.705	24.765	11.594	11.683	11.651	135.082	0.233	0.271	0.017
47	46.000	47.000	12.415	8.320	14.690	4.810	4.548	4.183	4.180	19.013	-0.030	-0.090	-0.055	47.000	12.415	11.115	18.395	7.735	2.588	6.869	6.851	17.728	0.076	-0.113	-0.209	NaN	NaN	NaN	NaN	NaN	NaN	NaN	NaN	NaN	NaN	NaN	NaN	47.000	20.085	18.135	29.640	24.700	11.627	11.593	11.566	134.478	-0.085	-0.090	NaN
48	47.000	48.000	12.350	8.385	14.625	4.875	4.515	4.183	4.178	18.865	-0.002	-0.090	-0.090	48.000	13.130	10.790	18.200	7.800	3.401	5.886	5.868	19.959	-0.982	-0.201	0.781	NaN	NaN	NaN	NaN	NaN	NaN	NaN	NaN	NaN	NaN	NaN	NaN	48.000	20.020	18.070	29.575	24.570	11.505	11.556	11.528	132.627	-0.038	-0.127	-0.090
49	48.000	49.000	12.415	8.450	14.560	4.875	4.417	4.169	4.167	18.404	-0.012	-0.033	-0.022	49.000	13.260	10.725	17.810	7.930	3.551	5.340	5.290	18.784	-0.578	-0.400	0.145	NaN	NaN	NaN	NaN	NaN	NaN	NaN	NaN	NaN	NaN	NaN	NaN	49.000	19.955	18.135	29.575	24.570	11.604	11.574	11.560	134.152	0.033	NaN	-0.018
50	49.000	50.000	12.480	8.385	14.560	4.875	4.562	4.080	4.077	18.598	-0.089	NaN	0.089	50.000	12.805	11.375	17.680	8.125	2.920	5.859	5.607	16.372	0.317	-0.216	-0.739	NaN	NaN	NaN	NaN	NaN	NaN	NaN	NaN	NaN	NaN	NaN	NaN	50.000	19.890	18.005	29.510	24.505	11.449	11.610	11.586	132.648	0.026	-0.090	-0.127
51	50.000	51.000	12.415	8.450	14.560	4.875	4.562	4.169	4.167	19.008	0.090	NaN	-0.089	51.000	12.935	11.180	17.615	8.125	3.188	5.589	5.449	17.369	-0.158	-0.054	0.215	NaN	NaN	NaN	NaN	NaN	NaN	NaN	NaN	NaN	NaN	NaN	NaN	51.000	19.760	18.005	29.445	24.375	11.360	11.592	11.575	131.495	-0.011	-0.126	-0.109
52	51.000	52.000	12.350	8.385	14.560	4.875	4.582	4.148	4.148	19.004	-0.019	NaN	0.020	52.000	12.870	11.245	17.550	8.190	3.104	5.589	5.433	16.866	-0.016	-0.090	-0.090	NaN	NaN	NaN	NaN	NaN	NaN	NaN	NaN	NaN	NaN	NaN	NaN	52.000	19.825	18.005	29.315	24.245	11.416	11.358	11.339	129.454	-0.236	-0.180	0.054
53	52.000	53.000	12.220	8.580	14.495	4.940	4.348	4.292	4.292	18.662	0.145	-0.090	-0.234	53.000	12.675	11.245	17.290	8.255	2.921	5.499	5.377	15.709	-0.056	-0.254	-0.164	NaN	NaN	NaN	NaN	NaN	NaN	NaN	NaN	NaN	NaN	NaN	NaN	53.000	19.760	18.005	29.380	24.245	11.360	11.467	11.453	130.113	0.114	0.055	-0.055
54	53.000	54.000	12.155	8.580	14.560	4.940	4.292	4.363	4.361	18.721	0.069	0.036	-0.036	54.000	12.740	11.180	17.095	8.320	3.043	5.210	5.070	15.430	-0.307	-0.199	0.090	NaN	NaN	NaN	NaN	NaN	NaN	NaN	NaN	NaN	NaN	NaN	NaN	54.000	19.695	18.005	29.315	24.180	11.393	11.431	11.423	130.143	-0.030	-0.090	-0.055
55	54.000	55.000	12.025	8.645	14.560	4.875	4.348	4.543	4.539	19.735	0.178	0.054	-0.126	55.000	12.610	11.375	17.030	8.320	3.022	5.373	5.169	15.620	0.099	-0.053	-0.218	NaN	NaN	NaN	NaN	NaN	NaN	NaN	NaN	NaN	NaN	NaN	NaN	55.000	19.435	17.940	29.380	24.310	11.182	11.810	11.798	131.926	0.375	0.125	-0.254
56	55.000	56.000	12.025	8.645	14.560	4.875	4.483	4.543	4.530	20.305	-0.009	NaN	NaN	56.000	12.545	11.375	17.030	8.385	2.970	5.390	5.300	15.742	0.131	-0.036	-0.054	NaN	NaN	NaN	NaN	NaN	NaN	NaN	NaN	NaN	NaN	NaN	NaN	56.000	19.500	17.940	29.315	24.245	11.086	11.666	11.643	129.074	-0.155	-0.090	0.055
57	56.000	57.000	12.025	8.645	14.560	4.875	4.680	4.543	4.513	21.121	-0.017	NaN	NaN	57.000	12.675	11.310	17.030	8.320	3.170	5.283	5.250	16.642	-0.050	0.037	0.144	NaN	NaN	NaN	NaN	NaN	NaN	NaN	NaN	NaN	NaN	NaN	NaN	57.000	19.695	18.005	29.315	24.245	11.107	11.467	11.422	126.868	-0.221	NaN	0.199
58	57.000	58.000	11.310	9.750	14.495	4.940	3.547	5.769	5.721	20.288	1.208	-0.090	-1.316	58.000	12.610	11.310	17.030	8.320	3.289	5.336	5.320	17.500	0.070	NaN	-0.054	NaN	NaN	NaN	NaN	NaN	NaN	NaN	NaN	NaN	NaN	NaN	NaN	58.000	19.435	17.940	29.315	24.245	10.902	11.720	11.672	127.244	0.250	NaN	-0.254
59	58.000	59.000	11.180	9.750	14.430	5.005	3.561	5.751	5.604	19.955	-0.117	-0.090	-0.073	59.000	12.545	11.375	17.030	8.320	3.156	5.427	5.424	17.115	0.104	NaN	-0.090	NaN	NaN	NaN	NaN	NaN	NaN	NaN	NaN	NaN	NaN	NaN	NaN	59.000	19.630	18.005	29.315	24.180	10.930	11.486	11.430	124.933	-0.242	-0.035	0.199
60	59.000	60.000	11.115	9.685	14.365	5.070	3.743	5.645	5.456	20.424	-0.148	-0.091	0.016	60.000	12.740	11.310	16.965	8.385	3.480	5.139	5.136	17.872	-0.288	-0.090	0.197	NaN	NaN	NaN	NaN	NaN	NaN	NaN	NaN	NaN	NaN	NaN	NaN	60.000	19.500	18.005	29.315	24.310	10.814	11.666	11.595	125.385	0.165	0.070	-0.109
61	60.000	61.000	10.855	9.685	14.430	5.005	3.929	5.889	5.497	21.594	0.040	0.091	-0.158	61.000	12.480	11.505	16.965	8.320	3.355	5.501	5.501	18.455	0.365	0.038	-0.325	NaN	NaN	NaN	NaN	NaN	NaN	NaN	NaN	NaN	NaN	NaN	NaN	61.000	19.435	17.940	29.250	24.245	10.673	11.666	11.556	123.336	-0.039	-0.090	-0.090
62	61.000	62.000	11.180	9.555	14.365	5.070	4.420	5.501	5.298	23.419	-0.199	-0.091	0.294	62.000	12.220	11.570	16.965	8.320	3.321	5.751	5.722	19.000	0.221	NaN	-0.251	NaN	NaN	NaN	NaN	NaN	NaN	NaN	NaN	NaN	NaN	NaN	NaN	62.000	19.305	17.810	29.250	24.180	10.455	11.810	11.645	121.756	0.090	-0.035	-0.180
63	62.000	63.000	11.050	9.555	14.365	5.070	4.255	5.577	5.311	22.600	0.014	NaN	-0.077	63.000	12.220	11.505	16.900	8.385	3.279	5.625	5.597	18.353	-0.125	-0.090	0.036	NaN	NaN	NaN	NaN	NaN	NaN	NaN	NaN	NaN	NaN	NaN	NaN	63.000	19.240	17.810	29.250	24.245	10.447	11.900	11.757	122.833	0.112	0.035	-0.055
64	63.000	64.000	11.115	9.620	14.365	5.070	4.132	5.592	5.368	22.181	0.057	NaN	-0.015	64.000	13.260	10.855	16.965	8.385	4.407	4.453	4.444	19.587	-1.153	0.054	1.226	NaN	NaN	NaN	NaN	NaN	NaN	NaN	NaN	NaN	NaN	NaN	NaN	64.000	19.370	17.810	29.250	24.245	10.533	11.791	11.644	122.652	-0.113	NaN	0.109
65	64.000	65.000	11.115	9.620	14.430	5.005	3.911	5.682	5.508	21.539	0.139	0.091	NaN	65.000	13.000	10.920	16.900	8.320	4.058	4.687	4.686	19.013	0.241	-0.018	-0.252	NaN	NaN	NaN	NaN	NaN	NaN	NaN	NaN	NaN	NaN	NaN	NaN	65.000	19.240	17.810	29.250	24.180	10.583	11.865	11.776	124.629	0.132	-0.035	-0.110
66	65.000	66.000	11.180	9.620	14.430	5.005	3.755	5.645	5.527	20.757	0.020	NaN	0.037	66.000	12.935	10.985	16.965	8.320	3.859	4.831	4.831	18.641	0.145	0.054	-0.090	NaN	NaN	NaN	NaN	NaN	NaN	NaN	NaN	NaN	NaN	NaN	NaN	66.000	19.305	17.745	29.250	24.245	10.698	11.881	11.786	126.091	0.010	0.036	0.019
67	66.000	67.000	11.115	9.685	14.430	5.005	3.605	5.735	5.654	20.381	0.126	NaN	-0.091	67.000	12.805	11.050	16.965	8.320	3.757	4.976	4.968	18.666	0.137	NaN	-0.144	NaN	NaN	NaN	NaN	NaN	NaN	NaN	NaN	NaN	NaN	NaN	NaN	67.000	19.045	17.745	29.250	24.180	10.639	12.064	12.012	127.798	0.225	-0.035	-0.220
68	67.000	68.000	10.790	10.140	14.430	5.005	2.851	6.294	6.176	17.610	0.523	NaN	-0.559	68.000	12.870	10.985	16.965	8.320	3.694	4.886	4.869	17.986	-0.099	NaN	0.090	NaN	NaN	NaN	NaN	NaN	NaN	NaN	NaN	NaN	NaN	NaN	NaN	68.000	19.175	17.875	29.250	24.245	10.847	11.920	11.890	128.977	-0.122	0.035	0.179
69	68.000	69.000	10.660	10.140	14.430	5.005	2.755	6.370	6.092	16.782	-0.084	NaN	-0.077	69.000	12.805	11.050	16.965	8.385	3.491	4.940	4.930	17.213	0.061	-0.035	-0.090	NaN	NaN	NaN	NaN	NaN	NaN	NaN	NaN	NaN	NaN	NaN	NaN	69.000	19.435	17.940	29.250	24.245	10.993	11.666	11.630	127.844	-0.260	NaN	0.254
70	69.000	70.000	10.725	10.140	14.365	5.005	2.693	6.294	6.063	16.330	-0.029	-0.038	0.038	70.000	12.350	11.440	16.965	8.320	2.820	5.571	5.515	15.552	0.585	0.036	-0.595	NaN	NaN	NaN	NaN	NaN	NaN	NaN	NaN	NaN	NaN	NaN	NaN	70.000	19.565	18.070	29.380	24.375	11.143	11.666	11.641	129.712	0.011	0.180	0.180
71	70.000	71.000	10.530	10.270	14.430	4.940	2.429	6.604	6.179	15.007	0.116	0.091	-0.220	71.000	12.480	11.440	16.965	8.385	2.851	5.427	5.344	15.235	-0.172	-0.037	0.107	NaN	NaN	NaN	NaN	NaN	NaN	NaN	NaN	NaN	NaN	NaN	NaN	71.000	19.630	18.005	29.380	24.310	11.143	11.611	11.584	129.078	-0.057	-0.035	0.019
72	71.000	72.000	10.855	9.620	14.495	4.875	3.207	5.980	5.627	18.045	-0.552	0.091	0.714	72.000	12.220	11.635	16.965	8.320	2.561	5.788	5.682	14.551	0.339	0.037	-0.325	NaN	NaN	NaN	NaN	NaN	NaN	NaN	NaN	NaN	NaN	NaN	NaN	72.000	19.695	18.005	29.315	24.310	11.169	11.502	11.463	128.026	-0.121	-0.054	0.054
73	72.000	73.000	10.790	9.490	14.495	4.875	3.232	5.918	5.423	17.530	-0.204	NaN	0.061	73.000	12.350	11.700	16.965	8.385	2.571	5.682	5.489	14.116	-0.193	-0.038	0.068	NaN	NaN	NaN	NaN	NaN	NaN	NaN	NaN	NaN	NaN	NaN	NaN	73.000	19.760	18.005	29.380	24.375	11.200	11.538	11.499	128.786	0.036	0.090	0.054
74	73.000	74.000	10.725	9.555	14.625	4.875	3.232	6.092	5.537	17.897	0.114	0.083	-0.092	74.000	12.155	11.765	16.965	8.320	2.450	5.916	5.745	14.078	0.256	0.038	-0.196	NaN	NaN	NaN	NaN	NaN	NaN	NaN	NaN	NaN	NaN	NaN	NaN	74.000	19.695	18.070	29.445	24.440	11.200	11.646	11.613	130.062	0.114	0.090	-0.019
75	74.000	75.000	10.790	9.490	14.625	4.810	3.250	6.051	5.567	18.091	0.030	0.050	0.091	75.000	12.285	11.635	16.965	8.320	2.595	5.735	5.583	14.488	-0.163	NaN	0.181	NaN	NaN	NaN	NaN	NaN	NaN	NaN	NaN	NaN	NaN	NaN	NaN	75.000	19.630	18.070	29.510	24.505	11.175	11.791	11.765	131.465	0.152	0.090	-0.054
76	75.000	76.000	9.945	10.205	14.430	4.940	2.470	6.916	5.265	13.005	-0.302	-0.225	-1.092	76.000	11.895	12.025	16.965	8.255	2.055	6.318	6.002	12.337	0.419	0.039	-0.546	NaN	NaN	NaN	NaN	NaN	NaN	NaN	NaN	NaN	NaN	NaN	NaN	76.000	19.760	17.940	29.705	24.635	11.138	11.989	11.929	132.859	0.164	0.234	0.035
77	76.000	77.000	9.880	10.075	14.365	4.940	2.607	6.818	4.785	12.476	-0.480	-0.043	0.055	77.000	12.155	11.700	16.965	8.320	2.297	5.879	5.790	13.300	-0.212	-0.037	0.400	NaN	NaN	NaN	NaN	NaN	NaN	NaN	NaN	NaN	NaN	NaN	NaN	77.000	20.020	18.005	29.770	24.700	11.283	11.827	11.756	132.648	-0.172	0.090	0.251
78	77.000	78.000	10.140	9.165	14.430	4.940	3.576	6.021	4.146	14.826	-0.639	0.046	0.824	78.000	12.155	11.700	16.965	8.320	2.210	5.879	5.835	12.895	0.045	NaN	NaN	NaN	NaN	NaN	NaN	NaN	NaN	NaN	NaN	NaN	NaN	NaN	NaN	78.000	20.215	18.135	29.835	24.700	11.371	11.647	11.583	131.714	-0.173	0.054	0.234
79	78.000	79.000	10.010	10.140	14.365	4.940	2.749	6.783	4.649	12.781	0.502	-0.042	-0.831	79.000	11.895	11.960	16.900	8.320	1.806	6.189	6.157	11.120	0.323	-0.053	-0.363	NaN	NaN	NaN	NaN	NaN	NaN	NaN	NaN	NaN	NaN	NaN	NaN	79.000	20.345	18.200	29.900	24.635	11.341	11.520	11.458	129.944	-0.125	0.018	0.144
80	79.000	NaN	NaN	NaN	NaN	NaN	NaN	NaN	NaN	NaN	NaN	NaN	NaN	80.000	12.025	11.895	16.965	8.385	2.008	6.060	6.023	12.092	-0.134	0.015	0.144	NaN	NaN	NaN	NaN	NaN	NaN	NaN	NaN	NaN	NaN	NaN	NaN	80.000	20.345	18.135	29.900	24.570	11.368	11.520	11.449	130.147	-0.010	-0.036	-0.036
81	80.000	NaN	NaN	NaN	NaN	NaN	NaN	NaN	NaN	NaN	NaN	NaN	NaN	81.000	12.025	11.830	16.900	8.320	1.990	6.007	6.001	11.940	-0.022	-0.015	0.038	NaN	NaN	NaN	NaN	NaN	NaN	NaN	NaN	NaN	NaN	NaN	NaN	81.000	20.605	18.200	29.770	24.505	11.366	11.124	11.025	125.309	-0.424	-0.144	0.251
82	81.000	82.000	10.920	8.970	14.430	4.940	4.157	5.344	4.574	19.013	4.574	0.043	1.266	82.000	11.895	11.830	16.965	8.385	2.093	6.130	6.126	12.823	0.125	0.017	-0.108	NaN	NaN	NaN	NaN	NaN	NaN	NaN	NaN	NaN	NaN	NaN	NaN	82.000	20.215	18.070	29.705	24.505	11.192	11.466	11.366	127.202	0.341	-0.054	-0.396
83	82.000	NaN	NaN	NaN	NaN	NaN	NaN	NaN	NaN	NaN	NaN	NaN	NaN	83.000	12.025	11.635	16.965	8.320	2.290	5.949	5.949	13.621	-0.177	0.036	0.217	NaN	NaN	NaN	NaN	NaN	NaN	NaN	NaN	NaN	NaN	NaN	NaN	83.000	20.085	18.070	29.575	24.375	11.192	11.394	11.325	126.754	-0.041	-0.180	-0.108
84	83.000	NaN	NaN	NaN	NaN	NaN	NaN	NaN	NaN	NaN	NaN	NaN	NaN	84.000	12.090	11.635	16.965	8.320	2.363	5.895	5.889	13.917	-0.060	NaN	0.054	NaN	NaN	NaN	NaN	NaN	NaN	NaN	NaN	NaN	NaN	NaN	NaN	84.000	20.020	18.005	29.445	24.375	11.192	11.376	11.297	126.442	-0.028	-0.108	-0.090
85	84.000	NaN	NaN	NaN	NaN	NaN	NaN	NaN	NaN	NaN	NaN	NaN	NaN	85.000	12.025	11.830	16.965	8.385	2.238	6.023	5.947	13.313	0.059	-0.037	-0.165	NaN	NaN	NaN	NaN	NaN	NaN	NaN	NaN	NaN	NaN	NaN	NaN	85.000	19.760	17.875	29.380	24.375	10.989	11.610	11.534	126.750	0.237	-0.054	-0.288
86	85.000	NaN	NaN	NaN	NaN	NaN	NaN	NaN	NaN	NaN	NaN	NaN	NaN	86.000	11.960	11.765	16.965	8.320	2.180	6.076	6.017	13.119	0.070	0.037	-0.017	NaN	NaN	NaN	NaN	NaN	NaN	NaN	NaN	NaN	NaN	NaN	NaN	86.000	19.825	17.875	29.315	24.310	11.077	11.466	11.392	126.188	-0.142	-0.090	0.054
87	86.000	87.000	10.985	9.165	14.365	5.005	3.659	5.360	4.785	17.508	4.785	0.050	0.933	87.000	12.025	11.765	16.965	8.320	2.065	6.023	5.981	12.350	-0.036	NaN	0.053	NaN	NaN	NaN	NaN	NaN	NaN	NaN	NaN	NaN	NaN	NaN	NaN	87.000	20.215	18.005	29.250	24.245	11.310	10.980	10.901	123.294	-0.491	-0.090	0.395
88	87.000	88.000	11.115	9.035	14.365	5.005	3.894	5.177	4.715	18.362	-0.070	NaN	0.183	88.000	12.090	11.765	16.900	8.385	2.210	5.879	5.835	12.895	-0.147	-0.091	0.053	NaN	NaN	NaN	NaN	NaN	NaN	NaN	NaN	NaN	NaN	NaN	NaN	88.000	20.085	17.940	29.315	24.310	11.192	11.215	11.124	124.502	0.223	0.090	-0.144
89	88.000	89.000	11.050	9.165	14.365	5.005	3.752	5.319	4.840	18.159	0.124	NaN	-0.142	89.000	12.025	11.765	16.965	8.320	2.153	6.023	5.990	12.895	0.155	0.090	-0.053	NaN	NaN	NaN	NaN	NaN	NaN	NaN	NaN	NaN	NaN	NaN	NaN	89.000	20.085	17.940	29.315	24.245	11.192	11.178	11.094	124.169	-0.030	-0.037	NaN
90	89.000	90.000	11.115	9.360	14.365	5.005	3.599	5.434	5.108	18.383	0.269	NaN	-0.117	90.000	11.960	11.700	16.900	8.385	2.185	5.949	5.938	12.975	-0.051	-0.090	-0.018	NaN	NaN	NaN	NaN	NaN	NaN	NaN	NaN	NaN	NaN	NaN	NaN	90.000	19.955	17.875	29.250	24.245	11.105	11.268	11.178	124.131	0.084	-0.054	-0.144
91	90.000	91.000	11.115	9.620	14.365	5.005	3.289	5.645	5.406	17.779	0.297	NaN	-0.213	91.000	12.090	11.765	16.965	8.385	2.238	5.932	5.860	13.119	-0.078	0.053	0.070	NaN	NaN	NaN	NaN	NaN	NaN	NaN	NaN	NaN	NaN	NaN	NaN	91.000	19.955	17.810	29.250	24.245	11.105	11.305	11.208	124.460	0.030	NaN	-0.037
92	91.000	92.000	11.180	9.620	14.365	5.070	3.332	5.554	5.379	17.922	-0.027	-0.053	0.037	92.000	12.155	11.570	16.965	8.320	2.443	5.805	5.779	14.120	-0.082	0.036	0.163	NaN	NaN	NaN	NaN	NaN	NaN	NaN	NaN	NaN	NaN	NaN	NaN	92.000	19.825	17.810	29.315	24.310	11.047	11.503	11.415	126.099	0.207	0.090	-0.107
93	92.000	93.000	11.180	9.555	14.365	5.005	3.211	5.554	5.398	17.331	0.019	0.053	0.053	93.000	11.960	11.700	16.965	8.320	2.125	6.039	5.936	12.616	0.157	NaN	-0.234	NaN	NaN	NaN	NaN	NaN	NaN	NaN	NaN	NaN	NaN	NaN	NaN	93.000	19.760	17.745	29.315	24.310	11.050	11.593	11.520	127.299	0.106	NaN	-0.090
94	93.000	94.000	11.115	9.685	14.365	4.940	3.104	5.751	5.560	17.259	0.162	0.054	-0.144	94.000	12.025	11.765	16.900	8.385	2.125	5.932	5.817	12.362	-0.119	-0.090	0.016	NaN	NaN	NaN	NaN	NaN	NaN	NaN	NaN	NaN	NaN	NaN	NaN	94.000	19.955	17.745	29.380	24.310	11.135	11.486	11.390	126.830	-0.130	0.053	0.160
95	94.000	95.000	11.115	9.685	14.430	5.005	2.920	5.735	5.439	15.882	-0.121	-0.015	NaN	95.000	12.025	11.895	16.965	8.385	1.850	6.060	5.796	10.723	-0.021	0.053	-0.075	NaN	NaN	NaN	NaN	NaN	NaN	NaN	NaN	NaN	NaN	NaN	NaN	95.000	20.410	18.005	29.250	24.180	11.548	10.783	10.717	123.754	-0.674	-0.181	0.522
96	95.000	96.000	11.180	9.685	14.300	5.070	2.939	5.571	5.354	15.738	-0.085	-0.127	0.036	96.000	12.025	11.895	16.965	8.385	1.850	6.060	5.796	10.723	NaN	NaN	NaN	NaN	NaN	NaN	NaN	NaN	NaN	NaN	NaN	NaN	NaN	NaN	NaN	96.000	20.280	17.940	29.185	24.180	11.402	10.874	10.806	123.209	0.089	-0.053	-0.144
97	96.000	97.000	11.245	9.750	14.365	5.005	2.849	5.679	5.646	16.085	0.292	0.090	-0.019	97.000	12.090	11.895	16.965	8.385	2.180	6.007	5.424	11.826	-0.372	NaN	0.053	NaN	NaN	NaN	NaN	NaN	NaN	NaN	NaN	NaN	NaN	NaN	NaN	97.000	19.695	17.745	29.250	24.245	11.175	11.556	11.513	128.651	0.707	0.090	-0.593
98	97.000	98.000	11.375	9.750	14.365	5.005	2.765	5.608	5.544	15.333	-0.101	NaN	0.069	98.000	12.090	12.025	16.900	8.385	1.838	6.032	5.276	9.701	-0.148	-0.052	-0.078	NaN	NaN	NaN	NaN	NaN	NaN	NaN	NaN	NaN	NaN	NaN	NaN	98.000	20.410	18.005	29.185	24.180	11.642	10.730	10.677	124.300	-0.836	-0.091	0.734
99	98.000	99.000	11.505	9.750	14.365	5.005	3.024	5.540	5.533	16.735	-0.011	NaN	0.067	99.000	12.155	11.895	16.835	8.450	2.144	5.811	5.376	11.526	0.099	-0.091	0.129	NaN	NaN	NaN	NaN	NaN	NaN	NaN	NaN	NaN	NaN	NaN	NaN	99.000	20.020	17.875	29.250	24.245	11.345	11.215	11.156	126.573	0.480	0.090	-0.395
100	99.000	100.000	11.635	9.750	14.430	4.940	2.967	5.563	5.562	16.503	0.028	0.089	0.065	100.000	12.155	11.895	16.900	8.385	2.002	5.902	5.418	10.850	0.043	0.091	NaN	NaN	NaN	NaN	NaN	NaN	NaN	NaN	NaN	NaN	NaN	NaN	NaN	100.000	20.280	17.940	29.185	24.180	11.522	10.874	10.814	124.599	-0.342	-0.091	0.250
101	100.000	101.000	11.765	9.685	14.365	4.940	2.982	5.411	5.354	15.966	-0.208	-0.031	0.119	101.000	12.155	11.830	16.900	8.320	1.571	5.902	5.772	9.067	0.354	0.039	0.039	NaN	NaN	NaN	NaN	NaN	NaN	NaN	NaN	NaN	NaN	NaN	NaN	101.000	21.190	18.330	29.185	24.180	11.989	9.907	9.833	117.890	-0.981	NaN	0.965
102	101.000	102.000	11.895	9.555	14.430	5.005	3.256	5.209	5.201	16.934	-0.153	-0.025	0.177	102.000	12.155	11.960	16.965	8.385	1.768	5.993	5.649	9.988	-0.123	0.013	-0.078	NaN	NaN	NaN	NaN	NaN	NaN	NaN	NaN	NaN	NaN	NaN	NaN	102.000	20.670	18.200	29.250	24.245	11.699	10.496	10.440	122.136	0.607	0.091	-0.500
103	102.000	103.000	12.025	8.970	14.365	4.940	3.984	4.660	4.658	18.556	-0.544	0.024	0.571	103.000	12.155	11.895	16.900	8.320	2.098	5.941	5.554	11.653	-0.095	-0.013	0.039	NaN	NaN	NaN	NaN	NaN	NaN	NaN	NaN	NaN	NaN	NaN	NaN	103.000	20.085	18.005	29.185	24.180	11.377	10.997	10.954	124.616	0.514	-0.090	-0.594
104	103.000	104.000	11.765	9.165	14.430	5.005	3.634	4.940	4.913	17.851	0.255	-0.020	-0.304	104.000	12.935	10.855	16.900	8.385	3.201	4.671	4.666	14.935	-0.888	-0.034	1.212	NaN	NaN	NaN	NaN	NaN	NaN	NaN	NaN	NaN	NaN	NaN	NaN	104.000	20.020	18.005	29.185	24.180	11.352	11.051	11.018	125.068	0.064	NaN	-0.054
105	104.000	105.000	11.700	9.230	14.430	4.940	3.518	5.085	5.043	17.745	0.131	0.055	-0.090	105.000	12.740	10.985	16.900	8.385	2.911	4.906	4.901	14.264	0.235	NaN	-0.234	NaN	NaN	NaN	NaN	NaN	NaN	NaN	NaN	NaN	NaN	NaN	NaN	105.000	20.215	18.200	29.185	24.180	11.561	10.781	10.759	124.384	-0.259	NaN	0.270
106	105.000	106.000	11.570	9.425	14.430	5.005	3.372	5.265	5.242	17.677	0.198	-0.055	-0.234	106.000	12.220	11.830	16.835	8.450	2.286	5.720	5.326	12.176	0.426	-0.091	-0.919	NaN	NaN	NaN	NaN	NaN	NaN	NaN	NaN	NaN	NaN	NaN	NaN	106.000	19.825	17.940	29.185	24.180	11.263	11.249	11.217	126.344	0.459	NaN	-0.469
107	106.000	107.000	11.505	9.425	14.365	5.005	3.401	5.265	5.227	17.779	-0.014	-0.035	-0.035	107.000	13.065	10.790	16.510	8.580	3.491	4.093	4.084	14.259	-1.242	-0.344	1.273	NaN	NaN	NaN	NaN	NaN	NaN	NaN	NaN	NaN	NaN	NaN	NaN	107.000	19.760	17.940	29.120	24.115	11.175	11.213	11.184	124.976	-0.034	-0.090	-0.054
108	107.000	108.000	11.440	9.425	14.430	4.940	3.258	5.390	5.369	17.492	0.142	0.090	-0.036	108.000	13.000	10.790	16.510	8.580	3.460	4.148	4.120	14.255	0.036	NaN	-0.055	NaN	NaN	NaN	NaN	NaN	NaN	NaN	NaN	NaN	NaN	NaN	NaN	108.000	19.695	18.070	29.185	24.115	11.393	11.252	11.245	128.115	0.061	0.055	0.015
109	108.000	109.000	11.505	9.360	14.430	4.940	3.170	5.300	5.277	16.727	-0.092	NaN	0.090	109.000	12.935	10.855	16.510	8.645	3.201	4.203	4.164	13.330	0.044	-0.034	-0.089	NaN	NaN	NaN	NaN	NaN	NaN	NaN	NaN	NaN	NaN	NaN	NaN	109.000	19.760	18.005	29.185	24.180	11.370	11.268	11.259	128.018	0.014	0.036	0.019
110	109.000	110.000	11.440	9.425	14.365	5.005	3.322	5.300	5.293	17.584	0.016	-0.090	-0.090	110.000	13.065	10.790	16.445	8.645	3.637	4.003	3.963	14.411	-0.201	-0.055	0.145	NaN	NaN	NaN	NaN	NaN	NaN	NaN	NaN	NaN	NaN	NaN	NaN	110.000	19.305	17.940	29.185	24.245	11.103	11.720	11.714	130.058	0.455	0.035	-0.419
111	110.000	111.000	11.440	9.295	14.430	4.940	3.435	5.283	5.263	18.075	-0.031	0.090	0.107	111.000	13.195	10.790	16.510	8.645	3.755	3.948	3.895	14.627	-0.068	0.055	0.109	NaN	NaN	NaN	NaN	NaN	NaN	NaN	NaN	NaN	NaN	NaN	NaN	111.000	19.305	18.005	29.185	24.245	11.136	11.686	11.682	130.096	-0.032	NaN	0.035
112	111.000	112.000	11.375	9.295	14.365	5.005	3.491	5.229	5.201	18.159	-0.061	-0.090	-0.037	112.000	12.610	10.920	16.510	8.645	3.256	4.515	4.503	14.661	0.608	NaN	-0.571	NaN	NaN	NaN	NaN	NaN	NaN	NaN	NaN	NaN	NaN	NaN	NaN	112.000	19.305	18.070	29.185	24.180	11.192	11.617	11.615	129.995	-0.067	-0.034	0.034
113	112.000	113.000	11.505	9.295	14.430	5.005	3.202	5.192	3.971	12.713	-1.230	0.037	0.073	113.000	12.415	11.050	16.510	8.645	1.545	4.749	3.776	5.835	-0.726	NaN	-0.234	NaN	NaN	NaN	NaN	NaN	NaN	NaN	NaN	NaN	NaN	NaN	NaN	NaN	NaN	NaN	NaN	NaN	NaN	NaN	NaN	NaN	NaN	NaN	NaN
114	113.000	114.000	11.505	9.425	14.430	4.940	3.052	5.355	5.320	16.237	1.349	0.054	-0.109	114.000	12.740	10.725	16.510	8.645	2.967	4.306	4.306	12.776	0.529	NaN	0.442	NaN	NaN	NaN	NaN	NaN	NaN	NaN	NaN	NaN	NaN	NaN	NaN	114.000	20.215	18.265	29.250	24.180	11.783	10.799	10.793	127.168	10.793	-0.036	-3.414
115	114.000	115.000	11.505	9.360	14.430	4.940	2.791	5.300	5.274	14.720	-0.046	NaN	0.054	115.000	12.415	10.790	16.445	8.645	2.442	4.565	4.560	11.137	0.254	-0.057	-0.317	NaN	NaN	NaN	NaN	NaN	NaN	NaN	NaN	NaN	NaN	NaN	NaN	115.000	20.345	18.265	29.250	24.245	12.010	10.727	10.723	128.778	-0.070	0.036	0.108
116	115.000	116.000	11.440	9.555	14.430	4.940	2.646	5.499	5.477	14.492	0.203	NaN	-0.199	116.000	12.675	10.725	16.445	8.580	2.733	4.338	4.325	11.822	-0.234	0.032	0.258	NaN	NaN	NaN	NaN	NaN	NaN	NaN	NaN	NaN	NaN	NaN	NaN	116.000	20.280	18.265	29.250	24.245	11.920	10.781	10.777	128.465	0.054	NaN	-0.054
117	116.000	117.000	11.570	9.555	14.430	5.005	2.632	5.374	5.374	14.145	-0.103	-0.055	0.069	117.000	12.675	10.660	16.510	8.645	2.765	4.332	4.321	11.948	-0.005	0.027	0.030	NaN	NaN	NaN	NaN	NaN	NaN	NaN	NaN	NaN	NaN	NaN	NaN	NaN	NaN	NaN	NaN	NaN	NaN	NaN	NaN	NaN	NaN	NaN	NaN
118	117.000	118.000	11.245	9.555	14.495	4.940	3.416	5.645	5.478	18.713	0.104	0.091	-0.187	118.000	12.480	10.920	16.445	8.645	3.068	4.571	4.542	13.934	0.221	-0.056	-0.299	NaN	NaN	NaN	NaN	NaN	NaN	NaN	NaN	NaN	NaN	NaN	NaN	118.000	19.955	18.070	29.055	24.050	11.283	10.889	10.846	122.373	10.846	-0.090	-0.161
119	118.000	119.000	11.310	9.620	14.430	4.940	2.588	5.625	5.564	14.399	0.086	-0.036	-0.018	119.000	12.480	10.855	16.510	8.645	2.529	4.596	4.591	11.610	0.049	0.057	0.031	NaN	NaN	NaN	NaN	NaN	NaN	NaN	NaN	NaN	NaN	NaN	NaN	119.000	20.345	18.265	29.120	24.115	11.940	10.546	10.541	125.863	-0.305	0.090	0.433
120	119.000	120.000	11.375	9.620	14.430	4.940	2.529	5.589	5.544	14.023	-0.020	NaN	0.036	120.000	12.415	10.855	16.510	8.645	2.384	4.653	4.649	11.082	0.058	NaN	-0.057	NaN	NaN	NaN	NaN	NaN	NaN	NaN	NaN	NaN	NaN	NaN	NaN	120.000	20.410	18.265	29.120	24.115	11.975	10.492	10.487	125.584	-0.054	NaN	0.054
121	120.000	121.000	11.440	9.880	14.430	5.005	2.219	5.719	5.719	12.688	0.174	-0.055	-0.188	121.000	12.350	10.920	16.510	8.580	2.245	4.773	4.735	10.630	0.086	0.032	-0.089	NaN	NaN	NaN	NaN	NaN	NaN	NaN	NaN	NaN	NaN	NaN	NaN	121.000	20.345	18.200	29.055	24.050	11.955	10.492	10.489	125.398	0.002	-0.090	-0.090
[truncated: 108 more columns]
