# Supplementary material for: Filopodyan: An open-source pipeline for the analysis of filopodia
Source: J Cell Biol. 2017 Oct 2;216(10):3405–22. doi: 10.1083/jcb.201705113 (PMC5626553; doi:10.1083/jcb.201705113)
Supplement: Data tables (ZIP file) [file JCB_201705113_DataS1.zip › Data Tables/Fig3-4_Control-dataset/CTRL_RENYI2-6_ED4_v20170201/s11_NeonCyto_GC2x_tif Filopodia.txt]

dT	T (0)	dT (0)	Base Mean (0)	Base Local Background (0)	Body Mean (0)	Proj Mean (0)	Tip Mean (0)	Tip Th Mean (0)	Tip Local Background (0)	Length (0)	dL (0)	DCTM (0)	DCBM (0)	T (1)	dT (1)	Base Mean (1)	Base Local Background (1)	Body Mean (1)	Proj Mean (1)	Tip Mean (1)	Tip Th Mean (1)	Tip Local Background (1)	Length (1)	dL (1)	DCTM (1)	DCBM (1)	T (2)	dT (2)	Base Mean (2)	Base Local Background (2)	Body Mean (2)	Proj Mean (2)	Tip Mean (2)	Tip Th Mean (2)	Tip Local Background (2)	Length (2)	dL (2)	DCTM (2)	DCBM (2)	T (3)	dT (3)	Base Mean (3)	Base Local Background (3)	Body Mean (3)	Proj Mean (3)	Tip Mean (3)	Tip Th Mean (3)	Tip Local Background (3)	Length (3)
0.000	1.000	0.000	138.742	127.515	266.348	125.264	112.259	122.357	107.035	7.560	0.000	NaN	NaN	1.000	0.000	162.759	161.771	266.348	126.369	118.111	128.357	104.007	9.868	0.000	NaN	NaN	1.000	0.000	153.467	135.013	266.348	133.000	126.562	135.895	117.603	0.955	0.000	NaN	NaN	1.000	0.000	146.192	127.422	266.348	118.829	112.069	120.615	106.959	9.981
1.000	2.000	1.000	141.400	130.753	257.687	122.861	111.704	118.789	107.745	7.725	0.165	0.000	-0.112	2.000	1.000	157.429	134.770	257.687	123.797	109.750	113.941	108.718	9.685	-0.184	-0.145	0.120	2.000	1.000	141.926	129.307	257.687	127.406	119.344	129.500	113.021	1.093	0.138	0.428	0.283	2.000	1.000	138.111	121.457	257.687	118.490	109.448	116.267	105.389	9.943
2.000	3.000	2.000	138.065	123.390	257.725	121.758	111.667	117.000	107.483	7.641	-0.084	0.053	0.106	3.000	2.000	146.300	141.150	257.725	122.646	115.037	121.500	109.338	9.022	-0.663	-0.555	-0.051	3.000	2.000	156.926	132.597	257.725	131.329	121.774	129.750	112.752	1.445	0.352	0.169	-0.224	3.000	2.000	138.750	117.851	257.725	119.900	111.355	115.864	105.935	9.767
3.000	4.000	3.000	140.207	125.349	259.218	120.858	111.200	115.238	107.780	7.549	-0.092	-0.053	-0.053	4.000	3.000	154.120	131.632	259.218	131.042	119.387	127.706	112.062	7.009	-2.013	-1.874	-0.061	4.000	3.000	151.923	131.256	259.218	128.484	119.300	128.083	112.275	1.583	0.138	0.231	0.092	4.000	3.000	139.296	121.624	259.218	121.168	112.929	129.000	106.020	9.805
4.000	5.000	4.000	144.286	124.938	257.681	123.132	111.286	123.167	107.122	7.622	0.073	0.053	0.053	5.000	4.000	155.833	133.095	257.681	128.306	118.867	123.818	113.236	6.806	-0.203	-0.328	-0.083	5.000	4.000	133.852	117.045	257.681	123.054	116.500	127.600	110.752	1.028	-0.555	0.152	0.758	5.000	4.000	140.393	121.700	257.681	119.481	112.846	116.824	105.401	10.046
5.000	6.000	5.000	138.172	126.590	260.624	122.132	111.000	121.333	106.680	7.476	-0.146	-0.016	0.021	6.000	5.000	148.103	127.684	260.624	130.018	117.833	124.765	109.099	6.711	-0.095	0.000	0.144	6.000	5.000	145.966	135.533	260.624	130.209	120.485	132.727	111.089	1.943	0.915	0.301	-0.580	6.000	5.000	137.615	118.309	260.624	119.488	112.593	122.909	106.082	10.111
6.000	7.000	6.000	145.552	126.483	260.787	123.428	112.214	116.586	106.612	7.587	0.111	-0.037	0.000	7.000	6.000	150.179	133.650	260.787	129.467	119.000	128.067	109.189	6.546	-0.165	-0.123	-0.040	7.000	6.000	155.100	132.750	260.787	132.369	120.871	128.762	111.359	2.498	0.555	0.265	-0.230	7.000	6.000	139.111	121.101	260.787	120.554	110.464	116.125	106.410	10.352
7.000	8.000	7.000	135.741	128.931	261.945	123.473	110.423	116.105	106.465	7.606	0.019	0.090	0.000	8.000	7.000	157.667	136.297	261.945	129.158	116.414	123.267	107.615	6.630	0.084	0.040	-0.083	8.000	7.000	143.393	129.394	261.945	129.128	120.839	128.810	109.535	2.819	0.322	0.465	0.174	8.000	7.000	140.185	119.258	261.945	120.065	112.097	161.000	106.275	10.398
8.000	9.000	8.000	139.333	130.459	260.677	125.557	111.500	122.462	106.747	7.690	0.084	-0.090	-0.072	9.000	8.000	145.222	129.047	260.677	126.561	112.900	123.091	108.449	6.408	-0.222	-0.061	0.183	9.000	8.000	140.690	131.043	260.677	127.082	116.867	122.739	110.034	3.325	0.506	0.378	-0.145	9.000	8.000	135.357	118.455	260.677	120.327	113.704	118.125	107.301	10.287
9.000	10.000	9.000	141.000	128.170	261.560	124.507	112.185	118.190	108.383	7.563	-0.127	0.000	0.035	10.000	9.000	137.536	129.768	261.560	130.929	117.607	128.077	107.669	6.351	-0.057	0.000	0.122	10.000	9.000	149.152	132.561	261.560	130.579	122.786	128.389	109.347	3.877	0.552	0.300	-0.178	10.000	9.000	132.393	117.021	261.560	121.928	113.179	121.231	106.820	10.187
10.000	11.000	10.000	146.464	136.259	262.124	123.063	111.643	123.222	106.580	7.966	0.403	0.055	-0.324	11.000	10.000	152.621	141.779	262.124	132.778	116.267	125.625	108.716	6.765	0.414	0.025	-0.339	11.000	10.000	151.812	140.709	262.124	128.936	119.516	129.846	108.224	4.347	0.471	0.213	-0.289	11.000	10.000	130.857	117.562	262.124	120.903	115.594	121.188	106.457	9.992
11.000	12.000	11.000	135.815	127.376	262.848	125.100	112.710	119.000	107.101	7.709	-0.257	0.000	0.234	12.000	11.000	147.724	132.808	262.848	130.146	115.607	122.333	109.109	6.627	-0.138	0.036	0.060	12.000	11.000	149.600	130.747	262.848	128.072	117.618	125.045	109.307	4.401	0.054	0.200	0.200	12.000	11.000	132.840	118.925	262.848	121.633	118.156	127.571	107.893	9.687
12.000	13.000	12.000	136.741	126.187	263.567	125.791	111.724	119.850	106.993	7.728	0.019	-0.055	-0.055	13.000	12.000	153.067	130.571	263.567	134.344	121.333	130.231	108.240	6.635	0.008	-0.035	0.000	13.000	12.000	162.194	139.850	263.567	130.106	117.967	126.118	109.944	4.888	0.487	0.163	-0.415	13.000	12.000	137.562	117.638	263.567	120.610	112.967	117.435	107.986	9.732
13.000	14.000	13.000	140.700	127.667	265.363	128.984	113.655	122.400	107.500	7.701	-0.027	0.000	0.124	14.000	13.000	155.828	131.603	265.363	137.499	122.032	132.818	109.462	6.451	-0.184	0.000	0.085	14.000	13.000	173.727	141.600	265.363	131.682	117.643	129.833	108.243	5.431	0.544	0.378	-0.090	14.000	13.000	132.038	117.032	265.363	120.970	116.633	127.333	106.777	9.660
14.000	15.000	14.000	140.276	125.109	262.504	127.992	114.069	122.625	107.682	7.517	-0.184	0.000	0.179	15.000	14.000	151.414	131.642	262.504	139.718	120.188	125.769	108.267	6.313	-0.138	0.061	0.252	15.000	14.000	171.417	142.945	262.504	129.658	120.586	129.562	109.336	5.761	0.330	0.258	-0.091	15.000	14.000	128.679	116.337	262.504	120.415	117.103	125.278	107.917	9.492
15.000	16.000	15.000	138.593	122.056	262.314	128.427	113.167	125.000	107.817	7.223	-0.295	0.000	0.289	16.000	15.000	153.719	126.077	262.314	137.791	121.900	130.059	110.719	5.980	-0.333	-0.060	0.326	16.000	15.000	159.613	139.072	262.314	128.358	118.500	128.133	109.129	5.761	0.000	0.234	0.257	16.000	15.000	133.821	116.367	262.314	121.974	115.357	119.682	108.000	9.480
16.000	17.000	16.000	135.290	124.790	260.790	126.873	113.562	121.929	108.081	7.333	0.111	-0.034	-0.111	17.000	16.000	148.933	123.730	260.790	128.074	118.241	126.000	110.289	4.568	-1.412	0.060	1.316	17.000	16.000	159.800	137.733	260.790	128.554	118.032	125.000	110.735	5.780	0.019	0.052	-0.014	17.000	16.000	134.385	118.000	260.790	122.754	113.034	121.235	105.819	9.775
17.000	18.000	17.000	137.500	122.303	261.085	129.746	112.556	120.412	106.915	7.223	-0.111	0.034	0.089	18.000	17.000	148.414	127.763	261.085	127.979	120.571	126.850	109.086	4.917	0.349	0.120	-0.255	18.000	17.000	155.897	135.713	261.085	127.867	124.656	132.222	110.213	5.891	0.111	0.160	0.131	18.000	17.000	130.821	117.861	261.085	121.687	112.533	118.000	106.490	9.913
18.000	19.000	18.000	140.633	122.437	262.183	136.084	118.793	127.923	107.986	7.104	-0.119	0.000	0.122	19.000	18.000	147.143	120.348	262.183	127.866	121.971	135.385	110.026	5.073	0.157	0.086	-0.026	19.000	18.000	149.767	133.318	262.183	127.630	126.061	135.263	112.056	5.842	-0.049	0.102	0.102	19.000	18.000	133.500	117.693	262.183	121.708	115.552	124.917	105.755	10.308
19.000	20.000	19.000	143.879	127.568	263.149	134.810	114.862	125.250	109.414	7.555	0.452	0.000	-0.413	20.000	19.000	152.033	126.988	263.149	130.988	122.323	137.765	109.887	5.284	0.211	0.029	-0.145	20.000	19.000	148.852	127.256	263.149	127.750	128.833	139.227	113.469	5.320	-0.521	-0.039	0.455	20.000	19.000	132.034	117.857	263.149	122.063	115.621	123.500	105.434	10.511
20.000	21.000	20.000	143.767	125.013	262.315	133.776	111.964	125.500	109.338	7.567	0.011	0.000	0.039	21.000	20.000	149.676	125.880	262.315	128.529	115.774	124.591	110.266	5.595	0.311	0.145	-0.150	21.000	20.000	145.929	126.967	262.315	128.142	133.455	158.000	113.956	5.079	-0.241	-0.103	0.091	21.000	20.000	139.033	116.562	262.315	121.118	113.536	121.417	106.267	10.889
21.000	22.000	21.000	149.562	123.307	261.744	136.185	110.640	119.900	108.241	7.475	-0.092	0.023	0.011	22.000	21.000	148.286	119.940	261.744	131.067	119.000	127.222	109.810	5.541	-0.054	0.145	0.145	22.000	21.000	151.793	129.565	261.744	129.535	127.111	144.222	112.743	5.450	0.371	0.031	-0.233	22.000	21.000	137.964	116.163	261.744	121.825	111.310	117.074	104.242	11.127
22.000	23.000	22.000	138.897	121.760	260.511	134.452	114.286	125.167	107.125	6.912	-0.563	-0.021	0.524	23.000	22.000	149.767	130.298	260.511	130.053	116.531	128.071	108.585	5.993	0.452	0.145	-0.233	23.000	22.000	159.000	137.571	260.511	130.192	129.441	144.400	115.242	5.458	0.008	-0.190	-0.177	23.000	22.000	140.172	119.707	260.511	121.468	112.448	117.500	105.275	11.330
23.000	24.000	23.000	144.889	125.310	260.218	136.245	112.536	121.385	108.068	7.383	0.471	0.000	-0.401	24.000	23.000	147.839	127.242	260.218	127.699	117.300	130.455	109.281	6.077	0.084	-0.030	-0.117	24.000	23.000	154.967	134.070	260.218	130.729	130.410	143.042	119.150	5.137	-0.322	-0.219	0.147	24.000	23.000	135.613	118.843	260.218	118.684	111.857	115.455	105.614	11.633
24.000	25.000	24.000	149.378	125.346	260.122	137.513	113.607	119.647	108.280	7.437	0.054	-0.032	0.032	25.000	24.000	147.767	126.116	260.122	127.540	118.233	130.167	110.418	6.123	0.046	0.058	0.029	25.000	24.000	150.167	134.793	260.122	129.263	127.444	141.789	118.313	4.777	-0.360	-0.215	0.050	25.000	24.000	140.643	118.278	260.122	119.557	114.517	130.556	104.607	11.928
25.000	26.000	25.000	159.147	121.790	256.546	133.172	114.786	125.545	109.418	5.182	-2.254	-0.054	1.817	26.000	25.000	148.909	128.747	256.546	124.750	112.000	118.875	107.315	6.620	0.498	0.349	-0.087	26.000	25.000	150.200	130.317	256.546	127.566	127.273	143.600	117.394	4.406	-0.371	-0.233	0.092	26.000	25.000	141.208	121.377	256.546	119.773	113.065	118.857	106.077	11.928
26.000	27.000	26.000	156.133	127.793	254.906	133.426	115.500	123.071	107.901	5.488	0.306	0.091	-0.167	27.000	26.000	148.621	128.079	254.906	125.800	116.379	124.467	107.329	6.723	0.103	0.087	0.000	27.000	26.000	147.741	129.320	254.906	125.795	121.875	133.350	114.206	3.900	-0.506	-0.182	0.261	27.000	26.000	135.897	117.511	254.906	118.369	109.452	117.214	107.338	11.836
27.000	28.000	27.000	148.448	129.284	255.156	131.502	111.852	117.579	109.139	5.485	-0.003	0.000	-0.130	28.000	27.000	155.621	129.841	255.156	126.827	118.633	126.474	108.476	6.907	0.184	0.030	-0.145	28.000	27.000	131.118	129.365	255.156	122.045	119.579	127.000	127.344	0.405	-3.495	-2.753	9.389E-17	28.000	27.000	133.739	117.078	255.156	119.676	111.548	119.095	106.164	11.327
28.000	29.000	28.000	147.265	121.642	254.450	131.330	112.577	118.562	108.434	5.642	0.157	-0.038	-0.091	29.000	28.000	153.862	132.107	254.450	127.445	117.161	122.136	109.267	7.064	0.157	0.058	-0.203	NaN	NaN	NaN	NaN	NaN	NaN	NaN	NaN	NaN	NaN	NaN	NaN	NaN	29.000	28.000	130.207	117.178	254.450	118.774	112.250	120.188	107.714	10.983
29.000	30.000	29.000	155.182	119.517	255.260	135.847	111.903	118.800	107.467	5.615	-0.027	0.000	0.038	30.000	29.000	152.724	130.910	255.260	127.513	123.143	129.474	108.422	7.267	0.203	0.145	0.000	NaN	NaN	NaN	NaN	NaN	NaN	NaN	NaN	NaN	NaN	NaN	NaN	NaN	30.000	29.000	130.111	115.346	255.260	118.496	114.103	122.133	107.277	10.723
30.000	31.000	30.000	159.030	119.965	254.275	133.848	114.500	121.059	107.370	5.504	-0.111	0.000	0.091	31.000	30.000	151.552	130.458	254.275	124.061	118.219	130.643	109.834	7.405	0.138	0.060	0.000	NaN	NaN	NaN	NaN	NaN	NaN	NaN	NaN	NaN	NaN	NaN	NaN	NaN	31.000	30.000	129.207	118.058	254.275	119.352	115.333	124.200	106.828	11.010
31.000	32.000	31.000	152.167	120.485	252.964	134.712	112.786	116.913	108.128	5.267	-0.238	-0.053	0.272	32.000	31.000	150.633	128.452	252.964	126.634	116.414	124.765	109.885	7.313	-0.092	0.028	0.058	NaN	NaN	NaN	NaN	NaN	NaN	NaN	NaN	NaN	NaN	NaN	NaN	NaN	32.000	31.000	125.394	114.043	252.964	119.187	115.767	129.077	106.899	10.620
32.000	33.000	32.000	146.867	121.029	252.858	133.127	116.815	120.800	106.883	4.650	-0.617	0.000	0.541	33.000	32.000	155.000	132.358	252.858	127.819	119.929	132.833	107.845	7.497	0.184	0.203	0.000	NaN	NaN	NaN	NaN	NaN	NaN	NaN	NaN	NaN	NaN	NaN	NaN	NaN	33.000	32.000	127.643	118.138	252.858	118.174	113.367	123.000	106.556	10.991
33.000	34.000	33.000	147.273	122.144	253.556	133.678	112.556	119.938	108.521	4.685	0.035	0.000	-0.090	34.000	33.000	153.621	128.794	253.556	125.879	117.241	125.316	106.586	7.700	0.203	0.320	0.175	NaN	NaN	NaN	NaN	NaN	NaN	NaN	NaN	NaN	NaN	NaN	NaN	NaN	34.000	33.000	130.345	116.685	253.556	118.796	115.714	123.571	105.651	11.450
34.000	35.000	34.000	151.387	126.031	253.705	135.689	115.581	121.400	109.497	4.750	0.065	-0.181	-0.127	35.000	34.000	152.370	133.215	253.705	123.767	118.708	126.250	107.856	7.895	0.195	0.233	-0.029	NaN	NaN	NaN	NaN	NaN	NaN	NaN	NaN	NaN	NaN	NaN	NaN	NaN	35.000	34.000	128.118	116.450	253.705	118.775	111.062	115.429	106.721	11.634
35.000	36.000	35.000	151.000	124.398	255.391	134.649	114.714	122.688	108.592	5.110	0.360	0.054	-0.379	36.000	35.000	149.897	132.934	255.391	125.815	116.741	121.824	107.697	8.117	0.222	0.145	0.000	NaN	NaN	NaN	NaN	NaN	NaN	NaN	NaN	NaN	NaN	NaN	NaN	NaN	36.000	35.000	134.111	120.595	255.391	119.623	113.379	123.308	105.287	12.300
36.000	37.000	36.000	153.926	126.761	256.050	135.407	112.214	118.850	107.372	5.175	0.065	0.000	-0.109	37.000	36.000	165.400	130.182	256.050	125.597	114.667	117.379	106.320	8.458	0.341	0.291	-0.058	NaN	NaN	NaN	NaN	NaN	NaN	NaN	NaN	NaN	NaN	NaN	NaN	NaN	37.000	36.000	130.893	118.782	256.050	117.801	112.966	117.895	105.230	12.476
37.000	38.000	37.000	150.556	123.844	255.641	133.497	113.645	121.438	107.533	5.202	0.027	0.000	0.000	38.000	37.000	162.828	135.356	255.641	126.515	117.667	125.750	107.226	8.568	0.111	0.058	0.029	NaN	NaN	NaN	NaN	NaN	NaN	NaN	NaN	NaN	NaN	NaN	NaN	NaN	38.000	37.000	128.065	116.541	255.641	116.587	109.935	116.778	105.288	12.224
38.000	39.000	38.000	145.486	121.215	254.336	125.382	115.500	125.333	107.366	3.984	-1.217	0.038	1.238	39.000	38.000	153.036	132.974	254.336	123.456	112.074	118.444	105.896	8.752	0.184	0.291	0.000	NaN	NaN	NaN	NaN	NaN	NaN	NaN	NaN	NaN	NaN	NaN	NaN	NaN	39.000	38.000	128.931	116.538	254.336	117.036	111.607	117.600	104.307	12.733
39.000	40.000	39.000	154.414	121.720	254.411	125.370	112.481	117.211	108.068	4.187	0.203	-0.053	-0.341	40.000	39.000	152.741	133.786	254.411	122.947	113.111	120.600	107.596	8.890	0.138	0.087	0.000	NaN	NaN	NaN	NaN	NaN	NaN	NaN	NaN	NaN	NaN	NaN	NaN	NaN	40.000	39.000	126.645	114.130	254.411	117.850	111.926	116.667	105.126	12.564
40.000	41.000	40.000	143.214	121.080	253.711	124.418	115.483	123.727	108.290	4.114	-0.073	-0.090	0.000	41.000	40.000	156.536	138.323	253.711	124.612	117.857	123.316	107.493	8.863	-0.027	-0.145	-0.116	NaN	NaN	NaN	NaN	NaN	NaN	NaN	NaN	NaN	NaN	NaN	NaN	NaN	41.000	40.000	134.704	117.831	253.711	117.838	111.923	120.917	105.771	13.360
41.000	42.000	41.000	154.323	124.845	255.241	127.136	117.966	124.842	110.884	4.336	0.222	-0.234	-0.398	42.000	41.000	166.036	147.145	255.241	122.570	111.000	117.000	109.331	8.779	-0.084	-0.291	-0.205	NaN	NaN	NaN	NaN	NaN	NaN	NaN	NaN	NaN	NaN	NaN	NaN	NaN	42.000	41.000	132.400	119.091	255.241	116.617	110.067	117.158	105.414	13.360
42.000	43.000	42.000	151.897	125.396	252.470	124.411	111.357	119.833	107.055	4.688	0.352	0.111	-0.290	43.000	42.000	160.069	135.576	252.470	125.293	116.679	122.737	107.881	8.458	-0.322	-0.290	0.000	NaN	NaN	NaN	NaN	NaN	NaN	NaN	NaN	NaN	NaN	NaN	NaN	NaN	43.000	42.000	134.889	118.419	252.470	115.691	111.926	117.500	105.951	13.119
43.000	44.000	43.000	155.032	122.333	252.730	127.866	114.407	121.714	106.722	4.688	0.000	-0.020	0.035	44.000	43.000	160.793	134.269	252.730	127.423	116.429	121.647	108.614	8.301	-0.157	-0.145	0.086	NaN	NaN	NaN	NaN	NaN	NaN	NaN	NaN	NaN	NaN	NaN	NaN	NaN	44.000	43.000	132.630	116.593	252.730	117.267	113.964	117.565	106.372	12.954
44.000	45.000	44.000	148.607	126.348	252.562	125.199	116.267	123.200	109.607	4.458	-0.230	-0.212	-0.089	45.000	44.000	159.704	138.122	252.562	125.665	115.778	123.786	111.389	7.949	-0.352	-0.318	-0.058	NaN	NaN	NaN	NaN	NaN	NaN	NaN	NaN	NaN	NaN	NaN	NaN	NaN	45.000	44.000	132.000	117.740	252.562	116.629	111.207	125.417	105.760	12.981
45.000	46.000	45.000	158.333	130.330	250.865	125.435	115.379	120.789	107.899	4.631	0.173	0.036	-0.162	46.000	45.000	149.037	138.024	250.865	128.856	116.581	124.400	109.797	7.600	-0.349	-0.348	0.057	NaN	NaN	NaN	NaN	NaN	NaN	NaN	NaN	NaN	NaN	NaN	NaN	NaN	46.000	45.000	133.880	116.175	250.865	116.777	111.129	119.429	104.526	13.211
46.000	47.000	46.000	160.344	126.086	252.418	128.821	114.821	120.471	108.241	4.696	0.065	-0.090	-0.055	47.000	46.000	159.031	136.840	252.418	128.410	115.967	125.250	109.611	7.632	0.032	-0.113	-0.209	NaN	NaN	NaN	NaN	NaN	NaN	NaN	NaN	NaN	NaN	NaN	NaN	NaN	47.000	46.000	134.750	117.836	252.418	116.987	111.481	116.950	106.926	13.100
47.000	48.000	47.000	150.742	126.143	252.856	124.431	114.690	121.083	108.740	4.715	0.019	-0.090	-0.090	48.000	47.000	146.471	126.427	252.856	121.929	115.710	123.545	109.257	6.709	-0.923	-0.201	0.781	NaN	NaN	NaN	NaN	NaN	NaN	NaN	NaN	NaN	NaN	NaN	NaN	NaN	48.000	47.000	136.000	120.273	252.856	116.846	112.897	120.222	105.593	13.016
48.000	49.000	48.000	148.345	123.589	252.827	124.751	118.444	124.294	108.667	4.661	-0.054	-0.033	-0.022	49.000	48.000	142.556	122.798	252.827	123.645	117.938	125.095	110.801	5.924	-0.785	-0.400	0.145	NaN	NaN	NaN	NaN	NaN	NaN	NaN	NaN	NaN	NaN	NaN	NaN	NaN	49.000	48.000	143.357	124.029	252.827	116.783	111.071	117.000	107.007	13.062
49.000	50.000	49.000	143.826	122.835	252.744	123.153	117.100	130.889	108.081	4.550	-0.111	0.000	0.089	50.000	49.000	156.444	132.608	252.744	126.255	119.800	127.722	110.490	6.595	0.670	-0.216	-0.739	NaN	NaN	NaN	NaN	NaN	NaN	NaN	NaN	NaN	NaN	NaN	NaN	NaN	50.000	49.000	137.793	123.955	252.744	118.199	110.655	116.579	105.941	13.089
50.000	51.000	50.000	147.560	124.074	251.948	121.973	116.069	127.667	107.193	4.642	0.092	0.000	-0.089	51.000	50.000	150.034	129.366	251.948	125.848	120.586	129.385	109.294	6.170	-0.425	-0.054	0.215	NaN	NaN	NaN	NaN	NaN	NaN	NaN	NaN	NaN	NaN	NaN	NaN	NaN	51.000	50.000	140.600	124.620	251.948	118.327	110.419	115.053	107.066	13.062
51.000	52.000	51.000	149.640	123.078	251.883	121.791	113.067	123.818	107.412	4.623	-0.019	0.000	0.020	52.000	51.000	150.839	130.287	251.883	124.976	117.556	126.562	109.324	6.170	0.000	-0.090	-0.090	NaN	NaN	NaN	NaN	NaN	NaN	NaN	NaN	NaN	NaN	NaN	NaN	NaN	52.000	51.000	135.923	124.274	251.883	117.474	109.533	115.174	106.373	12.870
52.000	53.000	52.000	141.034	125.839	251.063	121.328	113.419	119.227	107.086	4.845	0.222	-0.090	-0.234	53.000	52.000	157.130	136.844	251.063	124.983	117.323	123.524	110.797	5.967	-0.203	-0.254	-0.164	NaN	NaN	NaN	NaN	NaN	NaN	NaN	NaN	NaN	NaN	NaN	NaN	NaN	53.000	52.000	135.071	125.209	251.063	117.273	111.483	118.000	105.580	13.054
53.000	54.000	53.000	143.586	123.281	251.127	124.375	114.724	121.040	108.268	4.918	0.073	0.036	-0.036	54.000	53.000	151.680	131.902	251.127	123.258	113.000	120.211	109.881	5.699	-0.268	-0.199	0.090	NaN	NaN	NaN	NaN	NaN	NaN	NaN	NaN	NaN	NaN	NaN	NaN	NaN	54.000	53.000	135.143	126.724	251.127	117.485	111.742	118.800	106.487	13.027
54.000	55.000	54.000	139.781	122.284	250.883	123.612	115.100	150.000	107.836	5.056	0.138	0.054	-0.126	55.000	54.000	155.258	134.562	250.883	127.108	113.387	120.556	107.823	5.891	0.192	-0.053	-0.218	NaN	NaN	NaN	NaN	NaN	NaN	NaN	NaN	NaN	NaN	NaN	NaN	NaN	55.000	54.000	139.444	129.000	250.883	118.593	111.364	119.357	105.288	13.387
55.000	56.000	55.000	141.920	120.239	250.794	120.767	115.036	119.667	107.259	5.037	-0.019	0.000	0.000	56.000	55.000	153.839	137.938	250.794	126.213	112.963	121.200	108.099	5.929	0.038	-0.036	-0.054	NaN	NaN	NaN	NaN	NaN	NaN	NaN	NaN	NaN	NaN	NaN	NaN	NaN	56.000	55.000	134.308	124.126	250.794	117.272	112.500	119.733	106.263	13.230
56.000	57.000	56.000	134.217	118.901	248.686	119.145	113.071	125.750	106.676	4.999	-0.038	0.000	0.000	57.000	56.000	156.900	131.321	248.686	126.863	117.172	125.444	108.049	5.837	-0.092	0.037	0.144	NaN	NaN	NaN	NaN	NaN	NaN	NaN	NaN	NaN	NaN	NaN	NaN	NaN	57.000	56.000	131.241	119.429	248.686	117.610	115.500	124.182	106.831	13.035
57.000	58.000	57.000	147.690	131.456	250.450	126.130	114.148	123.200	107.181	6.346	1.347	-0.090	-1.316	58.000	57.000	156.500	132.539	250.450	126.277	114.370	123.333	107.613	5.845	0.008	0.000	-0.054	NaN	NaN	NaN	NaN	NaN	NaN	NaN	NaN	NaN	NaN	NaN	NaN	NaN	58.000	57.000	135.926	122.124	250.450	118.182	110.966	117.263	106.173	13.230
58.000	59.000	58.000	143.545	124.941	251.134	125.896	115.038	121.353	107.916	6.335	-0.011	-0.090	-0.073	59.000	58.000	159.333	136.195	251.134	126.603	113.567	120.389	107.882	5.956	0.111	0.000	-0.090	NaN	NaN	NaN	NaN	NaN	NaN	NaN	NaN	NaN	NaN	NaN	NaN	NaN	59.000	58.000	135.607	121.233	251.134	117.780	111.545	116.150	106.399	12.921
59.000	60.000	59.000	143.242	127.805	250.251	123.026	113.194	122.267	107.660	6.381	0.046	-0.091	0.016	60.000	59.000	155.970	129.380	250.251	126.967	114.000	127.143	108.874	5.707	-0.249	-0.090	0.197	NaN	NaN	NaN	NaN	NaN	NaN	NaN	NaN	NaN	NaN	NaN	NaN	NaN	60.000	59.000	142.517	119.036	250.251	116.712	109.031	113.273	105.699	13.116
60.000	61.000	60.000	138.606	127.022	250.016	122.814	113.464	118.722	107.390	6.527	0.146	0.091	-0.158	61.000	60.000	160.333	136.630	250.016	124.496	115.897	122.400	108.188	6.162	0.455	0.038	-0.325	NaN	NaN	NaN	NaN	NaN	NaN	NaN	NaN	NaN	NaN	NaN	NaN	NaN	61.000	60.000	142.379	123.872	250.016	117.136	111.429	119.000	105.748	12.994
61.000	62.000	61.000	134.565	119.730	241.867	123.039	115.214	120.000	107.793	5.956	-0.571	-0.091	0.294	62.000	61.000	150.097	145.338	241.867	124.660	111.276	123.308	107.736	6.571	0.409	0.000	-0.251	NaN	NaN	NaN	NaN	NaN	NaN	NaN	NaN	NaN	NaN	NaN	NaN	NaN	62.000	61.000	143.690	125.319	241.867	117.673	112.367	117.083	106.058	13.151
62.000	63.000	62.000	140.130	118.656	243.861	121.694	115.000	123.667	109.113	6.075	0.119	0.000	-0.077	63.000	62.000	149.933	135.000	243.861	125.576	113.966	122.417	107.207	6.609	0.038	-0.090	0.036	NaN	NaN	NaN	NaN	NaN	NaN	NaN	NaN	NaN	NaN	NaN	NaN	NaN	63.000	62.000	142.500	124.149	243.861	118.326	111.828	119.059	104.980	13.270
63.000	64.000	63.000	141.560	121.663	243.653	121.863	113.586	157.000	107.587	6.113	0.038	0.000	-0.015	64.000	63.000	143.379	121.158	243.653	120.229	113.667	120.438	107.007	4.991	-1.618	0.054	1.226	NaN	NaN	NaN	NaN	NaN	NaN	NaN	NaN	NaN	NaN	NaN	NaN	NaN	64.000	63.000	134.962	122.141	243.653	117.138	108.444	116.429	106.297	13.094
64.000	65.000	64.000	141.040	121.091	247.759	121.758	113.414	120.786	106.383	6.224	0.111	0.091	0.000	65.000	64.000	135.172	126.784	247.759	120.171	111.000	123.333	106.937	5.156	0.165	-0.018	-0.252	NaN	NaN	NaN	NaN	NaN	NaN	NaN	NaN	NaN	NaN	NaN	NaN	NaN	65.000	64.000	144.103	123.921	247.759	115.854	109.897	113.080	105.216	13.251
65.000	66.000	65.000	135.179	120.067	247.300	121.210	113.607	118.385	108.066	6.224	0.000	0.000	0.037	66.000	65.000	141.667	121.633	247.300	120.743	115.241	122.800	107.630	5.312	0.157	0.054	-0.090	NaN	NaN	NaN	NaN	NaN	NaN	NaN	NaN	NaN	NaN	NaN	NaN	NaN	66.000	65.000	135.593	122.553	247.300	115.910	110.889	118.533	105.819	13.128
66.000	67.000	66.000	138.708	120.713	250.113	120.631	117.357	126.600	108.286	6.224	0.000	0.000	-0.091	67.000	66.000	139.143	123.764	250.113	121.410	113.586	118.800	106.757	5.469	0.157	0.000	-0.144	NaN	NaN	NaN	NaN	NaN	NaN	NaN	NaN	NaN	NaN	NaN	NaN	NaN	67.000	66.000	146.103	125.763	250.113	116.563	110.821	115.423	105.327	13.362
67.000	68.000	67.000	143.194	131.935	250.218	124.403	117.483	125.600	107.166	6.970	0.747	0.000	-0.559	68.000	67.000	143.300	122.301	250.218	121.728	113.586	120.077	107.338	5.404	-0.065	0.000	0.090	NaN	NaN	NaN	NaN	NaN	NaN	NaN	NaN	NaN	NaN	NaN	NaN	NaN	68.000	67.000	139.964	123.130	250.218	117.229	113.923	123.900	105.479	13.205
68.000	69.000	68.000	144.500	128.768	251.508	122.886	116.481	123.118	108.324	7.035	0.065	0.000	-0.077	69.000	68.000	143.690	124.265	251.508	120.470	113.667	118.588	108.128	5.488	0.084	-0.035	-0.090	NaN	NaN	NaN	NaN	NaN	NaN	NaN	NaN	NaN	NaN	NaN	NaN	NaN	69.000	68.000	132.700	119.685	251.508	118.245	115.731	119.619	105.697	12.991
69.000	70.000	69.000	140.607	126.756	252.298	122.450	118.839	124.654	107.934	6.943	-0.092	-0.038	0.038	70.000	69.000	153.606	131.467	252.298	124.224	114.138	117.370	106.764	6.197	0.708	0.036	-0.595	NaN	NaN	NaN	NaN	NaN	NaN	NaN	NaN	NaN	NaN	NaN	NaN	NaN	70.000	69.000	139.926	116.739	252.298	118.729	111.370	117.929	106.090	12.956
70.000	71.000	70.000	137.067	129.226	254.135	123.744	117.690	125.600	109.041	7.257	0.314	0.091	-0.220	71.000	70.000	145.100	128.533	254.135	122.174	115.556	119.500	107.565	5.994	-0.203	-0.037	0.107	NaN	NaN	NaN	NaN	NaN	NaN	NaN	NaN	NaN	NaN	NaN	NaN	NaN	71.000	70.000	135.577	119.955	254.135	118.217	111.704	116.500	105.371	12.872
71.000	72.000	71.000	134.760	120.000	252.325	121.915	116.500	123.947	107.158	6.546	-0.712	0.091	0.714	72.000	71.000	152.364	132.779	252.325	127.768	117.200	123.667	107.527	6.446	0.452	0.037	-0.325	NaN	NaN	NaN	NaN	NaN	NaN	NaN	NaN	NaN	NaN	NaN	NaN	NaN	72.000	71.000	137.828	117.979	252.325	117.428	113.333	118.706	106.438	12.769
72.000	73.000	72.000	125.208	121.679	254.746	120.283	115.267	127.333	107.973	6.423	-0.122	0.000	0.061	73.000	72.000	148.265	130.879	254.746	122.992	116.185	124.400	108.347	6.419	-0.027	-0.038	0.068	NaN	NaN	NaN	NaN	NaN	NaN	NaN	NaN	NaN	NaN	NaN	NaN	NaN	73.000	72.000	134.862	120.592	254.746	117.491	112.069	118.000	105.649	12.807
73.000	74.000	73.000	132.214	117.250	255.029	120.656	116.967	128.867	106.349	6.672	0.249	0.083	-0.092	74.000	73.000	153.559	132.989	255.029	124.086	113.643	118.368	107.819	6.676	0.257	0.038	-0.196	NaN	NaN	NaN	NaN	NaN	NaN	NaN	NaN	NaN	NaN	NaN	NaN	NaN	74.000	73.000	136.929	121.326	255.029	117.886	112.962	119.500	105.541	12.926
74.000	75.000	74.000	132.273	116.772	254.667	120.969	115.172	121.800	108.182	6.523	-0.149	0.050	0.091	75.000	74.000	146.938	128.912	254.667	123.516	113.893	118.810	107.291	6.381	-0.295	0.000	0.181	NaN	NaN	NaN	NaN	NaN	NaN	NaN	NaN	NaN	NaN	NaN	NaN	NaN	75.000	74.000	140.593	121.250	254.667	117.128	111.111	116.211	105.205	13.056
75.000	76.000	75.000	152.370	138.244	256.405	125.734	117.464	124.059	110.993	7.877	1.354	-0.225	-1.092	76.000	75.000	161.486	142.125	256.405	125.643	114.357	117.267	107.474	7.016	0.636	0.039	-0.546	NaN	NaN	NaN	NaN	NaN	NaN	NaN	NaN	NaN	NaN	NaN	NaN	NaN	76.000	75.000	138.107	118.936	256.405	116.588	109.370	116.438	105.164	13.155
76.000	77.000	76.000	142.667	128.875	256.223	124.469	114.062	123.462	108.648	7.557	-0.320	-0.043	0.055	77.000	76.000	145.645	130.371	256.223	124.107	114.000	123.077	107.600	6.473	-0.544	-0.037	0.400	NaN	NaN	NaN	NaN	NaN	NaN	NaN	NaN	NaN	NaN	NaN	NaN	NaN	77.000	76.000	134.091	115.333	256.223	116.809	113.630	120.000	104.671	12.972
77.000	78.000	77.000	136.371	119.205	254.483	122.773	117.963	121.556	107.221	6.748	-0.808	0.046	0.824	78.000	77.000	145.967	132.000	254.483	122.906	111.148	117.562	107.182	6.454	-0.019	0.000	0.000	NaN	NaN	NaN	NaN	NaN	NaN	NaN	NaN	NaN	NaN	NaN	NaN	NaN	78.000	77.000	126.522	116.693	254.483	116.980	115.107	123.600	105.170	12.712
78.000	79.000	78.000	146.931	130.050	257.117	127.722	112.567	119.941	108.128	7.820	1.072	-0.042	-0.831	79.000	78.000	161.975	140.758	257.117	124.884	113.586	121.476	106.596	6.878	0.425	-0.053	-0.363	NaN	NaN	NaN	NaN	NaN	NaN	NaN	NaN	NaN	NaN	NaN	NaN	NaN	79.000	78.000	135.481	116.149	257.117	116.684	118.324	124.500	105.815	12.723
79.000	NaN	NaN	NaN	NaN	NaN	NaN	NaN	NaN	NaN	NaN	NaN	NaN	NaN	80.000	79.000	156.483	137.400	256.953	122.932	111.786	115.174	107.938	6.649	-0.230	0.015	0.144	NaN	NaN	NaN	NaN	NaN	NaN	NaN	NaN	NaN	NaN	NaN	NaN	NaN	80.000	79.000	134.697	119.010	256.953	117.249	117.688	126.231	107.151	12.784
80.000	NaN	NaN	NaN	NaN	NaN	NaN	NaN	NaN	NaN	NaN	NaN	NaN	NaN	81.000	80.000	167.962	136.652	255.080	124.199	115.821	120.115	107.636	6.660	0.011	-0.015	0.038	NaN	NaN	NaN	NaN	NaN	NaN	NaN	NaN	NaN	NaN	NaN	NaN	NaN	81.000	80.000	128.737	116.469	255.080	118.017	117.062	123.375	106.462	12.482
81.000	82.000	81.000	147.433	121.600	254.764	123.524	114.633	122.353	107.685	5.861	5.861	0.043	1.266	82.000	81.000	169.583	141.057	254.764	123.789	110.214	117.786	107.806	6.901	0.241	0.017	-0.108	NaN	NaN	NaN	NaN	NaN	NaN	NaN	NaN	NaN	NaN	NaN	NaN	NaN	82.000	81.000	134.667	122.516	254.764	118.140	119.100	130.308	107.470	12.647
82.000	NaN	NaN	NaN	NaN	NaN	NaN	NaN	NaN	NaN	NaN	NaN	NaN	NaN	83.000	82.000	150.200	134.532	252.496	122.472	112.185	118.600	106.534	6.614	-0.287	0.036	0.217	NaN	NaN	NaN	NaN	NaN	NaN	NaN	NaN	NaN	NaN	NaN	NaN	NaN	83.000	82.000	141.393	121.524	252.496	119.278	118.548	128.200	108.638	12.563
83.000	NaN	NaN	NaN	NaN	NaN	NaN	NaN	NaN	NaN	NaN	NaN	NaN	NaN	84.000	83.000	149.267	133.675	253.069	121.537	112.571	120.429	107.028	6.560	-0.054	0.000	0.054	NaN	NaN	NaN	NaN	NaN	NaN	NaN	NaN	NaN	NaN	NaN	NaN	NaN	84.000	83.000	136.517	122.402	253.069	118.999	112.533	120.250	106.494	12.628
84.000	NaN	NaN	NaN	NaN	NaN	NaN	NaN	NaN	NaN	NaN	NaN	NaN	NaN	85.000	84.000	163.727	140.027	254.355	121.386	111.964	118.625	107.883	6.744	0.184	-0.037	-0.165	NaN	NaN	NaN	NaN	NaN	NaN	NaN	NaN	NaN	NaN	NaN	NaN	NaN	85.000	84.000	143.344	125.043	254.355	117.764	113.103	120.615	106.347	12.868
85.000	NaN	NaN	NaN	NaN	NaN	NaN	NaN	NaN	NaN	NaN	NaN	NaN	NaN	86.000	85.000	163.724	139.779	253.326	122.825	113.462	120.000	106.952	6.706	-0.038	0.037	-0.017	NaN	NaN	NaN	NaN	NaN	NaN	NaN	NaN	NaN	NaN	NaN	NaN	NaN	86.000	85.000	136.935	119.903	253.326	118.159	112.714	121.500	106.456	12.700
86.000	87.000	86.000	153.643	122.474	251.254	120.875	112.429	116.500	107.361	5.861	5.861	0.050	0.933	87.000	86.000	155.548	142.866	251.254	122.754	112.000	119.353	108.367	6.706	0.000	0.000	0.053	NaN	NaN	NaN	NaN	NaN	NaN	NaN	NaN	NaN	NaN	NaN	NaN	NaN	87.000	86.000	131.469	117.899	251.254	119.693	114.875	122.389	106.203	12.276
87.000	88.000	87.000	139.923	119.211	252.644	118.379	113.621	117.217	107.676	5.612	-0.249	0.000	0.183	88.000	87.000	154.167	134.165	252.644	120.354	113.103	116.304	107.953	6.606	-0.100	-0.091	0.053	NaN	NaN	NaN	NaN	NaN	NaN	NaN	NaN	NaN	NaN	NaN	NaN	NaN	88.000	87.000	133.828	120.551	252.644	119.147	112.250	122.333	106.027	12.368
88.000	89.000	88.000	142.464	121.645	253.396	119.236	111.852	114.826	106.043	5.788	0.176	0.000	-0.142	89.000	88.000	160.679	138.041	253.396	120.811	113.452	124.091	107.228	6.690	0.084	0.090	-0.053	NaN	NaN	NaN	NaN	NaN	NaN	NaN	NaN	NaN	NaN	NaN	NaN	NaN	89.000	88.000	137.233	118.604	253.396	119.148	116.357	122.400	106.614	12.394
89.000	90.000	89.000	139.500	125.777	253.379	121.136	113.793	120.579	107.673	5.964	0.176	0.000	-0.117	90.000	89.000	155.552	141.494	253.379	121.315	111.867	120.833	106.689	6.682	-0.008	-0.090	-0.018	NaN	NaN	NaN	NaN	NaN	NaN	NaN	NaN	NaN	NaN	NaN	NaN	NaN	90.000	89.000	142.258	120.076	253.379	120.082	114.269	121.308	107.905	12.578
90.000	91.000	90.000	139.500	126.477	253.060	117.831	110.968	115.120	106.876	6.270	0.306	0.000	-0.213	91.000	90.000	161.346	139.840	253.060	123.019	114.357	119.909	107.062	6.774	0.092	0.053	0.070	NaN	NaN	NaN	NaN	NaN	NaN	NaN	NaN	NaN	NaN	NaN	NaN	NaN	91.000	90.000	141.182	122.682	253.060	120.745	112.357	118.222	106.156	12.724
91.000	92.000	91.000	140.000	119.578	252.419	120.241	112.679	124.000	107.395	6.086	-0.184	-0.053	0.037	92.000	91.000	149.720	135.163	252.419	121.284	113.103	123.000	106.933	6.609	-0.165	0.036	0.163	NaN	NaN	NaN	NaN	NaN	NaN	NaN	NaN	NaN	NaN	NaN	NaN	NaN	92.000	91.000	141.100	126.214	252.419	119.347	112.857	120.158	104.800	12.727
92.000	93.000	92.000	137.522	122.261	251.405	118.988	114.741	119.824	107.710	6.021	-0.065	0.053	0.053	93.000	92.000	161.273	137.556	251.405	122.353	111.200	116.438	107.664	6.801	0.192	0.000	-0.234	NaN	NaN	NaN	NaN	NaN	NaN	NaN	NaN	NaN	NaN	NaN	NaN	NaN	93.000	92.000	133.033	122.793	251.405	119.783	113.846	120.231	106.701	12.984
93.000	94.000	93.000	136.031	121.756	250.537	119.158	112.679	118.353	107.106	6.316	0.295	0.054	-0.144	94.000	93.000	164.036	141.974	250.537	122.918	113.667	118.826	107.520	6.587	-0.214	-0.090	0.016	NaN	NaN	NaN	NaN	NaN	NaN	NaN	NaN	NaN	NaN	NaN	NaN	NaN	94.000	93.000	135.778	120.200	250.537	119.712	114.103	119.150	105.113	12.908
94.000	95.000	94.000	138.885	121.227	250.293	119.811	112.778	117.812	107.164	6.270	-0.046	-0.015	0.000	95.000	94.000	165.273	150.224	250.293	123.526	112.667	120.167	106.586	6.828	0.241	0.053	-0.075	NaN	NaN	NaN	NaN	NaN	NaN	NaN	NaN	NaN	NaN	NaN	NaN	NaN	95.000	94.000	130.577	117.011	250.293	119.216	110.452	117.176	107.065	12.108
95.000	96.000	95.000	139.038	117.667	250.908	117.146	114.483	119.600	107.026	6.105	-0.165	-0.127	0.036	96.000	95.000	163.343	144.956	250.908	121.595	110.444	116.333	107.329	6.714	-0.114	0.000	0.000	NaN	NaN	NaN	NaN	NaN	NaN	NaN	NaN	NaN	NaN	NaN	NaN	NaN	96.000	95.000	125.750	117.615	250.908	118.853	113.464	119.353	106.106	12.521
96.000	97.000	96.000	138.692	119.685	251.587	118.382	112.286	117.944	107.412	6.216	0.111	0.090	-0.019	97.000	96.000	157.966	142.311	251.587	123.335	113.107	140.000	106.899	6.744	0.030	0.000	0.053	NaN	NaN	NaN	NaN	NaN	NaN	NaN	NaN	NaN	NaN	NaN	NaN	NaN	97.000	96.000	146.562	123.581	251.587	120.846	111.296	118.045	105.562	13.279
97.000	98.000	97.000	138.143	120.931	250.609	119.972	113.536	120.167	107.389	6.246	0.030	0.000	0.069	98.000	97.000	165.543	143.926	250.609	124.720	115.033	126.800	106.885	6.798	0.054	-0.052	-0.078	NaN	NaN	NaN	NaN	NaN	NaN	NaN	NaN	NaN	NaN	NaN	NaN	NaN	98.000	97.000	129.032	114.505	250.609	120.486	111.600	120.167	106.460	12.459
98.000	99.000	98.000	133.345	117.141	249.946	119.843	111.138	115.870	107.633	6.146	-0.100	0.000	0.067	99.000	98.000	162.400	139.559	249.946	123.984	111.571	127.750	108.517	6.438	-0.360	-0.091	0.129	NaN	NaN	NaN	NaN	NaN	NaN	NaN	NaN	NaN	NaN	NaN	NaN	NaN	99.000	98.000	142.241	121.765	249.946	120.073	110.556	115.389	106.201	12.754
99.000	100.000	99.000	130.929	119.734	247.652	121.282	113.138	125.000	106.760	6.230	0.084	0.089	0.065	100.000	99.000	162.074	140.859	247.652	124.765	113.464	123.667	107.458	6.568	0.130	0.091	0.000	NaN	NaN	NaN	NaN	NaN	NaN	NaN	NaN	NaN	NaN	NaN	NaN	NaN	100.000	99.000	133.630	118.101	247.652	120.929	111.115	119.400	105.952	12.337
100.000	101.000	100.000	135.552	116.697	244.990	122.094	115.581	121.529	107.047	6.027	-0.203	-0.031	0.119	101.000	100.000	160.903	140.167	244.990	125.181	111.107	123.250	107.401	6.633	0.065	0.039	0.039	NaN	NaN	NaN	NaN	NaN	NaN	NaN	NaN	NaN	NaN	NaN	NaN	NaN	101.000	100.000	128.414	114.061	244.990	122.075	113.034	116.310	107.190	11.534
101.000	102.000	101.000	138.000	117.602	247.358	121.296	112.037	118.267	107.922	5.825	-0.203	-0.025	0.177	102.000	101.000	174.000	146.150	247.358	127.836	113.607	120.000	106.486	6.698	0.065	0.013	-0.078	NaN	NaN	NaN	NaN	NaN	NaN	NaN	NaN	NaN	NaN	NaN	NaN	NaN	102.000	101.000	134.062	120.981	247.358	121.162	113.321	118.611	106.819	12.035
102.000	103.000	102.000	140.207	115.809	248.586	121.617	114.200	118.333	107.167	5.297	-0.528	0.024	0.571	103.000	102.000	166.857	145.934	248.586	129.738	113.964	129.833	107.993	6.706	0.008	-0.013	0.039	NaN	NaN	NaN	NaN	NaN	NaN	NaN	NaN	NaN	NaN	NaN	NaN	NaN	103.000	102.000	147.900	126.258	248.586	121.804	113.333	122.556	107.275	12.735
103.000	104.000	103.000	140.880	124.950	245.131	122.261	114.964	121.421	107.565	5.435	0.138	-0.020	-0.304	104.000	103.000	137.923	122.644	245.131	123.906	116.179	122.667	108.250	5.148	-1.558	-0.034	1.212	NaN	NaN	NaN	NaN	NaN	NaN	NaN	NaN	NaN	NaN	NaN	NaN	NaN	104.000	103.000	145.833	123.541	245.131	120.985	110.103	120.125	105.177	12.849
104.000	105.000	104.000	141.538	123.591	248.272	121.444	113.000	120.125	107.301	5.592	0.157	0.055	-0.090	105.000	104.000	143.719	125.021	248.272	126.047	114.933	125.333	107.390	5.507	0.360	0.000	-0.234	NaN	NaN	NaN	NaN	NaN	NaN	NaN	NaN	NaN	NaN	NaN	NaN	NaN	105.000	104.000	140.704	121.926	248.272	121.306	111.250	117.857	105.041	12.578
105.000	106.000	105.000	143.107	126.833	250.851	123.851	117.733	126.118	107.433	5.848	0.257	-0.055	-0.234	106.000	105.000	162.533	149.387	250.851	130.466	110.786	118.385	110.619	6.392	0.884	-0.091	-0.919	NaN	NaN	NaN	NaN	NaN	NaN	NaN	NaN	NaN	NaN	NaN	NaN	NaN	106.000	105.000	147.167	126.078	250.851	122.804	111.379	117.111	106.423	13.003
106.000	107.000	106.000	141.906	122.045	252.089	125.286	118.613	126.824	107.954	5.848	0.000	-0.035	-0.035	107.000	106.000	139.483	119.011	252.089	125.426	115.733	129.200	109.483	4.547	-1.845	-0.344	1.273	NaN	NaN	NaN	NaN	NaN	NaN	NaN	NaN	NaN	NaN	NaN	NaN	NaN	107.000	106.000	137.655	125.807	252.089	121.416	112.393	123.286	105.900	12.922
107.000	108.000	107.000	139.034	124.237	252.857	122.896	114.138	119.706	108.528	5.921	0.073	0.090	-0.036	108.000	107.000	140.778	122.230	252.857	125.915	118.000	136.375	109.208	4.631	0.084	0.000	-0.055	NaN	NaN	NaN	NaN	NaN	NaN	NaN	NaN	NaN	NaN	NaN	NaN	NaN	108.000	107.000	134.615	123.932	252.857	122.323	116.036	120.222	105.424	12.987
108.000	109.000	108.000	137.828	116.933	251.989	123.361	113.281	120.800	107.743	5.875	-0.046	0.000	0.090	109.000	108.000	141.500	122.294	251.989	127.945	118.533	125.211	108.601	4.669	0.038	-0.034	-0.089	NaN	NaN	NaN	NaN	NaN	NaN	NaN	NaN	NaN	NaN	NaN	NaN	NaN	109.000	108.000	132.097	120.651	251.989	123.044	113.222	118.524	106.616	12.838
109.000	110.000	109.000	136.094	120.652	252.513	122.800	113.613	120.941	108.243	5.875	0.000	-0.090	-0.090	110.000	109.000	139.312	120.602	252.513	125.845	118.793	128.077	109.660	4.539	-0.130	-0.055	0.145	NaN	NaN	NaN	NaN	NaN	NaN	NaN	NaN	NaN	NaN	NaN	NaN	NaN	110.000	109.000	134.455	126.948	252.513	124.650	113.000	115.917	106.242	13.236
110.000	111.000	110.000	143.345	121.356	250.290	125.412	116.071	123.235	107.134	5.772	-0.103	0.090	0.107	111.000	110.000	141.419	120.755	250.290	126.122	115.214	125.818	108.411	4.428	-0.111	0.055	0.109	NaN	NaN	NaN	NaN	NaN	NaN	NaN	NaN	NaN	NaN	NaN	NaN	NaN	111.000	110.000	143.964	124.914	250.290	123.358	112.462	120.067	106.405	13.136
111.000	112.000	111.000	143.483	120.663	252.071	124.708	119.290	127.688	109.280	5.791	0.019	-0.090	-0.037	112.000	111.000	150.452	139.348	252.071	127.205	116.714	126.600	107.674	5.048	0.620	0.000	-0.571	NaN	NaN	NaN	NaN	NaN	NaN	NaN	NaN	NaN	NaN	NaN	NaN	NaN	112.000	111.000	134.484	126.643	252.071	123.298	112.310	116.333	106.289	13.109
112.000	113.000	112.000	140.033	121.256	248.742	124.567	115.690	122.529	109.897	5.718	-0.073	0.037	0.073	113.000	112.000	143.818	131.659	248.742	126.575	116.828	131.714	107.958	5.400	0.352	0.000	-0.234	NaN	NaN	NaN	NaN	NaN	NaN	NaN	NaN	NaN	NaN	NaN	NaN	NaN	NaN	NaN	NaN	NaN	NaN	NaN	NaN	NaN	NaN	NaN
113.000	114.000	113.000	141.531	119.163	253.745	125.518	113.125	118.227	108.477	5.921	0.203	0.054	-0.109	114.000	113.000	134.839	122.941	253.745	124.783	115.241	121.250	107.762	4.837	-0.563	0.000	0.442	NaN	NaN	NaN	NaN	NaN	NaN	NaN	NaN	NaN	NaN	NaN	NaN	NaN	114.000	113.000	125.929	117.396	253.745	118.894	110.929	120.286	106.368	11.984
114.000	115.000	114.000	141.219	120.789	253.708	124.218	116.069	126.909	107.897	5.875	-0.046	0.000	0.054	115.000	114.000	144.628	128.000	253.708	124.933	117.069	128.636	109.475	5.611	0.773	-0.057	-0.317	NaN	NaN	NaN	NaN	NaN	NaN	NaN	NaN	NaN	NaN	NaN	NaN	NaN	115.000	114.000	125.731	118.847	253.708	120.444	113.148	118.833	106.442	11.778
115.000	116.000	115.000	145.750	124.956	252.329	124.872	114.286	124.909	107.413	6.051	0.176	0.000	-0.199	116.000	115.000	139.821	124.616	252.329	126.895	117.815	126.667	109.007	4.837	-0.773	0.032	0.258	NaN	NaN	NaN	NaN	NaN	NaN	NaN	NaN	NaN	NaN	NaN	NaN	NaN	116.000	115.000	124.367	117.106	252.329	118.926	111.759	122.125	105.785	11.927
116.000	117.000	116.000	139.786	123.025	252.375	123.664	114.793	126.000	108.062	5.905	-0.146	-0.055	0.069	117.000	116.000	137.577	125.438	252.375	123.992	117.143	121.524	108.007	4.791	-0.046	0.027	0.030	NaN	NaN	NaN	NaN	NaN	NaN	NaN	NaN	NaN	NaN	NaN	NaN	NaN	NaN	NaN	NaN	NaN	NaN	NaN	NaN	NaN	NaN	NaN
117.000	118.000	117.000	143.379	130.910	250.918	123.975	117.107	124.222	107.136	6.159	0.253	0.091	-0.187	118.000	117.000	145.800	134.090	250.918	124.701	116.097	121.458	109.109	5.132	0.341	-0.056	-0.299	NaN	NaN	NaN	NaN	NaN	NaN	NaN	NaN	NaN	NaN	NaN	NaN	NaN	118.000	117.000	127.400	119.409	250.918	119.203	118.172	125.188	107.372	12.084
118.000	119.000	118.000	140.808	124.589	250.716	124.864	116.900	122.647	109.267	6.170	0.011	-0.036	-0.018	119.000	118.000	146.231	127.707	250.716	124.023	114.400	139.000	107.784	5.143	0.011	0.057	0.031	NaN	NaN	NaN	NaN	NaN	NaN	NaN	NaN	NaN	NaN	NaN	NaN	NaN	119.000	118.000	127.643	118.886	250.716	118.956	111.345	118.154	105.612	11.670
119.000	120.000	119.000	141.516	125.337	253.437	125.955	119.400	126.056	108.000	6.254	0.084	0.000	0.036	120.000	119.000	145.741	128.553	253.437	122.228	117.107	129.077	108.329	5.170	0.027	0.000	-0.057	NaN	NaN	NaN	NaN	NaN	NaN	NaN	NaN	NaN	NaN	NaN	NaN	NaN	120.000	119.000	127.645	118.482	253.437	118.087	115.321	123.300	106.741	11.632
120.000	121.000	120.000	146.528	127.189	252.881	124.510	114.621	121.200	109.383	6.468	0.214	-0.055	-0.188	121.000	120.000	154.423	131.461	252.881	123.167	114.310	124.800	108.575	5.224	0.054	0.032	-0.089	NaN	NaN	NaN	NaN	NaN	NaN	NaN	NaN	NaN	NaN	NaN	NaN	NaN	121.000	120.000	133.074	118.515	252.881	118.825	113.143	120.150	107.718	11.567
[truncated: 120 more columns]
