# Supplementary material for: Filopodyan: An open-source pipeline for the analysis of filopodia
Source: J Cell Biol. 2017 Oct 2;216(10):3405–22. doi: 10.1083/jcb.201705113 (PMC5626553; doi:10.1083/jcb.201705113)
Supplement: Data tables (ZIP file) [file JCB_201705113_DataS1.zip › Data Tables/Fig3-4_Control-dataset/CTRL_RENYI2-6_ED4_v20170201/s11_NeonCyto_GC3x_tif Bodies.txt]

T	X	Y	Mean	StdDev	Frame Background	Boundary Background
1.000	12.480	11.765	476.512	215.591	109.240	130.965
2.000	12.415	11.635	454.961	204.714	108.588	128.590
3.000	12.480	11.570	454.973	204.629	108.629	128.574
4.000	12.415	11.505	454.213	207.335	108.668	128.265
5.000	12.350	11.375	451.543	207.382	108.585	127.972
6.000	11.895	11.440	453.650	210.135	108.649	127.999
7.000	11.895	11.310	454.454	209.604	108.587	127.880
8.000	11.700	11.115	455.829	209.802	108.614	127.771
9.000	11.635	11.115	455.891	209.245	108.612	127.816
10.000	11.570	11.310	453.427	207.443	108.599	127.703
11.000	11.570	10.985	451.954	206.906	108.602	127.523
12.000	11.505	10.790	453.155	205.444	108.669	127.655
13.000	11.505	10.790	450.617	202.698	108.634	127.607
14.000	11.505	11.375	447.025	203.210	108.613	127.443
15.000	11.440	11.830	443.711	199.219	108.629	127.499
16.000	11.375	11.765	441.112	197.639	108.513	127.643
17.000	11.570	11.700	439.019	196.719	108.549	127.632
18.000	11.440	11.375	437.115	194.836	108.540	127.625
19.000	11.310	11.310	435.257	193.655	108.529	127.738
20.000	11.180	10.335	438.811	194.917	108.430	127.590
21.000	11.440	11.830	430.196	195.698	108.431	127.801
22.000	11.310	11.895	432.180	198.767	108.382	127.649
23.000	11.570	10.270	442.482	196.225	108.387	128.066
24.000	11.505	11.895	437.928	201.374	108.390	127.992
25.000	11.440	10.140	445.857	199.380	108.367	127.922
26.000	11.505	11.570	441.274	203.214	108.343	127.964
27.000	11.505	11.505	443.548	203.515	108.361	128.390
28.000	10.985	11.375	444.177	204.079	108.318	127.908
29.000	10.985	11.245	444.937	204.339	108.269	127.585
30.000	10.920	10.400	447.441	200.138	108.308	127.507
31.000	10.920	11.375	441.550	202.432	108.261	127.344
32.000	10.855	11.375	439.663	200.855	108.288	127.353
33.000	10.855	11.245	436.569	202.951	108.179	126.954
34.000	10.855	11.050	438.927	201.573	108.295	127.330
35.000	10.855	10.465	441.864	202.853	108.232	126.989
36.000	10.985	10.660	440.900	203.556	108.229	127.014
37.000	10.855	10.465	440.982	202.469	108.134	126.846
38.000	10.790	10.530	444.584	205.782	108.122	126.869
39.000	10.725	10.335	446.971	207.036	108.109	126.805
40.000	10.725	10.335	446.753	207.917	108.107	126.893
41.000	10.595	10.465	449.896	209.986	108.073	126.858
42.000	10.595	10.400	451.084	211.586	108.093	127.024
43.000	10.530	10.335	452.721	213.708	108.037	126.836
44.000	10.400	10.400	456.934	215.089	108.096	127.103
45.000	10.400	10.335	458.368	217.749	108.065	126.905
46.000	10.400	10.205	456.741	216.196	107.962	126.748
47.000	10.400	10.205	459.626	218.350	108.045	127.007
48.000	10.270	10.270	458.285	220.239	107.933	126.459
49.000	10.270	10.530	460.790	220.490	108.023	126.628
50.000	10.335	10.335	458.672	220.476	108.005	126.743
51.000	10.270	10.400	461.043	223.335	107.987	126.537
52.000	10.335	10.335	459.431	222.347	108.004	126.685
53.000	10.400	10.335	460.318	222.139	108.062	127.105
54.000	10.335	10.400	459.018	223.134	108.013	126.969
55.000	10.270	10.270	458.782	222.962	108.031	126.838
56.000	10.270	10.270	458.446	222.423	108.008	126.882
57.000	10.335	10.335	459.171	222.029	108.080	127.330
58.000	10.270	10.400	455.703	222.836	108.106	127.163
59.000	10.335	10.270	457.122	221.951	108.160	127.507
60.000	10.400	10.465	455.462	223.957	108.097	127.350
61.000	10.335	10.400	453.124	222.181	108.188	127.573
62.000	10.335	10.530	449.417	223.815	108.140	127.420
63.000	10.335	10.465	450.771	223.970	108.121	127.283
64.000	10.270	10.335	448.548	224.683	108.119	127.281
65.000	10.400	10.790	441.579	225.445	108.166	127.433
66.000	10.335	10.920	440.398	224.687	108.197	127.675
67.000	9.620	11.115	442.882	223.484	108.178	127.620
68.000	9.620	11.310	448.544	221.082	108.192	127.839
69.000	9.490	11.375	447.700	226.686	108.250	127.919
70.000	9.360	11.570	447.399	225.001	108.196	127.843
71.000	9.360	11.700	445.983	225.933	108.202	127.914
72.000	9.555	11.765	447.571	223.456	108.253	128.331
73.000	9.555	11.765	447.235	222.502	108.228	128.280
74.000	9.620	12.025	445.204	223.874	108.236	128.470
75.000	9.555	12.155	445.117	221.124	108.248	128.484
76.000	9.750	12.220	445.765	220.737	108.295	128.618
77.000	9.750	12.350	440.251	219.219	108.220	128.353
78.000	9.685	12.415	441.100	219.479	108.234	128.526
79.000	9.555	12.545	442.965	219.833	108.284	128.473
80.000	9.425	12.870	433.141	222.670	108.245	128.448
81.000	9.425	12.870	429.881	220.287	108.196	128.392
82.000	9.425	12.805	431.648	217.904	108.183	128.376
83.000	9.425	12.870	431.263	219.288	108.210	128.422
84.000	9.425	12.935	440.492	215.459	108.228	128.621
85.000	9.490	13.195	439.504	214.052	108.193	128.874
86.000	9.490	13.325	435.484	213.489	108.190	128.687
87.000	9.490	13.260	438.757	212.480	108.217	129.010
88.000	9.555	13.325	440.728	210.546	108.254	129.162
89.000	9.555	13.390	438.315	209.953	108.236	129.099
90.000	9.555	13.520	438.863	209.912	108.241	129.238
91.000	9.555	13.650	439.652	208.676	108.241	129.279
92.000	9.490	13.975	441.415	209.093	108.163	129.233
93.000	9.425	14.105	446.553	208.774	108.303	129.604
94.000	9.360	14.105	441.609	208.803	108.273	129.336
95.000	9.425	14.040	442.256	205.642	108.272	129.480
96.000	9.360	13.780	444.614	205.301	108.351	129.529
97.000	9.425	13.325	445.767	204.958	108.374	129.702
98.000	9.360	12.805	445.904	205.992	108.354	129.653
99.000	9.295	12.805	446.392	201.319	108.331	129.559
100.000	9.360	12.740	448.953	201.858	108.416	129.789
101.000	9.295	12.610	448.323	200.419	108.431	129.591
102.000	9.360	12.675	445.635	197.540	108.457	129.623
103.000	9.360	12.220	446.855	197.970	108.497	129.963
104.000	9.360	12.155	448.720	195.134	108.547	130.076
105.000	9.360	12.090	444.814	195.863	108.471	129.888
106.000	9.425	12.350	443.359	194.615	108.476	129.800
107.000	9.360	11.895	444.482	195.918	108.452	129.657
108.000	9.295	11.830	448.226	194.214	108.449	129.796
109.000	9.295	11.700	446.861	195.203	108.394	129.697
110.000	9.295	11.570	445.050	196.698	108.424	129.530
111.000	9.360	11.440	449.895	198.601	108.376	129.698
112.000	9.295	11.440	455.045	197.853	108.413	129.578
113.000	9.295	11.180	450.795	195.986	108.380	129.552
114.000	9.425	11.115	452.115	194.999	108.304	129.358
115.000	9.425	10.660	450.706	197.885	108.326	129.028
116.000	9.295	10.725	449.171	195.618	108.256	128.862
117.000	9.360	10.530	447.420	196.692	108.208	129.023
118.000	9.230	10.530	445.781	196.367	108.126	128.603
119.000	9.295	10.530	445.358	197.054	108.127	128.441
120.000	9.425	10.465	447.199	197.644	108.139	128.672
121.000	9.620	10.335	446.196	196.118	107.976	128.527
