# Supplementary material for: Filopodyan: An open-source pipeline for the analysis of filopodia
Source: J Cell Biol. 2017 Oct 2;216(10):3405–22. doi: 10.1083/jcb.201705113 (PMC5626553; doi:10.1083/jcb.201705113)
Supplement: Data tables (ZIP file) [file JCB_201705113_DataS1.zip › Data Tables/Fig3-4_Control-dataset/CTRL_RENYI2-6_ED4_v20170201/s11_NeonCyto_GC3x_tif Coordinates.txt]

	dT	T (0)	Base X (0)	Base Y (0)	Tip X (0)	Tip Y (0)	||[body,base]|| (0)	||[base,tip]|| (0)	||[base,tip]|| : [body,base] (0)	[base,tip] ? [body,base] (0)	?||[base,tip]|| : [body,base] (0)	||[tip(t-1),tip(t)]|| : [base,tip] (0)	||[base(t-1),base(t)]|| : [base,tip] (0)	T (1)	Base X (1)	Base Y (1)	Tip X (1)	Tip Y (1)	||[body,base]|| (1)	||[base,tip]|| (1)	||[base,tip]|| : [body,base] (1)	[base,tip] ? [body,base] (1)	?||[base,tip]|| : [body,base] (1)	||[tip(t-1),tip(t)]|| : [base,tip] (1)	||[base(t-1),base(t)]|| : [base,tip] (1)	T (2)	Base X (2)	Base Y (2)	Tip X (2)	Tip Y (2)	||[body,base]|| (2)	||[base,tip]|| (2)	||[base,tip]|| : [body,base] (2)	[base,tip] ? [body,base] (2)	?||[base,tip]|| : [body,base] (2)	||[tip(t-1),tip(t)]|| : [base,tip] (2)	||[base(t-1),base(t)]|| : [base,tip] (2)	T (3)	Base X (3)	Base Y (3)	Tip X (3)	Tip Y (3)	||[body,base]|| (3)	||[base,tip]|| (3)	||[base,tip]|| : [body,base] (3)	[base,tip] ? [body,base] (3)	?||[base,tip]|| : [body,base] (3)	||[tip(t-1),tip(t)]|| : [base,tip] (3)	||[base(t-1),base(t)]|| : [base,tip] (3)
1	0.000	1.000	20.280	11.375	31.720	9.360	7.810	11.616	11.526	90.018	NaN	NaN	NaN	1.000	22.620	15.470	22.620	15.665	10.796	0.195	0.067	0.722	NaN	NaN	NaN	1.000	9.880	13.910	7.215	15.925	3.371	3.341	3.338	11.251	NaN	NaN	NaN	1.000	24.570	15.015	33.670	20.280	12.519	10.513	10.155	127.130	NaN	NaN	NaN
2	1.000	2.000	20.345	11.245	31.590	9.490	7.940	11.381	11.318	89.857	-0.209	-0.148	0.084	2.000	22.425	15.535	22.360	15.795	10.743	0.268	0.034	0.363	-0.033	0.189	0.110	2.000	9.880	13.910	7.150	15.990	3.406	3.432	3.421	11.653	0.083	0.091	NaN	2.000	24.505	14.950	33.345	20.085	12.536	10.223	9.883	123.898	-0.272	-0.379	-0.089
3	2.000	3.000	20.280	11.245	31.460	9.685	7.807	11.288	11.235	87.711	-0.082	-0.156	-0.064	3.000	22.490	15.730	22.490	15.925	10.840	0.195	0.075	0.811	0.041	0.130	0.195	3.000	9.880	13.975	7.150	15.925	3.542	3.355	3.328	11.788	-0.093	-0.038	0.038	3.000	24.570	15.080	33.150	20.020	12.589	9.901	9.617	121.072	-0.266	-0.201	0.121
4	3.000	4.000	20.280	11.180	31.330	9.750	7.872	11.142	11.100	87.373	-0.136	-0.137	0.008	NaN	NaN	NaN	NaN	NaN	NaN	NaN	NaN	NaN	NaN	NaN	NaN	4.000	9.880	13.910	7.150	15.990	3.494	3.432	3.412	11.923	0.084	0.039	-0.039	4.000	24.570	14.950	34.450	20.605	12.634	11.384	11.048	139.573	1.431	1.419	-0.065
5	4.000	5.000	20.345	11.050	31.265	9.750	8.002	10.997	10.964	87.728	-0.136	-0.065	0.080	5.000	22.165	15.860	22.360	16.185	10.791	0.379	0.312	3.372	0.312	NaN	NaN	5.000	9.815	14.040	7.150	15.990	3.678	3.302	3.250	11.953	-0.162	NaN	0.129	5.000	24.375	14.820	34.385	20.605	12.509	11.561	11.216	140.300	0.169	-0.056	-0.234
6	5.000	6.000	20.410	11.115	31.265	9.750	8.521	10.940	10.899	92.874	-0.065	NaN	0.056	NaN	NaN	NaN	NaN	NaN	NaN	NaN	NaN	NaN	NaN	NaN	NaN	6.000	9.620	14.105	7.085	15.990	3.504	3.159	3.080	10.791	-0.170	0.052	0.195	6.000	23.530	14.430	34.320	20.605	12.013	12.432	11.987	144.005	0.771	-0.056	-0.927
7	6.000	7.000	20.540	11.050	31.265	9.750	8.649	10.804	10.759	93.056	-0.140	NaN	0.137	7.000	21.710	15.535	24.765	17.875	10.686	3.848	3.731	39.871	3.731	NaN	NaN	7.000	9.685	14.105	7.150	15.925	3.563	3.121	3.000	10.689	-0.080	-0.091	-0.053	7.000	23.465	14.365	34.450	20.735	11.967	12.698	12.247	146.557	0.260	0.178	-0.089
8	7.000	8.000	20.670	11.050	31.265	9.750	8.970	10.674	10.604	95.122	-0.155	NaN	0.129	8.000	21.450	15.340	24.505	17.810	10.626	3.929	3.785	40.222	0.054	-0.243	-0.325	8.000	9.750	14.040	7.150	15.990	3.515	3.250	3.065	10.774	0.065	0.039	-0.091	8.000	23.205	14.235	34.580	20.735	11.921	13.101	12.680	151.149	0.433	0.113	-0.290
9	8.000	9.000	20.865	10.985	31.330	9.685	9.231	10.545	10.482	96.761	-0.122	0.073	0.202	9.000	21.515	15.535	24.440	17.745	10.824	3.666	3.572	38.667	-0.213	-0.091	0.169	9.000	9.815	13.975	7.150	15.990	3.390	3.341	3.131	10.613	0.066	NaN	-0.091	9.000	23.010	14.170	34.710	20.800	11.778	13.448	13.019	153.342	0.340	0.145	-0.202
10	9.000	10.000	20.995	10.985	31.395	9.555	9.431	10.498	10.443	98.485	-0.039	0.082	0.129	10.000	21.320	15.405	24.310	17.680	10.575	3.757	3.638	38.469	0.065	-0.143	-0.234	10.000	9.880	13.975	7.150	15.990	3.156	3.393	3.164	9.984	0.033	NaN	-0.052	10.000	22.945	14.105	34.905	20.865	11.713	13.738	13.228	154.939	0.208	0.202	-0.089
11	10.000	11.000	21.190	10.985	31.525	9.425	9.620	10.452	10.335	99.423	-0.108	0.148	0.193	11.000	21.190	15.275	24.180	17.615	10.533	3.797	3.684	38.802	0.046	-0.142	-0.182	11.000	9.880	13.975	7.150	15.925	3.435	3.355	3.041	10.444	-0.123	-0.038	NaN	11.000	22.815	14.040	35.035	20.930	11.653	14.029	13.599	158.463	0.371	0.145	-0.145
12	11.000	12.000	21.450	10.920	31.590	9.295	9.946	10.269	10.118	100.631	-0.217	0.085	0.267	12.000	21.125	15.210	24.050	17.550	10.587	3.746	3.635	38.481	-0.049	-0.142	-0.091	12.000	10.010	13.910	7.215	15.925	3.460	3.446	3.025	10.465	-0.016	-0.053	-0.143	12.000	22.750	13.975	35.230	21.125	11.687	14.383	13.956	163.110	0.357	0.266	-0.089
13	12.000	13.000	21.645	10.920	31.720	9.100	10.141	10.238	10.051	101.924	-0.067	0.163	0.192	13.000	20.995	15.145	23.985	17.485	10.442	3.797	3.693	38.566	0.059	-0.091	-0.142	13.000	9.945	13.910	7.215	15.925	3.488	3.393	3.023	10.546	-0.002	NaN	0.052	13.000	22.620	13.910	35.490	21.255	11.545	14.818	14.376	165.966	0.420	0.290	-0.145
14	13.000	14.000	21.580	10.855	31.850	8.970	10.088	10.442	10.354	104.450	0.303	0.151	-0.052	14.000	20.865	15.015	23.725	17.290	10.043	3.654	3.490	35.051	-0.203	-0.325	-0.183	14.000	10.010	13.910	7.150	15.925	2.943	3.499	3.188	9.384	0.165	0.053	-0.053	14.000	22.620	13.910	35.685	21.320	11.400	15.020	14.386	164.002	0.009	0.202	NaN
15	14.000	15.000	21.645	10.855	31.980	8.905	10.251	10.517	10.474	107.370	0.120	0.140	0.064	15.000	20.670	14.950	23.465	17.030	9.743	3.484	3.314	32.287	-0.176	-0.364	-0.195	15.000	10.075	13.910	7.215	15.925	2.488	3.499	3.254	8.095	0.065	-0.053	-0.053	15.000	22.490	13.845	35.815	21.385	11.232	15.310	14.461	162.434	0.076	0.145	-0.145
16	15.000	16.000	21.645	10.855	32.045	8.840	10.310	10.593	10.537	108.642	0.064	0.076	NaN	16.000	20.865	14.690	23.725	15.990	9.931	3.142	3.116	30.944	-0.198	-0.194	0.070	16.000	10.140	13.845	7.345	15.795	2.419	3.408	3.104	7.508	-0.150	-0.181	-0.091	16.000	22.490	13.845	35.815	21.385	11.308	15.310	14.485	163.791	0.023	NaN	NaN
17	16.000	17.000	21.775	10.855	32.110	8.775	10.240	10.542	10.471	107.226	-0.066	0.077	0.127	NaN	NaN	NaN	NaN	NaN	NaN	NaN	NaN	NaN	NaN	NaN	NaN	17.000	10.205	13.845	7.345	15.730	2.542	3.425	3.126	7.947	0.022	-0.036	-0.054	17.000	22.750	14.040	35.815	21.320	11.422	14.956	14.279	163.102	-0.205	-0.032	0.322
18	17.000	18.000	21.840	10.855	32.305	8.645	10.413	10.696	10.562	109.985	0.091	0.218	0.064	NaN	NaN	NaN	NaN	NaN	NaN	NaN	NaN	NaN	NaN	NaN	NaN	18.000	10.075	13.845	7.345	15.795	2.822	3.355	3.027	8.543	-0.099	0.038	0.106	18.000	22.620	13.910	35.620	21.255	11.464	14.931	14.302	163.960	0.023	-0.202	-0.177
19	18.000	19.000	21.840	10.855	32.565	8.645	10.540	10.950	10.810	113.940	0.248	0.255	NaN	NaN	NaN	NaN	NaN	NaN	NaN	NaN	NaN	NaN	NaN	NaN	NaN	19.000	10.010	13.845	7.345	15.795	2.849	3.302	2.951	8.408	-0.076	NaN	0.052	19.000	22.295	13.715	35.425	21.125	11.245	15.077	14.411	162.054	0.109	-0.234	-0.379
20	19.000	20.000	22.035	10.725	32.370	9.035	10.862	10.472	10.268	111.527	-0.543	-0.255	0.213	NaN	NaN	NaN	NaN	NaN	NaN	NaN	NaN	NaN	NaN	NaN	NaN	20.000	10.010	13.845	7.280	15.795	3.700	3.355	2.713	10.039	-0.238	0.053	NaN	20.000	22.100	13.585	35.100	20.995	11.393	14.964	14.574	166.043	0.163	-0.347	-0.234
21	20.000	21.000	21.840	10.595	32.240	9.165	10.473	10.498	10.496	109.926	0.228	-0.146	-0.175	NaN	NaN	NaN	NaN	NaN	NaN	NaN	NaN	NaN	NaN	NaN	NaN	21.000	9.880	13.845	7.280	15.795	2.548	3.250	3.134	7.985	0.420	NaN	0.104	21.000	22.425	13.715	34.775	20.800	11.146	14.238	13.370	149.020	-1.203	-0.379	0.347
22	21.000	22.000	21.905	10.530	32.110	9.295	10.683	10.279	10.279	109.808	-0.217	-0.145	0.072	NaN	NaN	NaN	NaN	NaN	NaN	NaN	NaN	NaN	NaN	NaN	NaN	22.000	9.815	13.845	7.150	15.860	2.457	3.341	3.221	7.913	0.087	0.143	0.052	22.000	22.165	13.650	33.085	19.890	10.996	12.577	11.776	129.488	-1.594	-1.919	-0.258
23	22.000	23.000	21.840	10.530	31.915	9.360	10.273	10.143	10.042	103.166	-0.237	-0.201	-0.065	NaN	NaN	NaN	NaN	NaN	NaN	NaN	NaN	NaN	NaN	NaN	NaN	23.000	9.750	13.845	6.955	15.860	4.012	3.446	3.064	12.291	-0.157	0.158	0.053	23.000	22.620	13.975	34.450	20.670	11.655	13.593	13.345	155.526	1.569	1.572	0.556
24	23.000	24.000	21.125	10.530	31.785	9.490	9.716	10.711	10.700	103.969	0.658	-0.142	-0.712	NaN	NaN	NaN	NaN	NaN	NaN	NaN	NaN	NaN	NaN	NaN	NaN	24.000	9.815	13.845	6.825	15.925	2.580	3.642	3.530	9.109	0.466	0.144	-0.053	24.000	22.620	13.975	33.280	20.020	11.308	12.255	11.590	131.060	-1.755	-1.338	NaN
25	24.000	25.000	20.930	10.465	31.460	9.620	9.496	10.564	10.495	99.655	-0.205	-0.334	-0.189	NaN	NaN	NaN	NaN	NaN	NaN	NaN	NaN	NaN	NaN	NaN	NaN	25.000	9.685	13.910	6.565	15.990	4.158	3.750	3.202	13.317	-0.328	0.252	0.144	25.000	22.620	13.975	33.930	20.605	11.819	13.110	12.849	151.872	1.259	0.857	NaN
26	25.000	26.000	20.800	10.400	31.330	9.685	9.368	10.554	10.537	98.713	0.042	-0.134	-0.125	NaN	NaN	NaN	NaN	NaN	NaN	NaN	NaN	NaN	NaN	NaN	NaN	26.000	9.555	13.845	6.370	16.120	2.996	3.914	3.800	11.386	0.598	0.234	0.068	26.000	22.620	13.975	33.800	20.475	11.372	12.932	12.302	139.898	-0.548	-0.178	NaN
27	26.000	27.000	20.605	10.400	31.265	9.685	9.167	10.684	10.668	97.796	0.132	-0.065	-0.195	NaN	NaN	NaN	NaN	NaN	NaN	NaN	NaN	NaN	NaN	NaN	NaN	27.000	9.555	13.780	6.175	16.055	2.996	4.074	3.927	11.767	0.127	0.125	-0.036	27.000	22.620	13.910	33.800	20.410	11.372	12.932	12.302	139.898	NaN	-0.033	-0.033
28	27.000	28.000	20.540	10.335	31.200	9.620	9.611	10.684	10.675	102.600	0.006	-0.061	-0.061	NaN	NaN	NaN	NaN	NaN	NaN	NaN	NaN	NaN	NaN	NaN	NaN	28.000	9.425	13.910	5.980	16.120	2.977	4.093	3.688	10.977	-0.239	0.199	0.180	28.000	21.580	13.520	33.670	20.020	10.810	13.727	13.139	142.036	0.838	-0.299	-1.101
29	28.000	29.000	20.670	10.270	31.070	9.620	9.734	10.420	10.413	101.358	-0.262	-0.130	0.134	NaN	NaN	NaN	NaN	NaN	NaN	NaN	NaN	NaN	NaN	NaN	NaN	29.000	9.360	13.910	5.720	16.120	3.121	4.258	3.782	11.805	0.094	0.222	0.056	29.000	21.580	13.585	33.670	19.955	10.850	13.665	13.179	142.999	0.040	-0.030	0.030
30	29.000	30.000	20.800	10.270	31.135	9.620	9.881	10.355	10.343	102.194	-0.070	0.065	0.130	NaN	NaN	NaN	NaN	NaN	NaN	NaN	NaN	NaN	NaN	NaN	NaN	30.000	9.490	13.845	5.655	16.250	3.730	4.527	3.691	13.769	-0.090	0.124	-0.145	30.000	21.450	13.520	33.735	19.955	10.982	13.868	13.607	149.438	0.428	0.058	-0.145
31	30.000	31.000	21.320	10.335	31.135	9.555	10.452	9.846	9.844	102.887	-0.499	0.005	0.513	NaN	NaN	NaN	NaN	NaN	NaN	NaN	NaN	NaN	NaN	NaN	NaN	31.000	9.360	13.910	5.720	16.185	2.977	4.292	3.845	11.446	0.154	-0.090	0.145	31.000	21.580	13.520	33.800	19.955	10.874	13.811	13.249	144.068	-0.358	0.058	0.115
32	31.000	32.000	21.060	10.270	31.005	9.555	10.265	9.971	9.964	102.279	0.120	-0.130	-0.255	NaN	NaN	NaN	NaN	NaN	NaN	NaN	NaN	NaN	NaN	NaN	NaN	32.000	9.230	14.040	5.720	16.510	3.121	4.292	3.936	12.286	0.091	0.187	0.181	32.000	21.515	13.520	33.800	20.085	10.874	13.929	13.339	145.040	0.089	0.061	-0.057
33	32.000	33.000	20.800	10.205	31.070	9.620	9.999	10.287	10.275	102.744	0.311	0.061	-0.256	NaN	NaN	NaN	NaN	NaN	NaN	NaN	NaN	NaN	NaN	NaN	NaN	33.000	8.710	14.560	5.915	16.640	3.948	3.484	3.265	12.890	-0.672	-0.079	0.728	33.000	21.450	13.455	33.800	20.085	10.823	14.017	13.444	145.501	0.105	NaN	-0.088
34	33.000	34.000	20.605	10.205	31.070	9.620	9.787	10.481	10.476	102.528	0.201	NaN	-0.195	NaN	NaN	NaN	NaN	NaN	NaN	NaN	NaN	NaN	NaN	NaN	NaN	34.000	7.475	15.665	6.240	16.835	5.720	1.701	1.674	9.574	-1.591	-0.102	1.657	34.000	21.450	13.455	33.995	20.215	10.865	14.250	13.730	149.172	0.287	0.233	NaN
35	34.000	35.000	20.345	10.140	31.070	9.685	9.496	10.735	10.734	101.928	0.258	-0.003	-0.257	NaN	NaN	NaN	NaN	NaN	NaN	NaN	NaN	NaN	NaN	NaN	NaN	35.000	8.060	15.080	6.370	16.640	5.395	2.300	2.210	11.923	0.536	-0.228	-0.827	35.000	21.450	13.390	34.060	20.280	10.991	14.370	13.989	153.756	0.259	0.088	-0.031
36	35.000	36.000	20.150	10.010	31.135	9.685	9.188	10.990	10.980	100.889	0.246	0.065	-0.191	NaN	NaN	NaN	NaN	NaN	NaN	NaN	NaN	NaN	NaN	NaN	NaN	36.000	8.060	15.145	6.435	16.380	5.355	2.041	1.922	10.292	-0.288	-0.209	0.039	36.000	21.515	13.390	34.060	20.280	10.878	14.313	13.873	150.909	-0.116	NaN	0.057
37	36.000	37.000	19.695	9.945	31.135	9.620	8.855	11.445	11.439	101.299	0.459	0.002	-0.453	NaN	NaN	NaN	NaN	NaN	NaN	NaN	NaN	NaN	NaN	NaN	NaN	37.000	8.190	14.950	6.435	16.120	5.217	2.109	1.902	9.925	-0.020	-0.144	-0.216	37.000	21.320	13.260	34.125	20.215	10.832	14.572	14.166	153.444	0.293	0.026	-0.233
38	37.000	38.000	19.110	9.815	31.070	9.685	8.351	11.961	11.927	99.600	0.488	-0.066	-0.584	NaN	NaN	NaN	NaN	NaN	NaN	NaN	NaN	NaN	NaN	NaN	NaN	38.000	8.190	14.885	6.435	16.055	5.072	2.109	1.904	9.658	0.002	-0.036	-0.036	38.000	21.190	13.195	33.865	20.085	10.736	14.427	13.989	150.182	-0.177	-0.291	-0.145
39	38.000	39.000	18.720	9.750	31.070	9.685	8.016	12.350	12.322	98.776	0.395	NaN	-0.390	NaN	NaN	NaN	NaN	NaN	NaN	NaN	NaN	NaN	NaN	NaN	NaN	39.000	8.060	14.950	6.760	15.860	5.329	1.587	1.438	7.664	-0.466	-0.378	0.144	39.000	20.865	13.000	33.865	20.085	10.484	14.805	14.374	150.702	0.385	NaN	-0.379
40	39.000	40.000	18.525	9.685	31.070	9.685	7.827	12.545	12.502	97.851	0.180	NaN	-0.195	NaN	NaN	NaN	NaN	NaN	NaN	NaN	NaN	NaN	NaN	NaN	NaN	40.000	8.060	14.950	7.085	15.730	5.329	1.249	1.163	6.198	-0.275	-0.335	NaN	40.000	21.060	13.065	33.800	20.085	10.689	14.546	14.110	150.833	-0.264	-0.057	0.202
41	40.000	41.000	18.265	9.685	31.135	9.750	7.710	12.870	12.797	98.662	0.296	0.065	-0.260	NaN	NaN	NaN	NaN	NaN	NaN	NaN	NaN	NaN	NaN	NaN	NaN	41.000	8.125	14.950	7.215	15.665	5.120	1.157	1.065	5.454	-0.098	-0.142	-0.051	41.000	20.865	13.000	33.735	20.020	10.578	14.660	14.177	149.971	0.067	-0.088	-0.202
42	41.000	42.000	18.135	9.750	31.070	9.815	7.568	12.935	12.882	97.488	0.084	-0.065	-0.130	NaN	NaN	NaN	NaN	NaN	NaN	NaN	NaN	NaN	NaN	NaN	NaN	42.000	7.800	15.145	7.280	15.600	5.507	0.691	0.656	3.612	-0.409	-0.092	0.373	42.000	20.865	12.935	33.930	20.085	10.578	14.894	14.398	152.303	0.220	0.202	-0.031
43	42.000	43.000	17.550	9.685	31.135	9.750	7.050	13.585	13.521	95.324	0.640	0.065	-0.585	NaN	NaN	NaN	NaN	NaN	NaN	NaN	NaN	NaN	NaN	NaN	NaN	43.000	7.930	14.950	7.410	15.665	5.297	0.884	0.878	4.652	0.222	-0.024	-0.234	43.000	20.865	12.935	33.995	20.085	10.657	14.951	14.478	154.289	0.080	0.057	NaN
44	43.000	44.000	17.225	9.620	30.810	9.945	6.869	13.589	13.460	92.464	-0.061	-0.320	-0.326	NaN	NaN	NaN	NaN	NaN	NaN	NaN	NaN	NaN	NaN	NaN	NaN	44.000	7.735	15.015	7.345	15.665	5.329	0.758	0.758	4.039	-0.120	0.033	0.156	44.000	20.540	12.805	33.865	20.020	10.421	15.153	14.630	152.468	0.153	-0.145	-0.348
45	44.000	45.000	17.030	9.555	30.550	10.205	6.676	13.536	13.351	89.131	-0.109	-0.247	-0.198	NaN	NaN	NaN	NaN	NaN	NaN	NaN	NaN	NaN	NaN	NaN	NaN	45.000	7.865	14.950	7.345	15.600	5.265	0.832	0.820	4.318	0.062	-0.051	-0.132	45.000	20.410	12.740	33.865	20.085	10.295	15.329	14.799	152.349	0.168	0.031	-0.145
46	45.000	46.000	16.835	9.555	30.485	10.205	6.468	13.665	13.516	87.415	0.164	-0.065	-0.195	NaN	NaN	NaN	NaN	NaN	NaN	NaN	NaN	NaN	NaN	NaN	NaN	46.000	7.995	14.950	7.410	15.600	5.320	0.874	0.844	4.491	0.024	-0.043	-0.087	46.000	20.475	12.740	33.930	20.020	10.389	15.298	14.825	154.014	0.026	0.026	0.057
47	46.000	47.000	16.770	9.555	30.420	10.205	6.403	13.665	13.514	86.528	-0.002	-0.065	-0.065	NaN	NaN	NaN	NaN	NaN	NaN	NaN	NaN	NaN	NaN	NaN	NaN	47.000	8.190	14.820	7.410	15.535	5.117	1.058	0.982	5.024	0.138	-0.044	-0.232	47.000	20.410	12.675	33.930	20.020	10.310	15.386	14.886	153.477	0.061	NaN	-0.088
48	47.000	48.000	16.770	9.620	30.420	10.205	6.532	13.663	13.524	88.345	0.011	NaN	0.003	NaN	NaN	NaN	NaN	NaN	NaN	NaN	NaN	NaN	NaN	NaN	NaN	48.000	7.995	15.015	7.345	15.535	5.262	0.832	0.750	3.946	-0.232	0.051	0.274	48.000	20.345	12.610	33.865	19.890	10.343	15.355	14.816	153.249	-0.069	-0.119	-0.088
49	48.000	49.000	16.575	9.685	30.420	10.205	6.361	13.855	13.653	86.853	0.129	NaN	-0.192	NaN	NaN	NaN	NaN	NaN	NaN	NaN	NaN	NaN	NaN	NaN	NaN	49.000	8.060	14.950	7.345	15.535	4.942	0.924	0.843	4.166	0.093	NaN	-0.091	49.000	20.280	12.610	33.930	19.890	10.224	15.470	14.846	151.779	0.029	0.057	-0.057
50	49.000	50.000	16.640	9.815	30.485	10.205	6.326	13.850	13.766	87.090	0.113	0.065	0.069	NaN	NaN	NaN	NaN	NaN	NaN	NaN	NaN	NaN	NaN	NaN	NaN	50.000	8.060	14.950	7.410	15.535	5.145	0.874	0.812	4.179	-0.031	-0.048	NaN	50.000	20.280	12.610	33.670	19.890	10.202	15.241	14.676	149.726	-0.169	-0.228	NaN
51	50.000	51.000	16.770	9.880	30.550	10.140	6.521	13.782	13.715	89.435	-0.051	0.064	0.131	NaN	NaN	NaN	NaN	NaN	NaN	NaN	NaN	NaN	NaN	NaN	NaN	51.000	7.995	15.015	7.410	15.470	5.145	0.741	0.667	3.431	-0.145	-0.040	0.091	51.000	20.215	12.545	33.605	19.825	10.174	15.241	14.624	148.779	-0.052	-0.088	-0.088
52	51.000	52.000	17.030	9.945	30.485	10.205	6.706	13.458	13.417	89.980	-0.298	-0.064	0.261	NaN	NaN	NaN	NaN	NaN	NaN	NaN	NaN	NaN	NaN	NaN	NaN	52.000	8.060	14.950	7.410	15.535	5.145	0.874	0.812	4.179	0.145	0.043	-0.092	52.000	20.345	12.610	33.540	19.760	10.265	15.008	14.451	148.348	-0.172	-0.088	0.145
53	52.000	53.000	17.160	9.880	30.485	10.205	6.775	13.329	13.273	89.929	-0.144	NaN	0.128	NaN	NaN	NaN	NaN	NaN	NaN	NaN	NaN	NaN	NaN	NaN	NaN	53.000	8.645	14.560	7.410	15.665	4.575	1.657	1.494	6.836	0.682	0.087	-0.696	53.000	20.475	12.675	33.475	19.760	10.343	14.805	14.266	147.554	-0.186	-0.057	0.145
54	53.000	54.000	17.420	9.945	30.420	10.205	7.100	13.003	12.957	91.987	-0.316	-0.065	0.261	NaN	NaN	NaN	NaN	NaN	NaN	NaN	NaN	NaN	NaN	NaN	NaN	54.000	8.710	14.625	7.410	15.665	4.527	1.665	1.437	6.507	-0.057	NaN	-0.010	54.000	20.345	12.545	33.540	19.825	10.237	15.070	14.427	147.698	0.162	0.088	-0.177
55	54.000	55.000	17.810	9.945	30.550	10.140	7.547	12.741	12.720	95.996	-0.237	0.129	0.390	NaN	NaN	NaN	NaN	NaN	NaN	NaN	NaN	NaN	NaN	NaN	NaN	55.000	8.710	14.560	7.345	15.665	4.565	1.756	1.505	6.870	0.068	0.051	-0.041	55.000	20.150	12.480	33.540	19.825	10.124	15.272	14.670	148.526	0.243	NaN	-0.202
56	55.000	56.000	18.200	10.010	30.550	10.205	7.934	12.352	12.337	97.885	-0.383	0.001	0.391	NaN	NaN	NaN	NaN	NaN	NaN	NaN	NaN	NaN	NaN	NaN	NaN	56.000	8.970	14.235	7.540	15.665	4.173	2.022	1.804	7.529	0.299	-0.138	-0.414	56.000	20.215	12.415	33.540	19.825	10.174	15.247	14.588	148.412	-0.083	NaN	0.025
57	56.000	57.000	18.005	9.945	30.485	10.205	7.680	12.483	12.451	95.620	0.114	-0.065	-0.196	NaN	NaN	NaN	NaN	NaN	NaN	NaN	NaN	NaN	NaN	NaN	NaN	57.000	8.970	14.235	7.540	15.600	4.132	1.977	1.761	7.275	-0.044	-0.045	NaN	57.000	20.280	12.545	33.540	19.760	10.188	15.096	14.509	147.816	-0.078	-0.031	0.119
58	57.000	58.000	18.135	10.010	30.550	10.205	7.875	12.417	12.390	97.568	-0.061	0.065	0.131	NaN	NaN	NaN	NaN	NaN	NaN	NaN	NaN	NaN	NaN	NaN	NaN	58.000	9.100	14.300	7.475	15.600	4.072	2.081	1.712	6.971	-0.049	0.051	-0.061	58.000	20.215	12.480	33.540	19.825	10.160	15.215	14.546	147.795	0.037	0.031	-0.088
59	58.000	59.000	18.265	9.945	30.550	10.205	7.937	12.288	12.264	97.336	-0.126	NaN	0.129	NaN	NaN	NaN	NaN	NaN	NaN	NaN	NaN	NaN	NaN	NaN	NaN	59.000	9.165	14.235	7.540	15.600	4.134	2.122	1.769	7.313	0.057	-0.050	-0.092	59.000	20.280	12.545	33.670	19.825	10.202	15.241	14.676	149.726	0.130	0.114	0.088
60	59.000	60.000	18.265	10.010	30.615	10.140	7.878	12.351	12.322	97.074	0.058	0.064	6.842E-4	NaN	NaN	NaN	NaN	NaN	NaN	NaN	NaN	NaN	NaN	NaN	NaN	60.000	9.230	14.300	7.475	15.665	4.010	2.223	1.818	7.288	0.049	0.091	-0.011	60.000	20.345	12.545	33.800	19.890	10.160	15.329	14.674	149.088	-0.003	0.145	0.057
61	60.000	61.000	18.200	9.945	30.615	10.205	7.878	12.418	12.379	97.526	0.057	0.001	-0.066	NaN	NaN	NaN	NaN	NaN	NaN	NaN	NaN	NaN	NaN	NaN	NaN	61.000	9.230	14.300	7.540	15.665	4.054	2.172	1.774	7.191	-0.044	-0.051	NaN	61.000	20.280	12.480	33.865	19.890	10.160	15.475	14.814	150.516	0.141	0.057	-0.088
62	61.000	62.000	18.200	9.945	30.615	10.205	7.887	12.418	12.362	97.492	-0.018	NaN	NaN	NaN	NaN	NaN	NaN	NaN	NaN	NaN	NaN	NaN	NaN	NaN	NaN	62.000	9.230	14.300	7.475	15.665	3.929	2.223	1.804	7.085	0.030	0.051	NaN	62.000	20.280	12.480	33.930	19.890	10.134	15.532	14.821	150.199	0.006	0.057	NaN
63	62.000	63.000	18.330	9.880	30.550	10.205	8.016	12.224	12.164	97.509	-0.198	-0.065	0.128	NaN	NaN	NaN	NaN	NaN	NaN	NaN	NaN	NaN	NaN	NaN	NaN	63.000	9.100	14.365	7.540	15.665	4.091	2.031	1.710	6.997	-0.093	-0.050	0.141	63.000	20.280	12.480	33.995	19.955	10.147	15.620	14.926	151.458	0.106	0.088	NaN
64	63.000	64.000	18.135	9.815	30.485	10.205	7.882	12.356	12.297	96.930	0.134	-0.065	-0.197	NaN	NaN	NaN	NaN	NaN	NaN	NaN	NaN	NaN	NaN	NaN	NaN	64.000	9.035	14.365	7.540	15.600	4.215	1.939	1.619	6.823	-0.091	-0.041	0.050	64.000	20.215	12.415	33.865	19.890	10.160	15.563	14.891	151.297	-0.035	-0.145	-0.088
65	64.000	65.000	18.135	9.880	30.485	10.205	7.788	12.354	12.227	95.232	-0.070	NaN	0.002	NaN	NaN	NaN	NaN	NaN	NaN	NaN	NaN	NaN	NaN	NaN	NaN	65.000	9.165	14.235	7.540	15.600	3.660	2.122	1.833	6.709	0.214	NaN	-0.183	65.000	20.280	12.480	33.670	19.890	10.023	15.304	14.448	144.816	-0.444	-0.171	0.088
66	65.000	66.000	18.135	9.945	30.550	10.205	7.861	12.418	12.287	96.584	0.059	0.065	0.001	NaN	NaN	NaN	NaN	NaN	NaN	NaN	NaN	NaN	NaN	NaN	NaN	66.000	9.165	14.170	7.540	15.665	3.454	2.208	1.957	6.760	0.124	0.044	-0.044	66.000	20.280	12.480	33.670	19.890	10.067	15.304	14.377	144.723	-0.071	NaN	NaN
67	66.000	67.000	18.200	10.140	30.550	10.205	8.635	12.350	12.264	105.900	-0.023	NaN	0.066	NaN	NaN	NaN	NaN	NaN	NaN	NaN	NaN	NaN	NaN	NaN	NaN	67.000	9.100	14.235	7.540	15.665	3.163	2.116	1.667	5.273	-0.290	NaN	0.092	67.000	18.980	11.960	33.540	19.825	9.398	16.548	15.208	142.928	0.832	-0.145	-1.391
68	67.000	68.000	18.135	10.335	30.615	10.140	8.571	12.482	12.421	106.457	0.157	0.066	-0.068	NaN	NaN	NaN	NaN	NaN	NaN	NaN	NaN	NaN	NaN	NaN	NaN	68.000	9.035	14.300	7.540	15.600	3.047	1.981	1.563	4.762	-0.104	-0.043	0.092	68.000	18.850	11.895	33.605	19.825	9.249	16.751	15.227	140.828	0.019	0.057	-0.145
69	68.000	69.000	18.005	10.530	30.745	10.140	8.557	12.746	12.716	108.811	0.295	0.130	-0.136	NaN	NaN	NaN	NaN	NaN	NaN	NaN	NaN	NaN	NaN	NaN	NaN	69.000	8.970	14.235	7.605	15.665	2.907	1.977	1.651	4.800	0.088	0.002	-0.002	69.000	18.590	11.830	33.605	19.825	9.111	17.011	15.396	140.274	0.168	NaN	-0.260
70	69.000	70.000	18.135	10.530	30.550	10.140	8.836	12.421	12.375	109.347	-0.342	-0.195	0.130	NaN	NaN	NaN	NaN	NaN	NaN	NaN	NaN	NaN	NaN	NaN	NaN	70.000	8.645	14.690	7.540	15.600	3.201	1.431	1.134	3.629	-0.517	0.009	0.540	70.000	18.330	11.700	33.605	19.760	8.971	17.271	15.390	138.065	-0.005	-0.030	-0.291
71	70.000	71.000	18.330	10.595	30.550	10.140	9.038	12.228	12.184	110.116	-0.191	NaN	0.192	NaN	NaN	NaN	NaN	NaN	NaN	NaN	NaN	NaN	NaN	NaN	NaN	71.000	8.775	14.560	7.540	15.600	2.919	1.615	1.266	3.697	0.133	NaN	-0.183	71.000	18.330	11.700	33.735	19.825	8.970	17.416	15.405	138.183	0.015	0.145	NaN
72	71.000	72.000	18.785	10.660	30.615	10.140	9.296	11.841	11.808	109.766	-0.376	0.065	0.452	NaN	NaN	NaN	NaN	NaN	NaN	NaN	NaN	NaN	NaN	NaN	NaN	72.000	8.840	14.495	7.605	15.600	2.822	1.657	1.382	3.900	0.115	-0.048	-0.092	72.000	18.395	11.700	33.865	19.890	8.840	17.504	15.409	136.222	0.004	0.145	0.057
73	72.000	73.000	18.850	10.595	30.550	10.140	9.368	11.709	11.665	109.284	-0.143	-0.065	0.067	NaN	NaN	NaN	NaN	NaN	NaN	NaN	NaN	NaN	NaN	NaN	NaN	73.000	8.905	14.430	7.605	15.535	2.743	1.706	1.382	3.790	-2.721E-4	-0.042	-0.092	73.000	18.330	11.700	34.125	20.085	8.775	17.883	15.732	138.056	0.323	0.321	-0.057
74	73.000	74.000	18.850	10.595	30.550	10.140	9.340	11.709	11.632	108.642	-0.034	NaN	NaN	NaN	NaN	NaN	NaN	NaN	NaN	NaN	NaN	NaN	NaN	NaN	NaN	74.000	8.970	14.365	7.540	15.535	2.429	1.848	1.510	3.667	0.128	0.050	-0.091	74.000	18.200	11.700	34.515	20.150	8.586	18.373	15.983	137.236	0.251	0.376	-0.115
75	74.000	75.000	18.785	10.595	30.550	10.140	9.361	11.774	11.676	109.301	0.045	NaN	-0.065	NaN	NaN	NaN	NaN	NaN	NaN	NaN	NaN	NaN	NaN	NaN	NaN	75.000	8.970	14.495	7.540	15.535	2.412	1.768	1.356	3.270	-0.154	NaN	0.076	75.000	18.135	11.700	34.710	20.280	8.592	18.664	16.097	138.310	0.114	0.233	-0.058
76	75.000	76.000	19.110	10.595	30.550	10.140	9.500	11.449	11.349	107.818	-0.327	NaN	0.325	NaN	NaN	NaN	NaN	NaN	NaN	NaN	NaN	NaN	NaN	NaN	NaN	76.000	9.035	14.430	7.540	15.600	2.323	1.898	1.573	3.655	0.218	0.040	-0.091	76.000	18.135	11.635	34.970	20.410	8.405	18.985	16.183	136.028	0.086	0.291	-0.030
77	76.000	77.000	18.980	10.595	30.550	10.140	9.395	11.579	11.451	107.590	0.102	NaN	-0.130	NaN	NaN	NaN	NaN	NaN	NaN	NaN	NaN	NaN	NaN	NaN	NaN	77.000	9.165	14.300	7.540	15.600	2.036	2.081	1.712	3.486	0.139	NaN	-0.183	77.000	18.200	11.700	35.230	20.410	8.475	19.128	16.312	138.242	0.128	0.231	0.087
78	77.000	78.000	18.915	10.595	30.550	10.140	9.408	11.644	11.503	108.219	0.052	NaN	-0.065	NaN	NaN	NaN	NaN	NaN	NaN	NaN	NaN	NaN	NaN	NaN	NaN	78.000	9.230	14.170	7.670	15.535	1.813	2.073	1.713	3.105	7.022E-4	-0.141	-0.135	78.000	18.200	11.700	35.425	20.410	8.545	19.302	16.436	140.443	0.124	0.174	NaN
79	78.000	79.000	18.655	10.465	30.550	10.140	9.335	11.899	11.668	108.921	0.165	NaN	-0.256	NaN	NaN	NaN	NaN	NaN	NaN	NaN	NaN	NaN	NaN	NaN	NaN	79.000	9.295	14.040	7.670	15.535	1.517	2.208	1.751	2.658	0.039	NaN	-0.136	79.000	18.135	11.700	35.295	20.345	8.622	19.215	16.230	139.928	-0.206	-0.145	-0.058
80	79.000	80.000	18.395	10.530	30.550	10.205	9.270	12.159	11.843	109.791	0.175	-0.002	-0.262	NaN	NaN	NaN	NaN	NaN	NaN	NaN	NaN	NaN	NaN	NaN	NaN	80.000	9.295	14.105	7.605	15.535	1.242	2.214	1.599	1.986	-0.152	0.050	0.042	80.000	18.070	11.635	35.035	20.345	8.733	19.070	15.563	135.906	-0.667	-0.231	-0.088
81	80.000	81.000	18.395	10.530	30.550	10.140	9.270	12.161	11.860	109.943	0.016	0.002	NaN	NaN	NaN	NaN	NaN	NaN	NaN	NaN	NaN	NaN	NaN	NaN	NaN	81.000	9.100	14.105	7.670	15.535	1.277	2.022	1.747	2.231	0.148	-0.046	0.138	81.000	18.135	11.700	34.970	20.215	8.788	18.866	15.552	136.670	-0.011	-0.117	0.087
82	81.000	82.000	18.330	10.530	30.615	10.140	9.191	12.291	11.999	110.285	0.139	0.065	-0.065	NaN	NaN	NaN	NaN	NaN	NaN	NaN	NaN	NaN	NaN	NaN	NaN	82.000	9.035	14.170	7.670	15.535	1.420	1.930	1.687	2.396	-0.059	NaN	0.092	82.000	18.070	11.635	34.775	20.215	8.724	18.780	15.403	134.376	-0.148	-0.173	-0.088
83	82.000	83.000	18.200	10.530	30.550	10.140	9.082	12.356	12.033	109.284	0.034	-0.065	-0.130	NaN	NaN	NaN	NaN	NaN	NaN	NaN	NaN	NaN	NaN	NaN	NaN	83.000	9.035	14.300	7.670	15.535	1.482	1.841	1.551	2.298	-0.137	NaN	0.087	83.000	18.135	11.635	34.580	20.150	8.797	18.519	15.087	132.720	-0.317	-0.203	0.058
84	83.000	84.000	18.200	10.465	30.615	10.140	9.116	12.419	12.039	109.744	0.005	0.065	0.002	NaN	NaN	NaN	NaN	NaN	NaN	NaN	NaN	NaN	NaN	NaN	NaN	84.000	9.165	14.170	8.125	15.145	1.262	1.426	1.168	1.475	-0.382	-0.599	-0.184	84.000	18.135	11.635	34.385	20.150	8.806	18.346	14.815	130.468	-0.272	-0.173	NaN
85	84.000	85.000	18.330	10.465	30.550	10.140	9.252	12.224	11.772	108.912	-0.267	-0.065	0.130	NaN	NaN	NaN	NaN	NaN	NaN	NaN	NaN	NaN	NaN	NaN	NaN	85.000	9.230	14.105	8.255	15.145	0.946	1.426	1.268	1.200	0.100	-0.089	-0.092	85.000	18.070	11.635	34.125	20.020	8.721	18.113	14.296	124.671	-0.519	-0.291	-0.058
86	85.000	86.000	18.460	10.530	30.550	10.140	9.395	12.096	11.659	109.537	-0.113	NaN	0.128	NaN	NaN	NaN	NaN	NaN	NaN	NaN	NaN	NaN	NaN	NaN	NaN	86.000	9.230	14.170	8.255	15.080	0.884	1.334	1.156	1.022	-0.111	-0.044	0.044	86.000	18.135	11.635	33.995	19.955	8.809	17.910	13.969	123.049	-0.327	-0.145	0.058
87	86.000	87.000	18.525	10.595	30.680	10.075	9.420	12.166	11.806	111.206	0.147	0.133	0.062	NaN	NaN	NaN	NaN	NaN	NaN	NaN	NaN	NaN	NaN	NaN	NaN	87.000	9.100	14.430	8.515	14.885	1.233	0.741	0.617	0.761	-0.540	-0.325	0.262	87.000	18.330	11.635	33.930	19.890	8.988	17.650	13.850	124.490	-0.119	-0.088	0.172
88	87.000	88.000	18.785	10.595	30.745	10.140	9.625	11.969	11.598	111.633	-0.208	0.062	0.260	NaN	NaN	NaN	NaN	NaN	NaN	NaN	NaN	NaN	NaN	NaN	NaN	88.000	9.230	14.235	8.580	14.950	0.966	0.966	0.892	0.862	0.275	0.004	-0.232	88.000	18.395	11.700	33.930	19.825	8.988	17.531	13.810	124.126	-0.040	-0.030	0.088
89	88.000	89.000	18.655	10.595	30.745	10.075	9.520	12.101	11.710	111.472	0.112	0.003	-0.130	NaN	NaN	NaN	NaN	NaN	NaN	NaN	NaN	NaN	NaN	NaN	NaN	89.000	8.905	14.495	8.580	14.950	1.282	0.559	0.557	0.714	-0.335	NaN	0.400	89.000	18.330	11.635	33.800	19.760	8.949	17.474	13.576	121.490	-0.234	-0.145	-0.088
90	89.000	90.000	18.590	10.595	30.680	10.075	9.497	12.101	11.662	110.754	-0.047	-0.065	-0.065	NaN	NaN	NaN	NaN	NaN	NaN	NaN	NaN	NaN	NaN	NaN	NaN	90.000	9.035	14.300	8.580	14.950	0.937	0.793	0.793	0.744	0.236	NaN	-0.234	90.000	18.330	11.635	33.735	19.760	8.975	17.416	13.355	119.863	-0.221	-0.057	NaN
91	90.000	91.000	18.655	10.465	30.550	10.140	9.641	11.899	11.335	109.280	-0.328	-0.132	0.069	NaN	NaN	NaN	NaN	NaN	NaN	NaN	NaN	NaN	NaN	NaN	NaN	91.000	9.035	14.170	8.580	14.885	0.735	0.847	0.827	0.608	0.034	-0.055	-0.110	91.000	18.265	11.635	33.735	19.760	8.940	17.474	13.241	118.372	-0.114	NaN	-0.058
92	91.000	92.000	18.590	10.595	30.550	10.140	9.707	11.969	11.370	110.374	0.035	NaN	-0.070	NaN	NaN	NaN	NaN	NaN	NaN	NaN	NaN	NaN	NaN	NaN	NaN	92.000	9.230	14.105	8.580	14.950	0.291	1.066	0.959	0.279	0.132	0.052	-0.170	92.000	18.265	11.635	33.865	19.760	9.082	17.589	12.980	117.878	-0.261	0.115	NaN
93	92.000	93.000	18.460	10.595	30.485	10.075	9.693	12.036	11.397	110.471	0.027	-0.062	-0.130	NaN	NaN	NaN	NaN	NaN	NaN	NaN	NaN	NaN	NaN	NaN	NaN	93.000	9.230	14.300	8.580	14.885	0.276	0.874	0.873	0.241	-0.086	-0.043	0.130	93.000	18.200	11.635	33.930	19.760	9.116	17.704	12.940	117.962	-0.040	0.058	-0.058
94	93.000	94.000	18.265	10.595	30.355	10.205	9.572	12.096	11.391	109.030	-0.006	-0.134	-0.195	NaN	NaN	NaN	NaN	NaN	NaN	NaN	NaN	NaN	NaN	NaN	NaN	94.000	9.165	14.430	8.580	14.885	0.379	0.741	0.691	0.262	-0.182	NaN	0.131	94.000	18.135	11.570	34.060	19.825	9.134	17.937	13.008	118.815	0.068	0.145	-0.088
95	94.000	95.000	18.265	10.530	30.290	10.140	9.511	12.031	11.320	107.670	-0.071	-0.063	0.002	NaN	NaN	NaN	NaN	NaN	NaN	NaN	NaN	NaN	NaN	NaN	NaN	95.000	9.035	14.625	8.580	14.885	0.703	0.524	0.469	0.330	-0.222	NaN	0.210	95.000	18.070	11.505	34.320	19.825	9.009	18.256	13.252	119.390	0.244	0.231	-0.087
96	95.000	96.000	18.135	10.660	30.160	10.270	9.313	12.031	11.461	106.736	0.141	-0.134	-0.134	NaN	NaN	NaN	NaN	NaN	NaN	NaN	NaN	NaN	NaN	NaN	NaN	96.000	8.710	14.755	8.515	14.950	1.172	0.276	0.270	0.317	-0.198	0.092	0.322	96.000	18.070	11.505	34.515	19.695	9.002	18.372	13.841	124.604	0.589	0.117	NaN
97	96.000	97.000	18.395	10.660	30.030	10.270	9.358	11.642	11.264	105.405	-0.197	-0.130	0.260	NaN	NaN	NaN	NaN	NaN	NaN	NaN	NaN	NaN	NaN	NaN	NaN	97.000	8.645	14.885	8.515	14.950	1.744	0.145	0.116	0.203	-0.154	NaN	0.116	97.000	18.135	11.505	34.645	19.825	8.898	18.488	14.459	128.660	0.618	0.175	0.058
98	97.000	98.000	18.265	10.660	29.965	10.270	9.160	11.706	11.466	105.025	0.202	-0.065	-0.130	NaN	NaN	NaN	NaN	NaN	NaN	NaN	NaN	NaN	NaN	NaN	NaN	98.000	8.645	14.885	8.450	14.950	2.199	0.206	0.125	0.275	0.009	0.062	NaN	98.000	18.135	11.505	34.840	19.955	8.871	18.721	15.286	135.601	0.827	0.233	NaN
99	98.000	99.000	18.265	10.660	29.965	10.270	9.223	11.706	11.470	105.786	0.004	NaN	NaN	NaN	NaN	NaN	NaN	NaN	NaN	NaN	NaN	NaN	NaN	NaN	NaN	99.000	8.580	14.885	8.450	15.015	2.199	0.184	0.165	0.363	0.040	0.046	0.046	99.000	18.070	11.505	35.100	19.955	8.871	19.011	15.608	138.453	0.321	0.233	-0.058
100	99.000	100.000	18.200	10.725	30.030	10.270	9.067	11.839	11.635	105.494	0.165	0.065	-0.067	NaN	NaN	NaN	NaN	NaN	NaN	NaN	NaN	NaN	NaN	NaN	NaN	100.000	8.710	14.820	8.515	14.950	2.179	0.234	0.182	0.397	0.017	-0.090	-0.144	100.000	18.070	11.570	35.360	20.020	8.788	19.244	16.011	140.709	0.403	0.262	0.029
101	100.000	101.000	18.265	10.725	29.965	10.270	9.166	11.709	11.543	105.807	-0.092	-0.065	0.065	NaN	NaN	NaN	NaN	NaN	NaN	NaN	NaN	NaN	NaN	NaN	NaN	101.000	8.645	14.820	8.515	14.950	2.304	0.184	0.161	0.372	-0.021	NaN	0.046	101.000	18.070	11.570	35.685	20.020	8.836	19.537	16.498	145.784	0.487	0.293	NaN
102	101.000	102.000	18.330	10.790	29.965	10.270	9.166	11.647	11.493	105.346	-0.050	NaN	0.062	NaN	NaN	NaN	NaN	NaN	NaN	NaN	NaN	NaN	NaN	NaN	NaN	102.000	8.710	14.820	8.580	14.950	2.241	0.184	0.162	0.363	7.150E-4	-0.046	-0.046	102.000	18.070	11.570	35.945	20.020	8.780	19.772	16.669	146.354	0.171	0.235	NaN
103	102.000	103.000	18.330	10.790	29.965	10.335	9.083	11.644	11.562	105.017	0.068	-0.003	NaN	NaN	NaN	NaN	NaN	NaN	NaN	NaN	NaN	NaN	NaN	NaN	NaN	103.000	8.840	14.690	8.580	15.015	2.524	0.416	0.372	0.938	0.209	0.051	-0.183	103.000	18.135	11.635	36.205	20.020	8.794	19.921	17.472	153.659	0.803	0.236	0.086
104	103.000	104.000	18.395	10.790	29.900	10.270	9.138	11.517	11.454	104.657	-0.108	-0.062	0.065	NaN	NaN	NaN	NaN	NaN	NaN	NaN	NaN	NaN	NaN	NaN	NaN	104.000	8.970	14.560	8.580	14.885	2.436	0.508	0.383	0.934	0.012	-0.083	-0.183	104.000	18.200	11.700	36.465	20.020	8.852	20.071	17.813	157.677	0.341	0.237	0.086
105	104.000	105.000	18.395	10.855	29.965	10.270	9.119	11.585	11.543	105.257	0.089	0.065	-0.003	NaN	NaN	NaN	NaN	NaN	NaN	NaN	NaN	NaN	NaN	NaN	NaN	105.000	9.035	14.495	8.580	14.885	2.427	0.599	0.447	1.086	0.064	NaN	-0.092	105.000	18.200	11.700	36.530	20.020	8.849	20.130	17.945	158.792	0.132	0.059	NaN
106	105.000	106.000	18.460	10.855	30.030	10.270	9.158	11.585	11.510	105.410	-0.032	0.065	0.065	NaN	NaN	NaN	NaN	NaN	NaN	NaN	NaN	NaN	NaN	NaN	NaN	106.000	9.100	14.495	8.580	14.885	2.169	0.650	0.463	1.006	0.016	NaN	-0.052	106.000	18.265	11.700	36.660	20.020	8.864	20.189	17.735	157.204	-0.210	0.118	0.059
107	106.000	107.000	18.460	10.855	29.965	10.270	9.159	11.520	11.497	105.304	-0.013	-0.065	NaN	NaN	NaN	NaN	NaN	NaN	NaN	NaN	NaN	NaN	NaN	NaN	NaN	107.000	9.230	14.300	8.645	14.820	2.409	0.783	0.551	1.327	0.087	-0.092	-0.227	107.000	18.330	11.765	36.855	20.020	8.971	20.281	18.403	165.096	0.668	0.178	0.086
108	107.000	108.000	18.395	10.985	29.965	10.335	9.139	11.588	11.581	105.836	0.084	-0.004	-0.072	NaN	NaN	NaN	NaN	NaN	NaN	NaN	NaN	NaN	NaN	NaN	NaN	108.000	9.295	14.235	8.645	14.950	2.405	0.966	0.715	1.720	0.164	0.096	-0.092	108.000	18.265	11.765	36.920	20.020	8.970	20.400	18.595	166.799	0.191	0.059	-0.059
109	108.000	109.000	18.395	10.985	29.965	10.335	9.128	11.588	11.585	105.752	0.005	NaN	NaN	NaN	NaN	NaN	NaN	NaN	NaN	NaN	NaN	NaN	NaN	NaN	NaN	109.000	9.360	14.040	8.645	14.885	2.341	1.107	0.825	1.931	0.110	-0.050	-0.191	109.000	18.265	11.765	36.725	20.150	8.970	20.275	18.520	166.131	-0.074	-0.124	NaN
110	109.000	110.000	18.395	10.920	29.835	10.270	9.123	11.458	11.457	104.527	-0.128	-0.126	0.004	NaN	NaN	NaN	NaN	NaN	NaN	NaN	NaN	NaN	NaN	NaN	NaN	110.000	9.295	14.105	8.645	14.885	2.535	1.015	0.780	1.977	-0.045	NaN	0.092	110.000	18.265	11.765	36.725	20.280	8.972	20.329	18.641	167.247	0.120	0.054	NaN
111	110.000	111.000	18.395	10.985	29.705	10.270	9.046	11.333	11.332	102.511	-0.126	-0.130	-0.004	NaN	NaN	NaN	NaN	NaN	NaN	NaN	NaN	NaN	NaN	NaN	NaN	111.000	9.360	14.040	8.645	14.820	2.600	1.058	0.780	2.028	-4.441E-16	-0.048	-0.092	111.000	18.200	11.765	36.660	20.280	8.846	20.329	18.760	165.954	0.120	-0.059	-0.059
112	111.000	112.000	18.395	10.985	29.575	10.270	9.111	11.203	11.202	102.063	-0.130	-0.130	NaN	NaN	NaN	NaN	NaN	NaN	NaN	NaN	NaN	NaN	NaN	NaN	NaN	112.000	9.360	14.040	8.645	14.820	2.601	1.058	0.762	1.982	-0.018	NaN	NaN	112.000	18.200	11.765	36.725	20.215	8.911	20.361	18.821	167.711	0.060	0.032	NaN
113	112.000	113.000	18.330	11.050	29.510	10.335	9.036	11.203	11.189	101.104	-0.013	-0.069	-0.069	NaN	NaN	NaN	NaN	NaN	NaN	NaN	NaN	NaN	NaN	NaN	NaN	113.000	9.360	14.040	8.710	14.820	2.861	1.015	0.765	2.189	0.003	-0.042	NaN	113.000	18.265	11.765	36.660	20.215	8.989	20.243	18.906	169.946	0.085	-0.059	0.059
114	113.000	114.000	18.720	10.985	29.380	10.400	9.296	10.676	10.667	99.161	-0.522	-0.133	0.393	NaN	NaN	NaN	NaN	NaN	NaN	NaN	NaN	NaN	NaN	NaN	NaN	114.000	9.360	14.040	8.710	14.820	2.926	1.015	0.794	2.324	0.029	NaN	NaN	114.000	18.330	11.895	36.725	20.280	8.939	20.216	19.056	170.348	0.151	0.086	0.113
115	114.000	115.000	18.655	10.985	29.055	10.400	9.236	10.416	10.373	95.802	-0.294	-0.324	-0.065	NaN	NaN	NaN	NaN	NaN	NaN	NaN	NaN	NaN	NaN	NaN	NaN	115.000	9.230	14.170	8.580	14.820	3.515	0.919	0.685	2.408	-0.109	0.092	0.184	115.000	18.460	11.960	36.660	20.280	9.128	20.012	19.199	175.253	0.143	-0.059	0.145
116	115.000	116.000	18.395	11.115	28.925	10.335	9.108	10.559	10.487	95.519	0.114	-0.125	-0.269	NaN	NaN	NaN	NaN	NaN	NaN	NaN	NaN	NaN	NaN	NaN	NaN	116.000	9.165	14.170	8.645	14.820	3.447	0.832	0.669	2.307	-0.016	-0.041	0.041	116.000	18.330	11.830	36.465	20.345	9.102	20.035	19.035	173.259	-0.165	-0.149	-0.173
117	116.000	117.000	18.265	11.115	28.600	10.465	8.924	10.355	10.270	91.653	-0.217	-0.333	-0.130	NaN	NaN	NaN	NaN	NaN	NaN	NaN	NaN	NaN	NaN	NaN	NaN	117.000	9.100	14.170	8.645	14.820	3.649	0.793	0.681	2.484	0.012	NaN	0.037	117.000	18.330	11.830	36.205	20.215	9.064	19.744	18.893	171.239	-0.142	-0.291	NaN
118	117.000	118.000	18.265	11.115	28.600	10.465	9.054	10.355	10.271	92.996	0.001	NaN	NaN	NaN	NaN	NaN	NaN	NaN	NaN	NaN	NaN	NaN	NaN	NaN	NaN	118.000	9.230	14.040	8.710	14.820	3.510	0.937	0.780	2.738	0.099	-0.036	-0.180	118.000	18.265	11.765	36.140	20.215	9.119	19.772	18.855	171.936	-0.038	-0.059	-0.087
119	118.000	119.000	18.265	11.115	28.535	10.465	8.989	10.291	10.206	91.742	-0.065	-0.065	NaN	NaN	NaN	NaN	NaN	NaN	NaN	NaN	NaN	NaN	NaN	NaN	NaN	119.000	9.230	14.040	8.710	14.820	3.511	0.937	0.789	2.772	0.009	NaN	NaN	119.000	18.265	11.765	36.205	20.280	9.055	19.858	18.934	171.438	0.079	0.087	NaN
120	119.000	120.000	18.525	11.115	28.015	10.400	9.123	9.517	9.415	85.894	-0.791	-0.514	0.259	NaN	NaN	NaN	NaN	NaN	NaN	NaN	NaN	NaN	NaN	NaN	NaN	120.000	9.295	14.040	8.710	14.820	3.577	0.975	0.801	2.865	0.011	NaN	-0.039	120.000	18.460	11.830	36.335	20.215	9.138	19.744	18.927	172.946	-0.007	0.090	0.204
121	120.000	121.000	18.980	11.115	27.950	10.400	9.392	8.998	8.880	83.402	-0.535	-0.065	0.454	NaN	NaN	NaN	NaN	NaN	NaN	NaN	NaN	NaN	NaN	NaN	NaN	121.000	9.360	13.975	8.710	14.820	3.649	1.066	0.889	3.245	0.088	NaN	-0.091	121.000	18.980	12.025	36.530	20.280	9.511	19.395	18.738	178.219	-0.190	0.204	0.554
[truncated: 60 more columns]
