# Supplementary material for: Filopodyan: An open-source pipeline for the analysis of filopodia
Source: J Cell Biol. 2017 Oct 2;216(10):3405–22. doi: 10.1083/jcb.201705113 (PMC5626553; doi:10.1083/jcb.201705113)
Supplement: Data tables (ZIP file) [file JCB_201705113_DataS1.zip › Data Tables/Fig3-4_Control-dataset/CTRL_RENYI2-6_ED4_v20170201/s11_NeonCyto_GC3x_tif Filopodia.txt]

dT	T (0)	dT (0)	Base Mean (0)	Base Local Background (0)	Body Mean (0)	Proj Mean (0)	Tip Mean (0)	Tip Th Mean (0)	Tip Local Background (0)	Length (0)	dL (0)	DCTM (0)	DCBM (0)	T (1)	dT (1)	Base Mean (1)	Base Local Background (1)	Body Mean (1)	Proj Mean (1)	Tip Mean (1)	Tip Th Mean (1)	Tip Local Background (1)	Length (1)	dL (1)	DCTM (1)	DCBM (1)	T (2)	dT (2)	Base Mean (2)	Base Local Background (2)	Body Mean (2)	Proj Mean (2)	Tip Mean (2)	Tip Th Mean (2)	Tip Local Background (2)	Length (2)	dL (2)	DCTM (2)	DCBM (2)	T (3)	dT (3)	Base Mean (3)	Base Local Background (3)	Body Mean (3)	Proj Mean (3)	Tip Mean (3)	Tip Th Mean (3)	Tip Local Background (3)	Length (3)
0.000	1.000	0.000	242.533	162.416	476.512	159.301	147.750	151.897	117.791	12.811	0.000	NaN	NaN	1.000	0.000	172.069	110.122	476.512	159.583	159.583	170.600	109.804	0.389	0.000	NaN	NaN	1.000	0.000	260.633	175.988	476.512	195.133	153.065	179.923	128.671	3.789	0.000	NaN	NaN	1.000	0.000	202.065	124.406	476.512	158.760	143.789	150.571	119.831	11.532
1.000	2.000	1.000	218.964	155.444	454.961	153.893	140.808	150.316	120.243	12.497	-0.314	-0.148	0.084	2.000	1.000	172.545	156.754	454.961	152.688	150.429	160.381	150.141	0.544	0.154	0.189	0.110	2.000	1.000	249.700	192.974	454.961	182.585	141.333	159.625	128.345	3.808	0.019	0.091	-0.000	2.000	1.000	198.735	153.757	454.961	157.062	144.211	153.538	122.556	11.303
2.000	3.000	2.000	231.607	162.022	454.973	154.741	145.370	154.000	120.884	12.417	-0.081	-0.156	-0.064	3.000	2.000	165.231	146.711	454.973	155.533	155.533	161.727	143.768	0.416	-0.127	0.130	0.195	3.000	2.000	246.710	183.247	454.973	187.850	145.031	167.273	124.899	3.770	-0.038	-0.038	0.038	3.000	2.000	201.259	150.570	454.973	156.494	142.200	146.812	123.090	10.851
3.000	4.000	3.000	213.880	158.929	454.213	153.232	143.357	154.000	119.283	12.133	-0.284	-0.137	0.008	NaN	NaN	NaN	NaN	NaN	NaN	NaN	NaN	NaN	NaN	NaN	NaN	NaN	4.000	3.000	258.071	187.931	454.213	189.727	153.750	171.333	125.307	3.827	0.057	0.039	-0.039	4.000	3.000	206.621	151.510	454.213	154.669	134.789	139.533	112.562	12.550
4.000	5.000	4.000	198.269	150.771	451.543	157.100	144.407	157.125	119.811	11.849	-0.284	-0.065	0.080	5.000	4.000	169.929	156.638	451.543	157.895	158.679	166.600	148.812	0.644	0.644	0.000	0.000	5.000	4.000	257.774	180.190	451.543	191.116	155.833	178.933	127.357	3.716	-0.111	-0.000	0.129	5.000	4.000	208.067	150.460	451.543	150.419	137.652	149.900	116.235	12.761
5.000	6.000	5.000	201.034	149.839	453.650	156.383	138.880	148.136	117.697	11.876	0.027	0.000	0.056	NaN	NaN	NaN	NaN	NaN	NaN	NaN	NaN	NaN	NaN	NaN	NaN	NaN	6.000	5.000	240.621	181.200	453.650	181.280	156.714	179.647	124.676	3.605	-0.111	0.052	0.195	6.000	5.000	194.906	161.286	453.650	158.542	136.913	147.929	117.758	13.675
6.000	7.000	6.000	205.607	154.427	454.454	156.319	137.600	146.833	119.615	11.673	-0.203	0.000	0.137	7.000	6.000	172.107	162.674	454.454	148.433	136.037	149.455	124.687	4.195	4.195	0.000	0.000	7.000	6.000	250.367	186.505	454.454	189.761	161.875	184.444	131.636	3.624	0.019	-0.091	-0.053	7.000	6.000	200.290	153.132	454.454	156.361	138.885	149.643	110.882	13.967
7.000	8.000	7.000	196.321	150.208	455.829	156.179	139.538	144.857	117.524	11.535	-0.138	0.000	0.129	8.000	7.000	172.438	162.549	455.829	152.021	151.038	158.737	125.896	4.352	0.157	-0.243	-0.325	8.000	7.000	249.032	188.613	455.829	188.531	151.897	172.167	129.190	3.735	0.111	0.039	-0.091	8.000	7.000	194.931	154.832	455.829	156.033	138.478	146.000	114.056	14.365
8.000	9.000	8.000	210.407	145.352	455.891	156.155	139.923	145.000	116.068	11.505	-0.030	0.073	0.202	9.000	8.000	172.955	155.381	455.891	152.142	148.148	162.000	124.329	3.946	-0.406	-0.091	0.169	9.000	8.000	242.719	192.193	455.891	184.182	143.517	160.647	129.028	3.743	0.008	-0.000	-0.091	9.000	8.000	197.500	151.432	455.891	154.144	134.692	144.071	112.621	14.690
9.000	10.000	9.000	200.926	148.242	453.427	156.128	135.792	143.625	116.143	11.421	-0.084	0.082	0.129	10.000	9.000	179.148	157.283	453.427	152.321	145.704	153.190	122.840	4.168	0.222	-0.143	-0.234	10.000	9.000	248.933	192.195	453.427	187.201	144.034	159.000	126.378	3.827	0.084	-0.000	-0.052	10.000	9.000	187.793	152.926	453.427	154.267	133.320	145.000	111.293	14.985
10.000	11.000	10.000	208.037	142.407	451.954	154.430	131.955	141.471	114.473	11.375	-0.046	0.148	0.193	11.000	10.000	172.577	163.407	451.954	148.762	145.333	154.952	123.130	4.084	-0.084	-0.142	-0.182	11.000	10.000	250.000	194.782	451.954	188.306	148.355	171.700	127.310	3.762	-0.065	-0.038	-0.000	11.000	10.000	189.034	152.340	451.954	155.341	136.292	158.200	111.569	15.299
11.000	12.000	11.000	189.889	139.567	453.155	152.983	137.200	145.444	113.507	11.291	-0.084	0.085	0.267	12.000	11.000	178.462	158.148	453.155	151.335	151.786	165.706	121.682	4.111	0.027	-0.142	-0.091	12.000	11.000	247.267	196.687	453.155	179.843	140.600	160.929	128.423	3.873	0.111	-0.053	-0.143	12.000	11.000	195.034	147.830	453.155	155.883	137.731	146.938	110.301	15.685
12.000	13.000	12.000	192.120	138.467	450.617	152.018	128.350	138.692	114.105	11.207	-0.084	0.163	0.192	13.000	12.000	180.444	160.105	450.617	149.845	149.000	165.733	123.816	4.214	0.103	-0.091	-0.142	13.000	12.000	240.786	190.596	450.617	176.899	142.567	157.800	126.580	3.827	-0.046	-0.000	0.052	13.000	12.000	196.167	150.958	450.617	154.721	136.591	145.571	110.144	16.137
13.000	14.000	13.000	192.500	146.805	447.025	151.432	134.458	141.118	111.814	11.380	0.173	0.151	-0.052	14.000	13.000	178.321	164.198	447.025	149.730	160.032	175.600	126.669	4.103	-0.111	-0.325	-0.183	14.000	13.000	242.778	188.744	447.025	181.889	142.677	157.714	124.589	3.919	0.092	0.053	-0.053	14.000	13.000	199.900	150.616	447.025	156.434	136.174	145.182	111.248	16.340
14.000	15.000	14.000	205.500	147.000	443.711	150.935	131.208	152.125	113.315	11.380	0.000	0.140	0.064	15.000	14.000	187.385	163.138	443.711	152.647	167.618	184.952	136.392	3.873	-0.230	-0.364	-0.195	15.000	14.000	235.556	191.658	443.711	186.446	157.935	178.000	125.223	3.965	0.046	-0.053	-0.053	15.000	14.000	199.156	151.887	443.711	154.984	133.591	139.556	113.096	16.700
15.000	16.000	15.000	209.269	149.869	441.112	150.288	133.846	142.133	113.819	11.572	0.192	0.076	0.000	16.000	15.000	192.500	169.727	441.112	149.585	152.676	159.000	116.279	3.558	-0.315	-0.194	0.070	16.000	15.000	238.516	191.512	441.112	180.657	150.258	168.950	136.324	3.938	-0.027	-0.181	-0.091	16.000	15.000	204.452	151.385	441.112	153.755	129.130	137.571	115.658	16.719
16.000	17.000	16.000	194.643	148.267	439.019	150.763	131.826	143.071	114.173	11.518	-0.054	0.077	0.127	NaN	NaN	NaN	NaN	NaN	NaN	NaN	NaN	NaN	NaN	NaN	NaN	NaN	17.000	16.000	247.067	193.595	439.019	183.718	150.562	170.611	127.107	3.911	-0.027	-0.036	-0.054	17.000	16.000	195.167	141.347	439.019	155.475	135.409	137.571	114.905	16.324
17.000	18.000	17.000	207.250	148.184	437.115	153.228	130.583	136.211	112.894	11.682	0.165	0.218	0.064	NaN	NaN	NaN	NaN	NaN	NaN	NaN	NaN	NaN	NaN	NaN	NaN	NaN	18.000	17.000	231.074	187.176	437.115	183.424	145.241	164.062	127.511	3.754	-0.157	0.038	0.106	18.000	17.000	198.690	154.845	437.115	156.318	128.750	132.706	117.860	16.286
18.000	19.000	18.000	206.000	155.742	435.257	151.713	126.150	139.000	114.196	11.981	0.298	0.255	0.000	NaN	NaN	NaN	NaN	NaN	NaN	NaN	NaN	NaN	NaN	NaN	NaN	NaN	19.000	18.000	227.071	181.039	435.257	178.299	144.467	159.133	126.246	3.735	-0.019	-0.000	0.052	19.000	18.000	203.690	162.833	435.257	158.759	130.952	140.615	116.632	16.405
19.000	20.000	19.000	191.879	153.333	438.811	150.540	128.375	134.500	117.908	11.548	-0.433	-0.255	0.213	NaN	NaN	NaN	NaN	NaN	NaN	NaN	NaN	NaN	NaN	NaN	NaN	NaN	20.000	19.000	240.759	176.230	438.811	178.527	143.733	158.000	123.979	3.735	0.000	0.053	-0.000	20.000	19.000	199.484	164.170	438.811	157.077	134.087	143.222	119.151	16.340
20.000	21.000	20.000	190.069	157.074	430.196	154.201	132.375	138.263	117.392	11.556	0.008	-0.146	-0.175	NaN	NaN	NaN	NaN	NaN	NaN	NaN	NaN	NaN	NaN	NaN	NaN	NaN	21.000	20.000	237.724	185.329	430.196	187.075	151.606	171.833	123.938	3.697	-0.038	-0.000	0.104	21.000	20.000	214.469	148.019	430.196	157.029	134.826	156.000	120.621	15.555
21.000	22.000	21.000	197.370	145.213	432.180	152.409	136.583	145.158	118.329	11.134	-0.422	-0.145	0.072	NaN	NaN	NaN	NaN	NaN	NaN	NaN	NaN	NaN	NaN	NaN	NaN	NaN	22.000	21.000	228.621	177.500	432.180	187.376	155.167	175.562	124.775	3.743	0.046	0.143	0.052	22.000	21.000	226.750	153.323	432.180	157.694	146.240	158.538	126.627	13.775
22.000	23.000	22.000	197.935	146.328	442.482	155.338	144.391	156.250	119.119	11.015	-0.119	-0.201	-0.065	NaN	NaN	NaN	NaN	NaN	NaN	NaN	NaN	NaN	NaN	NaN	NaN	NaN	23.000	22.000	220.226	179.053	442.482	183.951	147.906	167.400	122.105	3.946	0.203	0.158	0.053	23.000	22.000	199.920	148.484	442.482	153.105	133.478	139.474	118.608	14.782
23.000	24.000	23.000	196.600	159.206	437.928	156.717	138.222	145.500	121.824	11.727	0.712	-0.142	-0.712	NaN	NaN	NaN	NaN	NaN	NaN	NaN	NaN	NaN	NaN	NaN	NaN	NaN	24.000	23.000	239.931	178.354	437.928	190.595	166.914	189.176	120.476	4.122	0.176	0.144	-0.053	24.000	23.000	201.786	147.232	437.928	153.176	147.600	152.500	126.076	13.304
24.000	25.000	24.000	204.312	148.521	445.857	155.975	137.192	154.400	122.201	11.390	-0.338	-0.334	-0.189	NaN	NaN	NaN	NaN	NaN	NaN	NaN	NaN	NaN	NaN	NaN	NaN	NaN	25.000	24.000	234.071	180.105	445.857	189.014	168.875	195.467	123.180	4.225	0.103	0.252	0.144	25.000	24.000	202.280	152.979	445.857	151.705	141.042	150.923	120.642	14.170
25.000	26.000	25.000	204.259	154.522	441.274	154.730	134.042	143.118	121.087	11.290	-0.100	-0.134	-0.125	NaN	NaN	NaN	NaN	NaN	NaN	NaN	NaN	NaN	NaN	NaN	NaN	NaN	26.000	25.000	236.355	182.521	441.274	198.204	175.118	213.571	125.528	4.501	0.276	0.234	0.068	26.000	25.000	194.160	151.117	441.274	152.781	134.737	145.750	122.732	13.948
26.000	27.000	26.000	210.423	160.854	443.548	152.749	130.231	142.688	117.377	11.512	0.222	-0.065	-0.195	NaN	NaN	NaN	NaN	NaN	NaN	NaN	NaN	NaN	NaN	NaN	NaN	NaN	27.000	26.000	245.114	185.722	443.548	200.864	163.515	180.263	130.147	4.761	0.260	0.125	-0.036	27.000	26.000	199.207	148.435	443.548	152.285	134.714	141.412	116.816	14.032
27.000	28.000	27.000	207.222	155.839	444.177	151.287	129.870	141.714	119.291	11.447	-0.065	-0.061	-0.061	NaN	NaN	NaN	NaN	NaN	NaN	NaN	NaN	NaN	NaN	NaN	NaN	NaN	28.000	27.000	266.793	182.877	444.177	205.211	150.667	166.412	125.764	4.677	-0.084	0.199	0.180	28.000	27.000	227.000	168.454	444.177	160.616	141.182	145.278	123.649	15.007
28.000	29.000	28.000	187.714	144.866	444.937	151.869	147.962	169.800	116.908	11.325	-0.122	-0.130	0.134	NaN	NaN	NaN	NaN	NaN	NaN	NaN	NaN	NaN	NaN	NaN	NaN	NaN	29.000	28.000	240.531	183.841	444.937	208.201	152.086	164.316	122.218	4.975	0.298	0.222	0.056	29.000	28.000	226.615	167.233	444.937	156.421	141.895	149.071	122.120	14.880
29.000	30.000	29.000	191.893	141.707	447.441	151.618	145.760	161.200	120.286	11.214	-0.111	0.065	0.130	NaN	NaN	NaN	NaN	NaN	NaN	NaN	NaN	NaN	NaN	NaN	NaN	NaN	30.000	29.000	264.432	193.443	447.441	206.284	150.182	161.957	131.507	5.224	0.249	0.124	-0.145	30.000	29.000	235.645	161.849	447.441	157.893	145.842	156.800	117.085	15.148
30.000	31.000	30.000	193.357	133.394	441.550	150.989	140.714	155.714	121.135	10.575	-0.639	0.005	0.513	NaN	NaN	NaN	NaN	NaN	NaN	NaN	NaN	NaN	NaN	NaN	NaN	NaN	31.000	30.000	258.781	189.303	441.550	211.541	150.469	166.933	132.547	4.929	-0.295	-0.090	0.145	31.000	30.000	226.645	153.616	441.550	157.089	134.727	142.917	117.027	15.091
31.000	32.000	31.000	193.414	156.061	439.663	152.007	135.600	149.533	123.729	10.839	0.265	-0.130	-0.255	NaN	NaN	NaN	NaN	NaN	NaN	NaN	NaN	NaN	NaN	NaN	NaN	NaN	32.000	31.000	247.700	182.012	439.663	211.819	146.000	160.923	129.697	4.823	-0.106	0.187	0.181	32.000	31.000	233.240	167.376	439.663	153.723	136.368	143.714	116.812	15.099
32.000	33.000	32.000	198.846	168.011	436.569	151.134	136.423	154.308	117.556	11.122	0.282	0.061	-0.256	NaN	NaN	NaN	NaN	NaN	NaN	NaN	NaN	NaN	NaN	NaN	NaN	NaN	33.000	32.000	225.545	167.156	436.569	210.015	142.000	150.565	136.707	4.019	-0.804	-0.079	0.728	33.000	32.000	216.607	165.263	436.569	152.925	138.682	152.000	116.377	15.237
33.000	34.000	33.000	209.963	162.872	438.927	151.924	131.462	148.636	118.368	11.344	0.222	0.000	-0.195	NaN	NaN	NaN	NaN	NaN	NaN	NaN	NaN	NaN	NaN	NaN	NaN	NaN	34.000	33.000	246.545	170.236	438.927	195.216	156.182	170.619	138.552	2.253	-1.766	-0.102	1.657	34.000	33.000	217.400	157.426	438.927	153.504	137.952	143.222	113.474	15.421
34.000	35.000	34.000	202.923	179.816	441.864	149.184	134.222	145.400	115.527	11.657	0.314	-0.003	-0.257	NaN	NaN	NaN	NaN	NaN	NaN	NaN	NaN	NaN	NaN	NaN	NaN	NaN	35.000	34.000	254.235	169.333	441.864	208.272	157.706	178.765	141.915	2.767	0.513	-0.228	-0.827	35.000	34.000	201.267	155.050	441.864	154.504	145.188	150.417	115.925	15.669
35.000	36.000	35.000	188.520	168.321	440.900	149.765	132.800	144.714	115.536	11.891	0.233	0.065	-0.191	NaN	NaN	NaN	NaN	NaN	NaN	NaN	NaN	NaN	NaN	NaN	NaN	NaN	36.000	35.000	235.636	168.287	440.900	208.030	158.000	172.789	142.674	2.491	-0.276	-0.209	0.039	36.000	35.000	203.821	150.410	440.900	154.323	140.905	150.583	117.873	15.559
36.000	37.000	36.000	207.000	175.167	440.982	151.863	136.192	148.941	114.658	12.334	0.444	0.002	-0.453	NaN	NaN	NaN	NaN	NaN	NaN	NaN	NaN	NaN	NaN	NaN	NaN	NaN	37.000	36.000	243.939	166.925	440.982	211.184	167.059	179.483	138.182	2.594	0.103	-0.144	-0.216	37.000	36.000	198.276	157.876	440.982	153.104	142.955	149.062	118.313	15.891
37.000	38.000	37.000	216.515	190.653	444.584	153.307	138.704	148.636	118.219	12.927	0.593	-0.066	-0.584	NaN	NaN	NaN	NaN	NaN	NaN	NaN	NaN	NaN	NaN	NaN	NaN	NaN	38.000	37.000	246.943	169.791	444.584	208.603	161.606	175.818	134.079	2.659	0.065	-0.036	-0.036	38.000	37.000	216.889	153.140	444.584	155.349	146.619	148.217	125.667	15.669
38.000	39.000	38.000	207.562	186.598	446.971	149.061	135.308	146.333	117.764	13.317	0.390	0.000	-0.390	NaN	NaN	NaN	NaN	NaN	NaN	NaN	NaN	NaN	NaN	NaN	NaN	NaN	39.000	38.000	240.875	168.882	446.971	211.816	174.054	192.600	151.483	2.123	-0.536	-0.378	0.144	39.000	38.000	210.800	160.979	446.971	155.652	151.696	155.857	118.723	16.140
39.000	40.000	39.000	193.871	171.388	446.753	150.271	134.560	150.800	116.568	13.558	0.241	0.000	-0.195	NaN	NaN	NaN	NaN	NaN	NaN	NaN	NaN	NaN	NaN	NaN	NaN	NaN	40.000	39.000	242.097	167.839	446.753	219.757	181.324	214.842	165.254	1.672	-0.452	-0.335	-0.000	40.000	39.000	223.815	153.606	446.753	155.257	141.450	153.250	123.237	15.807
40.000	41.000	40.000	188.720	178.083	449.896	151.359	136.630	143.750	114.647	13.791	0.233	0.065	-0.260	NaN	NaN	NaN	NaN	NaN	NaN	NaN	NaN	NaN	NaN	NaN	NaN	NaN	41.000	40.000	246.788	169.244	449.896	211.487	171.432	205.000	149.957	1.588	-0.084	-0.142	-0.051	41.000	40.000	217.593	158.289	449.896	154.619	140.909	153.700	120.417	15.937
41.000	42.000	41.000	184.286	166.529	451.084	151.410	138.760	153.000	118.407	13.894	0.103	-0.065	-0.130	NaN	NaN	NaN	NaN	NaN	NaN	NaN	NaN	NaN	NaN	NaN	NaN	NaN	42.000	41.000	227.342	162.480	451.084	193.735	172.265	207.125	141.336	1.174	-0.414	-0.092	0.373	42.000	41.000	226.394	149.928	451.084	154.445	138.857	147.667	116.374	16.278
42.000	43.000	42.000	220.714	185.284	452.721	149.968	127.931	132.500	116.012	14.579	0.685	0.065	-0.585	NaN	NaN	NaN	NaN	NaN	NaN	NaN	NaN	NaN	NaN	NaN	NaN	NaN	43.000	42.000	235.714	168.000	452.721	186.000	163.500	201.100	143.045	1.304	0.130	-0.024	-0.234	43.000	42.000	232.586	158.375	452.721	155.267	143.545	204.000	117.884	16.297
43.000	44.000	43.000	224.885	201.000	456.934	150.309	132.500	138.625	119.238	14.498	-0.081	-0.320	-0.326	NaN	NaN	NaN	NaN	NaN	NaN	NaN	NaN	NaN	NaN	NaN	NaN	NaN	44.000	43.000	208.903	157.866	456.934	168.420	153.419	166.941	136.197	1.036	-0.268	0.033	0.156	44.000	43.000	236.667	161.756	456.934	154.710	139.320	143.182	121.110	16.538
44.000	45.000	44.000	214.556	179.562	458.368	149.175	141.036	148.316	120.768	14.460	-0.038	-0.247	-0.198	NaN	NaN	NaN	NaN	NaN	NaN	NaN	NaN	NaN	NaN	NaN	NaN	NaN	45.000	44.000	208.000	159.287	458.368	169.000	149.600	168.421	136.262	1.063	0.027	-0.051	-0.132	45.000	44.000	238.067	164.609	458.368	153.566	140.105	151.091	118.397	16.630
45.000	46.000	45.000	221.655	175.987	456.741	149.112	135.067	143.267	116.196	14.529	0.068	-0.065	-0.195	NaN	NaN	NaN	NaN	NaN	NaN	NaN	NaN	NaN	NaN	NaN	NaN	NaN	46.000	45.000	219.897	166.074	456.741	170.430	151.067	166.000	133.479	1.109	0.046	-0.043	-0.087	46.000	45.000	236.300	160.577	456.741	151.393	134.368	141.000	116.310	16.649
46.000	47.000	46.000	190.333	166.495	459.626	149.843	140.185	146.591	115.059	14.483	-0.046	-0.065	-0.065	NaN	NaN	NaN	NaN	NaN	NaN	NaN	NaN	NaN	NaN	NaN	NaN	NaN	47.000	46.000	235.156	170.929	459.626	178.299	153.724	166.235	134.284	1.339	0.230	-0.044	-0.232	47.000	46.000	241.724	164.952	459.626	149.706	137.591	143.190	114.601	16.722
47.000	48.000	47.000	189.625	160.677	458.285	148.963	140.200	155.857	117.257	14.475	-0.008	0.000	0.003	NaN	NaN	NaN	NaN	NaN	NaN	NaN	NaN	NaN	NaN	NaN	NaN	NaN	48.000	47.000	213.037	157.467	458.285	168.238	144.219	167.000	130.858	1.136	-0.203	0.051	0.274	48.000	47.000	224.067	168.511	458.285	148.800	137.611	143.462	121.769	16.668
48.000	49.000	48.000	203.839	162.945	460.790	150.563	134.000	137.778	118.385	14.505	0.030	0.000	-0.192	NaN	NaN	NaN	NaN	NaN	NaN	NaN	NaN	NaN	NaN	NaN	NaN	NaN	49.000	48.000	226.065	158.766	460.790	175.185	156.129	170.789	130.493	1.228	0.092	-0.000	-0.091	49.000	48.000	223.346	159.556	460.790	148.010	146.800	160.500	114.609	16.779
49.000	50.000	49.000	217.148	167.312	458.672	151.574	131.962	140.846	113.690	14.559	0.054	0.065	0.069	NaN	NaN	NaN	NaN	NaN	NaN	NaN	NaN	NaN	NaN	NaN	NaN	NaN	50.000	49.000	223.000	160.624	458.672	180.557	160.667	188.833	135.674	1.155	-0.073	-0.048	-0.000	50.000	49.000	222.304	157.372	458.672	149.437	145.444	155.056	123.026	16.473
50.000	51.000	50.000	204.276	156.560	461.043	152.057	136.625	140.588	113.925	14.394	-0.165	0.064	0.131	NaN	NaN	NaN	NaN	NaN	NaN	NaN	NaN	NaN	NaN	NaN	NaN	NaN	51.000	50.000	226.767	158.398	461.043	181.457	164.333	193.154	134.224	1.063	-0.092	-0.040	0.091	51.000	50.000	231.688	153.539	461.043	154.854	146.565	154.267	122.507	16.584
51.000	52.000	51.000	200.621	148.102	459.431	151.421	140.577	146.789	114.417	14.088	-0.306	-0.064	0.261	NaN	NaN	NaN	NaN	NaN	NaN	NaN	NaN	NaN	NaN	NaN	NaN	NaN	52.000	51.000	219.548	165.274	459.431	175.101	149.677	172.875	135.429	1.201	0.138	0.043	-0.092	52.000	51.000	197.966	151.933	459.431	156.562	147.125	156.714	117.966	16.289
52.000	53.000	52.000	192.643	150.506	460.318	150.506	136.435	142.750	117.259	13.912	-0.176	0.000	0.128	NaN	NaN	NaN	NaN	NaN	NaN	NaN	NaN	NaN	NaN	NaN	NaN	NaN	53.000	52.000	221.625	195.989	460.318	179.402	144.800	160.000	130.786	1.955	0.754	0.087	-0.696	53.000	52.000	209.290	146.615	460.318	153.953	149.818	152.545	120.531	16.159
53.000	54.000	53.000	207.821	149.078	459.018	150.784	143.522	154.400	118.279	13.698	-0.214	-0.065	0.261	NaN	NaN	NaN	NaN	NaN	NaN	NaN	NaN	NaN	NaN	NaN	NaN	NaN	54.000	53.000	215.700	173.564	459.018	175.733	149.867	165.176	129.551	2.058	0.103	-0.000	-0.010	54.000	53.000	222.562	156.083	459.018	154.084	143.750	149.333	117.796	16.370
54.000	55.000	54.000	202.444	143.901	458.782	150.153	134.240	142.312	114.898	13.292	-0.406	0.129	0.390	NaN	NaN	NaN	NaN	NaN	NaN	NaN	NaN	NaN	NaN	NaN	NaN	NaN	55.000	54.000	217.103	173.174	458.782	176.691	143.600	154.412	129.320	2.177	0.119	0.051	-0.041	55.000	54.000	217.257	158.968	458.782	153.153	146.560	161.364	118.216	16.611
55.000	56.000	55.000	207.462	140.457	458.446	149.081	141.864	161.667	114.822	12.921	-0.371	0.001	0.391	NaN	NaN	NaN	NaN	NaN	NaN	NaN	NaN	NaN	NaN	NaN	NaN	NaN	56.000	55.000	227.839	185.872	458.446	177.142	146.034	160.118	132.599	2.361	0.184	-0.138	-0.414	56.000	55.000	217.438	156.590	458.446	152.047	144.286	151.688	121.731	16.554
56.000	57.000	56.000	210.179	164.770	459.171	149.872	134.682	139.125	117.466	13.078	0.157	-0.065	-0.196	NaN	NaN	NaN	NaN	NaN	NaN	NaN	NaN	NaN	NaN	NaN	NaN	NaN	57.000	56.000	232.714	181.333	459.171	184.076	148.000	169.214	128.785	2.326	-0.035	-0.045	-0.000	57.000	56.000	209.724	149.000	459.171	152.997	144.409	156.364	122.456	16.389
57.000	58.000	57.000	212.357	147.000	455.703	148.484	130.379	143.600	114.032	13.086	0.008	0.065	0.131	NaN	NaN	NaN	NaN	NaN	NaN	NaN	NaN	NaN	NaN	NaN	NaN	NaN	58.000	57.000	227.214	182.549	455.703	183.627	146.120	161.357	128.583	2.380	0.054	0.051	-0.061	58.000	57.000	215.345	153.032	455.703	153.586	147.130	152.786	119.630	16.508
58.000	59.000	58.000	200.778	144.644	457.122	147.380	134.769	140.588	114.355	12.837	-0.249	0.000	0.129	NaN	NaN	NaN	NaN	NaN	NaN	NaN	NaN	NaN	NaN	NaN	NaN	NaN	59.000	58.000	239.452	185.129	457.122	185.715	156.065	180.214	130.883	2.453	0.073	-0.050	-0.092	59.000	58.000	212.808	149.247	457.122	154.081	143.087	148.053	117.487	16.481
59.000	60.000	59.000	200.593	151.952	455.462	148.155	136.000	146.417	114.972	12.921	0.084	0.064	6.842E-4	NaN	NaN	NaN	NaN	NaN	NaN	NaN	NaN	NaN	NaN	NaN	NaN	NaN	60.000	59.000	240.424	185.972	455.462	179.978	143.586	156.133	130.000	2.583	0.130	0.091	-0.011	60.000	59.000	207.565	148.247	455.462	155.544	146.684	153.769	117.597	16.519
60.000	61.000	60.000	195.138	150.359	453.124	147.043	131.174	135.667	115.649	13.029	0.108	0.001	-0.066	NaN	NaN	NaN	NaN	NaN	NaN	NaN	NaN	NaN	NaN	NaN	NaN	NaN	61.000	60.000	244.467	184.925	453.124	183.526	147.100	158.200	130.826	2.480	-0.103	-0.051	-0.000	61.000	60.000	211.138	148.433	453.124	156.782	151.692	158.947	116.439	16.787
61.000	62.000	61.000	202.200	149.609	449.417	146.359	133.857	145.462	113.287	13.005	-0.024	0.000	0.000	NaN	NaN	NaN	NaN	NaN	NaN	NaN	NaN	NaN	NaN	NaN	NaN	NaN	62.000	61.000	247.688	191.253	449.417	183.106	146.929	162.538	129.866	2.610	0.130	0.051	-0.000	62.000	61.000	225.552	150.333	449.417	154.765	143.870	153.182	119.456	16.860
62.000	63.000	62.000	192.250	145.175	450.771	147.118	136.864	146.167	115.555	12.837	-0.168	-0.065	0.128	NaN	NaN	NaN	NaN	NaN	NaN	NaN	NaN	NaN	NaN	NaN	NaN	NaN	63.000	62.000	226.667	180.013	450.771	183.651	154.862	174.000	129.464	2.323	-0.287	-0.050	0.141	63.000	62.000	214.759	157.116	450.771	153.146	142.652	146.550	117.490	16.952
63.000	64.000	63.000	210.185	165.225	448.548	150.243	139.000	148.333	116.703	13.121	0.284	-0.065	-0.197	NaN	NaN	NaN	NaN	NaN	NaN	NaN	NaN	NaN	NaN	NaN	NaN	NaN	64.000	63.000	214.808	175.910	448.548	184.000	158.133	183.818	129.790	2.223	-0.100	-0.041	0.050	64.000	63.000	211.379	151.319	448.548	150.904	138.875	146.200	120.497	16.860
64.000	65.000	64.000	209.593	153.689	441.579	150.831	140.958	155.273	115.733	13.021	-0.100	0.000	0.002	NaN	NaN	NaN	NaN	NaN	NaN	NaN	NaN	NaN	NaN	NaN	NaN	NaN	65.000	64.000	240.600	191.581	441.579	196.906	165.939	191.500	132.759	2.480	0.257	-0.000	-0.183	65.000	64.000	212.962	146.989	441.579	153.815	147.870	155.875	121.180	16.619
65.000	66.000	65.000	205.481	153.440	440.398	150.450	138.724	149.077	114.381	13.105	0.084	0.065	0.001	NaN	NaN	NaN	NaN	NaN	NaN	NaN	NaN	NaN	NaN	NaN	NaN	NaN	66.000	65.000	264.306	196.432	440.398	201.089	157.688	185.333	135.824	2.553	0.073	0.044	-0.044	66.000	65.000	220.115	149.698	440.398	154.645	149.913	158.875	120.395	16.592
66.000	67.000	66.000	209.667	164.441	442.882	149.038	144.643	155.583	117.174	12.959	-0.146	0.000	0.066	NaN	NaN	NaN	NaN	NaN	NaN	NaN	NaN	NaN	NaN	NaN	NaN	NaN	67.000	66.000	262.941	193.903	442.882	200.366	156.200	179.636	134.737	2.415	-0.138	-0.000	0.092	67.000	66.000	219.207	160.752	442.882	164.407	147.909	160.500	121.930	18.172
67.000	68.000	67.000	199.120	174.114	448.544	148.485	138.682	143.450	118.070	12.971	0.011	0.066	-0.068	NaN	NaN	NaN	NaN	NaN	NaN	NaN	NaN	NaN	NaN	NaN	NaN	NaN	68.000	67.000	255.486	196.927	448.544	200.241	153.226	180.143	134.271	2.369	-0.046	-0.043	0.092	68.000	67.000	208.844	157.565	448.544	163.834	143.240	154.583	119.796	18.494
68.000	69.000	68.000	209.759	161.590	447.700	150.373	134.478	141.667	115.219	13.204	0.233	0.130	-0.136	NaN	NaN	NaN	NaN	NaN	NaN	NaN	NaN	NaN	NaN	NaN	NaN	NaN	69.000	68.000	263.138	199.795	447.700	201.259	156.677	179.143	134.841	2.296	-0.073	0.002	-0.002	69.000	68.000	219.310	156.417	447.700	167.104	147.478	159.500	119.354	18.670
69.000	70.000	69.000	189.308	152.198	447.399	150.685	138.385	147.231	119.378	12.867	-0.336	-0.195	0.130	NaN	NaN	NaN	NaN	NaN	NaN	NaN	NaN	NaN	NaN	NaN	NaN	NaN	70.000	69.000	230.933	174.902	447.399	192.050	151.607	159.167	133.128	1.810	-0.487	0.009	0.540	70.000	69.000	223.483	163.071	447.399	166.899	146.238	158.091	123.493	18.903
70.000	71.000	70.000	183.690	142.191	445.983	150.782	140.583	153.571	117.240	12.672	-0.195	0.000	0.192	NaN	NaN	NaN	NaN	NaN	NaN	NaN	NaN	NaN	NaN	NaN	NaN	NaN	71.000	70.000	226.233	183.804	445.983	189.235	150.258	173.091	131.823	2.020	0.211	-0.000	-0.183	71.000	70.000	221.276	157.165	445.983	167.762	150.087	168.750	117.050	19.022
71.000	72.000	71.000	196.000	139.627	447.571	151.181	141.083	150.714	115.644	12.355	-0.317	0.065	0.452	NaN	NaN	NaN	NaN	NaN	NaN	NaN	NaN	NaN	NaN	NaN	NaN	NaN	72.000	71.000	235.531	186.083	447.571	187.608	155.552	169.562	133.872	2.066	0.046	-0.048	-0.092	72.000	71.000	222.333	153.600	447.571	163.838	149.913	157.688	116.062	19.198
72.000	73.000	72.000	202.600	148.900	447.235	150.477	145.320	152.778	117.338	12.256	-0.100	-0.065	0.067	NaN	NaN	NaN	NaN	NaN	NaN	NaN	NaN	NaN	NaN	NaN	NaN	NaN	73.000	72.000	237.900	191.435	447.235	187.421	155.733	174.333	132.610	2.150	0.084	-0.042	-0.092	73.000	72.000	214.818	163.765	447.235	165.180	140.238	146.043	112.692	19.631
73.000	74.000	73.000	194.963	147.840	445.204	150.303	138.609	150.556	117.958	12.279	0.024	0.000	0.000	NaN	NaN	NaN	NaN	NaN	NaN	NaN	NaN	NaN	NaN	NaN	NaN	NaN	74.000	73.000	240.933	189.422	445.204	190.846	146.071	153.538	133.762	2.250	0.100	0.050	-0.091	74.000	73.000	216.250	162.716	445.204	162.961	136.591	142.867	111.800	20.094
74.000	75.000	74.000	207.862	151.820	445.117	150.550	138.292	145.867	117.034	12.390	0.111	0.000	-0.065	NaN	NaN	NaN	NaN	NaN	NaN	NaN	NaN	NaN	NaN	NaN	NaN	NaN	75.000	74.000	243.933	184.842	445.117	188.679	152.926	165.250	130.716	2.188	-0.062	-0.000	0.076	75.000	74.000	218.031	163.146	445.117	163.233	146.923	154.857	111.596	20.426
75.000	76.000	75.000	188.000	140.712	445.765	151.533	136.542	145.333	117.327	12.030	-0.360	0.000	0.325	NaN	NaN	NaN	NaN	NaN	NaN	NaN	NaN	NaN	NaN	NaN	NaN	NaN	76.000	75.000	249.600	186.324	445.765	187.418	148.250	162.375	130.093	2.307	0.119	0.040	-0.091	76.000	75.000	227.069	165.855	445.765	164.809	145.000	152.706	112.062	20.740
76.000	77.000	76.000	197.379	147.234	440.251	147.910	134.692	148.875	115.640	12.268	0.238	0.000	-0.130	NaN	NaN	NaN	NaN	NaN	NaN	NaN	NaN	NaN	NaN	NaN	NaN	NaN	77.000	76.000	256.452	203.337	440.251	191.895	146.893	156.524	130.293	2.445	0.138	-0.000	-0.183	77.000	76.000	227.034	161.176	440.251	164.479	139.125	149.154	112.777	20.889
77.000	78.000	77.000	189.364	152.708	441.100	149.724	136.542	146.833	115.776	12.363	0.095	0.000	-0.065	NaN	NaN	NaN	NaN	NaN	NaN	NaN	NaN	NaN	NaN	NaN	NaN	NaN	78.000	77.000	259.871	214.045	441.100	197.714	156.586	170.500	135.264	2.407	-0.038	-0.141	-0.135	78.000	77.000	221.690	165.736	441.100	164.027	133.571	139.167	115.342	21.122
78.000	79.000	78.000	183.963	150.941	442.965	148.453	134.423	147.800	114.966	12.493	0.130	0.000	-0.256	NaN	NaN	NaN	NaN	NaN	NaN	NaN	NaN	NaN	NaN	NaN	NaN	NaN	79.000	78.000	275.793	219.732	442.965	192.330	146.966	158.474	133.559	2.480	0.073	-0.000	-0.136	79.000	78.000	212.038	161.929	442.965	162.157	133.250	139.500	121.028	20.992
79.000	80.000	79.000	207.167	152.832	433.141	147.389	137.778	145.400	114.516	12.745	0.252	-0.002	-0.262	NaN	NaN	NaN	NaN	NaN	NaN	NaN	NaN	NaN	NaN	NaN	NaN	NaN	80.000	79.000	268.250	201.025	433.141	192.297	151.536	164.100	131.112	2.480	0.000	0.050	0.042	80.000	79.000	212.000	160.341	433.141	164.766	140.385	150.471	123.078	20.851
80.000	81.000	80.000	210.893	154.438	429.881	148.535	136.923	145.375	114.801	12.726	-0.019	0.002	0.000	NaN	NaN	NaN	NaN	NaN	NaN	NaN	NaN	NaN	NaN	NaN	NaN	NaN	81.000	80.000	261.324	202.378	429.881	192.412	147.207	162.812	132.789	2.407	-0.073	-0.046	0.138	81.000	80.000	208.000	158.322	429.881	163.820	141.367	149.111	124.939	20.732
81.000	82.000	81.000	205.464	154.479	431.648	149.346	138.885	147.000	113.709	12.776	0.049	0.065	-0.065	NaN	NaN	NaN	NaN	NaN	NaN	NaN	NaN	NaN	NaN	NaN	NaN	NaN	82.000	81.000	244.613	190.918	431.648	186.076	147.034	158.045	132.043	2.288	-0.119	-0.000	0.092	82.000	81.000	208.586	158.126	431.648	163.792	151.935	161.261	125.267	20.583
82.000	83.000	82.000	212.037	160.713	431.263	150.650	145.846	152.158	117.221	12.887	0.111	-0.065	-0.130	NaN	NaN	NaN	NaN	NaN	NaN	NaN	NaN	NaN	NaN	NaN	NaN	NaN	83.000	82.000	237.533	187.705	431.263	188.552	152.700	172.588	131.376	2.196	-0.092	-0.000	0.087	83.000	82.000	202.323	159.344	431.263	163.428	158.516	168.524	131.090	20.354
83.000	84.000	83.000	199.857	149.356	440.492	148.599	146.577	152.739	115.905	13.021	0.135	0.065	0.002	NaN	NaN	NaN	NaN	NaN	NaN	NaN	NaN	NaN	NaN	NaN	NaN	NaN	84.000	83.000	257.655	207.267	440.492	198.234	165.882	184.900	155.266	1.791	-0.406	-0.599	-0.184	84.000	83.000	201.857	154.652	440.492	164.248	159.179	169.826	130.545	20.124
84.000	85.000	84.000	194.120	144.962	439.504	148.914	145.231	151.381	119.130	12.676	-0.345	-0.065	0.130	NaN	NaN	NaN	NaN	NaN	NaN	NaN	NaN	NaN	NaN	NaN	NaN	NaN	85.000	84.000	254.300	205.540	439.504	200.821	172.091	198.333	147.421	1.745	-0.046	-0.089	-0.092	85.000	84.000	194.577	156.705	439.504	161.603	168.393	180.684	133.075	19.818
85.000	86.000	85.000	195.250	141.414	435.484	151.201	142.615	146.462	118.082	12.634	-0.041	0.000	0.128	NaN	NaN	NaN	NaN	NaN	NaN	NaN	NaN	NaN	NaN	NaN	NaN	NaN	86.000	85.000	259.935	195.247	435.484	203.426	164.600	183.944	142.941	1.691	-0.054	-0.044	0.044	86.000	85.000	198.913	151.753	435.484	160.804	166.852	186.083	134.027	19.531
86.000	87.000	86.000	195.103	145.263	438.757	151.407	145.250	157.714	114.386	12.653	0.019	0.133	0.062	NaN	NaN	NaN	NaN	NaN	NaN	NaN	NaN	NaN	NaN	NaN	NaN	NaN	87.000	86.000	239.088	181.073	438.757	191.539	169.306	187.909	156.564	1.174	-0.517	-0.325	0.262	87.000	86.000	198.379	147.012	438.757	160.877	163.586	183.571	134.027	19.328
87.000	88.000	87.000	200.750	141.828	440.728	150.028	137.926	144.286	116.158	12.585	-0.068	0.062	0.260	NaN	NaN	NaN	NaN	NaN	NaN	NaN	NaN	NaN	NaN	NaN	NaN	NaN	88.000	87.000	260.688	192.268	440.728	200.782	171.467	199.714	149.463	1.220	0.046	0.004	-0.232	88.000	87.000	206.414	148.907	440.728	159.778	163.815	174.444	127.819	19.217
88.000	89.000	88.000	206.786	149.625	438.315	151.226	151.067	164.867	117.123	12.554	-0.032	0.003	-0.130	NaN	NaN	NaN	NaN	NaN	NaN	NaN	NaN	NaN	NaN	NaN	NaN	NaN	89.000	88.000	229.370	173.500	438.315	185.127	172.448	216.250	146.453	0.787	-0.433	-0.000	0.400	89.000	88.000	210.552	157.524	438.315	160.077	176.000	183.773	130.405	19.133
89.000	90.000	89.000	207.000	151.552	438.863	151.317	148.806	166.400	120.522	12.634	0.081	-0.065	-0.065	NaN	NaN	NaN	NaN	NaN	NaN	NaN	NaN	NaN	NaN	NaN	NaN	NaN	90.000	89.000	244.355	194.674	438.863	192.936	168.400	185.353	146.000	1.082	0.295	-0.000	-0.234	90.000	89.000	203.962	156.080	438.863	160.574	184.714	193.111	129.386	19.114
90.000	91.000	90.000	206.778	148.500	439.652	150.855	148.643	159.048	124.000	12.359	-0.276	-0.132	0.069	NaN	NaN	NaN	NaN	NaN	NaN	NaN	NaN	NaN	NaN	NaN	NaN	NaN	91.000	90.000	259.481	207.184	439.652	194.135	168.710	202.857	146.857	1.120	0.038	-0.055	-0.110	91.000	90.000	211.923	155.718	439.652	160.882	183.185	201.857	130.000	19.114
91.000	92.000	91.000	211.385	153.629	441.415	151.700	138.179	146.158	119.748	12.381	0.022	0.000	-0.070	NaN	NaN	NaN	NaN	NaN	NaN	NaN	NaN	NaN	NaN	NaN	NaN	NaN	92.000	91.000	248.000	213.671	441.415	188.885	164.656	190.333	145.542	1.358	0.238	0.052	-0.170	92.000	91.000	213.308	156.535	441.415	160.790	165.143	181.067	123.769	19.244
92.000	93.000	92.000	204.750	157.840	446.553	149.594	136.615	147.133	117.709	12.462	0.081	-0.062	-0.130	NaN	NaN	NaN	NaN	NaN	NaN	NaN	NaN	NaN	NaN	NaN	NaN	NaN	93.000	92.000	250.571	183.575	446.553	192.189	168.455	184.684	145.146	1.136	-0.222	-0.043	0.130	93.000	92.000	210.654	159.533	446.553	159.319	168.767	197.000	122.980	19.401
93.000	94.000	93.000	212.071	156.178	441.609	150.188	147.778	163.300	118.713	12.500	0.038	-0.134	-0.195	NaN	NaN	NaN	NaN	NaN	NaN	NaN	NaN	NaN	NaN	NaN	NaN	NaN	94.000	93.000	234.857	178.639	441.609	181.079	157.032	179.875	144.476	0.990	-0.146	-0.000	0.131	94.000	93.000	207.586	159.538	441.609	159.653	148.652	159.357	121.879	19.650
94.000	95.000	94.000	201.607	152.200	442.256	148.185	140.269	149.400	119.878	12.462	-0.038	-0.063	0.002	NaN	NaN	NaN	NaN	NaN	NaN	NaN	NaN	NaN	NaN	NaN	NaN	NaN	95.000	94.000	226.800	166.337	442.256	183.500	171.500	187.421	145.129	0.806	-0.184	-0.000	0.210	95.000	94.000	211.552	159.989	442.256	158.168	133.619	139.526	117.434	20.021
95.000	96.000	95.000	213.552	159.457	444.614	149.856	143.926	162.667	119.428	12.389	-0.073	-0.134	-0.134	NaN	NaN	NaN	NaN	NaN	NaN	NaN	NaN	NaN	NaN	NaN	NaN	NaN	96.000	95.000	200.154	152.862	444.614	166.208	166.952	188.267	144.685	0.565	-0.242	0.092	0.322	96.000	95.000	213.862	157.385	444.614	157.641	135.885	150.182	115.193	20.208
96.000	97.000	96.000	194.385	144.621	445.767	147.756	142.000	151.154	121.366	12.118	-0.271	-0.130	0.260	NaN	NaN	NaN	NaN	NaN	NaN	NaN	NaN	NaN	NaN	NaN	NaN	NaN	97.000	96.000	196.880	149.818	445.767	171.133	171.133	194.000	143.478	0.467	-0.097	-0.000	0.116	97.000	96.000	198.897	154.527	445.767	157.868	136.375	143.154	114.360	20.262
97.000	98.000	97.000	209.034	152.283	445.904	147.116	140.846	153.167	118.299	12.110	-0.008	-0.065	-0.130	NaN	NaN	NaN	NaN	NaN	NaN	NaN	NaN	NaN	NaN	NaN	NaN	NaN	98.000	97.000	204.385	150.963	445.904	175.615	175.615	184.667	147.290	0.410	-0.057	0.062	-0.000	98.000	97.000	203.045	158.916	445.904	159.070	127.444	136.150	111.961	20.411
98.000	99.000	98.000	201.296	151.291	446.392	145.256	139.667	148.545	117.291	12.137	0.027	0.000	0.000	NaN	NaN	NaN	NaN	NaN	NaN	NaN	NaN	NaN	NaN	NaN	NaN	NaN	99.000	98.000	220.000	155.241	446.392	178.538	179.583	200.500	148.211	0.449	0.039	0.046	0.046	99.000	98.000	204.111	157.429	446.392	156.219	137.783	144.083	111.369	20.866
99.000	100.000	99.000	204.552	152.354	448.953	146.282	134.792	142.050	116.356	12.229	0.092	0.065	-0.067	NaN	NaN	NaN	NaN	NaN	NaN	NaN	NaN	NaN	NaN	NaN	NaN	NaN	100.000	99.000	219.862	172.361	448.953	177.885	177.600	218.421	158.030	0.622	0.173	-0.090	-0.144	100.000	99.000	200.091	151.547	448.953	157.768	129.619	143.500	112.865	20.942
100.000	101.000	100.000	198.107	152.178	448.323	147.313	143.577	162.875	118.055	12.252	0.024	-0.065	0.065	NaN	NaN	NaN	NaN	NaN	NaN	NaN	NaN	NaN	NaN	NaN	NaN	NaN	101.000	100.000	205.704	162.705	448.323	164.471	163.933	210.250	154.027	0.514	-0.108	-0.000	0.046	101.000	100.000	187.741	151.809	448.323	156.534	132.261	139.545	109.416	21.359
101.000	102.000	101.000	190.250	145.768	445.635	146.074	138.500	148.000	118.385	12.179	-0.073	0.000	0.062	NaN	NaN	NaN	NaN	NaN	NaN	NaN	NaN	NaN	NaN	NaN	NaN	NaN	102.000	101.000	207.727	165.457	445.635	178.500	178.500	212.571	155.350	0.449	-0.065	-0.046	-0.046	102.000	101.000	194.640	151.265	445.635	155.477	127.524	132.267	112.224	21.646
102.000	103.000	102.000	204.593	144.218	446.855	146.961	140.630	151.375	116.704	12.160	-0.019	-0.003	0.000	NaN	NaN	NaN	NaN	NaN	NaN	NaN	NaN	NaN	NaN	NaN	NaN	NaN	103.000	102.000	224.034	174.901	446.855	181.186	178.394	217.917	149.836	0.676	0.227	0.051	-0.183	103.000	102.000	181.680	146.784	446.855	155.569	132.048	140.700	110.897	21.787
103.000	104.000	103.000	198.481	147.775	448.720	146.435	136.846	152.200	118.226	12.030	-0.130	-0.062	0.065	NaN	NaN	NaN	NaN	NaN	NaN	NaN	NaN	NaN	NaN	NaN	NaN	NaN	104.000	103.000	240.448	192.978	448.720	187.213	174.485	210.364	154.472	0.833	0.157	-0.083	-0.183	104.000	103.000	174.864	144.284	448.720	156.475	127.826	135.600	109.718	22.036
104.000	105.000	104.000	210.069	145.221	444.814	147.680	138.304	158.286	114.965	12.103	0.073	0.065	-0.003	NaN	NaN	NaN	NaN	NaN	NaN	NaN	NaN	NaN	NaN	NaN	NaN	NaN	105.000	104.000	240.172	194.717	444.814	190.230	176.848	199.400	148.306	0.925	0.092	-0.000	-0.092	105.000	104.000	180.650	146.444	444.814	155.460	130.625	149.500	110.732	22.055
105.000	106.000	105.000	207.036	147.345	443.359	145.705	132.923	141.889	114.536	12.241	0.138	0.065	0.065	NaN	NaN	NaN	NaN	NaN	NaN	NaN	NaN	NaN	NaN	NaN	NaN	NaN	106.000	105.000	236.903	192.253	443.359	185.862	165.559	194.091	148.836	0.952	0.027	-0.000	-0.052	106.000	105.000	191.462	143.553	443.359	157.976	125.846	139.571	112.182	22.242
106.000	107.000	106.000	200.036	149.167	444.482	145.835	137.667	148.818	116.980	12.119	-0.122	-0.065	0.000	NaN	NaN	NaN	NaN	NaN	NaN	NaN	NaN	NaN	NaN	NaN	NaN	NaN	107.000	106.000	247.970	201.770	444.482	188.794	165.812	193.273	150.272	1.128	0.176	-0.092	-0.227	107.000	106.000	184.130	151.647	444.482	157.421	128.400	141.111	109.563	22.399
107.000	108.000	107.000	207.552	149.080	448.226	146.252	144.727	153.462	117.061	12.122	0.003	-0.004	-0.072	NaN	NaN	NaN	NaN	NaN	NaN	NaN	NaN	NaN	NaN	NaN	NaN	NaN	108.000	107.000	244.345	204.278	448.226	189.932	166.594	192.600	145.631	1.163	0.035	0.096	-0.092	108.000	107.000	185.931	146.374	448.226	157.330	132.923	137.474	112.737	22.621
108.000	109.000	108.000	199.750	155.233	446.861	146.380	133.800	144.000	115.914	12.141	0.019	0.000	0.000	NaN	NaN	NaN	NaN	NaN	NaN	NaN	NaN	NaN	NaN	NaN	NaN	NaN	109.000	108.000	265.621	215.507	446.861	198.763	168.882	202.091	146.349	1.339	0.176	-0.050	-0.191	109.000	108.000	195.769	154.518	446.861	158.459	131.364	139.733	118.575	22.323
109.000	110.000	109.000	204.357	147.833	445.050	146.481	139.750	147.273	116.483	11.946	-0.195	-0.126	0.004	NaN	NaN	NaN	NaN	NaN	NaN	NaN	NaN	NaN	NaN	NaN	NaN	NaN	110.000	109.000	247.742	198.123	445.050	192.611	162.367	185.375	145.036	1.312	-0.027	-0.000	0.092	110.000	109.000	193.538	155.110	445.050	159.150	129.091	142.429	115.466	22.434
110.000	111.000	110.000	209.154	150.382	449.895	146.152	135.077	143.059	118.582	11.908	-0.038	-0.130	-0.004	NaN	NaN	NaN	NaN	NaN	NaN	NaN	NaN	NaN	NaN	NaN	NaN	NaN	111.000	110.000	258.536	204.564	449.895	196.450	170.167	191.000	146.400	1.312	0.000	-0.048	-0.092	111.000	110.000	204.276	152.440	449.895	160.474	133.320	146.417	111.966	22.422
111.000	112.000	111.000	201.071	148.791	455.045	146.931	140.522	147.800	121.721	11.713	-0.195	-0.130	0.000	NaN	NaN	NaN	NaN	NaN	NaN	NaN	NaN	NaN	NaN	NaN	NaN	NaN	112.000	111.000	243.407	202.028	455.045	192.643	161.533	198.417	147.646	1.293	-0.019	-0.000	-0.000	112.000	111.000	206.771	152.172	455.045	160.584	130.909	137.267	114.396	22.414
112.000	113.000	112.000	216.655	150.517	450.795	148.415	140.500	146.722	119.254	11.732	0.019	-0.069	-0.069	NaN	NaN	NaN	NaN	NaN	NaN	NaN	NaN	NaN	NaN	NaN	NaN	NaN	113.000	112.000	233.161	195.306	450.795	191.640	168.794	199.750	145.748	1.339	0.046	-0.042	-0.000	113.000	112.000	198.077	158.326	450.795	159.935	135.381	143.500	114.752	22.128
113.000	114.000	113.000	200.233	140.485	452.115	148.190	140.500	148.333	121.993	11.204	-0.528	-0.133	0.393	NaN	NaN	NaN	NaN	NaN	NaN	NaN	NaN	NaN	NaN	NaN	NaN	NaN	114.000	113.000	252.071	195.507	452.115	195.848	168.742	202.615	146.739	1.285	-0.054	-0.000	-0.000	114.000	113.000	202.440	146.788	452.115	161.815	133.545	141.417	114.628	22.120
114.000	115.000	114.000	181.538	152.094	450.706	148.907	145.250	156.000	124.691	10.998	-0.206	-0.324	-0.065	NaN	NaN	NaN	NaN	NaN	NaN	NaN	NaN	NaN	NaN	NaN	NaN	NaN	115.000	114.000	239.333	189.393	450.706	191.581	166.688	188.538	145.292	1.266	-0.019	0.092	0.184	115.000	114.000	201.038	144.828	450.706	161.726	134.348	143.600	116.953	21.933
115.000	116.000	115.000	212.536	166.317	449.171	149.599	144.160	150.867	122.132	11.128	0.130	-0.125	-0.269	NaN	NaN	NaN	NaN	NaN	NaN	NaN	NaN	NaN	NaN	NaN	NaN	NaN	116.000	115.000	251.481	187.617	449.171	196.036	170.194	192.632	147.957	1.101	-0.165	-0.041	0.041	116.000	115.000	224.345	161.651	449.171	162.670	137.333	144.500	116.388	22.005
116.000	117.000	116.000	201.769	169.939	447.420	148.591	136.214	146.294	126.161	10.833	-0.295	-0.333	-0.130	NaN	NaN	NaN	NaN	NaN	NaN	NaN	NaN	NaN	NaN	NaN	NaN	NaN	117.000	116.000	232.800	189.149	447.420	190.660	168.452	191.579	148.786	1.128	0.027	-0.000	0.037	117.000	116.000	215.036	170.989	447.420	163.529	135.417	145.500	119.269	21.699
117.000	118.000	117.000	199.478	154.358	445.781	146.495	144.214	153.706	116.291	10.841	0.008	0.000	0.000	NaN	NaN	NaN	NaN	NaN	NaN	NaN	NaN	NaN	NaN	NaN	NaN	NaN	118.000	117.000	250.000	201.457	445.781	199.059	175.935	192.870	148.923	1.266	0.138	-0.036	-0.180	118.000	117.000	212.828	158.372	445.781	162.785	144.074	153.389	114.041	21.719
118.000	119.000	118.000	205.115	152.300	445.358	146.540	138.296	148.438	118.154	10.795	-0.046	-0.065	0.000	NaN	NaN	NaN	NaN	NaN	NaN	NaN	NaN	NaN	NaN	NaN	NaN	NaN	119.000	118.000	237.464	190.762	445.358	189.861	166.839	186.905	149.083	1.193	-0.073	-0.000	-0.000	119.000	118.000	219.586	160.264	445.358	164.840	135.391	142.933	116.545	21.799
119.000	120.000	119.000	193.520	144.678	447.199	146.031	143.429	153.278	123.689	9.954	-0.842	-0.514	0.259	NaN	NaN	NaN	NaN	NaN	NaN	NaN	NaN	NaN	NaN	NaN	NaN	NaN	120.000	119.000	234.567	192.084	447.199	187.541	163.100	184.579	148.649	1.247	0.054	-0.000	-0.039	120.000	119.000	215.310	151.567	447.199	162.479	139.963	148.350	115.289	21.692
120.000	121.000	120.000	181.923	139.169	446.196	142.823	141.667	154.786	117.367	9.468	-0.485	-0.065	0.454	NaN	NaN	NaN	NaN	NaN	NaN	NaN	NaN	NaN	NaN	NaN	NaN	NaN	121.000	120.000	252.414	197.066	446.196	189.695	164.971	192.333	144.440	1.339	0.092	-0.000	-0.091	121.000	120.000	201.885	141.281	446.196	161.070	133.720	140.842	110.852	21.259
[truncated: 68 more columns]
