# Supplementary material for: Filopodyan: An open-source pipeline for the analysis of filopodia
Source: J Cell Biol. 2017 Oct 2;216(10):3405–22. doi: 10.1083/jcb.201705113 (PMC5626553; doi:10.1083/jcb.201705113)
Supplement: Data tables (ZIP file) [file JCB_201705113_DataS1.zip › Data Tables/Fig3-4_Control-dataset/CTRL_RENYI2-6_ED4_v20170201/s11_NeonCyto_GC4x_2_tif Coordinates.txt]

	dT	T (0)	Base X (0)	Base Y (0)	Tip X (0)	Tip Y (0)	||[body,base]|| (0)	||[base,tip]|| (0)	||[base,tip]|| : [body,base] (0)	[base,tip] ? [body,base] (0)	?||[base,tip]|| : [body,base] (0)	||[tip(t-1),tip(t)]|| : [base,tip] (0)	||[base(t-1),base(t)]|| : [base,tip] (0)	T (1)	Base X (1)	Base Y (1)	Tip X (1)	Tip Y (1)	||[body,base]|| (1)	||[base,tip]|| (1)	||[base,tip]|| : [body,base] (1)	[base,tip] ? [body,base] (1)	?||[base,tip]|| : [body,base] (1)	||[tip(t-1),tip(t)]|| : [base,tip] (1)	||[base(t-1),base(t)]|| : [base,tip] (1)	T (2)	Base X (2)	Base Y (2)	Tip X (2)	Tip Y (2)	||[body,base]|| (2)	||[base,tip]|| (2)	||[base,tip]|| : [body,base] (2)	[base,tip] ? [body,base] (2)	?||[base,tip]|| : [body,base] (2)	||[tip(t-1),tip(t)]|| : [base,tip] (2)	||[base(t-1),base(t)]|| : [base,tip] (2)	T (3)	Base X (3)	Base Y (3)	Tip X (3)	Tip Y (3)	||[body,base]|| (3)	||[base,tip]|| (3)	||[base,tip]|| : [body,base] (3)	[base,tip] ? [body,base] (3)	?||[base,tip]|| : [body,base] (3)	||[tip(t-1),tip(t)]|| : [base,tip] (3)	||[base(t-1),base(t)]|| : [base,tip] (3)
1	0.000	1.000	14.885	25.090	15.990	20.085	9.364	5.126	4.972	46.560	NaN	NaN	NaN	1.000	16.055	25.740	17.485	21.190	8.757	4.769	4.674	40.932	NaN	NaN	NaN	1.000	20.280	27.040	24.505	23.595	9.015	5.451	5.238	47.223	NaN	NaN	NaN	1.000	24.895	28.405	28.405	28.275	11.472	3.512	3.052	35.008	NaN	NaN	NaN
2	1.000	2.000	14.820	25.155	15.990	20.215	9.431	5.077	4.897	46.179	-0.076	-0.127	-0.078	2.000	16.055	25.480	17.485	21.190	9.145	4.522	4.411	40.340	-0.263	NaN	0.247	2.000	20.150	27.235	24.635	23.465	8.888	5.859	5.641	50.138	0.403	0.183	-0.225	2.000	25.090	28.405	28.665	28.210	11.706	3.580	3.140	36.758	0.088	0.263	0.195
3	2.000	3.000	14.755	25.155	15.990	20.280	9.433	5.029	4.820	45.465	-0.077	-0.063	-0.016	3.000	15.860	25.610	17.485	21.190	8.998	4.709	4.535	40.809	0.124	NaN	-0.189	3.000	20.085	27.235	24.700	23.400	8.852	6.000	5.758	50.966	0.117	0.092	-0.050	3.000	25.090	28.405	28.925	28.145	11.706	3.844	3.395	39.745	0.255	0.264	NaN
4	3.000	4.000	14.755	25.155	16.055	20.280	9.301	5.045	4.827	44.891	0.007	0.017	NaN	4.000	15.990	25.545	17.485	21.190	8.951	4.604	4.484	40.142	-0.051	NaN	0.104	4.000	20.085	27.235	24.830	23.270	8.781	6.184	5.962	52.356	0.205	0.183	NaN	4.000	24.700	28.470	29.120	28.145	11.327	4.432	3.925	44.464	0.530	0.194	-0.394
5	4.000	5.000	14.755	25.155	16.120	20.280	9.492	5.062	4.846	45.998	0.019	0.018	NaN	5.000	15.990	25.350	17.485	21.125	9.353	4.482	4.365	40.826	-0.119	0.061	0.184	5.000	20.020	27.235	25.025	23.205	8.978	6.426	6.152	55.238	0.190	0.193	-0.051	5.000	24.635	28.535	29.380	28.145	11.451	4.761	4.221	48.338	0.296	0.259	-0.070
6	5.000	6.000	14.820	25.025	16.185	20.150	9.245	5.062	4.791	44.286	-0.055	0.143	0.143	6.000	16.120	25.285	17.485	21.190	9.004	4.317	4.198	37.797	-0.167	-0.062	0.103	6.000	20.020	27.300	25.220	23.010	8.383	6.741	6.462	54.173	0.310	0.275	-0.041	6.000	24.960	28.405	29.510	28.080	11.259	4.562	4.056	45.672	-0.165	0.134	0.333
7	6.000	7.000	14.820	25.090	16.315	20.085	9.176	5.224	4.925	45.191	0.134	0.099	-0.062	7.000	16.250	24.830	17.485	21.125	9.475	3.905	3.812	36.124	-0.385	0.062	0.473	7.000	19.955	27.300	25.350	22.880	8.383	6.974	6.679	55.990	0.217	0.183	-0.050	7.000	24.960	28.405	29.770	28.080	11.315	4.821	4.285	48.486	0.229	0.259	NaN
8	7.000	8.000	14.950	24.960	16.380	20.085	9.297	5.080	4.844	45.034	-0.081	0.018	0.161	8.000	16.315	24.570	17.485	21.125	9.755	3.638	3.560	34.734	-0.252	NaN	0.267	8.000	20.020	27.300	25.480	22.685	8.493	7.149	6.913	58.715	0.234	0.225	0.050	8.000	24.960	28.405	30.095	28.080	11.426	5.145	4.577	52.301	0.292	0.324	NaN
9	8.000	9.000	14.950	24.960	16.380	20.020	9.360	5.143	4.950	46.331	0.106	0.062	NaN	9.000	16.250	24.635	17.485	21.190	9.781	3.660	3.584	35.051	0.023	-0.061	-0.083	9.000	20.020	27.365	25.545	22.620	8.645	7.283	7.099	61.372	0.186	0.092	-0.042	9.000	24.505	28.535	30.225	28.080	11.225	5.738	5.136	57.659	0.559	0.130	-0.464
10	9.000	10.000	14.950	24.960	16.445	20.085	9.425	5.099	4.885	46.044	-0.065	-0.043	NaN	10.000	16.250	24.765	17.485	21.190	9.716	3.782	3.713	36.077	0.129	NaN	-0.123	10.000	20.020	27.365	25.675	22.425	8.698	7.509	7.326	63.717	0.227	0.226	NaN	10.000	24.440	28.405	30.485	28.080	11.272	6.054	5.297	59.703	0.160	0.260	-0.058
11	10.000	11.000	15.015	24.960	16.380	20.085	9.426	5.062	4.893	46.124	0.008	-0.018	0.018	11.000	16.250	24.765	17.485	21.125	9.716	3.844	3.777	36.703	0.064	0.062	NaN	11.000	20.020	27.235	25.805	22.360	8.803	7.565	7.334	64.562	0.008	0.141	0.084	11.000	24.375	28.405	30.680	28.080	11.217	6.313	5.508	61.778	0.211	0.195	-0.065
12	11.000	12.000	14.950	24.960	16.510	20.020	9.425	5.180	4.951	46.661	0.057	0.101	-0.020	12.000	16.315	24.830	17.485	21.125	9.661	3.885	3.837	37.074	0.060	NaN	-0.042	12.000	20.085	27.170	25.935	22.295	8.894	7.615	7.375	65.593	0.041	0.141	0.092	12.000	24.310	28.405	30.940	28.080	11.162	6.638	5.772	64.431	0.265	0.260	-0.065
13	12.000	13.000	14.950	24.960	16.575	20.020	9.230	5.200	4.940	45.596	-0.011	0.020	NaN	13.000	16.380	24.635	17.485	21.125	9.661	3.680	3.635	35.118	-0.202	NaN	0.206	13.000	20.150	27.235	26.130	22.100	8.684	7.882	7.693	66.810	0.318	0.275	0.007	13.000	24.505	28.405	31.135	28.080	11.170	6.638	5.840	65.230	0.067	0.195	0.195
14	13.000	14.000	15.015	24.895	16.575	19.955	9.425	5.180	4.951	46.661	0.011	0.062	0.082	14.000	16.380	24.765	17.485	21.125	9.661	3.804	3.763	36.360	0.129	NaN	-0.124	14.000	20.150	27.170	26.260	21.970	8.841	8.023	7.799	68.952	0.106	0.183	0.042	14.000	24.440	28.405	31.460	28.080	11.182	7.028	6.129	68.542	0.290	0.325	-0.065
15	14.000	15.000	15.080	24.830	16.575	19.890	9.557	5.161	4.969	47.493	0.019	0.062	0.081	15.000	16.445	24.700	17.485	21.125	9.810	3.723	3.695	36.246	-0.069	NaN	0.081	15.000	20.020	27.300	26.325	21.970	8.750	8.256	8.016	70.139	0.217	0.050	-0.183	15.000	24.375	28.470	31.655	28.080	11.182	7.290	6.384	71.394	0.255	0.195	-0.068
16	15.000	16.000	15.145	24.570	16.575	19.760	9.688	5.018	4.847	46.957	-0.123	0.125	0.268	16.000	16.510	24.635	17.485	21.125	9.756	3.643	3.623	35.351	-0.072	NaN	0.080	16.000	20.020	27.365	26.390	21.905	8.593	8.390	8.184	70.329	0.169	0.092	-0.042	16.000	24.310	28.470	31.850	28.080	11.059	7.550	6.630	73.321	0.246	0.195	-0.065
17	16.000	17.000	15.145	24.570	16.575	19.825	9.624	4.956	4.782	46.019	-0.065	-0.062	NaN	17.000	16.510	24.505	17.485	21.190	9.820	3.455	3.431	33.690	-0.193	-0.062	0.125	17.000	19.890	27.430	26.520	21.840	8.411	8.672	8.438	70.972	0.253	0.141	-0.141	17.000	24.245	28.405	31.915	28.210	11.003	7.672	6.627	72.919	-0.003	0.062	-0.063
18	17.000	18.000	15.145	24.505	16.510	19.890	9.624	4.813	4.650	44.751	-0.132	-0.081	0.062	18.000	16.510	24.245	17.485	21.125	10.013	3.269	3.237	32.410	-0.194	0.062	0.248	18.000	19.890	27.430	26.585	21.645	8.359	8.848	8.642	72.239	0.204	0.177	NaN	18.000	24.115	28.405	32.110	28.145	10.859	7.999	6.933	75.281	0.306	0.197	-0.130
19	18.000	19.000	15.145	24.505	16.510	19.890	9.295	4.813	4.624	42.985	-0.026	NaN	NaN	19.000	16.445	24.245	17.485	21.125	9.652	3.289	3.236	31.231	-0.001	NaN	-0.021	19.000	19.825	27.495	26.715	21.515	7.891	9.123	8.921	70.397	0.279	0.183	-0.092	19.000	24.115	28.405	32.370	28.145	10.523	8.259	7.221	75.987	0.288	0.260	NaN
20	19.000	20.000	15.145	24.440	16.575	19.890	9.556	4.769	4.569	43.661	-0.055	0.019	0.062	20.000	16.315	24.440	17.485	21.125	9.643	3.515	3.442	33.196	0.207	NaN	-0.227	20.000	19.825	27.495	26.845	21.450	8.086	9.264	9.035	73.059	0.114	0.141	NaN	20.000	23.985	28.535	32.565	28.080	10.501	8.592	7.566	79.447	0.345	0.198	-0.137
21	20.000	21.000	15.600	22.295	16.510	19.890	10.745	2.571	2.456	26.385	-2.113	-0.023	2.167	21.000	16.315	24.440	17.485	21.125	8.688	3.515	3.458	30.040	0.015	NaN	NaN	21.000	19.890	27.495	26.975	21.385	7.411	9.356	9.277	68.758	0.242	0.141	0.049	21.000	23.920	28.470	32.760	28.080	10.058	8.849	8.060	81.069	0.495	0.195	-0.062
22	21.000	22.000	15.600	22.295	16.510	19.890	10.745	2.571	2.456	26.385	NaN	NaN	NaN	22.000	16.315	24.310	17.485	21.125	8.816	3.393	3.328	29.338	-0.130	NaN	0.122	22.000	19.890	27.430	27.105	21.190	7.460	9.539	9.454	70.524	0.176	0.226	0.043	22.000	23.920	28.470	32.955	28.080	10.058	9.043	8.234	82.818	0.174	0.195	NaN
23	22.000	23.000	15.665	22.295	16.575	19.890	10.883	2.571	2.464	26.816	0.008	0.023	0.023	23.000	16.315	24.245	17.485	21.125	9.019	3.332	3.266	29.457	-0.062	NaN	0.061	23.000	19.890	27.430	27.235	21.125	7.601	9.680	9.582	72.826	0.128	0.141	NaN	23.000	23.855	28.470	33.150	28.080	10.117	9.303	8.421	85.201	0.187	0.195	-0.065
24	23.000	24.000	15.600	22.425	16.575	19.825	10.749	2.777	2.659	28.582	0.195	0.061	-0.145	24.000	16.315	24.310	17.485	21.125	8.955	3.393	3.331	29.829	0.065	NaN	-0.061	24.000	19.760	27.625	27.365	21.125	7.368	10.004	9.906	72.987	0.324	0.099	-0.226	24.000	24.050	28.405	33.280	28.015	10.320	9.238	8.376	86.444	-0.045	0.133	0.198
25	24.000	25.000	15.730	22.425	16.705	19.760	10.693	2.838	2.734	29.233	0.075	0.106	0.045	25.000	16.445	24.050	17.485	21.125	9.169	3.104	3.059	28.050	-0.272	NaN	0.289	25.000	19.630	27.690	27.430	21.060	7.185	10.237	10.130	72.780	0.224	0.092	-0.141	25.000	24.050	28.405	33.410	28.015	10.291	9.368	8.513	87.610	0.138	0.130	NaN
26	25.000	26.000	15.730	22.490	16.705	19.760	10.758	2.899	2.798	30.103	0.064	NaN	-0.061	26.000	16.510	24.245	17.485	21.125	9.116	3.269	3.244	29.571	0.185	NaN	-0.167	26.000	19.695	27.625	27.560	21.125	7.375	10.203	10.057	74.166	-0.073	0.059	0.092	26.000	24.050	28.405	33.605	28.015	10.351	9.563	8.642	89.447	0.128	0.195	NaN
27	26.000	27.000	15.795	22.490	16.640	19.760	8.119	2.858	2.609	21.180	-0.189	-0.019	0.019	27.000	16.510	24.505	17.485	21.125	6.051	3.518	3.335	20.179	0.091	NaN	-0.250	27.000	19.695	27.690	27.625	21.125	4.091	10.295	10.260	41.971	0.203	0.050	-0.041	27.000	24.050	28.340	33.800	27.885	7.608	9.761	9.462	71.986	0.820	0.201	0.003
28	27.000	28.000	15.795	22.490	16.640	19.695	8.233	2.920	2.694	22.177	0.085	0.062	NaN	28.000	16.575	24.440	17.485	21.125	6.240	3.438	3.305	20.626	-0.030	NaN	0.080	28.000	19.630	27.755	27.885	21.125	4.183	10.588	10.537	44.075	0.278	0.203	-0.091	28.000	23.985	28.405	33.995	27.885	7.689	10.023	9.716	74.706	0.254	0.195	-0.068
29	28.000	29.000	15.860	22.490	16.705	19.630	10.840	2.982	2.928	31.738	0.234	0.081	0.018	29.000	16.770	23.595	17.485	21.060	9.879	2.634	2.626	25.946	-0.679	0.063	0.866	29.000	19.890	27.365	28.145	20.930	7.791	10.467	10.258	79.916	-0.279	0.325	0.445	29.000	23.985	28.340	34.190	27.950	10.412	10.212	9.168	95.455	-0.547	0.192	0.002
30	29.000	30.000	15.795	22.815	16.705	19.630	8.104	3.312	3.073	24.902	0.145	NaN	-0.330	30.000	16.770	23.530	17.485	21.060	7.346	2.571	2.482	18.235	-0.144	NaN	0.062	30.000	20.150	27.105	28.405	20.800	5.151	10.387	10.240	52.745	-0.018	0.286	0.364	30.000	23.855	28.405	34.320	27.950	7.626	10.475	10.048	76.629	0.880	0.130	-0.133
31	30.000	31.000	15.795	23.010	16.705	19.565	7.861	3.563	3.306	25.984	0.233	0.063	-0.189	31.000	16.770	23.530	17.485	21.190	7.280	2.447	2.340	17.035	-0.142	-0.124	NaN	31.000	20.085	27.300	28.665	20.605	4.828	10.883	10.759	51.942	0.519	0.325	-0.171	31.000	23.855	28.340	34.450	28.015	7.503	10.600	10.111	75.868	0.063	0.128	0.002
32	31.000	32.000	15.730	23.335	16.705	19.565	7.611	3.894	3.601	27.412	0.296	NaN	-0.331	32.000	16.770	23.530	17.485	21.125	7.345	2.509	2.405	17.665	0.065	0.062	NaN	32.000	19.955	27.430	28.795	20.540	4.692	11.208	11.060	51.891	0.302	0.142	-0.182	32.000	23.855	28.340	34.515	27.885	7.525	10.670	10.190	76.680	0.079	0.070	NaN
33	32.000	33.000	15.860	23.270	16.770	19.565	7.716	3.815	3.583	27.648	-0.018	0.016	0.094	33.000	16.770	23.465	17.485	21.125	7.475	2.447	2.346	17.538	-0.059	NaN	0.062	33.000	20.020	27.495	28.860	20.540	4.781	11.248	11.141	53.265	0.081	0.051	0.011	33.000	23.790	28.340	34.580	27.885	7.547	10.800	10.286	77.630	0.096	0.065	-0.065
34	33.000	34.000	15.795	23.465	16.770	19.565	7.595	4.020	3.755	28.519	0.172	NaN	-0.205	34.000	16.835	23.400	17.485	21.125	7.606	2.366	2.286	17.386	-0.060	NaN	0.080	34.000	20.280	27.170	28.990	20.540	5.243	10.946	10.789	56.564	-0.352	0.103	0.404	34.000	23.660	28.405	34.775	27.885	7.425	11.127	10.593	78.657	0.307	0.195	-0.133
35	34.000	35.000	15.730	23.595	16.835	19.565	7.483	4.179	3.837	28.713	0.082	0.017	-0.143	35.000	16.835	23.530	17.550	21.060	7.475	2.571	2.476	18.510	0.190	0.081	-0.125	35.000	20.475	26.975	29.185	20.605	5.474	10.791	10.584	57.942	-0.204	0.119	0.273	35.000	23.790	28.340	34.840	27.950	7.509	11.057	10.469	78.610	-0.124	0.063	0.132
36	35.000	36.000	15.730	23.660	16.835	19.565	7.474	4.241	3.916	29.267	0.079	NaN	-0.063	36.000	16.835	23.400	17.550	20.930	7.671	2.571	2.482	19.038	0.006	0.125	0.125	36.000	20.475	26.975	29.445	20.605	5.566	11.002	10.762	59.902	0.178	0.212	NaN	36.000	23.985	28.340	34.970	27.885	7.775	10.994	10.445	81.213	-0.024	0.133	0.195
37	36.000	37.000	15.730	23.725	16.835	19.565	7.309	4.304	3.929	28.722	0.014	NaN	-0.063	37.000	16.770	23.595	17.550	20.865	7.346	2.839	2.716	19.950	0.234	0.062	-0.205	37.000	20.540	26.845	29.575	20.475	5.479	11.055	10.764	58.973	0.002	0.181	0.128	37.000	23.985	28.405	35.100	27.885	7.525	11.127	10.640	80.068	0.195	0.130	-0.003
38	37.000	38.000	15.665	23.920	16.835	19.630	7.309	4.447	4.047	29.583	0.118	-0.063	-0.205	38.000	16.835	23.855	17.550	20.865	7.280	3.074	2.990	21.767	0.274	NaN	-0.238	38.000	20.345	27.170	29.705	20.540	5.295	11.470	11.168	59.142	0.405	0.069	-0.347	38.000	23.920	28.340	35.100	27.885	7.616	11.189	10.567	80.482	-0.074	NaN	-0.062
39	38.000	39.000	15.730	23.920	16.835	19.760	7.171	4.304	3.940	28.253	-0.107	-0.126	0.017	39.000	16.835	23.660	17.550	20.930	7.345	2.822	2.730	20.052	-0.260	-0.063	0.189	39.000	20.280	27.170	29.835	20.540	5.155	11.630	11.317	58.343	0.149	0.107	-0.053	39.000	23.920	28.405	35.165	27.885	7.547	11.257	10.736	81.023	0.169	0.065	-0.003
40	39.000	40.000	15.730	23.855	16.770	19.890	9.781	4.099	4.035	39.470	0.095	-0.142	0.063	40.000	16.770	24.180	17.550	21.060	9.599	3.216	3.211	30.826	0.481	-0.126	-0.520	40.000	20.215	27.300	29.900	20.475	8.214	11.848	11.446	94.023	0.129	0.091	-0.128	40.000	23.920	28.340	35.230	27.885	10.401	11.319	9.984	103.846	-0.752	0.065	0.003
41	40.000	41.000	15.860	23.465	16.770	20.020	10.051	3.563	3.513	35.313	-0.522	-0.126	0.410	41.000	16.770	23.400	17.485	21.125	10.238	2.385	2.366	24.222	-0.845	-0.081	0.744	41.000	20.150	27.300	29.900	20.475	8.073	11.901	11.501	92.844	0.054	NaN	-0.053	41.000	23.920	28.405	35.230	27.885	10.304	11.322	10.102	104.087	0.118	NaN	-0.003
42	41.000	42.000	15.990	23.335	16.705	20.020	8.450	3.391	3.309	27.965	-0.204	-0.014	0.154	42.000	16.705	23.530	17.485	21.060	8.281	2.590	2.524	20.897	0.158	0.062	-0.144	42.000	20.150	27.300	30.095	20.605	6.073	11.989	11.650	70.752	0.149	0.089	NaN	42.000	23.855	28.405	35.360	27.885	8.501	11.517	10.763	91.497	0.661	0.130	-0.065
43	42.000	43.000	15.925	23.270	16.705	20.085	7.530	3.279	3.067	23.098	-0.242	-0.063	0.048	43.000	16.835	23.400	17.550	20.865	7.345	2.634	2.535	18.620	0.011	0.205	0.160	43.000	20.020	27.495	30.290	20.605	4.550	12.367	12.109	55.102	0.459	0.162	-0.217	43.000	23.985	28.470	35.425	27.820	7.503	11.458	11.099	83.275	0.335	0.069	0.126
44	43.000	44.000	15.990	23.270	16.705	20.020	7.697	3.328	3.178	24.463	0.111	0.063	0.014	44.000	16.835	23.400	17.550	20.735	7.543	2.759	2.683	20.234	0.148	0.126	NaN	44.000	20.020	27.495	30.550	20.475	4.826	12.655	12.386	59.775	0.276	0.288	NaN	44.000	23.920	28.470	35.490	27.820	7.688	11.588	11.165	85.835	0.067	0.065	-0.065
45	44.000	45.000	15.990	23.140	16.705	20.085	7.887	3.138	2.994	23.609	-0.184	-0.063	0.127	45.000	16.835	23.400	17.615	20.540	7.609	2.964	2.885	21.953	0.202	0.205	NaN	45.000	20.410	26.975	30.680	20.475	5.563	12.154	11.788	65.580	-0.597	0.110	0.608	45.000	23.920	28.470	35.555	27.755	7.770	11.657	11.232	87.272	0.066	0.069	NaN
46	45.000	46.000	15.990	23.140	16.705	20.150	7.523	3.074	2.891	21.746	-0.103	-0.063	NaN	46.000	16.900	23.270	17.615	20.410	7.345	2.948	2.866	21.053	-0.019	0.126	0.142	46.000	20.215	27.170	30.810	20.410	4.826	12.568	12.245	59.099	0.457	0.145	-0.269	46.000	23.855	28.405	35.685	27.755	7.360	11.848	11.479	84.483	0.248	0.130	-0.061
47	46.000	47.000	15.860	23.075	16.640	20.280	7.538	2.902	2.671	20.132	-0.220	-0.143	0.028	47.000	16.900	23.270	17.680	20.280	7.280	3.090	2.997	21.818	0.131	0.142	NaN	47.000	20.215	27.235	31.005	20.345	4.734	12.802	12.528	59.311	0.282	0.199	-0.035	47.000	23.920	28.405	35.815	27.690	7.403	11.916	11.592	85.810	0.113	0.134	0.065
48	47.000	48.000	15.990	21.840	16.575	20.475	8.092	1.485	1.308	10.584	-1.363	-0.205	1.186	48.000	16.900	23.270	17.680	20.150	6.633	3.216	3.142	20.838	0.145	0.126	NaN	48.000	20.085	27.365	31.135	20.280	4.225	13.126	13.091	55.309	0.563	0.145	-0.180	48.000	23.855	28.470	35.945	27.625	7.292	12.119	12.021	87.652	0.429	0.134	-0.069
49	48.000	49.000	15.925	21.710	16.445	20.605	8.286	1.221	1.056	8.750	-0.252	-0.173	0.090	49.000	17.030	22.880	17.745	19.955	7.096	3.011	2.960	21.002	-0.182	0.205	0.410	49.000	20.085	27.430	31.265	20.215	4.277	13.306	13.281	56.805	0.190	0.144	-0.035	49.000	23.855	28.470	36.075	27.625	7.368	12.249	12.137	89.431	0.116	0.130	NaN
50	49.000	50.000	15.860	21.775	16.445	20.735	8.080	1.193	0.944	7.630	-0.112	-0.113	-0.089	50.000	17.030	22.880	17.810	19.890	6.890	3.090	2.990	20.601	0.030	0.079	NaN	50.000	19.955	27.560	31.330	20.215	3.666	13.540	13.504	49.504	0.223	0.055	-0.180	50.000	23.790	28.470	36.140	27.690	6.884	12.375	12.275	84.500	0.138	0.061	-0.065
51	50.000	51.000	16.055	21.580	16.380	20.800	9.165	0.845	0.780	7.149	-0.164	-0.085	0.255	51.000	17.030	22.880	17.745	19.695	7.925	3.264	3.249	25.747	0.259	0.176	NaN	51.000	20.020	27.430	31.135	20.215	5.168	13.251	13.155	67.989	-0.348	-0.164	0.125	51.000	23.790	28.470	36.270	27.690	8.063	12.504	12.193	98.307	-0.082	0.130	NaN
52	51.000	52.000	16.055	21.580	16.445	20.930	8.466	0.758	0.625	5.290	-0.155	-0.078	NaN	52.000	17.095	22.750	17.680	19.500	7.299	3.302	3.283	23.964	0.035	0.180	0.139	52.000	20.020	27.430	31.070	20.215	4.316	13.197	13.166	56.826	0.011	-0.054	NaN	52.000	23.790	28.470	36.530	27.560	7.382	12.772	12.645	93.339	0.452	0.269	NaN
53	52.000	53.000	16.055	21.580	16.445	20.995	8.227	0.703	0.545	4.487	-0.079	-0.054	NaN	53.000	17.160	22.555	17.615	19.305	7.222	3.282	3.267	23.597	-0.016	0.184	0.202	53.000	20.085	27.300	31.005	20.345	4.082	12.947	12.902	52.669	-0.264	-0.125	0.125	53.000	23.855	28.470	36.660	27.560	7.139	12.837	12.757	91.074	0.112	0.130	0.065
54	53.000	54.000	16.055	21.515	16.380	21.060	8.054	0.559	0.412	3.321	-0.133	-0.091	0.053	54.000	17.225	22.425	17.550	19.175	7.088	3.266	3.258	23.090	-0.009	0.123	0.136	54.000	20.085	27.365	30.940	20.410	3.733	12.892	12.880	48.081	-0.022	-0.090	-0.035	54.000	23.790	28.535	36.790	27.495	6.830	13.042	13.015	88.894	0.259	0.135	-0.070
55	54.000	55.000	16.055	21.580	16.380	21.060	7.897	0.613	0.463	3.655	0.050	NaN	-0.055	55.000	17.225	22.555	17.550	18.980	6.825	3.590	3.572	24.378	0.314	0.194	-0.129	55.000	20.085	27.365	30.810	20.410	3.446	12.783	12.767	43.991	-0.113	-0.109	NaN	55.000	23.790	28.470	36.790	27.495	6.563	13.037	13.010	85.387	-0.006	NaN	0.005
56	55.000	56.000	15.925	21.710	16.380	21.060	7.998	0.793	0.585	4.681	0.123	NaN	-0.181	56.000	17.225	22.555	17.550	18.720	7.090	3.849	3.844	27.255	0.273	0.259	NaN	56.000	20.150	27.300	30.745	20.475	3.952	12.603	12.579	49.716	-0.188	-0.090	0.090	56.000	23.790	28.535	36.855	27.495	6.914	13.106	13.063	90.318	0.054	0.065	-0.005
57	56.000	57.000	15.990	21.775	16.380	21.060	8.033	0.814	0.674	5.412	0.088	NaN	-0.026	57.000	17.225	22.620	17.550	18.460	7.164	4.173	4.172	29.892	0.328	0.259	-0.065	57.000	20.215	27.170	30.550	20.540	4.316	12.279	12.243	52.842	-0.336	-0.199	0.125	57.000	23.790	28.470	36.855	27.495	7.139	13.101	13.024	92.984	-0.039	NaN	0.005
58	57.000	58.000	15.925	21.905	16.445	20.995	8.216	1.048	0.866	7.115	0.192	0.089	-0.145	58.000	17.290	22.165	17.550	18.330	7.962	3.844	3.843	30.597	-0.329	0.130	0.458	58.000	20.345	27.040	30.485	20.540	4.852	12.044	11.970	58.085	-0.273	-0.055	0.180	58.000	23.790	28.470	36.855	27.495	7.396	13.101	12.960	95.848	-0.064	NaN	NaN
59	58.000	59.000	16.055	21.710	16.510	20.930	7.788	0.903	0.721	5.619	-0.145	0.089	0.234	59.000	17.355	21.385	17.485	18.070	8.069	3.318	3.317	26.770	-0.525	0.257	0.782	59.000	20.280	27.040	30.420	20.540	4.096	12.044	12.025	49.247	0.054	-0.055	-0.055	59.000	23.790	28.470	36.855	27.625	6.894	13.092	13.053	89.993	0.093	-0.008	NaN
60	59.000	60.000	15.990	21.905	16.510	20.735	7.897	1.280	1.118	8.830	0.397	0.178	-0.205	60.000	17.355	21.450	17.420	17.875	8.345	3.576	3.569	29.786	0.252	0.194	-0.065	60.000	20.345	26.975	30.095	20.735	4.589	11.576	11.534	52.931	-0.491	-0.379	0.090	60.000	23.725	28.665	36.790	27.625	7.106	13.106	13.068	92.866	0.015	-0.065	-0.080
61	60.000	61.000	15.925	21.970	16.575	20.670	7.975	1.453	1.224	9.760	0.106	0.087	-0.087	61.000	17.290	21.775	17.420	17.615	8.142	4.162	4.160	33.868	0.591	0.260	-0.327	61.000	20.345	26.910	29.835	20.865	4.661	11.252	11.158	52.001	-0.376	-0.289	0.035	61.000	23.660	28.665	36.790	27.625	7.000	13.171	13.108	91.750	0.040	NaN	-0.065
62	61.000	62.000	15.860	22.165	16.575	20.540	10.517	1.775	1.688	17.749	0.464	0.119	-0.205	62.000	17.290	21.775	17.420	17.485	11.132	4.292	4.212	46.889	0.052	0.130	NaN	62.000	21.190	25.870	29.835	20.865	9.288	9.989	9.571	88.902	-1.586	NaN	1.252	62.000	23.725	28.665	36.660	27.560	9.748	12.982	12.266	119.568	-0.841	-0.124	0.065
63	62.000	63.000	15.730	22.230	16.640	20.475	7.942	1.977	1.611	12.798	-0.076	0.088	-0.118	63.000	17.225	22.295	17.550	17.225	7.810	5.080	5.080	39.673	0.868	0.268	-0.523	63.000	21.060	26.065	29.835	20.865	5.839	10.200	9.939	58.030	0.367	NaN	-0.211	63.000	23.725	28.665	36.595	27.560	7.037	12.917	12.826	90.254	0.560	-0.065	NaN
64	63.000	64.000	15.730	22.295	16.640	20.345	7.878	2.152	1.803	14.204	0.192	0.118	-0.059	64.000	17.160	22.490	17.550	17.160	7.612	5.344	5.342	40.661	0.262	0.065	-0.199	64.000	20.995	26.325	29.835	20.865	5.614	10.390	10.217	57.359	0.278	NaN	-0.192	64.000	23.725	28.665	36.660	27.495	7.037	12.988	12.903	90.795	0.077	0.071	NaN
65	64.000	65.000	15.730	22.230	16.705	20.280	7.791	2.180	1.749	13.626	-0.054	0.087	0.058	65.000	17.160	22.555	17.550	17.030	7.345	5.539	5.528	40.606	0.186	0.130	-0.065	65.000	21.060	26.455	29.835	20.865	5.253	10.404	10.290	54.050	0.074	NaN	-0.015	65.000	23.920	28.730	36.725	27.560	6.925	12.858	12.819	88.763	-0.084	0.059	0.188
66	65.000	66.000	15.665	22.295	16.705	20.215	7.715	2.326	1.875	14.466	0.126	0.058	-0.087	66.000	17.095	22.750	17.615	16.900	7.151	5.873	5.858	41.895	0.330	0.135	-0.200	66.000	20.865	26.520	29.770	20.930	5.161	10.514	10.390	53.624	0.100	-0.090	-0.200	66.000	24.050	28.665	36.725	27.495	7.192	12.729	12.688	91.247	-0.131	0.006	0.135
67	66.000	67.000	15.470	22.620	16.705	20.215	7.727	2.704	2.149	16.604	0.274	NaN	-0.378	67.000	17.160	22.685	17.550	16.900	7.547	5.798	5.796	43.746	-0.062	-0.004	0.069	67.000	20.670	26.975	29.250	21.125	5.027	10.385	10.328	51.917	-0.063	-0.539	-0.417	67.000	24.050	28.275	36.010	27.755	7.474	11.971	11.681	87.305	-1.006	-0.726	0.017
68	67.000	68.000	15.275	22.880	16.705	20.215	7.509	3.024	2.310	17.344	0.161	NaN	-0.321	68.000	17.160	22.620	17.550	16.705	7.612	5.928	5.926	45.110	0.130	0.195	0.065	68.000	20.475	27.170	29.185	21.125	4.752	10.602	10.558	50.172	0.230	-0.053	-0.271	68.000	23.790	28.535	35.750	27.690	7.157	11.990	11.821	84.610	0.140	-0.255	-0.278
69	68.000	69.000	15.210	22.945	16.640	20.280	7.523	3.024	2.293	17.251	-0.017	-0.088	-0.088	69.000	17.095	22.750	17.615	16.510	7.544	6.262	6.254	47.185	0.328	0.200	-0.135	69.000	20.345	27.300	29.185	21.125	4.611	10.783	10.734	49.492	0.176	NaN	-0.181	69.000	23.790	28.600	35.685	27.755	7.157	11.925	11.758	84.158	-0.063	-0.069	-0.005
70	69.000	70.000	15.210	23.075	16.705	20.345	7.362	3.113	2.295	16.896	0.002	-0.026	-0.114	70.000	17.095	22.750	17.615	16.380	7.476	6.391	6.378	47.683	0.124	0.130	NaN	70.000	20.085	27.430	29.120	21.125	4.189	11.017	10.937	45.812	0.203	-0.053	-0.288	70.000	23.725	28.600	35.750	27.690	6.953	12.059	11.905	82.768	0.146	0.070	-0.065
71	70.000	71.000	15.080	23.335	16.705	20.345	6.973	3.403	2.416	16.849	0.121	NaN	-0.291	71.000	17.095	22.750	17.550	16.185	7.280	6.581	6.569	47.823	0.191	0.190	NaN	71.000	20.020	27.430	29.185	21.125	3.962	11.124	11.053	43.796	0.117	0.054	-0.054	71.000	23.465	28.665	35.750	27.690	6.578	12.324	12.220	80.385	0.315	NaN	-0.264
72	71.000	72.000	15.015	23.400	16.705	20.345	7.483	3.491	2.676	20.022	0.259	NaN	-0.088	72.000	17.095	22.750	17.615	15.925	8.021	6.845	6.845	54.904	0.276	0.264	NaN	72.000	19.955	27.495	29.185	21.125	4.784	11.215	11.100	53.100	0.047	NaN	-0.090	72.000	23.400	28.795	35.945	27.690	7.223	12.594	12.378	89.405	0.158	0.194	-0.076
73	72.000	73.000	14.885	23.530	16.705	20.410	7.143	3.612	2.529	18.066	-0.147	-0.056	-0.178	73.000	17.030	23.010	17.680	15.665	7.415	7.374	7.363	54.595	0.519	0.265	-0.265	73.000	19.955	27.495	28.795	21.320	4.324	10.783	10.688	46.217	-0.413	-0.431	NaN	73.000	23.335	28.795	36.010	27.690	6.763	12.723	12.569	85.007	0.192	0.065	-0.065
74	73.000	74.000	15.015	23.335	16.705	20.345	7.189	3.435	2.465	17.720	-0.064	0.057	0.234	74.000	17.095	22.815	17.680	15.340	7.480	7.498	7.491	56.028	0.128	0.324	0.199	74.000	20.020	27.495	28.795	21.320	4.237	10.730	10.668	45.208	-0.019	NaN	0.053	74.000	23.270	28.795	36.075	27.690	6.606	12.853	12.723	84.052	0.154	0.065	-0.065
75	74.000	75.000	14.950	23.400	16.705	20.345	6.907	3.523	2.359	16.292	-0.106	NaN	-0.089	75.000	17.095	22.750	17.810	15.145	7.215	7.639	7.605	54.870	0.114	0.206	0.065	75.000	20.020	27.495	28.795	21.320	3.828	10.730	10.688	40.919	0.020	NaN	NaN	75.000	23.725	28.600	36.075	27.625	6.769	12.388	12.293	83.211	-0.430	0.005	0.469
76	75.000	76.000	14.885	23.530	16.640	20.345	6.865	3.637	2.451	16.824	0.092	-0.031	-0.145	76.000	17.095	22.880	17.810	15.015	7.150	7.897	7.865	56.235	0.260	0.129	-0.129	76.000	19.955	27.495	28.795	21.320	3.822	10.783	10.711	40.936	0.023	NaN	-0.053	76.000	23.465	28.665	36.205	27.690	6.515	12.777	12.661	82.485	0.369	0.125	-0.264
77	76.000	77.000	14.950	23.465	16.640	20.280	6.804	3.606	2.463	16.761	0.013	0.057	0.088	77.000	17.160	22.750	17.810	14.950	7.150	7.827	7.800	55.770	-0.065	0.065	0.135	77.000	19.890	27.495	28.795	21.320	3.638	10.836	10.764	39.162	0.052	NaN	-0.053	77.000	23.400	28.665	36.270	27.690	6.361	12.907	12.814	81.513	0.153	0.065	-0.065
78	77.000	78.000	14.885	23.725	16.575	20.215	6.805	3.896	2.852	19.410	0.389	0.030	-0.262	78.000	17.160	22.750	17.875	15.080	7.480	7.703	7.690	57.519	-0.110	-0.123	NaN	78.000	19.890	27.495	28.860	21.320	4.049	10.890	10.788	43.678	0.024	0.054	NaN	78.000	23.140	28.665	36.075	27.755	6.432	12.967	12.770	82.134	-0.045	-0.199	-0.259
79	78.000	79.000	14.950	23.790	16.575	19.955	6.476	4.165	3.168	20.512	0.315	0.239	-0.034	79.000	17.290	22.295	17.810	15.080	7.680	7.234	7.232	55.542	-0.458	-0.005	0.463	79.000	19.760	27.560	28.860	21.320	3.737	11.034	10.981	41.033	0.193	NaN	-0.144	79.000	22.880	28.795	36.010	27.755	6.093	13.171	13.085	79.734	0.316	-0.065	-0.269
80	79.000	80.000	15.015	23.725	16.575	19.825	8.775	4.200	3.900	34.223	0.732	0.121	0.084	80.000	17.290	22.490	17.810	15.080	10.265	7.428	7.341	75.357	0.109	NaN	-0.195	80.000	19.760	27.625	28.860	21.255	6.803	11.108	10.912	74.233	-0.069	0.037	-0.037	80.000	22.880	28.730	35.880	27.755	8.722	13.037	12.144	105.921	-0.941	-0.130	0.005
81	80.000	81.000	15.080	23.855	16.575	19.760	6.420	4.359	3.530	22.663	-0.370	0.061	-0.100	81.000	17.355	22.295	17.810	15.210	7.752	7.100	7.100	55.039	-0.241	-0.130	0.199	81.000	19.695	27.625	28.795	21.320	3.737	11.071	11.023	41.190	0.111	-0.090	-0.053	81.000	22.620	28.730	35.555	27.755	5.929	12.972	12.834	76.096	0.690	-0.324	-0.259
82	81.000	82.000	15.145	23.790	16.575	19.825	6.685	4.215	3.522	23.542	-0.009	-0.061	0.083	82.000	17.355	22.360	17.810	15.340	7.957	7.035	7.034	55.964	-0.066	-0.130	-0.065	82.000	19.500	27.820	28.600	21.450	3.730	11.108	11.037	41.168	0.014	-0.234	-0.272	82.000	23.725	28.665	35.490	27.755	7.206	11.800	11.667	84.069	-1.167	-0.065	1.107
83	82.000	83.000	15.210	23.725	16.575	19.890	6.670	4.071	3.431	22.887	-0.090	-0.061	0.083	83.000	17.290	22.295	17.810	15.535	7.952	6.780	6.780	53.911	-0.254	-0.194	0.060	83.000	19.370	28.015	28.405	21.580	3.462	11.092	11.062	38.300	0.025	-0.234	-0.219	83.000	23.725	28.665	35.490	27.755	7.191	11.800	11.682	84.010	0.015	NaN	NaN
84	83.000	84.000	15.145	23.790	16.640	19.825	6.606	4.237	3.524	23.280	0.092	0.084	-0.084	84.000	17.290	22.165	17.810	15.665	8.086	6.521	6.521	52.728	-0.259	-0.130	0.130	84.000	19.175	28.080	28.340	21.580	3.321	11.236	11.195	37.176	0.133	-0.053	-0.197	84.000	23.725	28.665	35.425	27.820	7.255	11.730	11.608	84.213	-0.074	-0.070	NaN
85	84.000	85.000	15.340	23.400	16.640	19.630	6.896	3.988	3.438	23.711	-0.086	0.184	0.432	85.000	17.290	22.100	17.810	15.795	8.081	6.326	6.326	51.123	-0.195	-0.130	0.065	85.000	19.240	28.015	28.340	21.580	3.321	11.145	11.103	36.872	-0.092	NaN	0.091	85.000	23.725	28.665	35.295	27.885	7.177	11.596	11.479	82.388	-0.129	-0.134	NaN
86	85.000	86.000	15.210	23.725	16.705	19.500	8.846	4.482	4.277	37.835	0.839	0.144	-0.350	86.000	17.290	22.035	17.745	15.860	10.801	6.192	6.121	66.117	-0.205	-0.070	0.065	86.000	19.305	28.015	28.340	21.580	6.343	11.092	10.911	69.214	-0.192	NaN	0.053	86.000	23.660	28.730	35.230	27.885	9.576	11.601	10.940	104.767	-0.539	-0.065	-0.070
87	86.000	87.000	15.275	23.465	16.705	19.435	6.637	4.276	3.557	23.609	-0.720	0.061	0.267	87.000	17.290	21.970	17.745	15.925	7.940	6.062	6.060	48.114	-0.061	-0.065	0.065	87.000	19.305	27.950	28.405	21.515	3.096	11.145	11.121	34.434	0.210	0.091	0.038	87.000	23.725	28.665	35.100	27.885	6.936	11.402	11.332	78.598	0.392	-0.130	0.069
88	87.000	88.000	15.210	23.465	16.770	19.240	6.352	4.504	3.542	22.498	-0.015	0.205	-0.023	88.000	17.355	21.840	17.745	15.990	7.672	5.863	5.858	44.946	-0.202	-0.065	0.134	88.000	19.240	27.950	28.405	21.580	2.600	11.161	11.154	29.000	0.033	-0.037	-0.053	88.000	23.725	28.665	34.970	27.885	6.619	11.272	11.253	74.483	-0.080	-0.130	NaN
89	88.000	89.000	15.210	23.465	16.835	19.045	6.228	4.709	3.689	22.976	0.147	0.205	NaN	89.000	17.355	21.775	17.745	16.055	7.607	5.733	5.728	43.577	-0.130	-0.065	0.065	89.000	19.240	27.950	28.405	21.515	2.524	11.199	11.198	28.265	0.044	0.037	NaN	89.000	23.725	28.665	34.905	27.885	6.604	11.207	11.199	73.954	-0.054	-0.065	NaN
90	89.000	NaN	NaN	NaN	NaN	NaN	NaN	NaN	NaN	NaN	NaN	NaN	NaN	NaN	NaN	NaN	NaN	NaN	NaN	NaN	NaN	NaN	NaN	NaN	NaN	90.000	19.240	27.950	28.340	21.515	2.080	11.145	9.100	18.928	-2.098	-0.053	NaN	90.000	23.855	28.535	34.905	27.885	6.721	11.069	10.951	73.600	-0.247	NaN	0.137
91	90.000	NaN	NaN	NaN	NaN	NaN	NaN	NaN	NaN	NaN	NaN	NaN	NaN	NaN	NaN	NaN	NaN	NaN	NaN	NaN	NaN	NaN	NaN	NaN	NaN	91.000	19.110	28.080	28.340	21.515	2.081	11.327	9.431	19.625	0.331	NaN	-0.181	91.000	23.790	28.535	34.905	27.950	6.771	11.130	11.063	74.909	0.111	-0.003	-0.065
92	91.000	NaN	NaN	NaN	NaN	NaN	NaN	NaN	NaN	NaN	NaN	NaN	NaN	NaN	NaN	NaN	NaN	NaN	NaN	NaN	NaN	NaN	NaN	NaN	NaN	92.000	19.110	28.080	28.405	21.515	5.682	11.380	11.379	64.659	1.949	0.053	NaN	92.000	23.920	28.535	34.905	27.950	9.849	11.001	10.682	105.207	-0.381	NaN	0.130
93	92.000	NaN	NaN	NaN	NaN	NaN	NaN	NaN	NaN	NaN	NaN	NaN	NaN	NaN	NaN	NaN	NaN	NaN	NaN	NaN	NaN	NaN	NaN	NaN	NaN	93.000	18.980	28.145	28.210	21.645	2.524	11.289	10.371	26.178	-1.008	-0.234	-0.144	93.000	23.855	28.535	34.905	27.950	7.346	11.065	11.059	81.238	0.377	NaN	-0.065
94	93.000	NaN	NaN	NaN	NaN	NaN	NaN	NaN	NaN	NaN	NaN	NaN	NaN	NaN	NaN	NaN	NaN	NaN	NaN	NaN	NaN	NaN	NaN	NaN	NaN	94.000	19.045	28.145	28.210	21.580	5.577	11.274	11.272	62.868	0.901	0.038	0.053	94.000	23.920	28.600	34.970	27.885	9.787	11.073	10.777	105.473	-0.282	0.069	0.061
95	94.000	NaN	NaN	NaN	NaN	NaN	NaN	NaN	NaN	NaN	NaN	NaN	NaN	NaN	NaN	NaN	NaN	NaN	NaN	NaN	NaN	NaN	NaN	NaN	NaN	95.000	18.980	28.210	28.210	21.645	5.539	11.327	11.326	62.733	0.054	-0.038	-0.091	95.000	23.790	28.665	35.035	27.885	9.706	11.272	10.993	106.702	0.217	0.065	-0.134
96	95.000	NaN	NaN	NaN	NaN	NaN	NaN	NaN	NaN	NaN	NaN	NaN	NaN	NaN	NaN	NaN	NaN	NaN	NaN	NaN	NaN	NaN	NaN	NaN	NaN	96.000	19.045	28.080	28.210	21.645	5.668	11.199	11.194	63.451	-0.132	NaN	0.128	96.000	23.855	28.600	35.165	27.885	9.787	11.333	11.025	107.907	0.032	0.130	0.069
97	96.000	NaN	NaN	NaN	NaN	NaN	NaN	NaN	NaN	NaN	NaN	NaN	NaN	NaN	NaN	NaN	NaN	NaN	NaN	NaN	NaN	NaN	NaN	NaN	NaN	97.000	18.980	28.145	28.275	21.580	1.821	11.380	9.055	16.490	-2.140	0.091	-0.091	97.000	23.855	28.600	35.295	27.820	6.715	11.467	11.345	76.185	0.320	0.134	NaN
98	97.000	NaN	NaN	NaN	NaN	NaN	NaN	NaN	NaN	NaN	NaN	NaN	NaN	NaN	NaN	NaN	NaN	NaN	NaN	NaN	NaN	NaN	NaN	NaN	NaN	98.000	18.980	28.080	28.405	21.515	1.821	11.486	9.653	17.580	0.599	0.144	0.037	98.000	23.855	28.600	35.425	27.820	6.710	11.596	11.490	77.106	0.145	0.130	NaN
99	98.000	NaN	NaN	NaN	NaN	NaN	NaN	NaN	NaN	NaN	NaN	NaN	NaN	NaN	NaN	NaN	NaN	NaN	NaN	NaN	NaN	NaN	NaN	NaN	NaN	99.000	19.045	28.015	28.405	21.515	1.886	11.396	9.578	18.066	-0.075	NaN	0.090	99.000	23.855	28.600	35.685	27.755	6.715	11.860	11.729	78.762	0.239	0.264	NaN
100	99.000	NaN	NaN	NaN	NaN	NaN	NaN	NaN	NaN	NaN	NaN	NaN	NaN	NaN	NaN	NaN	NaN	NaN	NaN	NaN	NaN	NaN	NaN	NaN	NaN	100.000	19.110	28.015	28.405	21.450	5.786	11.380	11.365	65.762	1.786	0.037	0.053	100.000	23.855	28.600	35.815	27.755	9.764	11.990	11.644	113.695	-0.085	0.130	NaN
101	100.000	NaN	NaN	NaN	NaN	NaN	NaN	NaN	NaN	NaN	NaN	NaN	NaN	NaN	NaN	NaN	NaN	NaN	NaN	NaN	NaN	NaN	NaN	NaN	NaN	101.000	19.110	28.015	28.470	21.450	5.786	11.433	11.416	66.058	0.051	0.053	NaN	101.000	23.790	28.665	35.880	27.885	9.682	12.115	11.761	113.872	0.117	0.056	-0.069
102	101.000	NaN	NaN	NaN	NaN	NaN	NaN	NaN	NaN	NaN	NaN	NaN	NaN	NaN	NaN	NaN	NaN	NaN	NaN	NaN	NaN	NaN	NaN	NaN	NaN	102.000	18.980	28.080	28.535	21.255	5.809	11.742	11.699	67.963	0.283	0.166	-0.144	102.000	23.725	28.665	36.140	27.885	9.703	12.439	11.983	116.268	0.222	0.259	-0.065
103	102.000	NaN	NaN	NaN	NaN	NaN	NaN	NaN	NaN	NaN	NaN	NaN	NaN	NaN	NaN	NaN	NaN	NaN	NaN	NaN	NaN	NaN	NaN	NaN	NaN	103.000	19.045	28.080	28.535	21.255	6.042	11.689	11.654	70.414	-0.045	NaN	0.053	103.000	23.725	28.665	36.400	27.885	9.868	12.699	12.200	120.400	0.217	0.260	NaN
104	103.000	NaN	NaN	NaN	NaN	NaN	NaN	NaN	NaN	NaN	NaN	NaN	NaN	NaN	NaN	NaN	NaN	NaN	NaN	NaN	NaN	NaN	NaN	NaN	NaN	104.000	18.980	28.145	28.600	21.255	1.861	11.833	10.850	20.196	-0.804	0.053	-0.091	104.000	23.855	28.600	36.595	27.885	6.695	12.760	12.732	85.248	0.532	0.195	0.133
105	104.000	NaN	NaN	NaN	NaN	NaN	NaN	NaN	NaN	NaN	NaN	NaN	NaN	NaN	NaN	NaN	NaN	NaN	NaN	NaN	NaN	NaN	NaN	NaN	NaN	105.000	18.850	28.340	28.535	21.255	1.710	12.000	10.650	18.210	-0.200	-0.052	-0.220	105.000	23.855	28.600	36.660	27.885	6.695	12.825	12.805	85.729	0.073	0.065	NaN
106	105.000	NaN	NaN	NaN	NaN	NaN	NaN	NaN	NaN	NaN	NaN	NaN	NaN	NaN	NaN	NaN	NaN	NaN	NaN	NaN	NaN	NaN	NaN	NaN	NaN	106.000	18.915	28.275	28.535	21.255	5.809	11.909	11.875	68.986	1.225	NaN	0.091	106.000	23.790	28.665	36.790	27.885	9.890	13.023	12.484	123.471	-0.321	0.130	-0.069
107	106.000	NaN	NaN	NaN	NaN	NaN	NaN	NaN	NaN	NaN	NaN	NaN	NaN	NaN	NaN	NaN	NaN	NaN	NaN	NaN	NaN	NaN	NaN	NaN	NaN	107.000	18.980	28.275	28.535	21.190	1.876	11.895	10.988	20.614	-0.887	0.039	0.052	107.000	23.790	28.600	36.790	27.820	6.631	13.023	13.013	86.291	0.529	0.004	0.004
108	107.000	NaN	NaN	NaN	NaN	NaN	NaN	NaN	NaN	NaN	NaN	NaN	NaN	NaN	NaN	NaN	NaN	NaN	NaN	NaN	NaN	NaN	NaN	NaN	NaN	108.000	18.980	28.275	28.600	21.255	1.955	11.909	11.140	21.784	0.152	0.014	NaN	108.000	23.790	28.665	36.725	27.820	6.696	12.963	12.949	86.710	-0.064	-0.065	-0.004
109	108.000	NaN	NaN	NaN	NaN	NaN	NaN	NaN	NaN	NaN	NaN	NaN	NaN	NaN	NaN	NaN	NaN	NaN	NaN	NaN	NaN	NaN	NaN	NaN	NaN	109.000	18.980	28.275	28.535	21.320	5.944	11.818	11.774	69.979	0.634	-0.091	NaN	109.000	23.790	28.600	36.725	27.820	9.959	12.958	12.353	123.019	-0.596	NaN	0.004
110	109.000	NaN	NaN	NaN	NaN	NaN	NaN	NaN	NaN	NaN	NaN	NaN	NaN	NaN	NaN	NaN	NaN	NaN	NaN	NaN	NaN	NaN	NaN	NaN	NaN	110.000	18.980	28.340	28.535	21.320	5.809	11.857	11.825	68.699	0.051	NaN	-0.038	110.000	23.725	28.600	36.725	27.820	9.814	13.023	12.419	121.883	0.066	NaN	-0.065
111	110.000	NaN	NaN	NaN	NaN	NaN	NaN	NaN	NaN	NaN	NaN	NaN	NaN	NaN	NaN	NaN	NaN	NaN	NaN	NaN	NaN	NaN	NaN	NaN	NaN	111.000	19.045	28.405	28.470	21.385	2.878	11.752	11.525	33.175	-0.300	-0.091	0.013	111.000	23.725	28.665	36.660	27.820	7.345	12.963	12.933	94.991	0.514	-0.065	-0.004
112	111.000	NaN	NaN	NaN	NaN	NaN	NaN	NaN	NaN	NaN	NaN	NaN	NaN	NaN	NaN	NaN	NaN	NaN	NaN	NaN	NaN	NaN	NaN	NaN	NaN	112.000	20.345	27.040	28.340	21.450	3.879	9.755	9.735	37.767	-1.790	-0.144	1.848	112.000	23.855	28.535	36.465	27.820	6.845	12.630	12.628	86.435	-0.305	-0.195	0.137
113	112.000	NaN	NaN	NaN	NaN	NaN	NaN	NaN	NaN	NaN	NaN	NaN	NaN	NaN	NaN	NaN	NaN	NaN	NaN	NaN	NaN	NaN	NaN	NaN	NaN	113.000	20.215	27.105	28.340	21.450	3.701	9.899	9.872	36.538	0.137	NaN	-0.144	113.000	23.790	28.600	36.465	27.885	6.771	12.695	12.695	85.962	0.067	-0.004	-0.069
114	113.000	NaN	NaN	NaN	NaN	NaN	NaN	NaN	NaN	NaN	NaN	NaN	NaN	NaN	NaN	NaN	NaN	NaN	NaN	NaN	NaN	NaN	NaN	NaN	NaN	114.000	20.020	27.300	28.275	21.580	3.668	10.043	10.005	36.703	0.133	-0.127	-0.271	114.000	23.790	28.600	36.465	27.820	6.974	12.699	12.698	88.560	0.003	0.004	NaN
115	114.000	NaN	NaN	NaN	NaN	NaN	NaN	NaN	NaN	NaN	NaN	NaN	NaN	NaN	NaN	NaN	NaN	NaN	NaN	NaN	NaN	NaN	NaN	NaN	NaN	115.000	19.890	27.430	28.210	21.580	7.088	10.171	10.097	71.563	0.092	-0.053	-0.181	115.000	23.790	28.665	36.530	27.820	9.814	12.768	12.200	119.728	-0.498	0.065	-0.004
116	115.000	NaN	NaN	NaN	NaN	NaN	NaN	NaN	NaN	NaN	NaN	NaN	NaN	NaN	NaN	NaN	NaN	NaN	NaN	NaN	NaN	NaN	NaN	NaN	NaN	116.000	19.890	27.495	28.210	21.580	7.185	10.208	10.154	72.953	0.057	NaN	-0.038	116.000	23.725	28.665	36.595	27.820	9.898	12.898	12.306	121.811	0.107	0.065	-0.065
117	116.000	NaN	NaN	NaN	NaN	NaN	NaN	NaN	NaN	NaN	NaN	NaN	NaN	NaN	NaN	NaN	NaN	NaN	NaN	NaN	NaN	NaN	NaN	NaN	NaN	117.000	19.760	27.560	28.340	21.515	6.684	10.496	10.447	69.827	0.294	0.144	-0.144	117.000	23.790	28.600	36.725	27.755	9.685	12.963	12.443	120.510	0.136	0.134	0.069
118	117.000	NaN	NaN	NaN	NaN	NaN	NaN	NaN	NaN	NaN	NaN	NaN	NaN	NaN	NaN	NaN	NaN	NaN	NaN	NaN	NaN	NaN	NaN	NaN	NaN	118.000	20.800	26.520	28.275	21.580	8.334	8.960	8.871	73.938	-1.576	-0.090	1.441	118.000	23.660	28.665	36.725	27.755	9.707	13.097	12.564	121.967	0.121	NaN	-0.134
119	118.000	NaN	NaN	NaN	NaN	NaN	NaN	NaN	NaN	NaN	NaN	NaN	NaN	NaN	NaN	NaN	NaN	NaN	NaN	NaN	NaN	NaN	NaN	NaN	NaN	119.000	20.410	26.845	28.210	21.580	7.779	9.411	9.321	72.501	0.449	-0.054	-0.505	119.000	23.790	28.600	36.725	27.820	9.791	12.958	12.382	121.236	-0.182	-0.004	0.134
120	119.000	NaN	NaN	NaN	NaN	NaN	NaN	NaN	NaN	NaN	NaN	NaN	NaN	NaN	NaN	NaN	NaN	NaN	NaN	NaN	NaN	NaN	NaN	NaN	NaN	120.000	20.670	26.585	28.210	21.645	8.098	9.014	8.899	72.062	-0.422	-0.036	0.360	120.000	23.790	28.600	36.790	27.820	9.730	13.023	12.434	120.987	0.052	0.065	NaN
121	120.000	NaN	NaN	NaN	NaN	NaN	NaN	NaN	NaN	NaN	NaN	NaN	NaN	NaN	NaN	NaN	NaN	NaN	NaN	NaN	NaN	NaN	NaN	NaN	NaN	121.000	20.735	26.585	28.275	21.580	8.238	9.050	8.949	73.722	0.050	0.090	0.054	121.000	23.790	28.600	36.855	27.820	9.814	13.088	12.480	122.479	0.046	0.065	NaN
[truncated: 36 more columns]
