# Supplementary material for: Filopodyan: An open-source pipeline for the analysis of filopodia
Source: J Cell Biol. 2017 Oct 2;216(10):3405–22. doi: 10.1083/jcb.201705113 (PMC5626553; doi:10.1083/jcb.201705113)
Supplement: Data tables (ZIP file) [file JCB_201705113_DataS1.zip › Data Tables/Fig3-4_Control-dataset/CTRL_RENYI2-6_ED4_v20170201/s11_NeonCyto_GC4x_2_tif Filopodia.txt]

dT	T (0)	dT (0)	Base Mean (0)	Base Local Background (0)	Body Mean (0)	Proj Mean (0)	Tip Mean (0)	Tip Th Mean (0)	Tip Local Background (0)	Length (0)	dL (0)	DCTM (0)	DCBM (0)	T (1)	dT (1)	Base Mean (1)	Base Local Background (1)	Body Mean (1)	Proj Mean (1)	Tip Mean (1)	Tip Th Mean (1)	Tip Local Background (1)	Length (1)	dL (1)	DCTM (1)	DCBM (1)	T (2)	dT (2)	Base Mean (2)	Base Local Background (2)	Body Mean (2)	Proj Mean (2)	Tip Mean (2)	Tip Th Mean (2)	Tip Local Background (2)	Length (2)	dL (2)	DCTM (2)	DCBM (2)	T (3)	dT (3)	Base Mean (3)	Base Local Background (3)	Body Mean (3)	Proj Mean (3)	Tip Mean (3)	Tip Th Mean (3)	Tip Local Background (3)	Length (3)
0.000	1.000	0.000	359.667	251.659	965.813	280.670	204.679	235.467	137.396	5.714	0.000	NaN	NaN	1.000	0.000	448.179	608.651	965.813	271.379	199.250	222.700	228.027	5.275	0.000	NaN	NaN	1.000	0.000	606.323	187.081	965.813	308.052	212.643	237.889	191.578	5.877	0.000	NaN	NaN	1.000	0.000	375.500	176.894	965.813	244.455	201.679	226.571	172.503	3.923
1.000	2.000	1.000	370.464	268.469	933.197	272.480	188.767	223.933	144.530	5.714	0.000	-0.127	-0.078	2.000	1.000	384.552	239.946	933.197	246.865	189.714	221.071	139.807	5.061	-0.214	0.000	0.247	2.000	1.000	642.114	377.115	933.197	305.630	201.750	236.812	132.342	6.355	0.479	0.183	-0.225	2.000	1.000	344.742	213.953	933.197	238.420	191.033	213.474	128.013	3.961
2.000	3.000	2.000	359.172	245.647	941.767	277.977	191.750	222.667	136.466	5.611	-0.103	-0.063	-0.016	3.000	2.000	444.533	279.233	941.767	267.170	204.567	243.000	133.899	5.337	0.276	0.000	-0.189	3.000	2.000	629.706	340.878	941.767	299.149	199.414	235.692	133.642	6.539	0.184	0.092	-0.050	3.000	2.000	349.000	213.704	941.767	240.268	190.222	207.056	125.846	4.202
3.000	4.000	3.000	403.677	247.266	938.260	281.823	188.893	224.538	134.414	5.711	0.100	0.017	0.000	4.000	3.000	436.655	228.783	938.260	267.992	210.607	233.000	137.830	5.153	-0.184	0.000	0.104	4.000	3.000	592.406	323.662	938.260	295.327	194.654	218.471	132.946	6.612	0.073	0.183	0.000	4.000	3.000	379.600	243.698	938.260	251.900	197.714	223.312	126.801	4.868
4.000	5.000	4.000	425.000	252.571	930.737	281.869	197.867	248.500	131.925	5.684	-0.027	0.018	0.000	5.000	4.000	443.429	234.756	930.737	261.805	183.357	225.846	136.479	4.977	-0.176	0.061	0.184	5.000	4.000	649.677	338.440	930.737	294.936	200.481	214.826	128.463	6.964	0.352	0.193	-0.051	5.000	4.000	404.767	242.214	930.737	260.986	193.259	226.636	126.243	5.239
5.000	6.000	5.000	370.581	239.962	929.475	275.703	176.929	209.100	128.124	5.673	-0.011	0.143	0.143	6.000	5.000	444.464	230.694	929.475	271.588	206.778	248.750	137.711	4.793	-0.184	-0.062	0.103	6.000	5.000	622.250	349.205	929.475	289.720	204.500	233.611	126.211	7.221	0.257	0.275	-0.041	6.000	5.000	338.146	214.756	929.475	236.492	191.633	222.083	130.159	5.266
6.000	7.000	6.000	413.241	263.433	933.856	285.257	191.036	220.267	127.945	5.792	0.119	0.099	-0.062	7.000	6.000	422.556	210.417	933.856	261.406	186.393	223.500	135.878	4.403	-0.390	0.062	0.473	7.000	6.000	632.276	364.410	933.856	293.711	207.793	244.286	129.340	7.404	0.184	0.183	-0.050	7.000	6.000	329.619	210.808	933.856	241.122	197.600	243.111	125.722	5.572
7.000	8.000	7.000	400.091	276.640	928.691	288.792	190.500	219.944	130.483	5.784	-0.008	0.018	0.161	8.000	7.000	419.115	209.588	928.691	259.126	194.036	228.278	134.152	4.089	-0.314	0.000	0.267	8.000	7.000	603.821	341.241	928.691	281.959	191.964	228.800	128.831	7.615	0.211	0.225	0.050	8.000	7.000	330.829	204.626	928.691	239.656	194.733	219.714	126.884	5.786
8.000	9.000	8.000	420.393	285.375	934.862	297.536	184.750	212.471	129.725	5.746	-0.038	0.062	0.000	9.000	8.000	424.767	251.845	934.862	265.429	205.400	248.231	140.284	4.200	0.111	-0.061	-0.083	9.000	8.000	587.533	345.415	934.862	286.394	202.536	237.929	130.007	7.753	0.138	0.092	-0.042	9.000	8.000	390.893	249.532	934.862	252.618	211.500	241.467	130.362	6.149
9.000	10.000	9.000	408.857	280.824	934.314	295.266	180.321	215.083	138.727	5.681	-0.065	-0.043	0.000	10.000	9.000	455.036	265.036	934.314	265.795	201.333	232.882	137.872	4.330	0.130	0.000	-0.123	10.000	9.000	545.143	331.469	934.314	285.625	184.786	211.588	129.114	8.002	0.249	0.226	0.000	10.000	9.000	390.885	247.147	934.314	252.758	205.900	243.231	129.300	6.493
10.000	11.000	10.000	419.733	272.068	927.443	307.644	181.621	221.000	137.182	5.635	-0.046	-0.018	0.018	11.000	10.000	453.333	242.398	927.443	277.885	198.857	244.091	138.068	4.376	0.046	0.062	0.000	11.000	10.000	518.839	295.880	927.443	283.754	190.259	220.818	127.255	8.113	0.111	0.141	0.084	11.000	10.000	368.923	251.896	927.443	251.702	205.769	238.000	132.812	6.653
11.000	12.000	11.000	428.750	280.459	931.814	295.773	175.000	200.714	129.782	5.773	0.138	0.101	-0.020	12.000	11.000	462.600	244.953	931.814	274.976	199.929	235.312	138.834	4.395	0.019	0.000	-0.042	12.000	11.000	493.400	274.978	931.814	275.945	197.240	221.125	129.917	8.132	0.019	0.141	0.092	12.000	11.000	349.630	233.798	931.814	250.977	187.692	210.923	128.905	6.951
12.000	13.000	12.000	424.828	274.649	933.065	309.362	177.400	201.059	133.048	5.819	0.046	0.020	0.000	13.000	12.000	401.667	238.454	933.065	261.363	192.143	233.067	139.637	4.173	-0.222	0.000	0.206	13.000	12.000	495.967	293.826	933.065	275.448	197.828	227.278	125.189	8.408	0.276	0.275	0.007	13.000	12.000	373.462	218.047	933.065	250.428	195.538	220.385	129.151	6.951
13.000	14.000	13.000	430.357	268.680	936.092	312.040	183.929	201.471	132.449	5.792	-0.027	0.062	0.082	14.000	13.000	453.500	245.845	936.092	267.539	190.143	231.700	137.116	4.303	0.130	0.000	-0.124	14.000	13.000	464.179	287.146	936.092	272.781	214.926	261.067	128.750	8.546	0.138	0.183	0.042	14.000	13.000	381.370	234.614	936.092	246.587	188.192	205.467	123.255	7.322
14.000	15.000	14.000	439.033	267.513	935.821	327.151	181.429	202.438	131.510	5.746	-0.046	0.062	0.081	15.000	14.000	472.448	230.076	935.821	276.837	201.714	243.333	137.648	4.211	-0.092	0.000	0.081	15.000	14.000	483.367	303.097	935.821	276.316	213.560	261.100	139.007	8.775	0.230	0.050	-0.183	15.000	14.000	375.103	242.700	935.821	242.819	189.458	212.556	126.286	7.563
15.000	16.000	15.000	394.586	251.400	938.318	332.916	186.393	217.667	127.020	5.654	-0.092	0.125	0.268	16.000	15.000	457.759	236.922	938.318	275.315	194.536	235.143	140.069	4.138	-0.073	0.000	0.080	16.000	15.000	501.714	299.244	938.318	276.251	213.037	227.125	133.628	8.959	0.184	0.092	-0.042	16.000	15.000	362.172	242.472	938.318	241.049	187.692	202.389	126.973	7.888
16.000	17.000	16.000	409.545	259.566	939.598	335.968	174.786	197.412	134.597	5.616	-0.038	-0.062	0.000	17.000	16.000	451.276	243.315	939.598	272.094	202.967	234.529	139.765	3.943	-0.195	-0.062	0.125	17.000	16.000	499.933	309.732	939.598	269.520	220.519	260.714	133.400	9.227	0.268	0.141	-0.141	17.000	16.000	370.923	243.274	939.598	244.532	203.667	230.455	131.456	8.007
17.000	18.000	17.000	382.226	254.675	939.863	342.819	183.630	201.450	132.747	5.459	-0.157	-0.081	0.062	18.000	17.000	399.821	224.223	939.863	276.311	203.893	251.083	135.747	3.748	-0.195	0.062	0.248	18.000	17.000	477.167	292.511	939.863	262.144	204.407	221.227	134.444	9.392	0.165	0.177	0.000	18.000	17.000	398.259	263.927	939.863	248.373	183.261	198.533	129.750	8.324
18.000	19.000	18.000	380.938	255.671	950.202	350.261	186.714	221.583	133.156	5.497	0.038	0.000	0.000	19.000	18.000	418.433	239.200	950.202	272.520	210.321	250.000	142.233	3.775	0.027	0.000	-0.021	19.000	18.000	484.935	301.211	950.202	267.947	210.407	235.214	130.358	9.695	0.303	0.183	-0.092	19.000	18.000	390.333	237.720	950.202	245.321	196.786	224.364	123.176	8.630
19.000	20.000	19.000	412.966	257.866	948.148	356.236	186.500	219.800	131.107	5.394	-0.103	0.019	0.062	20.000	19.000	460.724	278.860	948.148	275.414	205.464	231.167	139.393	3.978	0.203	0.000	-0.227	20.000	19.000	484.903	289.394	948.148	264.255	210.679	239.286	130.122	9.871	0.176	0.141	0.000	20.000	19.000	408.645	260.759	948.148	244.828	204.292	230.538	127.936	9.009
20.000	21.000	20.000	350.926	209.944	935.418	250.146	187.111	208.118	138.268	3.007	-2.387	-0.023	2.167	21.000	20.000	433.533	245.977	935.418	274.435	201.929	237.188	138.821	3.978	0.000	0.000	0.000	21.000	20.000	477.929	290.133	935.418	265.552	198.840	225.000	134.253	9.898	0.027	0.141	0.049	21.000	20.000	409.966	250.141	935.418	250.187	204.769	224.133	128.814	9.250
21.000	22.000	21.000	360.200	202.315	936.127	252.797	187.833	219.250	132.299	2.987	-0.019	0.000	0.000	22.000	21.000	433.133	233.307	936.127	274.975	222.367	253.611	137.878	3.867	-0.111	0.000	0.122	22.000	21.000	480.586	277.154	936.127	259.872	194.462	204.160	125.385	10.081	0.184	0.226	0.043	22.000	21.000	422.679	255.179	936.127	245.761	207.923	236.000	128.660	9.464
22.000	23.000	22.000	356.071	214.815	933.349	253.376	191.786	218.400	131.614	2.987	0.000	0.023	0.023	23.000	22.000	461.161	250.516	933.349	275.737	219.613	264.375	142.415	3.856	-0.011	0.000	0.061	23.000	22.000	471.065	281.948	933.349	262.427	185.962	204.222	127.669	10.284	0.203	0.141	0.000	23.000	22.000	413.000	248.951	933.349	246.434	205.963	232.462	131.047	9.832
23.000	24.000	23.000	368.229	210.396	929.746	258.920	196.185	212.238	130.993	3.247	0.260	0.061	-0.145	24.000	23.000	464.241	276.783	929.746	284.008	215.036	247.750	144.713	3.894	0.038	0.000	-0.061	24.000	23.000	523.788	312.538	929.746	266.633	178.333	204.333	130.567	10.644	0.360	0.099	-0.226	24.000	23.000	385.667	222.114	929.746	249.132	208.889	225.600	132.274	9.713
24.000	25.000	24.000	333.690	221.753	927.303	243.971	191.724	230.917	126.288	3.247	0.000	0.106	0.045	25.000	24.000	407.655	256.150	927.303	278.057	218.393	250.867	142.444	3.626	-0.268	0.000	0.289	25.000	24.000	505.794	320.824	927.303	268.960	196.542	208.773	126.945	10.874	0.230	0.092	-0.141	25.000	24.000	397.267	235.989	927.303	245.207	201.481	234.727	133.368	9.862
25.000	26.000	25.000	318.250	219.567	926.823	240.834	193.107	222.250	132.555	3.358	0.111	0.000	-0.061	26.000	25.000	407.793	267.828	926.823	289.559	212.286	227.040	144.312	3.813	0.187	0.000	-0.167	26.000	25.000	479.081	291.010	926.823	268.169	184.625	205.923	131.890	10.931	0.057	0.059	0.092	26.000	25.000	373.966	237.802	926.823	246.692	190.077	206.182	129.378	10.011
26.000	27.000	26.000	303.385	211.967	959.502	238.953	190.778	226.889	135.333	3.240	-0.119	-0.019	0.019	27.000	26.000	444.750	254.631	959.502	294.745	230.500	270.875	142.938	4.047	0.233	0.000	-0.250	27.000	26.000	527.515	304.500	959.502	263.106	181.808	206.600	128.987	10.996	0.065	0.050	-0.041	27.000	26.000	363.500	230.635	959.502	241.007	195.154	220.000	127.419	10.187
27.000	28.000	27.000	291.739	207.372	955.504	239.420	193.680	222.571	130.986	3.259	0.019	0.062	0.000	28.000	27.000	454.300	240.125	955.504	299.777	230.100	274.706	147.252	3.936	-0.111	0.000	0.080	28.000	27.000	535.794	311.578	955.504	268.745	188.423	219.500	124.431	11.348	0.352	0.203	-0.091	28.000	27.000	379.871	230.505	955.504	243.094	197.333	226.444	128.055	10.466
28.000	29.000	28.000	283.522	203.500	926.776	235.711	183.179	216.077	126.611	3.343	0.084	0.081	0.018	29.000	28.000	365.871	214.509	926.776	272.254	234.821	282.125	144.130	3.129	-0.807	0.063	0.866	29.000	28.000	492.120	266.877	926.776	250.364	183.792	196.920	123.407	11.559	0.211	0.325	0.445	29.000	28.000	364.321	233.874	926.776	242.198	209.192	236.444	130.860	10.661
29.000	30.000	29.000	319.909	244.025	959.232	232.281	181.000	198.722	128.595	3.630	0.287	0.000	-0.330	30.000	29.000	334.484	215.248	959.232	262.949	236.031	300.143	145.553	3.091	-0.038	0.000	0.062	30.000	29.000	400.385	242.968	959.232	240.596	188.667	196.522	123.766	11.045	-0.513	0.286	0.364	30.000	29.000	371.194	239.575	959.232	235.008	202.423	216.278	132.273	10.967
30.000	31.000	30.000	335.240	267.791	965.524	231.390	173.222	206.900	126.836	3.936	0.306	0.063	-0.189	31.000	30.000	387.483	209.333	965.524	291.549	254.133	332.727	154.472	2.907	-0.184	-0.124	0.000	31.000	30.000	418.655	253.784	965.524	241.831	170.692	199.727	122.513	11.551	0.506	0.325	-0.171	31.000	30.000	374.214	239.393	965.524	236.296	195.714	221.571	128.221	10.997
31.000	32.000	31.000	375.367	315.627	966.474	244.824	180.346	206.154	129.083	4.398	0.463	0.000	-0.331	32.000	31.000	414.593	228.271	966.474	299.555	207.138	239.158	153.490	2.926	0.019	0.062	0.000	32.000	31.000	466.967	274.680	966.474	240.758	186.962	200.857	124.740	12.022	0.471	0.142	-0.182	32.000	31.000	359.115	229.772	966.474	235.906	191.481	226.875	136.322	11.185
32.000	33.000	32.000	356.207	291.284	964.148	237.224	190.308	211.929	129.041	4.287	-0.111	0.016	0.094	33.000	32.000	420.074	231.247	964.148	293.675	205.536	232.500	146.014	2.880	-0.046	0.000	0.062	33.000	32.000	465.242	267.385	964.148	240.929	186.667	207.900	133.986	12.022	0.000	0.051	0.011	33.000	32.000	365.857	243.198	964.148	232.020	199.750	216.533	135.299	11.254
33.000	34.000	33.000	392.690	330.895	966.265	248.606	191.778	209.105	130.473	4.528	0.241	0.000	-0.205	34.000	33.000	438.577	237.758	966.265	301.077	217.429	241.619	142.572	2.750	-0.130	0.000	0.080	34.000	33.000	399.036	234.722	966.265	233.361	197.077	211.600	127.788	11.673	-0.349	0.103	0.404	34.000	33.000	369.483	256.037	966.265	232.575	189.269	210.308	127.368	11.625
34.000	35.000	34.000	351.308	353.038	971.607	243.780	188.185	217.500	129.828	4.620	0.092	0.017	-0.143	35.000	34.000	457.037	273.374	971.607	306.940	216.571	245.389	142.951	2.991	0.241	0.081	-0.125	35.000	34.000	360.893	223.218	971.607	229.785	184.038	199.944	129.408	11.592	-0.081	0.119	0.273	35.000	34.000	342.679	228.556	971.607	230.240	196.333	213.000	131.026	11.479
35.000	36.000	35.000	361.042	341.348	967.369	243.962	190.931	213.737	128.116	4.712	0.092	0.000	-0.063	36.000	35.000	399.630	243.941	967.369	289.228	217.516	256.000	139.507	2.999	0.008	0.125	0.125	36.000	35.000	367.458	235.739	967.369	230.895	185.042	187.360	124.358	11.825	0.233	0.212	0.000	36.000	35.000	351.172	209.105	967.369	227.685	200.692	222.727	129.310	11.395
36.000	37.000	36.000	346.917	336.944	962.960	250.904	224.100	285.643	128.411	4.842	0.130	0.000	-0.063	37.000	36.000	414.483	272.214	962.960	297.723	223.871	260.895	145.125	3.351	0.352	0.062	-0.205	37.000	36.000	372.393	212.694	962.960	230.448	191.615	219.600	126.456	11.928	0.103	0.181	0.128	37.000	36.000	372.036	226.939	962.960	223.823	197.846	219.917	129.676	11.606
37.000	38.000	37.000	373.931	339.739	962.929	260.476	233.062	282.368	139.625	4.999	0.157	-0.063	-0.205	38.000	37.000	440.259	259.585	962.929	313.043	229.286	273.857	151.175	3.538	0.187	0.000	-0.238	38.000	37.000	444.152	256.660	962.929	241.929	179.792	199.182	129.871	12.464	0.536	0.069	-0.347	38.000	37.000	369.481	229.045	962.929	218.779	184.233	199.632	133.359	11.678
38.000	39.000	38.000	373.030	293.839	953.062	266.619	225.533	275.733	155.951	4.861	-0.138	-0.126	0.017	39.000	38.000	401.419	244.568	953.062	319.711	208.786	259.364	157.771	3.351	-0.187	-0.063	0.189	39.000	38.000	452.312	262.244	953.062	245.454	178.038	197.600	125.947	12.751	0.287	0.107	-0.053	39.000	38.000	354.414	220.793	953.062	222.174	187.667	199.222	129.497	11.743
39.000	40.000	39.000	366.171	302.545	934.483	274.341	231.571	281.133	156.071	4.685	-0.176	-0.142	0.063	40.000	39.000	485.000	280.034	934.483	351.397	225.967	271.353	155.869	3.741	0.390	-0.126	-0.520	40.000	39.000	443.588	262.970	934.483	244.776	182.846	208.182	129.725	12.908	0.157	0.091	-0.128	40.000	39.000	346.333	217.460	934.483	224.097	193.167	204.778	129.796	11.736
40.000	41.000	40.000	306.581	268.536	927.781	267.901	229.133	288.733	150.894	4.066	-0.620	-0.126	0.410	41.000	40.000	455.484	260.914	927.781	296.248	222.607	256.812	159.377	2.842	-0.899	-0.081	0.744	41.000	40.000	462.088	265.123	927.781	243.244	181.808	200.000	133.772	12.954	0.046	0.000	-0.053	41.000	40.000	362.963	221.659	927.781	224.303	197.893	215.235	134.033	11.774
41.000	42.000	41.000	315.719	257.322	944.520	264.144	208.571	250.800	143.587	3.798	-0.268	-0.014	0.154	42.000	41.000	457.630	274.057	944.520	290.730	212.857	236.588	145.932	3.037	0.195	0.062	-0.144	42.000	41.000	470.121	265.273	944.520	244.354	177.654	195.077	131.564	13.095	0.141	0.089	0.000	42.000	41.000	379.321	228.279	944.520	225.704	192.308	210.867	128.228	11.942
42.000	43.000	42.000	308.000	276.742	955.929	271.188	211.467	258.600	142.951	3.668	-0.130	-0.063	0.048	43.000	42.000	426.815	251.840	955.929	295.465	230.214	308.222	136.347	3.037	0.000	0.205	0.160	43.000	42.000	505.000	284.874	955.929	250.274	182.417	209.111	123.903	13.520	0.425	0.162	-0.217	43.000	42.000	351.500	221.505	955.929	226.287	180.760	222.750	131.838	11.977
43.000	44.000	43.000	322.643	277.118	958.851	287.010	219.964	265.077	136.447	3.752	0.084	0.063	0.014	44.000	43.000	423.483	249.571	958.851	300.185	221.857	260.167	143.186	3.186	0.149	0.126	0.000	44.000	43.000	500.697	286.240	958.851	246.621	174.962	198.750	123.919	13.853	0.333	0.288	0.000	44.000	43.000	362.333	226.375	958.851	225.576	177.538	210.429	128.510	12.198
44.000	45.000	44.000	335.071	288.672	958.463	293.185	225.179	257.300	150.441	3.530	-0.222	-0.063	0.127	45.000	44.000	451.467	252.415	958.463	304.675	237.133	281.312	136.528	3.427	0.241	0.205	0.000	45.000	44.000	433.111	237.474	958.463	227.673	178.885	200.364	125.719	13.236	-0.617	0.110	0.608	45.000	44.000	384.179	219.979	958.463	226.328	170.160	188.909	131.260	12.244
45.000	46.000	45.000	341.367	306.827	960.455	290.396	219.767	264.200	152.808	3.530	0.000	-0.063	0.000	46.000	45.000	427.966	256.054	960.455	316.119	241.036	280.812	145.683	3.381	-0.046	0.126	0.142	46.000	45.000	454.406	259.910	960.455	228.124	179.458	196.200	125.734	13.715	0.479	0.145	-0.269	46.000	45.000	384.143	227.081	960.455	226.684	188.889	219.600	125.338	12.367
46.000	47.000	46.000	326.265	322.727	957.461	292.917	216.179	259.857	162.641	3.408	-0.122	-0.143	0.028	47.000	46.000	422.875	273.596	957.461	311.174	241.903	273.368	143.895	3.611	0.230	0.142	0.000	47.000	46.000	471.633	261.663	957.461	226.163	176.458	197.231	122.538	13.937	0.222	0.199	-0.035	47.000	46.000	354.679	224.731	957.461	226.313	185.077	197.611	128.845	12.477
47.000	48.000	47.000	293.100	204.043	947.233	263.358	208.800	244.250	167.826	1.851	-1.557	-0.205	1.186	48.000	47.000	442.375	262.184	947.233	315.470	223.357	257.867	143.873	3.779	0.168	0.126	0.000	48.000	47.000	489.265	269.990	947.233	229.925	179.091	210.750	125.623	14.343	0.406	0.145	-0.180	48.000	47.000	361.519	229.279	947.233	223.424	181.000	196.933	130.407	12.634
48.000	49.000	48.000	319.483	200.340	944.014	263.289	201.750	233.412	162.887	1.591	-0.260	-0.173	0.090	49.000	48.000	392.276	229.718	944.014	301.074	224.571	252.684	134.063	3.473	-0.306	0.205	0.410	49.000	48.000	485.393	280.558	944.014	224.857	171.077	205.200	124.047	14.415	0.073	0.144	-0.035	49.000	48.000	348.000	218.558	944.014	221.350	178.654	198.538	124.838	12.837
49.000	50.000	49.000	346.433	209.766	946.722	272.135	215.567	244.938	158.972	1.591	0.000	-0.113	-0.089	50.000	49.000	409.148	220.436	946.722	314.216	236.667	294.818	138.283	3.538	0.065	0.079	0.000	50.000	49.000	531.267	290.663	946.722	230.088	177.160	185.238	126.000	14.737	0.322	0.055	-0.180	50.000	49.000	346.286	220.478	946.722	221.899	189.833	212.400	131.207	12.894
50.000	51.000	50.000	348.633	199.131	930.919	253.423	205.742	238.176	159.027	1.147	-0.444	-0.085	0.255	51.000	50.000	443.097	223.030	930.919	332.686	215.806	251.200	140.717	3.779	0.241	0.176	0.000	51.000	50.000	465.643	262.296	930.919	229.657	177.200	190.556	140.370	14.312	-0.425	-0.164	0.125	51.000	50.000	324.640	213.326	930.919	221.134	183.231	205.100	127.416	13.024
51.000	52.000	51.000	360.516	200.402	942.023	262.410	215.893	248.812	165.312	1.036	-0.111	-0.078	0.000	52.000	51.000	457.517	226.620	942.023	337.762	237.000	293.857	136.745	3.736	-0.043	0.180	0.139	52.000	51.000	480.100	261.883	942.023	233.979	180.000	198.538	134.939	14.293	-0.019	-0.054	0.000	52.000	51.000	325.640	209.464	942.023	220.277	180.125	192.263	126.510	13.292
52.000	53.000	52.000	373.310	209.021	942.064	269.873	222.069	267.067	168.659	0.925	-0.111	-0.054	0.000	53.000	52.000	425.667	226.427	942.064	334.140	242.633	289.471	137.612	3.671	-0.065	0.184	0.202	53.000	52.000	447.846	248.515	942.064	234.043	177.625	200.400	137.755	13.926	-0.368	-0.125	0.125	53.000	52.000	348.370	208.419	942.064	222.237	186.840	199.944	126.487	13.368
53.000	54.000	53.000	354.938	208.466	940.045	271.833	244.133	301.583	173.117	0.833	-0.092	-0.091	0.053	54.000	53.000	384.519	220.636	940.045	327.358	224.333	256.118	144.667	3.636	-0.035	0.123	0.136	54.000	53.000	462.875	256.444	940.045	233.333	173.115	183.875	132.007	14.056	0.130	-0.090	-0.035	54.000	53.000	359.935	220.266	940.045	220.276	180.808	205.300	127.527	13.636
54.000	55.000	54.000	355.393	226.178	944.736	259.463	224.862	268.857	174.674	0.833	0.000	0.000	-0.055	55.000	54.000	418.556	226.495	944.736	334.772	207.000	229.294	137.135	3.961	0.325	0.194	-0.129	55.000	54.000	442.692	264.034	944.736	232.510	178.920	191.429	137.117	13.826	-0.230	-0.109	0.000	55.000	54.000	351.500	221.058	944.736	220.345	188.231	211.615	131.797	13.590
55.000	56.000	55.000	362.706	222.149	944.323	268.556	215.724	256.077	169.029	1.082	0.249	0.000	-0.181	56.000	55.000	414.667	229.969	944.323	336.691	201.571	227.438	131.493	4.202	0.241	0.259	0.000	56.000	55.000	449.538	250.360	944.323	233.386	185.962	206.556	131.054	13.688	-0.138	-0.090	0.090	56.000	55.000	343.448	215.811	944.323	217.772	190.667	201.222	132.600	13.636
56.000	57.000	56.000	365.147	228.758	942.849	260.870	209.867	246.500	168.345	1.212	0.130	0.000	-0.026	57.000	56.000	406.704	234.615	942.849	332.218	194.222	216.875	129.061	4.527	0.325	0.259	-0.065	57.000	56.000	427.786	246.308	942.849	239.002	176.963	196.647	140.898	13.431	-0.257	-0.199	0.125	57.000	56.000	348.786	218.976	942.849	222.201	185.462	207.800	132.782	13.763
57.000	58.000	57.000	352.781	233.095	936.415	255.646	204.750	248.889	165.424	1.304	0.092	0.089	-0.145	58.000	57.000	404.759	214.755	936.415	322.335	207.967	225.524	129.093	4.240	-0.287	0.130	0.458	58.000	57.000	436.935	223.957	936.415	240.264	175.467	197.056	135.884	13.285	-0.146	-0.055	0.180	58.000	57.000	370.800	215.000	936.415	221.756	177.500	192.176	134.416	13.755
58.000	59.000	58.000	340.370	206.869	928.560	246.105	212.897	238.667	162.090	1.185	-0.119	0.089	0.234	59.000	58.000	463.161	215.319	928.560	285.938	210.032	236.000	128.481	3.747	-0.493	0.257	0.782	59.000	58.000	441.533	257.775	928.560	238.899	177.958	198.000	135.130	13.258	-0.027	-0.055	-0.055	59.000	58.000	339.556	224.151	928.560	222.454	182.583	198.429	136.558	13.636
59.000	60.000	59.000	339.821	238.935	920.807	244.797	196.929	223.118	158.717	1.591	0.406	0.178	-0.205	60.000	59.000	443.310	223.434	920.807	288.599	225.071	267.250	135.102	3.961	0.214	0.194	-0.065	60.000	59.000	419.667	245.885	920.807	243.977	176.385	179.889	141.309	12.891	-0.368	-0.379	0.090	60.000	59.000	374.484	232.121	920.807	224.442	182.417	192.900	135.735	13.709
60.000	61.000	60.000	327.964	230.600	924.545	249.308	215.222	236.333	166.387	1.729	0.138	0.087	-0.087	61.000	60.000	462.419	232.241	924.545	297.449	221.071	253.286	130.448	4.684	0.723	0.260	-0.327	61.000	60.000	423.138	250.500	924.545	254.706	185.852	202.733	139.245	12.531	-0.360	-0.289	0.035	61.000	60.000	360.962	233.635	924.545	226.372	183.385	199.350	133.423	13.728
61.000	62.000	61.000	338.486	229.284	882.986	256.101	211.792	226.895	166.193	2.127	0.398	0.119	-0.205	62.000	61.000	473.290	230.883	882.986	288.643	208.370	231.667	136.236	4.768	0.084	0.130	0.000	62.000	61.000	382.640	261.346	882.986	218.314	179.037	195.278	132.243	10.859	-1.672	0.000	1.252	62.000	61.000	356.179	223.416	882.986	225.070	173.154	194.909	139.886	13.606
62.000	63.000	62.000	335.784	228.222	904.981	257.982	220.074	236.708	170.288	2.422	0.295	0.088	-0.118	63.000	62.000	471.414	241.546	904.981	305.472	204.552	243.167	128.163	5.564	0.796	0.268	-0.523	63.000	62.000	371.964	258.345	904.981	221.728	175.593	201.692	128.707	11.069	0.211	0.000	-0.211	63.000	62.000	327.040	219.812	904.981	222.507	193.250	207.562	133.562	13.557
63.000	64.000	63.000	337.706	226.750	906.669	258.942	216.444	234.150	167.409	2.552	0.130	0.118	-0.059	64.000	63.000	471.759	251.842	906.669	302.392	208.250	261.800	132.141	5.854	0.290	0.065	-0.199	64.000	63.000	403.286	279.034	906.669	219.532	178.259	193.368	130.358	11.261	0.192	0.000	-0.192	64.000	63.000	300.714	207.776	906.669	220.831	172.480	192.769	133.655	13.687
64.000	65.000	64.000	312.147	218.262	904.849	254.772	207.560	221.591	172.687	2.643	0.092	0.087	0.058	65.000	64.000	470.931	244.423	904.849	288.306	206.481	236.929	133.269	6.038	0.184	0.130	-0.065	65.000	64.000	399.880	269.976	904.849	220.353	182.885	206.267	127.682	11.280	0.019	0.000	-0.015	65.000	64.000	311.893	202.685	904.849	219.973	181.444	202.727	125.092	13.549
65.000	66.000	65.000	313.800	223.867	906.215	254.033	201.462	234.800	165.286	2.754	0.111	0.058	-0.087	66.000	65.000	477.452	233.711	906.215	290.910	210.897	239.333	132.082	6.390	0.352	0.135	-0.200	66.000	65.000	416.385	279.463	906.215	220.580	188.200	207.882	135.960	11.372	0.092	-0.090	-0.200	66.000	65.000	344.741	208.000	906.215	220.405	181.269	201.154	132.027	13.542
66.000	67.000	66.000	366.061	239.175	910.873	259.584	200.520	215.042	167.345	3.141	0.387	0.000	-0.378	67.000	66.000	471.483	238.020	910.873	284.289	194.846	230.300	140.576	6.225	-0.165	-0.004	0.069	67.000	66.000	423.500	373.975	910.873	225.894	182.640	196.000	151.388	11.269	-0.103	-0.539	-0.417	67.000	66.000	337.143	236.095	910.873	214.340	184.077	204.846	148.386	12.432
67.000	68.000	67.000	406.111	248.887	917.558	264.755	201.962	231.385	173.389	3.593	0.452	0.000	-0.321	68.000	67.000	414.655	228.173	917.558	274.952	175.808	187.105	129.723	6.355	0.130	0.195	0.065	68.000	67.000	428.731	367.937	917.558	222.734	186.417	205.500	134.732	11.499	0.230	-0.053	-0.271	68.000	67.000	380.724	251.833	917.558	221.972	173.423	194.308	143.966	12.523
68.000	69.000	68.000	433.257	241.611	921.745	267.460	205.217	222.733	170.118	3.601	0.008	-0.088	-0.088	69.000	68.000	440.586	235.020	921.745	277.551	188.593	216.308	121.907	6.753	0.398	0.200	-0.135	69.000	68.000	428.680	307.079	921.745	224.425	175.600	197.000	129.797	11.710	0.211	0.000	-0.181	69.000	68.000	372.500	241.708	921.745	220.982	178.556	196.938	130.342	12.493
69.000	70.000	69.000	434.667	251.853	926.962	262.118	207.552	224.083	171.711	3.704	0.103	-0.026	-0.114	70.000	69.000	419.310	230.602	926.962	270.938	166.840	178.882	129.159	6.845	0.092	0.130	0.000	70.000	69.000	457.741	358.734	926.962	225.283	171.115	192.000	131.176	11.901	0.192	-0.053	-0.288	70.000	69.000	368.172	243.795	926.962	221.591	180.154	198.462	127.980	12.734
70.000	71.000	70.000	490.097	263.588	923.432	281.947	206.040	226.211	172.748	3.934	0.230	0.000	-0.291	71.000	70.000	413.621	226.980	923.432	268.790	181.577	204.818	121.723	7.059	0.214	0.190	0.000	71.000	70.000	431.429	311.307	923.432	221.335	175.346	190.524	126.919	12.058	0.157	0.054	-0.054	71.000	70.000	415.179	267.481	923.432	223.921	186.192	212.333	130.195	13.037
71.000	72.000	71.000	496.733	255.364	925.541	291.009	214.880	233.471	174.221	4.007	0.073	0.000	-0.088	72.000	71.000	412.000	222.427	925.541	264.519	173.885	201.667	117.753	7.346	0.287	0.264	0.000	72.000	71.000	440.556	283.244	925.541	223.802	168.704	189.375	127.599	12.085	0.027	0.000	-0.090	72.000	71.000	411.645	259.185	925.541	222.130	185.885	207.182	127.180	13.262
72.000	73.000	72.000	530.484	270.158	926.049	306.351	223.769	251.882	176.111	4.163	0.157	-0.056	-0.178	73.000	72.000	438.710	238.969	926.049	274.876	193.345	216.312	118.422	7.966	0.620	0.265	-0.265	73.000	72.000	426.741	282.735	926.049	232.182	184.192	213.667	143.162	11.614	-0.471	-0.431	0.000	73.000	72.000	462.065	263.195	926.049	228.691	183.000	200.917	128.709	13.365
73.000	74.000	73.000	572.029	249.520	924.047	293.388	208.185	237.600	176.047	3.961	-0.203	0.057	0.234	74.000	73.000	430.889	223.106	924.047	268.575	181.000	216.000	117.313	8.015	0.049	0.324	0.199	74.000	73.000	399.115	254.580	924.047	232.926	173.923	194.133	131.169	11.530	-0.084	0.000	0.053	74.000	73.000	490.484	270.390	924.047	231.711	187.462	222.125	131.960	13.522
74.000	75.000	74.000	548.455	281.792	928.605	287.631	207.481	226.474	179.098	4.052	0.092	0.000	-0.089	75.000	74.000	426.103	227.316	928.605	257.365	182.821	203.643	118.377	8.218	0.203	0.206	0.065	75.000	74.000	428.630	258.326	928.605	233.618	179.692	200.059	126.231	11.549	0.019	0.000	0.000	75.000	74.000	371.774	242.143	928.605	226.404	184.269	200.842	131.805	13.105
75.000	76.000	75.000	511.486	283.000	938.209	297.537	204.040	214.450	168.817	4.209	0.157	-0.031	-0.145	76.000	75.000	457.778	235.128	938.209	265.112	189.923	208.600	123.378	8.413	0.195	0.129	-0.129	76.000	75.000	449.538	283.494	938.209	235.885	171.615	192.133	126.732	11.595	0.046	0.000	-0.053	76.000	75.000	384.241	263.430	938.209	224.830	187.885	211.700	129.020	13.430
76.000	77.000	76.000	524.636	268.288	941.940	294.563	200.481	227.714	167.807	4.156	-0.054	0.057	0.088	77.000	76.000	411.074	226.082	941.940	258.686	183.385	216.444	126.940	8.329	-0.084	0.065	0.135	77.000	76.000	435.222	285.946	941.940	241.724	170.654	201.417	126.993	11.595	0.000	0.000	-0.053	77.000	76.000	367.069	255.955	941.940	224.611	181.750	203.444	130.731	13.541
77.000	78.000	77.000	544.029	274.079	941.356	304.472	185.519	199.429	158.736	4.527	0.371	0.030	-0.262	78.000	77.000	440.593	224.479	941.356	256.067	177.897	198.133	134.019	8.264	-0.065	-0.123	0.000	78.000	77.000	429.885	294.558	941.356	239.900	177.259	194.895	126.873	11.725	0.130	0.054	0.000	78.000	77.000	389.963	267.820	941.356	229.319	204.037	228.933	140.360	13.506
78.000	79.000	78.000	542.743	275.034	952.954	303.652	176.222	188.000	145.856	4.917	0.390	0.239	-0.034	79.000	78.000	367.759	199.817	952.954	246.140	180.321	194.600	129.708	7.736	-0.528	-0.005	0.463	79.000	78.000	502.607	300.126	952.954	248.154	180.577	211.857	129.236	11.817	0.092	0.000	-0.144	79.000	78.000	462.517	283.857	952.954	232.743	185.071	210.467	138.784	13.809
79.000	80.000	79.000	547.818	278.280	916.932	299.794	180.964	196.765	142.714	4.890	-0.027	0.121	0.084	80.000	79.000	416.645	218.796	916.932	255.338	178.458	208.333	128.735	7.931	0.195	0.000	-0.195	80.000	79.000	511.200	328.467	916.932	253.290	192.786	218.778	127.020	11.955	0.138	0.037	-0.037	80.000	79.000	436.259	276.943	916.932	235.694	184.519	206.714	140.946	13.598
80.000	81.000	80.000	530.048	274.605	940.253	325.144	205.571	234.188	147.644	5.177	0.287	0.061	-0.100	81.000	80.000	405.700	217.462	940.253	251.017	189.500	216.000	134.055	7.625	-0.306	-0.130	0.199	81.000	80.000	507.500	340.860	940.253	256.014	204.655	233.579	136.507	11.890	-0.065	-0.090	-0.053	81.000	80.000	440.704	310.897	940.253	236.488	186.000	197.700	151.291	13.533
81.000	82.000	81.000	531.390	293.376	928.045	312.806	194.571	213.941	154.796	4.955	-0.222	-0.061	0.083	82.000	81.000	415.406	227.923	928.045	252.477	186.259	210.067	135.649	7.587	-0.038	-0.130	-0.065	82.000	81.000	529.310	398.253	928.045	253.186	208.464	243.000	153.369	11.936	0.046	-0.234	-0.272	82.000	81.000	333.036	194.247	928.045	220.386	191.643	209.556	139.527	12.355
82.000	83.000	82.000	525.156	297.390	923.130	314.840	192.926	218.500	153.821	4.909	-0.046	-0.061	0.083	83.000	82.000	392.630	226.478	923.130	251.953	186.321	205.706	140.139	7.262	-0.325	-0.194	0.060	83.000	82.000	562.156	440.583	923.130	260.264	200.148	225.053	153.973	11.963	0.027	-0.234	-0.219	83.000	82.000	304.000	208.452	923.130	214.557	171.609	178.100	140.000	12.263
83.000	84.000	83.000	529.561	314.521	918.868	332.762	194.929	227.444	149.061	5.092	0.184	0.084	-0.084	84.000	83.000	382.444	216.124	918.868	258.298	198.963	208.250	137.664	6.948	-0.314	-0.130	0.130	84.000	83.000	578.562	382.816	918.868	256.461	192.519	215.412	140.338	12.036	0.073	-0.053	-0.197	84.000	83.000	304.615	203.820	918.868	216.549	177.038	197.091	130.622	12.145
84.000	85.000	84.000	537.690	292.846	911.659	288.424	208.208	231.286	147.097	4.733	-0.360	0.184	0.432	85.000	84.000	379.828	222.078	911.659	241.828	184.433	204.231	139.523	6.826	-0.122	-0.130	0.065	85.000	84.000	511.621	336.829	911.659	256.685	195.778	212.176	133.919	11.925	-0.111	0.000	0.091	85.000	84.000	345.034	201.901	911.659	227.298	181.889	198.250	136.837	12.160
85.000	86.000	85.000	512.136	329.529	886.387	317.723	209.375	225.500	149.252	5.287	0.555	0.144	-0.350	86.000	85.000	398.759	219.133	886.387	253.814	198.385	220.133	136.412	6.642	-0.184	-0.070	0.065	86.000	85.000	546.378	315.329	886.387	258.472	189.741	210.188	134.777	12.009	0.084	0.000	0.053	86.000	85.000	354.219	209.528	886.387	226.916	182.500	195.647	134.376	12.168
86.000	87.000	86.000	517.676	296.493	913.167	294.358	217.500	252.364	156.545	4.901	-0.387	0.061	0.267	87.000	86.000	397.074	222.258	913.167	256.990	197.708	225.909	137.264	6.447	-0.195	-0.065	0.065	87.000	86.000	527.655	322.380	913.167	258.462	193.308	224.400	131.658	11.898	-0.111	0.091	0.038	87.000	86.000	346.893	212.762	913.167	234.682	199.893	227.000	138.061	12.046
87.000	88.000	87.000	502.500	292.507	906.254	284.996	206.704	223.263	156.279	5.169	0.268	0.205	-0.023	88.000	87.000	397.852	216.042	906.254	256.898	201.192	222.800	140.434	6.244	-0.203	-0.065	0.134	88.000	87.000	521.828	333.397	906.254	262.753	202.296	228.684	132.426	11.963	0.065	-0.037	-0.053	88.000	87.000	344.034	208.433	906.254	232.404	191.200	205.864	143.266	11.862
88.000	89.000	88.000	492.750	275.088	907.160	294.594	223.826	252.286	156.915	5.326	0.157	0.205	0.000	89.000	88.000	416.741	222.474	907.160	260.411	195.867	221.188	139.540	6.160	-0.084	-0.065	0.065	89.000	88.000	534.000	320.549	907.160	259.038	228.067	271.250	134.284	11.944	-0.019	0.037	0.000	89.000	88.000	361.286	210.871	907.160	229.107	188.207	203.800	138.727	11.824
89.000	NaN	NaN	NaN	NaN	NaN	NaN	NaN	NaN	NaN	NaN	NaN	NaN	NaN	NaN	NaN	NaN	NaN	NaN	NaN	NaN	NaN	NaN	NaN	NaN	NaN	NaN	90.000	89.000	488.107	331.235	851.165	259.387	203.429	247.417	142.766	11.963	0.019	-0.053	0.000	90.000	89.000	345.733	204.178	851.165	226.734	208.966	234.875	132.358	11.632
90.000	NaN	NaN	NaN	NaN	NaN	NaN	NaN	NaN	NaN	NaN	NaN	NaN	NaN	NaN	NaN	NaN	NaN	NaN	NaN	NaN	NaN	NaN	NaN	NaN	NaN	NaN	91.000	90.000	508.654	366.148	846.299	261.942	199.929	253.500	138.781	12.063	0.100	0.000	-0.181	91.000	90.000	347.821	207.034	846.299	230.629	219.893	250.786	137.013	11.587
91.000	NaN	NaN	NaN	NaN	NaN	NaN	NaN	NaN	NaN	NaN	NaN	NaN	NaN	NaN	NaN	NaN	NaN	NaN	NaN	NaN	NaN	NaN	NaN	NaN	NaN	NaN	92.000	91.000	512.346	343.753	818.832	268.707	199.444	231.600	134.088	12.193	0.130	0.053	0.000	92.000	91.000	344.600	204.680	818.832	226.808	238.786	277.812	137.304	11.587
92.000	NaN	NaN	NaN	NaN	NaN	NaN	NaN	NaN	NaN	NaN	NaN	NaN	NaN	NaN	NaN	NaN	NaN	NaN	NaN	NaN	NaN	NaN	NaN	NaN	NaN	NaN	93.000	92.000	544.655	348.822	839.941	271.064	189.857	216.462	151.218	12.120	-0.073	-0.234	-0.144	93.000	92.000	367.900	213.388	839.941	228.836	233.900	294.500	144.159	11.732
93.000	NaN	NaN	NaN	NaN	NaN	NaN	NaN	NaN	NaN	NaN	NaN	NaN	NaN	NaN	NaN	NaN	NaN	NaN	NaN	NaN	NaN	NaN	NaN	NaN	NaN	NaN	94.000	93.000	491.094	314.239	819.849	271.866	201.933	230.882	131.724	12.063	-0.057	0.038	0.053	94.000	93.000	344.167	208.656	819.849	231.536	224.536	250.833	141.192	11.705
94.000	NaN	NaN	NaN	NaN	NaN	NaN	NaN	NaN	NaN	NaN	NaN	NaN	NaN	NaN	NaN	NaN	NaN	NaN	NaN	NaN	NaN	NaN	NaN	NaN	NaN	NaN	95.000	94.000	529.594	345.810	819.120	273.430	204.857	232.050	136.595	12.128	0.065	-0.038	-0.091	95.000	94.000	377.774	218.730	819.120	231.431	212.333	247.615	136.600	11.935
95.000	NaN	NaN	NaN	NaN	NaN	NaN	NaN	NaN	NaN	NaN	NaN	NaN	NaN	NaN	NaN	NaN	NaN	NaN	NaN	NaN	NaN	NaN	NaN	NaN	NaN	NaN	96.000	95.000	497.138	306.807	813.914	274.431	221.367	256.050	136.797	12.009	-0.119	0.000	0.128	96.000	95.000	362.586	214.386	813.914	231.785	194.037	221.500	133.295	12.000
96.000	NaN	NaN	NaN	NaN	NaN	NaN	NaN	NaN	NaN	NaN	NaN	NaN	NaN	NaN	NaN	NaN	NaN	NaN	NaN	NaN	NaN	NaN	NaN	NaN	NaN	NaN	97.000	96.000	538.906	319.000	845.657	272.060	228.633	272.316	133.190	12.212	0.203	0.091	-0.091	97.000	96.000	350.296	214.602	845.657	230.037	191.577	207.400	128.500	12.111
97.000	NaN	NaN	NaN	NaN	NaN	NaN	NaN	NaN	NaN	NaN	NaN	NaN	NaN	NaN	NaN	NaN	NaN	NaN	NaN	NaN	NaN	NaN	NaN	NaN	NaN	NaN	98.000	97.000	535.600	314.944	844.008	275.260	226.194	261.800	134.209	12.369	0.157	0.144	0.037	98.000	97.000	349.448	204.988	844.008	233.371	203.778	222.053	130.007	12.260
98.000	NaN	NaN	NaN	NaN	NaN	NaN	NaN	NaN	NaN	NaN	NaN	NaN	NaN	NaN	NaN	NaN	NaN	NaN	NaN	NaN	NaN	NaN	NaN	NaN	NaN	NaN	99.000	98.000	502.000	310.033	841.165	268.854	223.700	272.000	140.810	12.296	-0.073	0.000	0.090	99.000	98.000	343.407	209.143	841.165	233.503	197.125	233.556	131.549	12.401
99.000	NaN	NaN	NaN	NaN	NaN	NaN	NaN	NaN	NaN	NaN	NaN	NaN	NaN	NaN	NaN	NaN	NaN	NaN	NaN	NaN	NaN	NaN	NaN	NaN	NaN	NaN	100.000	99.000	470.424	312.793	815.308	271.340	224.241	277.714	137.972	12.323	0.027	0.037	0.053	100.000	99.000	335.370	208.348	815.308	232.262	206.769	230.333	132.142	12.604
100.000	NaN	NaN	NaN	NaN	NaN	NaN	NaN	NaN	NaN	NaN	NaN	NaN	NaN	NaN	NaN	NaN	NaN	NaN	NaN	NaN	NaN	NaN	NaN	NaN	NaN	NaN	101.000	100.000	446.029	298.163	817.511	268.426	202.630	237.615	139.406	12.369	0.046	0.053	0.000	101.000	100.000	335.893	214.023	817.511	234.052	210.167	232.765	136.908	12.707
101.000	NaN	NaN	NaN	NaN	NaN	NaN	NaN	NaN	NaN	NaN	NaN	NaN	NaN	NaN	NaN	NaN	NaN	NaN	NaN	NaN	NaN	NaN	NaN	NaN	NaN	NaN	102.000	101.000	482.000	302.980	816.129	276.136	197.500	257.500	129.192	12.710	0.341	0.166	-0.144	102.000	101.000	333.276	208.308	816.129	236.909	198.000	235.600	128.040	13.140
102.000	NaN	NaN	NaN	NaN	NaN	NaN	NaN	NaN	NaN	NaN	NaN	NaN	NaN	NaN	NaN	NaN	NaN	NaN	NaN	NaN	NaN	NaN	NaN	NaN	NaN	NaN	103.000	102.000	473.062	320.000	817.339	272.225	214.556	260.889	137.583	12.626	-0.084	0.000	0.053	103.000	102.000	342.172	209.868	817.339	236.422	206.857	231.267	127.243	13.354
103.000	NaN	NaN	NaN	NaN	NaN	NaN	NaN	NaN	NaN	NaN	NaN	NaN	NaN	NaN	NaN	NaN	NaN	NaN	NaN	NaN	NaN	NaN	NaN	NaN	NaN	NaN	104.000	103.000	473.129	317.888	838.566	269.374	201.889	237.833	136.160	12.718	0.092	0.053	-0.091	104.000	103.000	327.379	209.116	838.566	237.197	213.897	241.706	130.395	13.457
104.000	NaN	NaN	NaN	NaN	NaN	NaN	NaN	NaN	NaN	NaN	NaN	NaN	NaN	NaN	NaN	NaN	NaN	NaN	NaN	NaN	NaN	NaN	NaN	NaN	NaN	NaN	105.000	104.000	553.125	378.481	840.176	277.761	190.679	208.300	138.500	12.882	0.165	-0.052	-0.220	105.000	104.000	328.148	202.663	840.176	239.098	221.214	253.235	137.851	13.503
105.000	NaN	NaN	NaN	NaN	NaN	NaN	NaN	NaN	NaN	NaN	NaN	NaN	NaN	NaN	NaN	NaN	NaN	NaN	NaN	NaN	NaN	NaN	NaN	NaN	NaN	NaN	106.000	105.000	514.594	332.773	817.841	280.533	180.148	200.833	134.204	12.905	0.022	0.000	0.091	106.000	105.000	319.452	208.723	817.841	238.400	210.519	241.455	137.765	13.698
106.000	NaN	NaN	NaN	NaN	NaN	NaN	NaN	NaN	NaN	NaN	NaN	NaN	NaN	NaN	NaN	NaN	NaN	NaN	NaN	NaN	NaN	NaN	NaN	NaN	NaN	NaN	107.000	106.000	522.375	308.988	841.696	285.999	195.750	208.941	132.567	12.859	-0.046	0.039	0.052	107.000	106.000	310.321	206.455	841.696	238.840	214.385	244.200	139.699	13.698
107.000	NaN	NaN	NaN	NaN	NaN	NaN	NaN	NaN	NaN	NaN	NaN	NaN	NaN	NaN	NaN	NaN	NaN	NaN	NaN	NaN	NaN	NaN	NaN	NaN	NaN	NaN	108.000	107.000	522.171	352.174	838.499	283.315	189.846	219.333	133.236	12.981	0.122	0.014	0.000	108.000	107.000	347.452	198.989	838.499	244.977	206.821	251.545	145.415	13.698
108.000	NaN	NaN	NaN	NaN	NaN	NaN	NaN	NaN	NaN	NaN	NaN	NaN	NaN	NaN	NaN	NaN	NaN	NaN	NaN	NaN	NaN	NaN	NaN	NaN	NaN	NaN	109.000	108.000	528.531	356.322	813.390	289.357	197.852	219.167	138.014	12.881	-0.100	-0.091	0.000	109.000	108.000	341.536	211.851	813.390	241.551	192.571	217.667	144.533	13.614
109.000	NaN	NaN	NaN	NaN	NaN	NaN	NaN	NaN	NaN	NaN	NaN	NaN	NaN	NaN	NaN	NaN	NaN	NaN	NaN	NaN	NaN	NaN	NaN	NaN	NaN	NaN	110.000	109.000	561.514	368.523	805.615	300.055	189.333	225.188	136.618	12.935	0.054	0.000	-0.038	110.000	109.000	327.710	211.233	805.615	241.296	189.600	217.700	140.396	13.625
110.000	NaN	NaN	NaN	NaN	NaN	NaN	NaN	NaN	NaN	NaN	NaN	NaN	NaN	NaN	NaN	NaN	NaN	NaN	NaN	NaN	NaN	NaN	NaN	NaN	NaN	NaN	111.000	110.000	578.714	378.696	832.364	313.784	193.815	221.000	138.600	12.824	-0.111	-0.091	0.013	111.000	110.000	343.375	204.713	832.364	246.764	194.000	210.750	138.118	13.479
111.000	NaN	NaN	NaN	NaN	NaN	NaN	NaN	NaN	NaN	NaN	NaN	NaN	NaN	NaN	NaN	NaN	NaN	NaN	NaN	NaN	NaN	NaN	NaN	NaN	NaN	NaN	112.000	111.000	387.933	282.000	820.980	262.429	189.481	227.636	145.145	10.546	-2.278	-0.144	1.848	112.000	111.000	318.750	207.295	820.980	248.375	189.000	205.214	149.655	13.120
112.000	NaN	NaN	NaN	NaN	NaN	NaN	NaN	NaN	NaN	NaN	NaN	NaN	NaN	NaN	NaN	NaN	NaN	NaN	NaN	NaN	NaN	NaN	NaN	NaN	NaN	NaN	113.000	112.000	366.192	263.771	815.346	261.519	191.654	223.923	131.973	10.665	0.119	0.000	-0.144	113.000	112.000	327.071	208.189	815.346	244.425	197.074	219.875	136.217	13.212
113.000	NaN	NaN	NaN	NaN	NaN	NaN	NaN	NaN	NaN	NaN	NaN	NaN	NaN	NaN	NaN	NaN	NaN	NaN	NaN	NaN	NaN	NaN	NaN	NaN	NaN	NaN	114.000	113.000	401.167	252.380	812.237	265.433	201.296	231.923	138.476	10.868	0.203	-0.127	-0.271	114.000	113.000	329.750	206.414	812.237	247.951	183.808	199.706	134.884	13.265
114.000	NaN	NaN	NaN	NaN	NaN	NaN	NaN	NaN	NaN	NaN	NaN	NaN	NaN	NaN	NaN	NaN	NaN	NaN	NaN	NaN	NaN	NaN	NaN	NaN	NaN	NaN	115.000	114.000	420.182	263.311	785.984	268.009	197.036	231.600	137.114	11.071	0.203	-0.053	-0.181	115.000	114.000	328.613	206.956	785.984	244.549	195.038	204.905	131.497	13.430
115.000	NaN	NaN	NaN	NaN	NaN	NaN	NaN	NaN	NaN	NaN	NaN	NaN	NaN	NaN	NaN	NaN	NaN	NaN	NaN	NaN	NaN	NaN	NaN	NaN	NaN	NaN	116.000	115.000	445.250	260.100	788.903	277.349	203.000	234.077	132.320	11.098	0.027	0.000	-0.038	116.000	115.000	343.966	212.000	788.903	244.329	193.750	219.733	132.647	13.541
116.000	NaN	NaN	NaN	NaN	NaN	NaN	NaN	NaN	NaN	NaN	NaN	NaN	NaN	NaN	NaN	NaN	NaN	NaN	NaN	NaN	NaN	NaN	NaN	NaN	NaN	NaN	117.000	116.000	478.657	269.380	793.583	283.046	201.036	228.632	127.142	11.347	0.249	0.144	-0.144	117.000	116.000	321.321	207.055	793.583	246.306	212.462	235.875	131.448	13.552
117.000	NaN	NaN	NaN	NaN	NaN	NaN	NaN	NaN	NaN	NaN	NaN	NaN	NaN	NaN	NaN	NaN	NaN	NaN	NaN	NaN	NaN	NaN	NaN	NaN	NaN	NaN	118.000	117.000	376.677	221.830	786.848	264.590	213.214	249.714	141.338	9.884	-1.463	-0.090	1.441	118.000	117.000	328.062	211.879	786.848	239.347	198.923	216.833	141.918	13.701
118.000	NaN	NaN	NaN	NaN	NaN	NaN	NaN	NaN	NaN	NaN	NaN	NaN	NaN	NaN	NaN	NaN	NaN	NaN	NaN	NaN	NaN	NaN	NaN	NaN	NaN	NaN	119.000	118.000	427.457	232.567	785.669	266.374	205.759	240.842	139.310	10.381	0.498	-0.054	-0.505	119.000	118.000	311.963	200.895	785.669	239.486	192.160	218.500	140.920	13.614
119.000	NaN	NaN	NaN	NaN	NaN	NaN	NaN	NaN	NaN	NaN	NaN	NaN	NaN	NaN	NaN	NaN	NaN	NaN	NaN	NaN	NaN	NaN	NaN	NaN	NaN	NaN	120.000	119.000	395.233	221.547	790.937	257.794	204.643	225.900	137.161	9.838	-0.544	-0.036	0.360	120.000	119.000	321.750	199.578	790.937	239.265	195.000	211.733	135.265	13.571
120.000	NaN	NaN	NaN	NaN	NaN	NaN	NaN	NaN	NaN	NaN	NaN	NaN	NaN	NaN	NaN	NaN	NaN	NaN	NaN	NaN	NaN	NaN	NaN	NaN	NaN	NaN	121.000	120.000	378.552	216.871	792.251	250.232	190.370	217.200	132.366	9.819	-0.019	0.090	0.054	121.000	120.000	311.400	202.718	792.251	238.086	187.077	196.500	132.699	13.644
[truncated: 42 more columns]
