# Supplementary material for: Filopodyan: An open-source pipeline for the analysis of filopodia
Source: J Cell Biol. 2017 Oct 2;216(10):3405–22. doi: 10.1083/jcb.201705113 (PMC5626553; doi:10.1083/jcb.201705113)
Supplement: Data tables (ZIP file) [file JCB_201705113_DataS1.zip › Data Tables/Fig3-4_Control-dataset/CTRL_RENYI2-6_ED4_v20170201/s11_NeonCyto_GC5x_tif Bodies.txt]

T	X	Y	Mean	StdDev	Frame Background	Boundary Background
1.000	27.755	13.975	384.608	145.029	104.301	124.111
2.000	28.015	14.040	370.858	142.307	104.108	123.088
3.000	27.950	14.105	373.161	141.806	104.157	123.250
4.000	28.145	14.170	377.330	140.115	104.216	123.515
5.000	28.080	14.170	376.643	141.402	104.224	123.059
6.000	28.015	14.300	375.415	142.184	104.209	122.925
7.000	27.950	14.170	373.658	142.675	104.245	123.100
8.000	28.145	14.235	372.711	139.056	104.213	123.008
9.000	28.080	14.235	372.227	139.609	104.212	122.740
10.000	28.080	14.235	371.597	140.703	104.190	122.908
11.000	28.015	14.365	374.893	140.543	104.212	123.138
12.000	28.275	14.560	376.465	138.144	104.187	123.148
13.000	27.755	14.755	375.027	140.632	104.227	123.830
14.000	27.300	14.885	374.402	142.592	104.285	123.957
15.000	26.910	14.885	372.154	143.207	104.308	123.659
16.000	28.080	15.080	377.060	139.174	104.313	123.521
17.000	28.080	15.145	374.355	139.479	104.299	123.155
18.000	27.495	15.145	373.754	138.723	104.315	123.121
19.000	26.455	15.210	370.663	143.160	104.299	122.804
20.000	27.365	15.145	374.203	141.282	104.324	122.617
21.000	26.780	15.405	370.996	141.330	104.343	121.758
22.000	27.235	15.145	372.626	142.410	104.311	121.454
23.000	26.975	15.210	372.200	144.424	104.350	121.633
24.000	26.325	14.885	366.891	143.536	104.325	121.348
25.000	27.365	14.885	367.880	143.206	104.324	121.271
26.000	26.975	15.015	361.303	144.346	104.290	120.954
27.000	27.235	15.210	359.507	145.117	104.299	120.915
28.000	27.105	15.340	360.535	144.530	104.320	121.499
29.000	27.495	15.275	360.166	142.955	104.276	121.034
30.000	26.780	15.275	357.534	142.630	104.264	121.436
31.000	26.715	15.405	359.853	142.442	104.252	121.664
32.000	27.170	15.470	362.592	141.221	104.294	121.911
33.000	27.690	15.405	363.117	139.541	104.280	121.746
34.000	27.365	15.405	365.084	138.656	104.255	121.692
35.000	27.300	15.405	366.307	136.876	104.235	121.487
36.000	27.300	15.470	362.741	136.443	104.241	121.386
37.000	27.495	15.600	367.955	136.833	104.254	120.927
38.000	27.625	15.665	367.335	136.700	104.262	120.913
39.000	27.495	15.600	362.723	136.197	104.229	121.028
40.000	27.625	15.600	363.242	136.770	104.254	121.369
41.000	27.820	15.730	365.169	137.493	104.289	121.337
42.000	26.520	15.925	361.114	137.338	104.251	121.353
43.000	27.040	15.990	362.669	137.804	104.299	121.486
44.000	26.910	16.185	358.532	137.248	104.248	121.111
45.000	27.950	16.445	359.500	136.202	104.249	121.150
46.000	27.040	16.575	357.636	136.624	104.221	121.076
47.000	26.520	16.380	355.487	135.622	104.244	121.237
48.000	27.300	16.250	354.602	135.204	104.270	121.292
49.000	26.975	16.315	354.291	135.976	104.262	121.084
50.000	26.780	16.705	353.754	136.051	104.302	121.367
51.000	27.300	16.055	355.813	133.260	104.279	121.216
52.000	26.715	16.055	352.258	136.758	104.237	120.805
53.000	27.300	16.055	353.710	134.493	104.227	120.801
54.000	27.105	16.055	354.528	135.933	104.257	120.846
55.000	27.300	16.055	352.564	133.742	104.232	120.818
56.000	27.105	15.470	352.292	134.142	104.207	120.405
57.000	26.390	15.275	352.788	134.669	104.192	120.195
58.000	26.780	15.080	353.165	134.412	104.198	120.289
59.000	26.975	15.145	353.551	134.827	104.208	120.252
60.000	26.650	15.080	353.556	135.656	104.195	120.027
61.000	26.780	15.145	353.041	135.552	104.186	119.733
62.000	26.845	15.080	354.623	135.027	104.233	119.959
63.000	26.650	15.080	355.751	135.576	104.205	119.809
64.000	26.715	14.820	355.068	131.389	104.169	119.569
65.000	26.715	14.690	356.294	130.950	104.158	119.350
66.000	26.715	14.625	358.765	131.374	104.156	119.313
67.000	26.260	14.365	356.226	132.516	104.159	119.262
68.000	26.650	14.300	356.691	132.451	104.101	119.201
69.000	27.040	14.300	357.230	128.459	104.136	119.465
70.000	26.910	14.300	356.894	130.242	104.170	119.403
71.000	26.650	14.300	356.302	130.744	104.159	119.352
72.000	26.780	14.430	355.457	129.573	104.163	119.465
73.000	26.845	14.430	356.483	129.972	104.157	119.382
74.000	26.975	14.300	355.989	130.488	104.140	119.202
75.000	27.105	14.300	356.334	128.341	104.150	119.255
76.000	27.105	14.495	357.666	129.851	104.157	119.451
77.000	27.365	14.690	356.100	130.872	104.161	119.178
78.000	27.430	14.495	356.674	129.200	104.177	119.315
79.000	27.105	14.365	355.672	128.168	104.140	119.123
80.000	27.430	14.300	355.676	125.894	104.136	119.165
81.000	27.235	14.300	354.682	127.245	104.131	119.049
82.000	27.820	14.560	354.580	125.305	104.102	118.793
83.000	27.105	14.495	352.966	126.020	104.116	119.119
84.000	27.755	14.560	352.689	126.169	104.115	118.826
85.000	27.885	14.495	353.634	124.625	104.100	118.884
86.000	27.430	14.560	351.003	127.033	104.125	118.666
87.000	28.145	14.625	353.259	124.386	104.104	118.502
88.000	27.885	14.625	352.588	124.460	104.094	118.657
89.000	27.755	14.625	353.519	125.226	104.121	118.804
90.000	27.560	14.625	352.467	125.965	104.139	118.737
91.000	27.690	14.755	353.575	129.155	104.114	118.847
92.000	27.885	14.820	354.095	126.586	104.136	119.170
93.000	27.625	14.690	348.680	127.475	104.093	119.070
94.000	27.430	14.690	349.609	128.330	104.116	118.980
95.000	27.625	14.690	347.329	126.504	104.139	119.067
96.000	27.755	14.560	343.579	127.819	104.121	119.085
97.000	27.170	14.560	343.779	125.222	104.129	119.101
98.000	24.635	14.560	335.970	127.187	104.095	119.472
99.000	24.700	14.560	337.289	126.859	104.119	119.418
100.000	27.430	14.885	344.558	123.628	104.089	119.557
101.000	24.375	14.950	337.360	126.134	104.109	119.708
102.000	24.830	14.950	338.753	123.222	104.107	119.644
103.000	24.635	14.885	339.515	123.268	104.097	119.847
104.000	24.245	14.885	338.680	124.994	104.154	119.867
105.000	24.115	14.885	336.960	124.385	104.120	119.829
106.000	24.115	15.015	336.104	125.227	104.101	119.661
107.000	25.415	14.950	340.001	122.951	104.100	119.556
108.000	25.480	14.755	338.620	123.714	104.078	119.357
109.000	24.050	14.560	338.701	125.380	104.080	119.349
110.000	24.115	14.560	334.951	123.470	104.072	119.103
111.000	23.985	14.950	336.131	125.042	103.942	119.258
112.000	26.715	15.015	341.940	122.374	104.028	119.233
113.000	26.065	15.080	341.036	123.243	104.043	119.117
114.000	25.675	14.950	338.889	125.647	104.001	118.830
115.000	26.260	14.950	339.786	123.683	103.991	118.477
116.000	26.325	14.820	339.832	122.716	103.984	118.356
117.000	27.885	14.820	344.570	120.218	103.996	118.332
118.000	26.455	14.625	339.132	122.077	103.953	118.120
119.000	28.860	14.430	346.678	118.404	103.971	118.070
120.000	26.650	14.300	338.432	121.008	103.979	118.075
121.000	27.560	14.300	341.088	121.366	103.981	117.995
