# Supplementary material for: Filopodyan: An open-source pipeline for the analysis of filopodia
Source: J Cell Biol. 2017 Oct 2;216(10):3405–22. doi: 10.1083/jcb.201705113 (PMC5626553; doi:10.1083/jcb.201705113)
Supplement: Data tables (ZIP file) [file JCB_201705113_DataS1.zip › Data Tables/Fig3-4_Control-dataset/CTRL_RENYI2-6_ED4_v20170201/s11_NeonCyto_GC5x_tif Coordinates.txt]

	dT	T (0)	Base X (0)	Base Y (0)	Tip X (0)	Tip Y (0)	||[body,base]|| (0)	||[base,tip]|| (0)	||[base,tip]|| : [body,base] (0)	[base,tip] ? [body,base] (0)	?||[base,tip]|| : [body,base] (0)	||[tip(t-1),tip(t)]|| : [base,tip] (0)	||[base(t-1),base(t)]|| : [base,tip] (0)	T (1)	Base X (1)	Base Y (1)	Tip X (1)	Tip Y (1)	||[body,base]|| (1)	||[base,tip]|| (1)	||[base,tip]|| : [body,base] (1)	[base,tip] ? [body,base] (1)	?||[base,tip]|| : [body,base] (1)	||[tip(t-1),tip(t)]|| : [base,tip] (1)	||[base(t-1),base(t)]|| : [base,tip] (1)	T (2)	Base X (2)	Base Y (2)	Tip X (2)	Tip Y (2)	||[body,base]|| (2)	||[base,tip]|| (2)	||[base,tip]|| : [body,base] (2)	[base,tip] ? [body,base] (2)	?||[base,tip]|| : [body,base] (2)	||[tip(t-1),tip(t)]|| : [base,tip] (2)	||[base(t-1),base(t)]|| : [base,tip] (2)	T (3)	Base X (3)	Base Y (3)	Tip X (3)	Tip Y (3)	||[body,base]|| (3)	||[base,tip]|| (3)	||[base,tip]|| : [body,base] (3)	[base,tip] ? [body,base] (3)	?||[base,tip]|| : [body,base] (3)	||[tip(t-1),tip(t)]|| : [base,tip] (3)	||[base(t-1),base(t)]|| : [base,tip] (3)
1	0.000	1.000	23.270	14.040	21.320	12.025	4.485	2.804	1.921	8.615	NaN	NaN	NaN	1.000	15.015	15.080	10.205	14.040	12.788	4.921	4.702	60.130	NaN	NaN	NaN	1.000	16.965	18.720	16.055	19.565	11.787	1.242	1.173	13.828	NaN	NaN	NaN	1.000	30.485	18.265	31.655	19.825	5.085	1.950	1.944	9.887	NaN	NaN	NaN
2	1.000	2.000	23.205	13.975	21.255	12.025	4.810	2.758	1.976	9.506	0.056	0.046	0.092	2.000	15.470	15.145	10.075	14.040	12.594	5.507	5.277	66.459	0.575	0.127	-0.459	2.000	17.095	18.720	16.055	19.630	11.881	1.382	1.314	15.616	0.141	0.043	-0.098	2.000	30.615	18.330	31.655	19.825	5.016	1.821	1.818	9.118	-0.127	NaN	0.128
3	2.000	3.000	23.270	13.910	21.320	12.025	4.684	2.712	2.027	9.494	0.051	-0.047	-0.002	3.000	15.405	15.145	10.010	14.040	12.588	5.507	5.285	66.531	0.008	0.064	0.064	3.000	17.160	18.785	16.055	19.760	11.761	1.474	1.402	16.486	0.087	0.086	-0.006	3.000	30.550	18.265	31.720	19.890	4.906	2.002	1.998	9.802	0.181	0.091	-0.091
4	3.000	4.000	23.335	13.975	21.320	12.090	4.814	2.759	2.090	10.060	0.063	-0.044	-0.092	4.000	15.665	15.210	9.620	14.040	12.523	6.157	5.927	74.225	0.642	0.383	-0.268	4.000	17.290	18.915	15.990	19.890	11.847	1.625	1.582	18.738	0.180	0.130	-0.026	4.000	30.550	18.395	31.785	20.020	4.862	2.041	2.023	9.836	0.025	0.143	0.104
5	4.000	5.000	23.530	14.105	21.255	11.960	4.550	3.127	2.305	10.491	0.216	0.136	-0.231	5.000	15.665	15.210	9.425	13.910	12.458	6.374	6.110	76.118	0.183	0.217	NaN	5.000	17.095	19.240	16.055	20.020	12.099	1.300	1.271	15.379	-0.311	0.026	0.351	5.000	30.355	18.395	31.785	19.955	4.799	2.116	2.051	9.844	0.028	-0.048	-0.132
6	5.000	6.000	23.530	14.170	21.255	11.960	4.487	3.172	2.338	10.491	0.033	NaN	-0.045	6.000	15.470	15.145	9.100	13.845	12.573	6.501	6.268	78.813	0.159	0.331	0.204	6.000	16.575	19.825	16.120	20.020	12.704	0.495	0.495	6.283	-0.777	-0.060	0.708	6.000	30.225	18.330	31.785	19.955	4.596	2.253	2.175	9.996	0.123	NaN	-0.137
7	6.000	7.000	23.465	14.235	21.255	11.960	4.485	3.172	2.177	9.764	-0.161	NaN	-0.001	7.000	15.340	15.145	8.970	13.780	12.648	6.515	6.246	78.995	-0.022	0.141	0.127	7.000	16.510	19.890	16.185	19.955	12.790	0.331	0.320	4.090	-0.175	-0.076	0.076	7.000	30.225	18.460	31.785	19.955	4.856	2.161	2.052	9.963	-0.123	NaN	0.090
8	7.000	8.000	23.595	14.300	21.320	12.025	4.550	3.217	2.242	10.203	0.065	-0.092	-0.138	8.000	15.730	15.210	8.905	13.780	12.453	6.973	6.692	83.338	0.446	0.064	-0.395	8.000	16.705	19.955	16.575	20.410	12.790	0.473	0.320	4.090	-3.220E-15	0.330	0.009	8.000	30.225	18.460	31.850	19.955	4.709	2.208	2.059	9.696	0.007	0.048	NaN
9	8.000	9.000	23.595	14.430	21.255	12.025	4.489	3.356	2.233	10.026	-0.009	0.045	-0.093	9.000	15.665	15.210	8.775	13.780	12.453	7.037	6.757	84.145	0.065	0.127	0.064	NaN	NaN	NaN	NaN	NaN	NaN	NaN	NaN	NaN	NaN	NaN	NaN	9.000	30.225	18.525	31.915	19.955	4.796	2.214	2.035	9.760	-0.024	0.050	0.042
10	9.000	10.000	23.595	14.560	21.255	11.960	4.497	3.498	2.146	9.650	-0.087	0.048	-0.097	10.000	15.730	15.210	8.645	13.780	12.388	7.228	6.950	86.106	0.194	0.127	-0.064	10.000	16.445	20.150	16.185	20.085	13.052	0.268	0.202	2.641	0.202	NaN	NaN	10.000	30.290	18.460	31.785	19.955	4.768	2.114	2.018	9.620	-0.017	-0.092	2.516E-15
11	10.000	11.000	23.725	14.560	21.320	12.025	4.294	3.494	2.287	9.823	0.141	-0.092	-0.089	11.000	15.925	15.275	8.580	13.975	12.124	7.459	7.227	87.618	0.276	0.030	-0.203	NaN	NaN	NaN	NaN	NaN	NaN	NaN	NaN	NaN	NaN	NaN	NaN	11.000	30.355	18.395	31.785	19.955	4.660	2.116	2.067	9.633	0.049	NaN	-0.004
12	11.000	12.000	23.725	14.625	21.320	12.025	4.550	3.542	2.368	10.774	0.080	NaN	-0.048	12.000	15.990	15.275	8.645	13.975	12.306	7.459	7.257	89.304	0.030	-0.064	-0.064	NaN	NaN	NaN	NaN	NaN	NaN	NaN	NaN	NaN	NaN	NaN	NaN	12.000	30.615	18.265	31.655	19.760	4.382	1.821	1.819	7.973	-0.248	-0.234	0.042
13	12.000	13.000	23.595	14.625	21.320	12.025	4.162	3.455	2.355	9.802	-0.013	NaN	0.086	13.000	14.885	15.015	8.775	13.910	12.873	6.209	6.086	78.348	-1.171	-0.116	1.134	NaN	NaN	NaN	NaN	NaN	NaN	NaN	NaN	NaN	NaN	NaN	NaN	13.000	30.680	18.200	31.590	19.760	4.519	1.806	1.778	8.036	-0.041	-0.033	-0.023
14	13.000	14.000	23.790	14.690	21.385	12.090	3.515	3.542	2.546	8.949	0.190	-0.092	-0.180	14.000	13.975	14.820	8.970	13.910	13.325	5.087	5.009	66.751	-1.077	-0.192	0.930	NaN	NaN	NaN	NaN	NaN	NaN	NaN	NaN	NaN	NaN	NaN	NaN	14.000	30.680	18.135	31.590	19.760	4.689	1.862	1.782	8.357	0.004	NaN	-0.057
15	14.000	15.000	23.725	14.755	21.320	12.025	3.188	3.638	2.514	8.015	-0.031	0.092	-0.006	15.000	13.195	14.690	8.775	13.910	13.716	4.488	4.431	60.772	-0.579	0.192	0.791	NaN	NaN	NaN	NaN	NaN	NaN	NaN	NaN	NaN	NaN	NaN	NaN	15.000	30.680	18.135	31.590	19.695	4.977	1.806	1.708	8.501	-0.074	-0.056	NaN
16	15.000	16.000	23.660	14.885	21.255	12.025	4.424	3.737	2.529	11.188	0.014	0.042	-0.058	16.000	15.535	15.145	8.580	13.845	12.545	7.075	6.948	87.166	2.518	0.204	-2.384	NaN	NaN	NaN	NaN	NaN	NaN	NaN	NaN	NaN	NaN	NaN	NaN	16.000	30.615	18.135	31.590	19.760	3.970	1.895	1.873	7.436	0.165	0.056	-0.033
17	16.000	17.000	23.660	15.015	21.320	12.090	4.422	3.746	2.425	10.723	-0.104	-0.091	-0.102	17.000	15.535	15.145	8.385	13.845	12.545	7.267	7.150	89.697	0.202	0.192	NaN	NaN	NaN	NaN	NaN	NaN	NaN	NaN	NaN	NaN	NaN	NaN	NaN	17.000	30.615	18.265	31.590	19.825	4.020	1.840	1.826	7.339	-0.048	0.055	0.110
18	17.000	18.000	23.660	15.080	21.385	12.090	3.836	3.757	2.325	8.919	-0.100	-0.039	-0.052	18.000	14.430	14.950	8.320	13.780	13.066	6.221	6.127	80.055	-1.023	0.076	1.122	NaN	NaN	NaN	NaN	NaN	NaN	NaN	NaN	NaN	NaN	NaN	NaN	18.000	30.550	18.330	31.590	19.760	4.413	1.768	1.752	7.732	-0.074	-0.053	0.014
19	18.000	19.000	23.725	15.145	21.385	12.090	2.731	3.848	2.412	6.587	0.087	NaN	-0.091	19.000	12.415	14.560	8.255	13.780	14.055	4.232	4.192	58.913	-1.935	0.064	2.052	NaN	NaN	NaN	NaN	NaN	NaN	NaN	NaN	NaN	NaN	NaN	NaN	19.000	30.550	18.330	31.655	19.825	5.148	1.859	1.785	9.189	0.033	0.091	NaN
20	19.000	20.000	23.725	15.145	21.450	12.090	3.640	3.809	2.275	8.281	-0.137	-0.039	NaN	20.000	14.235	14.885	8.060	13.780	13.133	6.273	6.196	81.365	2.004	0.192	-1.849	NaN	NaN	NaN	NaN	NaN	NaN	NaN	NaN	NaN	NaN	NaN	NaN	20.000	30.550	18.460	31.655	19.825	4.597	1.756	1.750	8.044	-0.035	NaN	0.101
21	20.000	21.000	23.790	15.210	21.515	12.090	2.996	3.861	2.473	7.411	0.198	-0.038	-0.091	21.000	13.065	14.690	7.995	13.780	13.734	5.151	5.111	70.186	-1.085	0.064	1.186	NaN	NaN	NaN	NaN	NaN	NaN	NaN	NaN	NaN	NaN	NaN	NaN	21.000	30.485	18.395	31.655	19.825	4.761	1.848	1.809	8.611	0.059	NaN	-0.091
22	21.000	22.000	23.660	15.015	21.450	12.090	3.577	3.666	2.315	8.281	-0.158	0.039	0.234	22.000	13.910	14.820	7.865	13.715	13.329	6.145	6.070	80.909	0.960	0.140	-0.855	NaN	NaN	NaN	NaN	NaN	NaN	NaN	NaN	NaN	NaN	NaN	NaN	22.000	30.420	18.525	31.590	19.760	4.644	1.701	1.701	7.901	-0.107	-0.092	0.050
23	22.000	23.000	23.530	14.885	21.450	12.090	3.460	3.484	2.333	8.074	0.018	NaN	0.182	23.000	13.455	14.755	7.540	13.715	13.528	6.006	5.947	80.444	-0.124	0.320	0.459	NaN	NaN	NaN	NaN	NaN	NaN	NaN	NaN	NaN	NaN	NaN	NaN	23.000	30.420	18.590	31.590	19.825	4.826	1.701	1.700	8.205	-0.001	0.047	0.047
24	23.000	24.000	23.335	14.560	21.450	12.090	3.008	3.107	2.141	6.439	-0.192	NaN	0.377	24.000	12.090	14.430	7.215	13.650	14.242	4.937	4.897	69.751	-1.049	0.331	1.399	NaN	NaN	NaN	NaN	NaN	NaN	NaN	NaN	NaN	NaN	NaN	NaN	24.000	30.485	18.525	31.655	19.825	5.528	1.749	1.737	9.599	0.036	0.043	-0.005
25	24.000	25.000	23.465	14.560	21.450	12.090	3.914	3.188	2.213	8.661	0.072	NaN	-0.082	25.000	14.235	14.885	7.150	13.650	13.130	7.192	7.085	93.026	2.188	0.064	-2.191	NaN	NaN	NaN	NaN	NaN	NaN	NaN	NaN	NaN	NaN	NaN	NaN	25.000	30.550	18.330	31.655	19.760	4.692	1.807	1.800	8.446	0.064	-0.051	-0.115
26	25.000	26.000	23.270	14.560	21.450	12.090	3.733	3.068	2.108	7.867	-0.106	NaN	0.116	26.000	13.325	14.690	7.020	13.650	13.654	6.390	6.328	86.401	-0.757	0.128	0.930	NaN	NaN	NaN	NaN	NaN	NaN	NaN	NaN	NaN	NaN	NaN	NaN	26.000	30.550	18.265	31.590	19.825	4.831	1.875	1.819	8.788	0.019	0.018	-0.054
27	26.000	27.000	23.010	14.625	21.450	12.090	4.265	2.977	1.893	8.074	-0.215	NaN	0.081	27.000	13.910	14.820	7.020	13.650	13.331	6.989	6.921	92.266	0.593	NaN	-0.599	NaN	NaN	NaN	NaN	NaN	NaN	NaN	NaN	NaN	NaN	NaN	NaN	27.000	30.680	18.200	31.655	19.760	4.562	1.840	1.759	8.023	-0.060	-0.021	0.014
28	27.000	28.000	22.685	15.015	21.450	12.090	4.432	3.175	1.446	6.409	-0.447	NaN	-0.233	28.000	13.585	14.755	7.085	13.715	13.533	6.583	6.539	88.488	-0.382	-0.074	0.331	NaN	NaN	NaN	NaN	NaN	NaN	NaN	NaN	NaN	NaN	NaN	NaN	28.000	30.680	18.005	31.655	19.825	4.459	2.065	1.869	8.336	0.111	0.057	-0.172
29	28.000	29.000	22.685	15.145	21.450	12.090	4.812	3.295	1.317	6.338	-0.129	NaN	-0.121	29.000	14.495	14.950	7.150	13.715	13.004	7.448	7.374	95.886	0.835	-0.064	-0.930	NaN	NaN	NaN	NaN	NaN	NaN	NaN	NaN	NaN	NaN	NaN	NaN	29.000	30.680	17.745	31.655	19.825	4.031	2.297	2.045	8.243	0.176	NaN	-0.235
30	29.000	30.000	22.815	15.015	21.450	12.155	3.974	3.169	1.549	6.156	0.232	-0.059	0.061	30.000	13.000	14.560	6.955	13.715	13.799	6.104	6.081	83.904	-1.293	0.193	1.535	NaN	NaN	NaN	NaN	NaN	NaN	NaN	NaN	NaN	NaN	NaN	NaN	30.000	30.680	17.810	31.785	20.020	4.651	2.471	2.131	9.912	0.086	0.233	0.058
31	30.000	31.000	22.880	15.145	21.450	12.090	3.844	3.373	1.633	6.278	0.084	0.059	-0.145	31.000	12.870	14.560	6.890	13.650	13.871	6.049	6.024	83.562	-0.056	0.074	0.129	NaN	NaN	NaN	NaN	NaN	NaN	NaN	NaN	NaN	NaN	NaN	NaN	31.000	30.680	17.875	31.915	20.150	4.671	2.589	2.251	10.516	0.120	0.176	0.057
32	31.000	32.000	22.945	15.210	21.450	12.090	4.233	3.460	1.684	7.128	0.050	NaN	-0.087	32.000	13.780	14.755	6.890	13.715	13.409	6.968	6.936	93.001	0.911	-0.010	-0.929	NaN	NaN	NaN	NaN	NaN	NaN	NaN	NaN	NaN	NaN	NaN	NaN	32.000	30.680	18.135	31.850	20.020	4.407	2.219	2.072	9.130	-0.179	-0.145	0.221
33	32.000	33.000	23.010	15.145	21.385	12.090	4.687	3.460	1.792	8.399	0.108	0.031	0.027	33.000	14.820	15.015	6.825	13.715	12.876	8.100	8.031	103.403	1.095	0.064	-1.068	NaN	NaN	NaN	NaN	NaN	NaN	NaN	NaN	NaN	NaN	NaN	NaN	33.000	30.615	18.070	31.785	19.955	3.957	2.219	2.134	8.446	0.063	-0.090	-0.090
34	33.000	34.000	23.010	15.080	21.515	12.090	4.367	3.343	1.713	7.482	-0.079	-0.058	0.058	34.000	14.105	14.820	6.955	13.715	13.273	7.235	7.192	95.455	-0.839	-0.128	0.736	NaN	NaN	NaN	NaN	NaN	NaN	NaN	NaN	NaN	NaN	NaN	NaN	34.000	30.680	18.070	31.785	19.955	4.253	2.185	2.042	8.687	-0.092	NaN	0.033
35	34.000	35.000	23.140	15.145	21.450	12.090	4.168	3.491	1.877	7.825	0.164	0.031	-0.120	35.000	14.040	14.820	7.020	13.715	13.273	7.106	7.062	93.732	-0.130	-0.064	0.064	NaN	NaN	NaN	NaN	NaN	NaN	NaN	NaN	NaN	NaN	NaN	NaN	35.000	30.745	18.265	31.850	20.085	4.477	2.129	2.013	9.012	-0.030	0.145	0.200
36	35.000	36.000	23.270	15.080	21.450	12.025	4.049	3.556	2.106	8.526	0.229	0.056	-0.011	36.000	14.040	14.820	7.020	13.715	13.276	7.106	7.066	93.803	0.004	NaN	NaN	NaN	NaN	NaN	NaN	NaN	NaN	NaN	NaN	NaN	NaN	NaN	NaN	36.000	30.745	18.265	31.850	20.215	4.436	2.241	2.087	9.257	0.074	0.113	NaN
37	36.000	37.000	23.205	15.080	21.450	12.025	4.321	3.523	2.110	9.118	0.004	NaN	0.032	37.000	14.430	14.885	6.955	13.715	13.085	7.566	7.528	98.497	0.462	0.064	-0.395	NaN	NaN	NaN	NaN	NaN	NaN	NaN	NaN	NaN	NaN	NaN	NaN	37.000	30.745	18.200	31.850	20.150	4.162	2.241	2.081	8.661	-0.006	-0.057	-0.057
38	37.000	38.000	23.205	14.885	21.450	12.090	4.488	3.300	2.214	9.937	0.104	-0.055	0.165	38.000	14.755	14.950	7.020	13.715	12.890	7.833	7.792	100.432	0.264	-0.064	-0.331	NaN	NaN	NaN	NaN	NaN	NaN	NaN	NaN	NaN	NaN	NaN	NaN	38.000	30.810	18.330	31.915	20.215	4.153	2.185	2.057	8.543	-0.024	0.089	0.145
39	38.000	39.000	23.075	14.885	21.450	12.090	4.477	3.233	2.050	9.181	-0.164	NaN	0.065	39.000	14.430	14.885	7.085	13.715	13.085	7.438	7.398	96.799	-0.394	-0.064	0.331	NaN	NaN	NaN	NaN	NaN	NaN	NaN	NaN	NaN	NaN	NaN	NaN	39.000	30.745	18.135	31.915	20.150	4.122	2.330	2.162	8.911	0.105	-0.056	-0.201
40	39.000	40.000	23.075	14.690	21.515	12.155	4.640	2.977	2.027	9.405	-0.024	-0.089	0.166	40.000	14.690	14.950	7.085	13.715	12.951	7.705	7.657	99.173	0.259	NaN	-0.267	NaN	NaN	NaN	NaN	NaN	NaN	NaN	NaN	NaN	NaN	NaN	NaN	40.000	30.940	18.525	31.915	20.150	4.421	1.895	1.806	7.985	-0.356	NaN	0.435
41	40.000	41.000	23.075	14.560	21.450	12.090	4.887	2.957	2.169	10.601	0.142	0.090	0.109	41.000	15.015	15.015	7.085	13.715	12.825	8.036	7.990	102.473	0.333	NaN	-0.331	NaN	NaN	NaN	NaN	NaN	NaN	NaN	NaN	NaN	NaN	NaN	NaN	41.000	30.745	18.200	31.915	20.150	3.828	2.274	2.152	8.239	0.346	NaN	-0.379
42	41.000	42.000	23.010	14.820	21.515	12.155	3.680	3.056	2.226	8.192	0.057	-0.088	-0.195	42.000	12.415	14.495	7.085	13.715	14.177	5.387	5.381	76.295	-2.609	NaN	2.648	NaN	NaN	NaN	NaN	NaN	NaN	NaN	NaN	NaN	NaN	NaN	NaN	42.000	30.615	18.265	31.915	20.150	4.716	2.290	2.064	9.734	-0.088	NaN	-0.020
43	42.000	43.000	22.945	14.885	21.515	12.155	4.241	3.082	2.092	8.873	-0.134	NaN	-0.027	43.000	13.455	14.690	7.085	13.715	13.647	6.444	6.434	87.804	1.052	NaN	-1.058	NaN	NaN	NaN	NaN	NaN	NaN	NaN	NaN	NaN	NaN	NaN	NaN	43.000	30.550	18.265	31.915	20.085	4.183	2.275	2.135	8.932	0.071	-0.052	-0.039
44	43.000	44.000	22.945	15.015	21.580	12.155	4.134	3.169	2.119	8.758	0.027	-0.028	-0.117	44.000	13.195	14.625	7.020	13.650	13.803	6.251	6.246	86.211	-0.188	0.074	0.267	NaN	NaN	NaN	NaN	NaN	NaN	NaN	NaN	NaN	NaN	NaN	NaN	44.000	30.680	18.200	31.915	20.150	4.275	2.308	2.008	8.585	-0.127	0.055	0.015
45	44.000	45.000	23.075	14.885	21.515	12.155	5.119	3.144	2.318	11.864	0.199	0.032	0.048	45.000	15.340	15.080	7.085	13.715	12.684	8.367	8.354	105.959	2.108	-0.075	-2.190	NaN	NaN	NaN	NaN	NaN	NaN	NaN	NaN	NaN	NaN	NaN	NaN	45.000	30.810	18.135	31.785	20.020	3.322	2.122	1.798	5.974	-0.210	-0.175	0.002
46	45.000	46.000	23.075	14.885	21.645	12.220	4.310	3.024	2.360	10.174	0.043	-0.119	NaN	46.000	13.520	14.690	7.085	13.715	13.651	6.508	6.508	88.839	-1.846	NaN	1.858	NaN	NaN	NaN	NaN	NaN	NaN	NaN	NaN	NaN	NaN	NaN	NaN	46.000	30.615	17.485	31.785	19.955	3.689	2.733	1.743	6.430	-0.055	-0.059	-0.671
47	46.000	47.000	23.010	14.690	21.580	12.155	3.896	2.911	2.388	9.303	0.028	0.089	0.202	47.000	12.480	14.495	7.085	13.715	14.166	5.451	5.451	77.216	-1.057	NaN	1.057	NaN	NaN	NaN	NaN	NaN	NaN	NaN	NaN	NaN	NaN	NaN	NaN	47.000	30.615	17.290	31.720	19.955	4.195	2.885	1.657	6.950	-0.086	-0.025	-0.180
48	47.000	48.000	22.945	14.560	21.645	12.155	4.671	2.734	2.082	9.726	-0.306	-0.031	0.145	48.000	13.975	14.755	7.020	13.715	13.409	7.032	7.028	94.230	1.577	0.064	-1.517	NaN	NaN	NaN	NaN	NaN	NaN	NaN	NaN	NaN	NaN	NaN	NaN	48.000	30.680	17.420	31.720	19.890	3.577	2.680	1.791	6.405	0.134	-0.060	0.145
49	48.000	49.000	22.880	14.690	21.580	12.155	4.406	2.849	2.143	9.443	0.061	0.030	-0.086	49.000	13.325	14.625	7.085	13.650	13.754	6.316	6.313	86.824	-0.715	-0.054	0.662	NaN	NaN	NaN	NaN	NaN	NaN	NaN	NaN	NaN	NaN	NaN	NaN	49.000	30.615	17.225	31.785	20.020	3.752	3.030	1.813	6.802	0.022	0.145	-0.205
50	49.000	50.000	22.945	14.690	21.580	12.090	4.332	2.937	2.418	10.474	0.274	0.058	-0.030	50.000	12.935	14.560	7.020	13.650	14.010	5.985	5.985	83.845	-0.328	0.064	0.395	NaN	NaN	NaN	NaN	NaN	NaN	NaN	NaN	NaN	NaN	NaN	NaN	50.000	30.615	17.485	31.785	19.955	3.914	2.733	1.639	6.414	-0.174	-0.059	0.235
51	50.000	51.000	23.010	14.885	21.580	12.090	4.447	3.140	2.115	9.405	-0.303	NaN	-0.203	51.000	14.040	14.755	7.020	13.715	13.324	7.097	7.088	94.437	1.103	-0.010	-1.122	NaN	NaN	NaN	NaN	NaN	NaN	NaN	NaN	NaN	NaN	NaN	NaN	51.000	30.550	17.355	31.785	19.955	3.500	2.878	2.112	7.394	0.473	NaN	-0.145
52	51.000	52.000	23.075	14.820	21.645	12.090	3.844	3.082	2.231	8.577	0.116	-0.030	0.027	52.000	12.870	14.560	7.085	13.715	13.925	5.846	5.842	81.357	-1.246	-0.064	1.186	NaN	NaN	NaN	NaN	NaN	NaN	NaN	NaN	NaN	NaN	NaN	NaN	52.000	30.615	17.485	31.850	19.955	4.154	2.762	2.010	8.349	-0.102	0.029	0.145
53	52.000	53.000	22.945	14.560	21.645	12.155	4.604	2.734	2.010	9.257	-0.221	-0.057	0.291	53.000	14.040	14.755	7.020	13.715	13.324	7.097	7.088	94.437	1.246	0.064	-1.186	NaN	NaN	NaN	NaN	NaN	NaN	NaN	NaN	NaN	NaN	NaN	NaN	53.000	30.680	17.550	31.785	19.955	3.696	2.647	1.983	7.330	-0.026	-0.027	0.086
54	53.000	54.000	23.075	14.820	21.645	12.155	4.215	3.024	2.148	9.054	0.138	NaN	-0.291	54.000	13.715	14.690	7.085	13.715	13.459	6.701	6.695	90.107	-0.393	-0.064	0.331	NaN	NaN	NaN	NaN	NaN	NaN	NaN	NaN	NaN	NaN	NaN	NaN	54.000	30.615	17.420	31.785	20.020	3.766	2.851	2.033	7.656	0.049	0.059	-0.145
55	54.000	55.000	23.010	14.495	21.580	12.155	4.565	2.742	2.144	9.785	-0.005	0.034	0.311	55.000	14.040	14.755	7.085	13.715	13.324	7.032	7.023	93.575	0.329	NaN	-0.331	NaN	NaN	NaN	NaN	NaN	NaN	NaN	NaN	NaN	NaN	NaN	NaN	55.000	30.615	17.225	31.785	20.085	3.515	3.090	2.055	7.225	0.022	0.060	-0.180
56	55.000	56.000	23.075	14.560	21.580	12.090	4.131	2.887	2.002	8.273	-0.141	0.056	-0.089	56.000	13.715	14.690	7.085	13.715	13.413	6.701	6.675	89.536	-0.348	NaN	0.331	NaN	NaN	NaN	NaN	NaN	NaN	NaN	NaN	NaN	NaN	NaN	NaN	56.000	30.550	17.355	31.850	20.085	3.927	3.024	2.451	9.625	0.396	0.028	0.089
57	56.000	57.000	23.075	14.690	21.645	12.090	3.366	2.967	1.860	6.261	-0.142	-0.031	-0.114	57.000	12.285	14.430	7.020	13.715	14.130	5.313	5.298	74.867	-1.377	0.064	1.452	NaN	NaN	NaN	NaN	NaN	NaN	NaN	NaN	NaN	NaN	NaN	NaN	57.000	30.615	17.485	31.850	20.150	4.768	2.937	2.330	11.108	-0.121	0.059	0.145
58	57.000	58.000	23.075	14.690	21.580	12.090	3.725	2.999	1.759	6.553	-0.101	0.032	NaN	58.000	13.000	14.560	7.020	13.715	13.790	6.039	6.008	82.844	0.709	NaN	-0.726	NaN	NaN	NaN	NaN	NaN	NaN	NaN	NaN	NaN	NaN	NaN	NaN	58.000	30.615	17.290	31.785	20.085	4.426	3.030	2.409	10.664	0.080	-0.085	-0.180
59	58.000	59.000	22.945	14.690	21.645	12.155	4.056	2.849	1.576	6.392	-0.183	-0.087	0.059	59.000	13.390	14.625	7.085	13.715	13.595	6.370	6.335	86.127	0.328	-0.064	-0.395	NaN	NaN	NaN	NaN	NaN	NaN	NaN	NaN	NaN	NaN	NaN	NaN	59.000	30.550	17.290	31.785	20.150	4.169	3.115	2.530	10.550	0.121	0.060	-0.026
60	59.000	60.000	22.750	14.690	21.645	12.155	3.919	2.765	1.352	5.298	-0.224	NaN	0.078	60.000	12.805	14.560	7.150	13.715	13.855	5.718	5.683	78.733	-0.652	-0.064	0.588	NaN	NaN	NaN	NaN	NaN	NaN	NaN	NaN	NaN	NaN	NaN	NaN	60.000	30.615	17.290	31.785	20.085	4.539	3.030	2.383	10.816	-0.148	-0.060	0.025
61	60.000	61.000	22.620	14.820	21.645	12.155	4.173	2.838	1.180	4.922	-0.172	NaN	-0.077	61.000	13.000	14.560	7.085	13.650	13.792	5.985	5.948	82.041	0.266	0.074	-0.193	NaN	NaN	NaN	NaN	NaN	NaN	NaN	NaN	NaN	NaN	NaN	NaN	61.000	30.680	17.420	31.785	20.020	4.515	2.825	2.265	10.225	-0.118	-0.060	0.145
62	61.000	62.000	22.555	14.235	21.645	12.155	4.372	2.270	1.295	5.662	0.115	NaN	0.562	62.000	13.065	14.560	7.150	13.715	13.790	5.975	5.943	81.948	-0.006	-0.074	-0.064	NaN	NaN	NaN	NaN	NaN	NaN	NaN	NaN	NaN	NaN	NaN	NaN	62.000	30.615	17.290	31.785	19.955	4.370	2.911	2.357	10.301	0.093	-0.060	-0.145
63	62.000	63.000	22.815	13.975	21.580	12.155	3.991	2.199	1.691	6.747	0.396	0.036	0.069	63.000	12.805	14.495	7.085	13.715	13.857	5.773	5.748	79.650	-0.195	0.064	0.266	NaN	NaN	NaN	NaN	NaN	NaN	NaN	NaN	NaN	NaN	NaN	NaN	63.000	30.615	17.290	31.785	20.085	4.539	3.030	2.383	10.816	0.026	0.120	NaN
64	63.000	64.000	23.010	13.780	21.580	12.155	3.848	2.165	1.816	6.988	0.125	NaN	0.018	64.000	12.870	14.560	7.150	13.715	13.847	5.782	5.735	79.413	-0.013	-0.064	-0.074	NaN	NaN	NaN	NaN	NaN	NaN	NaN	NaN	NaN	NaN	NaN	NaN	64.000	30.615	17.225	31.720	19.825	4.582	2.825	2.305	10.563	-0.077	-0.265	-0.060
65	64.000	65.000	23.205	14.495	21.645	12.155	3.515	2.812	1.687	5.932	-0.129	-0.036	-0.703	65.000	12.870	14.560	7.150	13.650	13.846	5.792	5.728	79.312	-0.007	0.010	NaN	NaN	NaN	NaN	NaN	NaN	NaN	NaN	NaN	NaN	NaN	NaN	NaN	65.000	30.615	17.225	31.720	19.890	4.651	2.885	2.379	11.065	0.074	0.060	NaN
66	65.000	66.000	23.270	14.430	21.645	12.090	3.451	2.849	1.755	6.054	0.067	0.053	0.016	66.000	12.935	14.560	7.150	13.650	13.780	5.856	5.789	79.776	0.061	NaN	-0.064	NaN	NaN	NaN	NaN	NaN	NaN	NaN	NaN	NaN	NaN	NaN	NaN	66.000	30.615	17.095	31.720	19.890	4.616	3.006	2.429	11.213	0.050	NaN	-0.121
67	66.000	67.000	22.945	14.755	21.645	12.155	3.338	2.907	0.987	3.296	-0.767	-0.058	-0.145	67.000	11.960	14.365	7.150	13.650	14.300	4.863	4.810	68.783	-0.979	NaN	0.993	NaN	NaN	NaN	NaN	NaN	NaN	NaN	NaN	NaN	NaN	NaN	NaN	67.000	30.615	17.225	31.720	19.890	5.210	2.885	2.387	12.434	-0.042	NaN	0.120
68	67.000	68.000	22.945	14.820	21.580	12.155	3.741	2.994	0.981	3.672	-0.006	0.030	-0.058	68.000	12.740	14.495	7.150	13.715	13.911	5.644	5.579	77.605	0.769	-0.009	-0.790	NaN	NaN	NaN	NaN	NaN	NaN	NaN	NaN	NaN	NaN	NaN	NaN	68.000	30.615	17.160	31.785	20.020	4.889	3.090	2.622	12.819	0.235	0.145	-0.060
69	68.000	69.000	23.010	14.950	21.645	12.155	4.082	3.111	0.903	3.684	-0.079	-0.029	-0.145	69.000	13.520	14.625	7.150	13.715	13.524	6.435	6.346	85.827	0.768	NaN	-0.791	NaN	NaN	NaN	NaN	NaN	NaN	NaN	NaN	NaN	NaN	NaN	NaN	69.000	30.615	17.225	31.785	19.955	4.619	2.970	2.634	12.168	0.012	-0.060	0.060
70	69.000	70.000	23.075	14.885	21.645	12.090	3.879	3.140	0.992	3.849	0.090	0.058	0.028	70.000	13.195	14.560	7.215	13.715	13.717	6.039	5.963	81.796	-0.383	-0.064	0.331	NaN	NaN	NaN	NaN	NaN	NaN	NaN	NaN	NaN	NaN	NaN	NaN	70.000	30.550	17.290	31.720	19.890	4.711	2.851	2.554	12.033	-0.080	-0.086	0.033
71	70.000	71.000	22.945	14.820	21.645	12.090	3.741	3.024	0.908	3.397	-0.084	NaN	0.115	71.000	12.740	14.495	7.215	13.715	13.911	5.580	5.514	76.701	-0.449	NaN	0.460	NaN	NaN	NaN	NaN	NaN	NaN	NaN	NaN	NaN	NaN	NaN	NaN	71.000	30.615	17.485	31.720	19.955	5.086	2.706	2.408	12.248	-0.146	0.059	0.205
72	71.000	72.000	22.945	14.885	21.645	12.155	3.862	3.024	0.969	3.743	0.061	-0.059	-0.059	72.000	13.000	14.625	7.215	13.715	13.781	5.856	5.772	79.540	0.258	NaN	-0.277	NaN	NaN	NaN	NaN	NaN	NaN	NaN	NaN	NaN	NaN	NaN	NaN	72.000	30.615	17.485	31.655	19.825	4.903	2.561	2.271	11.137	-0.137	-0.145	NaN
73	72.000	73.000	22.880	14.820	21.645	12.155	3.984	2.937	0.968	3.857	-0.001	NaN	0.086	73.000	13.195	14.690	7.215	13.715	13.652	6.059	5.960	81.374	0.189	NaN	-0.203	NaN	NaN	NaN	NaN	NaN	NaN	NaN	NaN	NaN	NaN	NaN	NaN	73.000	30.680	17.485	31.655	19.760	4.903	2.475	2.180	10.689	-0.091	-0.060	0.026
74	73.000	74.000	23.075	14.950	21.645	12.090	3.954	3.198	0.940	3.718	-0.028	0.058	-0.203	74.000	13.390	14.625	7.215	13.715	13.589	6.242	6.151	83.592	0.191	NaN	-0.183	NaN	NaN	NaN	NaN	NaN	NaN	NaN	NaN	NaN	NaN	NaN	NaN	74.000	30.875	18.200	31.720	19.760	5.515	1.774	1.701	9.380	-0.480	0.031	0.722
75	74.000	75.000	23.205	14.820	21.645	12.090	3.935	3.144	1.186	4.664	0.245	NaN	0.048	75.000	13.715	14.690	7.215	13.715	13.396	6.573	6.469	86.655	0.317	NaN	-0.331	NaN	NaN	NaN	NaN	NaN	NaN	NaN	NaN	NaN	NaN	NaN	NaN	75.000	30.745	17.940	31.655	19.825	5.148	2.093	1.976	10.174	0.276	0.030	-0.291
76	75.000	76.000	23.400	14.690	21.580	12.090	3.710	3.174	1.681	6.236	0.495	0.037	-0.005	76.000	13.715	14.690	7.280	13.780	13.391	6.499	6.421	85.987	-0.048	-0.073	NaN	NaN	NaN	NaN	NaN	NaN	NaN	NaN	NaN	NaN	NaN	NaN	NaN	76.000	30.810	17.940	31.720	19.760	5.059	2.035	1.906	9.641	-0.071	-0.029	0.029
77	76.000	77.000	23.335	14.690	21.580	12.090	4.030	3.137	1.755	7.073	0.074	NaN	0.036	77.000	14.170	14.820	7.215	13.780	13.196	7.032	6.944	91.636	0.523	0.064	-0.469	NaN	NaN	NaN	NaN	NaN	NaN	NaN	NaN	NaN	NaN	NaN	NaN	77.000	30.745	17.680	31.655	19.760	4.513	2.270	2.060	9.295	0.154	-0.026	-0.264
78	77.000	78.000	23.205	14.820	21.645	12.155	4.237	3.088	1.351	5.725	-0.404	-0.089	-0.047	78.000	14.300	14.820	7.150	13.715	13.134	7.235	7.120	93.520	0.176	0.074	-0.128	NaN	NaN	NaN	NaN	NaN	NaN	NaN	NaN	NaN	NaN	NaN	NaN	78.000	30.680	17.550	31.720	19.760	4.460	2.442	2.271	10.132	0.212	0.028	-0.145
79	78.000	79.000	23.205	14.755	21.645	12.155	3.919	3.032	1.294	5.070	-0.057	NaN	0.056	79.000	13.715	14.690	7.215	13.715	13.394	6.573	6.474	86.718	-0.646	-0.064	0.598	NaN	NaN	NaN	NaN	NaN	NaN	NaN	NaN	NaN	NaN	NaN	NaN	79.000	30.680	17.420	31.655	19.695	4.703	2.475	2.219	10.436	-0.052	-0.085	-0.119
80	79.000	80.000	23.205	14.690	21.710	12.155	4.243	2.943	1.256	5.328	-0.038	-0.033	0.056	80.000	14.365	14.820	7.150	13.715	13.075	7.299	7.165	93.689	0.691	0.064	-0.662	NaN	NaN	NaN	NaN	NaN	NaN	NaN	NaN	NaN	NaN	NaN	NaN	80.000	30.680	17.290	31.655	19.760	4.416	2.655	2.390	10.554	0.171	0.060	-0.121
81	80.000	81.000	23.140	14.690	21.645	12.090	4.114	2.999	1.242	5.108	-0.014	0.089	0.032	81.000	13.845	14.755	7.215	13.715	13.398	6.711	6.591	88.303	-0.574	-0.064	0.524	NaN	NaN	NaN	NaN	NaN	NaN	NaN	NaN	NaN	NaN	NaN	NaN	81.000	30.680	17.290	31.655	19.760	4.562	2.655	2.355	10.744	-0.035	NaN	NaN
82	81.000	82.000	23.205	14.690	21.580	12.090	4.617	3.066	1.551	7.161	0.309	0.034	-0.034	82.000	15.015	14.950	7.215	13.715	12.811	7.897	7.759	99.397	1.168	NaN	-1.186	NaN	NaN	NaN	NaN	NaN	NaN	NaN	NaN	NaN	NaN	NaN	NaN	82.000	30.680	17.355	31.655	19.760	3.999	2.595	2.378	9.510	0.023	NaN	0.060
83	82.000	83.000	23.140	14.755	21.580	12.090	3.974	3.088	1.382	5.493	-0.169	NaN	-0.023	83.000	13.715	14.690	7.150	13.650	13.391	6.647	6.549	87.703	-1.210	0.074	1.325	NaN	NaN	NaN	NaN	NaN	NaN	NaN	NaN	NaN	NaN	NaN	NaN	83.000	30.615	17.225	31.655	19.825	4.447	2.800	2.417	10.748	0.039	0.060	-0.145
84	83.000	84.000	23.075	14.820	21.580	12.090	4.687	3.113	1.341	6.287	-0.041	NaN	-0.026	84.000	14.950	14.950	7.215	13.715	12.811	7.833	7.694	98.565	1.145	-0.074	-1.261	NaN	NaN	NaN	NaN	NaN	NaN	NaN	NaN	NaN	NaN	NaN	NaN	84.000	30.615	17.355	31.655	19.825	3.999	2.680	2.470	9.878	0.053	NaN	0.120
85	84.000	85.000	23.075	14.755	21.645	12.090	4.817	3.024	1.284	6.185	-0.057	-0.031	0.057	85.000	15.275	15.015	7.215	13.715	12.621	8.164	8.000	100.961	0.306	NaN	-0.331	NaN	NaN	NaN	NaN	NaN	NaN	NaN	NaN	NaN	NaN	NaN	NaN	85.000	30.615	17.355	31.655	19.825	3.954	2.680	2.505	9.903	0.035	NaN	NaN
86	85.000	86.000	23.075	14.690	21.710	12.155	4.357	2.879	1.289	5.615	0.005	-0.088	0.057	86.000	14.300	14.820	7.215	13.650	13.133	7.181	7.060	92.722	-0.939	0.011	0.994	NaN	NaN	NaN	NaN	NaN	NaN	NaN	NaN	NaN	NaN	NaN	NaN	86.000	30.615	17.355	31.720	19.825	4.237	2.706	2.460	10.423	-0.045	0.027	NaN
87	86.000	87.000	23.140	14.820	21.710	12.155	5.009	3.024	1.325	6.637	0.036	NaN	-0.145	87.000	15.665	15.080	7.085	13.650	12.488	8.698	8.522	106.428	1.462	0.128	-1.389	NaN	NaN	NaN	NaN	NaN	NaN	NaN	NaN	NaN	NaN	NaN	NaN	87.000	30.680	17.485	31.655	19.760	3.822	2.475	2.349	8.978	-0.111	-0.085	0.145
88	87.000	88.000	23.140	14.690	21.710	12.155	4.745	2.911	1.395	6.621	0.070	NaN	0.113	88.000	15.275	15.015	7.085	13.650	12.616	8.303	8.144	102.744	-0.378	NaN	0.395	NaN	NaN	NaN	NaN	NaN	NaN	NaN	NaN	NaN	NaN	NaN	NaN	88.000	30.680	17.355	31.655	19.760	3.907	2.595	2.378	9.291	0.029	NaN	-0.120
89	88.000	89.000	23.010	14.690	21.645	12.155	4.745	2.879	1.330	6.312	-0.065	0.031	0.062	89.000	15.015	14.950	7.085	13.650	12.744	8.036	7.894	100.606	-0.250	NaN	0.267	NaN	NaN	NaN	NaN	NaN	NaN	NaN	NaN	NaN	NaN	NaN	NaN	89.000	30.615	17.355	31.720	19.760	3.954	2.647	2.460	9.726	0.082	0.027	-0.027
90	89.000	90.000	23.010	14.755	21.645	12.155	4.552	2.937	1.290	5.873	-0.040	NaN	-0.058	90.000	14.495	14.820	7.150	13.650	13.066	7.438	7.327	95.734	-0.568	-0.064	0.534	NaN	NaN	NaN	NaN	NaN	NaN	NaN	NaN	NaN	NaN	NaN	NaN	90.000	30.680	17.420	31.655	19.760	4.189	2.535	2.288	9.582	-0.172	-0.025	0.085
91	90.000	91.000	23.010	14.755	21.645	12.155	4.680	2.937	1.365	6.388	0.075	NaN	NaN	91.000	14.820	14.885	7.215	13.715	12.871	7.694	7.593	97.724	0.266	-0.074	-0.331	NaN	NaN	NaN	NaN	NaN	NaN	NaN	NaN	NaN	NaN	NaN	NaN	91.000	30.680	17.420	31.655	19.695	4.005	2.475	2.242	8.978	-0.046	-0.060	NaN
92	91.000	92.000	23.140	14.885	21.710	12.155	4.745	3.082	1.392	6.608	0.027	-0.030	-0.175	92.000	15.210	14.950	7.280	13.650	12.676	8.036	7.916	100.344	0.323	-0.054	-0.395	NaN	NaN	NaN	NaN	NaN	NaN	NaN	NaN	NaN	NaN	NaN	NaN	92.000	30.615	17.420	31.655	19.695	3.770	2.501	2.322	8.754	0.081	NaN	-0.027
93	92.000	93.000	23.205	14.885	21.710	12.155	4.424	3.113	1.373	6.076	-0.019	NaN	-0.031	93.000	14.690	14.885	7.150	13.650	12.936	7.640	7.521	97.289	-0.396	0.128	0.524	NaN	NaN	NaN	NaN	NaN	NaN	NaN	NaN	NaN	NaN	NaN	NaN	93.000	30.680	17.420	31.655	19.695	4.097	2.475	2.243	9.189	-0.079	NaN	0.026
94	93.000	94.000	23.270	14.950	21.645	12.220	4.168	3.177	1.452	6.050	0.078	-0.023	-0.089	94.000	14.300	14.820	7.150	13.650	13.131	7.245	7.138	93.727	-0.382	NaN	0.395	NaN	NaN	NaN	NaN	NaN	NaN	NaN	NaN	NaN	NaN	NaN	NaN	94.000	30.680	17.485	31.720	19.695	4.287	2.442	2.230	9.557	-0.013	0.028	0.059
95	94.000	95.000	23.270	14.950	21.645	12.155	4.363	3.233	1.456	6.350	0.004	0.056	NaN	95.000	14.690	14.885	7.215	13.650	12.936	7.576	7.456	96.448	0.317	-0.064	-0.395	NaN	NaN	NaN	NaN	NaN	NaN	NaN	NaN	NaN	NaN	NaN	NaN	95.000	30.680	17.420	31.655	19.695	4.097	2.475	2.243	9.189	0.013	-0.026	-0.060
96	95.000	96.000	23.205	15.015	21.645	12.155	4.573	3.258	1.268	5.797	-0.188	NaN	-0.026	96.000	14.885	14.885	7.215	13.715	12.874	7.759	7.638	98.333	0.182	-0.010	-0.193	NaN	NaN	NaN	NaN	NaN	NaN	NaN	NaN	NaN	NaN	NaN	NaN	96.000	30.680	17.420	31.655	19.695	4.091	2.475	2.288	9.358	0.045	NaN	NaN
97	96.000	97.000	23.270	15.015	21.645	12.090	3.926	3.346	1.275	5.007	0.007	0.057	-0.032	97.000	13.715	14.690	7.215	13.715	13.456	6.573	6.490	87.331	-1.148	NaN	1.186	NaN	NaN	NaN	NaN	NaN	NaN	NaN	NaN	NaN	NaN	NaN	NaN	97.000	30.745	17.485	31.720	19.760	4.619	2.475	2.195	10.140	-0.092	0.085	0.085
98	97.000	98.000	23.205	15.015	21.645	12.090	1.501	3.315	0.600	0.900	-0.675	NaN	0.031	98.000	8.645	13.845	7.150	13.715	16.006	1.501	1.499	23.998	-4.991	0.065	5.124	NaN	NaN	NaN	NaN	NaN	NaN	NaN	NaN	NaN	NaN	NaN	NaN	98.000	30.680	17.420	31.720	19.760	6.687	2.561	1.941	12.979	-0.254	NaN	-0.086
99	98.000	99.000	23.335	14.885	21.645	12.155	1.403	3.211	1.012	1.420	0.412	-0.055	0.042	99.000	8.775	13.910	7.280	13.715	15.938	1.508	1.502	23.935	0.002	-0.129	-0.137	NaN	NaN	NaN	NaN	NaN	NaN	NaN	NaN	NaN	NaN	NaN	NaN	99.000	30.680	17.420	31.655	19.825	6.629	2.595	1.917	12.709	-0.024	0.036	NaN
100	99.000	100.000	23.335	14.885	21.710	12.155	4.095	3.177	1.625	6.654	0.613	-0.033	NaN	100.000	14.235	14.755	7.150	13.650	13.196	7.171	7.096	93.630	5.594	0.138	-5.525	NaN	NaN	NaN	NaN	NaN	NaN	NaN	NaN	NaN	NaN	NaN	NaN	100.000	30.680	17.420	31.720	19.760	4.122	2.561	2.259	9.312	0.342	-0.033	NaN
101	100.000	101.000	23.335	14.950	21.710	12.155	1.040	3.233	1.625	1.690	1.110E-15	NaN	-0.056	101.000	8.125	13.780	7.280	13.715	16.292	0.847	0.847	13.807	-6.248	-0.135	6.167	NaN	NaN	NaN	NaN	NaN	NaN	NaN	NaN	NaN	NaN	NaN	NaN	101.000	30.680	17.355	31.655	19.760	6.748	2.595	1.768	11.931	-0.491	-0.024	-0.060
102	101.000	102.000	23.335	14.625	21.710	12.155	1.530	2.957	2.113	3.232	0.488	NaN	0.272	102.000	9.100	13.910	7.345	13.715	15.764	1.766	1.764	27.809	0.917	-0.065	-0.983	NaN	NaN	NaN	NaN	NaN	NaN	NaN	NaN	NaN	NaN	NaN	NaN	102.000	30.745	17.420	31.720	19.760	6.410	2.535	1.801	11.547	0.033	0.025	0.085
103	102.000	103.000	23.335	14.690	21.710	12.155	1.315	3.011	1.983	2.607	-0.130	NaN	-0.055	103.000	8.645	13.910	7.410	13.780	16.020	1.242	1.241	19.874	-0.523	-0.071	0.452	NaN	NaN	NaN	NaN	NaN	NaN	NaN	NaN	NaN	NaN	NaN	NaN	103.000	30.680	17.355	31.655	19.760	6.530	2.595	1.812	11.834	0.011	-0.024	-0.085
104	103.000	104.000	23.400	14.625	21.710	12.155	0.884	2.993	2.342	2.070	0.359	NaN	0.017	104.000	7.865	13.780	7.280	13.650	16.417	0.599	0.592	9.726	-0.648	0.155	0.790	NaN	NaN	NaN	NaN	NaN	NaN	NaN	NaN	NaN	NaN	NaN	NaN	104.000	30.680	17.420	31.720	19.695	6.916	2.501	1.801	12.460	-0.011	-0.032	0.059
105	104.000	105.000	23.335	14.495	21.710	12.155	0.872	2.849	2.500	2.180	0.158	NaN	0.144	105.000	7.605	13.780	7.280	13.715	16.547	0.331	0.329	5.438	-0.264	-0.013	0.255	NaN	NaN	NaN	NaN	NaN	NaN	NaN	NaN	NaN	NaN	NaN	NaN	105.000	30.680	17.485	31.720	19.695	7.061	2.442	1.781	12.574	-0.021	NaN	0.059
106	105.000	106.000	23.205	14.495	21.645	12.090	1.048	2.867	2.548	2.670	0.048	0.090	0.071	106.000	7.735	13.780	7.280	13.650	16.426	0.473	0.463	7.613	0.135	0.018	-0.125	NaN	NaN	NaN	NaN	NaN	NaN	NaN	NaN	NaN	NaN	NaN	NaN	106.000	30.680	17.485	31.655	19.760	7.014	2.475	1.714	12.020	-0.067	0.034	NaN
107	106.000	107.000	23.205	14.560	21.710	12.090	2.244	2.887	1.902	4.267	-0.646	-0.034	-0.056	107.000	10.270	14.105	7.280	13.715	15.169	3.015	3.007	45.613	2.544	-0.008	-2.556	NaN	NaN	NaN	NaN	NaN	NaN	NaN	NaN	NaN	NaN	NaN	NaN	107.000	30.680	17.485	31.655	19.760	5.843	2.475	1.865	10.901	0.152	NaN	NaN
108	107.000	108.000	23.140	14.430	21.645	12.155	2.362	2.722	1.794	4.238	-0.108	-0.019	0.144	108.000	10.400	14.105	7.150	13.780	15.094	3.266	3.261	49.221	0.254	0.123	-0.129	NaN	NaN	NaN	NaN	NaN	NaN	NaN	NaN	NaN	NaN	NaN	NaN	108.000	30.810	17.940	31.720	19.760	6.209	2.035	1.715	10.647	-0.151	0.029	0.465
109	108.000	109.000	23.140	14.690	21.710	12.090	0.919	2.967	1.048	0.963	-0.746	0.026	-0.228	109.000	7.475	13.845	6.955	13.910	16.590	0.524	0.517	8.573	-2.744	0.210	2.870	NaN	NaN	NaN	NaN	NaN	NaN	NaN	NaN	NaN	NaN	NaN	NaN	109.000	30.550	17.485	31.720	19.760	7.128	2.558	2.001	14.259	0.286	NaN	-0.524
110	109.000	110.000	23.140	14.755	21.710	12.155	0.994	2.967	0.892	0.887	-0.156	-0.057	-0.057	110.000	7.670	13.845	6.890	13.975	16.461	0.791	0.774	12.734	0.257	0.075	-0.192	NaN	NaN	NaN	NaN	NaN	NaN	NaN	NaN	NaN	NaN	NaN	NaN	110.000	31.005	18.330	31.720	19.695	7.854	1.541	1.282	10.072	-0.718	-0.058	0.960
111	110.000	111.000	23.205	14.690	21.775	12.220	0.822	2.854	2.138	1.758	1.245	-0.089	0.024	111.000	7.410	13.780	7.150	13.910	16.616	0.291	0.250	4.157	-0.523	-0.262	0.203	NaN	NaN	NaN	NaN	NaN	NaN	NaN	NaN	NaN	NaN	NaN	NaN	111.000	30.940	18.200	31.720	19.695	7.677	1.686	1.340	10.284	0.057	NaN	-0.145
112	111.000	112.000	23.205	14.300	21.775	12.155	3.582	2.578	1.829	6.553	-0.308	0.054	0.324	112.000	12.870	14.495	7.280	13.780	13.855	5.636	5.613	77.765	5.363	-0.112	-5.507	NaN	NaN	NaN	NaN	NaN	NaN	NaN	NaN	NaN	NaN	NaN	NaN	112.000	30.875	18.005	31.655	19.695	5.123	1.861	1.620	8.298	0.280	-0.027	-0.204
113	112.000	113.000	23.140	14.300	21.775	12.155	3.027	2.542	1.872	5.666	0.042	NaN	0.035	113.000	11.570	14.300	7.280	13.715	14.516	4.330	4.315	62.640	-1.298	0.009	1.314	NaN	NaN	NaN	NaN	NaN	NaN	NaN	NaN	NaN	NaN	NaN	NaN	113.000	30.745	17.745	31.655	19.695	5.386	2.152	1.756	9.456	0.136	NaN	-0.291
114	113.000	114.000	23.140	14.365	21.710	12.155	2.602	2.632	1.890	4.918	0.019	0.035	-0.055	114.000	10.790	14.170	7.215	13.715	14.905	3.604	3.594	53.569	-0.721	0.064	0.790	NaN	NaN	NaN	NaN	NaN	NaN	NaN	NaN	NaN	NaN	NaN	NaN	114.000	30.810	17.810	31.655	19.630	5.878	2.007	1.624	9.544	-0.132	-0.059	0.086
115	114.000	115.000	23.075	14.365	21.710	12.155	3.238	2.598	1.742	5.640	-0.149	NaN	0.034	115.000	11.960	14.365	7.020	13.845	14.312	4.967	4.957	70.946	1.363	0.180	-1.184	NaN	NaN	NaN	NaN	NaN	NaN	NaN	NaN	NaN	NaN	NaN	NaN	115.000	30.745	17.680	31.655	19.760	5.251	2.270	1.859	9.760	0.235	0.119	-0.145
116	115.000	116.000	23.010	14.300	21.710	12.155	3.356	2.508	1.617	5.425	-0.125	NaN	0.089	116.000	12.025	14.365	6.825	13.910	14.307	5.220	5.212	74.567	0.255	0.189	-0.065	NaN	NaN	NaN	NaN	NaN	NaN	NaN	NaN	NaN	NaN	NaN	NaN	116.000	30.680	17.485	31.655	19.695	5.106	2.416	1.985	10.136	0.126	-0.059	-0.205
117	116.000	117.000	23.075	14.560	21.710	12.155	4.817	2.765	1.493	7.191	-0.124	NaN	-0.258	117.000	15.145	14.950	6.630	13.845	12.741	8.586	8.503	108.337	3.291	0.202	-3.169	NaN	NaN	NaN	NaN	NaN	NaN	NaN	NaN	NaN	NaN	NaN	NaN	117.000	30.745	17.745	31.655	19.760	4.091	2.211	2.077	8.496	0.092	0.059	0.264
118	117.000	118.000	23.140	14.625	21.710	12.155	3.315	2.854	1.430	4.740	-0.063	NaN	-0.089	118.000	12.350	14.430	6.435	13.910	14.106	5.938	5.922	83.532	-2.582	0.189	2.830	NaN	NaN	NaN	NaN	NaN	NaN	NaN	NaN	NaN	NaN	NaN	NaN	118.000	30.680	17.550	31.655	19.695	5.139	2.356	2.023	10.394	-0.054	-0.059	-0.204
119	118.000	119.000	23.140	14.885	21.775	12.220	5.738	2.994	1.149	6.595	-0.281	-0.087	-0.231	119.000	17.160	15.405	6.175	13.845	11.741	11.095	10.818	127.004	4.896	0.267	-4.899	NaN	NaN	NaN	NaN	NaN	NaN	NaN	NaN	NaN	NaN	NaN	NaN	119.000	30.615	17.355	31.720	19.695	3.411	2.588	2.575	8.784	0.552	0.028	-0.204
120	119.000	120.000	23.205	14.885	21.710	12.220	3.494	3.056	1.028	3.591	-0.122	0.032	-0.032	120.000	12.805	14.495	5.980	13.910	13.846	6.850	6.816	94.378	-4.001	0.189	4.417	NaN	NaN	NaN	NaN	NaN	NaN	NaN	NaN	NaN	NaN	NaN	NaN	120.000	30.615	17.225	31.655	19.695	4.927	2.680	2.303	11.348	-0.272	-0.025	-0.120
121	120.000	121.000	23.205	14.820	21.710	12.220	4.386	2.999	1.176	5.159	0.148	NaN	0.056	121.000	14.625	14.885	5.655	13.910	12.948	9.023	8.917	115.457	2.101	0.323	-1.851	NaN	NaN	NaN	NaN	NaN	NaN	NaN	NaN	NaN	NaN	NaN	NaN	121.000	30.615	17.160	31.655	19.695	4.185	2.740	2.492	10.427	0.188	NaN	-0.060
[truncated: 204 more columns]
