# Supplementary material for: Filopodyan: An open-source pipeline for the analysis of filopodia
Source: J Cell Biol. 2017 Oct 2;216(10):3405–22. doi: 10.1083/jcb.201705113 (PMC5626553; doi:10.1083/jcb.201705113)
Supplement: Data tables (ZIP file) [file JCB_201705113_DataS1.zip › Data Tables/Fig3-4_Control-dataset/CTRL_RENYI2-6_ED4_v20170201/s11_NeonCyto_GC5x_tif Filopodia.txt]

dT	T (0)	dT (0)	Base Mean (0)	Base Local Background (0)	Body Mean (0)	Proj Mean (0)	Tip Mean (0)	Tip Th Mean (0)	Tip Local Background (0)	Length (0)	dL (0)	DCTM (0)	DCBM (0)	T (1)	dT (1)	Base Mean (1)	Base Local Background (1)	Body Mean (1)	Proj Mean (1)	Tip Mean (1)	Tip Th Mean (1)	Tip Local Background (1)	Length (1)	dL (1)	DCTM (1)	DCBM (1)	T (2)	dT (2)	Base Mean (2)	Base Local Background (2)	Body Mean (2)	Proj Mean (2)	Tip Mean (2)	Tip Th Mean (2)	Tip Local Background (2)	Length (2)	dL (2)	DCTM (2)	DCBM (2)	T (3)	dT (3)	Base Mean (3)	Base Local Background (3)	Body Mean (3)	Proj Mean (3)	Tip Mean (3)	Tip Th Mean (3)	Tip Local Background (3)	Length (3)
0.000	1.000	0.000	168.069	124.400	384.608	130.906	123.533	134.529	109.684	3.181	0.000	NaN	NaN	1.000	0.000	147.333	124.982	384.608	134.998	118.321	122.696	125.265	5.603	0.000	NaN	NaN	1.000	0.000	187.871	120.709	384.608	145.882	124.571	131.474	110.887	1.523	0.000	NaN	NaN	1.000	0.000	211.440	234.805	384.608	150.774	129.258	138.263	124.013	2.223
1.000	2.000	1.000	160.250	137.611	370.858	128.176	116.379	124.611	111.600	3.135	-0.046	0.046	0.092	2.000	1.000	150.903	125.784	370.858	135.639	117.111	121.944	107.818	6.131	0.528	0.127	-0.459	2.000	1.000	185.788	156.161	370.858	143.090	124.548	130.083	116.952	1.726	0.203	0.043	-0.098	2.000	1.000	189.111	167.469	370.858	148.979	134.750	141.667	121.688	2.104
2.000	3.000	2.000	155.926	137.263	373.161	129.961	117.071	125.444	112.395	3.097	-0.038	-0.047	-0.002	3.000	2.000	153.710	123.970	373.161	137.700	118.621	126.467	107.561	6.150	0.019	0.064	0.064	3.000	2.000	187.067	154.971	373.161	141.585	122.966	134.786	116.226	1.810	0.084	0.086	-0.006	3.000	2.000	226.111	169.605	373.161	149.735	132.400	141.263	119.152	2.307
3.000	4.000	3.000	157.400	138.114	377.330	128.689	117.964	126.385	111.179	3.097	0.000	-0.044	-0.092	4.000	3.000	154.276	128.505	377.330	135.763	119.929	130.071	105.430	6.846	0.696	0.383	-0.268	4.000	3.000	196.133	156.155	377.330	148.422	133.125	147.071	116.788	1.928	0.119	0.130	-0.026	4.000	3.000	204.750	165.111	377.330	148.498	128.562	137.050	117.869	2.361
4.000	5.000	4.000	162.929	142.606	376.643	128.444	117.481	129.111	110.925	3.445	0.349	0.136	-0.231	5.000	4.000	152.710	125.892	376.643	135.572	120.967	128.118	107.128	7.095	0.249	0.217	-0.000	5.000	4.000	172.370	152.069	376.643	138.994	125.433	135.083	118.902	1.626	-0.303	0.026	0.351	5.000	4.000	220.929	179.947	376.643	151.706	128.303	136.370	119.703	2.480
5.000	6.000	5.000	165.750	139.126	375.415	128.474	115.355	127.154	110.133	3.453	0.008	-0.000	-0.045	6.000	5.000	147.645	121.422	375.415	134.315	116.000	126.500	106.103	7.206	0.111	0.331	0.204	6.000	5.000	144.676	130.281	375.415	132.157	129.571	137.591	121.627	0.906	-0.720	-0.060	0.708	6.000	5.000	232.462	188.591	375.415	151.992	127.700	137.056	119.215	2.480
6.000	7.000	6.000	165.185	145.340	373.658	129.488	116.700	126.929	110.493	3.537	0.084	-0.000	-0.001	7.000	6.000	143.742	123.314	373.658	133.622	115.700	120.316	106.287	7.233	0.027	0.141	0.127	7.000	6.000	138.857	128.745	373.658	128.467	127.419	136.833	123.637	0.838	-0.068	-0.076	0.076	7.000	6.000	219.778	174.130	373.658	154.717	133.200	142.211	118.120	2.350
7.000	8.000	7.000	167.643	141.717	372.711	130.457	118.862	129.333	111.361	3.556	0.019	-0.092	-0.138	8.000	7.000	148.862	124.102	372.711	135.155	118.667	130.333	106.174	7.734	0.501	0.064	-0.395	8.000	7.000	143.222	133.361	372.711	129.344	126.933	135.889	123.221	1.009	0.171	0.330	0.009	8.000	7.000	234.233	180.195	372.711	154.741	131.545	141.188	119.142	2.450
8.000	9.000	8.000	169.385	148.395	372.227	132.849	117.931	124.875	110.197	3.694	0.138	0.045	-0.093	9.000	8.000	149.759	125.030	372.227	131.840	113.276	121.143	106.250	7.799	0.065	0.127	0.064	NaN	NaN	NaN	NaN	NaN	NaN	NaN	NaN	NaN	NaN	NaN	NaN	NaN	9.000	8.000	227.250	178.514	372.227	152.957	124.562	135.895	118.585	2.480
9.000	10.000	9.000	187.194	149.438	371.597	134.351	119.310	130.417	110.810	3.916	0.222	0.048	-0.097	10.000	9.000	150.483	121.765	371.597	135.666	119.074	125.600	105.143	8.002	0.203	0.127	-0.064	10.000	9.000	124.882	122.709	371.597	122.080	122.083	128.250	118.894	0.460	0.460	0.000	0.000	10.000	9.000	220.240	185.886	371.597	151.222	128.931	142.154	120.531	2.304
10.000	11.000	10.000	183.680	148.273	374.893	131.215	117.759	122.696	112.747	3.824	-0.092	-0.092	-0.089	11.000	10.000	151.062	122.943	374.893	132.662	113.767	118.316	107.400	8.308	0.306	0.030	-0.203	NaN	NaN	NaN	NaN	NaN	NaN	NaN	NaN	NaN	NaN	NaN	NaN	NaN	11.000	10.000	233.115	182.095	374.893	153.720	127.345	139.611	118.423	2.369
11.000	12.000	11.000	193.269	152.658	376.465	137.497	124.333	128.840	110.000	3.851	0.027	-0.000	-0.048	12.000	11.000	148.576	125.583	376.465	137.091	116.071	120.667	107.483	8.281	-0.027	-0.064	-0.064	NaN	NaN	NaN	NaN	NaN	NaN	NaN	NaN	NaN	NaN	NaN	NaN	NaN	12.000	11.000	209.043	195.569	376.465	150.676	129.966	143.750	122.910	2.104
12.000	13.000	12.000	182.125	152.467	375.027	133.052	117.793	122.789	111.473	3.759	-0.092	-0.000	0.086	13.000	12.000	148.793	122.443	375.027	135.803	117.500	127.500	108.921	6.911	-1.370	-0.116	1.134	NaN	NaN	NaN	NaN	NaN	NaN	NaN	NaN	NaN	NaN	NaN	NaN	NaN	13.000	12.000	197.571	164.119	375.027	152.823	129.900	138.318	121.291	2.123
13.000	14.000	13.000	195.214	158.937	374.402	134.412	122.000	129.857	111.517	3.889	0.130	-0.092	-0.180	14.000	13.000	145.552	122.248	374.402	132.915	119.967	133.500	109.673	5.660	-1.251	-0.192	0.930	NaN	NaN	NaN	NaN	NaN	NaN	NaN	NaN	NaN	NaN	NaN	NaN	NaN	14.000	13.000	218.214	172.590	374.402	158.136	129.071	138.812	121.817	2.116
14.000	15.000	14.000	186.375	163.080	372.154	134.658	114.120	123.833	111.260	3.943	0.054	0.092	-0.006	15.000	14.000	145.161	117.394	372.154	129.752	118.074	129.556	106.393	5.067	-0.593	0.192	0.791	NaN	NaN	NaN	NaN	NaN	NaN	NaN	NaN	NaN	NaN	NaN	NaN	NaN	15.000	14.000	213.793	173.093	372.154	157.484	135.233	147.600	123.441	2.089
15.000	16.000	15.000	197.500	168.667	377.060	136.902	117.759	124.160	111.118	4.130	0.187	0.042	-0.058	16.000	15.000	152.828	130.313	377.060	136.405	118.733	124.278	105.735	7.837	2.769	0.204	-2.384	NaN	NaN	NaN	NaN	NaN	NaN	NaN	NaN	NaN	NaN	NaN	NaN	NaN	16.000	15.000	216.586	178.299	377.060	155.134	133.516	141.913	121.953	2.253
16.000	17.000	16.000	203.724	169.672	374.355	136.953	116.552	128.000	112.743	4.176	0.046	-0.091	-0.102	17.000	16.000	148.069	123.919	374.355	135.523	118.179	123.211	105.890	7.986	0.149	0.192	-0.000	NaN	NaN	NaN	NaN	NaN	NaN	NaN	NaN	NaN	NaN	NaN	NaN	NaN	17.000	16.000	203.966	168.169	374.355	153.587	133.194	145.125	122.514	2.150
17.000	18.000	17.000	200.964	165.220	373.754	136.252	120.714	130.333	110.611	4.149	-0.027	-0.039	-0.052	18.000	17.000	148.839	122.057	373.754	133.067	120.677	127.174	106.059	6.984	-1.002	0.076	1.122	NaN	NaN	NaN	NaN	NaN	NaN	NaN	NaN	NaN	NaN	NaN	NaN	NaN	18.000	17.000	218.962	177.636	373.754	156.004	130.367	138.880	121.858	2.123
18.000	19.000	18.000	206.200	163.286	370.663	141.450	119.724	138.125	111.034	4.344	0.195	-0.000	-0.091	19.000	18.000	135.788	117.918	370.663	126.631	117.733	128.000	106.946	4.846	-2.138	0.064	2.052	NaN	NaN	NaN	NaN	NaN	NaN	NaN	NaN	NaN	NaN	NaN	NaN	NaN	19.000	18.000	210.393	176.453	370.663	156.364	133.750	149.900	121.667	2.150
19.000	20.000	19.000	202.920	160.831	374.203	140.107	122.207	128.556	112.673	4.195	-0.149	-0.039	-0.000	20.000	19.000	146.242	120.056	374.203	133.732	117.679	122.762	105.521	6.976	2.131	0.192	-1.849	NaN	NaN	NaN	NaN	NaN	NaN	NaN	NaN	NaN	NaN	NaN	NaN	NaN	20.000	19.000	194.654	169.741	374.203	152.572	131.414	144.667	122.734	2.020
20.000	21.000	20.000	219.935	164.017	370.996	139.009	118.448	142.000	113.014	4.287	0.092	-0.038	-0.091	21.000	20.000	142.818	120.250	370.996	130.689	115.567	132.000	107.069	5.809	-1.167	0.064	1.186	NaN	NaN	NaN	NaN	NaN	NaN	NaN	NaN	NaN	NaN	NaN	NaN	NaN	21.000	20.000	218.600	168.915	370.996	157.076	130.000	136.875	120.884	2.139
21.000	22.000	21.000	187.931	158.711	372.626	135.789	123.069	130.882	110.219	4.168	-0.119	0.039	0.234	22.000	21.000	147.655	119.918	372.626	129.936	116.033	126.538	106.544	6.838	1.029	0.140	-0.855	NaN	NaN	NaN	NaN	NaN	NaN	NaN	NaN	NaN	NaN	NaN	NaN	NaN	22.000	21.000	211.812	164.886	372.626	160.201	132.233	139.913	122.483	1.963
22.000	23.000	22.000	179.893	148.753	372.200	135.194	120.931	128.040	110.225	3.938	-0.230	-0.000	0.182	23.000	22.000	145.364	119.444	372.200	130.692	119.143	127.154	105.074	6.716	-0.122	0.320	0.459	NaN	NaN	NaN	NaN	NaN	NaN	NaN	NaN	NaN	NaN	NaN	NaN	NaN	23.000	22.000	219.065	173.383	372.200	157.476	130.875	140.750	122.879	2.001
23.000	24.000	23.000	164.414	142.942	366.891	132.470	120.034	128.500	110.786	3.605	-0.333	-0.000	0.377	24.000	23.000	142.516	117.037	366.891	126.464	118.500	130.889	104.786	5.496	-1.221	0.331	1.399	NaN	NaN	NaN	NaN	NaN	NaN	NaN	NaN	NaN	NaN	NaN	NaN	NaN	24.000	23.000	205.964	177.878	366.891	152.567	130.679	138.105	121.493	1.974
24.000	25.000	24.000	169.067	146.011	367.880	133.797	121.966	132.000	111.014	3.651	0.046	-0.000	-0.082	25.000	24.000	154.677	121.902	367.880	133.345	115.387	119.960	106.774	7.894	2.398	0.064	-2.191	NaN	NaN	NaN	NaN	NaN	NaN	NaN	NaN	NaN	NaN	NaN	NaN	NaN	25.000	24.000	206.333	182.900	367.880	150.227	129.815	141.111	123.440	2.039
25.000	26.000	25.000	168.815	145.644	361.303	132.077	119.607	134.667	111.201	3.552	-0.100	-0.000	0.116	26.000	25.000	144.345	119.141	361.303	130.230	116.733	122.812	105.830	7.079	-0.815	0.128	0.930	NaN	NaN	NaN	NaN	NaN	NaN	NaN	NaN	NaN	NaN	NaN	NaN	NaN	26.000	25.000	197.179	176.798	361.303	149.457	128.438	138.524	121.463	2.196
26.000	27.000	26.000	166.769	153.000	359.507	136.306	119.414	125.800	110.000	3.436	-0.116	-0.000	0.081	27.000	26.000	147.935	123.514	359.507	127.939	111.742	116.522	107.890	7.737	0.658	-0.000	-0.599	NaN	NaN	NaN	NaN	NaN	NaN	NaN	NaN	NaN	NaN	NaN	NaN	NaN	27.000	26.000	187.429	170.322	359.507	148.270	138.000	152.762	120.066	2.253
27.000	28.000	27.000	192.667	179.449	360.535	136.687	120.000	129.636	111.240	3.707	0.271	-0.000	-0.233	28.000	27.000	144.129	119.243	360.535	129.032	113.286	116.800	106.885	7.293	-0.444	-0.074	0.331	NaN	NaN	NaN	NaN	NaN	NaN	NaN	NaN	NaN	NaN	NaN	NaN	NaN	28.000	27.000	206.964	172.116	360.535	156.143	138.094	164.455	119.800	2.448
28.000	29.000	28.000	200.966	161.338	360.166	134.463	118.310	130.062	110.867	3.875	0.168	-0.000	-0.121	29.000	28.000	147.452	121.700	360.166	132.244	118.667	124.864	106.899	8.227	0.934	-0.064	-0.930	NaN	NaN	NaN	NaN	NaN	NaN	NaN	NaN	NaN	NaN	NaN	NaN	NaN	29.000	28.000	213.176	178.553	360.166	163.290	141.161	157.105	122.622	2.800
29.000	30.000	29.000	185.667	152.494	357.534	133.641	121.241	130.312	110.649	3.761	-0.114	-0.059	0.061	30.000	29.000	145.323	120.259	357.534	126.697	113.259	125.143	106.324	6.738	-1.488	0.193	1.535	NaN	NaN	NaN	NaN	NaN	NaN	NaN	NaN	NaN	NaN	NaN	NaN	NaN	30.000	29.000	210.267	178.413	357.534	159.830	131.464	143.333	119.752	2.892
30.000	31.000	30.000	194.633	168.164	359.853	137.663	118.250	125.882	110.952	4.029	0.268	0.059	-0.145	31.000	30.000	152.581	120.981	359.853	127.572	114.241	117.960	105.536	6.654	-0.084	0.074	0.129	NaN	NaN	NaN	NaN	NaN	NaN	NaN	NaN	NaN	NaN	NaN	NaN	NaN	31.000	30.000	195.786	168.267	359.853	158.950	128.333	139.812	118.021	2.946
31.000	32.000	31.000	207.148	162.429	362.592	135.685	119.259	129.000	109.545	4.067	0.038	-0.000	-0.087	32.000	31.000	156.484	122.842	362.592	131.379	115.429	122.615	106.345	7.645	0.991	-0.010	-0.929	NaN	NaN	NaN	NaN	NaN	NaN	NaN	NaN	NaN	NaN	NaN	NaN	NaN	32.000	31.000	182.207	162.959	362.592	155.128	127.897	133.000	121.771	2.575
32.000	33.000	32.000	196.143	153.405	363.117	133.276	113.690	122.118	110.391	4.075	0.008	0.031	0.027	33.000	32.000	166.226	126.010	363.117	137.819	112.929	124.625	106.088	8.831	1.186	0.064	-1.068	NaN	NaN	NaN	NaN	NaN	NaN	NaN	NaN	NaN	NaN	NaN	NaN	NaN	33.000	32.000	182.000	163.889	363.117	152.648	127.367	136.529	119.116	2.594
33.000	34.000	33.000	191.667	156.026	365.084	136.544	123.828	130.778	110.000	3.937	-0.138	-0.058	0.058	34.000	33.000	155.379	125.596	365.084	133.982	117.767	125.250	108.130	7.924	-0.907	-0.128	0.736	NaN	NaN	NaN	NaN	NaN	NaN	NaN	NaN	NaN	NaN	NaN	NaN	NaN	34.000	33.000	182.963	156.857	365.084	155.840	131.133	141.588	120.103	2.502
34.000	35.000	34.000	196.700	159.222	366.307	136.522	119.233	134.333	110.136	4.064	0.127	0.031	-0.120	35.000	34.000	157.552	122.762	366.307	134.502	115.500	121.333	107.872	7.813	-0.111	-0.064	0.064	NaN	NaN	NaN	NaN	NaN	NaN	NaN	NaN	NaN	NaN	NaN	NaN	NaN	35.000	34.000	180.704	152.884	366.307	150.753	123.345	132.750	119.394	2.475
35.000	36.000	35.000	186.857	155.230	362.741	132.962	118.143	125.812	110.055	4.033	-0.030	0.056	-0.011	36.000	35.000	153.032	122.137	362.741	133.354	118.226	126.625	107.000	7.775	-0.038	-0.000	-0.000	NaN	NaN	NaN	NaN	NaN	NaN	NaN	NaN	NaN	NaN	NaN	NaN	NaN	36.000	35.000	185.161	156.707	362.741	148.074	119.393	125.920	116.403	2.678
36.000	37.000	36.000	196.345	152.950	367.955	137.524	118.769	125.250	108.775	4.033	0.000	-0.000	0.032	37.000	36.000	157.290	124.745	367.955	134.384	113.964	121.857	106.434	8.257	0.482	0.064	-0.395	NaN	NaN	NaN	NaN	NaN	NaN	NaN	NaN	NaN	NaN	NaN	NaN	NaN	37.000	36.000	200.931	159.326	367.955	147.657	121.258	133.556	116.527	2.678
37.000	38.000	37.000	189.250	147.744	367.335	134.548	117.607	128.778	110.457	3.804	-0.230	-0.055	0.165	38.000	37.000	160.194	128.514	367.335	133.518	113.862	118.263	107.371	8.544	0.287	-0.064	-0.331	NaN	NaN	NaN	NaN	NaN	NaN	NaN	NaN	NaN	NaN	NaN	NaN	NaN	38.000	37.000	190.654	154.174	367.335	144.142	126.633	145.286	115.966	2.521
38.000	39.000	38.000	196.000	152.566	362.723	135.247	116.483	123.300	110.735	3.796	-0.008	-0.000	0.065	39.000	38.000	153.897	124.856	362.723	134.514	114.786	121.286	106.054	8.108	-0.436	-0.064	0.331	NaN	NaN	NaN	NaN	NaN	NaN	NaN	NaN	NaN	NaN	NaN	NaN	NaN	39.000	38.000	193.000	159.386	362.723	148.096	127.778	141.222	118.343	2.632
39.000	40.000	39.000	168.786	144.033	363.242	134.922	118.862	131.882	110.007	3.490	-0.306	-0.089	0.166	40.000	39.000	161.759	124.926	363.242	136.642	117.214	127.538	106.014	8.433	0.325	-0.000	-0.267	NaN	NaN	NaN	NaN	NaN	NaN	NaN	NaN	NaN	NaN	NaN	NaN	NaN	40.000	39.000	168.615	146.052	363.242	141.459	125.552	138.615	118.517	2.207
40.000	41.000	40.000	162.517	143.449	365.169	132.970	118.036	127.050	110.066	3.517	0.027	0.090	0.109	41.000	40.000	163.379	126.884	365.169	138.055	113.400	119.412	106.073	8.804	0.371	-0.000	-0.331	NaN	NaN	NaN	NaN	NaN	NaN	NaN	NaN	NaN	NaN	NaN	NaN	NaN	41.000	40.000	196.750	159.043	365.169	148.202	127.968	143.077	117.837	2.640
41.000	42.000	41.000	198.269	153.372	361.114	134.099	119.000	135.000	111.099	3.566	0.049	-0.088	-0.195	42.000	41.000	147.000	120.424	361.114	127.934	113.600	117.000	106.073	5.989	-2.815	-0.000	2.648	NaN	NaN	NaN	NaN	NaN	NaN	NaN	NaN	NaN	NaN	NaN	NaN	NaN	42.000	41.000	187.481	162.365	361.114	144.713	127.586	134.381	120.310	2.575
42.000	43.000	42.000	185.429	153.318	362.669	133.319	119.581	126.136	110.182	3.604	0.038	-0.000	-0.027	43.000	42.000	154.793	120.667	362.669	134.453	116.667	122.125	105.845	7.136	1.148	-0.000	-1.058	NaN	NaN	NaN	NaN	NaN	NaN	NaN	NaN	NaN	NaN	NaN	NaN	NaN	43.000	42.000	191.760	164.562	362.669	146.258	125.379	138.125	119.752	2.602
43.000	44.000	43.000	213.800	160.824	358.532	135.777	121.414	130.364	111.327	3.669	0.065	-0.028	-0.117	44.000	43.000	150.345	122.082	358.532	132.064	111.758	118.526	105.159	6.914	-0.222	0.074	0.267	NaN	NaN	NaN	NaN	NaN	NaN	NaN	NaN	NaN	NaN	NaN	NaN	NaN	44.000	43.000	183.370	163.125	358.532	145.365	127.385	137.556	118.187	2.640
44.000	45.000	44.000	183.167	151.128	359.500	134.798	119.414	128.941	110.517	3.685	0.016	0.032	0.048	45.000	44.000	165.161	128.918	359.500	137.488	114.000	118.444	106.993	9.137	2.223	-0.075	-2.190	NaN	NaN	NaN	NaN	NaN	NaN	NaN	NaN	NaN	NaN	NaN	NaN	NaN	45.000	44.000	163.962	163.856	359.500	143.335	129.182	136.091	120.243	2.540
45.000	46.000	45.000	175.259	148.828	357.636	135.138	118.172	128.625	111.542	3.520	-0.165	-0.119	-0.000	46.000	45.000	148.931	121.870	357.636	131.951	114.100	119.895	105.900	7.155	-1.982	-0.000	1.858	NaN	NaN	NaN	NaN	NaN	NaN	NaN	NaN	NaN	NaN	NaN	NaN	NaN	46.000	45.000	224.448	190.440	357.636	152.565	126.667	138.235	119.801	3.152
46.000	47.000	46.000	174.867	140.075	355.487	138.713	121.923	129.750	109.603	3.455	-0.065	0.089	0.202	47.000	46.000	150.414	120.010	355.487	130.307	116.643	121.500	105.886	6.016	-1.140	-0.000	1.057	NaN	NaN	NaN	NaN	NaN	NaN	NaN	NaN	NaN	NaN	NaN	NaN	NaN	47.000	46.000	223.800	195.068	355.487	155.585	128.290	138.562	118.014	3.328
47.000	48.000	47.000	162.407	137.298	354.602	133.037	122.778	132.267	110.809	3.252	-0.203	-0.031	0.145	48.000	47.000	160.828	124.845	354.602	136.132	113.034	118.500	105.959	7.683	1.668	0.064	-1.517	NaN	NaN	NaN	NaN	NaN	NaN	NaN	NaN	NaN	NaN	NaN	NaN	NaN	48.000	47.000	201.000	178.025	354.602	150.925	125.567	136.950	118.245	3.144
48.000	49.000	48.000	177.500	144.432	354.291	136.888	121.931	129.423	108.651	3.355	0.103	0.030	-0.086	49.000	48.000	158.690	121.354	354.291	134.243	113.303	120.800	106.962	6.979	-0.704	-0.054	0.662	NaN	NaN	NaN	NaN	NaN	NaN	NaN	NaN	NaN	NaN	NaN	NaN	NaN	49.000	48.000	240.222	185.079	354.291	154.296	125.000	128.185	117.224	3.477
49.000	50.000	49.000	174.379	143.298	353.754	135.502	119.778	132.364	110.531	3.436	0.081	0.058	-0.030	50.000	49.000	149.355	121.981	353.754	133.416	114.788	121.056	105.726	6.673	-0.306	0.064	0.395	NaN	NaN	NaN	NaN	NaN	NaN	NaN	NaN	NaN	NaN	NaN	NaN	NaN	50.000	49.000	204.828	174.200	353.754	150.427	125.700	134.650	117.108	3.198
50.000	51.000	50.000	191.000	151.512	355.813	135.851	121.357	131.857	110.049	3.612	0.176	-0.000	-0.203	51.000	50.000	165.103	124.915	355.813	137.902	114.200	125.429	105.904	7.813	1.140	-0.010	-1.122	NaN	NaN	NaN	NaN	NaN	NaN	NaN	NaN	NaN	NaN	NaN	NaN	NaN	51.000	50.000	216.074	180.767	355.813	153.397	129.933	140.105	118.110	3.309
51.000	52.000	51.000	208.286	147.174	352.258	136.258	123.621	139.333	111.000	3.566	-0.046	-0.030	0.027	52.000	51.000	152.000	121.078	352.258	138.271	114.533	120.778	107.205	6.517	-1.297	-0.064	1.186	NaN	NaN	NaN	NaN	NaN	NaN	NaN	NaN	NaN	NaN	NaN	NaN	NaN	52.000	51.000	201.828	168.333	352.258	150.273	124.483	135.722	117.800	3.225
52.000	53.000	52.000	170.593	139.506	353.710	135.341	122.310	127.056	110.869	3.233	-0.333	-0.057	0.291	53.000	52.000	158.871	125.324	353.710	136.962	112.200	118.562	106.046	7.794	1.278	0.064	-1.186	NaN	NaN	NaN	NaN	NaN	NaN	NaN	NaN	NaN	NaN	NaN	NaN	NaN	53.000	52.000	196.656	166.115	353.710	146.658	127.833	136.706	118.201	3.179
53.000	54.000	53.000	204.185	156.487	354.528	139.507	122.484	132.684	111.296	3.482	0.249	-0.000	-0.291	54.000	53.000	154.258	121.000	354.528	136.971	111.633	120.000	106.609	7.350	-0.444	-0.064	0.331	NaN	NaN	NaN	NaN	NaN	NaN	NaN	NaN	NaN	NaN	NaN	NaN	NaN	54.000	53.000	206.704	175.605	354.528	148.556	123.200	135.000	117.527	3.328
54.000	55.000	54.000	166.931	142.194	352.564	135.912	121.750	131.167	111.752	3.268	-0.214	0.034	0.311	55.000	54.000	153.710	125.282	352.564	139.687	117.000	121.909	106.247	7.710	0.360	-0.000	-0.331	NaN	NaN	NaN	NaN	NaN	NaN	NaN	NaN	NaN	NaN	NaN	NaN	NaN	55.000	54.000	215.724	183.548	352.564	153.419	126.645	140.583	116.260	3.531
55.000	56.000	55.000	179.077	145.202	352.292	136.089	122.581	126.273	110.061	3.314	0.046	0.056	-0.089	56.000	55.000	152.774	122.765	352.292	139.185	115.467	122.300	107.743	7.331	-0.379	-0.000	0.331	NaN	NaN	NaN	NaN	NaN	NaN	NaN	NaN	NaN	NaN	NaN	NaN	NaN	56.000	55.000	210.857	175.338	352.292	152.640	124.233	139.091	115.740	3.466
56.000	57.000	56.000	194.714	147.808	352.788	137.460	122.964	128.625	111.136	3.417	0.103	-0.031	-0.114	57.000	56.000	158.613	125.020	352.788	134.928	119.321	127.400	106.774	5.886	-1.446	0.064	1.452	NaN	NaN	NaN	NaN	NaN	NaN	NaN	NaN	NaN	NaN	NaN	NaN	NaN	57.000	56.000	208.241	171.494	352.788	150.650	122.607	130.263	115.704	3.401
57.000	58.000	57.000	188.481	150.519	353.165	136.806	123.448	139.500	110.479	3.463	0.046	0.032	-0.000	58.000	57.000	153.452	122.530	353.165	135.672	113.500	121.947	107.411	6.647	0.761	-0.000	-0.726	NaN	NaN	NaN	NaN	NaN	NaN	NaN	NaN	NaN	NaN	NaN	NaN	NaN	58.000	57.000	223.967	188.662	353.165	153.686	128.030	137.227	116.656	3.550
58.000	59.000	58.000	182.185	148.602	353.551	136.590	122.286	132.818	112.597	3.317	-0.146	-0.087	0.059	59.000	58.000	162.207	123.484	353.551	137.440	115.867	120.429	107.584	7.044	0.398	-0.064	-0.395	NaN	NaN	NaN	NaN	NaN	NaN	NaN	NaN	NaN	NaN	NaN	NaN	NaN	59.000	58.000	241.571	182.676	353.551	155.921	130.964	133.960	116.746	3.523
59.000	60.000	59.000	176.250	156.398	353.556	138.266	122.828	128.444	112.687	3.393	0.076	-0.000	0.078	60.000	59.000	157.471	123.188	353.556	134.765	114.214	119.810	107.062	6.421	-0.623	-0.064	0.588	NaN	NaN	NaN	NaN	NaN	NaN	NaN	NaN	NaN	NaN	NaN	NaN	NaN	60.000	59.000	228.214	188.056	353.556	155.223	126.857	134.579	117.729	3.458
60.000	61.000	60.000	191.897	153.818	353.041	142.033	122.786	130.684	111.167	3.466	0.073	-0.000	-0.077	61.000	60.000	154.655	123.327	353.041	131.767	114.963	118.389	106.280	6.551	0.130	0.074	-0.193	NaN	NaN	NaN	NaN	NaN	NaN	NaN	NaN	NaN	NaN	NaN	NaN	NaN	61.000	60.000	201.793	173.884	353.041	151.066	128.133	134.667	118.291	3.301
61.000	62.000	61.000	164.000	138.903	354.623	138.550	126.857	133.125	112.361	2.911	-0.555	-0.000	0.562	62.000	61.000	162.222	121.290	354.623	134.982	113.964	119.889	106.595	6.589	0.038	-0.074	-0.064	NaN	NaN	NaN	NaN	NaN	NaN	NaN	NaN	NaN	NaN	NaN	NaN	NaN	62.000	61.000	226.379	180.625	354.623	156.250	127.500	135.333	116.172	3.347
62.000	63.000	62.000	161.241	144.237	355.751	136.884	121.828	140.889	110.480	2.705	-0.206	0.036	0.069	63.000	62.000	157.097	122.485	355.751	131.881	110.571	114.500	105.669	6.341	-0.249	0.064	0.266	NaN	NaN	NaN	NaN	NaN	NaN	NaN	NaN	NaN	NaN	NaN	NaN	NaN	63.000	62.000	212.714	178.458	355.751	152.986	127.607	134.000	115.535	3.439
63.000	64.000	63.000	168.138	136.484	355.068	134.047	120.346	146.000	110.583	2.629	-0.076	-0.000	0.018	64.000	63.000	160.000	123.455	355.068	132.122	118.767	127.688	105.987	6.360	0.019	-0.064	-0.074	NaN	NaN	NaN	NaN	NaN	NaN	NaN	NaN	NaN	NaN	NaN	NaN	NaN	64.000	63.000	211.286	181.612	355.068	152.889	126.750	149.500	122.347	3.152
64.000	65.000	64.000	195.192	178.253	356.294	135.022	119.839	129.467	111.535	3.230	0.601	-0.036	-0.703	65.000	64.000	148.552	121.945	356.294	129.268	110.103	115.625	107.224	6.341	-0.019	0.010	-0.000	NaN	NaN	NaN	NaN	NaN	NaN	NaN	NaN	NaN	NaN	NaN	NaN	NaN	65.000	64.000	212.786	181.671	356.294	153.138	126.071	134.714	116.083	3.301
65.000	66.000	65.000	167.783	150.912	358.765	133.423	118.357	123.950	109.361	3.192	-0.038	0.053	0.016	66.000	65.000	163.161	123.802	358.765	131.812	113.242	118.900	105.899	6.406	0.065	-0.000	-0.064	NaN	NaN	NaN	NaN	NaN	NaN	NaN	NaN	NaN	NaN	NaN	NaN	NaN	66.000	65.000	223.621	181.229	358.765	154.474	124.867	138.000	117.653	3.431
66.000	67.000	66.000	201.931	157.859	356.226	135.789	117.310	135.143	110.544	3.344	0.152	-0.058	-0.145	67.000	66.000	142.516	121.468	356.226	128.190	112.824	121.867	105.718	5.469	-0.937	-0.000	0.993	NaN	NaN	NaN	NaN	NaN	NaN	NaN	NaN	NaN	NaN	NaN	NaN	NaN	67.000	66.000	220.259	176.667	356.226	151.036	126.000	141.222	116.981	3.320
67.000	68.000	67.000	196.462	169.434	356.691	136.229	121.138	134.357	111.510	3.466	0.122	0.030	-0.058	68.000	67.000	145.677	125.093	356.691	131.417	119.857	130.067	107.041	6.264	0.796	-0.009	-0.790	NaN	NaN	NaN	NaN	NaN	NaN	NaN	NaN	NaN	NaN	NaN	NaN	NaN	68.000	67.000	227.103	179.116	356.691	152.855	126.222	135.562	115.864	3.458
68.000	69.000	68.000	205.433	165.597	357.230	133.074	118.222	124.722	110.979	3.604	0.138	-0.029	-0.145	69.000	68.000	163.074	132.736	357.230	132.834	118.536	132.833	107.527	7.017	0.753	-0.000	-0.791	NaN	NaN	NaN	NaN	NaN	NaN	NaN	NaN	NaN	NaN	NaN	NaN	NaN	69.000	68.000	236.464	183.773	357.230	154.263	126.667	133.722	115.946	3.366
69.000	70.000	69.000	196.481	154.325	356.894	134.448	118.607	126.500	108.834	3.612	0.008	0.058	0.028	70.000	69.000	152.172	122.520	356.894	129.721	117.931	138.167	108.412	6.635	-0.382	-0.064	0.331	NaN	NaN	NaN	NaN	NaN	NaN	NaN	NaN	NaN	NaN	NaN	NaN	NaN	70.000	69.000	239.571	181.942	356.894	157.363	125.387	139.412	117.709	3.282
70.000	71.000	70.000	188.037	148.302	356.302	133.487	117.464	125.067	110.248	3.512	-0.100	-0.000	0.115	71.000	70.000	147.276	118.379	356.302	129.206	114.600	122.143	106.662	6.184	-0.452	-0.000	0.460	NaN	NaN	NaN	NaN	NaN	NaN	NaN	NaN	NaN	NaN	NaN	NaN	NaN	71.000	70.000	220.367	180.115	356.302	152.269	123.258	131.714	118.718	3.179
71.000	72.000	71.000	204.966	148.183	355.457	137.234	123.536	129.300	110.299	3.493	-0.019	-0.059	-0.059	72.000	71.000	146.300	121.419	355.457	130.295	115.571	119.438	107.208	6.394	0.211	-0.000	-0.277	NaN	NaN	NaN	NaN	NaN	NaN	NaN	NaN	NaN	NaN	NaN	NaN	NaN	72.000	71.000	225.774	178.346	355.457	156.321	130.258	142.200	118.638	2.957
72.000	73.000	72.000	183.440	150.090	356.483	135.692	121.357	132.688	110.542	3.420	-0.073	-0.000	0.086	73.000	72.000	147.774	125.558	356.483	131.558	115.867	124.062	106.461	6.654	0.260	-0.000	-0.203	NaN	NaN	NaN	NaN	NaN	NaN	NaN	NaN	NaN	NaN	NaN	NaN	NaN	73.000	72.000	210.964	179.280	356.483	157.993	128.250	137.176	120.292	2.857
73.000	74.000	73.000	199.621	155.012	355.989	136.496	119.929	129.818	110.041	3.677	0.257	0.058	-0.203	74.000	73.000	147.379	133.500	355.989	128.359	115.733	121.357	107.551	6.857	0.203	-0.000	-0.183	NaN	NaN	NaN	NaN	NaN	NaN	NaN	NaN	NaN	NaN	NaN	NaN	NaN	74.000	73.000	178.630	151.794	355.989	147.956	127.931	139.154	119.479	2.108
74.000	75.000	74.000	185.778	151.392	356.334	134.242	121.107	127.632	109.832	3.601	-0.076	-0.000	0.048	75.000	74.000	151.552	131.551	356.334	129.469	117.033	123.100	105.391	7.182	0.325	-0.000	-0.331	NaN	NaN	NaN	NaN	NaN	NaN	NaN	NaN	NaN	NaN	NaN	NaN	NaN	75.000	74.000	188.967	162.604	356.334	148.000	128.071	138.688	119.181	2.467
75.000	76.000	75.000	177.143	147.921	357.666	132.525	119.219	126.050	110.609	3.662	0.062	0.037	-0.005	76.000	75.000	150.548	125.639	357.666	130.510	117.964	122.333	107.547	7.109	-0.073	-0.073	-0.000	NaN	NaN	NaN	NaN	NaN	NaN	NaN	NaN	NaN	NaN	NaN	NaN	NaN	76.000	75.000	190.741	161.186	357.666	148.376	127.926	137.231	117.823	2.357
76.000	77.000	76.000	174.724	151.303	356.100	132.607	118.250	128.267	110.103	3.617	-0.046	-0.000	0.036	77.000	76.000	164.852	135.699	356.100	133.217	117.036	131.600	107.236	7.683	0.574	0.064	-0.469	NaN	NaN	NaN	NaN	NaN	NaN	NaN	NaN	NaN	NaN	NaN	NaN	NaN	77.000	76.000	215.867	173.255	356.100	152.488	125.750	131.619	119.287	2.682
77.000	78.000	77.000	191.259	150.797	356.674	133.953	124.033	142.111	109.869	3.555	-0.062	-0.089	-0.047	78.000	77.000	154.222	134.212	356.674	131.603	116.143	120.389	106.613	7.859	0.176	0.074	-0.128	NaN	NaN	NaN	NaN	NaN	NaN	NaN	NaN	NaN	NaN	NaN	NaN	NaN	78.000	77.000	213.967	185.988	356.674	154.053	125.700	134.333	117.541	2.884
78.000	79.000	78.000	183.931	148.602	355.672	133.155	121.207	127.588	111.372	3.490	-0.065	-0.000	0.056	79.000	78.000	141.355	120.457	355.672	130.270	115.900	123.706	106.987	7.201	-0.658	-0.064	0.598	NaN	NaN	NaN	NaN	NaN	NaN	NaN	NaN	NaN	NaN	NaN	NaN	NaN	79.000	78.000	215.481	189.162	355.672	151.549	125.929	134.789	119.099	2.857
79.000	80.000	79.000	180.621	144.761	355.676	132.441	118.577	127.200	111.915	3.444	-0.046	-0.033	0.056	80.000	79.000	148.613	126.657	355.676	132.364	116.933	122.955	105.850	7.970	0.769	0.064	-0.662	NaN	NaN	NaN	NaN	NaN	NaN	NaN	NaN	NaN	NaN	NaN	NaN	NaN	80.000	79.000	214.500	185.826	355.676	150.944	126.429	137.471	117.632	3.014
80.000	81.000	80.000	175.346	145.172	354.682	132.733	122.138	133.188	109.368	3.444	0.000	0.089	0.032	81.000	80.000	143.935	123.867	354.682	129.197	118.267	125.929	106.588	7.442	-0.528	-0.064	0.524	NaN	NaN	NaN	NaN	NaN	NaN	NaN	NaN	NaN	NaN	NaN	NaN	NaN	81.000	80.000	224.821	171.493	354.682	153.311	128.536	146.000	117.556	3.033
81.000	82.000	81.000	176.846	141.588	354.580	133.686	119.129	124.727	110.591	3.471	0.027	0.034	-0.034	82.000	81.000	162.379	128.733	354.580	134.328	114.000	119.765	107.209	8.628	1.186	-0.000	-1.186	NaN	NaN	NaN	NaN	NaN	NaN	NaN	NaN	NaN	NaN	NaN	NaN	NaN	82.000	81.000	222.036	177.662	354.580	153.246	122.407	126.360	118.951	2.987
82.000	83.000	82.000	186.000	148.683	352.966	133.334	117.286	127.200	110.166	3.555	0.084	-0.000	-0.023	83.000	82.000	142.194	121.068	352.966	131.461	114.969	121.476	105.110	7.293	-1.335	0.074	1.325	NaN	NaN	NaN	NaN	NaN	NaN	NaN	NaN	NaN	NaN	NaN	NaN	NaN	83.000	82.000	245.897	184.594	352.966	157.801	126.111	138.909	116.434	3.144
83.000	84.000	83.000	182.000	156.099	352.689	134.797	120.607	127.444	109.544	3.620	0.065	-0.000	-0.026	84.000	83.000	149.645	126.510	352.689	130.896	112.143	119.211	106.669	8.571	1.278	-0.074	-1.261	NaN	NaN	NaN	NaN	NaN	NaN	NaN	NaN	NaN	NaN	NaN	NaN	NaN	84.000	83.000	226.903	179.356	352.689	154.123	128.571	133.364	118.271	3.106
84.000	85.000	84.000	184.269	145.894	353.634	134.085	122.179	127.700	111.177	3.482	-0.138	-0.031	0.057	85.000	84.000	148.645	124.730	353.634	129.870	114.067	124.167	106.311	8.915	0.344	-0.000	-0.331	NaN	NaN	NaN	NaN	NaN	NaN	NaN	NaN	NaN	NaN	NaN	NaN	NaN	85.000	84.000	221.862	179.333	353.634	152.944	126.393	132.087	118.426	3.068
85.000	86.000	85.000	174.560	142.165	351.003	135.285	123.667	131.800	111.973	3.325	-0.157	-0.088	0.057	86.000	85.000	142.839	119.852	351.003	128.703	112.833	116.296	107.284	7.932	-0.983	0.011	0.994	NaN	NaN	NaN	NaN	NaN	NaN	NaN	NaN	NaN	NaN	NaN	NaN	NaN	86.000	85.000	220.161	181.164	351.003	154.448	126.679	135.526	117.667	3.133
86.000	87.000	86.000	191.464	147.610	353.259	134.957	121.500	131.133	110.479	3.482	0.157	-0.000	-0.145	87.000	86.000	155.111	126.138	353.259	132.289	117.750	123.882	105.391	9.405	1.473	0.128	-1.389	NaN	NaN	NaN	NaN	NaN	NaN	NaN	NaN	NaN	NaN	NaN	NaN	NaN	87.000	86.000	204.931	171.267	353.259	150.829	127.714	135.000	117.794	2.903
87.000	88.000	87.000	174.920	144.373	352.588	135.084	124.815	134.875	111.021	3.352	-0.130	-0.000	0.113	88.000	87.000	153.613	121.071	352.588	133.296	116.133	120.682	106.987	9.053	-0.352	-0.000	0.395	NaN	NaN	NaN	NaN	NaN	NaN	NaN	NaN	NaN	NaN	NaN	NaN	NaN	88.000	87.000	231.034	171.933	352.588	153.282	125.444	140.333	118.239	2.942
88.000	89.000	88.000	170.231	145.367	353.519	133.608	121.214	131.667	110.695	3.344	-0.008	0.031	0.062	89.000	88.000	142.387	122.168	353.519	131.268	113.267	121.083	106.356	8.766	-0.287	-0.000	0.267	NaN	NaN	NaN	NaN	NaN	NaN	NaN	NaN	NaN	NaN	NaN	NaN	NaN	89.000	88.000	235.030	174.000	353.519	154.944	125.786	140.889	117.112	3.041
89.000	90.000	89.000	171.607	143.830	352.467	132.512	119.467	127.043	111.442	3.390	0.046	-0.000	-0.058	90.000	89.000	144.310	118.257	352.467	130.675	113.071	118.750	107.372	8.146	-0.620	-0.064	0.534	NaN	NaN	NaN	NaN	NaN	NaN	NaN	NaN	NaN	NaN	NaN	NaN	NaN	90.000	89.000	208.258	177.160	352.467	152.878	128.852	136.125	119.349	2.922
90.000	91.000	90.000	176.320	145.289	353.575	132.271	125.933	134.273	110.276	3.409	0.019	-0.000	-0.000	91.000	90.000	136.194	121.019	353.575	130.392	114.667	128.571	107.169	8.387	0.241	-0.074	-0.331	NaN	NaN	NaN	NaN	NaN	NaN	NaN	NaN	NaN	NaN	NaN	NaN	NaN	91.000	90.000	216.500	173.132	353.575	154.233	129.429	135.048	119.105	2.857
91.000	92.000	91.000	183.793	150.138	354.095	134.949	120.857	138.667	111.286	3.547	0.138	-0.030	-0.175	92.000	91.000	146.862	120.406	354.095	133.223	117.767	155.000	107.283	8.766	0.379	-0.054	-0.395	NaN	NaN	NaN	NaN	NaN	NaN	NaN	NaN	NaN	NaN	NaN	NaN	NaN	92.000	91.000	223.741	175.961	354.095	157.786	131.290	147.923	119.429	2.930
92.000	93.000	92.000	188.935	150.437	348.680	131.988	118.185	125.722	110.445	3.601	0.054	-0.000	-0.031	93.000	92.000	140.161	121.635	348.680	131.205	113.962	128.500	105.459	8.395	-0.371	0.128	0.524	NaN	NaN	NaN	NaN	NaN	NaN	NaN	NaN	NaN	NaN	NaN	NaN	NaN	93.000	92.000	212.038	172.681	348.680	150.943	130.069	138.941	119.486	2.785
93.000	94.000	93.000	190.821	152.795	349.609	136.986	123.724	136.750	110.238	3.647	0.046	-0.023	-0.089	94.000	93.000	131.970	118.434	349.609	128.567	115.867	121.381	105.921	7.978	-0.417	-0.000	0.395	NaN	NaN	NaN	NaN	NaN	NaN	NaN	NaN	NaN	NaN	NaN	NaN	NaN	94.000	93.000	212.400	174.000	349.609	151.080	123.964	135.222	118.028	2.865
94.000	95.000	94.000	197.357	152.273	347.329	136.027	119.357	125.316	110.075	3.777	0.130	0.056	-0.000	95.000	94.000	134.571	117.156	347.329	131.461	113.419	116.815	107.045	8.238	0.260	-0.064	-0.395	NaN	NaN	NaN	NaN	NaN	NaN	NaN	NaN	NaN	NaN	NaN	NaN	NaN	95.000	94.000	224.231	178.683	347.329	150.411	128.036	135.300	118.886	2.792
95.000	96.000	95.000	192.241	153.916	343.579	136.085	119.852	126.500	111.527	3.796	0.019	-0.000	-0.026	96.000	95.000	142.250	122.554	343.579	134.568	118.000	124.059	105.974	8.341	0.103	-0.010	-0.193	NaN	NaN	NaN	NaN	NaN	NaN	NaN	NaN	NaN	NaN	NaN	NaN	NaN	96.000	95.000	216.360	184.275	343.579	150.869	129.400	139.444	119.113	2.812
96.000	97.000	96.000	185.875	156.662	343.779	135.738	119.214	127.000	110.708	3.804	0.008	0.057	-0.032	97.000	96.000	140.258	118.429	343.779	131.730	117.370	125.000	106.703	7.266	-1.075	-0.000	1.186	NaN	NaN	NaN	NaN	NaN	NaN	NaN	NaN	NaN	NaN	NaN	NaN	NaN	97.000	96.000	205.231	163.211	343.779	148.715	124.964	130.545	117.912	2.785
97.000	98.000	97.000	184.286	148.671	335.970	136.287	121.857	132.769	110.276	3.850	0.046	-0.000	0.031	98.000	97.000	143.966	113.891	335.970	131.765	117.433	124.214	105.878	1.873	-5.393	0.065	5.124	NaN	NaN	NaN	NaN	NaN	NaN	NaN	NaN	NaN	NaN	NaN	NaN	NaN	98.000	97.000	213.467	169.479	335.970	152.211	125.643	148.167	118.127	2.968
98.000	99.000	98.000	168.846	149.729	337.289	134.867	123.867	136.467	111.204	3.693	-0.157	-0.055	0.042	99.000	98.000	133.448	120.566	337.289	129.651	120.367	133.250	109.858	1.873	0.000	-0.129	-0.137	NaN	NaN	NaN	NaN	NaN	NaN	NaN	NaN	NaN	NaN	NaN	NaN	NaN	99.000	98.000	204.200	173.105	337.289	148.631	125.846	136.231	119.239	2.922
99.000	100.000	99.000	172.769	148.553	344.558	134.919	124.241	134.000	111.651	3.674	-0.019	-0.033	-0.000	100.000	99.000	145.250	121.969	344.558	141.613	117.400	123.579	106.913	7.794	5.921	0.138	-5.525	NaN	NaN	NaN	NaN	NaN	NaN	NaN	NaN	NaN	NaN	NaN	NaN	NaN	100.000	99.000	218.750	168.507	344.558	154.035	132.036	137.240	118.301	2.949
100.000	101.000	100.000	178.889	149.253	337.360	138.109	125.000	138.474	111.764	3.739	0.065	-0.000	-0.056	101.000	100.000	134.710	114.763	337.360	129.726	124.032	132.263	109.089	1.196	-6.598	-0.135	6.167	NaN	NaN	NaN	NaN	NaN	NaN	NaN	NaN	NaN	NaN	NaN	NaN	NaN	101.000	100.000	226.276	175.583	337.360	153.714	130.483	142.562	118.376	2.949
101.000	102.000	101.000	161.138	135.277	338.753	136.889	124.667	134.850	112.352	3.414	-0.325	-0.000	0.272	102.000	101.000	132.931	119.408	338.753	130.445	120.100	131.077	109.341	2.133	0.937	-0.065	-0.983	NaN	NaN	NaN	NaN	NaN	NaN	NaN	NaN	NaN	NaN	NaN	NaN	NaN	102.000	101.000	202.600	172.237	338.753	150.392	125.536	138.000	119.594	2.903
102.000	103.000	102.000	177.500	141.978	339.515	136.771	128.517	142.875	112.245	3.498	0.084	-0.000	-0.055	103.000	102.000	130.968	116.670	339.515	132.418	122.472	129.760	108.363	1.678	-0.455	-0.071	0.452	NaN	NaN	NaN	NaN	NaN	NaN	NaN	NaN	NaN	NaN	NaN	NaN	NaN	103.000	102.000	217.069	171.608	339.515	152.842	126.750	146.571	119.007	2.942
103.000	104.000	103.000	168.071	143.739	338.680	138.957	125.828	133.778	112.517	3.479	-0.019	-0.000	0.017	104.000	103.000	137.069	114.279	338.680	127.532	119.688	126.571	107.466	0.936	-0.742	0.155	0.790	NaN	NaN	NaN	NaN	NaN	NaN	NaN	NaN	NaN	NaN	NaN	NaN	NaN	104.000	103.000	221.000	166.563	338.680	154.826	130.733	140.722	117.579	2.903
104.000	105.000	104.000	162.074	140.505	336.960	137.116	122.828	131.250	112.538	3.322	-0.157	-0.000	0.144	105.000	104.000	132.897	112.381	336.960	120.884	119.929	129.615	108.333	0.700	-0.236	-0.013	0.255	NaN	NaN	NaN	NaN	NaN	NaN	NaN	NaN	NaN	NaN	NaN	NaN	NaN	105.000	104.000	218.654	172.912	336.960	153.485	129.138	141.857	120.120	2.800
105.000	106.000	105.000	161.414	142.283	336.104	136.332	119.714	125.348	111.801	3.368	0.046	0.090	0.071	106.000	105.000	134.774	112.942	336.104	121.349	118.029	126.467	108.746	0.825	0.125	0.018	-0.125	NaN	NaN	NaN	NaN	NaN	NaN	NaN	NaN	NaN	NaN	NaN	NaN	NaN	106.000	105.000	215.938	172.712	336.104	156.512	127.677	138.200	118.316	2.865
106.000	107.000	106.000	169.867	140.560	340.001	136.228	120.464	129.125	110.188	3.406	0.038	-0.034	-0.056	107.000	106.000	143.613	119.245	340.001	135.822	119.743	131.250	108.704	3.579	2.754	-0.008	-2.556	NaN	NaN	NaN	NaN	NaN	NaN	NaN	NaN	NaN	NaN	NaN	NaN	NaN	107.000	106.000	213.750	174.610	340.001	155.757	128.909	136.037	118.563	2.884
107.000	108.000	107.000	163.222	138.237	338.620	139.741	124.207	134.579	111.872	3.184	-0.222	-0.019	0.144	108.000	107.000	140.552	119.020	338.620	137.176	120.030	125.280	108.539	3.736	0.157	0.123	-0.129	NaN	NaN	NaN	NaN	NaN	NaN	NaN	NaN	NaN	NaN	NaN	NaN	NaN	108.000	107.000	177.034	154.484	338.620	143.928	122.714	131.913	118.049	2.422
108.000	109.000	108.000	183.233	148.564	338.701	138.831	123.677	136.500	111.093	3.482	0.298	0.026	-0.228	109.000	108.000	133.742	112.759	338.701	122.889	119.967	136.857	107.462	0.890	-2.846	0.210	2.870	NaN	NaN	NaN	NaN	NaN	NaN	NaN	NaN	NaN	NaN	NaN	NaN	NaN	109.000	108.000	223.457	173.753	338.701	161.432	129.750	141.538	117.679	3.003
109.000	110.000	109.000	185.931	147.037	334.951	141.114	124.452	137.150	111.600	3.463	-0.019	-0.057	-0.057	110.000	109.000	139.793	113.860	334.951	129.547	121.167	135.071	106.887	1.196	0.306	0.075	-0.192	NaN	NaN	NaN	NaN	NaN	NaN	NaN	NaN	NaN	NaN	NaN	NaN	NaN	110.000	109.000	172.710	149.045	334.951	143.525	126.034	141.111	119.213	1.913
110.000	111.000	110.000	185.400	143.728	336.131	141.843	125.571	135.235	112.724	3.371	-0.092	-0.089	0.024	111.000	110.000	143.303	115.054	336.131	124.946	126.069	141.875	113.048	0.782	-0.414	-0.262	0.203	NaN	NaN	NaN	NaN	NaN	NaN	NaN	NaN	NaN	NaN	NaN	NaN	NaN	111.000	110.000	184.519	150.875	336.131	144.658	128.000	135.684	118.655	2.016
111.000	112.000	111.000	158.121	135.632	341.940	139.481	125.000	153.500	111.168	3.119	-0.252	0.054	0.324	112.000	111.000	149.655	122.798	341.940	142.833	129.667	140.095	114.360	6.276	5.493	-0.112	-5.507	NaN	NaN	NaN	NaN	NaN	NaN	NaN	NaN	NaN	NaN	NaN	NaN	NaN	112.000	111.000	193.448	156.684	341.940	151.573	128.964	145.333	120.399	2.238
112.000	113.000	112.000	168.519	134.352	341.036	136.154	123.333	137.100	111.778	2.954	-0.165	-0.000	0.035	113.000	112.000	144.290	120.705	341.036	140.395	123.583	136.778	110.261	5.014	-1.262	0.009	1.314	NaN	NaN	NaN	NaN	NaN	NaN	NaN	NaN	NaN	NaN	NaN	NaN	NaN	113.000	112.000	210.533	168.580	341.036	151.358	125.767	133.231	119.493	2.617
113.000	114.000	113.000	163.103	135.442	338.889	134.565	121.556	128.650	111.965	3.092	0.138	0.035	-0.055	114.000	113.000	142.172	118.714	338.889	138.288	127.079	137.222	108.378	4.172	-0.842	0.064	0.790	NaN	NaN	NaN	NaN	NaN	NaN	NaN	NaN	NaN	NaN	NaN	NaN	NaN	114.000	113.000	199.222	161.753	338.889	147.640	127.724	136.062	121.944	2.368
114.000	115.000	114.000	165.370	136.796	339.786	136.460	122.621	129.609	111.095	3.084	-0.008	-0.000	0.034	115.000	114.000	141.345	117.990	339.786	139.212	124.531	138.688	105.972	5.542	1.370	0.180	-1.184	NaN	NaN	NaN	NaN	NaN	NaN	NaN	NaN	NaN	NaN	NaN	NaN	NaN	115.000	114.000	198.536	167.097	339.786	150.660	130.571	137.833	118.957	2.617
115.000	116.000	115.000	156.379	137.394	339.832	131.825	120.367	176.000	110.804	3.000	-0.084	-0.000	0.089	116.000	115.000	140.379	119.152	339.832	137.440	122.059	136.692	106.029	5.867	0.325	0.189	-0.065	NaN	NaN	NaN	NaN	NaN	NaN	NaN	NaN	NaN	NaN	NaN	NaN	NaN	116.000	115.000	213.214	181.482	339.832	150.092	128.067	140.467	118.396	2.812
116.000	117.000	116.000	162.148	139.753	344.570	134.221	120.852	130.000	110.076	3.260	0.260	-0.000	-0.258	117.000	116.000	144.897	121.634	344.570	139.345	122.750	129.300	107.000	9.459	3.592	0.202	-3.169	NaN	NaN	NaN	NaN	NaN	NaN	NaN	NaN	NaN	NaN	NaN	NaN	NaN	117.000	116.000	192.034	158.846	344.570	148.678	127.167	135.500	116.557	2.643
117.000	118.000	117.000	161.296	138.011	339.132	130.125	119.630	131.727	111.014	3.352	0.092	-0.000	-0.089	118.000	117.000	139.241	120.020	339.132	135.667	113.700	116.400	106.707	6.601	-2.858	0.189	2.830	NaN	NaN	NaN	NaN	NaN	NaN	NaN	NaN	NaN	NaN	NaN	NaN	NaN	118.000	117.000	203.871	175.230	339.132	151.720	129.143	141.929	118.548	2.727
118.000	119.000	118.000	167.593	143.200	346.678	132.808	119.862	124.773	110.259	3.455	0.103	-0.087	-0.231	119.000	118.000	157.241	126.772	346.678	139.731	113.971	122.588	104.475	12.128	5.528	0.267	-4.899	NaN	NaN	NaN	NaN	NaN	NaN	NaN	NaN	NaN	NaN	NaN	NaN	NaN	119.000	118.000	218.903	185.987	346.678	151.804	125.852	134.533	117.950	2.976
119.000	120.000	119.000	171.179	141.232	338.432	132.009	120.821	128.000	109.179	3.509	0.054	0.032	-0.032	120.000	119.000	140.394	118.459	338.432	137.175	117.433	127.714	106.171	7.545	-4.583	0.189	4.417	NaN	NaN	NaN	NaN	NaN	NaN	NaN	NaN	NaN	NaN	NaN	NaN	NaN	120.000	119.000	228.667	193.232	338.432	154.543	130.933	143.909	118.359	3.079
120.000	121.000	120.000	171.037	138.762	341.088	134.651	119.655	128.000	110.289	3.463	-0.046	-0.000	0.056	121.000	120.000	149.875	119.942	341.088	136.483	118.167	122.905	105.087	9.906	2.360	0.323	-1.851	NaN	NaN	NaN	NaN	NaN	NaN	NaN	NaN	NaN	NaN	NaN	NaN	NaN	121.000	120.000	229.931	190.301	341.088	155.170	128.833	149.625	119.191	3.144
[truncated: 224 more columns]
