# Supplementary material for: Filopodyan: An open-source pipeline for the analysis of filopodia
Source: J Cell Biol. 2017 Oct 2;216(10):3405–22. doi: 10.1083/jcb.201705113 (PMC5626553; doi:10.1083/jcb.201705113)
Supplement: Data tables (ZIP file) [file JCB_201705113_DataS1.zip › Data Tables/Fig3-4_Control-dataset/CTRL_RENYI2-6_ED4_v20170201/s11_NeonCyto_GC5x_tif.txt]

Track Edits-
s11_NeonCyto_GC5x.tif tables saved in D:\Vasja\ANALYSIS_CTRL-COLLECTED\TOTA-ANALYSIS_RENYI2-6_ED4_v20170201batch2\CAD_Boundertables\
