# Supplementary material for: Filopodyan: An open-source pipeline for the analysis of filopodia
Source: J Cell Biol. 2017 Oct 2;216(10):3405–22. doi: 10.1083/jcb.201705113 (PMC5626553; doi:10.1083/jcb.201705113)
Supplement: Data tables (ZIP file) [file JCB_201705113_DataS1.zip › Data Tables/Fig3-4_Control-dataset/CTRL_RENYI2-6_ED4_v20170201/s13_NeonCYTO_GC2_tif Coordinates.txt]

	dT	T (0)	Base X (0)	Base Y (0)	Tip X (0)	Tip Y (0)	||[body,base]|| (0)	||[base,tip]|| (0)	||[base,tip]|| : [body,base] (0)	[base,tip] ? [body,base] (0)	?||[base,tip]|| : [body,base] (0)	||[tip(t-1),tip(t)]|| : [base,tip] (0)	||[base(t-1),base(t)]|| : [base,tip] (0)	T (1)	Base X (1)	Base Y (1)	Tip X (1)	Tip Y (1)	||[body,base]|| (1)	||[base,tip]|| (1)	||[base,tip]|| : [body,base] (1)	[base,tip] ? [body,base] (1)	?||[base,tip]|| : [body,base] (1)	||[tip(t-1),tip(t)]|| : [base,tip] (1)	||[base(t-1),base(t)]|| : [base,tip] (1)	T (2)	Base X (2)	Base Y (2)	Tip X (2)	Tip Y (2)	||[body,base]|| (2)	||[base,tip]|| (2)	||[base,tip]|| : [body,base] (2)	[base,tip] ? [body,base] (2)	?||[base,tip]|| : [body,base] (2)	||[tip(t-1),tip(t)]|| : [base,tip] (2)	||[base(t-1),base(t)]|| : [base,tip] (2)	T (3)	Base X (3)	Base Y (3)	Tip X (3)	Tip Y (3)	||[body,base]|| (3)	||[base,tip]|| (3)	||[base,tip]|| : [body,base] (3)	[base,tip] ? [body,base] (3)	?||[base,tip]|| : [body,base] (3)	||[tip(t-1),tip(t)]|| : [base,tip] (3)	||[base(t-1),base(t)]|| : [base,tip] (3)
1	0.000	1.000	40.885	33.215	42.705	30.615	32.513	3.174	3.172	103.141	NaN	NaN	NaN	1.000	38.935	33.995	41.210	21.775	30.742	12.430	11.345	348.761	NaN	NaN	NaN	1.000	41.340	38.285	42.185	37.765	28.921	0.992	0.959	27.724	NaN	NaN	NaN	1.000	40.950	41.080	43.940	40.365	26.674	3.074	2.674	71.318	NaN	NaN	NaN
2	1.000	2.000	40.820	33.280	42.770	30.420	32.449	3.462	3.459	112.250	0.287	0.198	-0.090	2.000	38.935	33.865	41.210	21.775	30.883	12.302	11.279	348.322	-0.066	NaN	0.128	2.000	41.470	38.220	42.315	37.765	29.062	0.960	0.910	26.449	-0.049	0.114	0.145	2.000	40.950	41.080	43.875	40.430	26.668	2.996	2.571	68.572	-0.102	-0.078	NaN
3	2.000	3.000	40.820	33.280	42.900	30.355	32.397	3.589	3.589	116.259	0.129	0.128	NaN	3.000	39.000	33.800	41.210	21.710	30.919	12.290	11.234	347.337	-0.045	0.064	0.076	3.000	41.535	38.220	42.315	37.765	29.060	0.903	0.866	25.177	-0.044	NaN	0.056	3.000	40.820	41.080	43.745	40.495	26.529	2.983	2.524	66.962	-0.047	-0.140	-0.127
4	3.000	4.000	40.625	33.605	42.965	30.290	32.138	4.058	4.057	130.388	0.469	0.091	-0.378	4.000	39.000	33.800	41.145	21.905	31.044	12.087	11.062	343.404	-0.172	-0.203	NaN	4.000	41.535	38.220	42.315	37.830	29.157	0.872	0.817	23.829	-0.049	-0.029	NaN	4.000	40.690	41.145	43.615	40.495	26.478	2.996	2.555	67.663	0.031	-0.127	-0.141
5	4.000	5.000	40.495	33.735	42.965	30.225	32.047	4.292	4.291	137.524	0.234	0.053	-0.181	5.000	38.935	33.930	41.145	21.970	30.990	12.162	11.146	345.428	0.085	-0.064	-0.140	5.000	41.470	38.220	42.315	37.765	29.205	0.960	0.909	26.537	0.091	0.031	-0.057	5.000	40.755	41.145	43.550	40.495	26.617	2.870	2.464	65.593	-0.091	-0.063	0.063
6	5.000	6.000	40.365	33.930	42.965	30.225	31.866	4.526	4.525	144.208	0.234	NaN	-0.234	6.000	39.000	33.995	41.145	22.100	31.027	12.087	11.048	342.770	-0.099	-0.128	-0.052	6.000	41.535	38.155	42.250	37.700	29.344	0.847	0.820	24.057	-0.089	-0.020	0.090	6.000	40.430	41.210	43.485	40.495	26.384	3.138	2.683	70.786	0.219	-0.063	-0.331
7	6.000	7.000	40.170	34.255	43.030	30.095	31.383	5.048	5.046	158.353	0.520	0.144	-0.378	7.000	39.000	33.865	41.145	22.100	31.027	11.959	10.940	339.432	-0.108	NaN	0.128	7.000	41.405	38.220	42.250	37.700	29.113	0.992	0.956	27.839	0.136	NaN	-0.145	7.000	40.300	41.210	43.485	40.495	26.200	3.264	2.776	72.729	0.093	NaN	-0.127
8	7.000	8.000	40.300	34.060	43.160	29.900	31.656	5.048	5.046	159.722	-2.145E-4	0.234	0.234	8.000	39.000	33.735	41.210	21.905	31.171	12.035	11.033	343.915	0.093	0.204	0.128	8.000	41.535	38.155	42.315	37.570	29.294	0.975	0.960	28.126	0.004	0.130	0.143	8.000	40.170	41.275	43.615	40.495	26.108	3.532	3.007	78.513	0.231	0.127	-0.141
9	8.000	9.000	40.235	34.125	43.225	29.705	31.604	5.336	5.332	168.501	0.286	0.198	-0.090	9.000	38.935	33.865	41.210	21.905	31.063	12.174	11.166	346.851	0.133	NaN	-0.140	9.000	41.600	38.025	42.445	37.440	29.477	1.028	1.005	29.613	0.044	0.181	0.127	9.000	40.495	41.145	43.745	40.495	26.478	3.314	2.789	73.853	-0.218	0.127	0.344
10	9.000	10.000	40.300	33.995	43.420	29.510	31.852	5.463	5.462	173.964	0.130	0.271	0.144	10.000	39.000	33.865	41.210	21.775	31.207	12.290	11.240	350.768	0.074	0.128	0.012	10.000	41.795	37.895	42.575	37.440	29.800	0.903	0.865	25.777	-0.140	0.112	0.234	10.000	40.300	41.210	43.810	40.430	26.384	3.596	3.053	80.562	0.264	0.078	-0.204
11	10.000	11.000	40.235	34.190	43.615	29.315	31.604	5.932	5.929	187.391	0.468	0.271	-0.197	11.000	38.935	33.930	41.210	21.775	31.063	12.366	11.327	351.858	0.087	NaN	-0.076	11.000	42.120	37.830	42.575	37.245	30.023	0.741	0.738	22.143	-0.127	0.154	0.251	11.000	40.430	41.210	43.940	40.430	26.431	3.596	3.063	80.968	0.010	0.127	0.127
12	11.000	12.000	40.235	34.190	43.745	29.120	31.747	6.166	6.164	195.677	0.234	0.234	NaN	12.000	38.935	34.125	41.210	21.775	31.046	12.558	11.473	356.210	0.146	NaN	-0.192	12.000	42.055	37.895	42.770	37.180	30.070	1.011	1.011	30.395	0.273	0.184	-0.092	12.000	40.430	41.145	44.070	40.365	26.614	3.723	3.150	83.824	0.086	0.141	0.014
13	12.000	13.000	40.105	34.450	43.875	28.990	31.565	6.635	6.632	209.340	0.468	0.181	-0.288	13.000	38.870	34.255	41.210	21.840	31.010	12.634	11.573	358.863	0.099	-0.064	-0.140	13.000	41.990	37.960	42.835	37.050	30.073	1.242	1.242	37.345	0.231	0.139	-0.092	13.000	40.430	41.210	44.070	40.365	26.659	3.737	3.192	85.087	0.042	NaN	-0.015
14	13.000	14.000	40.170	34.385	44.005	28.795	31.656	6.779	6.775	214.474	0.143	0.234	0.090	14.000	38.935	34.385	41.210	21.775	30.939	12.814	11.675	361.229	0.103	0.064	-0.116	14.000	42.055	37.895	42.835	36.920	30.165	1.249	1.245	37.543	0.003	0.102	0.091	14.000	40.625	41.080	44.200	40.430	26.890	3.634	3.012	80.993	-0.180	0.116	0.215
15	14.000	15.000	40.170	34.320	44.200	28.665	31.656	6.944	6.943	219.793	0.168	0.219	0.053	15.000	38.935	34.450	41.275	21.775	30.832	12.889	11.753	362.378	0.078	0.012	-0.064	15.000	41.990	37.830	42.900	36.660	30.121	1.482	1.476	44.455	0.231	0.245	0.011	15.000	40.495	41.080	44.330	40.365	26.751	3.901	3.240	86.672	0.228	0.140	-0.128
16	15.000	16.000	40.170	34.385	44.330	28.470	31.604	7.231	7.229	228.475	0.286	0.234	-0.053	16.000	38.935	34.255	41.275	21.645	30.993	12.825	11.719	363.189	-0.035	0.128	0.192	16.000	42.055	37.635	43.095	36.400	30.307	1.615	1.612	48.871	0.137	0.324	0.191	16.000	40.560	41.080	44.330	40.365	26.798	3.837	3.197	85.675	-0.043	NaN	0.064
17	16.000	17.000	40.040	34.450	44.460	28.275	31.527	7.594	7.593	239.393	0.364	0.234	-0.129	17.000	39.000	34.255	41.340	21.710	31.083	12.761	11.662	362.497	-0.056	-0.052	0.012	17.000	42.185	37.505	43.160	36.205	30.539	1.625	1.616	49.348	0.003	0.195	0.182	17.000	40.690	41.015	44.330	40.430	26.982	3.687	3.013	81.297	-0.184	-0.010	0.139
18	17.000	18.000	40.105	34.385	44.655	28.080	31.513	7.775	7.775	245.008	0.182	0.272	0.091	18.000	39.000	34.125	41.275	21.710	31.083	12.622	11.518	358.022	-0.144	-0.012	0.128	18.000	42.120	37.505	43.225	36.010	30.399	1.859	1.847	56.146	0.231	0.195	-0.039	18.000	40.690	41.015	44.265	40.430	26.891	3.623	2.974	79.967	-0.039	-0.064	NaN
19	18.000	19.000	40.105	34.385	44.785	27.885	31.408	8.010	8.009	251.540	0.234	0.234	NaN	19.000	39.000	33.865	41.275	21.775	31.190	12.302	11.262	351.271	-0.256	-0.064	0.256	19.000	42.185	37.375	43.355	35.815	30.444	1.950	1.938	59.015	0.092	0.234	0.143	19.000	40.625	40.950	44.265	40.430	26.799	3.677	2.975	79.734	0.002	NaN	-0.055
20	19.000	20.000	40.040	34.190	44.915	27.625	31.370	8.177	8.177	256.512	0.168	0.286	0.118	20.000	39.000	33.605	41.145	21.840	31.244	11.959	10.926	341.380	-0.336	-0.087	0.256	20.000	42.055	37.440	43.550	35.685	30.165	2.305	2.303	69.459	0.364	0.225	-0.134	20.000	40.625	41.015	44.330	40.365	26.619	3.762	3.127	83.241	0.152	0.075	-0.011
21	20.000	21.000	40.105	34.190	44.980	27.495	31.461	8.282	8.282	260.543	0.104	0.143	0.038	21.000	39.065	33.605	41.210	22.035	31.334	11.767	10.763	337.240	-0.164	-0.180	0.012	21.000	41.990	37.570	43.680	35.490	30.073	2.680	2.673	80.385	0.370	0.233	-0.142	21.000	40.625	41.080	44.330	40.365	26.619	3.773	3.172	84.437	0.045	NaN	-0.012
22	21.000	22.000	40.040	34.320	45.110	27.365	31.370	8.607	8.607	269.986	0.325	0.182	-0.143	22.000	39.000	33.670	41.145	22.230	31.298	11.639	10.663	333.737	-0.099	-0.204	-0.076	22.000	41.925	37.570	43.875	35.360	30.076	2.947	2.946	88.607	0.273	0.226	-0.043	22.000	40.560	41.145	44.330	40.300	26.572	3.864	3.306	87.834	0.133	0.014	-0.078
23	22.000	23.000	40.040	34.385	45.305	27.170	31.317	8.932	8.932	279.712	0.325	0.272	-0.053	23.000	39.000	33.800	41.080	22.295	31.190	11.692	10.669	332.778	0.006	-0.076	-0.128	23.000	41.795	37.635	43.940	35.230	29.940	3.223	3.222	96.461	0.276	0.140	-0.135	23.000	40.625	41.015	44.330	40.300	26.709	3.773	3.165	84.530	-0.141	NaN	0.088
24	23.000	24.000	40.105	34.385	45.305	26.910	31.395	9.106	9.101	285.716	0.169	0.213	0.037	24.000	39.000	33.735	41.015	22.360	31.281	11.552	10.523	329.157	-0.147	-0.075	0.064	24.000	41.795	37.635	44.200	35.035	29.984	3.542	3.542	106.195	0.320	0.320	NaN	24.000	40.625	41.015	44.460	40.235	26.756	3.914	3.307	88.484	0.142	0.140	NaN
25	24.000	25.000	40.105	34.450	45.370	26.780	31.499	9.303	9.297	292.839	0.196	0.144	-0.054	25.000	38.935	34.125	41.015	22.425	31.083	11.883	10.819	336.276	0.296	-0.064	-0.395	25.000	41.925	37.375	44.330	34.840	30.406	3.494	3.494	106.238	-0.048	0.231	0.278	25.000	40.495	41.080	44.460	40.235	26.752	4.054	3.431	91.792	0.124	NaN	-0.141
26	25.000	26.000	40.105	34.450	45.435	26.520	31.408	9.555	9.544	299.772	0.248	0.252	NaN	26.000	38.935	33.930	41.015	22.425	31.154	11.692	10.677	332.643	-0.141	NaN	0.192	26.000	41.990	37.310	44.590	34.710	30.406	3.677	3.674	111.709	0.180	0.276	0.092	26.000	40.430	41.145	44.460	40.235	26.569	4.131	3.523	93.609	0.092	NaN	-0.078
27	26.000	27.000	40.105	34.450	45.500	26.260	31.552	9.807	9.792	308.962	0.248	0.253	NaN	27.000	38.935	34.060	41.080	22.490	31.190	11.767	10.760	335.596	0.082	-0.052	-0.128	27.000	41.860	37.440	44.720	34.580	30.362	4.045	4.041	122.694	0.367	0.184	-0.184	27.000	40.430	41.145	44.330	40.235	26.706	4.005	3.426	91.505	-0.097	-0.127	NaN
28	27.000	28.000	40.105	34.450	45.500	26.065	31.552	9.971	9.949	313.905	0.157	0.164	NaN	28.000	38.935	34.190	41.015	22.490	31.083	11.883	10.819	336.276	0.059	-0.011	-0.128	28.000	41.925	37.440	44.915	34.320	30.406	4.321	4.321	131.372	0.280	0.323	0.045	28.000	40.495	41.145	44.395	40.235	26.752	4.005	3.430	91.759	0.004	0.063	0.063
29	28.000	29.000	40.170	34.450	45.630	25.870	31.486	10.170	10.141	319.309	0.192	0.234	0.035	29.000	38.870	33.995	41.015	22.425	31.100	11.767	10.762	334.705	-0.056	0.064	0.180	29.000	41.860	37.440	45.175	34.190	30.267	4.642	4.637	140.338	0.316	0.277	-0.046	29.000	40.495	41.145	44.395	40.235	26.662	4.005	3.437	91.640	0.007	NaN	NaN
30	29.000	30.000	40.105	34.450	45.630	25.805	31.499	10.260	10.234	322.376	0.093	0.055	-0.035	30.000	39.000	34.125	41.015	22.425	31.120	11.872	10.773	335.262	0.011	NaN	-0.106	30.000	41.925	37.375	45.305	33.995	30.406	4.780	4.776	145.222	0.139	0.230	0.092	30.000	40.560	41.145	44.395	40.235	26.754	3.941	3.390	90.702	-0.047	NaN	0.063
31	30.000	31.000	40.170	34.385	45.695	25.675	31.642	10.315	10.287	325.511	0.053	0.145	0.090	31.000	38.935	34.320	41.015	22.360	30.976	12.140	11.021	341.380	0.248	0.064	-0.203	31.000	41.925	37.375	45.565	33.800	30.454	5.102	5.095	155.172	0.319	0.322	NaN	31.000	40.235	41.210	44.395	40.235	26.521	4.273	3.650	96.812	0.260	NaN	-0.331
32	31.000	32.000	40.235	34.385	45.760	25.610	31.733	10.369	10.339	328.092	0.052	0.090	0.035	32.000	39.000	34.255	41.080	22.230	31.120	12.204	11.078	344.735	0.057	0.139	0.075	32.000	41.925	37.375	45.695	33.605	30.502	5.332	5.326	162.468	0.231	0.230	NaN	32.000	40.495	41.145	44.395	40.235	26.798	4.005	3.426	91.818	-0.224	NaN	0.268
33	32.000	33.000	40.300	34.320	45.825	25.545	31.772	10.369	10.338	328.452	-0.001	0.090	0.090	33.000	39.000	34.255	41.080	22.165	31.067	12.268	11.125	345.613	0.047	0.064	NaN	33.000	42.055	37.310	45.890	33.410	30.590	5.470	5.467	167.230	0.140	0.276	0.137	33.000	40.560	41.145	44.460	40.235	26.799	4.005	3.433	92.012	0.007	0.063	0.063
34	33.000	34.000	40.365	34.255	45.955	25.480	31.915	10.404	10.377	331.189	0.039	0.125	0.090	34.000	39.000	34.255	41.145	22.100	31.120	12.343	11.222	349.213	0.097	0.075	NaN	34.000	41.990	37.310	46.215	33.150	30.594	5.929	5.921	181.160	0.455	0.414	-0.046	34.000	40.430	41.145	44.460	40.235	26.751	4.131	3.516	94.049	0.082	NaN	-0.127
35	34.000	35.000	40.235	34.320	46.085	25.350	31.733	10.709	10.689	339.208	0.312	0.180	-0.125	35.000	39.000	34.125	41.210	21.970	31.174	12.354	11.264	351.152	0.043	0.140	0.128	35.000	42.120	37.115	46.410	32.890	30.777	6.021	6.013	185.076	0.092	0.321	0.229	35.000	40.560	41.080	44.460	40.235	26.844	3.990	3.384	90.854	-0.131	NaN	0.141
36	35.000	36.000	40.365	34.125	46.020	25.545	31.915	10.276	10.259	327.433	-0.430	-0.199	0.234	36.000	39.000	34.060	41.275	21.905	31.174	12.366	11.301	352.302	0.037	0.076	0.064	36.000	42.120	37.050	46.605	32.695	30.777	6.251	6.241	192.081	0.228	0.276	0.045	36.000	40.495	41.015	44.590	40.170	26.798	4.181	3.520	94.340	0.136	0.140	-0.051
37	36.000	37.000	40.365	34.060	45.500	26.000	31.967	9.557	9.533	304.737	-0.727	-0.663	0.055	37.000	39.000	34.125	41.210	21.775	31.120	12.546	11.419	355.356	0.118	0.117	-0.064	37.000	42.055	37.180	46.800	32.500	30.638	6.665	6.657	203.945	0.416	0.276	-0.138	37.000	40.690	41.015	44.655	40.170	26.938	4.054	3.438	92.620	-0.082	0.064	0.191
38	37.000	38.000	40.430	34.060	45.435	26.195	32.006	9.322	9.298	297.579	-0.235	-0.199	0.035	38.000	38.935	33.995	41.275	21.710	31.190	12.506	11.460	357.435	0.041	0.076	0.116	38.000	41.990	37.180	46.930	32.240	30.594	6.986	6.980	213.532	0.323	0.276	-0.046	38.000	40.625	41.015	44.655	40.170	26.891	4.118	3.481	93.618	0.043	NaN	-0.064
39	38.000	39.000	40.430	34.060	45.370	26.325	32.006	9.178	9.154	293.000	-0.143	-0.145	NaN	39.000	39.000	34.060	41.340	21.580	31.174	12.697	11.606	361.795	0.146	0.140	-0.052	39.000	42.055	37.115	47.125	32.045	30.686	7.170	7.163	219.810	0.184	0.276	0.092	39.000	40.560	41.080	44.720	40.170	26.799	4.258	3.620	97.014	0.139	0.063	-0.077
40	39.000	40.000	40.430	33.995	45.305	26.455	32.058	8.979	8.960	287.241	-0.195	-0.144	0.055	40.000	38.935	34.190	41.340	21.710	31.030	12.710	11.639	361.166	0.034	-0.128	-0.140	40.000	41.925	37.180	47.320	31.850	30.550	7.584	7.574	231.382	0.411	0.276	-0.138	40.000	40.560	41.080	44.720	40.170	26.799	4.258	3.620	97.014	NaN	NaN	NaN
41	40.000	41.000	40.495	33.800	45.175	26.520	32.149	8.655	8.635	277.599	-0.325	-0.125	0.199	41.000	38.935	34.190	41.275	21.645	30.923	12.761	11.644	360.050	0.004	0.052	NaN	41.000	41.925	37.180	47.515	31.655	30.454	7.860	7.851	239.080	0.277	0.276	NaN	41.000	40.560	41.145	44.655	40.105	26.664	4.225	3.675	97.986	0.055	-0.047	-0.016
42	41.000	42.000	40.560	33.670	45.110	26.585	32.240	8.420	8.400	270.831	-0.234	-0.090	0.145	42.000	38.935	34.125	41.275	21.710	30.923	12.634	11.537	356.746	-0.107	-0.064	0.064	42.000	41.860	37.245	47.645	31.525	30.314	8.135	8.127	246.351	0.276	0.184	-0.092	42.000	40.625	41.080	44.720	40.105	26.711	4.209	3.633	97.052	-0.041	0.063	0.078
43	42.000	43.000	40.560	33.670	44.980	26.780	32.240	8.186	8.166	263.285	-0.234	-0.234	NaN	43.000	38.935	34.190	41.210	21.840	30.869	12.558	11.440	353.147	-0.097	-0.140	-0.064	43.000	41.925	37.245	47.710	31.395	30.358	8.227	8.223	249.626	0.096	0.138	0.046	43.000	40.495	41.080	44.785	40.105	26.617	4.399	3.767	100.259	0.133	0.063	-0.127
44	43.000	44.000	40.625	33.605	44.915	26.975	32.279	7.897	7.879	254.337	-0.287	-0.199	0.090	44.000	39.000	34.125	41.275	21.840	30.906	12.494	11.378	351.647	-0.062	0.012	0.076	44.000	41.990	37.115	47.840	31.265	30.450	8.273	8.267	251.726	0.044	0.184	0.138	44.000	40.560	41.080	44.850	40.170	26.619	4.385	3.730	99.279	-0.037	0.050	0.064
45	44.000	45.000	40.560	33.670	44.850	27.105	32.240	7.842	7.828	252.376	-0.051	-0.144	-0.090	45.000	39.000	34.060	41.275	21.775	31.013	12.494	11.390	353.244	0.012	0.064	0.064	45.000	42.315	36.790	47.905	31.135	30.957	7.952	7.947	246.013	-0.320	0.138	0.460	45.000	40.495	41.080	44.980	40.105	26.617	4.590	3.907	103.998	0.178	0.141	-0.064
46	45.000	46.000	40.430	33.800	44.850	27.235	32.111	7.914	7.906	253.876	0.078	-0.108	-0.180	46.000	39.000	34.125	41.210	21.775	31.013	12.546	11.406	353.751	0.016	-0.011	-0.064	46.000	41.990	37.115	48.035	30.940	30.546	8.641	8.637	263.826	0.690	0.230	-0.460	46.000	40.625	41.015	44.980	40.105	26.801	4.449	3.768	100.990	-0.139	NaN	0.141
47	46.000	47.000	40.430	33.865	44.785	27.365	32.111	7.824	7.815	250.957	-0.091	-0.144	-0.054	47.000	39.000	34.190	41.210	21.710	31.013	12.674	11.513	357.063	0.107	0.064	-0.064	47.000	42.055	37.050	48.035	30.875	30.686	8.596	8.593	263.674	-0.044	0.047	0.092	47.000	40.755	41.015	45.045	40.105	26.939	4.385	3.725	100.352	-0.043	0.064	0.127
48	47.000	48.000	40.365	34.060	44.785	27.495	31.915	7.914	7.906	252.309	0.090	-0.108	-0.198	48.000	39.000	34.190	41.210	21.710	31.013	12.674	11.513	357.063	NaN	NaN	NaN	48.000	42.120	37.050	47.970	30.745	30.730	8.601	8.601	264.299	0.008	0.051	0.044	48.000	40.755	40.950	45.175	40.040	26.984	4.513	3.815	102.938	0.090	0.140	0.013
49	48.000	49.000	40.300	34.060	44.720	27.690	31.981	7.753	7.750	247.855	-0.156	-0.197	-0.037	49.000	39.000	34.190	41.145	21.775	31.120	12.599	11.435	355.872	-0.078	-0.075	NaN	49.000	41.990	37.245	47.970	30.680	30.594	8.880	8.880	271.680	0.279	0.048	-0.232	49.000	40.690	40.885	45.240	39.975	27.073	4.640	3.891	105.346	0.076	0.076	-0.051
50	49.000	50.000	40.300	34.255	44.590	27.820	31.772	7.734	7.723	245.388	-0.027	-0.180	-0.162	50.000	38.935	34.125	41.210	21.775	31.083	12.558	11.465	356.358	0.029	0.012	0.052	50.000	42.055	37.180	47.970	30.550	30.638	8.885	8.884	272.187	0.004	0.097	0.092	50.000	40.950	40.885	45.175	40.040	27.215	4.309	3.633	98.865	-0.258	-0.076	0.255
51	50.000	51.000	40.300	34.190	44.525	27.885	31.915	7.590	7.581	241.936	-0.143	-0.090	0.054	51.000	38.935	34.255	41.145	21.840	31.067	12.610	11.466	356.214	0.001	-0.075	-0.128	51.000	42.120	37.115	48.035	30.420	30.821	8.934	8.932	275.293	0.048	0.140	0.092	51.000	41.015	40.885	45.175	40.040	27.354	4.245	3.589	98.185	-0.043	NaN	0.064
52	51.000	52.000	40.235	34.320	44.460	28.015	31.786	7.590	7.581	240.977	7.511E-4	-0.144	-0.144	52.000	38.870	34.320	41.145	21.840	30.993	12.686	11.575	358.728	0.108	NaN	-0.076	52.000	41.990	37.180	48.100	30.290	30.690	9.209	9.208	282.593	0.276	0.140	-0.135	52.000	41.275	40.820	45.045	40.040	27.585	3.850	3.266	90.085	-0.324	-0.127	0.268
53	52.000	53.000	40.300	34.320	44.460	28.080	31.863	7.500	7.489	238.628	-0.092	-0.054	0.036	53.000	38.935	34.255	41.145	21.775	31.120	12.674	11.526	358.686	-0.049	0.064	0.075	53.000	41.925	37.180	48.165	30.290	30.690	9.296	9.296	285.280	0.088	0.044	-0.044	53.000	41.535	40.755	45.045	40.105	27.865	3.570	3.000	83.604	-0.265	-0.012	0.267
54	53.000	54.000	40.300	34.255	44.330	28.210	31.863	7.265	7.255	231.171	-0.234	-0.180	0.054	54.000	38.935	34.255	41.210	21.775	31.067	12.686	11.557	359.024	0.031	0.012	NaN	54.000	42.120	36.920	48.230	30.290	30.965	9.016	9.016	279.180	-0.280	0.044	0.323	54.000	41.535	40.755	44.915	40.170	27.821	3.430	2.864	79.688	-0.136	-0.139	NaN
55	54.000	55.000	40.365	33.995	44.265	28.275	32.058	6.923	6.917	221.762	-0.338	-0.090	0.251	55.000	38.935	34.255	41.210	21.645	31.013	12.814	11.657	361.525	0.101	0.128	NaN	55.000	42.185	36.855	48.230	30.355	31.009	8.876	8.876	275.242	-0.140	-0.048	0.092	55.000	41.730	40.690	44.720	40.235	27.963	3.024	2.499	69.886	-0.365	-0.203	0.203
56	55.000	56.000	40.300	34.125	44.200	28.340	31.929	6.977	6.970	222.552	0.053	-0.090	-0.144	56.000	38.935	34.320	41.210	21.580	30.976	12.942	11.773	364.689	0.116	0.064	-0.064	56.000	42.185	36.920	48.295	30.290	30.965	9.016	9.016	279.180	0.140	0.092	-0.048	56.000	41.600	40.690	44.525	40.235	27.865	2.960	2.441	68.014	-0.058	-0.193	-0.128
57	56.000	57.000	40.300	34.190	44.135	28.470	31.915	6.887	6.878	219.527	-0.092	-0.144	-0.054	57.000	39.000	34.255	41.210	21.580	31.104	12.866	11.671	362.999	-0.103	NaN	0.075	57.000	42.120	36.985	48.295	30.225	30.917	9.156	9.156	283.071	0.140	0.048	-0.092	57.000	41.470	40.755	44.395	40.300	27.773	2.960	2.441	67.794	1.646E-4	-0.138	-0.138
58	57.000	58.000	40.300	34.060	44.135	28.535	31.824	6.726	6.722	213.924	-0.156	-0.053	0.107	58.000	39.000	34.385	41.210	21.580	30.800	12.994	11.754	362.015	0.083	NaN	-0.128	NaN	NaN	NaN	NaN	NaN	NaN	NaN	NaN	NaN	NaN	NaN	NaN	58.000	41.730	40.690	44.330	40.300	27.827	2.629	2.172	60.443	-0.269	-0.064	0.267
59	58.000	59.000	40.235	34.125	44.070	28.665	31.824	6.672	6.670	212.264	-0.052	-0.144	-0.091	59.000	38.935	34.385	41.210	21.645	30.853	12.942	11.744	362.353	-0.009	-0.064	-0.011	NaN	NaN	NaN	NaN	NaN	NaN	NaN	NaN	NaN	NaN	NaN	NaN	59.000	41.340	40.755	44.395	40.235	27.590	3.099	2.581	71.195	0.408	0.075	-0.395
60	59.000	60.000	40.365	33.995	44.005	28.730	31.902	6.401	6.396	204.055	-0.274	-0.090	0.181	60.000	39.000	34.320	41.210	21.775	30.837	12.738	11.532	355.601	-0.213	-0.128	0.075	NaN	NaN	NaN	NaN	NaN	NaN	NaN	NaN	NaN	NaN	NaN	NaN	60.000	41.730	40.755	44.395	40.235	27.787	2.715	2.315	64.334	-0.265	NaN	0.383
61	60.000	61.000	40.625	33.735	43.940	28.860	32.162	5.895	5.888	189.377	-0.508	-0.144	0.361	61.000	39.065	33.995	41.210	21.775	31.034	12.407	11.238	348.774	-0.293	NaN	0.331	NaN	NaN	NaN	NaN	NaN	NaN	NaN	NaN	NaN	NaN	NaN	NaN	61.000	41.535	40.755	44.395	40.235	27.555	2.907	2.457	67.701	0.142	NaN	-0.192
62	61.000	62.000	40.625	33.605	43.875	28.860	32.214	5.751	5.746	185.089	-0.143	-0.037	0.107	62.000	39.065	33.930	41.145	21.905	31.034	12.204	11.041	342.660	-0.197	-0.139	0.064	NaN	NaN	NaN	NaN	NaN	NaN	NaN	NaN	NaN	NaN	NaN	NaN	62.000	41.470	40.755	44.395	40.235	27.463	2.971	2.505	68.796	0.048	NaN	-0.064
63	62.000	63.000	40.690	33.540	43.875	28.925	32.253	5.607	5.602	180.691	-0.143	-0.053	0.090	63.000	39.130	33.995	41.080	22.100	30.965	12.054	10.839	335.621	-0.203	-0.203	-0.054	NaN	NaN	NaN	NaN	NaN	NaN	NaN	NaN	NaN	NaN	NaN	NaN	63.000	41.145	40.885	44.395	40.235	27.092	3.314	2.827	76.599	0.322	NaN	-0.344
64	63.000	64.000	40.755	33.410	43.875	28.925	32.253	5.463	5.459	176.081	-0.143	NaN	0.144	64.000	39.065	33.930	41.080	22.165	30.837	11.936	10.781	332.469	-0.057	-0.064	0.053	NaN	NaN	NaN	NaN	NaN	NaN	NaN	NaN	NaN	NaN	NaN	NaN	64.000	40.820	41.080	44.330	40.235	26.585	3.610	3.149	83.714	0.322	-0.063	-0.362
65	64.000	65.000	40.755	33.345	43.940	28.860	32.448	5.501	5.499	178.426	0.039	0.091	0.053	65.000	39.130	33.995	41.080	22.295	30.965	11.861	10.679	330.691	-0.102	-0.128	-0.053	NaN	NaN	NaN	NaN	NaN	NaN	NaN	NaN	NaN	NaN	NaN	NaN	65.000	41.405	41.015	44.330	40.235	27.196	3.027	2.691	73.185	-0.458	NaN	0.582
66	65.000	66.000	40.755	33.345	44.070	28.665	32.396	5.735	5.733	185.714	0.234	0.234	NaN	66.000	39.130	33.865	40.950	22.425	31.018	11.584	10.398	322.537	-0.281	-0.149	0.128	NaN	NaN	NaN	NaN	NaN	NaN	NaN	NaN	NaN	NaN	NaN	NaN	66.000	41.145	41.080	44.395	40.235	26.916	3.358	2.971	79.967	0.280	0.063	-0.268
67	66.000	67.000	40.690	33.345	44.265	28.470	32.357	6.045	6.045	195.596	0.312	0.273	-0.038	67.000	39.065	33.865	40.950	22.555	30.981	11.466	10.338	320.280	-0.060	-0.128	-0.011	NaN	NaN	NaN	NaN	NaN	NaN	NaN	NaN	NaN	NaN	NaN	NaN	67.000	41.015	41.080	44.395	40.235	26.820	3.484	3.062	82.113	0.091	NaN	-0.126
68	67.000	68.000	40.690	33.215	44.525	28.210	32.409	6.305	6.305	204.338	0.260	0.365	0.103	68.000	39.065	33.865	40.950	22.555	30.928	11.466	10.332	319.545	-0.006	NaN	NaN	NaN	NaN	NaN	NaN	NaN	NaN	NaN	NaN	NaN	NaN	NaN	NaN	68.000	40.755	41.080	44.395	40.235	26.585	3.737	3.244	86.249	0.183	NaN	-0.253
69	68.000	69.000	40.755	33.150	44.785	27.885	32.409	6.630	6.630	214.871	0.325	0.416	0.091	69.000	39.130	33.865	40.950	22.555	30.875	11.456	10.288	317.652	-0.044	NaN	0.010	NaN	NaN	NaN	NaN	NaN	NaN	NaN	NaN	NaN	NaN	NaN	NaN	69.000	40.495	41.080	44.330	40.235	26.303	3.927	3.374	88.750	0.130	-0.063	-0.254
70	69.000	70.000	40.690	33.215	44.915	27.690	32.422	6.955	6.955	225.488	0.325	0.234	-0.091	70.000	39.130	33.865	40.950	22.555	30.981	11.456	10.301	319.123	0.012	NaN	NaN	NaN	NaN	NaN	NaN	NaN	NaN	NaN	NaN	NaN	NaN	NaN	NaN	70.000	40.365	41.080	44.395	40.235	26.298	4.118	3.501	92.075	0.127	0.064	-0.127
71	70.000	71.000	40.820	33.085	44.720	27.885	32.552	6.500	6.500	211.588	-0.455	-0.273	0.182	71.000	39.130	33.930	40.950	22.555	30.875	11.520	10.342	319.292	0.041	NaN	-0.064	NaN	NaN	NaN	NaN	NaN	NaN	NaN	NaN	NaN	NaN	NaN	NaN	71.000	40.365	41.080	44.460	40.235	26.253	4.181	3.552	93.258	0.051	0.064	NaN
72	71.000	72.000	40.820	33.150	44.720	27.950	32.500	6.500	6.500	211.250	4.665E-6	-0.052	-0.052	72.000	39.130	33.930	40.950	22.555	30.875	11.520	10.342	319.292	NaN	NaN	NaN	NaN	NaN	NaN	NaN	NaN	NaN	NaN	NaN	NaN	NaN	NaN	NaN	72.000	40.105	41.145	44.525	40.170	26.020	4.526	3.866	100.585	0.313	0.077	-0.268
73	72.000	73.000	40.690	33.215	44.720	27.885	32.461	6.682	6.682	216.903	0.182	0.052	-0.130	73.000	39.130	34.060	40.950	22.555	30.859	11.648	10.433	321.941	0.091	NaN	-0.128	NaN	NaN	NaN	NaN	NaN	NaN	NaN	NaN	NaN	NaN	NaN	NaN	73.000	41.080	41.015	44.655	40.170	26.912	3.674	3.205	86.253	-0.661	0.127	0.979
74	73.000	74.000	40.755	33.215	44.785	27.820	32.409	6.734	6.734	218.242	0.052	0.091	0.039	74.000	39.130	34.060	40.950	22.555	30.769	11.648	10.435	321.075	0.003	NaN	NaN	NaN	NaN	NaN	NaN	NaN	NaN	NaN	NaN	NaN	NaN	NaN	NaN	74.000	41.275	41.015	44.655	40.170	26.964	3.484	3.070	82.772	-0.135	NaN	0.189
75	74.000	75.000	40.690	33.215	44.850	27.755	32.461	6.864	6.864	222.810	0.130	0.091	-0.039	75.000	39.065	33.930	40.950	22.620	30.928	11.466	10.332	319.545	-0.103	-0.064	0.118	NaN	NaN	NaN	NaN	NaN	NaN	NaN	NaN	NaN	NaN	NaN	NaN	75.000	41.210	41.015	44.590	40.235	27.008	3.469	3.023	81.644	-0.047	-0.078	-0.063
76	75.000	76.000	40.625	33.345	44.915	27.625	32.279	7.150	7.150	230.795	0.286	0.143	-0.143	76.000	39.000	33.605	40.950	22.555	31.120	11.221	10.201	317.467	-0.131	0.064	0.309	NaN	NaN	NaN	NaN	NaN	NaN	NaN	NaN	NaN	NaN	NaN	NaN	76.000	40.885	41.015	44.525	40.235	26.721	3.723	3.196	85.413	0.173	-0.064	-0.318
77	76.000	77.000	40.625	33.410	44.980	27.560	32.318	7.293	7.293	235.696	0.143	0.091	-0.052	77.000	39.000	33.735	40.950	22.620	31.104	11.285	10.241	318.535	0.040	-0.064	-0.128	NaN	NaN	NaN	NaN	NaN	NaN	NaN	NaN	NaN	NaN	NaN	NaN	77.000	40.820	41.015	44.525	40.170	26.766	3.800	3.285	87.922	0.088	0.014	-0.063
78	77.000	78.000	40.690	33.410	45.110	27.365	32.357	7.489	7.488	242.287	0.195	0.234	0.038	78.000	39.065	34.060	40.950	22.620	30.875	11.594	10.432	322.089	0.191	NaN	-0.310	78.000	41.600	37.375	48.425	29.445	29.896	10.463	10.455	312.561	10.455	0.380	-0.099	78.000	40.690	41.015	44.525	40.235	26.671	3.914	3.329	88.780	0.044	-0.013	-0.127
79	78.000	79.000	40.690	33.410	45.305	27.170	32.357	7.761	7.761	251.121	0.273	0.273	NaN	79.000	39.065	33.995	40.950	22.620	30.928	11.530	10.385	321.189	-0.047	NaN	0.064	79.000	41.600	37.375	48.425	29.185	29.896	10.661	10.646	318.257	0.191	0.200	NaN	79.000	40.625	40.950	44.525	40.235	26.668	3.965	3.324	88.649	-0.005	NaN	-0.052
80	79.000	80.000	40.625	33.475	45.370	27.040	32.318	7.995	7.995	258.384	0.234	0.143	-0.091	80.000	39.065	33.995	40.885	22.620	30.981	11.520	10.354	320.770	-0.031	-0.010	NaN	80.000	41.600	37.440	48.425	28.925	29.896	10.913	10.884	325.376	0.238	0.203	-0.051	80.000	40.690	41.015	44.655	40.170	26.715	4.054	3.464	92.549	0.140	0.141	0.050
81	80.000	81.000	40.625	33.540	45.435	27.040	32.266	8.086	8.086	260.902	0.091	0.039	-0.052	81.000	39.065	34.125	40.950	22.555	30.875	11.723	10.538	325.367	0.185	0.075	-0.128	81.000	41.665	37.440	48.490	28.860	29.940	10.963	10.930	327.243	0.046	0.091	0.040	81.000	40.495	41.015	44.655	40.105	26.574	4.258	3.640	96.719	0.175	0.014	-0.190
82	81.000	82.000	40.495	33.800	45.565	26.975	32.136	8.502	8.502	273.222	0.416	0.130	-0.286	82.000	39.065	34.125	40.950	22.555	31.034	11.723	10.557	327.623	0.019	NaN	NaN	82.000	41.600	37.375	48.555	28.665	30.087	11.146	11.120	334.557	0.190	0.193	0.010	82.000	40.560	41.015	44.655	40.170	26.756	4.181	3.540	94.708	-0.100	-0.013	0.064
83	82.000	83.000	40.365	34.060	45.695	26.845	31.811	8.970	8.970	285.348	0.468	0.182	-0.286	83.000	39.000	34.060	40.950	22.555	31.013	11.669	10.564	327.623	0.007	NaN	0.053	83.000	41.535	37.505	48.620	28.405	29.903	11.533	11.495	343.742	0.375	0.245	-0.143	83.000	40.625	41.015	44.655	40.170	26.756	4.118	3.493	93.453	-0.047	NaN	0.064
84	83.000	84.000	40.365	34.060	45.890	26.650	31.850	9.243	9.243	294.390	0.273	0.273	NaN	84.000	39.000	33.865	40.950	22.555	31.210	11.477	10.413	324.987	-0.151	NaN	0.192	84.000	41.665	37.440	48.685	28.275	30.083	11.545	11.496	345.825	5.014E-4	0.143	0.131	84.000	40.755	40.950	44.785	40.105	26.941	4.118	3.500	94.294	0.007	0.141	0.141
85	84.000	85.000	40.300	34.125	45.890	26.455	31.488	9.491	9.491	298.851	0.248	0.158	-0.091	85.000	39.000	33.800	40.950	22.555	31.008	11.413	10.422	323.162	0.009	NaN	0.064	NaN	NaN	NaN	NaN	NaN	NaN	NaN	NaN	NaN	NaN	NaN	NaN	85.000	40.690	40.950	44.785	40.105	26.567	4.181	3.517	93.432	0.017	NaN	-0.064
86	85.000	86.000	40.235	34.255	45.890	26.390	31.345	9.687	9.687	303.625	0.196	0.053	-0.143	86.000	39.000	33.735	40.950	22.555	31.062	11.349	10.373	322.215	-0.049	NaN	0.064	NaN	NaN	NaN	NaN	NaN	NaN	NaN	NaN	NaN	NaN	NaN	NaN	86.000	40.690	41.015	44.850	40.105	26.522	4.258	3.613	95.815	0.096	0.063	-0.014
87	86.000	87.000	40.235	34.125	46.085	26.260	31.345	9.802	9.802	307.238	0.115	0.221	0.104	87.000	39.065	33.540	40.950	22.555	31.152	11.146	10.173	316.896	-0.201	NaN	0.203	NaN	NaN	NaN	NaN	NaN	NaN	NaN	NaN	NaN	NaN	NaN	NaN	87.000	40.560	40.950	44.915	40.105	26.384	4.436	3.703	97.690	0.090	0.064	-0.115
88	87.000	88.000	40.235	34.190	46.085	26.130	31.240	9.959	9.959	311.121	0.157	0.105	-0.053	88.000	39.065	33.475	40.950	22.555	31.152	11.081	10.119	315.215	-0.054	NaN	0.064	NaN	NaN	NaN	NaN	NaN	NaN	NaN	NaN	NaN	NaN	NaN	NaN	88.000	40.560	40.950	45.045	40.040	26.338	4.576	3.845	101.282	0.143	0.140	NaN
89	88.000	89.000	40.105	34.320	46.150	26.065	31.020	10.232	10.232	317.386	0.273	0.091	-0.182	89.000	39.065	33.540	40.950	22.490	31.062	11.210	10.229	317.737	0.111	0.064	-0.064	NaN	NaN	NaN	NaN	NaN	NaN	NaN	NaN	NaN	NaN	NaN	NaN	89.000	40.690	40.885	45.175	40.040	26.430	4.564	3.800	100.432	-0.046	0.128	0.140
90	89.000	90.000	40.105	34.255	46.215	26.000	31.163	10.270	10.270	320.048	0.038	0.091	0.052	90.000	39.065	33.475	40.950	22.555	31.206	11.081	10.124	315.924	-0.105	-0.064	0.064	NaN	NaN	NaN	NaN	NaN	NaN	NaN	NaN	NaN	NaN	NaN	NaN	90.000	40.625	40.950	45.175	40.040	26.430	4.640	3.892	102.862	0.092	NaN	-0.076
91	90.000	91.000	40.105	34.320	46.410	25.805	31.111	10.595	10.595	329.622	0.325	0.273	-0.052	91.000	39.130	33.475	40.950	22.555	31.242	11.071	10.080	314.915	-0.044	NaN	0.011	NaN	NaN	NaN	NaN	NaN	NaN	NaN	NaN	NaN	NaN	NaN	NaN	91.000	41.015	40.885	45.110	40.040	26.756	4.181	3.540	94.708	-0.352	-0.064	0.395
92	91.000	92.000	40.040	34.320	46.475	25.740	31.125	10.725	10.724	333.783	0.129	0.091	-0.039	92.000	39.130	33.605	40.950	22.555	31.188	11.199	10.182	317.568	0.103	NaN	-0.128	NaN	NaN	NaN	NaN	NaN	NaN	NaN	NaN	NaN	NaN	NaN	NaN	92.000	40.950	40.950	45.175	39.975	26.709	4.336	3.720	99.351	0.180	0.078	-0.078
93	92.000	93.000	40.105	34.385	46.605	25.610	30.954	10.920	10.920	338.021	0.196	0.182	-0.014	93.000	39.130	33.345	41.015	22.555	31.242	10.953	10.008	312.675	-0.174	0.011	0.256	NaN	NaN	NaN	NaN	NaN	NaN	NaN	NaN	NaN	NaN	NaN	NaN	93.000	40.950	40.950	45.305	39.975	26.574	4.463	3.826	101.662	0.106	0.127	NaN
94	93.000	94.000	40.235	34.320	46.735	25.480	31.227	10.972	10.972	342.631	0.052	0.182	0.129	94.000	39.130	33.475	41.015	22.490	31.279	11.146	10.162	317.855	0.154	0.064	-0.128	NaN	NaN	NaN	NaN	NaN	NaN	NaN	NaN	NaN	NaN	NaN	NaN	94.000	40.950	40.950	45.370	39.910	26.711	4.541	3.913	104.527	0.088	0.078	NaN
95	94.000	95.000	40.170	34.320	46.995	25.285	31.240	11.323	11.322	353.709	0.350	0.312	-0.039	95.000	39.130	33.410	41.015	22.555	31.386	11.017	10.065	315.895	-0.097	-0.064	0.064	NaN	NaN	NaN	NaN	NaN	NaN	NaN	NaN	NaN	NaN	NaN	NaN	95.000	40.755	40.950	45.435	39.910	26.615	4.794	4.084	108.701	0.171	0.063	-0.190
96	95.000	96.000	40.170	34.255	47.125	25.155	31.293	11.453	11.451	358.343	0.129	0.182	0.052	96.000	39.130	33.540	40.950	22.555	31.279	11.135	10.126	316.719	0.061	-0.011	-0.128	NaN	NaN	NaN	NaN	NaN	NaN	NaN	NaN	NaN	NaN	NaN	NaN	96.000	40.820	40.950	45.500	39.910	26.662	4.794	4.088	109.005	0.004	0.063	0.063
97	96.000	97.000	40.170	34.255	47.190	25.090	31.240	11.545	11.543	360.591	0.091	0.091	NaN	97.000	39.130	33.475	41.015	22.555	31.279	11.081	10.108	316.169	-0.018	0.011	0.064	NaN	NaN	NaN	NaN	NaN	NaN	NaN	NaN	NaN	NaN	NaN	NaN	97.000	40.885	40.885	45.500	39.910	26.709	4.717	4.001	106.854	-0.088	NaN	0.077
98	97.000	98.000	40.560	33.475	47.320	24.960	32.033	10.872	10.865	348.034	-0.678	0.183	0.853	98.000	39.130	33.475	41.015	22.490	31.207	11.146	10.143	316.550	0.035	0.064	NaN	NaN	NaN	NaN	NaN	NaN	NaN	NaN	NaN	NaN	NaN	NaN	NaN	98.000	40.820	40.885	45.565	39.910	26.619	4.844	4.103	109.229	0.103	0.064	-0.064
99	98.000	99.000	40.495	33.605	47.320	24.960	31.943	11.014	11.008	351.617	0.143	NaN	-0.142	99.000	39.130	33.345	40.950	22.490	31.369	11.007	10.015	314.171	-0.128	-0.011	0.128	NaN	NaN	NaN	NaN	NaN	NaN	NaN	NaN	NaN	NaN	NaN	NaN	99.000	40.625	40.950	45.565	39.910	26.478	5.048	4.276	113.213	0.172	NaN	-0.204
100	99.000	100.000	40.430	33.735	47.320	24.960	31.747	11.157	11.152	354.034	0.144	NaN	-0.142	100.000	39.195	33.280	40.950	22.555	31.405	10.868	9.863	309.764	-0.152	-0.064	0.075	NaN	NaN	NaN	NaN	NaN	NaN	NaN	NaN	NaN	NaN	NaN	NaN	100.000	40.755	40.950	45.695	39.845	26.527	5.062	4.334	114.979	0.059	0.141	0.127
101	100.000	101.000	40.885	33.150	47.450	24.830	32.292	10.598	10.593	342.090	-0.558	0.183	0.741	101.000	39.130	33.085	40.950	22.555	31.332	10.686	9.754	305.603	-0.110	NaN	0.181	NaN	NaN	NaN	NaN	NaN	NaN	NaN	NaN	NaN	NaN	NaN	NaN	101.000	40.625	41.015	45.760	39.780	26.206	5.281	4.571	119.779	0.236	0.078	-0.142
102	101.000	102.000	40.885	33.150	47.515	24.765	32.227	10.689	10.686	344.367	0.092	0.091	NaN	102.000	39.195	32.825	40.950	22.555	31.513	10.419	9.497	299.269	-0.257	NaN	0.267	NaN	NaN	NaN	NaN	NaN	NaN	NaN	NaN	NaN	NaN	NaN	NaN	102.000	40.625	41.015	45.825	39.780	26.164	5.345	4.632	121.190	0.061	0.063	NaN
103	102.000	103.000	40.885	33.215	47.645	24.635	31.980	10.923	10.921	349.239	0.235	0.183	-0.051	103.000	39.260	32.630	40.950	22.555	31.513	10.216	9.299	293.029	-0.198	NaN	0.203	NaN	NaN	NaN	NaN	NaN	NaN	NaN	NaN	NaN	NaN	NaN	NaN	103.000	40.885	41.015	45.760	39.780	26.174	5.029	4.421	115.710	-0.211	-0.063	0.252
104	103.000	104.000	40.885	33.280	47.710	24.505	32.110	11.117	11.116	356.928	0.195	0.143	-0.051	104.000	39.260	32.500	40.950	22.620	31.801	10.023	9.142	290.722	-0.157	-0.064	0.128	NaN	NaN	NaN	NaN	NaN	NaN	NaN	NaN	NaN	NaN	NaN	NaN	104.000	40.820	41.015	45.695	39.780	26.310	5.029	4.416	116.188	-0.005	-0.063	-0.063
105	104.000	105.000	40.755	33.410	47.775	24.505	31.967	11.339	11.337	362.421	0.221	0.040	-0.183	105.000	39.195	32.565	40.950	22.555	31.747	10.163	9.281	294.656	0.139	0.064	-0.075	NaN	NaN	NaN	NaN	NaN	NaN	NaN	NaN	NaN	NaN	NaN	NaN	105.000	40.690	41.080	45.565	39.845	26.218	5.029	4.416	115.790	3.242E-4	-0.142	-0.142
106	105.000	106.000	40.755	33.345	47.840	24.375	32.058	11.431	11.428	366.375	0.091	0.142	0.051	106.000	39.195	32.630	40.950	22.555	31.730	10.227	9.323	295.826	0.042	NaN	-0.064	NaN	NaN	NaN	NaN	NaN	NaN	NaN	NaN	NaN	NaN	NaN	NaN	106.000	40.430	41.080	45.500	39.910	26.075	5.203	4.502	117.396	0.086	-0.078	-0.253
107	106.000	107.000	40.755	33.345	47.840	24.310	31.928	11.482	11.480	366.527	0.051	0.051	NaN	107.000	39.195	32.630	40.950	22.555	31.603	10.227	9.333	294.943	0.009	NaN	NaN	NaN	NaN	NaN	NaN	NaN	NaN	NaN	NaN	NaN	NaN	NaN	NaN	107.000	40.495	41.080	45.435	39.910	25.983	5.077	4.408	114.523	-0.095	-0.063	0.063
108	107.000	108.000	40.755	33.345	47.970	24.180	31.980	11.664	11.662	372.937	0.182	0.183	NaN	108.000	39.195	32.695	40.950	22.555	31.603	10.291	9.387	296.646	0.054	NaN	-0.064	NaN	NaN	NaN	NaN	NaN	NaN	NaN	NaN	NaN	NaN	NaN	NaN	108.000	40.365	41.080	45.565	39.845	25.933	5.345	4.628	120.015	0.220	0.142	-0.126
109	108.000	109.000	41.340	32.500	47.970	24.180	32.864	10.639	10.634	349.492	-1.027	NaN	1.025	109.000	39.130	32.890	40.950	22.555	31.261	10.494	9.574	299.307	0.188	NaN	-0.203	NaN	NaN	NaN	NaN	NaN	NaN	NaN	NaN	NaN	NaN	NaN	NaN	109.000	40.430	41.080	45.630	39.845	25.844	5.345	4.638	119.855	0.010	0.063	0.063
110	109.000	110.000	41.080	32.890	48.035	24.050	32.591	11.248	11.245	366.489	0.611	0.142	-0.467	110.000	39.130	33.020	40.950	22.490	31.351	10.686	9.733	305.155	0.159	0.064	-0.128	NaN	NaN	NaN	NaN	NaN	NaN	NaN	NaN	NaN	NaN	NaN	NaN	110.000	40.495	41.080	45.695	39.845	26.072	5.345	4.632	120.772	-0.005	0.063	0.063
111	110.000	111.000	41.015	32.955	48.100	24.050	32.397	11.380	11.372	368.424	0.127	0.040	-0.091	111.000	39.195	33.085	40.950	22.555	31.242	10.675	9.720	303.668	-0.014	-0.064	-0.053	NaN	NaN	NaN	NaN	NaN	NaN	NaN	NaN	NaN	NaN	NaN	NaN	111.000	40.430	41.080	45.760	39.845	25.882	5.471	4.698	121.587	0.066	0.063	-0.063
112	111.000	112.000	41.080	33.020	48.165	23.920	32.292	11.533	11.530	372.324	0.158	0.143	-0.011	112.000	39.130	33.215	40.950	22.555	31.008	10.814	9.864	305.856	0.144	NaN	-0.139	NaN	NaN	NaN	NaN	NaN	NaN	NaN	NaN	NaN	NaN	NaN	NaN	112.000	40.495	41.080	45.760	39.845	25.836	5.408	4.656	120.294	-0.042	NaN	0.063
113	112.000	113.000	41.470	32.110	48.230	23.855	32.852	10.670	10.657	350.109	-0.872	0.091	0.951	113.000	39.065	33.150	40.950	22.490	30.612	10.825	9.884	302.578	0.021	0.064	0.053	NaN	NaN	NaN	NaN	NaN	NaN	NaN	NaN	NaN	NaN	NaN	NaN	113.000	40.300	41.080	45.825	39.845	25.334	5.661	4.861	123.146	0.205	0.063	-0.190
114	113.000	114.000	41.535	32.110	48.360	23.725	32.813	10.812	10.800	354.368	0.142	0.183	0.041	114.000	39.130	33.345	40.950	22.555	30.414	10.942	9.947	302.535	0.063	-0.064	-0.181	NaN	NaN	NaN	NaN	NaN	NaN	NaN	NaN	NaN	NaN	NaN	NaN	114.000	40.560	41.015	45.825	39.845	25.474	5.393	4.632	117.992	-0.229	NaN	0.268
115	114.000	115.000	40.820	33.410	48.425	23.660	31.737	12.365	12.358	392.203	1.558	0.091	-1.465	115.000	39.065	33.410	40.950	22.555	30.738	11.017	10.103	310.559	0.156	NaN	-0.075	115.000	43.875	34.970	49.140	26.455	32.448	10.011	9.851	319.642	9.851	NaN	0.200	115.000	40.430	41.015	45.890	39.780	25.693	5.598	4.750	122.043	0.118	0.078	-0.127
116	115.000	116.000	41.340	32.305	48.490	23.530	32.530	11.319	11.302	367.638	-1.056	0.142	1.185	116.000	39.065	33.605	40.950	22.490	30.161	11.274	10.275	309.887	0.171	0.064	-0.192	116.000	44.070	34.905	49.140	26.325	32.247	9.966	9.746	314.289	-0.105	0.112	0.155	116.000	40.430	41.015	45.955	39.780	25.328	5.661	4.829	122.310	0.079	0.063	NaN
117	116.000	117.000	41.405	32.240	48.490	23.530	32.583	11.228	11.210	365.251	-0.092	NaN	0.091	117.000	39.065	33.605	40.950	22.555	30.124	11.210	10.229	308.138	-0.046	-0.064	NaN	117.000	44.265	34.840	49.140	26.390	32.383	9.755	9.515	308.129	-0.231	-0.056	0.154	117.000	40.560	41.015	46.020	39.780	25.375	5.598	4.787	121.481	-0.042	0.063	0.127
118	117.000	118.000	41.405	32.110	48.685	23.465	32.378	11.302	11.267	364.808	0.057	0.175	0.099	118.000	39.000	33.670	40.950	22.490	29.728	11.349	10.392	308.940	0.163	0.064	-0.075	118.000	44.395	34.710	49.140	26.455	32.247	9.522	9.287	299.481	-0.228	-0.056	0.177	118.000	40.495	41.015	45.890	39.715	25.006	5.549	4.776	119.432	-0.011	-0.111	-0.063
119	118.000	119.000	41.470	32.110	48.815	23.335	32.220	11.443	11.414	367.744	0.147	0.183	0.042	119.000	39.000	33.735	40.950	22.490	29.475	11.413	10.432	307.500	0.040	NaN	-0.064	119.000	44.460	34.645	49.140	26.390	32.151	9.489	9.237	296.988	-0.050	0.057	0.089	119.000	40.495	41.015	46.020	39.715	24.824	5.676	4.880	121.152	0.104	0.127	NaN
120	119.000	120.000	41.275	32.305	48.945	23.140	32.378	11.951	11.917	385.848	0.503	0.233	-0.275	120.000	39.065	33.865	40.950	22.490	29.836	11.530	10.493	313.068	0.061	NaN	-0.118	120.000	44.395	34.645	49.140	26.325	32.526	9.578	9.340	303.803	0.103	0.056	-0.032	120.000	41.015	40.950	46.020	39.780	25.655	5.140	4.433	113.729	-0.447	-0.015	0.521
121	120.000	121.000	41.340	32.305	48.945	23.075	32.416	11.959	11.933	386.828	0.016	0.050	0.041	121.000	39.065	33.995	41.015	22.490	29.728	11.669	10.625	315.874	0.132	0.011	-0.128	121.000	44.330	34.710	49.205	26.390	32.434	9.643	9.428	305.801	0.088	-0.023	-0.089	121.000	40.820	40.950	45.825	39.780	25.514	5.140	4.419	112.753	-0.014	-0.190	-0.190
[truncated: 84 more columns]
