# Supplementary material for: Filopodyan: An open-source pipeline for the analysis of filopodia
Source: J Cell Biol. 2017 Oct 2;216(10):3405–22. doi: 10.1083/jcb.201705113 (PMC5626553; doi:10.1083/jcb.201705113)
Supplement: Data tables (ZIP file) [file JCB_201705113_DataS1.zip › Data Tables/Fig3-4_Control-dataset/CTRL_RENYI2-6_ED4_v20170201/s13_NeonCYTO_GC2_tif Filopodia.txt]

dT	T (0)	dT (0)	Base Mean (0)	Base Local Background (0)	Body Mean (0)	Proj Mean (0)	Tip Mean (0)	Tip Th Mean (0)	Tip Local Background (0)	Length (0)	dL (0)	DCTM (0)	DCBM (0)	T (1)	dT (1)	Base Mean (1)	Base Local Background (1)	Body Mean (1)	Proj Mean (1)	Tip Mean (1)	Tip Th Mean (1)	Tip Local Background (1)	Length (1)	dL (1)	DCTM (1)	DCBM (1)	T (2)	dT (2)	Base Mean (2)	Base Local Background (2)	Body Mean (2)	Proj Mean (2)	Tip Mean (2)	Tip Th Mean (2)	Tip Local Background (2)	Length (2)	dL (2)	DCTM (2)	DCBM (2)	T (3)	dT (3)	Base Mean (3)	Base Local Background (3)	Body Mean (3)	Proj Mean (3)	Tip Mean (3)	Tip Th Mean (3)	Tip Local Background (3)	Length (3)
0.000	1.000	0.000	294.483	187.617	768.335	190.522	146.577	160.923	122.620	3.532	0.000	NaN	NaN	1.000	0.000	290.966	325.194	768.335	163.573	144.481	154.889	106.628	13.414	0.000	NaN	NaN	1.000	0.000	312.464	355.780	768.335	233.784	198.500	224.471	207.589	1.277	0.000	NaN	NaN	1.000	0.000	280.000	231.101	768.335	182.936	144.500	154.941	143.365	3.538
1.000	2.000	1.000	301.233	196.042	744.773	197.493	147.240	153.095	119.047	3.938	0.406	0.198	-0.090	2.000	1.000	285.654	204.653	744.773	162.536	140.286	149.105	115.101	13.238	-0.176	0.000	0.128	2.000	1.000	299.074	221.596	744.773	224.855	199.000	215.654	165.574	1.239	-0.038	0.114	0.145	2.000	1.000	268.071	228.692	744.773	180.827	145.630	157.222	128.168	3.446
2.000	3.000	2.000	287.172	194.876	741.729	189.809	141.185	149.286	117.163	4.030	0.092	0.128	0.000	3.000	2.000	296.806	204.763	741.729	161.404	140.464	154.267	112.752	13.284	0.046	0.064	0.076	3.000	2.000	290.240	221.153	741.729	219.849	199.606	221.400	165.920	1.193	-0.046	0.000	0.056	3.000	2.000	285.852	231.053	741.729	186.818	155.286	164.120	131.507	3.419
3.000	4.000	3.000	298.379	222.064	738.464	203.190	152.741	164.944	116.689	4.528	0.498	0.091	-0.378	4.000	3.000	277.222	210.653	738.464	162.122	144.462	153.733	119.469	13.016	-0.268	-0.203	0.000	4.000	3.000	300.621	218.839	738.464	225.895	193.367	223.154	164.493	1.101	-0.092	-0.029	0.000	4.000	3.000	297.179	235.636	738.464	193.447	148.889	172.900	134.235	3.446
4.000	5.000	4.000	287.407	220.747	737.367	200.104	147.714	175.875	119.584	4.796	0.268	0.053	-0.181	5.000	4.000	296.346	211.862	737.367	162.132	147.741	154.273	117.808	13.081	0.065	-0.064	-0.140	5.000	4.000	308.000	232.674	737.367	228.893	198.233	210.583	166.088	1.258	0.157	0.031	-0.057	5.000	4.000	280.926	229.777	737.367	190.068	156.889	174.333	133.041	3.297
5.000	6.000	5.000	304.031	223.375	744.856	204.842	152.731	165.625	120.740	5.052	0.257	0.000	-0.234	6.000	5.000	299.481	218.150	744.856	163.321	142.071	157.417	120.735	13.016	-0.065	-0.128	-0.052	6.000	5.000	292.185	226.649	744.856	224.495	195.867	231.333	170.597	1.147	-0.111	-0.020	0.090	6.000	5.000	319.323	263.204	744.856	194.386	148.714	164.154	135.199	3.695
6.000	7.000	6.000	320.200	233.866	737.931	204.592	148.222	158.053	117.959	5.569	0.517	0.144	-0.378	7.000	6.000	293.516	203.505	737.931	158.923	138.760	146.300	116.483	12.913	-0.103	0.000	0.128	7.000	6.000	333.407	239.360	737.931	240.595	203.875	238.667	166.293	1.285	0.138	0.000	-0.145	7.000	6.000	318.419	266.121	737.931	196.095	149.645	161.471	129.869	3.806
7.000	8.000	7.000	292.333	207.583	743.251	199.858	147.185	156.381	115.639	5.523	-0.046	0.234	0.234	8.000	7.000	279.226	202.316	743.251	160.153	142.862	149.783	109.927	13.043	0.130	0.204	0.128	8.000	7.000	311.571	223.678	743.251	243.292	208.871	259.733	163.331	1.239	-0.046	0.130	0.143	8.000	7.000	331.719	270.054	743.251	201.909	149.345	158.944	128.851	4.112
8.000	9.000	8.000	321.219	220.761	741.493	198.110	146.593	155.000	117.119	5.883	0.360	0.198	-0.090	9.000	8.000	290.375	208.215	741.493	160.924	140.815	151.105	115.599	13.181	0.138	0.000	-0.140	9.000	8.000	325.407	224.738	741.493	243.868	203.257	236.500	160.513	1.312	0.073	0.181	0.127	9.000	8.000	290.379	242.565	741.493	190.692	154.000	173.625	128.152	3.733
9.000	10.000	9.000	323.094	207.303	740.442	196.138	149.769	156.227	114.295	6.040	0.157	0.271	0.144	10.000	9.000	307.500	207.141	740.442	163.233	138.885	150.214	114.061	13.238	0.057	0.128	0.012	10.000	9.000	310.481	212.035	740.442	262.328	219.914	265.857	157.055	1.239	-0.073	0.112	0.234	10.000	9.000	320.156	255.136	740.442	195.391	149.714	158.762	129.133	4.047
10.000	11.000	10.000	339.333	248.868	744.244	195.932	144.926	155.722	114.892	6.584	0.544	0.271	-0.197	11.000	10.000	300.192	225.851	744.244	162.017	139.407	148.632	114.397	13.330	0.092	0.000	-0.076	11.000	10.000	310.242	204.020	744.244	253.788	217.935	254.750	163.905	1.155	-0.084	0.154	0.251	11.000	10.000	297.966	244.673	744.244	190.620	148.000	162.500	127.757	4.085
11.000	12.000	11.000	314.613	234.412	745.355	189.433	143.259	155.905	112.947	6.852	0.268	0.234	0.000	12.000	11.000	318.767	241.537	745.355	162.400	145.346	156.933	115.143	13.552	0.222	0.000	-0.192	12.000	11.000	325.889	210.361	745.355	256.402	209.484	253.467	157.701	1.423	0.268	0.184	-0.092	12.000	11.000	305.853	251.468	745.355	195.665	148.630	157.950	126.782	4.360
12.000	13.000	12.000	331.176	241.483	743.501	195.595	150.741	160.684	113.234	7.311	0.460	0.181	-0.288	13.000	12.000	300.857	233.517	743.501	162.599	141.630	150.812	118.755	13.571	0.019	-0.064	-0.140	13.000	12.000	340.129	226.904	743.501	254.925	203.345	240.706	159.312	1.542	0.119	0.139	-0.092	13.000	12.000	300.633	259.074	743.501	196.581	148.000	159.000	128.885	4.261
13.000	14.000	13.000	327.833	227.651	741.049	194.110	150.259	152.645	114.042	7.384	0.073	0.234	0.090	14.000	13.000	326.630	232.117	741.049	161.235	138.208	148.000	113.049	13.720	0.149	0.064	-0.116	14.000	13.000	308.538	225.256	741.049	250.756	201.879	231.476	155.882	1.523	-0.019	0.102	0.091	14.000	13.000	285.120	247.456	741.049	196.084	152.407	167.000	127.329	4.050
14.000	15.000	14.000	307.500	219.534	745.513	192.890	144.889	152.000	113.841	7.541	0.157	0.219	0.053	15.000	14.000	330.000	232.974	745.513	163.328	141.231	158.500	113.068	13.831	0.111	0.012	-0.064	15.000	14.000	323.069	228.600	745.513	248.031	195.032	225.600	151.848	1.837	0.314	0.245	0.011	15.000	14.000	326.889	260.614	745.513	199.945	150.115	157.789	127.200	4.291
15.000	16.000	15.000	311.500	219.591	747.499	193.282	138.640	145.810	113.926	7.771	0.230	0.234	-0.053	16.000	15.000	305.308	210.789	747.499	162.115	138.667	150.923	113.930	13.747	-0.084	0.128	0.192	16.000	15.000	322.214	218.278	747.499	240.800	188.103	222.615	143.707	1.967	0.130	0.324	0.191	16.000	15.000	318.607	260.722	747.499	199.170	147.462	169.000	129.951	4.245
16.000	17.000	16.000	310.406	229.845	744.846	195.080	147.346	153.304	111.034	8.184	0.414	0.234	-0.129	17.000	16.000	295.000	217.367	744.846	163.246	143.310	157.444	114.235	13.766	0.019	-0.052	0.012	17.000	16.000	299.774	210.344	744.846	239.589	197.933	249.917	144.447	1.967	0.000	0.195	0.182	17.000	16.000	296.680	255.607	744.846	195.449	144.036	162.889	126.967	4.088
17.000	18.000	17.000	317.654	222.635	738.038	194.854	147.692	158.167	112.354	8.414	0.230	0.272	0.091	18.000	17.000	294.621	202.894	738.038	162.296	144.407	154.895	115.391	13.571	-0.195	-0.012	0.128	18.000	17.000	317.742	221.659	738.038	239.303	192.290	220.632	143.842	2.261	0.295	0.195	-0.039	18.000	17.000	299.633	250.864	738.038	197.154	150.346	161.294	128.320	4.069
18.000	19.000	18.000	317.828	220.908	745.044	190.192	138.577	150.438	113.180	8.617	0.203	0.234	0.000	19.000	18.000	278.367	191.312	745.044	161.728	142.893	156.950	118.503	13.311	-0.260	-0.064	0.256	19.000	18.000	318.688	217.928	745.044	236.687	192.125	231.125	136.752	2.380	0.119	0.234	0.143	19.000	18.000	308.036	247.833	745.044	199.955	153.100	165.667	129.375	4.061
19.000	20.000	19.000	327.931	221.600	744.222	187.129	135.769	144.789	112.318	8.782	0.165	0.286	0.118	20.000	19.000	272.963	187.621	744.222	161.513	145.750	155.588	121.390	12.867	-0.444	-0.087	0.256	20.000	19.000	334.969	232.531	744.222	242.775	202.000	233.111	138.309	2.618	0.238	0.225	-0.134	20.000	19.000	298.115	261.080	744.222	197.237	155.290	171.800	127.878	4.134
20.000	21.000	20.000	312.793	226.089	742.840	189.651	142.792	155.312	113.205	8.893	0.111	0.143	0.038	21.000	20.000	290.067	197.194	742.840	162.494	147.172	163.824	119.369	12.756	-0.111	-0.180	0.012	21.000	20.000	331.586	236.527	742.840	236.497	179.931	218.083	137.430	2.959	0.341	0.233	-0.142	21.000	20.000	295.933	249.207	742.840	196.065	144.536	155.368	128.311	4.253
21.000	22.000	21.000	336.267	240.549	748.249	189.115	147.000	157.588	114.510	9.253	0.360	0.182	-0.143	22.000	21.000	301.345	207.140	748.249	165.343	152.759	169.786	121.767	12.599	-0.157	-0.204	-0.076	22.000	21.000	337.143	238.788	748.249	245.756	187.000	213.706	132.525	3.261	0.303	0.226	-0.043	22.000	21.000	302.929	258.785	748.249	201.104	158.444	170.824	128.939	4.372
22.000	23.000	22.000	338.483	253.300	748.359	181.977	139.667	150.235	112.534	9.593	0.341	0.272	-0.053	23.000	22.000	304.000	222.398	748.359	162.905	147.464	172.364	120.912	12.645	0.046	-0.076	-0.128	23.000	22.000	354.100	247.583	748.359	248.401	182.806	215.438	132.673	3.621	0.360	0.140	-0.135	23.000	22.000	309.839	249.863	748.359	195.184	149.607	155.545	131.613	4.280
23.000	24.000	23.000	310.231	238.937	747.562	182.502	142.640	154.056	112.777	9.743	0.149	0.213	0.037	24.000	23.000	281.714	210.809	747.562	165.688	144.480	153.875	119.514	12.469	-0.176	-0.075	0.064	24.000	23.000	349.290	248.675	747.562	246.302	166.714	190.000	129.769	3.859	0.238	0.320	0.000	24.000	23.000	333.786	251.214	747.562	201.204	149.042	156.375	126.454	4.318
24.000	25.000	24.000	327.172	246.062	748.049	182.251	145.615	155.158	116.107	10.048	0.306	0.144	-0.054	25.000	24.000	335.903	241.074	748.049	168.770	140.179	157.100	118.591	12.840	0.371	-0.064	-0.395	25.000	24.000	339.656	226.062	748.049	242.896	163.571	176.739	127.034	3.748	-0.111	0.231	0.278	25.000	24.000	347.536	271.388	748.049	207.859	156.759	168.800	126.466	4.540
25.000	26.000	25.000	335.077	246.225	747.280	178.921	141.808	154.733	113.453	10.316	0.268	0.252	0.000	26.000	25.000	298.633	223.307	747.280	167.458	139.222	150.938	116.667	12.691	-0.149	0.000	0.192	26.000	25.000	340.586	237.789	747.280	230.149	162.143	174.000	125.224	3.997	0.249	0.276	0.092	26.000	25.000	336.393	275.218	747.280	201.614	144.889	155.824	128.503	4.612
26.000	27.000	26.000	328.828	238.543	749.717	177.992	152.000	161.000	112.632	10.584	0.268	0.253	0.000	27.000	26.000	314.800	230.739	749.717	171.568	146.571	159.294	116.773	12.775	0.084	-0.052	-0.128	27.000	26.000	364.828	245.281	749.717	232.824	155.407	163.174	123.134	4.364	0.368	0.184	-0.184	27.000	26.000	348.467	264.470	749.717	204.012	147.931	165.400	129.527	4.528
27.000	28.000	27.000	314.586	242.169	748.213	175.618	144.870	145.760	116.713	10.798	0.214	0.164	0.000	28.000	27.000	310.100	237.644	748.213	170.451	145.778	156.600	118.483	12.859	0.084	-0.011	-0.128	28.000	27.000	342.933	243.824	748.213	223.033	149.040	171.571	121.453	4.667	0.303	0.323	0.045	28.000	27.000	336.533	261.065	748.213	200.063	142.962	154.750	127.721	4.528
28.000	29.000	28.000	319.290	228.512	748.663	174.527	140.480	150.500	112.432	11.047	0.249	0.234	0.035	29.000	28.000	295.370	210.109	748.663	170.973	148.071	159.250	116.000	12.683	-0.176	0.064	0.180	29.000	28.000	372.939	246.299	748.663	218.826	146.640	171.500	118.953	4.989	0.322	0.277	-0.046	29.000	28.000	319.778	266.433	748.663	195.509	143.704	152.000	128.986	4.509
29.000	30.000	29.000	320.423	249.276	748.380	174.417	146.423	156.882	114.534	11.112	0.065	0.055	-0.035	30.000	29.000	316.286	230.060	748.380	169.990	155.407	177.308	118.177	12.813	0.130	0.000	-0.106	30.000	29.000	344.710	238.337	748.380	209.394	151.179	171.556	117.442	5.100	0.111	0.230	0.092	30.000	29.000	302.444	250.383	748.380	196.435	144.407	161.818	125.714	4.463
30.000	31.000	30.000	298.000	224.635	745.360	170.791	151.148	158.762	115.151	11.131	0.019	0.145	0.090	31.000	30.000	341.037	238.564	745.360	170.124	147.323	168.154	116.026	13.035	0.222	0.064	-0.203	31.000	30.000	332.793	237.045	745.360	202.430	156.500	169.176	117.765	5.376	0.276	0.322	0.000	31.000	30.000	339.194	286.705	745.360	207.523	146.074	154.200	127.530	4.888
31.000	32.000	31.000	320.586	223.385	746.712	168.757	146.077	158.000	116.473	11.242	0.111	0.090	0.035	32.000	31.000	326.385	230.610	746.712	169.288	144.889	162.727	115.154	13.173	0.138	0.139	0.075	32.000	31.000	327.310	236.765	746.712	203.187	148.536	157.174	116.700	5.605	0.230	0.230	0.000	32.000	31.000	322.852	252.217	746.712	195.607	147.885	154.647	128.787	4.528
32.000	33.000	32.000	314.074	217.026	741.755	169.987	153.385	166.833	116.524	11.242	0.000	0.090	0.090	33.000	32.000	322.269	230.494	741.755	169.178	140.917	152.062	116.823	13.165	-0.008	0.064	0.000	33.000	32.000	321.077	226.436	741.755	199.585	151.167	157.810	117.155	5.770	0.165	0.276	0.137	33.000	32.000	314.893	254.980	741.755	194.526	146.179	156.833	124.872	4.528
33.000	34.000	33.000	287.000	210.718	748.000	167.545	152.034	162.000	116.618	11.269	0.027	0.125	0.090	34.000	33.000	329.148	232.857	748.000	168.072	149.577	159.250	116.824	13.276	0.111	0.075	0.000	34.000	33.000	328.750	233.933	748.000	192.106	146.308	158.625	116.298	6.203	0.433	0.414	-0.046	34.000	33.000	362.429	267.411	748.000	204.210	153.893	166.833	127.156	4.612
34.000	35.000	34.000	282.214	223.101	744.644	163.113	159.000	173.316	115.939	11.545	0.276	0.180	-0.125	35.000	34.000	317.207	220.106	744.644	166.545	141.038	148.571	114.892	13.349	0.073	0.140	0.128	35.000	34.000	326.846	225.682	744.644	186.102	144.880	152.696	114.743	6.276	0.073	0.321	0.229	35.000	34.000	344.655	269.571	744.644	199.798	146.929	163.938	128.827	4.482
35.000	36.000	35.000	277.731	202.085	743.254	162.531	172.083	202.389	124.560	11.242	-0.303	-0.199	0.234	36.000	35.000	310.714	216.506	743.254	163.367	143.741	155.250	114.372	13.403	0.054	0.076	0.064	36.000	35.000	321.032	231.042	743.254	180.663	154.519	162.864	116.946	6.617	0.341	0.276	0.045	36.000	35.000	371.172	276.494	743.254	203.043	154.125	164.250	125.850	4.632
36.000	37.000	36.000	289.600	207.479	744.106	170.496	176.743	215.105	134.269	10.458	-0.785	-0.663	0.055	37.000	36.000	310.929	224.271	744.106	162.467	143.571	154.421	115.772	13.544	0.141	0.117	-0.064	37.000	36.000	336.188	235.729	744.106	176.661	146.407	168.667	116.320	6.957	0.341	0.276	-0.138	37.000	36.000	352.115	263.919	744.106	199.340	144.207	156.500	126.313	4.540
37.000	38.000	37.000	291.296	208.356	742.826	167.616	174.406	206.667	133.126	10.201	-0.257	-0.199	0.035	38.000	37.000	312.552	215.429	742.826	161.793	142.269	157.889	116.521	13.533	-0.011	0.076	0.116	38.000	37.000	343.971	242.175	742.826	176.829	140.920	145.905	116.705	7.363	0.406	0.276	-0.046	38.000	37.000	365.800	281.483	742.826	202.821	153.667	169.923	128.967	4.567
38.000	39.000	38.000	301.423	213.250	739.841	167.668	169.900	201.562	132.056	10.025	-0.176	-0.145	0.000	39.000	38.000	321.067	225.407	739.841	162.511	141.400	154.286	114.393	13.820	0.287	0.140	-0.052	39.000	38.000	348.154	248.915	739.841	177.600	136.208	150.429	114.952	7.528	0.165	0.276	0.092	39.000	38.000	376.900	286.407	739.841	206.326	147.963	157.200	126.380	4.788
39.000	40.000	39.000	266.963	207.905	739.814	167.708	183.267	215.235	131.303	9.784	-0.241	-0.144	0.055	40.000	39.000	321.346	231.447	739.814	161.511	158.714	173.389	118.685	13.701	-0.119	-0.128	-0.140	40.000	39.000	347.857	252.898	739.814	177.092	133.917	137.500	113.186	7.961	0.433	0.276	-0.138	40.000	39.000	369.033	295.854	739.814	198.176	144.593	158.400	127.391	4.788
40.000	41.000	40.000	263.828	195.460	740.229	168.835	175.438	204.368	131.053	9.535	-0.249	-0.125	0.199	41.000	40.000	313.071	220.405	740.229	162.047	152.214	161.381	119.669	13.720	0.019	0.052	0.000	41.000	40.000	362.844	249.977	740.229	173.936	135.160	140.650	112.686	8.171	0.211	0.276	0.000	41.000	40.000	371.000	285.500	740.229	201.170	147.654	157.765	127.993	4.758
41.000	42.000	41.000	242.958	193.723	739.171	165.750	169.107	190.263	132.599	9.148	-0.387	-0.090	0.145	42.000	41.000	313.344	218.011	739.171	162.093	149.500	163.400	119.913	13.644	-0.076	-0.064	0.064	42.000	41.000	367.600	265.893	739.171	179.727	142.720	158.833	113.333	8.550	0.379	0.184	-0.092	42.000	41.000	336.200	277.854	739.171	195.059	147.375	155.412	125.832	4.685
42.000	43.000	42.000	239.040	188.793	739.304	167.515	181.533	213.133	135.764	8.938	-0.211	-0.234	0.000	43.000	42.000	317.077	227.494	739.304	160.972	146.821	160.778	119.230	13.525	-0.119	-0.140	-0.064	43.000	42.000	360.700	266.122	739.304	176.777	141.769	153.857	116.338	8.688	0.138	0.138	0.046	43.000	42.000	397.556	293.070	739.304	200.731	144.692	158.333	125.859	4.872
43.000	44.000	43.000	261.185	182.359	735.149	166.780	171.188	194.150	134.046	8.678	-0.260	-0.199	0.090	44.000	43.000	293.385	215.316	735.149	158.245	147.786	162.214	117.115	13.479	-0.046	0.012	0.076	44.000	43.000	352.133	246.513	735.149	173.954	137.852	150.917	114.368	8.772	0.084	0.184	0.138	44.000	43.000	360.571	286.787	735.149	198.868	145.556	158.700	121.768	4.872
44.000	45.000	44.000	260.370	194.548	735.283	167.158	173.719	207.462	128.870	8.651	-0.027	-0.144	-0.090	45.000	44.000	296.000	206.157	735.283	157.776	143.138	149.000	115.993	13.433	-0.046	0.064	0.064	45.000	44.000	262.129	206.635	735.283	162.286	142.304	147.947	114.946	8.431	-0.341	0.138	0.460	45.000	44.000	376.600	300.695	735.283	204.121	147.962	158.158	123.116	5.113
45.000	46.000	45.000	278.370	209.916	735.878	169.545	165.759	199.846	130.847	8.658	0.008	-0.108	-0.180	46.000	45.000	310.897	217.989	735.878	159.187	150.852	159.100	117.470	13.479	0.046	-0.011	-0.064	46.000	45.000	375.486	251.741	735.878	172.682	136.840	146.250	115.510	9.178	0.747	0.230	-0.460	46.000	45.000	345.621	282.887	735.878	202.796	147.654	157.471	125.395	4.918
46.000	47.000	46.000	266.296	200.585	738.248	168.650	163.967	200.800	126.788	8.483	-0.176	-0.144	-0.054	47.000	46.000	307.538	223.725	738.248	158.809	140.704	149.812	117.260	13.655	0.176	0.064	-0.064	47.000	46.000	344.034	252.528	738.248	166.274	137.913	142.160	116.715	9.021	-0.157	0.047	0.092	47.000	46.000	330.630	273.172	738.248	199.651	151.333	165.846	124.034	4.872
47.000	48.000	47.000	274.483	205.685	740.052	171.851	162.500	185.158	123.566	8.593	0.111	-0.108	-0.198	48.000	47.000	301.500	218.410	740.052	158.917	146.852	160.692	114.134	13.655	0.000	0.000	0.000	48.000	47.000	325.871	243.944	740.052	166.702	141.778	150.278	118.626	9.189	0.168	0.051	0.044	48.000	47.000	366.111	279.165	740.052	200.184	144.000	150.929	122.695	5.002
48.000	49.000	48.000	288.926	218.500	740.496	173.434	165.867	198.625	128.361	8.379	-0.214	-0.197	-0.037	49.000	48.000	303.862	212.686	740.496	161.621	145.038	159.000	120.068	13.544	-0.111	-0.075	0.000	49.000	48.000	395.906	262.129	740.496	170.465	149.231	154.522	115.444	9.354	0.165	0.048	-0.232	49.000	48.000	404.379	289.165	740.496	206.604	144.308	154.706	121.405	5.132
49.000	50.000	49.000	317.290	224.023	738.878	178.744	174.033	213.600	126.567	8.456	0.076	-0.180	-0.162	50.000	49.000	294.259	212.159	738.878	158.913	139.296	144.818	116.861	13.479	-0.065	0.012	0.052	50.000	49.000	400.242	251.353	738.878	171.606	144.542	152.118	114.772	9.446	0.092	0.097	0.092	50.000	49.000	360.357	279.253	738.878	198.176	143.423	152.312	124.128	4.827
50.000	51.000	50.000	313.731	226.544	734.661	173.966	166.133	192.294	127.479	8.272	-0.184	-0.090	0.054	51.000	50.000	298.280	235.083	734.661	158.814	144.269	155.316	119.601	13.525	0.046	-0.075	-0.128	51.000	50.000	360.312	244.500	734.661	169.203	135.444	151.308	112.366	9.530	0.084	0.140	0.092	51.000	50.000	364.893	279.146	734.661	204.889	143.556	150.955	121.986	4.781
51.000	52.000	51.000	321.321	239.350	735.432	178.483	163.600	186.429	125.148	8.272	0.000	-0.144	-0.144	52.000	51.000	299.269	227.099	735.432	159.579	141.115	153.562	116.514	13.609	0.084	0.000	-0.076	52.000	51.000	390.242	251.854	735.432	175.820	140.778	148.950	112.141	9.760	0.230	0.140	-0.135	52.000	51.000	320.207	259.510	735.432	195.241	148.577	158.571	125.664	4.280
52.000	53.000	52.000	317.000	226.892	735.271	181.072	160.828	186.706	122.053	8.261	-0.011	-0.054	0.036	53.000	52.000	311.000	216.241	735.271	160.004	134.630	143.500	114.461	13.628	0.019	0.064	0.075	53.000	52.000	416.289	269.226	735.271	181.650	144.692	152.118	114.153	9.982	0.222	0.044	-0.044	53.000	52.000	300.517	233.832	735.271	185.760	142.652	152.917	127.168	3.947
53.000	54.000	53.000	301.448	219.210	736.737	181.287	173.900	206.462	129.477	7.958	-0.303	-0.180	0.054	54.000	53.000	308.839	222.161	736.737	160.949	139.963	151.667	112.591	13.701	0.073	0.012	0.000	54.000	53.000	354.235	241.462	736.737	170.182	153.821	166.895	115.223	9.660	-0.322	0.044	0.323	54.000	53.000	316.897	235.598	736.737	190.988	145.500	154.000	126.958	3.836
54.000	55.000	54.000	266.519	206.222	732.056	177.237	163.467	193.056	126.662	7.644	-0.314	-0.090	0.251	55.000	54.000	306.000	221.457	732.056	159.697	138.111	145.190	113.052	13.766	0.065	0.128	0.000	55.000	54.000	332.031	231.583	732.056	170.097	162.793	175.400	118.766	9.511	-0.149	-0.048	0.092	55.000	54.000	293.655	223.524	732.056	184.121	148.960	157.167	131.748	3.373
55.000	56.000	55.000	284.690	211.932	734.953	184.741	160.710	190.125	124.711	7.671	0.027	-0.090	-0.144	56.000	55.000	316.679	222.482	734.953	162.213	142.071	152.750	114.570	13.896	0.130	0.064	-0.064	56.000	55.000	327.200	227.813	734.953	167.717	153.963	173.900	117.940	9.660	0.149	0.092	-0.048	56.000	55.000	303.793	239.981	734.953	189.314	147.036	161.400	130.796	3.335
56.000	57.000	56.000	291.379	211.701	736.586	188.197	162.387	187.182	123.296	7.552	-0.119	-0.144	-0.054	57.000	56.000	282.000	223.207	736.586	162.291	140.407	151.706	116.278	13.850	-0.046	0.000	0.075	57.000	56.000	337.152	242.978	736.586	173.221	144.292	159.636	124.122	9.836	0.176	0.048	-0.092	57.000	56.000	345.444	249.117	736.586	195.522	144.643	157.231	130.772	3.392
57.000	58.000	57.000	267.286	211.000	734.997	186.299	155.552	179.526	124.552	7.376	-0.176	-0.053	0.107	58.000	57.000	314.444	225.367	734.997	162.160	140.500	149.714	116.336	13.942	0.092	0.000	-0.128	NaN	NaN	NaN	NaN	NaN	NaN	NaN	NaN	NaN	NaN	NaN	NaN	NaN	58.000	57.000	280.103	221.159	734.997	190.902	148.607	160.583	129.586	2.975
58.000	59.000	58.000	272.467	210.358	733.365	193.210	171.357	194.474	125.923	7.292	-0.084	-0.144	-0.091	59.000	58.000	294.429	218.880	733.365	163.108	137.750	148.643	118.222	13.850	-0.092	-0.064	-0.011	NaN	NaN	NaN	NaN	NaN	NaN	NaN	NaN	NaN	NaN	NaN	NaN	NaN	59.000	58.000	366.433	257.062	733.365	217.626	150.769	156.889	128.422	3.503
59.000	60.000	59.000	283.424	199.977	736.311	194.704	165.966	184.000	127.535	7.081	-0.211	-0.090	0.181	60.000	59.000	291.444	218.387	736.311	163.084	137.185	145.947	118.543	13.674	-0.176	-0.128	0.075	NaN	NaN	NaN	NaN	NaN	NaN	NaN	NaN	NaN	NaN	NaN	NaN	NaN	60.000	59.000	302.129	227.434	736.311	200.744	157.077	166.706	128.507	3.113
60.000	61.000	60.000	284.941	185.826	737.252	188.388	164.433	183.176	127.088	6.538	-0.544	-0.144	0.361	61.000	60.000	286.724	197.976	737.252	160.748	134.577	146.667	115.349	13.395	-0.279	0.000	0.331	NaN	NaN	NaN	NaN	NaN	NaN	NaN	NaN	NaN	NaN	NaN	NaN	NaN	61.000	60.000	334.862	243.010	737.252	210.338	154.154	168.077	129.575	3.262
61.000	62.000	61.000	290.333	192.440	734.560	184.796	165.562	185.125	123.422	6.362	-0.176	-0.037	0.107	62.000	61.000	296.000	207.701	734.560	159.203	140.083	151.429	117.041	13.162	-0.233	-0.139	0.064	NaN	NaN	NaN	NaN	NaN	NaN	NaN	NaN	NaN	NaN	NaN	NaN	NaN	62.000	61.000	329.414	252.743	734.560	207.105	150.308	159.857	130.918	3.327
62.000	63.000	62.000	274.484	192.443	734.349	182.747	159.862	178.737	124.399	6.178	-0.184	-0.053	0.090	63.000	62.000	305.806	218.549	734.349	163.440	143.852	150.545	120.358	13.016	-0.146	-0.203	-0.054	NaN	NaN	NaN	NaN	NaN	NaN	NaN	NaN	NaN	NaN	NaN	NaN	NaN	63.000	62.000	352.621	283.370	734.349	216.697	148.071	156.000	128.932	3.752
63.000	64.000	63.000	257.656	184.929	730.301	176.203	158.815	179.846	123.479	6.021	-0.157	0.000	0.144	64.000	63.000	291.379	215.881	730.301	160.291	132.692	146.500	119.172	12.840	-0.176	-0.064	0.053	NaN	NaN	NaN	NaN	NaN	NaN	NaN	NaN	NaN	NaN	NaN	NaN	NaN	64.000	63.000	378.241	299.926	730.301	220.986	150.962	168.231	131.596	4.020
64.000	65.000	64.000	256.138	183.688	727.108	175.855	152.071	160.500	118.214	6.002	-0.019	0.091	0.053	65.000	64.000	290.129	216.293	727.108	157.899	132.214	143.312	117.569	12.840	0.000	-0.128	-0.053	NaN	NaN	NaN	NaN	NaN	NaN	NaN	NaN	NaN	NaN	NaN	NaN	NaN	65.000	64.000	287.710	230.775	727.108	186.688	145.321	157.562	129.987	3.527
65.000	66.000	65.000	258.828	187.823	730.957	177.695	149.739	163.714	116.817	6.194	0.192	0.234	0.000	66.000	65.000	303.966	214.897	730.957	159.253	130.731	139.611	116.676	12.488	-0.352	-0.149	0.128	NaN	NaN	NaN	NaN	NaN	NaN	NaN	NaN	NaN	NaN	NaN	NaN	NaN	66.000	65.000	310.862	247.887	730.957	192.204	146.435	151.350	127.703	3.806
66.000	67.000	66.000	258.294	192.448	733.442	170.412	138.440	149.235	115.197	6.664	0.471	0.273	-0.038	67.000	66.000	293.733	211.282	733.442	159.995	130.077	144.556	115.277	12.350	-0.138	-0.128	-0.011	NaN	NaN	NaN	NaN	NaN	NaN	NaN	NaN	NaN	NaN	NaN	NaN	NaN	67.000	66.000	315.345	258.302	733.442	193.708	145.222	152.350	127.367	3.982
67.000	68.000	67.000	267.966	186.714	731.655	175.218	138.042	149.615	111.705	6.875	0.211	0.365	0.103	68.000	67.000	298.700	212.200	731.655	158.412	128.556	136.556	114.006	12.350	0.000	0.000	0.000	NaN	NaN	NaN	NaN	NaN	NaN	NaN	NaN	NaN	NaN	NaN	NaN	NaN	68.000	67.000	341.667	280.844	731.655	196.003	144.571	153.826	127.974	4.196
68.000	69.000	68.000	267.379	190.122	734.902	171.477	139.960	146.952	112.673	7.159	0.284	0.416	0.091	69.000	68.000	303.419	220.024	734.902	159.170	132.792	143.786	113.842	12.377	0.027	0.000	0.010	NaN	NaN	NaN	NaN	NaN	NaN	NaN	NaN	NaN	NaN	NaN	NaN	NaN	69.000	68.000	373.069	318.174	734.902	208.591	147.423	155.200	130.905	4.437
69.000	70.000	69.000	269.600	195.158	738.322	168.792	140.364	149.364	113.041	7.538	0.379	0.234	-0.091	70.000	69.000	294.200	222.736	738.322	159.667	133.192	142.062	113.245	12.423	0.046	0.000	0.000	NaN	NaN	NaN	NaN	NaN	NaN	NaN	NaN	NaN	NaN	NaN	NaN	NaN	70.000	69.000	386.448	324.205	738.322	209.507	143.519	157.615	127.574	4.593
70.000	71.000	70.000	260.143	183.830	737.458	173.258	136.500	144.957	121.355	7.059	-0.479	-0.273	0.182	71.000	70.000	309.000	229.577	737.458	161.016	141.625	150.294	114.651	12.469	0.046	0.000	-0.064	NaN	NaN	NaN	NaN	NaN	NaN	NaN	NaN	NaN	NaN	NaN	NaN	NaN	71.000	70.000	357.593	306.047	737.458	210.189	149.000	154.833	127.180	4.651
71.000	72.000	71.000	268.138	187.130	739.057	172.262	134.963	142.190	117.895	7.078	0.019	-0.052	-0.052	72.000	71.000	302.321	231.444	739.057	161.422	140.625	155.000	116.589	12.461	-0.008	0.000	0.000	NaN	NaN	NaN	NaN	NaN	NaN	NaN	NaN	NaN	NaN	NaN	NaN	NaN	72.000	71.000	428.226	332.309	739.057	224.516	147.556	157.389	126.523	5.037
72.000	73.000	72.000	287.037	205.621	737.673	171.944	136.407	147.059	113.770	7.262	0.184	0.052	-0.130	73.000	72.000	306.733	231.940	737.673	161.067	133.692	143.692	114.812	12.591	0.130	0.000	-0.128	NaN	NaN	NaN	NaN	NaN	NaN	NaN	NaN	NaN	NaN	NaN	NaN	NaN	73.000	72.000	307.323	233.923	737.673	190.973	150.607	157.609	124.197	4.222
73.000	74.000	73.000	278.321	199.295	736.262	173.512	135.840	151.231	113.143	7.289	0.027	0.091	0.039	74.000	73.000	322.786	230.962	736.262	162.192	134.231	144.278	113.791	12.637	0.046	0.000	0.000	NaN	NaN	NaN	NaN	NaN	NaN	NaN	NaN	NaN	NaN	NaN	NaN	NaN	74.000	73.000	296.290	221.676	736.262	186.768	149.778	162.083	125.973	4.027
74.000	75.000	74.000	277.481	201.333	736.370	170.539	143.852	152.950	115.107	7.446	0.157	0.091	-0.039	75.000	74.000	299.800	223.692	736.370	159.253	135.731	143.864	115.678	12.396	-0.241	-0.064	0.118	NaN	NaN	NaN	NaN	NaN	NaN	NaN	NaN	NaN	NaN	NaN	NaN	NaN	75.000	74.000	273.607	223.917	736.370	186.332	158.111	172.400	128.053	3.844
75.000	76.000	75.000	274.143	207.183	735.670	173.098	150.043	155.200	113.848	7.676	0.230	0.143	-0.143	76.000	75.000	250.194	209.148	735.670	154.306	132.520	150.700	115.055	12.182	-0.214	0.064	0.309	NaN	NaN	NaN	NaN	NaN	NaN	NaN	NaN	NaN	NaN	NaN	NaN	NaN	76.000	75.000	328.667	259.293	735.670	195.157	156.893	169.267	130.298	4.150
76.000	77.000	76.000	281.286	208.406	734.238	172.706	140.833	153.250	116.338	7.878	0.203	0.091	-0.052	77.000	76.000	270.759	214.735	734.238	155.737	136.231	147.125	114.558	12.201	0.019	-0.064	-0.128	NaN	NaN	NaN	NaN	NaN	NaN	NaN	NaN	NaN	NaN	NaN	NaN	NaN	77.000	76.000	303.222	257.158	734.238	195.763	154.000	167.733	128.199	4.280
77.000	78.000	77.000	270.741	203.022	727.628	172.380	132.304	148.100	115.194	8.054	0.176	0.234	0.038	78.000	77.000	322.923	236.800	727.628	159.080	132.185	141.158	113.832	12.480	0.279	0.000	-0.310	78.000	77.000	392.379	276.458	727.628	183.078	135.192	145.812	109.738	11.210	11.210	0.380	-0.099	78.000	77.000	323.556	265.495	727.628	202.978	156.037	171.357	128.732	4.372
78.000	79.000	78.000	276.321	203.778	730.902	167.747	132.682	138.562	113.965	8.292	0.238	0.273	0.000	79.000	78.000	316.107	230.033	730.902	157.152	133.185	153.429	112.893	12.415	-0.065	0.000	0.064	79.000	78.000	381.219	266.788	730.902	184.033	139.667	148.500	111.871	11.478	0.268	0.200	0.000	79.000	78.000	331.444	283.866	730.902	207.413	162.148	172.611	129.767	4.364
79.000	80.000	79.000	290.885	214.587	732.646	170.451	131.158	137.818	115.832	8.514	0.222	0.143	-0.091	80.000	79.000	308.750	231.054	732.646	158.787	133.087	138.211	114.297	12.369	-0.046	-0.010	0.000	80.000	79.000	368.633	271.471	732.646	179.316	132.043	141.357	112.980	11.719	0.241	0.203	-0.051	80.000	79.000	316.467	274.673	732.646	205.477	150.714	167.462	129.300	4.528
80.000	81.000	80.000	273.444	214.432	734.721	168.197	137.273	143.000	115.503	8.698	0.184	0.039	-0.052	81.000	80.000	315.893	243.845	734.721	161.190	137.444	144.368	113.510	12.664	0.295	0.075	-0.128	81.000	80.000	331.767	258.961	734.721	177.479	138.880	146.200	112.469	11.803	0.084	0.091	0.040	81.000	80.000	357.333	292.097	734.721	206.318	149.500	160.938	129.200	4.677
81.000	82.000	81.000	299.483	228.681	732.208	172.756	134.150	135.679	115.220	9.131	0.433	0.130	-0.286	82.000	81.000	324.250	238.120	732.208	161.173	132.962	140.895	115.483	12.664	0.000	0.000	0.000	82.000	81.000	340.111	261.846	732.208	175.880	140.320	149.647	112.034	11.941	0.138	0.193	0.010	82.000	81.000	359.240	288.105	732.208	205.110	145.963	158.214	127.993	4.651
82.000	83.000	82.000	353.207	255.600	734.213	178.302	138.818	145.643	114.910	9.582	0.452	0.182	-0.286	83.000	82.000	309.393	226.237	734.213	162.075	139.200	145.476	115.142	12.553	-0.111	0.000	0.053	83.000	82.000	348.389	268.027	734.213	178.028	147.826	149.739	112.377	12.477	0.536	0.245	-0.143	83.000	82.000	352.280	282.581	734.213	204.305	151.667	160.048	127.073	4.586
83.000	84.000	83.000	355.533	246.466	736.290	173.841	146.160	156.733	113.700	9.923	0.341	0.273	0.000	84.000	83.000	295.536	208.424	736.290	157.034	144.667	164.727	116.161	12.358	-0.195	0.000	0.192	84.000	83.000	323.200	257.609	736.290	176.020	144.870	150.176	115.056	12.431	-0.046	0.143	0.131	84.000	83.000	342.037	273.483	736.290	201.840	152.385	168.786	123.479	4.632
84.000	85.000	84.000	348.367	254.690	729.077	174.008	147.783	160.769	116.642	10.191	0.268	0.158	-0.091	85.000	84.000	271.379	205.938	729.077	158.540	135.037	145.053	116.780	12.258	-0.100	0.000	0.064	NaN	NaN	NaN	NaN	NaN	NaN	NaN	NaN	NaN	NaN	NaN	NaN	NaN	85.000	84.000	320.931	283.740	729.077	201.814	147.464	163.429	126.054	4.685
85.000	86.000	85.000	346.419	261.145	729.022	174.953	149.208	161.538	116.188	10.367	0.176	0.053	-0.143	86.000	85.000	262.320	207.368	729.022	159.357	141.769	152.167	115.959	12.174	-0.084	0.000	0.064	NaN	NaN	NaN	NaN	NaN	NaN	NaN	NaN	NaN	NaN	NaN	NaN	NaN	86.000	85.000	325.467	274.619	729.022	206.891	154.074	193.333	125.429	4.704
86.000	87.000	86.000	339.759	240.346	727.923	172.953	142.667	148.765	113.851	10.486	0.119	0.221	0.104	87.000	86.000	252.600	189.222	727.923	155.051	142.250	150.933	117.451	12.025	-0.149	0.000	0.203	NaN	NaN	NaN	NaN	NaN	NaN	NaN	NaN	NaN	NaN	NaN	NaN	NaN	87.000	86.000	354.333	293.511	727.923	205.076	147.519	165.091	125.537	4.872
87.000	88.000	87.000	314.120	244.234	732.008	171.046	140.208	145.714	114.014	10.597	0.111	0.105	-0.053	88.000	87.000	242.880	193.213	732.008	156.026	144.654	158.429	115.658	11.860	-0.165	0.000	0.064	NaN	NaN	NaN	NaN	NaN	NaN	NaN	NaN	NaN	NaN	NaN	NaN	NaN	88.000	87.000	366.556	298.726	732.008	206.173	146.667	159.235	121.827	5.029
88.000	89.000	88.000	331.069	259.101	731.259	172.495	135.304	145.471	116.074	10.957	0.360	0.091	-0.182	89.000	88.000	251.633	194.410	731.259	156.144	137.423	150.231	116.260	12.109	0.249	0.064	-0.064	NaN	NaN	NaN	NaN	NaN	NaN	NaN	NaN	NaN	NaN	NaN	NaN	NaN	89.000	88.000	366.200	290.027	731.259	203.213	150.708	161.429	122.939	5.048
89.000	90.000	89.000	315.038	241.838	733.702	170.026	150.087	153.292	115.282	10.964	0.008	0.091	0.052	90.000	89.000	242.815	190.202	733.702	155.143	143.111	154.643	116.778	11.960	-0.149	-0.064	0.064	NaN	NaN	NaN	NaN	NaN	NaN	NaN	NaN	NaN	NaN	NaN	NaN	NaN	90.000	89.000	386.038	306.924	733.702	206.065	140.280	147.900	125.047	5.132
90.000	91.000	90.000	321.217	246.062	730.675	169.370	143.885	151.737	113.687	11.259	0.295	0.273	-0.052	91.000	90.000	243.966	184.316	730.675	157.723	139.846	150.533	115.533	11.933	-0.027	0.000	0.011	NaN	NaN	NaN	NaN	NaN	NaN	NaN	NaN	NaN	NaN	NaN	NaN	NaN	91.000	90.000	306.793	253.971	730.675	190.232	142.593	157.000	126.238	4.658
91.000	92.000	91.000	322.296	245.493	732.513	170.847	138.360	149.316	115.034	11.443	0.184	0.091	-0.039	92.000	91.000	256.857	197.096	732.513	159.346	143.852	155.889	116.171	12.009	0.076	0.000	-0.128	NaN	NaN	NaN	NaN	NaN	NaN	NaN	NaN	NaN	NaN	NaN	NaN	NaN	92.000	91.000	322.593	268.226	732.513	192.972	141.654	152.600	123.626	4.872
92.000	93.000	92.000	333.483	241.411	733.078	172.964	138.615	154.214	113.660	11.684	0.241	0.182	-0.014	93.000	92.000	243.733	181.229	733.078	154.926	137.393	147.300	116.173	11.868	-0.141	0.011	0.256	NaN	NaN	NaN	NaN	NaN	NaN	NaN	NaN	NaN	NaN	NaN	NaN	NaN	93.000	92.000	328.778	264.912	733.078	191.681	136.259	144.375	122.658	4.991
93.000	94.000	93.000	296.400	234.090	734.758	170.404	139.792	168.600	113.596	11.665	-0.019	0.182	0.129	94.000	93.000	255.400	193.367	734.758	156.367	133.731	144.062	113.497	12.071	0.203	0.064	-0.128	NaN	NaN	NaN	NaN	NaN	NaN	NaN	NaN	NaN	NaN	NaN	NaN	NaN	94.000	93.000	334.815	268.122	734.758	196.508	147.231	161.700	120.933	5.075
94.000	95.000	94.000	303.407	236.079	732.357	173.871	145.760	158.688	112.973	12.106	0.441	0.312	-0.039	95.000	94.000	245.552	184.535	732.357	156.213	138.786	146.455	115.437	11.941	-0.130	-0.064	0.064	NaN	NaN	NaN	NaN	NaN	NaN	NaN	NaN	NaN	NaN	NaN	NaN	NaN	95.000	94.000	370.037	290.611	732.357	201.221	143.458	165.400	121.722	5.270
95.000	96.000	95.000	297.708	228.958	731.926	176.857	142.885	152.091	114.933	12.133	0.027	0.182	0.052	96.000	95.000	264.719	195.119	731.926	155.353	136.231	168.600	115.381	12.063	0.122	-0.011	-0.128	NaN	NaN	NaN	NaN	NaN	NaN	NaN	NaN	NaN	NaN	NaN	NaN	NaN	96.000	95.000	371.448	284.337	731.926	199.319	145.417	155.000	121.361	5.297
96.000	97.000	96.000	306.542	236.761	729.869	180.395	139.880	148.238	117.013	12.289	0.157	0.091	0.000	97.000	96.000	261.200	194.980	729.869	155.837	130.269	146.500	114.074	12.052	-0.011	0.011	0.064	NaN	NaN	NaN	NaN	NaN	NaN	NaN	NaN	NaN	NaN	NaN	NaN	NaN	97.000	96.000	343.276	279.909	729.869	192.924	147.000	158.167	123.130	5.205
97.000	98.000	97.000	277.000	188.989	724.469	167.197	136.417	144.833	113.932	11.559	-0.731	0.183	0.853	98.000	97.000	268.633	191.417	724.469	156.712	133.538	143.667	113.828	12.071	0.019	0.064	0.000	NaN	NaN	NaN	NaN	NaN	NaN	NaN	NaN	NaN	NaN	NaN	NaN	NaN	98.000	97.000	346.720	283.035	724.469	195.928	143.926	152.000	120.526	5.381
98.000	99.000	98.000	282.562	210.944	726.018	168.128	133.720	145.143	114.805	11.697	0.138	0.000	-0.142	99.000	98.000	254.679	190.225	726.018	152.729	136.792	151.727	113.849	11.822	-0.249	-0.011	0.128	NaN	NaN	NaN	NaN	NaN	NaN	NaN	NaN	NaN	NaN	NaN	NaN	NaN	99.000	98.000	378.556	306.076	726.018	203.806	152.538	158.238	122.315	5.565
99.000	100.000	99.000	285.714	213.627	722.880	171.905	136.130	145.000	116.220	11.911	0.214	0.000	-0.142	100.000	99.000	254.538	189.148	722.880	152.326	132.423	145.357	115.459	11.711	-0.111	-0.064	0.075	NaN	NaN	NaN	NaN	NaN	NaN	NaN	NaN	NaN	NaN	NaN	NaN	NaN	100.000	99.000	362.690	282.729	722.880	198.667	137.074	147.286	120.442	5.611
100.000	101.000	100.000	265.138	184.515	725.973	161.489	139.880	147.955	114.698	11.367	-0.544	0.183	0.741	101.000	100.000	259.080	177.828	725.973	154.425	134.000	142.706	113.570	11.489	-0.222	0.000	0.181	NaN	NaN	NaN	NaN	NaN	NaN	NaN	NaN	NaN	NaN	NaN	NaN	NaN	101.000	100.000	384.571	311.233	725.973	200.803	138.692	153.214	119.622	5.898
101.000	102.000	101.000	268.481	184.862	724.494	163.157	135.792	144.706	116.473	11.432	0.065	0.091	0.000	102.000	101.000	251.040	169.945	724.494	151.786	131.000	137.714	116.810	11.210	-0.279	0.000	0.267	NaN	NaN	NaN	NaN	NaN	NaN	NaN	NaN	NaN	NaN	NaN	NaN	NaN	102.000	101.000	369.560	305.483	724.494	195.833	134.538	141.667	119.560	5.898
102.000	103.000	102.000	264.429	188.269	723.555	164.332	143.773	154.789	114.801	11.662	0.230	0.183	-0.051	103.000	102.000	256.107	171.869	723.555	151.460	127.115	140.273	114.034	11.034	-0.176	0.000	0.203	NaN	NaN	NaN	NaN	NaN	NaN	NaN	NaN	NaN	NaN	NaN	NaN	NaN	103.000	102.000	311.548	269.842	723.555	180.391	140.269	153.462	120.507	5.646
103.000	104.000	103.000	271.071	192.466	726.196	163.881	138.348	146.368	116.121	11.846	0.184	0.143	-0.051	104.000	103.000	256.923	173.907	726.196	153.234	136.000	148.923	113.313	10.839	-0.195	-0.064	0.128	NaN	NaN	NaN	NaN	NaN	NaN	NaN	NaN	NaN	NaN	NaN	NaN	NaN	104.000	103.000	301.407	259.235	726.196	180.520	143.885	152.312	121.080	5.527
104.000	105.000	104.000	285.107	206.100	727.417	163.145	136.480	143.900	114.450	11.945	0.100	0.040	-0.183	105.000	104.000	265.080	193.319	727.417	153.098	130.880	137.190	113.358	10.969	0.130	0.064	-0.075	NaN	NaN	NaN	NaN	NaN	NaN	NaN	NaN	NaN	NaN	NaN	NaN	NaN	105.000	104.000	317.320	269.580	727.417	186.203	140.708	152.769	123.833	5.546
105.000	106.000	105.000	308.000	205.215	728.792	165.899	133.042	144.389	113.376	12.091	0.146	0.142	0.051	106.000	105.000	266.600	193.607	728.792	154.264	139.192	146.143	113.517	11.034	0.065	0.000	-0.064	NaN	NaN	NaN	NaN	NaN	NaN	NaN	NaN	NaN	NaN	NaN	NaN	NaN	106.000	105.000	366.000	306.835	728.792	192.789	143.200	157.000	122.760	5.722
106.000	107.000	106.000	307.375	209.050	725.914	165.362	132.958	137.833	114.671	12.148	0.057	0.051	0.000	107.000	106.000	270.280	194.253	725.914	153.760	139.783	146.733	115.238	11.015	-0.019	0.000	0.000	NaN	NaN	NaN	NaN	NaN	NaN	NaN	NaN	NaN	NaN	NaN	NaN	NaN	107.000	106.000	351.556	296.256	725.914	192.491	143.308	153.400	123.114	5.676
107.000	108.000	107.000	310.486	216.548	724.906	167.461	137.727	145.474	113.284	12.359	0.211	0.183	0.000	108.000	107.000	272.600	202.195	724.906	153.617	139.654	151.583	115.420	11.099	0.084	0.000	-0.064	NaN	NaN	NaN	NaN	NaN	NaN	NaN	NaN	NaN	NaN	NaN	NaN	NaN	108.000	107.000	371.731	313.531	724.906	195.668	135.292	145.429	119.808	5.890
108.000	109.000	108.000	244.269	172.519	723.028	152.165	139.385	153.636	115.839	11.356	-1.003	0.000	1.025	109.000	108.000	277.519	217.404	723.028	153.577	133.630	153.556	113.265	11.321	0.222	0.000	-0.203	NaN	NaN	NaN	NaN	NaN	NaN	NaN	NaN	NaN	NaN	NaN	NaN	NaN	109.000	108.000	343.034	289.633	723.028	186.669	135.889	154.375	117.762	5.971
109.000	110.000	109.000	272.281	186.963	722.651	158.495	137.583	145.053	115.245	11.926	0.571	0.142	-0.467	110.000	109.000	316.778	217.860	722.651	157.719	138.556	150.250	113.107	11.516	0.195	0.064	-0.128	NaN	NaN	NaN	NaN	NaN	NaN	NaN	NaN	NaN	NaN	NaN	NaN	NaN	110.000	109.000	337.103	288.059	722.651	187.131	142.913	163.143	118.903	5.917
110.000	111.000	110.000	278.083	198.079	722.862	160.499	133.000	144.294	115.748	12.240	0.314	0.040	-0.091	111.000	110.000	324.115	229.529	722.862	158.337	135.440	148.333	116.333	11.516	0.000	-0.064	-0.053	NaN	NaN	NaN	NaN	NaN	NaN	NaN	NaN	NaN	NaN	NaN	NaN	NaN	111.000	110.000	338.633	284.065	722.862	181.498	135.538	145.438	120.178	6.047
111.000	112.000	111.000	279.606	196.230	722.711	162.367	136.680	145.278	113.642	12.343	0.103	0.143	-0.011	112.000	111.000	324.133	241.939	722.711	158.529	138.231	145.083	114.907	11.738	0.222	0.000	-0.139	NaN	NaN	NaN	NaN	NaN	NaN	NaN	NaN	NaN	NaN	NaN	NaN	NaN	112.000	111.000	345.036	280.208	722.711	184.116	139.640	148.846	118.174	6.001
112.000	113.000	112.000	221.861	153.632	719.019	152.754	141.650	144.818	115.714	11.448	-0.896	0.091	0.951	113.000	112.000	299.320	220.282	719.019	156.185	126.560	135.706	114.830	11.646	-0.092	0.064	0.053	NaN	NaN	NaN	NaN	NaN	NaN	NaN	NaN	NaN	NaN	NaN	NaN	NaN	113.000	112.000	395.467	309.690	719.019	192.770	137.462	150.615	117.658	6.261
113.000	114.000	113.000	222.667	160.545	717.849	151.191	148.360	162.000	114.186	11.456	0.008	0.183	0.041	114.000	113.000	314.786	239.056	717.849	156.521	137.917	160.600	113.414	11.784	0.138	-0.064	-0.181	NaN	NaN	NaN	NaN	NaN	NaN	NaN	NaN	NaN	NaN	NaN	NaN	NaN	114.000	113.000	319.259	275.688	717.849	184.690	144.208	153.188	119.872	5.982
114.000	115.000	114.000	300.303	223.917	722.090	169.747	143.231	154.000	118.078	13.228	1.772	0.091	-1.465	115.000	114.000	294.867	237.392	722.090	156.687	130.615	138.000	115.627	11.887	0.103	0.000	-0.075	115.000	114.000	237.269	155.367	722.090	154.941	139.292	154.100	117.416	10.962	10.962	0.000	0.200	115.000	114.000	335.517	284.000	722.090	184.342	137.160	151.333	121.972	6.158
115.000	116.000	115.000	227.500	166.991	718.087	151.630	143.591	152.818	116.845	11.934	-1.293	0.142	1.185	116.000	115.000	320.630	248.677	718.087	155.296	129.792	139.727	113.692	12.128	0.241	0.064	-0.192	116.000	115.000	244.581	153.225	718.087	158.221	137.174	144.667	114.651	10.962	0.000	0.112	0.155	116.000	115.000	339.520	284.363	718.087	188.233	137.423	142.158	119.793	6.242
116.000	117.000	116.000	245.633	160.359	718.973	150.179	134.292	142.824	116.651	11.850	-0.084	0.000	0.091	117.000	116.000	311.452	240.353	718.973	155.909	131.400	134.864	115.100	12.136	0.008	-0.064	0.000	117.000	116.000	270.871	158.824	718.973	160.088	133.565	139.235	118.216	10.740	-0.222	-0.056	0.154	117.000	116.000	307.966	265.495	718.973	185.787	142.208	145.818	119.724	6.166
117.000	118.000	117.000	238.152	158.090	713.434	151.071	139.826	149.056	113.639	12.026	0.176	0.175	0.099	118.000	117.000	297.040	233.805	713.434	156.615	133.292	142.000	112.299	12.174	0.038	0.064	-0.075	118.000	117.000	258.333	161.463	713.434	157.751	146.875	157.545	116.819	10.380	-0.360	-0.056	0.177	118.000	117.000	342.741	280.969	713.434	190.113	143.481	151.588	124.109	6.166
118.000	119.000	118.000	244.875	163.010	714.205	151.754	134.652	142.650	114.114	12.145	0.119	0.183	0.042	119.000	118.000	321.560	229.929	714.205	157.396	135.308	146.692	115.384	12.258	0.084	0.000	-0.064	119.000	118.000	247.846	170.310	714.205	159.098	137.043	144.857	116.741	10.353	-0.027	0.057	0.089	119.000	118.000	319.862	271.514	714.205	190.347	138.200	149.000	119.959	6.277
119.000	120.000	119.000	268.583	174.813	714.458	155.170	139.625	148.500	114.270	12.754	0.609	0.233	-0.275	120.000	119.000	339.077	244.152	714.458	161.458	133.917	151.714	113.905	12.396	0.138	0.000	-0.118	120.000	119.000	256.103	170.329	714.458	157.280	136.227	141.400	115.446	10.464	0.111	0.056	-0.032	120.000	119.000	278.690	226.790	714.458	174.608	140.130	149.267	120.089	5.657
120.000	121.000	120.000	269.233	178.989	716.492	153.974	140.760	155.429	117.268	12.624	-0.130	0.050	0.041	121.000	120.000	340.593	258.241	716.492	162.940	130.520	137.158	114.616	12.580	0.184	0.011	-0.128	121.000	120.000	276.067	172.893	716.492	164.033	140.292	146.714	115.876	10.583	0.119	-0.023	-0.089	121.000	120.000	300.259	240.010	716.492	179.796	134.385	150.000	123.752	5.630
[truncated: 94 more columns]
