# Supplementary material for: Filopodyan: An open-source pipeline for the analysis of filopodia
Source: J Cell Biol. 2017 Oct 2;216(10):3405–22. doi: 10.1083/jcb.201705113 (PMC5626553; doi:10.1083/jcb.201705113)
Supplement: Data tables (ZIP file) [file JCB_201705113_DataS1.zip › Data Tables/Fig3-4_Control-dataset/CTRL_RENYI2-6_ED4_v20170201/s13_NeonCYTO_GC4_tif Coordinates.txt]

	dT	T (0)	Base X (0)	Base Y (0)	Tip X (0)	Tip Y (0)	||[body,base]|| (0)	||[base,tip]|| (0)	||[base,tip]|| : [body,base] (0)	[base,tip] ? [body,base] (0)	?||[base,tip]|| : [body,base] (0)	||[tip(t-1),tip(t)]|| : [base,tip] (0)	||[base(t-1),base(t)]|| : [base,tip] (0)	T (1)	Base X (1)	Base Y (1)	Tip X (1)	Tip Y (1)	||[body,base]|| (1)	||[base,tip]|| (1)	||[base,tip]|| : [body,base] (1)	[base,tip] ? [body,base] (1)	?||[base,tip]|| : [body,base] (1)	||[tip(t-1),tip(t)]|| : [base,tip] (1)	||[base(t-1),base(t)]|| : [base,tip] (1)	T (2)	Base X (2)	Base Y (2)	Tip X (2)	Tip Y (2)	||[body,base]|| (2)	||[base,tip]|| (2)	||[base,tip]|| : [body,base] (2)	[base,tip] ? [body,base] (2)	?||[base,tip]|| : [body,base] (2)	||[tip(t-1),tip(t)]|| : [base,tip] (2)	||[base(t-1),base(t)]|| : [base,tip] (2)	T (3)	Base X (3)	Base Y (3)	Tip X (3)	Tip Y (3)	||[body,base]|| (3)	||[base,tip]|| (3)	||[base,tip]|| : [body,base] (3)	[base,tip] ? [body,base] (3)	?||[base,tip]|| : [body,base] (3)	||[tip(t-1),tip(t)]|| : [base,tip] (3)	||[base(t-1),base(t)]|| : [base,tip] (3)
1	0.000	1.000	33.930	41.730	33.215	43.485	20.775	1.895	1.895	39.369	NaN	NaN	NaN	1.000	40.950	40.105	41.080	43.940	17.577	3.837	3.822	67.178	NaN	NaN	NaN	1.000	36.335	44.655	36.335	47.580	22.796	2.925	2.836	64.643	NaN	NaN	NaN	28.000	34.970	44.980	33.410	48.165	22.662	3.547	3.499	79.286	NaN	NaN	NaN
2	1.000	2.000	33.865	41.860	33.085	43.615	20.441	1.921	1.920	39.254	0.025	0.172	0.145	2.000	40.950	40.235	41.080	43.940	17.188	3.707	3.692	63.451	-0.130	NaN	0.130	2.000	36.270	45.760	36.270	47.905	23.379	2.145	2.081	48.659	-0.754	0.325	1.105	29.000	35.035	44.590	33.345	48.295	22.270	4.072	4.035	89.866	0.537	0.145	-0.382
3	2.000	3.000	33.865	41.795	33.020	43.810	20.322	2.185	2.185	44.401	0.265	0.205	-0.060	3.000	40.885	40.560	41.080	43.940	17.451	3.386	3.362	58.677	-0.329	NaN	0.321	3.000	36.270	45.825	36.205	48.035	23.379	2.211	2.160	50.501	0.079	0.132	0.065	30.000	35.100	44.720	33.345	48.295	23.080	3.983	3.923	90.533	-0.113	NaN	0.088
4	3.000	4.000	33.800	41.860	32.955	44.005	20.467	2.305	2.304	47.159	0.119	0.205	0.084	4.000	40.885	40.300	41.080	43.940	17.256	3.645	3.622	62.496	0.259	NaN	-0.260	4.000	36.205	45.760	36.205	48.230	23.395	2.470	2.395	56.032	0.235	0.195	-0.065	31.000	34.905	44.915	33.280	48.295	22.762	3.750	3.707	84.373	-0.216	0.028	0.260
5	4.000	5.000	33.735	42.055	32.890	44.265	20.527	2.366	2.364	48.524	0.060	0.266	0.205	5.000	40.950	39.715	41.080	43.940	16.535	4.227	4.211	69.636	0.590	NaN	-0.583	5.000	36.205	46.020	36.140	48.490	23.505	2.471	2.413	56.721	0.018	0.262	0.260	32.000	34.970	44.850	34.905	45.045	22.882	0.206	0.206	4.702	-3.501	-3.597	-0.082
6	5.000	6.000	33.800	42.185	32.955	44.460	20.680	2.427	2.424	50.138	0.060	0.160	0.099	6.000	40.950	40.820	41.080	43.940	17.703	3.123	3.109	55.043	-1.102	NaN	1.104	6.000	36.205	45.890	36.075	48.685	23.442	2.798	2.744	64.321	0.331	0.198	-0.130	33.000	35.295	44.200	32.955	48.360	22.165	4.773	4.663	103.360	4.458	3.845	-0.726
7	6.000	7.000	33.670	42.640	33.020	44.590	21.125	2.055	2.050	43.306	-0.374	0.103	0.473	7.000	41.015	40.170	41.080	43.940	17.048	3.771	3.763	64.152	0.654	NaN	-0.649	7.000	36.205	45.825	35.945	48.945	23.364	3.131	3.092	72.231	0.348	0.270	-0.065	34.000	35.035	44.720	32.695	48.425	22.614	4.382	4.235	95.772	-0.428	0.194	0.578
8	7.000	8.000	33.475	42.965	32.890	44.785	21.535	1.912	1.905	41.029	-0.145	0.225	0.369	8.000	41.015	40.170	41.080	43.940	17.110	3.771	3.764	64.402	9.126E-4	NaN	NaN	8.000	36.270	45.695	35.750	49.270	23.270	3.613	3.597	83.706	0.506	0.350	-0.138	35.000	35.230	44.200	32.695	48.490	22.246	4.983	4.847	107.826	0.612	0.056	-0.547
9	8.000	9.000	33.345	43.290	32.825	45.045	21.800	1.830	1.821	39.690	-0.085	0.268	0.349	9.000	41.015	39.975	41.080	43.940	16.848	3.966	3.960	66.709	0.196	NaN	-0.195	9.000	36.205	45.890	35.685	49.595	23.396	3.741	3.724	87.128	0.127	0.331	0.202	36.000	35.035	44.135	32.565	48.555	22.262	5.063	4.964	110.518	0.117	0.120	0.038
10	9.000	10.000	33.215	43.355	32.630	45.175	21.945	1.912	1.905	41.815	0.085	0.183	0.102	10.000	41.015	39.845	41.080	44.005	16.780	4.161	4.155	69.725	0.196	0.065	-0.130	10.000	36.205	45.695	35.620	49.855	23.254	4.201	4.182	97.255	0.458	0.267	-0.193	37.000	35.165	44.135	32.500	48.620	22.141	5.217	5.077	112.415	0.113	0.089	-0.066
11	10.000	11.000	33.345	42.965	32.500	45.435	21.620	2.611	2.605	56.319	0.700	0.288	-0.411	11.000	40.950	39.975	41.080	44.005	16.980	4.032	4.021	68.276	-0.134	NaN	0.128	11.000	36.270	45.565	35.425	50.115	23.191	4.628	4.622	107.184	0.440	0.291	-0.140	38.000	35.165	43.875	32.435	48.815	22.017	5.644	5.533	121.815	0.456	0.202	-0.228
12	11.000	12.000	33.345	42.965	32.370	45.630	21.620	2.838	2.835	61.292	0.230	0.228	NaN	12.000	40.950	39.845	41.080	44.005	16.850	4.162	4.151	69.941	0.130	NaN	-0.130	12.000	36.205	45.630	35.230	50.180	23.270	4.653	4.652	108.245	0.030	0.104	0.077	39.000	34.905	44.005	32.435	48.945	22.240	5.523	5.465	121.536	-0.068	0.116	0.233
13	12.000	13.000	33.345	42.965	32.240	45.695	21.645	2.945	2.945	63.743	0.110	0.109	NaN	13.000	40.950	39.910	41.080	43.940	16.918	4.032	4.020	68.006	-0.131	-0.065	0.065	13.000	36.205	45.630	34.905	50.570	23.285	5.108	5.107	118.925	0.456	0.460	NaN	40.000	34.905	44.135	32.305	49.140	22.302	5.640	5.566	124.139	0.102	0.233	0.115
14	13.000	14.000	32.955	43.810	32.240	45.890	22.475	2.199	2.196	49.352	-0.749	0.184	0.926	14.000	40.950	39.780	41.080	43.940	16.778	4.162	4.154	69.696	0.134	NaN	-0.130	14.000	36.140	45.630	34.645	50.765	23.239	5.348	5.341	124.122	0.234	0.260	0.018	41.000	34.255	45.045	32.240	49.270	23.433	4.681	4.650	108.971	-0.916	0.145	1.101
15	14.000	NaN	NaN	NaN	NaN	NaN	NaN	NaN	NaN	NaN	NaN	NaN	NaN	15.000	40.950	39.455	41.080	43.940	16.388	4.487	4.479	73.397	0.325	NaN	-0.325	15.000	36.140	45.695	34.450	50.765	23.239	5.344	5.322	123.691	-0.019	0.062	0.062	42.000	34.515	44.460	32.110	49.465	22.836	5.553	5.511	125.842	0.860	0.232	-0.640
16	15.000	NaN	NaN	NaN	NaN	NaN	NaN	NaN	NaN	NaN	NaN	NaN	NaN	16.000	40.950	39.520	41.080	43.940	16.518	4.422	4.414	72.907	-0.065	NaN	0.065	16.000	36.075	45.630	34.125	51.155	23.254	5.859	5.827	135.496	0.504	0.476	-0.040	43.000	34.515	44.525	31.980	49.595	22.857	5.668	5.609	128.195	0.098	0.174	0.058
17	16.000	NaN	NaN	NaN	NaN	NaN	NaN	NaN	NaN	NaN	NaN	NaN	NaN	17.000	40.950	39.390	41.080	43.940	16.323	4.552	4.544	74.166	0.130	NaN	-0.130	17.000	36.075	45.695	33.735	51.480	23.254	6.240	6.170	143.481	0.343	0.448	0.060	44.000	34.580	44.005	31.915	49.725	22.425	6.310	6.271	140.633	0.663	0.145	-0.499
18	17.000	NaN	NaN	NaN	NaN	NaN	NaN	NaN	NaN	NaN	NaN	NaN	NaN	18.000	40.885	39.650	41.080	43.940	16.653	4.294	4.279	71.259	-0.264	NaN	0.257	18.000	36.140	45.500	33.670	51.415	23.128	6.410	6.328	146.354	0.158	-0.035	-0.205	45.000	34.515	44.265	31.785	49.855	22.631	6.221	6.169	139.602	-0.103	0.174	0.262
19	18.000	NaN	NaN	NaN	NaN	NaN	NaN	NaN	NaN	NaN	NaN	NaN	NaN	19.000	40.885	39.780	41.080	43.940	16.783	4.165	4.149	69.636	-0.130	NaN	0.130	19.000	36.140	45.500	33.345	51.545	23.128	6.660	6.530	151.031	0.202	0.254	NaN	46.000	34.515	44.200	31.850	49.920	22.611	6.310	6.275	141.897	0.107	0.031	-0.059
20	19.000	NaN	NaN	NaN	NaN	NaN	NaN	NaN	NaN	NaN	NaN	NaN	NaN	20.000	40.885	39.585	41.080	43.940	16.590	4.359	4.343	72.045	0.193	NaN	-0.195	20.000	36.075	45.500	33.085	51.610	23.159	6.802	6.647	153.934	0.117	0.173	0.029	47.000	34.320	44.720	31.785	50.050	23.166	5.902	5.865	135.868	-0.411	0.145	0.553
21	20.000	NaN	NaN	NaN	NaN	NaN	NaN	NaN	NaN	NaN	NaN	NaN	NaN	21.000	40.950	39.715	41.080	43.940	16.783	4.227	4.217	70.769	-0.126	NaN	0.132	21.000	36.075	45.435	33.020	51.740	23.159	7.006	6.852	158.678	0.205	0.145	-0.058	48.000	34.450	44.525	31.785	50.115	22.961	6.193	6.153	141.280	0.288	0.059	-0.232
22	21.000	NaN	NaN	NaN	NaN	NaN	NaN	NaN	NaN	NaN	NaN	NaN	NaN	22.000	40.950	39.585	41.080	43.940	16.655	4.357	4.345	72.374	0.129	NaN	-0.130	22.000	36.075	45.500	32.630	52.000	23.237	7.356	7.138	165.865	0.286	0.412	0.057	49.000	34.580	44.330	31.785	50.310	22.713	6.601	6.560	149.007	0.407	0.177	-0.232
23	22.000	NaN	NaN	NaN	NaN	NaN	NaN	NaN	NaN	NaN	NaN	NaN	NaN	23.000	40.885	40.235	41.080	43.940	17.308	3.710	3.692	63.907	-0.653	NaN	0.646	23.000	36.075	45.435	32.500	52.260	23.174	7.705	7.486	173.479	0.348	0.291	-0.058	50.000	34.450	44.590	31.785	50.440	23.022	6.428	6.398	147.305	-0.162	0.118	0.290
24	23.000	NaN	NaN	NaN	NaN	NaN	NaN	NaN	NaN	NaN	NaN	NaN	NaN	24.000	40.820	39.650	41.080	43.940	16.726	4.298	4.271	71.445	0.579	NaN	-0.588	24.000	36.075	45.370	32.630	52.585	23.111	7.995	7.834	181.054	0.348	0.237	-0.059	51.000	34.515	44.395	31.720	50.635	23.022	6.837	6.809	156.769	0.411	0.205	-0.205
25	24.000	NaN	NaN	NaN	NaN	NaN	NaN	NaN	NaN	NaN	NaN	NaN	NaN	25.000	40.820	39.650	41.080	44.005	17.051	4.363	4.337	73.946	0.065	0.065	NaN	25.000	36.205	44.850	32.565	52.650	22.891	8.608	8.443	193.268	0.609	0.086	-0.526	52.000	34.515	44.525	31.655	50.700	23.084	6.805	6.768	156.241	-0.041	0.086	0.118
26	25.000	NaN	NaN	NaN	NaN	NaN	NaN	NaN	NaN	NaN	NaN	NaN	NaN	26.000	40.820	40.040	41.080	44.005	17.567	3.974	3.950	69.383	-0.387	NaN	0.389	26.000	36.270	44.590	32.565	52.715	22.734	8.930	8.767	199.310	0.324	0.059	-0.264	53.000	34.840	44.005	31.655	50.830	22.446	7.532	7.487	168.045	0.718	0.118	-0.609
27	26.000	NaN	NaN	NaN	NaN	NaN	NaN	NaN	NaN	NaN	NaN	NaN	NaN	27.000	40.820	39.910	41.145	43.940	16.655	4.043	4.012	66.827	0.063	-0.060	-0.130	27.000	35.620	46.020	32.240	52.715	23.506	7.500	7.330	172.304	-1.437	0.146	1.569	54.000	34.515	44.460	31.655	50.700	22.961	6.864	6.831	156.849	-0.655	-0.118	0.549
28	27.000	NaN	NaN	NaN	NaN	NaN	NaN	NaN	NaN	NaN	NaN	NaN	NaN	28.000	40.820	39.975	41.080	43.940	16.718	3.974	3.952	66.066	-0.060	-0.004	0.065	28.000	35.555	46.085	32.240	52.845	23.569	7.529	7.376	173.838	0.046	0.117	0.087	55.000	34.515	44.460	31.720	50.635	22.755	6.778	6.749	153.566	-0.083	-0.086	NaN
29	28.000	NaN	NaN	NaN	NaN	NaN	NaN	NaN	NaN	NaN	NaN	NaN	NaN	29.000	40.820	39.845	41.080	43.940	16.588	4.103	4.082	67.706	0.130	NaN	-0.130	29.000	35.620	45.955	32.240	52.910	23.427	7.733	7.579	177.547	0.203	0.058	-0.145	56.000	34.450	44.460	31.720	50.505	22.694	6.633	6.605	149.895	-0.144	-0.118	0.027
30	29.000	NaN	NaN	NaN	NaN	NaN	NaN	NaN	NaN	NaN	NaN	NaN	NaN	30.000	40.755	39.845	41.080	43.940	17.308	4.108	4.076	70.549	-0.005	NaN	-0.005	30.000	36.335	44.330	32.240	52.910	22.387	9.507	9.297	208.124	1.718	NaN	-1.775	57.000	34.580	44.460	31.720	50.440	22.550	6.629	6.585	148.500	-0.020	-0.059	-0.056
31	30.000	NaN	NaN	NaN	NaN	NaN	NaN	NaN	NaN	NaN	NaN	NaN	NaN	31.000	40.950	40.755	41.080	43.875	17.625	3.123	3.114	54.883	-0.962	-0.065	0.917	31.000	35.685	45.695	32.240	52.845	23.301	7.937	7.786	181.422	-1.511	-0.059	1.512	58.000	34.515	44.460	31.720	50.375	22.448	6.542	6.506	146.050	-0.079	-0.059	0.028
32	31.000	NaN	NaN	NaN	NaN	NaN	NaN	NaN	NaN	NaN	NaN	NaN	NaN	32.000	40.950	40.625	41.080	43.875	17.635	3.253	3.240	57.139	0.126	NaN	-0.130	32.000	36.010	45.500	32.305	52.780	23.222	8.169	7.973	185.161	0.188	-0.087	-0.321	59.000	34.385	44.525	31.785	50.245	22.430	6.283	6.261	140.439	-0.245	-0.145	0.113
33	32.000	NaN	NaN	NaN	NaN	NaN	NaN	NaN	NaN	NaN	NaN	NaN	NaN	33.000	40.950	40.625	41.080	43.875	17.635	3.253	3.240	57.139	NaN	NaN	NaN	33.000	35.685	45.500	32.305	52.650	23.305	7.909	7.786	181.455	-0.187	-0.118	0.139	60.000	34.450	44.395	31.850	50.180	22.286	6.342	6.322	140.891	0.061	-0.086	-0.145
34	33.000	NaN	NaN	NaN	NaN	NaN	NaN	NaN	NaN	NaN	NaN	NaN	NaN	34.000	40.950	40.365	41.080	43.940	17.246	3.577	3.564	61.470	0.324	0.065	-0.260	34.000	35.620	45.760	32.565	52.585	23.448	7.478	7.389	173.246	-0.397	-0.166	0.264	61.000	34.385	44.525	31.850	50.050	22.553	6.079	6.055	136.548	-0.267	-0.118	0.145
35	34.000	NaN	NaN	NaN	NaN	NaN	NaN	NaN	NaN	NaN	NaN	NaN	NaN	35.000	40.885	40.235	41.080	43.875	17.314	3.645	3.625	62.758	0.060	-0.065	-0.133	35.000	35.685	45.435	32.630	52.390	23.305	7.596	7.513	175.084	0.124	-0.205	-0.324	62.000	34.320	44.460	31.915	49.985	22.513	6.026	6.013	135.365	-0.042	-0.086	-0.034
36	35.000	NaN	NaN	NaN	NaN	NaN	NaN	NaN	NaN	NaN	NaN	NaN	NaN	36.000	40.885	39.975	41.080	43.875	17.058	3.905	3.882	66.227	0.258	NaN	-0.260	36.000	35.750	45.370	32.760	52.195	23.242	7.451	7.371	171.320	-0.142	-0.231	-0.086	63.000	34.320	44.525	31.980	49.855	22.369	5.821	5.807	129.893	-0.206	-0.145	0.060
37	36.000	NaN	NaN	NaN	NaN	NaN	NaN	NaN	NaN	NaN	NaN	NaN	NaN	37.000	40.885	39.845	41.080	43.875	16.860	4.035	4.014	67.668	0.131	NaN	-0.130	37.000	35.620	45.500	32.760	52.000	23.322	7.101	7.025	163.846	-0.346	-0.178	0.171	64.000	34.385	44.525	31.980	49.790	22.186	5.788	5.769	127.988	-0.038	-0.059	-0.027
38	37.000	NaN	NaN	NaN	NaN	NaN	NaN	NaN	NaN	NaN	NaN	NaN	NaN	38.000	40.885	39.715	41.080	43.875	16.860	4.165	4.143	69.856	0.130	NaN	-0.130	38.000	35.620	45.305	32.825	51.870	23.260	7.135	7.071	164.479	0.046	-0.145	-0.179	65.000	34.190	44.720	31.980	49.725	22.658	5.471	5.458	123.657	-0.311	-0.059	0.257
39	38.000	NaN	NaN	NaN	NaN	NaN	NaN	NaN	NaN	NaN	NaN	NaN	NaN	39.000	40.885	39.585	41.080	43.940	16.733	4.359	4.336	72.560	0.193	0.065	-0.130	39.000	35.555	45.305	32.890	51.805	23.294	7.025	6.979	162.565	-0.093	-0.085	0.025	66.000	34.060	44.785	32.045	49.660	22.663	5.275	5.271	119.466	-0.186	-0.085	0.110
40	39.000	NaN	NaN	NaN	NaN	NaN	NaN	NaN	NaN	NaN	NaN	NaN	NaN	40.000	40.885	39.715	41.080	43.875	16.798	4.165	4.142	69.573	-0.195	-0.065	0.130	40.000	35.555	45.370	32.890	51.675	23.294	6.845	6.791	158.192	-0.188	-0.120	0.060	67.000	33.930	45.045	32.045	49.530	23.441	4.865	4.859	113.898	-0.412	-0.120	0.290
41	40.000	NaN	NaN	NaN	NaN	NaN	NaN	NaN	NaN	NaN	NaN	NaN	NaN	41.000	40.820	39.650	41.080	43.875	16.802	4.233	4.201	70.583	0.059	NaN	-0.069	41.000	35.555	45.240	32.955	51.545	23.232	6.820	6.774	157.373	-0.017	-0.145	-0.120	68.000	34.320	44.525	32.110	49.400	22.575	5.353	5.335	120.425	0.476	-0.145	-0.635
42	41.000	NaN	NaN	NaN	NaN	NaN	NaN	NaN	NaN	NaN	NaN	NaN	NaN	42.000	40.820	39.715	41.080	43.875	16.928	4.168	4.138	70.051	-0.063	NaN	0.065	42.000	35.620	45.045	32.825	51.350	23.072	6.897	6.823	157.419	0.049	-0.126	-0.205	69.000	34.125	44.850	32.175	49.335	23.069	4.891	4.880	112.579	-0.454	-0.086	0.376
43	42.000	NaN	NaN	NaN	NaN	NaN	NaN	NaN	NaN	NaN	NaN	NaN	NaN	43.000	40.755	40.105	41.080	43.810	17.314	3.719	3.683	63.764	-0.455	-0.065	0.383	43.000	35.620	44.980	32.955	51.220	22.975	6.785	6.721	154.420	-0.102	-0.171	-0.060	70.000	33.995	44.980	32.175	49.205	22.869	4.600	4.594	105.059	-0.286	-0.119	0.171
44	43.000	NaN	NaN	NaN	NaN	NaN	NaN	NaN	NaN	NaN	NaN	NaN	NaN	44.000	40.755	40.040	41.080	43.550	17.317	3.525	3.486	60.371	-0.197	-0.259	-0.065	44.000	35.555	44.980	33.150	51.090	23.072	6.566	6.531	150.676	-0.191	-0.192	0.024	71.000	33.995	44.980	32.175	49.075	22.991	4.481	4.471	102.803	-0.123	-0.119	NaN
45	44.000	NaN	NaN	NaN	NaN	NaN	NaN	NaN	NaN	NaN	NaN	NaN	NaN	45.000	40.690	40.040	41.145	43.420	17.256	3.410	3.346	57.747	-0.140	-0.120	-0.009	45.000	35.620	45.110	33.280	50.960	23.117	6.301	6.260	144.723	-0.270	-0.169	0.097	72.000	34.060	44.915	32.175	49.010	22.946	4.508	4.492	103.073	0.020	-0.059	-0.086
46	45.000	NaN	NaN	NaN	NaN	NaN	NaN	NaN	NaN	NaN	NaN	NaN	NaN	46.000	40.755	40.365	41.080	43.420	17.585	3.072	3.029	53.256	-0.318	-0.007	0.330	46.000	35.685	45.110	33.410	50.830	23.134	6.156	6.120	141.576	-0.141	-0.169	-0.024	73.000	33.930	44.980	32.240	48.880	23.030	4.250	4.243	97.707	-0.249	-0.145	0.111
47	46.000	NaN	NaN	NaN	NaN	NaN	NaN	NaN	NaN	NaN	NaN	NaN	NaN	47.000	41.015	41.600	41.080	43.420	18.804	1.821	1.815	34.134	-1.213	NaN	1.243	47.000	35.620	45.110	33.410	50.635	23.152	5.951	5.916	136.970	-0.204	-0.181	0.024	74.000	34.060	44.720	32.240	48.685	22.802	4.363	4.347	99.127	0.105	-0.177	-0.291
48	47.000	NaN	NaN	NaN	NaN	NaN	NaN	NaN	NaN	NaN	NaN	NaN	NaN	48.000	41.015	41.340	41.145	43.420	18.547	2.084	2.071	38.414	0.256	0.004	-0.259	48.000	35.620	45.110	33.475	50.505	23.169	5.806	5.775	133.806	-0.141	-0.145	NaN	75.000	34.060	44.915	32.305	48.555	22.802	4.041	4.020	91.653	-0.328	-0.145	0.176
49	48.000	NaN	NaN	NaN	NaN	NaN	NaN	NaN	NaN	NaN	NaN	NaN	NaN	49.000	41.015	41.015	41.080	43.420	18.220	2.406	2.399	43.716	0.328	-0.002	-0.325	49.000	35.620	45.045	33.540	50.310	23.089	5.661	5.631	130.020	-0.144	-0.205	-0.060	76.000	34.060	44.850	32.370	48.425	22.824	3.954	3.937	89.866	-0.082	-0.145	-0.059
50	49.000	NaN	NaN	NaN	NaN	NaN	NaN	NaN	NaN	NaN	NaN	NaN	NaN	50.000	41.015	40.885	41.145	43.420	18.093	2.538	2.525	45.689	0.126	0.003	-0.130	50.000	35.620	45.045	33.735	50.115	23.107	5.409	5.392	124.591	-0.239	-0.251	NaN	77.000	33.865	45.110	32.500	48.295	22.991	3.465	3.460	79.557	-0.477	-0.171	0.316
51	50.000	NaN	NaN	NaN	NaN	NaN	NaN	NaN	NaN	NaN	NaN	NaN	NaN	51.000	40.950	40.560	41.145	43.420	17.970	2.867	2.844	51.106	0.319	NaN	-0.329	NaN	NaN	NaN	NaN	NaN	NaN	NaN	NaN	NaN	NaN	NaN	NaN	78.000	33.930	45.045	32.435	48.295	22.709	3.577	3.568	81.031	0.108	0.027	-0.086
52	51.000	NaN	NaN	NaN	NaN	NaN	NaN	NaN	NaN	NaN	NaN	NaN	NaN	52.000	40.885	40.820	41.145	43.420	18.169	2.613	2.579	46.864	-0.265	NaN	0.252	NaN	NaN	NaN	NaN	NaN	NaN	NaN	NaN	NaN	NaN	NaN	NaN	79.000	33.930	45.045	32.435	48.360	22.770	3.637	3.629	82.628	0.061	0.059	NaN
53	52.000	NaN	NaN	NaN	NaN	NaN	NaN	NaN	NaN	NaN	NaN	NaN	NaN	53.000	40.820	40.950	41.145	43.420	18.242	2.491	2.442	44.553	-0.137	NaN	0.120	NaN	NaN	NaN	NaN	NaN	NaN	NaN	NaN	NaN	NaN	NaN	NaN	80.000	33.995	44.980	32.305	48.555	22.808	3.954	3.940	89.853	0.311	0.232	-0.087
54	53.000	NaN	NaN	NaN	NaN	NaN	NaN	NaN	NaN	NaN	NaN	NaN	NaN	54.000	40.820	40.885	41.145	43.420	18.173	2.556	2.509	45.592	0.066	NaN	-0.064	NaN	NaN	NaN	NaN	NaN	NaN	NaN	NaN	NaN	NaN	NaN	NaN	81.000	33.865	45.175	32.305	48.620	23.013	3.782	3.772	86.815	-0.167	0.059	0.231
55	54.000	NaN	NaN	NaN	NaN	NaN	NaN	NaN	NaN	NaN	NaN	NaN	NaN	55.000	40.820	40.625	41.145	43.420	17.714	2.814	2.769	49.056	0.260	NaN	-0.258	NaN	NaN	NaN	NaN	NaN	NaN	NaN	NaN	NaN	NaN	NaN	NaN	82.000	33.735	45.435	32.240	48.685	23.325	3.577	3.568	83.224	-0.204	0.086	0.291
56	55.000	NaN	NaN	NaN	NaN	NaN	NaN	NaN	NaN	NaN	NaN	NaN	NaN	56.000	40.820	40.430	41.145	43.485	17.451	3.072	3.030	52.880	0.261	0.065	-0.194	NaN	NaN	NaN	NaN	NaN	NaN	NaN	NaN	NaN	NaN	NaN	NaN	83.000	33.800	45.500	32.110	48.880	23.447	3.779	3.757	88.100	0.189	0.233	0.029
57	56.000	NaN	NaN	NaN	NaN	NaN	NaN	NaN	NaN	NaN	NaN	NaN	NaN	57.000	40.820	40.430	41.145	43.485	17.325	3.072	3.028	52.462	-0.002	NaN	NaN	NaN	NaN	NaN	NaN	NaN	NaN	NaN	NaN	NaN	NaN	NaN	NaN	84.000	33.735	45.565	32.045	49.010	23.508	3.837	3.818	89.752	0.061	0.145	0.087
58	57.000	NaN	NaN	NaN	NaN	NaN	NaN	NaN	NaN	NaN	NaN	NaN	NaN	58.000	40.820	40.170	41.145	43.420	16.936	3.266	3.222	54.566	0.194	-0.065	-0.259	NaN	NaN	NaN	NaN	NaN	NaN	NaN	NaN	NaN	NaN	NaN	NaN	85.000	33.800	45.760	32.045	49.140	23.607	3.808	3.778	89.177	-0.040	0.115	0.143
59	58.000	NaN	NaN	NaN	NaN	NaN	NaN	NaN	NaN	NaN	NaN	NaN	NaN	59.000	40.820	39.975	41.145	43.420	16.612	3.460	3.416	56.742	0.194	NaN	-0.194	NaN	NaN	NaN	NaN	NaN	NaN	NaN	NaN	NaN	NaN	NaN	NaN	86.000	34.060	45.370	31.980	49.335	23.274	4.477	4.435	103.213	0.657	0.203	-0.466
60	59.000	NaN	NaN	NaN	NaN	NaN	NaN	NaN	NaN	NaN	NaN	NaN	NaN	60.000	40.820	39.975	41.145	43.420	16.612	3.460	3.416	56.742	NaN	NaN	NaN	NaN	NaN	NaN	NaN	NaN	NaN	NaN	NaN	NaN	NaN	NaN	NaN	87.000	34.060	45.370	31.850	49.465	23.152	4.653	4.602	106.550	0.168	0.176	NaN
61	60.000	NaN	NaN	NaN	NaN	NaN	NaN	NaN	NaN	NaN	NaN	NaN	NaN	61.000	40.820	39.975	41.145	43.485	16.742	3.525	3.481	58.275	0.065	0.065	NaN	NaN	NaN	NaN	NaN	NaN	NaN	NaN	NaN	NaN	NaN	NaN	NaN	88.000	34.190	45.175	31.655	49.595	22.964	5.095	5.013	115.114	0.411	0.210	-0.234
62	61.000	NaN	NaN	NaN	NaN	NaN	NaN	NaN	NaN	NaN	NaN	NaN	NaN	62.000	40.820	40.040	41.145	43.355	16.806	3.331	3.286	55.233	-0.194	-0.129	0.065	NaN	NaN	NaN	NaN	NaN	NaN	NaN	NaN	NaN	NaN	NaN	NaN	89.000	34.190	45.175	31.590	49.790	23.047	5.297	5.220	120.303	0.207	0.202	NaN
63	62.000	NaN	NaN	NaN	NaN	NaN	NaN	NaN	NaN	NaN	NaN	NaN	NaN	63.000	40.820	39.975	41.145	43.420	16.543	3.460	3.418	56.539	0.131	0.065	-0.065	NaN	NaN	NaN	NaN	NaN	NaN	NaN	NaN	NaN	NaN	NaN	NaN	90.000	34.255	45.110	31.525	49.855	22.964	5.474	5.384	123.645	0.164	0.089	-0.089
64	63.000	NaN	NaN	NaN	NaN	NaN	NaN	NaN	NaN	NaN	NaN	NaN	NaN	64.000	40.820	39.780	41.145	43.485	16.158	3.719	3.674	59.365	0.256	0.065	-0.194	NaN	NaN	NaN	NaN	NaN	NaN	NaN	NaN	NaN	NaN	NaN	NaN	91.000	34.385	45.110	31.525	49.855	23.003	5.540	5.424	124.764	0.039	NaN	-0.067
65	64.000	NaN	NaN	NaN	NaN	NaN	NaN	NaN	NaN	NaN	NaN	NaN	NaN	65.000	40.820	39.650	41.210	43.420	16.283	3.790	3.737	60.857	0.063	-0.058	-0.129	NaN	NaN	NaN	NaN	NaN	NaN	NaN	NaN	NaN	NaN	NaN	NaN	92.000	34.320	45.110	31.590	49.790	22.964	5.418	5.323	122.238	-0.101	-0.089	0.033
66	65.000	NaN	NaN	NaN	NaN	NaN	NaN	NaN	NaN	NaN	NaN	NaN	NaN	66.000	40.820	39.715	41.145	43.485	16.223	3.784	3.739	60.658	0.002	0.059	0.065	NaN	NaN	NaN	NaN	NaN	NaN	NaN	NaN	NaN	NaN	NaN	NaN	93.000	34.190	45.175	31.590	49.725	22.885	5.240	5.164	118.173	-0.159	-0.056	0.121
67	66.000	NaN	NaN	NaN	NaN	NaN	NaN	NaN	NaN	NaN	NaN	NaN	NaN	67.000	40.820	39.845	41.145	43.420	16.871	3.590	3.546	59.826	-0.193	-0.065	0.129	NaN	NaN	NaN	NaN	NaN	NaN	NaN	NaN	NaN	NaN	NaN	NaN	94.000	34.125	45.240	31.590	49.855	23.025	5.265	5.196	119.635	0.032	0.114	0.088
68	67.000	NaN	NaN	NaN	NaN	NaN	NaN	NaN	NaN	NaN	NaN	NaN	NaN	68.000	40.820	39.910	41.145	43.420	16.677	3.525	3.481	58.047	-0.065	NaN	0.065	NaN	NaN	NaN	NaN	NaN	NaN	NaN	NaN	NaN	NaN	NaN	NaN	95.000	34.190	45.175	31.655	49.725	22.820	5.209	5.135	117.172	-0.061	-0.145	-0.088
69	68.000	69.000	33.670	42.640	30.745	48.620	21.175	6.657	6.647	140.756	6.647	-0.027	0.087	69.000	40.820	39.910	41.145	43.355	16.806	3.460	3.416	57.414	-0.065	-0.065	NaN	NaN	NaN	NaN	NaN	NaN	NaN	NaN	NaN	NaN	NaN	NaN	NaN	96.000	34.320	45.045	31.590	49.725	22.741	5.418	5.330	121.198	0.195	0.033	-0.178
70	69.000	70.000	33.735	42.640	30.940	48.490	20.791	6.483	6.478	134.685	-0.169	-0.201	-0.028	70.000	40.820	39.845	41.145	43.290	16.352	3.460	3.415	55.846	-0.001	-0.065	-0.065	NaN	NaN	NaN	NaN	NaN	NaN	NaN	NaN	NaN	NaN	NaN	NaN	97.000	34.255	45.045	31.525	49.790	22.558	5.474	5.393	121.663	0.064	0.089	0.032
71	70.000	71.000	33.735	42.575	30.940	48.295	20.851	6.366	6.358	132.572	-0.120	-0.175	-0.058	71.000	40.885	39.650	41.145	43.225	16.283	3.584	3.551	57.823	0.136	-0.065	-0.190	NaN	NaN	NaN	NaN	NaN	NaN	NaN	NaN	NaN	NaN	NaN	NaN	98.000	34.255	45.175	31.525	49.855	22.986	5.418	5.326	122.415	-0.068	0.056	0.112
72	71.000	72.000	33.605	42.640	31.070	48.165	20.996	6.079	6.077	127.587	-0.281	-0.172	0.113	72.000	40.885	39.780	41.145	43.160	16.474	3.390	3.359	55.331	-0.192	-0.065	0.130	NaN	NaN	NaN	NaN	NaN	NaN	NaN	NaN	NaN	NaN	NaN	NaN	99.000	34.385	45.110	31.525	49.920	22.964	5.596	5.489	126.049	0.163	0.056	-0.122
73	72.000	73.000	33.540	42.770	31.200	48.035	21.115	5.762	5.761	121.642	-0.316	-0.172	0.145	73.000	40.885	39.650	41.080	43.160	16.340	3.515	3.494	57.088	0.135	-0.004	-0.130	NaN	NaN	NaN	NaN	NaN	NaN	NaN	NaN	NaN	NaN	NaN	NaN	100.000	34.255	45.240	31.525	50.050	23.314	5.531	5.446	126.970	-0.043	0.113	0.177
74	73.000	74.000	33.540	42.770	31.720	47.970	21.175	5.509	5.498	116.424	-0.263	-0.233	NaN	74.000	40.885	39.910	41.080	43.160	16.665	3.256	3.235	53.903	-0.259	NaN	0.260	NaN	NaN	NaN	NaN	NaN	NaN	NaN	NaN	NaN	NaN	NaN	NaN	101.000	34.255	45.240	31.525	50.050	23.252	5.531	5.447	126.657	8.986E-4	NaN	NaN
75	74.000	75.000	33.540	42.835	31.915	47.840	21.056	5.262	5.241	110.361	-0.257	-0.184	0.062	75.000	40.950	39.650	41.080	43.095	16.207	3.447	3.434	55.647	0.199	-0.065	-0.257	NaN	NaN	NaN	NaN	NaN	NaN	NaN	NaN	NaN	NaN	NaN	NaN	102.000	34.125	45.370	31.460	50.115	23.441	5.442	5.369	125.863	-0.078	0.089	0.177
76	75.000	76.000	33.540	42.835	32.045	47.645	21.141	5.037	5.010	105.921	-0.231	-0.225	NaN	76.000	40.950	39.455	41.080	43.160	16.081	3.707	3.692	59.365	0.258	0.065	-0.195	NaN	NaN	NaN	NaN	NaN	NaN	NaN	NaN	NaN	NaN	NaN	NaN	103.000	34.190	45.305	31.525	50.115	23.357	5.499	5.429	126.809	0.060	-0.032	-0.088
77	76.000	77.000	33.605	42.705	32.045	47.450	20.851	4.995	4.976	103.762	-0.034	-0.185	-0.144	77.000	40.950	39.520	41.080	43.095	16.012	3.577	3.563	57.054	-0.129	-0.065	0.065	NaN	NaN	NaN	NaN	NaN	NaN	NaN	NaN	NaN	NaN	NaN	NaN	104.000	34.125	45.240	31.525	50.115	23.196	5.525	5.472	126.940	0.043	NaN	-0.027
78	77.000	78.000	33.735	42.510	32.175	47.255	20.433	4.995	4.972	101.603	-0.004	-0.226	-0.226	78.000	41.015	40.235	41.080	43.160	16.470	2.926	2.917	48.042	-0.646	0.065	0.716	NaN	NaN	NaN	NaN	NaN	NaN	NaN	NaN	NaN	NaN	NaN	NaN	105.000	34.060	45.175	31.525	50.115	23.341	5.552	5.512	128.643	0.039	NaN	-0.028
79	78.000	79.000	33.735	42.380	32.240	47.060	20.374	4.913	4.886	99.549	-0.086	-0.206	-0.124	79.000	40.950	41.145	41.080	42.640	17.447	1.501	1.485	25.916	-1.432	-0.518	0.901	NaN	NaN	NaN	NaN	NaN	NaN	NaN	NaN	NaN	NaN	NaN	NaN	106.000	33.995	45.240	31.525	50.115	23.257	5.465	5.427	126.218	-0.085	NaN	0.087
80	79.000	80.000	33.605	42.705	32.305	46.930	20.843	4.420	4.393	91.556	-0.493	-0.143	0.349	80.000	40.950	40.365	41.015	42.250	16.798	1.886	1.878	31.548	0.393	-0.392	-0.780	NaN	NaN	NaN	NaN	NaN	NaN	NaN	NaN	NaN	NaN	NaN	NaN	107.000	33.995	45.305	31.525	50.050	23.219	5.349	5.307	123.231	-0.120	-0.058	0.058
81	80.000	81.000	33.540	42.835	32.370	46.735	20.962	4.072	4.044	84.770	-0.349	-0.205	0.143	81.000	40.885	40.560	41.080	42.055	16.993	1.508	1.481	25.173	-0.397	-0.185	0.185	NaN	NaN	NaN	NaN	NaN	NaN	NaN	NaN	NaN	NaN	NaN	NaN	108.000	33.930	45.240	31.525	50.050	22.307	5.378	5.354	119.432	0.047	NaN	-0.029
82	81.000	82.000	33.670	42.510	32.435	46.605	20.638	4.277	4.247	87.652	0.203	-0.143	-0.349	82.000	40.755	40.300	41.015	42.055	16.746	1.774	1.733	29.013	0.251	-0.010	-0.276	NaN	NaN	NaN	NaN	NaN	NaN	NaN	NaN	NaN	NaN	NaN	NaN	109.000	33.735	45.500	31.590	50.050	22.681	5.030	5.019	113.826	-0.335	-0.028	0.318
83	82.000	83.000	33.735	42.445	32.565	46.475	20.638	4.196	4.162	85.886	-0.086	-0.161	-0.081	83.000	40.820	40.430	41.080	41.990	16.940	1.582	1.538	26.060	-0.194	-0.053	0.139	NaN	NaN	NaN	NaN	NaN	NaN	NaN	NaN	NaN	NaN	NaN	NaN	110.000	33.410	46.150	31.590	49.920	23.394	4.186	4.172	97.598	-0.847	-0.117	0.727
84	83.000	84.000	33.670	42.640	32.630	46.280	20.817	3.786	3.754	78.146	-0.408	-0.205	0.205	84.000	40.820	40.430	41.080	42.055	16.936	1.646	1.605	27.175	0.066	0.064	NaN	NaN	NaN	NaN	NaN	NaN	NaN	NaN	NaN	NaN	NaN	NaN	NaN	111.000	33.280	46.215	31.655	49.790	23.478	3.927	3.920	92.042	-0.252	-0.145	0.113
85	84.000	85.000	33.800	42.380	32.630	46.215	20.467	4.010	3.984	81.547	0.230	-0.062	-0.287	85.000	40.885	40.040	41.080	41.990	16.478	1.960	1.934	31.865	0.329	-0.065	-0.382	NaN	NaN	NaN	NaN	NaN	NaN	NaN	NaN	NaN	NaN	NaN	NaN	112.000	33.215	46.085	31.785	49.595	23.502	3.790	3.790	89.063	-0.131	-0.230	-0.096
86	85.000	86.000	33.735	42.575	32.760	46.085	20.791	3.643	3.610	75.061	-0.374	-0.160	0.205	86.000	40.885	39.845	41.080	42.055	16.413	2.219	2.193	35.997	0.259	0.065	-0.194	NaN	NaN	NaN	NaN	NaN	NaN	NaN	NaN	NaN	NaN	NaN	NaN	113.000	33.280	46.020	31.785	49.335	23.478	3.637	3.631	85.248	-0.159	-0.237	-0.086
87	86.000	87.000	33.735	42.510	32.890	46.020	20.612	3.610	3.557	73.312	-0.053	-0.094	-0.063	87.000	40.820	39.585	41.080	41.990	16.028	2.419	2.381	38.169	0.188	-0.065	-0.265	NaN	NaN	NaN	NaN	NaN	NaN	NaN	NaN	NaN	NaN	NaN	NaN	114.000	33.280	46.020	31.785	49.335	23.600	3.637	3.631	85.679	-4.071E-4	NaN	NaN
88	87.000	88.000	33.670	42.770	32.890	45.760	20.911	3.090	3.057	63.916	-0.500	-0.252	0.268	88.000	40.820	39.650	41.080	42.055	16.154	2.419	2.383	38.498	0.002	0.065	0.065	NaN	NaN	NaN	NaN	NaN	NaN	NaN	NaN	NaN	NaN	NaN	NaN	115.000	32.760	47.125	31.785	49.400	24.786	2.475	2.473	61.284	-1.158	0.060	1.220
89	88.000	89.000	33.735	42.640	33.020	45.630	20.851	3.074	3.031	63.189	-0.026	-0.157	-0.142	89.000	40.820	39.845	41.080	42.055	16.417	2.225	2.187	35.913	-0.196	NaN	0.194	NaN	NaN	NaN	NaN	NaN	NaN	NaN	NaN	NaN	NaN	NaN	NaN	116.000	32.890	47.060	31.785	49.335	24.801	2.529	2.517	62.420	0.044	-0.058	-0.115
90	89.000	90.000	33.735	42.640	33.150	45.500	20.851	2.919	2.860	59.632	-0.171	-0.153	NaN	90.000	40.820	39.715	41.080	42.055	16.288	2.354	2.317	37.738	0.129	NaN	-0.129	NaN	NaN	NaN	NaN	NaN	NaN	NaN	NaN	NaN	NaN	NaN	NaN	117.000	33.020	46.930	31.785	49.335	24.718	2.704	2.683	66.324	0.166	NaN	-0.175
91	90.000	91.000	33.735	42.640	33.215	45.305	20.936	2.715	2.654	55.567	-0.206	-0.204	NaN	91.000	40.820	40.040	41.080	42.055	16.681	2.032	1.992	33.225	-0.325	NaN	0.322	NaN	NaN	NaN	NaN	NaN	NaN	NaN	NaN	NaN	NaN	NaN	NaN	118.000	33.085	46.865	31.785	49.335	24.635	2.791	2.766	68.141	0.083	NaN	-0.088
92	91.000	92.000	33.800	42.575	33.280	45.175	20.791	2.651	2.595	53.945	-0.060	-0.140	-0.076	92.000	40.885	39.975	41.080	42.120	16.547	2.154	2.127	35.198	0.135	0.065	-0.059	NaN	NaN	NaN	NaN	NaN	NaN	NaN	NaN	NaN	NaN	NaN	NaN	119.000	32.955	47.060	31.785	49.400	24.862	2.616	2.600	64.643	-0.166	0.058	0.233
93	92.000	93.000	33.865	42.445	33.345	45.045	20.467	2.651	2.593	53.066	-0.002	-0.140	-0.140	93.000	40.885	39.650	41.080	42.055	16.028	2.413	2.386	38.240	0.259	-0.065	-0.324	NaN	NaN	NaN	NaN	NaN	NaN	NaN	NaN	NaN	NaN	NaN	NaN	120.000	33.085	46.865	31.785	49.400	24.718	2.849	2.828	69.894	0.228	NaN	-0.233
94	93.000	94.000	33.280	44.720	33.150	44.785	22.837	0.145	0.109	2.484	-2.484	0.058	1.541	94.000	40.885	39.715	41.080	42.055	16.211	2.348	2.325	37.695	-0.060	NaN	0.065	NaN	NaN	NaN	NaN	NaN	NaN	NaN	NaN	NaN	NaN	NaN	NaN	121.000	33.150	46.865	31.785	49.400	24.696	2.879	2.849	70.359	0.021	NaN	-0.031
95	94.000	95.000	33.215	43.810	33.085	43.810	21.901	0.130	0.051	1.115	-0.058	NaN	NaN	95.000	40.950	39.585	41.080	42.055	15.947	2.473	2.460	39.225	0.134	NaN	-0.126	NaN	NaN	NaN	NaN	NaN	NaN	NaN	NaN	NaN	NaN	NaN	NaN	NaN	NaN	NaN	NaN	NaN	NaN	NaN	NaN	NaN	NaN	NaN	NaN
96	95.000	96.000	33.930	42.315	33.410	44.460	20.348	2.207	2.174	44.240	2.123	0.555	-1.621	96.000	40.950	39.455	41.080	42.055	15.834	2.603	2.585	40.923	0.125	NaN	-0.130	NaN	NaN	NaN	NaN	NaN	NaN	NaN	NaN	NaN	NaN	NaN	NaN	NaN	NaN	NaN	NaN	NaN	NaN	NaN	NaN	NaN	NaN	NaN	NaN
97	96.000	97.000	33.930	42.315	33.410	44.395	20.143	2.144	2.114	42.588	-0.060	-0.063	NaN	97.000	40.885	39.780	41.080	42.120	15.963	2.348	2.321	37.049	-0.264	0.065	0.318	NaN	NaN	NaN	NaN	NaN	NaN	NaN	NaN	NaN	NaN	NaN	NaN	NaN	NaN	NaN	NaN	NaN	NaN	NaN	NaN	NaN	NaN	NaN	NaN
98	97.000	98.000	33.995	42.250	33.410	44.395	20.356	2.223	2.202	44.831	0.088	NaN	-0.080	98.000	40.820	39.910	41.080	42.055	16.422	2.161	2.121	34.831	-0.200	-0.065	0.121	NaN	NaN	NaN	NaN	NaN	NaN	NaN	NaN	NaN	NaN	NaN	NaN	NaN	NaN	NaN	NaN	NaN	NaN	NaN	NaN	NaN	NaN	NaN	NaN
99	98.000	99.000	33.930	42.315	33.475	44.265	20.527	2.002	1.971	40.454	-0.232	-0.141	0.078	99.000	40.885	39.715	41.080	42.055	16.292	2.348	2.320	37.797	0.199	NaN	-0.189	NaN	NaN	NaN	NaN	NaN	NaN	NaN	NaN	NaN	NaN	NaN	NaN	NaN	NaN	NaN	NaN	NaN	NaN	NaN	NaN	NaN	NaN	NaN	NaN
100	99.000	100.000	33.995	42.250	33.475	44.135	20.620	1.955	1.938	39.969	-0.033	-0.125	-0.080	100.000	40.885	39.780	41.080	41.990	16.551	2.219	2.191	36.259	-0.129	-0.065	0.065	NaN	NaN	NaN	NaN	NaN	NaN	NaN	NaN	NaN	NaN	NaN	NaN	NaN	NaN	NaN	NaN	NaN	NaN	NaN	NaN	NaN	NaN	NaN	NaN
101	100.000	101.000	33.995	42.250	33.735	44.135	20.561	1.903	1.836	37.750	-0.102	-0.036	NaN	101.000	40.820	39.650	41.015	41.860	16.362	2.219	2.189	35.815	-0.002	-0.135	-0.135	NaN	NaN	NaN	NaN	NaN	NaN	NaN	NaN	NaN	NaN	NaN	NaN	NaN	NaN	NaN	NaN	NaN	NaN	NaN	NaN	NaN	NaN	NaN	NaN
102	101.000	102.000	34.060	42.185	33.605	43.875	20.501	1.750	1.733	35.524	-0.103	-0.217	-0.080	102.000	40.885	39.585	41.015	41.665	16.297	2.084	2.064	33.639	-0.125	-0.195	-0.061	NaN	NaN	NaN	NaN	NaN	NaN	NaN	NaN	NaN	NaN	NaN	NaN	NaN	NaN	NaN	NaN	NaN	NaN	NaN	NaN	NaN	NaN	NaN	NaN
103	102.000	103.000	34.060	42.120	33.540	43.615	20.441	1.583	1.579	32.275	-0.154	-0.224	-0.061	103.000	40.885	39.455	41.015	41.535	16.167	2.084	2.064	33.369	-1.754E-4	-0.130	-0.130	NaN	NaN	NaN	NaN	NaN	NaN	NaN	NaN	NaN	NaN	NaN	NaN	NaN	NaN	NaN	NaN	NaN	NaN	NaN	NaN	NaN	NaN	NaN	NaN
104	103.000	104.000	34.060	42.055	33.410	43.485	20.262	1.571	1.571	31.823	-0.008	-0.065	-0.059	104.000	40.950	39.455	41.015	41.405	16.033	1.951	1.940	31.104	-0.124	-0.130	0.002	NaN	NaN	NaN	NaN	NaN	NaN	NaN	NaN	NaN	NaN	NaN	NaN	NaN	NaN	NaN	NaN	NaN	NaN	NaN	NaN	NaN	NaN	NaN	NaN
105	104.000	105.000	33.930	42.185	33.410	43.485	20.612	1.400	1.400	28.848	-0.171	NaN	0.169	105.000	40.885	39.520	41.015	41.405	16.297	1.889	1.870	30.471	-0.070	NaN	0.060	NaN	NaN	NaN	NaN	NaN	NaN	NaN	NaN	NaN	NaN	NaN	NaN	NaN	NaN	NaN	NaN	NaN	NaN	NaN	NaN	NaN	NaN	NaN	NaN
106	105.000	106.000	33.930	42.185	33.475	43.485	20.441	1.377	1.374	28.088	-0.026	-0.021	NaN	106.000	40.885	39.455	41.015	41.405	16.093	1.954	1.936	31.164	0.067	NaN	-0.065	NaN	NaN	NaN	NaN	NaN	NaN	NaN	NaN	NaN	NaN	NaN	NaN	NaN	NaN	NaN	NaN	NaN	NaN	NaN	NaN	NaN	NaN	NaN	NaN
107	106.000	107.000	33.865	42.315	33.410	43.550	20.493	1.316	1.314	26.926	-0.060	0.083	0.144	107.000	40.950	39.910	41.015	41.340	16.417	1.431	1.422	23.352	-0.514	-0.065	0.457	NaN	NaN	NaN	NaN	NaN	NaN	NaN	NaN	NaN	NaN	NaN	NaN	NaN	NaN	NaN	NaN	NaN	NaN	NaN	NaN	NaN	NaN	NaN	NaN
108	107.000	108.000	33.930	42.250	33.345	43.615	19.549	1.485	1.485	29.026	0.171	0.085	-0.085	108.000	40.950	39.455	41.015	41.405	15.051	1.951	1.941	29.212	0.518	0.065	-0.455	NaN	NaN	NaN	NaN	NaN	NaN	NaN	NaN	NaN	NaN	NaN	NaN	NaN	NaN	NaN	NaN	NaN	NaN	NaN	NaN	NaN	NaN	NaN	NaN
109	108.000	109.000	33.930	42.250	33.280	43.615	19.608	1.512	1.512	29.638	0.027	0.028	NaN	109.000	40.820	40.170	41.015	41.405	15.838	1.250	1.217	19.279	-0.724	NaN	0.686	NaN	NaN	NaN	NaN	NaN	NaN	NaN	NaN	NaN	NaN	NaN	NaN	NaN	NaN	NaN	NaN	NaN	NaN	NaN	NaN	NaN	NaN	NaN	NaN
110	109.000	110.000	33.865	42.380	33.280	43.745	19.733	1.485	1.485	29.305	-0.027	0.119	0.145	110.000	40.820	40.040	41.015	41.470	15.760	1.443	1.415	22.304	0.198	0.064	-0.129	NaN	NaN	NaN	NaN	NaN	NaN	NaN	NaN	NaN	NaN	NaN	NaN	NaN	NaN	NaN	NaN	NaN	NaN	NaN	NaN	NaN	NaN	NaN	NaN
111	110.000	111.000	33.865	42.445	33.215	43.875	19.767	1.571	1.571	31.045	0.086	0.145	0.059	111.000	40.885	39.975	41.015	41.405	15.688	1.436	1.421	22.291	0.006	-0.065	-0.059	NaN	NaN	NaN	NaN	NaN	NaN	NaN	NaN	NaN	NaN	NaN	NaN	NaN	NaN	NaN	NaN	NaN	NaN	NaN	NaN	NaN	NaN	NaN	NaN
112	111.000	112.000	33.995	42.185	33.215	43.875	19.596	1.861	1.861	36.462	0.290	NaN	-0.291	112.000	40.885	39.845	41.015	41.405	15.688	1.565	1.551	24.328	0.130	NaN	-0.130	NaN	NaN	NaN	NaN	NaN	NaN	NaN	NaN	NaN	NaN	NaN	NaN	NaN	NaN	NaN	NaN	NaN	NaN	NaN	NaN	NaN	NaN	NaN	NaN
113	112.000	113.000	33.995	42.185	33.215	43.940	19.656	1.921	1.920	37.746	0.060	0.059	NaN	113.000	40.885	39.715	41.015	41.405	15.623	1.695	1.680	26.254	0.130	NaN	-0.130	NaN	NaN	NaN	NaN	NaN	NaN	NaN	NaN	NaN	NaN	NaN	NaN	NaN	NaN	NaN	NaN	NaN	NaN	NaN	NaN	NaN	NaN	NaN	NaN
114	113.000	114.000	34.060	42.120	33.150	43.940	19.690	2.035	2.031	39.985	0.110	0.029	-0.087	114.000	40.950	39.650	41.015	41.405	15.684	1.756	1.750	27.441	0.069	NaN	-0.063	NaN	NaN	NaN	NaN	NaN	NaN	NaN	NaN	NaN	NaN	NaN	NaN	NaN	NaN	NaN	NaN	NaN	NaN	NaN	NaN	NaN	NaN	NaN	NaN
115	114.000	115.000	33.995	42.250	33.150	43.940	19.796	1.889	1.884	37.294	-0.147	NaN	0.145	115.000	40.950	39.520	41.015	41.405	15.609	1.886	1.882	29.372	0.132	NaN	-0.130	NaN	NaN	NaN	NaN	NaN	NaN	NaN	NaN	NaN	NaN	NaN	NaN	NaN	NaN	NaN	NaN	NaN	NaN	NaN	NaN	NaN	NaN	NaN	NaN
116	115.000	116.000	33.865	42.445	33.085	44.005	20.146	1.744	1.739	35.034	-0.145	0.087	0.233	116.000	40.950	40.170	41.015	41.470	16.388	1.302	1.297	21.260	-0.585	0.065	0.649	NaN	NaN	NaN	NaN	NaN	NaN	NaN	NaN	NaN	NaN	NaN	NaN	NaN	NaN	NaN	NaN	NaN	NaN	NaN	NaN	NaN	NaN	NaN	NaN
117	116.000	117.000	33.930	42.315	33.085	44.070	20.085	1.948	1.944	39.052	0.205	0.059	-0.145	117.000	40.950	40.040	41.080	41.405	16.325	1.371	1.359	22.194	0.062	-0.059	-0.129	NaN	NaN	NaN	NaN	NaN	NaN	NaN	NaN	NaN	NaN	NaN	NaN	NaN	NaN	NaN	NaN	NaN	NaN	NaN	NaN	NaN	NaN	NaN	NaN
118	117.000	118.000	33.800	42.575	33.085	44.135	20.375	1.716	1.715	34.937	-0.230	0.059	0.291	118.000	40.885	39.845	41.015	41.405	16.133	1.565	1.553	25.063	0.194	-0.005	-0.200	NaN	NaN	NaN	NaN	NaN	NaN	NaN	NaN	NaN	NaN	NaN	NaN	NaN	NaN	NaN	NaN	NaN	NaN	NaN	NaN	NaN	NaN	NaN	NaN
119	118.000	119.000	33.930	42.380	33.085	44.070	20.146	1.889	1.884	37.953	0.169	-0.058	-0.233	119.000	40.950	40.170	41.015	41.470	16.455	1.302	1.297	21.340	-0.257	0.065	0.328	NaN	NaN	NaN	NaN	NaN	NaN	NaN	NaN	NaN	NaN	NaN	NaN	NaN	NaN	NaN	NaN	NaN	NaN	NaN	NaN	NaN	NaN	NaN	NaN
120	119.000	120.000	33.865	42.445	33.020	44.070	20.315	1.832	1.824	37.062	-0.060	0.030	0.088	120.000	40.950	40.040	41.080	41.405	16.393	1.371	1.359	22.274	0.062	-0.059	-0.129	NaN	NaN	NaN	NaN	NaN	NaN	NaN	NaN	NaN	NaN	NaN	NaN	NaN	NaN	NaN	NaN	NaN	NaN	NaN	NaN	NaN	NaN	NaN	NaN
121	120.000	121.000	33.930	42.380	33.020	44.135	20.230	1.977	1.969	39.833	0.145	0.058	-0.088	121.000	40.950	39.845	41.015	41.340	16.198	1.496	1.491	24.154	0.132	-0.068	-0.195	NaN	NaN	NaN	NaN	NaN	NaN	NaN	NaN	NaN	NaN	NaN	NaN	NaN	NaN	NaN	NaN	NaN	NaN	NaN	NaN	NaN	NaN	NaN	NaN
[truncated: 48 more columns]
