# Supplementary material for: Filopodyan: An open-source pipeline for the analysis of filopodia
Source: J Cell Biol. 2017 Oct 2;216(10):3405–22. doi: 10.1083/jcb.201705113 (PMC5626553; doi:10.1083/jcb.201705113)
Supplement: Data tables (ZIP file) [file JCB_201705113_DataS1.zip › Data Tables/Fig3-4_Control-dataset/CTRL_RENYI2-6_ED4_v20170201/s13_NeonCYTO_GC4_tif Filopodia.txt]

dT	T (0)	dT (0)	Base Mean (0)	Base Local Background (0)	Body Mean (0)	Proj Mean (0)	Tip Mean (0)	Tip Th Mean (0)	Tip Local Background (0)	Length (0)	dL (0)	DCTM (0)	DCBM (0)	T (1)	dT (1)	Base Mean (1)	Base Local Background (1)	Body Mean (1)	Proj Mean (1)	Tip Mean (1)	Tip Th Mean (1)	Tip Local Background (1)	Length (1)	dL (1)	DCTM (1)	DCBM (1)	T (2)	dT (2)	Base Mean (2)	Base Local Background (2)	Body Mean (2)	Proj Mean (2)	Tip Mean (2)	Tip Th Mean (2)	Tip Local Background (2)	Length (2)	dL (2)	DCTM (2)	DCBM (2)	T (3)	dT (3)	Base Mean (3)	Base Local Background (3)	Body Mean (3)	Proj Mean (3)	Tip Mean (3)	Tip Th Mean (3)	Tip Local Background (3)	Length (3)
0.000	1.000	0.000	282.370	207.966	766.314	215.670	175.433	196.267	147.874	2.276	0.000	NaN	NaN	1.000	0.000	296.161	219.667	766.314	239.418	159.400	184.938	118.743	4.248	0.000	NaN	NaN	1.000	0.000	295.074	215.957	766.314	240.851	170.750	182.789	134.944	3.227	0.000	NaN	NaN	28.000	0.000	188.690	172.408	710.571	167.077	151.375	159.867	124.674	4.056
1.000	2.000	1.000	254.042	196.443	734.507	210.570	170.387	194.733	142.229	2.192	-0.084	0.172	0.145	2.000	1.000	273.061	224.716	734.507	228.631	160.300	191.000	133.271	4.256	0.008	0.000	0.130	2.000	1.000	263.032	173.096	734.507	205.119	154.267	167.286	123.298	2.485	-0.742	0.325	1.105	29.000	1.000	192.296	178.883	715.671	168.059	146.308	165.333	123.034	4.592
2.000	3.000	2.000	256.696	198.294	740.214	214.514	167.862	186.111	137.441	2.479	0.287	0.205	-0.060	3.000	2.000	276.903	205.417	740.214	221.629	160.400	189.154	134.590	3.739	-0.517	0.000	0.321	3.000	2.000	258.600	165.786	740.214	205.415	163.742	194.400	122.549	2.523	0.038	0.132	0.065	30.000	2.000	192.167	184.930	720.235	169.414	149.560	159.375	127.265	4.507
3.000	4.000	3.000	250.207	193.611	737.794	216.687	180.933	203.625	136.811	2.674	0.195	0.205	0.084	4.000	3.000	284.065	214.496	737.794	226.623	158.833	180.353	134.569	3.999	0.260	0.000	-0.260	4.000	3.000	276.364	172.026	737.794	200.119	143.815	154.733	122.939	2.894	0.371	0.195	-0.065	31.000	3.000	179.600	175.222	712.553	166.507	153.407	162.522	127.730	4.148
4.000	5.000	4.000	246.091	188.262	730.922	216.263	176.062	196.471	137.245	2.682	0.008	0.266	0.205	5.000	4.000	314.500	239.117	730.922	230.957	162.967	187.769	133.566	4.611	0.612	0.000	-0.583	5.000	4.000	256.931	167.178	730.922	190.258	157.733	172.933	119.123	2.810	-0.084	0.262	0.260	32.000	4.000	180.115	175.563	718.670	182.762	182.762	189.278	172.805	0.548
5.000	6.000	5.000	268.808	188.071	737.726	223.269	175.828	187.947	142.676	2.720	0.038	0.160	0.099	6.000	5.000	244.032	191.209	737.726	211.224	164.567	190.438	132.125	3.479	-1.132	0.000	1.104	6.000	5.000	272.724	174.264	737.726	190.668	165.357	175.667	119.336	3.108	0.298	0.198	-0.130	33.000	5.000	217.103	209.709	714.559	168.936	150.370	162.611	129.612	5.446
6.000	7.000	6.000	293.300	184.255	731.804	230.394	184.156	204.611	141.986	2.482	-0.238	0.103	0.473	7.000	6.000	275.677	208.464	731.804	213.587	158.033	186.545	133.182	4.156	0.677	0.000	-0.649	7.000	6.000	283.310	177.458	731.804	195.602	160.321	179.000	120.596	3.468	0.360	0.270	-0.065	34.000	6.000	181.560	179.489	714.302	166.492	152.167	171.182	128.558	4.921
7.000	8.000	7.000	314.200	181.260	734.456	236.273	186.818	209.688	139.563	2.314	-0.168	0.225	0.369	8.000	7.000	263.000	206.809	734.456	218.296	166.133	186.333	132.069	4.129	-0.027	0.000	0.000	8.000	7.000	290.710	190.491	734.456	195.884	155.857	177.300	119.132	4.085	0.617	0.350	-0.138	35.000	7.000	209.720	205.141	714.380	169.992	152.286	163.389	129.792	5.530
8.000	9.000	8.000	305.310	184.677	729.753	232.000	181.138	197.800	137.014	2.203	-0.111	0.268	0.349	9.000	8.000	286.871	213.404	729.753	212.494	163.333	199.545	131.062	4.370	0.241	0.000	-0.195	9.000	8.000	262.793	170.627	729.753	197.122	159.143	174.214	116.944	4.115	0.030	0.331	0.202	36.000	8.000	196.591	190.860	715.853	169.990	151.115	158.864	129.306	5.748
9.000	10.000	9.000	314.710	189.616	714.825	232.585	181.821	192.864	136.057	2.360	0.157	0.183	0.102	10.000	9.000	294.500	218.907	714.825	222.444	162.857	185.688	129.641	4.500	0.130	0.065	-0.130	10.000	9.000	260.897	177.223	714.825	191.604	158.741	167.429	119.257	4.643	0.528	0.267	-0.193	37.000	9.000	209.148	200.210	715.104	172.906	158.333	166.826	128.682	5.982
10.000	11.000	10.000	323.333	199.520	714.672	239.541	169.906	195.600	133.453	3.052	0.693	0.288	-0.411	11.000	10.000	292.033	218.481	714.672	210.047	150.929	169.667	132.420	4.370	-0.130	0.000	0.128	11.000	10.000	262.394	178.664	714.672	188.787	156.536	167.176	118.162	5.243	0.601	0.291	-0.140	38.000	10.000	216.516	207.639	713.467	176.884	153.793	173.267	128.163	6.677
11.000	12.000	11.000	326.367	199.480	733.701	250.091	168.269	183.176	132.475	3.301	0.249	0.228	-0.000	12.000	11.000	313.433	226.298	733.701	220.876	152.367	167.833	128.409	4.527	0.157	0.000	-0.130	12.000	11.000	279.926	169.183	733.701	184.496	149.000	162.692	123.762	5.121	-0.122	0.104	0.077	39.000	11.000	195.694	188.752	716.166	177.539	149.704	158.591	127.309	6.536
12.000	13.000	12.000	338.152	199.718	732.296	265.104	178.933	193.692	133.357	3.504	0.203	0.109	-0.000	13.000	12.000	288.742	230.845	732.296	217.502	161.714	183.917	131.007	4.370	-0.157	-0.065	0.065	13.000	12.000	288.121	177.735	732.296	186.032	151.458	157.842	115.714	5.822	0.701	0.460	-0.000	40.000	12.000	210.000	193.684	715.506	177.924	151.370	165.882	125.524	6.299
13.000	14.000	13.000	340.333	196.580	720.704	209.033	178.030	185.276	140.028	2.647	-0.858	0.184	0.926	14.000	13.000	295.481	230.723	720.704	218.500	157.500	181.786	133.007	4.511	0.141	0.000	-0.130	14.000	13.000	272.852	175.373	720.704	180.934	149.458	159.882	119.718	5.876	0.054	0.260	0.018	41.000	13.000	182.852	163.173	713.626	181.204	160.429	179.500	125.333	5.227
14.000	NaN	NaN	NaN	NaN	NaN	NaN	NaN	NaN	NaN	NaN	NaN	NaN	NaN	15.000	14.000	320.700	251.480	735.051	219.558	162.133	183.357	131.110	4.817	0.306	0.000	-0.325	15.000	14.000	259.407	169.359	735.051	179.325	148.957	159.692	130.014	5.911	0.035	0.062	0.062	42.000	14.000	192.538	177.598	710.750	179.362	150.857	168.125	133.899	6.161
15.000	NaN	NaN	NaN	NaN	NaN	NaN	NaN	NaN	NaN	NaN	NaN	NaN	NaN	16.000	15.000	305.645	238.670	736.986	219.886	159.400	187.700	130.753	4.752	-0.065	0.000	0.065	16.000	15.000	276.667	173.688	736.986	174.584	138.800	148.000	120.589	6.454	0.544	0.476	-0.040	43.000	15.000	189.788	175.886	718.417	177.569	152.069	166.333	135.568	6.410
16.000	NaN	NaN	NaN	NaN	NaN	NaN	NaN	NaN	NaN	NaN	NaN	NaN	NaN	17.000	16.000	328.062	249.408	737.610	219.049	154.821	177.833	131.819	4.890	0.138	0.000	-0.130	17.000	16.000	257.231	175.269	737.610	175.591	146.609	164.800	114.632	6.868	0.414	0.448	0.060	44.000	16.000	209.067	184.547	714.614	178.969	152.200	164.762	134.856	7.389
17.000	NaN	NaN	NaN	NaN	NaN	NaN	NaN	NaN	NaN	NaN	NaN	NaN	NaN	18.000	17.000	310.444	238.700	741.396	222.877	167.214	195.700	130.361	4.649	-0.241	0.000	0.257	18.000	17.000	295.967	178.398	741.396	179.037	148.739	153.174	121.796	7.171	0.303	-0.035	-0.205	45.000	17.000	207.111	179.566	715.448	177.929	164.645	176.348	136.479	6.907
18.000	NaN	NaN	NaN	NaN	NaN	NaN	NaN	NaN	NaN	NaN	NaN	NaN	NaN	19.000	18.000	285.241	236.901	739.478	220.593	161.121	183.062	131.882	4.519	-0.130	0.000	0.130	19.000	18.000	283.000	179.520	739.478	180.845	149.000	159.467	122.811	7.316	0.146	0.254	-0.000	46.000	18.000	207.407	185.046	715.369	178.015	160.429	184.800	137.448	7.010
19.000	NaN	NaN	NaN	NaN	NaN	NaN	NaN	NaN	NaN	NaN	NaN	NaN	NaN	20.000	19.000	328.310	248.922	742.943	220.674	154.567	167.000	132.605	4.741	0.222	0.000	-0.195	20.000	19.000	259.036	175.388	742.943	178.923	149.435	157.071	123.957	7.443	0.127	0.173	0.029	47.000	19.000	196.242	171.527	710.408	175.377	155.129	179.909	132.530	6.769
20.000	NaN	NaN	NaN	NaN	NaN	NaN	NaN	NaN	NaN	NaN	NaN	NaN	NaN	21.000	20.000	300.000	240.071	722.156	222.671	159.806	180.867	130.100	4.557	-0.184	0.000	0.132	21.000	20.000	276.320	178.736	722.156	181.080	150.760	161.231	117.784	7.692	0.249	0.145	-0.058	48.000	20.000	201.970	178.327	710.728	176.079	152.800	170.643	134.242	7.102
21.000	NaN	NaN	NaN	NaN	NaN	NaN	NaN	NaN	NaN	NaN	NaN	NaN	NaN	22.000	21.000	297.438	245.560	714.880	222.571	159.613	181.273	132.223	4.668	0.111	0.000	-0.130	22.000	21.000	270.481	172.226	714.880	175.873	136.125	144.529	115.783	8.041	0.349	0.412	0.057	49.000	21.000	190.433	182.284	718.043	180.281	151.214	159.136	127.619	7.370
22.000	NaN	NaN	NaN	NaN	NaN	NaN	NaN	NaN	NaN	NaN	NaN	NaN	NaN	23.000	22.000	258.710	217.026	721.440	215.277	164.000	181.250	132.168	4.045	-0.623	0.000	0.646	23.000	22.000	281.034	171.590	721.440	177.648	141.667	153.812	112.061	8.511	0.471	0.291	-0.058	50.000	22.000	200.759	172.080	709.456	179.108	159.037	179.778	125.469	7.205
23.000	NaN	NaN	NaN	NaN	NaN	NaN	NaN	NaN	NaN	NaN	NaN	NaN	NaN	24.000	23.000	312.111	249.732	718.708	224.555	165.188	186.176	133.433	4.703	0.658	0.000	-0.588	24.000	23.000	274.156	180.701	718.708	176.994	140.000	152.500	115.767	8.920	0.409	0.237	-0.059	51.000	23.000	208.172	180.560	715.230	178.835	146.179	162.353	126.979	7.649
24.000	NaN	NaN	NaN	NaN	NaN	NaN	NaN	NaN	NaN	NaN	NaN	NaN	NaN	25.000	24.000	316.571	249.581	719.566	221.400	163.000	183.786	129.840	4.768	0.065	0.065	0.000	25.000	24.000	276.276	193.622	719.566	185.038	149.571	164.312	116.034	9.578	0.658	0.086	-0.526	52.000	24.000	202.065	175.734	719.419	175.346	149.833	160.632	123.463	7.676
25.000	NaN	NaN	NaN	NaN	NaN	NaN	NaN	NaN	NaN	NaN	NaN	NaN	NaN	26.000	25.000	277.968	227.939	729.381	216.841	161.161	179.750	131.453	4.359	-0.409	0.000	0.389	26.000	25.000	303.032	211.750	729.381	189.508	147.200	163.867	115.000	10.033	0.455	0.059	-0.264	53.000	25.000	203.471	191.288	715.922	179.082	150.900	163.200	121.401	8.369
26.000	NaN	NaN	NaN	NaN	NaN	NaN	NaN	NaN	NaN	NaN	NaN	NaN	NaN	27.000	26.000	289.241	234.099	717.252	216.617	154.833	179.083	132.676	4.389	0.030	-0.060	-0.130	27.000	26.000	207.074	166.412	717.252	168.912	145.067	158.467	120.205	8.228	-1.806	0.146	1.569	54.000	26.000	212.862	180.944	712.850	178.305	146.222	163.462	130.785	7.676
27.000	NaN	NaN	NaN	NaN	NaN	NaN	NaN	NaN	NaN	NaN	NaN	NaN	NaN	28.000	27.000	280.484	227.728	710.571	223.912	160.156	177.882	134.085	4.386	-0.003	-0.004	0.065	28.000	27.000	201.864	167.909	710.571	164.464	144.519	153.632	114.736	8.201	-0.027	0.117	0.087	55.000	27.000	206.548	168.255	714.573	181.399	149.519	163.944	128.878	7.538
28.000	NaN	NaN	NaN	NaN	NaN	NaN	NaN	NaN	NaN	NaN	NaN	NaN	NaN	29.000	28.000	302.731	237.500	715.671	227.322	153.871	177.167	131.351	4.543	0.157	0.000	-0.130	29.000	28.000	208.667	170.779	715.671	169.805	143.714	158.562	116.497	8.488	0.287	0.058	-0.145	56.000	28.000	211.333	175.213	722.264	183.527	144.630	153.842	128.326	7.316
29.000	NaN	NaN	NaN	NaN	NaN	NaN	NaN	NaN	NaN	NaN	NaN	NaN	NaN	30.000	29.000	327.815	245.865	720.235	227.254	152.407	165.062	132.899	4.516	-0.027	0.000	-0.005	30.000	29.000	332.129	225.690	720.235	196.378	143.893	152.583	115.673	11.159	2.671	-0.000	-1.775	57.000	29.000	216.059	180.239	721.904	187.596	151.172	163.722	125.782	7.435
30.000	NaN	NaN	NaN	NaN	NaN	NaN	NaN	NaN	NaN	NaN	NaN	NaN	NaN	31.000	30.000	288.355	207.574	712.553	202.857	158.100	180.133	131.217	3.460	-1.056	-0.065	0.917	31.000	30.000	218.000	184.532	712.553	171.131	149.655	161.333	118.143	8.859	-2.300	-0.059	1.512	58.000	30.000	212.400	179.035	723.525	185.963	145.690	165.000	126.735	7.297
31.000	NaN	NaN	NaN	NaN	NaN	NaN	NaN	NaN	NaN	NaN	NaN	NaN	NaN	32.000	31.000	289.194	210.704	718.670	203.725	159.758	185.500	130.083	3.582	0.122	0.000	-0.130	32.000	31.000	240.763	185.500	718.670	173.594	144.960	155.389	122.741	10.255	1.397	-0.087	-0.321	59.000	31.000	208.500	174.681	719.178	188.055	150.607	170.333	129.163	7.029
32.000	NaN	NaN	NaN	NaN	NaN	NaN	NaN	NaN	NaN	NaN	NaN	NaN	NaN	33.000	32.000	288.000	212.555	714.559	204.347	156.545	178.071	132.803	3.609	0.027	0.000	0.000	33.000	32.000	219.857	195.374	714.559	167.169	138.821	153.375	119.701	8.637	-1.618	-0.118	0.139	60.000	32.000	225.115	187.345	724.156	189.437	145.536	157.526	125.151	7.022
33.000	NaN	NaN	NaN	NaN	NaN	NaN	NaN	NaN	NaN	NaN	NaN	NaN	NaN	34.000	33.000	292.367	232.912	714.302	205.530	155.034	175.200	131.417	3.934	0.325	0.065	-0.260	34.000	33.000	212.208	183.575	714.302	169.992	139.567	150.087	124.860	8.242	-0.395	-0.166	0.264	61.000	33.000	218.719	180.429	722.299	186.288	149.600	171.182	126.295	6.846
34.000	NaN	NaN	NaN	NaN	NaN	NaN	NaN	NaN	NaN	NaN	NaN	NaN	NaN	35.000	34.000	285.259	234.937	714.380	202.068	149.966	161.750	131.658	4.053	0.119	-0.065	-0.133	35.000	34.000	246.042	204.862	714.380	170.916	144.792	159.154	125.262	8.372	0.130	-0.205	-0.324	62.000	34.000	236.346	182.392	721.981	184.947	151.500	162.048	127.671	6.746
35.000	NaN	NaN	NaN	NaN	NaN	NaN	NaN	NaN	NaN	NaN	NaN	NaN	NaN	36.000	35.000	294.586	238.330	715.853	203.381	151.312	174.333	129.019	4.240	0.187	0.000	-0.260	36.000	35.000	275.926	207.855	715.853	171.351	144.138	168.000	123.832	8.318	-0.054	-0.231	-0.086	63.000	35.000	225.281	180.948	717.275	183.812	152.567	171.818	128.588	6.478
36.000	NaN	NaN	NaN	NaN	NaN	NaN	NaN	NaN	NaN	NaN	NaN	NaN	NaN	37.000	36.000	316.893	245.570	715.104	205.503	149.750	165.125	130.176	4.335	0.095	0.000	-0.130	37.000	36.000	223.545	197.161	715.104	172.815	151.645	160.524	122.799	7.817	-0.501	-0.178	0.171	64.000	36.000	238.269	190.566	715.842	187.854	154.000	165.706	127.365	6.505
37.000	NaN	NaN	NaN	NaN	NaN	NaN	NaN	NaN	NaN	NaN	NaN	NaN	NaN	38.000	37.000	329.714	255.448	713.467	210.048	148.733	166.562	127.847	4.546	0.211	0.000	-0.130	38.000	37.000	241.182	206.179	713.467	171.330	149.929	169.071	123.448	7.790	-0.027	-0.145	-0.179	65.000	37.000	226.226	179.247	713.716	184.513	148.893	168.333	125.610	6.145
38.000	NaN	NaN	NaN	NaN	NaN	NaN	NaN	NaN	NaN	NaN	NaN	NaN	NaN	39.000	38.000	344.517	255.301	716.166	212.207	148.733	167.562	128.182	4.722	0.176	0.065	-0.130	39.000	38.000	256.524	202.524	716.166	171.894	143.444	155.667	120.694	7.698	-0.092	-0.085	0.025	66.000	38.000	207.000	179.821	716.579	181.259	143.481	155.412	123.721	5.942
39.000	NaN	NaN	NaN	NaN	NaN	NaN	NaN	NaN	NaN	NaN	NaN	NaN	NaN	40.000	39.000	310.929	246.204	715.506	209.707	152.156	170.353	130.020	4.519	-0.203	-0.065	0.130	40.000	39.000	241.250	194.576	715.506	174.361	146.600	159.895	121.039	7.568	-0.130	-0.120	0.060	67.000	39.000	215.484	171.485	715.072	181.942	147.759	165.737	122.469	5.582
40.000	NaN	NaN	NaN	NaN	NaN	NaN	NaN	NaN	NaN	NaN	NaN	NaN	NaN	41.000	40.000	316.517	249.943	713.626	212.568	157.065	177.143	129.947	4.619	0.100	0.000	-0.069	41.000	40.000	253.077	205.000	713.626	173.364	147.821	163.000	122.385	7.542	-0.027	-0.145	-0.120	68.000	40.000	234.031	191.966	710.260	188.158	155.179	165.158	126.432	6.015
41.000	NaN	NaN	NaN	NaN	NaN	NaN	NaN	NaN	NaN	NaN	NaN	NaN	NaN	42.000	41.000	296.533	239.649	710.750	215.201	151.839	176.154	129.447	4.573	-0.046	0.000	0.065	42.000	41.000	279.519	212.938	710.750	176.173	148.069	166.375	122.701	7.614	0.073	-0.126	-0.205	69.000	41.000	222.387	181.144	709.030	180.902	150.679	164.467	126.776	5.517
42.000	NaN	NaN	NaN	NaN	NaN	NaN	NaN	NaN	NaN	NaN	NaN	NaN	NaN	43.000	42.000	273.710	216.157	718.417	219.952	155.433	164.840	132.720	4.099	-0.474	-0.065	0.383	43.000	42.000	274.161	215.709	718.417	176.584	140.833	151.381	126.355	7.503	-0.111	-0.171	-0.060	70.000	42.000	218.774	174.191	709.576	179.636	152.857	157.440	125.095	5.165
43.000	NaN	NaN	NaN	NaN	NaN	NaN	NaN	NaN	NaN	NaN	NaN	NaN	NaN	44.000	43.000	295.862	222.402	714.614	239.075	161.438	178.733	139.587	3.912	-0.187	-0.259	-0.065	44.000	43.000	273.385	209.952	714.614	174.568	144.577	158.929	129.726	7.239	-0.265	-0.192	0.024	71.000	43.000	225.433	177.882	710.117	181.803	152.357	168.188	126.733	5.035
44.000	NaN	NaN	NaN	NaN	NaN	NaN	NaN	NaN	NaN	NaN	NaN	NaN	NaN	45.000	44.000	334.778	229.843	715.448	248.458	162.200	182.857	138.490	3.858	-0.054	-0.120	-0.009	45.000	44.000	262.533	204.297	715.448	174.412	150.458	157.211	127.593	6.998	-0.241	-0.169	0.097	72.000	44.000	248.355	180.517	707.456	184.845	145.963	158.556	125.510	5.127
45.000	NaN	NaN	NaN	NaN	NaN	NaN	NaN	NaN	NaN	NaN	NaN	NaN	NaN	46.000	45.000	316.219	221.000	715.369	240.081	163.533	203.833	136.827	3.522	-0.336	-0.007	0.330	46.000	45.000	261.769	214.691	715.369	177.129	146.375	157.533	128.458	6.730	-0.268	-0.169	-0.024	73.000	45.000	230.241	174.436	706.278	182.641	153.286	180.500	128.562	4.741
46.000	NaN	NaN	NaN	NaN	NaN	NaN	NaN	NaN	NaN	NaN	NaN	NaN	NaN	47.000	46.000	260.839	186.838	710.408	201.134	160.179	182.667	134.966	2.160	-1.362	0.000	1.243	47.000	46.000	277.000	203.506	710.408	178.471	150.963	165.933	125.449	6.665	-0.065	-0.181	0.024	74.000	46.000	247.649	190.824	705.642	189.865	157.071	172.471	128.381	5.054
47.000	NaN	NaN	NaN	NaN	NaN	NaN	NaN	NaN	NaN	NaN	NaN	NaN	NaN	48.000	47.000	275.069	194.000	710.728	200.051	163.148	186.636	136.465	2.328	0.168	0.004	-0.259	48.000	47.000	252.345	211.776	710.728	171.854	148.667	155.435	128.541	6.443	-0.222	-0.145	-0.000	75.000	47.000	251.500	190.917	698.003	189.356	153.893	164.158	133.027	4.572
48.000	NaN	NaN	NaN	NaN	NaN	NaN	NaN	NaN	NaN	NaN	NaN	NaN	NaN	49.000	48.000	298.000	213.388	718.043	209.254	164.032	182.312	134.438	2.764	0.436	-0.002	-0.325	49.000	48.000	248.967	208.756	718.043	172.722	156.964	168.263	130.973	6.351	-0.092	-0.205	-0.060	76.000	48.000	283.844	193.581	698.568	189.213	152.533	168.429	132.613	4.481
49.000	NaN	NaN	NaN	NaN	NaN	NaN	NaN	NaN	NaN	NaN	NaN	NaN	NaN	50.000	49.000	271.767	207.361	709.456	211.406	162.733	197.250	133.306	2.894	0.130	0.003	-0.130	50.000	49.000	241.500	209.671	709.456	171.731	162.080	170.882	135.586	6.159	-0.192	-0.251	-0.000	77.000	49.000	269.923	179.202	694.390	188.741	157.963	169.778	134.141	3.891
50.000	NaN	NaN	NaN	NaN	NaN	NaN	NaN	NaN	NaN	NaN	NaN	NaN	NaN	51.000	50.000	321.581	222.202	715.230	216.021	159.200	186.571	134.639	3.311	0.417	0.000	-0.329	NaN	NaN	NaN	NaN	NaN	NaN	NaN	NaN	NaN	NaN	NaN	NaN	NaN	78.000	50.000	285.172	204.602	692.663	187.163	149.250	166.786	127.128	4.075
51.000	NaN	NaN	NaN	NaN	NaN	NaN	NaN	NaN	NaN	NaN	NaN	NaN	NaN	52.000	51.000	277.774	209.161	719.419	216.345	165.367	192.923	134.368	2.959	-0.352	0.000	0.252	NaN	NaN	NaN	NaN	NaN	NaN	NaN	NaN	NaN	NaN	NaN	NaN	NaN	79.000	51.000	270.923	198.250	688.546	183.813	150.296	157.261	123.753	4.048
52.000	NaN	NaN	NaN	NaN	NaN	NaN	NaN	NaN	NaN	NaN	NaN	NaN	NaN	53.000	52.000	281.000	202.210	715.922	216.168	162.143	178.684	135.549	2.791	-0.168	0.000	0.120	NaN	NaN	NaN	NaN	NaN	NaN	NaN	NaN	NaN	NaN	NaN	NaN	NaN	80.000	52.000	296.303	202.238	692.500	189.153	150.607	162.200	117.238	4.565
53.000	NaN	NaN	NaN	NaN	NaN	NaN	NaN	NaN	NaN	NaN	NaN	NaN	NaN	54.000	53.000	292.160	206.753	712.850	217.827	160.536	194.333	134.792	2.848	0.057	0.000	-0.064	NaN	NaN	NaN	NaN	NaN	NaN	NaN	NaN	NaN	NaN	NaN	NaN	NaN	81.000	53.000	288.912	188.427	687.760	186.099	150.214	162.938	119.760	4.362
54.000	NaN	NaN	NaN	NaN	NaN	NaN	NaN	NaN	NaN	NaN	NaN	NaN	NaN	55.000	54.000	304.778	222.784	714.573	216.239	160.143	176.846	134.324	3.089	0.241	0.000	-0.258	NaN	NaN	NaN	NaN	NaN	NaN	NaN	NaN	NaN	NaN	NaN	NaN	NaN	82.000	54.000	275.885	183.864	695.441	179.292	153.036	174.091	119.062	4.029
55.000	NaN	NaN	NaN	NaN	NaN	NaN	NaN	NaN	NaN	NaN	NaN	NaN	NaN	56.000	55.000	316.179	238.295	722.264	220.560	156.630	173.385	134.027	3.368	0.279	0.065	-0.194	NaN	NaN	NaN	NaN	NaN	NaN	NaN	NaN	NaN	NaN	NaN	NaN	NaN	83.000	55.000	292.857	191.266	693.999	184.638	145.379	165.692	118.034	4.232
56.000	NaN	NaN	NaN	NaN	NaN	NaN	NaN	NaN	NaN	NaN	NaN	NaN	NaN	57.000	56.000	309.276	227.789	721.904	224.736	163.167	196.556	132.575	3.487	0.119	0.000	0.000	NaN	NaN	NaN	NaN	NaN	NaN	NaN	NaN	NaN	NaN	NaN	NaN	NaN	84.000	56.000	277.174	204.089	694.475	180.192	153.724	169.176	118.500	4.259
57.000	NaN	NaN	NaN	NaN	NaN	NaN	NaN	NaN	NaN	NaN	NaN	NaN	NaN	58.000	57.000	315.556	249.394	723.525	224.814	163.806	181.105	134.224	3.590	0.103	-0.065	-0.259	NaN	NaN	NaN	NaN	NaN	NaN	NaN	NaN	NaN	NaN	NaN	NaN	NaN	85.000	57.000	267.037	196.832	692.331	181.831	156.103	164.565	121.242	4.286
58.000	NaN	NaN	NaN	NaN	NaN	NaN	NaN	NaN	NaN	NaN	NaN	NaN	NaN	59.000	58.000	329.259	251.000	719.178	228.157	165.364	193.818	136.105	3.804	0.214	0.000	-0.194	NaN	NaN	NaN	NaN	NaN	NaN	NaN	NaN	NaN	NaN	NaN	NaN	NaN	86.000	58.000	296.000	225.267	690.978	192.116	149.120	159.500	118.387	4.967
59.000	NaN	NaN	NaN	NaN	NaN	NaN	NaN	NaN	NaN	NaN	NaN	NaN	NaN	60.000	59.000	314.862	249.967	724.156	218.578	162.233	180.933	134.953	3.804	0.000	0.000	0.000	NaN	NaN	NaN	NaN	NaN	NaN	NaN	NaN	NaN	NaN	NaN	NaN	NaN	87.000	59.000	277.000	208.524	691.528	189.690	157.750	175.235	116.959	5.124
60.000	NaN	NaN	NaN	NaN	NaN	NaN	NaN	NaN	NaN	NaN	NaN	NaN	NaN	61.000	60.000	326.889	247.341	722.299	219.897	161.321	177.067	134.034	3.869	0.065	0.065	0.000	NaN	NaN	NaN	NaN	NaN	NaN	NaN	NaN	NaN	NaN	NaN	NaN	NaN	88.000	60.000	281.438	215.796	692.242	186.996	151.893	168.471	116.327	5.649
61.000	NaN	NaN	NaN	NaN	NaN	NaN	NaN	NaN	NaN	NaN	NaN	NaN	NaN	62.000	61.000	305.241	238.299	721.981	221.492	165.933	194.800	137.571	3.655	-0.214	-0.129	0.065	NaN	NaN	NaN	NaN	NaN	NaN	NaN	NaN	NaN	NaN	NaN	NaN	NaN	89.000	61.000	273.088	213.337	698.233	182.561	147.071	167.909	117.204	5.962
62.000	NaN	NaN	NaN	NaN	NaN	NaN	NaN	NaN	NaN	NaN	NaN	NaN	NaN	63.000	62.000	298.897	242.990	717.275	215.913	166.286	183.824	133.925	3.785	0.130	0.065	-0.065	NaN	NaN	NaN	NaN	NaN	NaN	NaN	NaN	NaN	NaN	NaN	NaN	NaN	90.000	62.000	265.963	217.770	692.947	182.635	148.333	161.875	118.283	6.092
63.000	NaN	NaN	NaN	NaN	NaN	NaN	NaN	NaN	NaN	NaN	NaN	NaN	NaN	64.000	63.000	300.000	246.458	715.842	220.775	166.259	187.900	134.452	3.980	0.195	0.065	-0.194	NaN	NaN	NaN	NaN	NaN	NaN	NaN	NaN	NaN	NaN	NaN	NaN	NaN	91.000	63.000	290.892	209.140	690.458	178.673	146.103	159.053	119.354	6.303
64.000	NaN	NaN	NaN	NaN	NaN	NaN	NaN	NaN	NaN	NaN	NaN	NaN	NaN	65.000	64.000	317.839	254.839	713.716	222.273	154.862	176.533	135.167	4.191	0.211	-0.058	-0.129	NaN	NaN	NaN	NaN	NaN	NaN	NaN	NaN	NaN	NaN	NaN	NaN	NaN	92.000	64.000	268.885	204.141	693.394	181.357	153.964	164.048	123.747	5.924
65.000	NaN	NaN	NaN	NaN	NaN	NaN	NaN	NaN	NaN	NaN	NaN	NaN	NaN	66.000	65.000	328.423	247.494	716.579	224.917	157.370	165.842	133.082	4.137	-0.054	0.059	0.065	NaN	NaN	NaN	NaN	NaN	NaN	NaN	NaN	NaN	NaN	NaN	NaN	NaN	93.000	65.000	241.793	194.125	691.067	180.953	156.207	177.818	125.245	5.798
66.000	NaN	NaN	NaN	NaN	NaN	NaN	NaN	NaN	NaN	NaN	NaN	NaN	NaN	67.000	66.000	308.862	242.980	715.072	219.687	160.161	178.389	135.537	3.923	-0.214	-0.065	0.129	NaN	NaN	NaN	NaN	NaN	NaN	NaN	NaN	NaN	NaN	NaN	NaN	NaN	94.000	66.000	246.121	187.550	676.815	180.080	143.741	157.167	119.738	5.890
67.000	NaN	NaN	NaN	NaN	NaN	NaN	NaN	NaN	NaN	NaN	NaN	NaN	NaN	68.000	67.000	319.966	239.918	710.260	216.662	154.767	171.615	133.413	3.858	-0.065	0.000	0.065	NaN	NaN	NaN	NaN	NaN	NaN	NaN	NaN	NaN	NaN	NaN	NaN	NaN	95.000	67.000	237.655	202.176	681.096	185.467	155.700	171.938	123.453	5.760
68.000	69.000	68.000	274.519	190.804	709.030	187.918	189.000	209.250	148.486	7.435	7.435	-0.027	0.087	69.000	68.000	316.207	246.112	709.030	222.361	164.036	178.824	133.552	3.793	-0.065	-0.065	0.000	NaN	NaN	NaN	NaN	NaN	NaN	NaN	NaN	NaN	NaN	NaN	NaN	NaN	96.000	68.000	251.774	206.602	693.030	184.344	148.071	159.857	121.320	6.047
69.000	70.000	69.000	266.367	193.981	709.576	193.462	202.972	230.875	151.438	7.297	-0.138	-0.201	-0.028	70.000	69.000	329.379	248.979	709.576	226.262	162.633	197.222	135.034	3.785	-0.008	-0.065	-0.065	NaN	NaN	NaN	NaN	NaN	NaN	NaN	NaN	NaN	NaN	NaN	NaN	NaN	97.000	69.000	236.967	200.829	696.795	185.315	150.129	172.929	119.100	6.081
70.000	71.000	70.000	259.903	194.696	710.117	192.857	200.485	233.381	147.517	7.140	-0.157	-0.175	-0.058	71.000	70.000	327.444	265.340	710.117	229.140	162.167	183.000	139.796	3.934	0.149	-0.065	-0.190	NaN	NaN	NaN	NaN	NaN	NaN	NaN	NaN	NaN	NaN	NaN	NaN	NaN	98.000	70.000	242.207	182.267	697.232	177.030	147.107	166.000	119.582	6.008
71.000	72.000	71.000	270.185	185.768	707.456	191.758	191.853	220.789	151.414	6.762	-0.379	-0.172	0.113	72.000	71.000	288.333	249.528	707.456	217.045	157.833	184.889	137.986	3.720	-0.214	-0.065	0.130	NaN	NaN	NaN	NaN	NaN	NaN	NaN	NaN	NaN	NaN	NaN	NaN	NaN	99.000	71.000	272.000	197.600	695.783	180.763	152.267	166.933	119.537	6.257
72.000	73.000	72.000	247.704	182.268	706.278	190.612	189.531	210.182	147.301	6.421	-0.341	-0.172	0.145	73.000	72.000	338.074	253.842	706.278	224.420	161.419	179.867	135.007	3.823	0.103	-0.004	-0.130	NaN	NaN	NaN	NaN	NaN	NaN	NaN	NaN	NaN	NaN	NaN	NaN	NaN	100.000	72.000	239.321	181.808	693.760	177.703	146.786	165.438	119.745	6.138
73.000	74.000	73.000	258.552	184.961	705.642	199.888	197.867	230.923	154.566	6.224	-0.196	-0.233	-0.000	74.000	73.000	289.310	234.020	705.642	223.586	170.258	180.640	137.180	3.571	-0.252	0.000	0.260	NaN	NaN	NaN	NaN	NaN	NaN	NaN	NaN	NaN	NaN	NaN	NaN	NaN	101.000	73.000	246.438	186.667	693.987	182.073	149.276	162.200	121.456	6.222
74.000	75.000	74.000	274.516	185.369	698.003	207.421	195.903	225.917	169.604	6.002	-0.222	-0.184	0.062	75.000	74.000	314.296	247.194	698.003	228.052	168.300	197.800	139.324	3.804	0.233	-0.065	-0.257	NaN	NaN	NaN	NaN	NaN	NaN	NaN	NaN	NaN	NaN	NaN	NaN	NaN	102.000	74.000	227.000	177.145	692.906	176.984	149.214	159.182	119.872	6.131
75.000	76.000	75.000	277.938	193.809	698.568	208.489	202.143	212.080	162.593	5.727	-0.276	-0.225	-0.000	76.000	75.000	333.107	258.443	698.568	234.993	165.714	189.455	138.324	3.988	0.184	0.065	-0.195	NaN	NaN	NaN	NaN	NaN	NaN	NaN	NaN	NaN	NaN	NaN	NaN	NaN	103.000	75.000	241.433	188.757	691.610	177.586	148.500	161.200	120.490	6.177
76.000	77.000	76.000	279.586	204.474	694.390	202.698	184.607	203.211	156.600	5.643	-0.084	-0.185	-0.144	77.000	76.000	316.481	251.229	694.390	228.645	167.545	183.588	139.837	3.977	-0.011	-0.065	0.065	NaN	NaN	NaN	NaN	NaN	NaN	NaN	NaN	NaN	NaN	NaN	NaN	NaN	104.000	76.000	238.185	183.437	690.543	178.841	147.679	164.400	120.721	6.150
77.000	78.000	77.000	304.828	213.056	692.663	205.896	178.733	199.000	155.034	5.662	0.019	-0.226	-0.226	78.000	77.000	301.419	218.591	692.663	216.994	158.900	176.000	135.300	3.338	-0.639	0.065	0.716	NaN	NaN	NaN	NaN	NaN	NaN	NaN	NaN	NaN	NaN	NaN	NaN	NaN	105.000	77.000	250.250	179.299	695.842	176.537	150.200	164.118	120.775	6.272
78.000	79.000	78.000	306.900	210.989	688.546	215.345	188.393	205.867	150.132	5.532	-0.130	-0.206	-0.124	79.000	78.000	271.774	182.761	688.546	216.627	179.059	202.824	157.421	1.827	-1.511	-0.518	0.901	NaN	NaN	NaN	NaN	NaN	NaN	NaN	NaN	NaN	NaN	NaN	NaN	NaN	106.000	78.000	254.259	174.750	688.924	179.504	145.107	155.857	121.537	6.115
79.000	80.000	79.000	289.345	198.667	692.500	204.172	170.667	184.211	153.083	5.042	-0.490	-0.143	0.349	80.000	79.000	297.677	230.130	692.500	237.384	180.875	206.667	164.987	2.263	0.436	-0.392	-0.780	NaN	NaN	NaN	NaN	NaN	NaN	NaN	NaN	NaN	NaN	NaN	NaN	NaN	107.000	79.000	251.714	179.013	687.943	182.423	148.000	164.000	120.122	5.966
80.000	81.000	80.000	264.655	194.070	687.760	203.050	185.286	201.053	149.400	4.636	-0.406	-0.205	0.143	81.000	80.000	293.370	205.138	687.760	223.743	180.933	211.462	157.750	1.819	-0.444	-0.185	0.185	NaN	NaN	NaN	NaN	NaN	NaN	NaN	NaN	NaN	NaN	NaN	NaN	NaN	108.000	80.000	250.000	186.792	684.271	185.287	148.862	160.944	120.612	6.023
81.000	82.000	81.000	286.233	206.969	695.441	207.797	177.179	202.583	154.549	4.839	0.203	-0.143	-0.349	82.000	81.000	301.250	221.905	695.441	232.549	180.677	197.941	152.074	2.068	0.249	-0.010	-0.276	NaN	NaN	NaN	NaN	NaN	NaN	NaN	NaN	NaN	NaN	NaN	NaN	NaN	109.000	81.000	253.690	171.012	680.190	185.461	148.929	166.714	122.986	5.701
82.000	83.000	82.000	289.533	207.365	693.999	210.716	182.464	196.600	157.819	4.747	-0.092	-0.161	-0.081	83.000	82.000	281.844	214.679	693.999	230.926	181.700	208.769	152.743	1.911	-0.157	-0.053	0.139	NaN	NaN	NaN	NaN	NaN	NaN	NaN	NaN	NaN	NaN	NaN	NaN	NaN	110.000	82.000	250.258	158.938	677.651	195.325	156.586	174.267	124.812	4.741
83.000	84.000	83.000	276.034	196.316	694.475	208.815	192.933	210.467	164.841	4.341	-0.406	-0.205	0.205	84.000	83.000	274.441	215.595	694.475	223.893	176.071	193.500	149.308	1.957	0.046	0.064	0.000	NaN	NaN	NaN	NaN	NaN	NaN	NaN	NaN	NaN	NaN	NaN	NaN	NaN	111.000	83.000	243.909	180.590	679.393	201.109	160.786	178.875	131.082	4.576
84.000	85.000	84.000	284.800	213.032	692.331	215.978	187.833	210.692	159.889	4.590	0.249	-0.062	-0.287	85.000	84.000	288.700	229.865	692.331	229.723	176.200	195.600	150.479	2.263	0.306	-0.065	-0.382	NaN	NaN	NaN	NaN	NaN	NaN	NaN	NaN	NaN	NaN	NaN	NaN	NaN	112.000	84.000	233.233	183.762	677.021	197.613	160.250	173.750	135.917	4.430
85.000	86.000	85.000	283.793	201.914	690.978	214.108	194.400	216.188	163.034	4.184	-0.406	-0.160	0.205	86.000	85.000	299.577	237.701	690.978	242.384	179.419	204.125	147.109	2.496	0.233	0.065	-0.194	NaN	NaN	NaN	NaN	NaN	NaN	NaN	NaN	NaN	NaN	NaN	NaN	NaN	113.000	85.000	251.741	195.080	674.716	200.127	163.483	183.611	131.333	4.189
86.000	87.000	86.000	291.300	198.104	691.528	217.208	184.286	208.333	170.315	4.092	-0.092	-0.094	-0.063	87.000	86.000	331.088	250.515	691.528	247.434	187.800	206.333	153.618	2.756	0.260	-0.065	-0.265	NaN	NaN	NaN	NaN	NaN	NaN	NaN	NaN	NaN	NaN	NaN	NaN	NaN	114.000	86.000	260.200	196.289	678.624	203.304	159.379	180.846	126.160	4.216
87.000	88.000	87.000	281.484	193.635	692.242	213.479	191.774	209.333	165.434	3.611	-0.482	-0.252	0.268	88.000	87.000	331.529	241.178	692.242	242.824	175.133	195.632	149.770	2.726	-0.030	0.065	0.065	NaN	NaN	NaN	NaN	NaN	NaN	NaN	NaN	NaN	NaN	NaN	NaN	NaN	115.000	87.000	214.136	163.744	671.096	200.515	168.464	191.333	125.118	2.773
88.000	89.000	88.000	294.793	198.866	698.233	216.981	193.034	208.789	172.221	3.519	-0.092	-0.157	-0.142	89.000	88.000	312.062	238.699	698.233	240.195	175.200	191.350	151.681	2.569	-0.157	0.000	0.194	NaN	NaN	NaN	NaN	NaN	NaN	NaN	NaN	NaN	NaN	NaN	NaN	NaN	116.000	88.000	214.036	168.867	670.972	187.425	160.400	191.000	127.760	2.957
89.000	90.000	89.000	283.778	200.462	692.947	216.391	185.677	203.250	178.449	3.308	-0.211	-0.153	-0.000	90.000	89.000	320.963	249.985	692.947	243.794	177.929	195.412	151.832	2.653	0.084	0.000	-0.129	NaN	NaN	NaN	NaN	NaN	NaN	NaN	NaN	NaN	NaN	NaN	NaN	NaN	117.000	89.000	227.033	166.856	671.697	194.757	165.258	192.158	124.940	3.160
90.000	91.000	90.000	300.296	193.527	690.458	225.720	193.219	206.944	179.247	3.167	-0.141	-0.204	-0.000	91.000	90.000	297.241	243.493	690.458	227.557	177.323	193.947	150.932	2.374	-0.279	0.000	0.322	NaN	NaN	NaN	NaN	NaN	NaN	NaN	NaN	NaN	NaN	NaN	NaN	NaN	118.000	90.000	231.548	164.673	670.443	205.327	176.379	206.231	125.724	3.252
91.000	92.000	91.000	289.815	205.298	693.394	222.663	195.529	214.421	172.197	3.102	-0.065	-0.140	-0.076	92.000	91.000	282.310	236.424	693.394	228.932	176.441	192.810	149.742	2.458	0.084	0.065	-0.059	NaN	NaN	NaN	NaN	NaN	NaN	NaN	NaN	NaN	NaN	NaN	NaN	NaN	119.000	91.000	222.036	161.880	671.097	194.756	173.333	199.250	126.248	3.049
92.000	93.000	92.000	288.793	203.280	691.067	225.925	196.452	212.200	179.021	3.121	0.019	-0.140	-0.140	93.000	92.000	321.143	248.240	691.067	232.897	173.576	200.077	154.914	2.783	0.325	-0.065	-0.324	NaN	NaN	NaN	NaN	NaN	NaN	NaN	NaN	NaN	NaN	NaN	NaN	NaN	120.000	92.000	228.900	167.268	664.198	197.688	162.733	188.467	127.412	3.382
93.000	94.000	93.000	208.529	180.791	676.815	196.000	196.000	198.000	173.224	0.154	-2.967	0.058	1.541	94.000	93.000	309.593	248.957	676.815	227.752	181.094	199.812	150.973	2.672	-0.111	0.000	0.065	NaN	NaN	NaN	NaN	NaN	NaN	NaN	NaN	NaN	NaN	NaN	NaN	NaN	121.000	93.000	221.194	169.692	667.145	193.225	163.862	183.632	126.422	3.344
94.000	95.000	94.000	231.708	165.828	681.096	196.000	196.000	205.500	157.412	0.290	0.136	0.000	0.000	95.000	94.000	321.536	247.716	681.096	230.024	173.387	182.259	149.667	2.802	0.130	0.000	-0.126	NaN	NaN	NaN	NaN	NaN	NaN	NaN	NaN	NaN	NaN	NaN	NaN	NaN	NaN	NaN	NaN	NaN	NaN	NaN	NaN	NaN	NaN	NaN
95.000	96.000	95.000	279.552	205.165	693.030	229.201	219.000	236.250	189.657	2.831	2.541	0.555	-1.621	96.000	95.000	331.323	245.739	693.030	242.273	176.094	196.737	151.714	2.894	0.092	0.000	-0.130	NaN	NaN	NaN	NaN	NaN	NaN	NaN	NaN	NaN	NaN	NaN	NaN	NaN	NaN	NaN	NaN	NaN	NaN	NaN	NaN	NaN	NaN	NaN
96.000	97.000	96.000	271.552	203.821	696.795	233.580	216.333	240.227	183.863	2.766	-0.065	-0.063	-0.000	97.000	96.000	305.821	231.530	696.795	239.131	177.531	208.500	151.407	2.672	-0.222	0.065	0.318	NaN	NaN	NaN	NaN	NaN	NaN	NaN	NaN	NaN	NaN	NaN	NaN	NaN	NaN	NaN	NaN	NaN	NaN	NaN	NaN	NaN	NaN	NaN
97.000	98.000	97.000	271.533	201.825	697.232	239.734	222.576	238.318	181.053	2.766	0.000	-0.000	-0.080	98.000	97.000	288.059	227.629	697.232	232.993	182.312	202.200	156.056	2.485	-0.187	-0.065	0.121	NaN	NaN	NaN	NaN	NaN	NaN	NaN	NaN	NaN	NaN	NaN	NaN	NaN	NaN	NaN	NaN	NaN	NaN	NaN	NaN	NaN	NaN	NaN
98.000	99.000	98.000	270.345	200.305	695.783	245.542	218.432	239.048	185.507	2.601	-0.165	-0.141	0.078	99.000	98.000	293.929	235.292	695.783	227.049	167.600	189.800	153.418	2.588	0.103	0.000	-0.189	NaN	NaN	NaN	NaN	NaN	NaN	NaN	NaN	NaN	NaN	NaN	NaN	NaN	NaN	NaN	NaN	NaN	NaN	NaN	NaN	NaN	NaN	NaN
99.000	100.000	99.000	279.828	208.359	693.760	257.503	222.625	257.412	186.376	2.582	-0.019	-0.125	-0.080	100.000	99.000	307.815	242.575	693.760	238.887	187.000	210.588	153.859	2.561	-0.027	-0.065	0.065	NaN	NaN	NaN	NaN	NaN	NaN	NaN	NaN	NaN	NaN	NaN	NaN	NaN	NaN	NaN	NaN	NaN	NaN	NaN	NaN	NaN	NaN	NaN
100.000	101.000	100.000	273.207	208.031	693.987	254.652	209.212	233.800	199.083	2.406	-0.176	-0.036	-0.000	101.000	100.000	311.606	237.213	693.987	243.689	175.643	194.375	167.035	2.515	-0.046	-0.135	-0.135	NaN	NaN	NaN	NaN	NaN	NaN	NaN	NaN	NaN	NaN	NaN	NaN	NaN	NaN	NaN	NaN	NaN	NaN	NaN	NaN	NaN	NaN	NaN
101.000	102.000	101.000	278.241	212.202	692.906	255.372	223.800	250.765	193.293	2.211	-0.195	-0.217	-0.080	102.000	101.000	323.679	245.277	692.906	239.629	185.161	203.684	163.938	2.431	-0.084	-0.195	-0.061	NaN	NaN	NaN	NaN	NaN	NaN	NaN	NaN	NaN	NaN	NaN	NaN	NaN	NaN	NaN	NaN	NaN	NaN	NaN	NaN	NaN	NaN	NaN
102.000	103.000	102.000	274.724	207.215	691.610	257.203	224.842	240.188	188.021	2.092	-0.119	-0.224	-0.061	103.000	102.000	318.774	252.513	691.610	244.905	184.710	199.238	165.709	2.385	-0.046	-0.130	-0.130	NaN	NaN	NaN	NaN	NaN	NaN	NaN	NaN	NaN	NaN	NaN	NaN	NaN	NaN	NaN	NaN	NaN	NaN	NaN	NaN	NaN	NaN	NaN
103.000	104.000	103.000	269.333	204.870	690.543	252.592	209.091	261.900	179.686	1.970	-0.122	-0.065	-0.059	104.000	103.000	323.138	247.936	690.543	241.926	191.562	208.476	167.248	2.282	-0.103	-0.130	0.002	NaN	NaN	NaN	NaN	NaN	NaN	NaN	NaN	NaN	NaN	NaN	NaN	NaN	NaN	NaN	NaN	NaN	NaN	NaN	NaN	NaN	NaN	NaN
104.000	105.000	104.000	276.037	195.798	695.842	250.375	188.214	228.500	160.000	1.740	-0.230	-0.000	0.169	105.000	104.000	325.241	237.600	695.842	238.343	188.061	218.286	159.533	2.209	-0.073	0.000	0.060	NaN	NaN	NaN	NaN	NaN	NaN	NaN	NaN	NaN	NaN	NaN	NaN	NaN	NaN	NaN	NaN	NaN	NaN	NaN	NaN	NaN	NaN	NaN
105.000	106.000	105.000	267.233	194.000	688.924	234.307	174.571	191.278	160.468	1.721	-0.019	-0.021	-0.000	106.000	105.000	318.581	244.538	688.924	238.270	184.625	201.722	158.750	2.301	0.092	0.000	-0.065	NaN	NaN	NaN	NaN	NaN	NaN	NaN	NaN	NaN	NaN	NaN	NaN	NaN	NaN	NaN	NaN	NaN	NaN	NaN	NaN	NaN	NaN	NaN
106.000	107.000	106.000	261.400	191.062	687.943	217.007	172.607	185.700	149.299	1.656	-0.065	0.083	0.144	107.000	106.000	278.097	223.712	687.943	230.855	191.853	217.882	160.863	1.735	-0.566	-0.065	0.457	NaN	NaN	NaN	NaN	NaN	NaN	NaN	NaN	NaN	NaN	NaN	NaN	NaN	NaN	NaN	NaN	NaN	NaN	NaN	NaN	NaN	NaN	NaN
107.000	108.000	107.000	266.414	195.826	684.271	206.326	172.286	185.941	146.141	1.859	0.203	0.085	-0.085	108.000	107.000	349.897	244.636	684.271	242.919	183.344	209.714	157.933	2.228	0.493	0.065	-0.455	NaN	NaN	NaN	NaN	NaN	NaN	NaN	NaN	NaN	NaN	NaN	NaN	NaN	NaN	NaN	NaN	NaN	NaN	NaN	NaN	NaN	NaN	NaN
108.000	109.000	108.000	257.844	195.620	680.190	198.667	168.172	183.917	145.457	1.951	0.092	0.028	-0.000	109.000	108.000	288.297	213.043	680.190	232.348	190.938	209.733	161.020	1.605	-0.623	0.000	0.686	NaN	NaN	NaN	NaN	NaN	NaN	NaN	NaN	NaN	NaN	NaN	NaN	NaN	NaN	NaN	NaN	NaN	NaN	NaN	NaN	NaN	NaN	NaN
109.000	110.000	109.000	258.517	186.324	677.651	201.205	167.214	176.000	145.438	1.886	-0.065	0.119	0.145	110.000	109.000	283.861	227.873	677.651	232.445	181.800	203.176	156.660	1.781	0.176	0.064	-0.129	NaN	NaN	NaN	NaN	NaN	NaN	NaN	NaN	NaN	NaN	NaN	NaN	NaN	NaN	NaN	NaN	NaN	NaN	NaN	NaN	NaN	NaN	NaN
110.000	111.000	110.000	240.296	187.253	679.393	192.966	162.931	176.143	148.918	1.886	0.000	0.145	0.059	111.000	110.000	306.767	232.412	679.393	243.629	201.324	235.133	159.687	1.743	-0.038	-0.065	-0.059	NaN	NaN	NaN	NaN	NaN	NaN	NaN	NaN	NaN	NaN	NaN	NaN	NaN	NaN	NaN	NaN	NaN	NaN	NaN	NaN	NaN	NaN	NaN
111.000	112.000	111.000	266.759	195.967	677.021	207.894	157.655	179.600	147.680	2.284	0.398	-0.000	-0.291	112.000	111.000	304.394	233.040	677.021	246.348	195.061	242.111	160.140	1.938	0.195	0.000	-0.130	NaN	NaN	NaN	NaN	NaN	NaN	NaN	NaN	NaN	NaN	NaN	NaN	NaN	NaN	NaN	NaN	NaN	NaN	NaN	NaN	NaN	NaN	NaN
112.000	113.000	112.000	271.700	194.774	674.716	209.147	156.880	168.688	146.134	2.292	0.008	0.059	-0.000	113.000	112.000	339.556	250.806	674.716	268.350	198.485	235.235	161.048	2.060	0.122	0.000	-0.130	NaN	NaN	NaN	NaN	NaN	NaN	NaN	NaN	NaN	NaN	NaN	NaN	NaN	NaN	NaN	NaN	NaN	NaN	NaN	NaN	NaN	NaN	NaN
113.000	114.000	113.000	278.567	201.852	678.624	214.068	164.929	179.467	145.664	2.467	0.176	0.029	-0.087	114.000	113.000	313.517	254.477	678.624	267.924	199.212	234.364	165.860	2.068	0.008	0.000	-0.063	NaN	NaN	NaN	NaN	NaN	NaN	NaN	NaN	NaN	NaN	NaN	NaN	NaN	NaN	NaN	NaN	NaN	NaN	NaN	NaN	NaN	NaN	NaN
114.000	115.000	114.000	250.361	194.408	671.096	203.867	158.321	171.238	147.619	2.357	-0.111	-0.000	0.145	115.000	114.000	370.385	255.924	671.096	269.728	197.375	227.267	162.736	2.190	0.122	0.000	-0.130	NaN	NaN	NaN	NaN	NaN	NaN	NaN	NaN	NaN	NaN	NaN	NaN	NaN	NaN	NaN	NaN	NaN	NaN	NaN	NaN	NaN	NaN	NaN
115.000	116.000	115.000	238.969	182.118	670.972	197.019	154.964	171.583	141.259	2.200	-0.157	0.087	0.233	116.000	115.000	290.742	230.018	670.972	240.558	189.733	230.889	161.637	1.640	-0.550	0.065	0.649	NaN	NaN	NaN	NaN	NaN	NaN	NaN	NaN	NaN	NaN	NaN	NaN	NaN	NaN	NaN	NaN	NaN	NaN	NaN	NaN	NaN	NaN	NaN
116.000	117.000	116.000	247.600	187.764	671.697	198.207	153.258	166.000	142.084	2.357	0.157	0.059	-0.145	117.000	116.000	302.862	230.021	671.697	251.869	202.086	233.733	162.258	1.678	0.038	-0.059	-0.129	NaN	NaN	NaN	NaN	NaN	NaN	NaN	NaN	NaN	NaN	NaN	NaN	NaN	NaN	NaN	NaN	NaN	NaN	NaN	NaN	NaN	NaN	NaN
117.000	118.000	117.000	229.567	177.541	670.443	191.566	161.852	172.294	141.521	2.089	-0.268	0.059	0.291	118.000	117.000	333.000	250.765	670.443	256.169	196.265	219.850	164.667	1.911	0.233	-0.005	-0.200	NaN	NaN	NaN	NaN	NaN	NaN	NaN	NaN	NaN	NaN	NaN	NaN	NaN	NaN	NaN	NaN	NaN	NaN	NaN	NaN	NaN	NaN	NaN
118.000	119.000	118.000	241.273	181.340	671.097	192.119	152.893	164.158	141.048	2.357	0.268	-0.058	-0.233	119.000	118.000	290.897	222.925	671.097	232.753	186.781	206.222	158.905	1.567	-0.344	0.065	0.328	NaN	NaN	NaN	NaN	NaN	NaN	NaN	NaN	NaN	NaN	NaN	NaN	NaN	NaN	NaN	NaN	NaN	NaN	NaN	NaN	NaN	NaN	NaN
119.000	120.000	119.000	226.917	174.592	664.198	189.977	160.667	168.722	136.449	2.292	-0.065	0.030	0.088	120.000	119.000	281.828	230.867	664.198	228.417	190.121	214.706	160.000	1.632	0.065	-0.059	-0.129	NaN	NaN	NaN	NaN	NaN	NaN	NaN	NaN	NaN	NaN	NaN	NaN	NaN	NaN	NaN	NaN	NaN	NaN	NaN	NaN	NaN	NaN	NaN
120.000	121.000	120.000	230.833	181.374	667.145	187.800	149.654	157.762	136.483	2.383	0.092	0.058	-0.088	121.000	120.000	289.655	233.202	667.145	230.422	190.156	212.043	160.776	1.800	0.168	-0.068	-0.195	NaN	NaN	NaN	NaN	NaN	NaN	NaN	NaN	NaN	NaN	NaN	NaN	NaN	NaN	NaN	NaN	NaN	NaN	NaN	NaN	NaN	NaN	NaN
[truncated: 55 more columns]
