# Supplementary material for: Filopodyan: An open-source pipeline for the analysis of filopodia
Source: J Cell Biol. 2017 Oct 2;216(10):3405–22. doi: 10.1083/jcb.201705113 (PMC5626553; doi:10.1083/jcb.201705113)
Supplement: Data tables (ZIP file) [file JCB_201705113_DataS1.zip › Data Tables/Fig3-4_Control-dataset/CTRL_RENYI2-6_ED4_v20170201/s13_NeonCYTO_GC6x_tif Coordinates.txt]

	dT	T (0)	Base X (0)	Base Y (0)	Tip X (0)	Tip Y (0)	||[body,base]|| (0)	||[base,tip]|| (0)	||[base,tip]|| : [body,base] (0)	[base,tip] ? [body,base] (0)	?||[base,tip]|| : [body,base] (0)	||[tip(t-1),tip(t)]|| : [base,tip] (0)	||[base(t-1),base(t)]|| : [base,tip] (0)	T (1)	Base X (1)	Base Y (1)	Tip X (1)	Tip Y (1)	||[body,base]|| (1)	||[base,tip]|| (1)	||[base,tip]|| : [body,base] (1)	[base,tip] ? [body,base] (1)	?||[base,tip]|| : [body,base] (1)	||[tip(t-1),tip(t)]|| : [base,tip] (1)	||[base(t-1),base(t)]|| : [base,tip] (1)	T (2)	Base X (2)	Base Y (2)	Tip X (2)	Tip Y (2)	||[body,base]|| (2)	||[base,tip]|| (2)	||[base,tip]|| : [body,base] (2)	[base,tip] ? [body,base] (2)	?||[base,tip]|| : [body,base] (2)	||[tip(t-1),tip(t)]|| : [base,tip] (2)	||[base(t-1),base(t)]|| : [base,tip] (2)	T (3)	Base X (3)	Base Y (3)	Tip X (3)	Tip Y (3)	||[body,base]|| (3)	||[base,tip]|| (3)	||[base,tip]|| : [body,base] (3)	[base,tip] ? [body,base] (3)	?||[base,tip]|| : [body,base] (3)	||[tip(t-1),tip(t)]|| : [base,tip] (3)	||[base(t-1),base(t)]|| : [base,tip] (3)
1	0.000	1.000	9.035	15.535	9.230	13.260	4.706	2.283	1.812	8.526	NaN	NaN	NaN	1.000	14.300	15.925	16.770	11.375	4.498	5.177	5.115	23.009	NaN	NaN	NaN	1.000	19.630	16.185	26.845	14.885	8.715	7.331	7.167	62.462	NaN	NaN	NaN	1.000	23.010	18.980	27.300	19.175	11.452	4.294	4.277	48.976	NaN	NaN	NaN
2	1.000	2.000	8.970	15.535	9.230	13.325	4.472	2.225	1.723	7.706	-0.088	-0.065	-0.008	2.000	14.300	15.860	16.705	11.440	4.519	5.032	4.926	22.262	-0.189	-0.088	0.057	2.000	19.565	16.185	26.845	14.820	8.764	7.407	7.289	63.882	0.122	0.012	-0.064	2.000	22.620	19.045	27.430	19.175	11.248	4.812	4.806	54.055	0.529	0.130	-0.388
3	2.000	3.000	8.905	15.535	9.230	13.390	4.838	2.169	1.678	8.120	-0.045	-0.064	-0.010	3.000	14.560	15.730	16.640	11.440	5.086	4.768	4.647	23.635	-0.279	-0.028	0.230	3.000	19.500	16.120	26.780	14.885	8.877	7.384	7.161	63.565	-0.128	-0.075	-0.053	3.000	22.620	19.045	27.430	19.110	11.264	4.810	4.798	54.046	-0.007	-8.783E-4	NaN
4	3.000	4.000	8.905	15.470	9.230	13.455	4.922	2.041	1.496	7.364	-0.182	-0.064	0.064	4.000	14.495	15.795	16.705	11.440	4.732	4.884	4.805	22.739	0.158	0.029	-0.087	4.000	19.500	16.120	26.650	14.950	8.586	7.245	7.019	60.265	-0.142	-0.139	NaN	4.000	23.140	18.980	27.690	19.045	11.520	4.550	4.541	52.310	-0.257	0.259	0.519
5	4.000	5.000	8.905	15.535	9.230	13.455	4.886	2.105	1.566	7.651	0.070	NaN	-0.064	5.000	14.495	15.730	16.705	11.375	4.875	4.884	4.810	23.449	0.005	0.058	0.058	5.000	19.240	16.120	26.650	14.950	8.435	7.502	7.225	60.941	0.206	NaN	-0.257	5.000	23.075	18.980	27.820	19.045	11.523	4.745	4.734	54.549	0.193	0.130	-0.065
6	5.000	6.000	8.905	15.470	9.230	13.390	4.995	2.105	1.586	7.922	0.020	0.064	0.064	6.000	14.430	15.730	16.705	11.440	4.889	4.856	4.810	23.516	2.037E-4	-0.057	-0.030	6.000	19.045	16.120	26.650	14.950	8.286	7.694	7.366	61.030	0.141	NaN	-0.193	6.000	23.010	18.980	28.015	19.045	11.462	5.005	4.991	57.211	0.257	0.195	-0.065
7	6.000	7.000	8.840	15.470	9.230	13.455	4.886	2.052	1.476	7.212	-0.110	-0.064	-0.012	7.000	14.430	15.730	16.705	11.375	4.823	4.913	4.842	23.356	0.032	0.058	NaN	7.000	18.785	16.185	26.520	14.950	8.026	7.833	7.536	60.485	0.170	-0.128	-0.267	7.000	22.945	18.980	28.210	19.045	11.455	5.265	5.255	60.194	0.264	0.195	-0.065
8	7.000	8.000	8.840	15.405	9.230	13.455	4.868	1.989	1.396	6.794	-0.080	NaN	0.064	8.000	14.365	15.860	16.705	11.310	4.538	5.116	5.026	22.807	0.183	0.058	-0.145	8.000	18.590	16.250	26.520	14.950	7.709	8.036	7.759	59.809	0.223	NaN	-0.203	8.000	23.075	18.915	28.405	18.980	11.517	5.330	5.322	61.288	0.067	0.194	0.129
9	8.000	9.000	8.840	15.405	9.230	13.455	4.868	1.989	1.396	6.794	NaN	NaN	NaN	9.000	14.430	15.730	16.705	11.310	4.680	4.971	4.889	22.883	-0.137	NaN	0.145	9.000	18.395	16.315	26.455	14.950	7.504	8.175	7.898	59.268	0.139	-0.064	-0.203	9.000	23.010	18.980	28.535	18.915	11.449	5.525	5.523	63.236	0.202	0.131	-0.066
10	9.000	10.000	8.775	15.470	9.230	13.455	4.851	2.066	1.385	6.718	-0.011	NaN	-0.078	10.000	14.365	15.730	16.770	11.310	4.641	5.032	4.977	23.098	0.088	0.031	-0.031	10.000	18.200	16.315	26.455	14.950	7.327	8.367	8.050	58.989	0.153	NaN	-0.192	10.000	23.010	18.980	28.600	18.850	11.449	5.592	5.591	64.009	0.068	0.066	NaN
11	10.000	11.000	8.775	15.405	9.230	13.455	4.798	2.002	1.320	6.333	-0.065	NaN	0.063	11.000	14.300	15.730	16.770	11.310	4.498	5.063	5.012	22.545	0.035	NaN	-0.032	11.000	17.940	16.315	26.585	14.950	7.037	8.752	8.406	59.150	0.355	0.128	-0.257	11.000	23.010	18.980	28.730	18.785	11.445	5.723	5.723	65.500	0.132	0.132	NaN
12	11.000	12.000	8.905	15.405	9.230	13.455	4.617	1.977	1.405	6.485	0.085	NaN	0.021	12.000	14.365	15.795	16.770	11.245	4.386	5.147	5.039	22.101	0.027	0.057	-0.027	12.000	17.745	16.380	26.715	14.885	6.778	9.094	8.788	59.568	0.383	0.139	-0.203	12.000	23.010	18.980	28.860	18.720	11.442	5.856	5.854	66.975	0.130	0.133	NaN
13	12.000	13.000	8.840	15.470	9.230	13.455	4.602	2.052	1.391	6.401	-0.014	NaN	-0.076	13.000	14.235	16.055	16.770	11.245	4.103	5.437	5.304	21.763	0.265	NaN	-0.291	13.000	17.485	16.380	26.715	14.885	6.542	9.350	8.984	58.774	0.196	NaN	-0.257	13.000	22.945	18.980	28.990	18.720	11.377	6.051	6.049	68.813	0.195	0.130	-0.065
14	13.000	14.000	8.840	15.340	9.230	13.390	4.707	1.989	1.362	6.414	-0.028	0.064	0.127	14.000	14.300	16.120	16.835	11.115	4.097	5.610	5.421	22.211	0.117	0.145	-0.029	14.000	17.680	16.315	26.845	14.820	6.746	9.286	8.934	60.274	-0.050	0.139	0.203	14.000	23.010	18.980	29.055	18.655	11.442	6.054	6.050	69.218	0.001	0.068	0.065
15	14.000	15.000	8.905	15.405	9.230	13.520	4.564	1.913	1.340	6.118	-0.022	-0.128	-0.053	15.000	14.365	16.250	16.770	11.180	3.999	5.611	5.307	21.222	-0.114	-0.087	-0.090	15.000	17.615	16.250	26.910	14.820	6.687	9.404	9.014	60.278	0.079	0.064	-0.054	15.000	22.945	18.980	29.250	18.525	11.376	6.321	6.310	71.779	0.260	0.204	-0.065
16	15.000	16.000	8.970	15.340	9.230	13.520	4.617	1.838	1.336	6.169	-0.004	NaN	0.074	16.000	14.495	16.120	16.835	11.115	4.138	5.525	5.234	21.657	-0.073	0.086	0.173	16.000	17.745	16.315	26.845	14.885	6.719	9.212	8.870	59.598	-0.144	-0.074	0.118	16.000	23.075	18.980	29.445	18.460	11.441	6.391	6.375	72.940	0.066	0.200	0.130
17	16.000	17.000	8.840	15.405	9.230	13.455	4.693	1.989	1.334	6.261	-0.002	0.064	-0.089	17.000	14.820	16.055	16.770	11.245	4.459	5.190	4.759	21.218	-0.475	-0.145	0.182	17.000	17.745	16.315	26.780	14.885	6.746	9.147	8.789	59.294	-0.081	-0.064	NaN	17.000	23.075	18.980	29.510	18.460	11.442	6.456	6.443	73.718	0.067	0.065	NaN
18	17.000	18.000	8.905	15.405	9.230	13.520	4.670	1.913	1.362	6.363	0.028	-0.064	0.011	18.000	14.820	16.055	16.705	11.310	4.550	5.106	4.667	21.239	-0.091	-0.084	NaN	18.000	17.550	16.445	26.845	14.820	6.601	9.436	9.109	60.126	0.320	0.075	-0.214	18.000	23.075	18.980	29.705	18.330	11.508	6.662	6.643	76.447	0.200	0.207	NaN
19	18.000	19.000	8.775	15.470	9.230	13.455	4.784	2.066	1.343	6.426	-0.019	0.063	-0.092	19.000	14.690	16.055	16.640	11.310	4.460	5.130	4.793	21.379	0.125	-0.025	-0.049	19.000	17.810	16.445	26.910	14.820	6.805	9.244	8.940	60.840	-0.168	0.064	0.256	19.000	23.075	18.980	29.835	18.265	11.445	6.798	6.778	77.567	0.135	0.136	NaN
20	19.000	20.000	8.775	15.405	9.230	13.455	4.942	2.002	1.327	6.557	-0.016	NaN	0.063	20.000	14.495	16.055	16.705	11.375	4.428	5.176	5.000	22.139	0.207	-0.031	-0.083	20.000	19.110	16.055	26.845	14.820	8.204	7.833	7.557	61.993	-1.383	-0.064	1.345	20.000	23.140	18.980	29.965	18.200	11.514	6.869	6.850	78.877	0.073	0.137	0.065
21	20.000	21.000	8.775	15.405	9.230	13.455	4.851	2.002	1.332	6.460	0.005	NaN	NaN	21.000	14.430	15.990	16.705	11.375	4.428	5.145	4.993	22.105	-0.008	NaN	0.030	21.000	18.590	16.250	26.910	14.820	7.682	8.442	8.184	62.868	0.627	0.064	-0.546	21.000	23.075	18.980	30.030	18.070	11.512	7.014	6.982	80.372	0.131	0.081	-0.064
22	21.000	22.000	8.840	15.470	9.165	13.520	4.814	1.977	1.422	6.845	0.090	-0.075	-0.053	22.000	14.300	15.860	16.770	11.310	4.498	5.177	5.115	23.009	0.123	0.088	0.052	22.000	18.525	16.250	26.845	14.820	7.650	8.442	8.160	62.420	-0.024	-0.064	-0.064	22.000	23.010	18.980	30.095	18.005	11.449	7.152	7.118	81.496	0.136	0.073	-0.064
23	22.000	23.000	8.840	15.470	9.230	13.455	4.868	2.052	1.450	7.056	0.028	0.076	NaN	23.000	14.300	15.795	16.640	11.440	4.602	4.944	4.894	22.523	-0.221	-0.176	0.057	23.000	18.070	16.380	26.780	14.885	7.210	8.837	8.499	61.279	0.339	-0.075	-0.470	23.000	23.010	18.980	30.160	17.875	11.452	7.235	7.193	82.371	0.075	0.084	NaN
24	23.000	24.000	8.840	15.405	9.230	13.520	4.868	1.925	1.342	6.532	-0.108	-0.064	0.064	24.000	14.235	15.860	16.640	11.440	4.459	5.032	4.981	22.211	0.087	NaN	-0.088	24.000	17.745	16.575	26.780	14.885	6.805	9.192	8.909	60.625	0.409	NaN	-0.355	24.000	23.075	18.980	30.225	17.810	11.514	7.245	7.191	82.793	-0.002	0.075	0.064
25	24.000	25.000	8.775	15.405	9.230	13.520	4.942	1.939	1.274	6.295	-0.068	NaN	-0.015	25.000	14.235	15.860	16.640	11.440	4.420	5.032	4.989	22.055	0.008	NaN	NaN	25.000	17.550	16.705	26.780	14.885	6.515	9.408	9.143	59.564	0.235	NaN	-0.216	25.000	23.140	18.915	30.225	17.810	11.517	7.171	7.128	82.088	-0.063	NaN	0.074
26	25.000	26.000	8.710	15.470	9.230	13.455	4.875	2.081	1.300	6.338	0.026	0.063	-0.079	26.000	14.300	15.860	16.640	11.440	4.407	5.001	4.935	21.750	-0.054	NaN	0.030	26.000	17.615	16.575	26.715	14.885	6.601	9.256	8.960	59.142	-0.184	-0.064	0.088	26.000	23.140	18.980	30.290	17.810	11.512	7.245	7.186	82.717	0.058	0.064	-0.010
27	26.000	27.000	8.775	15.600	9.230	13.455	4.732	2.193	1.434	6.785	0.134	NaN	-0.114	27.000	14.300	15.795	16.640	11.440	4.459	4.944	4.890	21.805	-0.045	NaN	0.057	27.000	17.420	16.640	26.585	14.885	6.397	9.332	9.037	57.811	0.078	-0.128	-0.204	27.000	23.205	18.915	30.290	17.745	11.579	7.181	7.126	82.506	-0.060	0.011	0.075
28	27.000	28.000	8.645	15.600	9.230	13.455	4.772	2.223	1.336	6.376	-0.098	NaN	-0.034	28.000	14.170	16.055	16.640	11.440	4.213	5.234	5.156	21.721	0.266	NaN	-0.291	28.000	17.420	16.510	26.520	14.885	6.512	9.244	8.889	57.883	-0.148	-0.064	0.023	28.000	23.075	18.915	30.355	17.745	11.514	7.373	7.321	84.289	0.195	0.064	-0.128
29	28.000	29.000	8.645	15.600	9.230	13.455	4.711	2.223	1.286	6.059	-0.050	NaN	NaN	29.000	14.170	15.990	16.705	11.375	4.122	5.265	5.198	21.425	0.042	0.088	0.057	29.000	17.420	16.445	26.520	14.885	6.425	9.233	8.872	57.004	-0.017	NaN	0.011	29.000	23.205	18.915	30.355	17.745	11.575	7.245	7.180	83.106	-0.141	NaN	0.128
30	29.000	30.000	8.645	15.665	9.230	13.455	4.661	2.286	1.320	6.152	0.034	NaN	-0.063	30.000	14.170	16.120	16.640	11.375	4.020	5.349	5.240	21.066	0.042	-0.030	-0.115	30.000	17.420	16.315	26.520	14.885	6.482	9.212	8.766	56.826	-0.106	NaN	0.020	30.000	23.140	18.915	30.355	17.745	11.510	7.309	7.245	83.389	0.065	NaN	-0.064
31	30.000	31.000	8.710	15.535	9.230	13.455	4.927	2.144	1.365	6.726	0.045	NaN	0.142	31.000	14.105	16.120	16.705	11.310	4.186	5.468	5.418	22.680	0.177	0.088	-0.031	31.000	17.290	16.380	26.520	14.950	6.459	9.340	8.772	56.657	0.006	-0.010	-0.138	31.000	23.140	18.915	30.290	17.745	11.520	7.245	7.200	82.945	-0.045	-0.064	NaN
32	31.000	32.000	8.645	15.600	9.230	13.455	4.966	2.223	1.360	6.756	-0.005	NaN	-0.080	32.000	13.975	16.250	16.705	11.375	4.058	5.587	5.557	22.549	0.139	-0.057	-0.177	32.000	17.290	16.445	26.520	14.950	6.459	9.350	8.804	56.860	0.031	NaN	-0.010	32.000	23.140	18.915	30.355	17.810	11.523	7.299	7.266	83.727	0.066	0.054	NaN
33	32.000	33.000	8.710	15.600	9.230	13.455	4.836	2.207	1.422	6.878	0.062	NaN	0.015	33.000	13.845	16.315	16.705	11.375	3.914	5.708	5.682	22.240	0.125	NaN	-0.121	33.000	17.030	16.445	26.520	14.885	6.257	9.617	9.043	56.581	0.240	0.011	-0.257	33.000	23.075	18.980	30.355	17.745	11.517	7.384	7.328	84.399	0.062	0.011	-0.075
34	33.000	34.000	8.645	15.600	9.230	13.390	4.823	2.286	1.402	6.764	-0.020	0.063	-0.017	34.000	13.910	16.185	16.705	11.375	4.005	5.563	5.537	22.173	-0.146	NaN	0.145	34.000	16.900	16.445	26.585	14.885	6.111	9.810	9.210	56.285	0.166	0.064	-0.128	34.000	23.010	18.980	30.420	17.680	11.449	7.523	7.456	85.362	0.127	0.075	-0.064
35	34.000	35.000	8.710	15.600	9.230	13.455	4.680	2.207	1.380	6.460	-0.022	-0.063	0.015	35.000	13.975	16.185	16.705	11.310	3.939	5.587	5.528	21.776	-0.009	0.057	0.032	35.000	16.770	16.510	26.585	14.950	5.904	9.938	9.384	55.398	0.174	-0.010	-0.139	35.000	23.075	18.980	30.420	17.680	11.510	7.459	7.379	84.927	-0.077	NaN	0.064
36	35.000	36.000	8.710	15.600	9.230	13.390	4.732	2.270	1.446	6.845	0.066	0.063	NaN	36.000	13.975	16.185	16.705	11.310	3.991	5.587	5.536	22.093	0.008	NaN	NaN	36.000	16.510	16.575	26.650	14.885	5.676	10.280	9.658	54.815	0.274	0.075	-0.267	36.000	23.010	18.915	30.485	17.680	11.449	7.576	7.518	86.076	0.139	0.064	-0.054
37	36.000	37.000	8.710	15.535	9.230	13.390	4.914	2.207	1.386	6.811	-0.061	NaN	0.063	37.000	13.975	16.315	16.705	11.245	3.861	5.758	5.705	22.029	0.169	0.057	-0.114	37.000	16.445	16.705	26.715	14.820	5.474	10.442	9.842	53.877	0.184	0.076	-0.087	37.000	23.205	18.980	30.485	17.680	11.514	7.395	7.326	84.348	-0.192	NaN	0.181
38	37.000	38.000	8.775	15.470	9.230	13.455	5.032	2.066	1.375	6.921	-0.011	-0.063	0.078	38.000	13.975	16.250	16.705	11.180	4.021	5.758	5.725	23.018	0.020	0.057	0.057	38.000	16.315	16.705	26.715	14.885	5.429	10.558	9.799	53.201	-0.043	-0.011	-0.128	38.000	23.270	19.045	30.550	17.615	11.582	7.419	7.337	84.973	0.011	0.076	0.051
39	38.000	39.000	8.775	15.470	9.230	13.455	5.070	2.066	1.359	6.891	-0.016	NaN	NaN	39.000	13.975	16.250	16.770	11.115	3.984	5.846	5.823	23.199	0.098	0.088	NaN	39.000	16.315	16.770	26.715	14.885	5.340	10.569	9.848	52.589	0.049	NaN	-0.012	39.000	23.205	19.045	30.615	17.550	11.452	7.559	7.470	85.548	0.133	0.077	-0.064
40	39.000	40.000	8.775	15.470	9.230	13.455	5.214	2.066	1.366	7.123	0.007	NaN	NaN	40.000	14.040	16.380	16.770	11.050	3.984	5.988	5.949	23.702	0.126	0.058	-0.086	40.000	16.185	16.900	26.780	14.820	5.175	10.797	10.040	51.955	0.192	0.076	-0.153	40.000	23.270	19.045	30.615	17.485	11.458	7.509	7.422	85.041	-0.049	0.014	0.064
41	40.000	41.000	8.840	15.470	9.230	13.455	5.192	2.052	1.445	7.504	0.079	NaN	0.012	41.000	14.430	16.315	16.770	11.180	4.355	5.643	5.493	23.926	-0.456	-0.118	0.221	41.000	17.420	16.575	26.910	14.820	6.490	9.651	9.130	59.256	-0.910	0.128	1.274	41.000	23.270	19.045	30.680	17.420	11.527	7.586	7.497	86.414	0.075	0.077	NaN
42	41.000	42.000	8.840	15.470	9.230	13.390	5.210	2.116	1.525	7.943	0.079	0.064	NaN	42.000	14.430	16.315	16.770	11.180	4.447	5.643	5.490	24.412	-0.003	NaN	NaN	42.000	17.290	16.640	26.910	14.755	6.434	9.803	9.292	59.780	0.162	0.012	-0.140	42.000	23.335	19.045	30.680	17.485	11.661	7.509	7.433	86.676	-0.064	-0.014	0.064
43	42.000	43.000	8.840	15.470	9.230	13.455	5.300	2.052	1.465	7.766	-0.059	-0.064	NaN	43.000	14.365	16.445	16.770	11.115	4.316	5.847	5.703	24.615	0.213	0.059	-0.145	43.000	17.550	16.705	26.910	14.755	6.604	9.561	9.140	60.358	-0.152	NaN	0.241	43.000	23.335	18.980	30.615	17.550	11.606	7.419	7.370	85.531	-0.063	-0.076	0.013
44	43.000	44.000	8.840	15.470	9.230	13.455	5.300	2.052	1.465	7.766	NaN	NaN	NaN	44.000	14.365	16.445	16.770	11.115	4.316	5.847	5.703	24.615	NaN	NaN	NaN	44.000	17.680	16.705	26.975	14.755	6.718	9.497	9.108	61.191	-0.031	0.064	0.127	44.000	23.400	18.980	30.680	17.550	11.671	7.419	7.369	86.004	-3.740E-4	0.064	0.064
45	44.000	45.000	8.775	15.470	9.230	13.455	5.409	2.066	1.449	7.837	-0.016	NaN	-0.014	45.000	14.365	16.510	16.705	11.245	4.407	5.762	5.608	24.716	-0.095	-0.145	-0.059	45.000	17.745	16.705	26.975	14.755	6.894	9.434	9.031	62.260	-0.078	NaN	0.064	45.000	23.270	19.045	30.810	17.485	11.611	7.700	7.644	88.759	0.275	0.140	-0.140
46	45.000	46.000	8.775	15.535	9.230	13.455	5.464	2.129	1.513	8.268	0.064	NaN	-0.063	46.000	14.300	16.575	16.705	11.375	4.420	5.729	5.620	24.843	0.012	-0.118	-0.086	46.000	17.810	16.640	26.975	14.690	7.046	9.370	8.918	62.843	-0.112	0.014	0.077	46.000	23.335	18.980	30.810	17.485	11.694	7.623	7.587	88.721	-0.057	NaN	0.076
47	46.000	47.000	8.840	15.535	9.230	13.455	5.485	2.116	1.571	8.619	0.058	NaN	0.012	47.000	14.105	16.770	16.640	11.375	4.201	5.961	5.875	24.682	0.255	-0.028	-0.259	47.000	17.745	16.640	26.910	14.755	7.023	9.357	8.848	62.141	-0.070	-0.077	-0.064	47.000	23.270	18.980	30.745	17.485	11.636	7.623	7.591	88.332	0.004	-0.064	-0.064
48	47.000	48.000	8.840	15.600	9.230	13.455	5.451	2.180	1.642	8.949	0.070	NaN	-0.064	48.000	14.040	16.640	16.640	11.375	4.363	5.872	5.826	25.418	-0.049	NaN	0.088	48.000	17.615	16.640	26.910	14.755	7.001	9.484	8.920	62.446	0.072	NaN	-0.127	48.000	23.140	18.980	30.745	17.485	11.578	7.751	7.725	89.439	0.133	NaN	-0.128
49	48.000	49.000	8.840	15.600	9.230	13.455	5.535	2.180	1.573	8.708	-0.068	NaN	NaN	49.000	14.040	16.575	16.640	11.505	4.225	5.698	5.688	24.032	-0.138	-0.116	0.058	49.000	17.615	16.640	26.780	14.820	6.745	9.344	8.737	58.930	-0.183	-0.140	NaN	49.000	23.660	18.915	30.615	17.615	11.837	7.075	7.056	83.516	-0.669	-0.152	0.523
50	49.000	50.000	8.775	15.665	9.230	13.455	5.535	2.256	1.592	8.809	0.018	NaN	-0.077	50.000	14.105	16.445	16.575	11.635	4.459	5.407	5.397	24.066	-0.291	-0.145	0.145	50.000	17.615	16.575	26.780	14.820	6.870	9.332	8.664	59.522	-0.072	NaN	0.012	50.000	23.465	18.915	30.615	17.615	11.715	7.267	7.253	84.965	0.197	NaN	-0.192
51	50.000	51.000	8.840	15.600	9.230	13.455	5.429	2.180	1.618	8.784	0.026	NaN	0.076	51.000	14.105	16.380	16.575	11.570	4.527	5.407	5.387	24.387	-0.010	0.058	0.058	51.000	17.615	16.575	26.780	14.820	6.945	9.332	8.725	60.599	0.061	NaN	NaN	51.000	23.205	18.915	30.615	17.550	11.578	7.535	7.516	87.027	0.264	0.012	-0.256
52	51.000	52.000	8.840	15.600	9.230	13.520	5.285	2.116	1.559	8.239	-0.059	-0.064	NaN	52.000	14.105	16.445	16.640	11.505	4.399	5.552	5.511	24.243	0.124	0.088	-0.058	52.000	17.745	16.445	26.845	14.820	7.112	9.244	8.650	61.516	-0.076	0.064	0.151	52.000	23.140	18.915	30.615	17.615	11.564	7.587	7.568	87.521	0.052	-0.011	-0.064
53	52.000	53.000	8.775	15.665	9.230	13.455	5.175	2.256	1.614	8.353	0.055	0.064	-0.077	53.000	14.105	16.315	16.705	11.440	4.489	5.525	5.492	24.653	-0.020	0.088	0.115	53.000	17.680	16.510	26.845	14.820	7.046	9.320	8.789	61.930	0.139	NaN	-0.076	53.000	23.010	18.915	30.615	17.615	11.493	7.715	7.695	88.438	0.127	NaN	-0.128
54	53.000	54.000	8.840	15.535	9.230	13.455	5.306	2.116	1.583	8.399	-0.031	NaN	0.140	54.000	14.235	16.380	16.640	11.440	4.564	5.494	5.415	24.712	-0.077	-0.028	-0.002	54.000	17.550	16.510	26.845	14.820	6.967	9.447	8.845	61.626	0.056	NaN	-0.128	54.000	23.010	18.915	30.615	17.615	11.500	7.715	7.698	88.522	0.003	NaN	NaN
55	54.000	55.000	8.775	15.535	9.230	13.455	5.251	2.129	1.540	8.087	-0.043	NaN	-0.014	55.000	14.235	16.315	16.640	11.375	4.602	5.494	5.404	24.868	-0.011	0.058	0.058	55.000	17.680	16.445	26.845	14.820	7.135	9.308	8.746	62.403	-0.099	NaN	0.139	55.000	22.945	18.915	30.615	17.615	11.493	7.779	7.759	89.181	0.062	NaN	-0.064
56	55.000	56.000	8.840	15.535	9.230	13.455	5.217	2.116	1.589	8.289	0.049	NaN	0.012	56.000	14.170	16.380	16.705	11.245	4.511	5.727	5.641	25.447	0.237	0.145	-0.087	56.000	17.680	16.510	26.845	14.820	7.103	9.320	8.803	62.526	0.057	NaN	-0.012	56.000	22.880	18.915	30.550	17.615	11.429	7.779	7.760	88.683	3.032E-4	-0.064	-0.064
57	56.000	57.000	8.840	15.535	9.230	13.455	5.161	2.116	1.580	8.154	-0.009	NaN	NaN	57.000	14.365	16.185	16.770	11.180	4.732	5.553	5.441	25.747	-0.200	0.087	0.260	57.000	17.680	16.575	26.845	14.755	7.040	9.344	8.913	62.745	0.110	0.013	-0.013	57.000	22.945	18.915	30.615	17.550	11.487	7.791	7.762	89.164	0.002	0.075	0.064
58	57.000	58.000	8.840	15.535	9.230	13.520	5.140	2.052	1.500	7.711	-0.080	-0.064	NaN	58.000	14.300	16.185	16.770	11.180	4.602	5.581	5.495	25.287	0.054	NaN	-0.029	58.000	17.550	16.705	26.780	14.755	6.775	9.434	9.063	61.406	0.150	-0.064	-0.154	58.000	23.010	18.915	30.615	17.550	11.481	7.727	7.693	88.332	-0.069	NaN	0.064
59	58.000	59.000	8.840	15.470	9.230	13.455	5.016	2.052	1.521	7.630	0.021	0.064	0.064	59.000	14.365	16.250	16.705	11.180	4.569	5.584	5.393	24.640	-0.102	-0.027	-0.032	59.000	17.355	16.835	26.715	14.820	6.599	9.574	9.283	61.258	0.220	-0.077	-0.218	59.000	22.815	18.850	30.615	17.485	11.411	7.919	7.884	89.967	0.191	0.011	-0.181
60	59.000	60.000	8.840	15.340	9.230	13.455	5.106	1.925	1.404	7.170	-0.117	NaN	0.127	60.000	14.365	16.250	16.705	11.115	4.477	5.643	5.446	24.382	0.053	0.059	NaN	60.000	17.225	16.900	26.650	14.885	6.366	9.638	9.353	59.543	0.069	-0.077	-0.141	60.000	22.880	18.850	30.550	17.485	11.406	7.791	7.750	88.400	-0.134	-0.064	0.064
61	60.000	61.000	8.775	15.405	9.230	13.455	5.120	2.002	1.385	7.094	-0.019	NaN	-0.078	61.000	14.300	16.380	16.705	11.115	4.294	5.788	5.593	24.019	0.147	NaN	-0.145	61.000	17.225	16.965	26.585	14.885	6.279	9.588	9.333	58.609	-0.019	-0.063	-0.014	61.000	23.010	18.980	30.550	17.485	11.462	7.687	7.619	87.327	-0.131	NaN	0.102
62	61.000	62.000	8.775	15.340	9.230	13.390	5.030	2.002	1.391	6.997	0.005	0.063	0.063	62.000	14.235	16.250	16.770	10.985	4.294	5.843	5.676	24.374	0.083	0.145	0.089	62.000	17.095	16.965	26.585	14.885	6.165	9.715	9.482	58.457	0.149	NaN	-0.127	62.000	22.945	18.980	30.550	17.550	11.455	7.738	7.668	87.838	0.050	-0.012	-0.064
63	62.000	63.000	8.710	15.405	9.230	13.455	4.851	2.018	1.294	6.278	-0.097	-0.063	-0.080	63.000	14.235	16.315	16.835	10.985	4.097	5.930	5.707	23.381	0.031	0.028	-0.058	63.000	17.030	17.030	26.585	14.885	6.000	9.793	9.635	57.811	0.153	NaN	-0.078	63.000	22.945	18.915	30.615	17.550	11.449	7.791	7.718	88.366	0.050	0.064	0.011
64	63.000	64.000	8.840	15.340	9.230	13.390	4.831	1.989	1.411	6.819	0.117	0.064	0.089	64.000	14.105	16.380	16.835	10.855	3.962	6.163	5.961	23.618	0.254	0.117	-0.116	64.000	17.290	16.900	26.585	14.885	6.290	9.511	9.340	58.749	-0.295	NaN	0.282	64.000	22.880	18.980	30.615	17.615	11.382	7.855	7.777	88.518	0.059	-0.011	-0.075
65	64.000	65.000	8.840	15.275	9.230	13.455	4.886	1.861	1.313	6.414	-0.099	-0.064	0.064	65.000	14.040	16.445	16.900	10.790	3.871	6.337	6.147	23.791	0.186	0.087	-0.087	65.000	17.290	16.900	26.585	14.885	6.290	9.511	9.340	58.749	NaN	NaN	NaN	65.000	22.880	18.850	30.615	17.550	11.387	7.843	7.786	88.662	0.009	0.011	0.022
66	65.000	66.000	8.905	15.340	9.230	13.455	4.831	1.913	1.393	6.730	0.080	NaN	-0.053	66.000	14.170	16.510	16.900	10.790	3.865	6.338	6.069	23.457	-0.078	NaN	-0.003	66.000	17.225	16.965	26.585	14.885	6.145	9.588	9.427	57.933	0.088	NaN	-0.078	66.000	23.075	18.915	30.615	17.550	11.514	7.663	7.588	87.369	-0.198	NaN	0.180
67	66.000	67.000	8.840	15.340	9.230	13.455	4.868	1.925	1.342	6.532	-0.051	NaN	-0.013	67.000	14.235	16.640	16.835	10.920	3.815	6.283	5.909	22.545	-0.160	-0.145	-0.091	67.000	17.290	17.030	26.585	14.885	6.180	9.539	9.415	58.187	-0.012	NaN	0.049	67.000	23.010	18.915	30.615	17.550	11.449	7.727	7.653	87.622	0.065	NaN	-0.064
68	67.000	68.000	8.905	15.340	9.230	13.520	4.851	1.849	1.362	6.608	0.020	-0.064	0.011	68.000	14.300	16.445	16.835	10.920	4.093	6.079	5.767	23.605	-0.142	NaN	0.204	68.000	17.420	17.030	26.585	14.885	6.385	9.413	9.298	59.370	-0.117	NaN	0.127	68.000	22.945	18.915	30.550	17.615	11.452	7.715	7.656	87.677	0.003	-0.075	-0.064
69	68.000	69.000	8.970	15.405	9.230	13.455	4.927	1.967	1.538	7.580	0.176	0.064	-0.056	69.000	14.300	16.575	16.835	10.920	4.141	6.197	5.883	24.361	0.116	NaN	-0.119	69.000	17.355	16.965	26.715	14.820	6.428	9.603	9.407	60.472	0.109	0.141	-0.049	69.000	22.945	18.850	30.615	17.615	11.467	7.769	7.736	88.708	0.080	0.064	0.010
70	69.000	70.000	8.840	15.340	9.230	13.455	4.922	1.925	1.352	6.654	-0.186	NaN	0.037	70.000	14.300	16.575	16.835	10.920	3.954	6.197	5.841	23.094	-0.043	NaN	NaN	70.000	17.290	17.030	26.780	14.820	6.205	9.744	9.605	59.598	0.198	0.063	-0.078	70.000	23.075	18.915	30.550	17.680	11.517	7.576	7.523	86.642	-0.213	-0.075	0.118
71	70.000	71.000	8.905	15.340	9.230	13.455	4.976	1.913	1.398	6.954	0.046	NaN	0.011	71.000	14.495	16.185	16.900	10.790	4.378	5.907	5.656	24.763	-0.185	0.145	0.436	71.000	17.290	17.030	26.975	14.755	6.171	9.949	9.786	60.388	0.181	0.205	NaN	71.000	23.205	18.915	30.680	17.550	11.585	7.599	7.534	87.284	0.011	0.151	0.128
72	71.000	72.000	8.905	15.340	9.230	13.455	5.030	1.913	1.407	7.077	0.009	NaN	NaN	72.000	14.430	16.315	16.965	10.855	4.287	6.020	5.793	24.830	0.137	-0.032	-0.145	72.000	17.095	17.095	27.040	14.755	5.993	10.217	10.025	60.080	0.240	0.063	-0.205	72.000	23.205	18.915	30.680	17.550	11.588	7.599	7.540	87.373	0.005	NaN	NaN
73	72.000	73.000	8.905	15.275	9.230	13.455	5.066	1.849	1.339	6.781	-0.068	NaN	0.064	73.000	14.495	15.990	16.900	10.855	4.487	5.670	5.515	24.746	-0.277	-0.028	0.322	73.000	16.770	17.160	27.040	14.755	5.584	10.548	10.333	57.697	0.307	NaN	-0.331	73.000	23.270	18.980	30.680	17.550	11.582	7.547	7.467	86.477	-0.073	NaN	0.052
74	73.000	74.000	8.840	15.275	9.230	13.455	5.030	1.861	1.317	6.625	-0.022	NaN	-0.014	74.000	14.625	15.535	16.835	10.985	5.005	5.058	4.953	24.792	-0.562	-0.145	0.466	74.000	16.705	17.225	27.040	14.820	5.616	10.611	10.423	58.542	0.091	-0.015	-0.078	74.000	23.075	18.915	30.550	17.615	11.520	7.587	7.531	86.760	0.065	-0.139	-0.181
75	74.000	75.000	8.905	15.275	9.230	13.520	4.940	1.785	1.302	6.435	-0.015	-0.064	0.012	75.000	14.560	15.535	16.900	10.855	4.914	5.232	5.138	25.249	0.185	0.145	-0.029	75.000	16.770	17.095	26.975	14.820	5.702	10.456	10.240	58.390	-0.184	-0.063	0.092	75.000	23.010	18.915	30.550	17.615	11.452	7.651	7.591	86.934	0.060	NaN	-0.064
76	75.000	76.000	8.970	15.340	9.230	13.455	4.796	1.903	1.443	6.921	0.141	0.064	-0.056	76.000	14.430	15.665	16.965	10.855	4.680	5.437	5.357	25.071	0.219	0.030	-0.176	76.000	17.875	16.380	26.845	14.820	6.978	9.105	8.773	61.220	-1.466	-0.128	1.211	76.000	23.010	18.915	30.485	17.615	11.449	7.587	7.521	86.106	-0.070	-0.064	NaN
77	76.000	77.000	8.905	15.405	9.230	13.455	4.617	1.977	1.405	6.485	-0.038	NaN	-0.075	77.000	14.235	15.795	16.900	10.855	4.304	5.613	5.529	23.799	0.173	-0.031	-0.207	77.000	17.485	16.510	26.845	14.820	6.488	9.511	9.228	59.868	0.455	NaN	-0.407	77.000	23.010	18.915	30.550	17.615	11.443	7.651	7.568	86.596	0.047	0.064	NaN
78	77.000	78.000	8.840	15.405	9.230	13.455	4.580	1.989	1.384	6.338	-0.021	NaN	-0.013	78.000	14.040	15.990	16.900	10.855	4.111	5.878	5.786	23.791	0.257	NaN	-0.265	78.000	17.355	16.575	26.780	14.820	6.461	9.587	9.334	60.312	0.106	-0.064	-0.140	78.000	22.750	18.915	30.550	17.615	11.313	7.908	7.828	88.556	0.260	NaN	-0.256
79	78.000	79.000	8.775	15.340	9.230	13.455	4.761	1.939	1.283	6.109	-0.101	NaN	0.048	79.000	13.910	16.250	16.900	10.920	3.837	6.111	6.027	23.128	0.241	-0.057	-0.290	79.000	17.160	16.575	26.780	14.820	6.251	9.779	9.450	59.078	0.116	NaN	-0.192	79.000	22.945	18.915	30.550	17.615	11.445	7.715	7.639	87.424	-0.189	NaN	0.192
80	79.000	80.000	8.840	15.275	9.295	13.520	4.796	1.813	1.228	5.890	-0.055	-0.047	0.079	80.000	13.845	16.185	16.900	10.920	3.939	6.087	6.035	23.774	0.008	NaN	0.024	80.000	16.705	16.705	26.780	14.820	5.872	10.250	9.868	57.946	0.418	NaN	-0.471	80.000	22.750	18.980	30.550	17.615	11.315	7.919	7.836	88.662	0.197	NaN	-0.203
81	80.000	81.000	8.775	15.275	9.230	13.520	4.796	1.813	1.228	5.890	NaN	-0.016	-0.016	81.000	13.845	16.315	16.965	10.855	3.878	6.289	6.197	24.032	0.161	0.089	-0.113	81.000	16.380	16.900	26.780	14.820	5.553	10.606	10.275	57.054	0.407	NaN	-0.357	81.000	22.490	18.980	30.615	17.615	11.120	8.239	8.161	90.753	0.325	0.064	-0.256
82	81.000	82.000	8.840	15.275	9.230	13.520	4.868	1.798	1.234	6.008	0.006	NaN	0.014	82.000	13.975	16.250	17.030	10.660	3.888	6.370	6.282	24.425	0.085	0.202	0.119	82.000	16.510	16.705	26.715	14.755	5.582	10.390	9.939	55.483	-0.336	-0.052	0.164	82.000	22.945	18.915	30.615	17.420	11.382	7.814	7.717	87.829	-0.445	0.037	0.459
83	82.000	83.000	8.775	15.340	9.230	13.455	4.582	1.939	1.366	6.257	0.131	0.063	-0.078	83.000	14.235	16.055	17.095	10.465	4.413	6.279	6.014	26.541	-0.268	0.203	0.292	83.000	16.770	16.575	26.715	14.755	6.193	10.110	9.760	60.443	-0.179	NaN	0.279	83.000	22.295	19.045	30.745	17.290	11.117	8.630	8.479	94.264	0.763	0.154	-0.663
84	83.000	84.000	8.710	15.340	9.230	13.455	4.784	1.955	1.200	5.742	-0.165	NaN	-0.017	84.000	14.365	15.925	17.160	10.400	4.287	6.192	6.011	25.768	-0.003	0.087	0.175	84.000	16.835	16.575	26.585	14.885	5.872	9.895	9.490	55.728	-0.270	-0.150	0.064	84.000	22.945	18.915	30.810	17.225	11.378	8.045	7.902	89.904	-0.578	0.077	0.663
85	84.000	85.000	8.710	15.340	9.295	13.455	4.745	1.974	1.179	5.594	-0.021	0.019	NaN	85.000	14.170	16.120	17.095	10.465	4.054	6.367	6.184	25.071	0.173	-0.088	-0.263	85.000	16.835	16.640	26.585	14.820	5.902	9.918	9.587	56.581	0.096	0.012	-0.012	85.000	22.880	18.915	30.745	17.355	11.378	8.018	7.899	89.870	-0.003	-0.089	-0.064
86	85.000	86.000	8.775	15.275	9.295	13.520	4.363	1.830	1.295	5.649	0.116	-0.062	0.081	86.000	14.235	15.990	17.095	10.465	4.600	6.221	5.849	26.905	-0.335	NaN	0.145	86.000	16.575	16.640	26.585	14.820	6.231	10.174	9.911	61.753	0.325	NaN	-0.256	86.000	21.580	18.850	30.680	17.355	10.728	9.222	9.134	97.986	1.235	-0.064	-1.272
87	86.000	87.000	8.710	15.275	9.230	13.520	4.306	1.830	1.285	5.535	-0.009	-0.018	-0.018	87.000	14.235	15.990	17.030	10.595	4.604	6.076	5.671	26.111	-0.178	-0.145	NaN	87.000	16.575	16.575	26.585	14.885	6.290	10.152	9.870	62.082	-0.042	-0.011	0.011	87.000	21.385	18.850	30.680	17.420	10.597	9.404	9.320	98.759	0.186	-0.010	-0.193
88	87.000	88.000	8.710	15.210	9.230	13.520	4.360	1.768	1.279	5.577	-0.006	NaN	0.062	88.000	14.235	16.055	17.095	10.595	4.703	6.164	5.721	26.905	0.051	0.030	-0.058	88.000	16.640	16.510	26.585	14.885	6.521	10.077	9.768	63.696	-0.101	NaN	0.075	88.000	21.060	18.850	30.680	17.420	10.403	9.726	9.653	100.420	0.333	NaN	-0.321
89	88.000	89.000	8.710	15.275	9.295	13.520	4.273	1.850	1.317	5.628	0.038	0.021	-0.062	89.000	14.300	15.925	17.095	10.595	4.886	6.018	5.594	27.332	-0.127	NaN	0.145	89.000	16.575	16.575	26.520	14.820	6.495	10.099	9.841	63.920	0.073	-0.053	-0.075	89.000	20.800	18.785	30.680	17.355	10.210	9.983	9.921	101.290	0.268	0.009	-0.248
90	89.000	90.000	8.840	15.210	9.295	13.520	4.273	1.750	1.316	5.623	-9.887E-4	NaN	0.097	90.000	14.365	15.860	17.030	10.660	4.837	5.843	5.430	26.263	-0.164	-0.087	0.087	90.000	16.510	16.575	26.585	14.820	6.290	10.227	9.955	62.619	0.114	0.064	-0.064	90.000	20.995	18.720	30.680	17.420	10.275	9.772	9.721	99.887	-0.199	-0.009	0.202
91	90.000	91.000	8.840	15.210	9.230	13.585	4.422	1.671	1.320	5.839	0.004	-0.078	NaN	91.000	14.300	15.925	17.030	10.725	4.923	5.873	5.520	27.175	0.090	-0.058	-0.088	91.000	16.510	16.510	26.585	14.885	6.456	10.205	9.817	63.375	-0.138	-0.010	0.010	91.000	20.670	18.720	30.680	17.420	10.023	10.094	10.064	100.876	0.343	NaN	-0.322
92	91.000	92.000	8.840	15.080	9.295	13.650	5.016	1.501	0.987	4.952	-0.333	-0.042	0.124	92.000	14.170	15.925	17.030	10.660	4.396	5.992	5.903	25.946	0.383	0.057	-0.062	92.000	16.445	16.575	26.585	14.820	5.733	10.291	9.709	55.656	-0.108	0.011	-0.075	92.000	22.685	18.915	30.680	17.485	11.254	8.122	8.046	90.554	-2.018	-0.011	1.949
93	92.000	93.000	8.775	15.210	9.295	13.585	5.050	1.706	1.106	5.585	0.119	0.062	-0.144	93.000	14.105	15.990	17.030	10.660	4.407	6.080	6.014	26.503	0.111	NaN	-0.088	93.000	16.380	16.640	26.585	14.885	5.708	10.355	9.711	55.432	0.002	-0.011	-0.075	93.000	22.815	18.915	30.615	17.550	11.390	7.919	7.860	89.524	-0.186	-0.075	0.128
94	93.000	94.000	8.840	15.145	9.230	13.585	4.831	1.608	1.270	6.135	0.164	-0.016	0.079	94.000	14.105	15.990	17.030	10.725	4.875	6.023	5.849	28.519	-0.164	-0.057	NaN	94.000	16.510	16.510	26.585	14.820	6.485	10.216	9.683	62.792	-0.028	0.011	0.150	94.000	21.450	18.785	30.550	17.550	10.688	9.183	9.166	97.969	1.306	-0.064	-1.335
95	94.000	95.000	8.840	15.145	9.295	13.520	4.891	1.687	1.309	6.401	0.039	0.080	NaN	95.000	14.170	15.990	16.965	10.855	4.967	5.846	5.665	28.139	-0.185	-0.145	0.031	95.000	16.770	16.445	26.520	14.885	6.775	9.874	9.339	63.274	-0.344	-0.074	0.267	95.000	21.060	18.785	30.550	17.550	10.305	9.570	9.559	98.506	0.393	NaN	-0.387
96	95.000	96.000	8.775	15.145	9.295	13.585	5.045	1.644	1.253	6.321	-0.056	-0.062	-0.021	96.000	13.975	15.990	16.900	11.050	5.069	5.741	5.650	28.641	-0.015	-0.201	-0.099	96.000	16.835	16.510	26.585	14.885	7.009	9.884	9.359	65.593	0.020	0.064	0.053	96.000	21.060	18.850	30.550	17.550	10.446	9.579	9.570	99.964	0.011	NaN	-0.009
97	96.000	97.000	8.905	15.080	9.295	13.520	5.037	1.608	1.339	6.743	0.086	0.063	0.095	97.000	13.845	16.120	16.835	11.245	4.928	5.719	5.637	27.779	-0.014	-0.200	-0.179	97.000	17.225	16.575	26.585	14.820	7.384	9.523	9.177	67.761	-0.182	0.012	0.371	97.000	21.060	18.850	30.550	17.615	10.510	9.570	9.564	100.517	-0.006	-0.008	NaN
98	97.000	98.000	8.905	15.145	9.230	13.585	4.831	1.593	1.360	6.570	0.021	-0.077	-0.064	98.000	13.910	16.055	16.640	11.440	4.967	5.362	5.239	26.026	-0.397	-0.267	0.089	98.000	17.225	16.575	26.585	14.820	7.386	9.523	9.225	68.141	0.048	NaN	NaN	98.000	20.995	18.850	30.550	17.615	10.499	9.634	9.623	101.037	0.060	NaN	-0.064
99	98.000	99.000	8.840	15.015	9.295	13.585	4.998	1.501	1.179	5.894	-0.181	0.020	0.104	99.000	13.845	16.055	16.640	11.505	4.880	5.340	5.256	25.646	0.016	-0.055	-0.034	99.000	17.485	16.510	26.585	14.820	7.591	9.256	8.969	68.082	-0.256	NaN	0.267	99.000	21.125	18.850	30.550	17.550	10.564	9.514	9.499	100.344	-0.125	0.009	0.129
100	99.000	100.000	8.905	15.145	9.295	13.585	4.998	1.608	1.324	6.616	0.145	NaN	-0.110	100.000	13.845	16.120	16.640	11.505	4.886	5.395	5.322	26.001	0.066	NaN	-0.056	100.000	17.550	16.575	26.520	14.885	7.618	9.128	8.834	67.296	-0.136	-0.076	0.052	100.000	21.190	18.915	30.615	17.485	10.569	9.533	9.513	100.547	0.014	0.074	0.055
101	100.000	101.000	8.905	15.080	9.230	13.520	4.937	1.593	1.343	6.629	0.019	0.050	0.064	101.000	13.780	16.250	16.640	11.505	4.648	5.540	5.437	25.270	0.115	NaN	-0.145	101.000	17.615	16.575	26.520	14.820	7.623	9.076	8.843	67.410	0.010	0.013	0.064	101.000	21.190	18.850	30.680	17.420	10.564	9.597	9.574	101.138	0.061	0.074	0.010
102	101.000	102.000	8.905	14.950	9.295	13.585	4.961	1.420	1.127	5.590	-0.216	-0.045	0.125	102.000	13.845	16.250	16.640	11.505	4.552	5.507	5.371	24.450	-0.066	NaN	0.033	102.000	17.745	16.445	26.520	14.885	7.682	8.913	8.652	66.468	-0.191	-0.011	0.151	102.000	21.320	18.850	30.745	17.355	10.619	9.543	9.504	100.927	-0.070	0.074	0.128
103	102.000	103.000	8.970	14.950	9.295	13.585	4.925	1.403	1.137	5.598	0.010	NaN	0.015	103.000	13.845	16.185	16.640	11.505	4.464	5.451	5.347	23.871	-0.024	NaN	0.056	103.000	17.680	16.510	26.520	14.820	7.451	9.000	8.775	65.386	0.123	0.012	-0.076	103.000	21.515	18.850	30.875	17.290	10.680	9.489	9.438	100.792	-0.067	0.139	0.192
104	103.000	104.000	9.035	14.885	9.295	13.520	4.985	1.390	1.165	5.809	0.029	0.064	0.076	104.000	13.910	16.250	16.640	11.505	4.416	5.474	5.340	23.584	-0.007	NaN	-0.024	104.000	17.875	16.445	26.650	14.820	7.596	8.924	8.688	65.995	-0.088	0.128	0.204	104.000	21.645	18.850	30.940	17.290	10.745	9.425	9.372	100.703	-0.065	0.064	0.128
105	104.000	105.000	8.970	14.885	9.230	13.585	4.985	1.326	1.105	5.509	-0.060	-0.076	-0.013	105.000	14.040	16.185	16.640	11.505	4.597	5.354	5.176	23.795	-0.164	NaN	0.120	105.000	17.875	16.380	26.650	14.820	7.682	8.913	8.652	66.468	-0.035	NaN	0.011	105.000	21.515	18.850	30.875	17.225	10.680	9.500	9.442	100.834	0.069	-0.053	-0.128
106	105.000	106.000	8.905	15.015	9.230	13.585	4.865	1.466	1.192	5.801	0.087	NaN	-0.141	106.000	14.040	16.185	16.575	11.505	4.642	5.322	5.117	23.753	-0.060	-0.031	NaN	106.000	17.875	16.315	26.585	14.820	7.768	8.837	8.557	66.472	-0.095	-0.064	0.011	106.000	21.450	18.915	30.745	17.355	10.676	9.425	9.367	99.997	-0.075	-0.150	-0.075
107	106.000	107.000	8.905	14.885	9.295	13.520	5.036	1.420	1.095	5.514	-0.097	0.080	0.125	107.000	14.040	16.055	16.640	11.505	4.648	5.240	5.118	23.787	0.001	0.032	0.113	107.000	17.940	16.315	26.585	14.820	7.709	8.773	8.490	65.449	-0.067	NaN	0.064	107.000	21.710	18.850	30.745	17.290	10.810	9.169	9.112	98.502	-0.254	0.011	0.267
108	107.000	108.000	9.035	14.885	9.295	13.520	4.961	1.390	1.174	5.826	0.080	NaN	0.024	108.000	14.040	16.120	16.640	11.570	4.644	5.240	5.095	23.660	-0.023	-0.056	-0.056	108.000	17.940	16.250	26.520	14.885	7.795	8.688	8.368	65.226	-0.123	-0.074	0.010	108.000	21.580	18.785	30.745	17.290	10.749	9.286	9.244	99.364	0.132	NaN	-0.118
109	108.000	109.000	9.035	14.820	9.295	13.520	4.961	1.326	1.114	5.526	-0.060	NaN	0.064	109.000	13.975	16.055	16.640	11.505	4.600	5.273	5.151	23.694	0.056	0.056	0.023	109.000	17.875	16.250	26.585	14.885	7.709	8.816	8.496	65.492	0.128	0.064	-0.064	109.000	21.515	18.915	30.680	17.420	10.673	9.286	9.227	98.476	-0.017	-0.085	-0.085
110	109.000	110.000	9.100	14.755	9.295	13.520	4.937	1.250	1.085	5.357	-0.029	NaN	0.074	110.000	13.845	16.185	16.640	11.570	4.369	5.395	5.278	23.056	0.127	-0.056	-0.179	110.000	17.810	16.250	26.650	14.820	7.623	8.955	8.651	65.944	0.155	0.075	-0.064	110.000	21.580	19.045	30.745	17.355	10.730	9.320	9.212	98.844	-0.015	0.076	0.040
111	110.000	111.000	9.035	14.755	9.295	13.455	4.865	1.326	1.098	5.340	0.013	0.064	-0.013	111.000	13.780	16.185	16.640	11.570	4.185	5.429	5.324	22.278	0.046	NaN	-0.034	111.000	17.875	16.185	26.585	14.820	7.596	8.816	8.524	64.748	-0.127	-0.064	0.074	111.000	21.710	19.045	30.680	17.420	10.792	9.116	8.998	97.103	-0.214	-0.076	0.128
112	111.000	112.000	9.035	14.690	9.295	13.520	5.152	1.199	0.891	4.588	-0.207	-0.063	0.063	112.000	13.845	16.120	16.640	11.570	3.809	5.340	5.319	20.259	-0.005	NaN	0.089	112.000	17.940	16.185	26.650	14.820	7.037	8.816	8.465	59.564	-0.059	0.064	0.064	112.000	23.010	18.850	30.745	17.420	11.445	7.866	7.772	88.953	-1.225	0.064	1.314
113	112.000	113.000	9.035	14.690	9.230	13.520	5.152	1.186	0.923	4.753	0.032	-0.011	NaN	113.000	13.910	16.055	16.640	11.505	3.900	5.306	5.278	20.584	-0.041	0.056	0.089	113.000	17.875	16.250	26.585	14.820	6.950	8.827	8.503	59.099	0.038	-0.064	-0.075	113.000	23.010	18.915	30.745	17.420	11.443	7.878	7.767	88.877	-0.006	NaN	-0.012
114	113.000	114.000	9.035	14.690	9.295	13.520	5.095	1.199	0.886	4.512	-0.037	0.014	NaN	114.000	13.975	16.055	16.640	11.570	3.888	5.217	5.172	20.111	-0.106	-0.056	0.033	114.000	18.005	16.250	26.650	14.820	7.042	8.762	8.481	59.720	-0.022	0.064	0.128	114.000	23.075	18.850	30.810	17.355	11.508	7.878	7.767	89.380	-1.693E-4	0.076	0.076
115	114.000	115.000	9.035	14.690	9.230	13.520	5.072	1.186	0.905	4.588	0.019	-0.011	NaN	115.000	14.040	16.055	16.640	11.505	3.837	5.240	5.175	19.858	0.002	0.056	0.032	115.000	18.200	16.250	26.715	14.820	7.135	8.634	8.395	59.898	-0.086	0.064	0.192	115.000	23.140	18.850	30.940	17.225	11.507	7.967	7.826	90.056	0.060	0.154	0.064
116	115.000	116.000	9.035	14.560	9.230	13.520	5.128	1.058	0.798	4.090	-0.107	NaN	0.128	116.000	14.170	15.925	16.640	11.505	3.970	5.063	4.979	19.765	-0.196	NaN	0.177	116.000	18.200	16.250	26.780	14.755	7.110	8.709	8.496	60.409	0.102	0.075	NaN	116.000	23.205	18.850	31.135	17.095	11.571	8.122	7.949	91.978	0.123	0.218	0.063
117	116.000	117.000	9.100	14.495	9.230	13.520	5.152	0.984	0.785	4.043	-0.013	NaN	0.073	117.000	14.300	15.990	16.640	11.505	4.005	5.059	4.905	19.646	-0.074	NaN	0.003	117.000	18.070	16.315	26.780	14.755	6.965	8.849	8.644	60.206	0.148	NaN	-0.139	117.000	23.140	18.850	31.135	17.030	11.506	8.200	8.015	92.219	0.066	0.014	-0.063
118	117.000	118.000	9.035	14.560	9.230	13.520	5.184	1.058	0.802	4.157	0.017	NaN	-0.076	118.000	14.365	15.925	16.640	11.505	4.146	4.971	4.824	20.001	-0.081	NaN	0.088	118.000	18.070	16.315	26.780	14.755	6.990	8.849	8.628	60.308	-0.017	NaN	NaN	118.000	23.140	18.850	31.200	16.965	11.507	8.277	8.091	93.098	0.076	0.078	NaN
119	118.000	119.000	9.035	14.495	9.230	13.520	5.265	0.994	0.761	4.005	-0.041	NaN	0.064	119.000	14.300	15.860	16.640	11.570	4.244	4.887	4.790	20.331	-0.035	-0.057	0.026	119.000	17.940	16.380	26.845	14.755	6.930	9.052	8.825	61.161	0.198	0.064	-0.140	119.000	23.075	18.915	31.200	16.965	11.507	8.356	8.157	93.858	0.066	NaN	-0.078
120	119.000	120.000	9.035	14.560	9.230	13.520	5.265	1.058	0.818	4.305	0.057	NaN	-0.064	120.000	14.365	15.860	16.640	11.570	4.336	4.856	4.746	20.580	-0.044	NaN	0.030	120.000	18.005	16.315	27.040	14.690	7.042	9.180	8.916	62.788	0.091	0.203	0.075	120.000	23.010	18.915	31.135	17.030	11.443	8.341	8.166	93.440	0.009	-0.078	-0.063
121	120.000	121.000	9.100	14.365	9.230	13.520	5.495	0.855	0.690	3.790	-0.128	NaN	0.203	121.000	14.365	15.795	16.640	11.570	4.396	4.799	4.724	20.766	-0.022	NaN	0.057	121.000	17.810	16.445	27.235	14.625	6.778	9.599	9.337	63.286	0.421	0.204	-0.216	121.000	23.140	18.850	31.070	17.030	11.512	8.136	7.987	91.944	-0.179	-0.063	0.141
[truncated: 84 more columns]
