# Supplementary material for: Filopodyan: An open-source pipeline for the analysis of filopodia
Source: J Cell Biol. 2017 Oct 2;216(10):3405–22. doi: 10.1083/jcb.201705113 (PMC5626553; doi:10.1083/jcb.201705113)
Supplement: Data tables (ZIP file) [file JCB_201705113_DataS1.zip › Data Tables/Fig3-4_Control-dataset/CTRL_RENYI2-6_ED4_v20170201/s13_NeonCYTO_GC6x_tif Filopodia.txt]

dT	T (0)	dT (0)	Base Mean (0)	Base Local Background (0)	Body Mean (0)	Proj Mean (0)	Tip Mean (0)	Tip Th Mean (0)	Tip Local Background (0)	Length (0)	dL (0)	DCTM (0)	DCBM (0)	T (1)	dT (1)	Base Mean (1)	Base Local Background (1)	Body Mean (1)	Proj Mean (1)	Tip Mean (1)	Tip Th Mean (1)	Tip Local Background (1)	Length (1)	dL (1)	DCTM (1)	DCBM (1)	T (2)	dT (2)	Base Mean (2)	Base Local Background (2)	Body Mean (2)	Proj Mean (2)	Tip Mean (2)	Tip Th Mean (2)	Tip Local Background (2)	Length (2)	dL (2)	DCTM (2)	DCBM (2)	T (3)	dT (3)	Base Mean (3)	Base Local Background (3)	Body Mean (3)	Proj Mean (3)	Tip Mean (3)	Tip Th Mean (3)	Tip Local Background (3)	Length (3)
0.000	1.000	0.000	238.893	561.526	402.978	159.831	135.438	141.480	125.653	2.561	0.000	NaN	NaN	1.000	0.000	242.871	157.556	402.978	145.059	123.571	140.000	109.531	5.779	0.000	NaN	NaN	1.000	0.000	183.828	134.316	402.978	138.201	124.259	133.385	112.517	8.005	0.000	NaN	NaN	1.000	0.000	176.815	143.255	402.978	141.584	126.034	132.412	118.276	4.657
1.000	2.000	1.000	228.179	189.976	391.682	153.914	132.125	146.000	122.460	2.523	-0.038	-0.065	-0.008	2.000	1.000	231.586	167.000	391.682	142.047	129.276	139.889	112.674	5.595	-0.184	-0.088	0.057	2.000	1.000	190.323	145.752	391.682	136.298	124.567	132.267	109.779	8.162	0.157	0.012	-0.064	2.000	1.000	181.741	147.928	391.682	141.926	125.655	132.278	109.500	5.104
2.000	3.000	2.000	240.643	177.725	387.880	156.876	132.062	144.538	120.853	2.458	-0.065	-0.064	-0.010	3.000	2.000	204.846	161.069	387.880	143.439	128.000	140.611	112.385	5.357	-0.238	-0.028	0.230	3.000	2.000	198.793	141.475	387.880	136.522	127.129	137.643	111.227	8.043	-0.119	-0.075	-0.053	3.000	2.000	188.370	142.250	387.880	144.036	127.333	141.000	110.113	5.204
3.000	4.000	3.000	210.321	179.013	386.789	155.453	134.469	140.720	121.041	2.382	-0.076	-0.064	0.064	4.000	3.000	209.962	161.386	386.789	141.638	122.897	133.500	113.295	5.449	0.092	0.029	-0.087	4.000	3.000	193.613	145.490	386.789	135.358	127.545	138.714	111.895	7.986	-0.057	-0.139	0.000	4.000	3.000	179.267	130.561	386.789	136.453	122.607	134.100	108.760	4.909
4.000	5.000	4.000	218.296	184.080	386.355	155.134	132.939	145.867	120.483	2.466	0.084	0.000	-0.064	5.000	4.000	219.103	149.479	386.355	142.924	126.571	139.938	110.676	5.449	0.000	0.058	0.058	5.000	4.000	187.741	147.909	386.355	136.473	123.594	136.667	110.948	8.089	0.103	0.000	-0.257	5.000	4.000	188.967	135.402	386.355	140.611	125.552	132.143	108.559	5.158
5.000	6.000	5.000	211.333	175.052	384.926	151.351	129.844	140.533	120.553	2.401	-0.065	0.064	0.064	6.000	5.000	216.640	162.086	384.926	143.781	125.733	135.867	112.633	5.430	-0.019	-0.057	-0.030	6.000	5.000	179.963	148.436	384.926	135.799	120.667	129.312	110.201	8.314	0.225	0.000	-0.193	6.000	5.000	193.407	141.085	384.926	139.443	124.833	131.105	108.724	5.434
6.000	7.000	6.000	223.593	174.987	381.230	157.472	133.303	152.556	120.948	2.382	-0.019	-0.064	-0.012	7.000	6.000	193.370	160.978	381.230	142.635	125.214	136.733	110.919	5.522	0.092	0.058	0.000	7.000	6.000	188.400	147.532	381.230	136.826	129.100	143.818	109.497	8.490	0.176	-0.128	-0.267	7.000	6.000	196.679	141.761	381.230	139.965	126.929	135.917	107.385	5.632
7.000	8.000	7.000	231.115	167.681	378.539	154.076	131.727	144.857	120.574	2.317	-0.065	0.000	0.064	8.000	7.000	203.464	163.396	378.539	144.533	125.548	142.364	111.121	5.790	0.268	0.058	-0.145	8.000	7.000	196.467	147.536	378.539	142.058	133.536	140.750	110.172	8.701	0.211	0.000	-0.203	8.000	7.000	186.400	136.613	378.539	137.414	126.714	139.500	108.497	5.778
8.000	9.000	8.000	220.077	174.278	379.468	155.667	134.200	144.941	120.676	2.336	0.019	0.000	0.000	9.000	8.000	204.920	145.171	379.468	147.361	126.484	139.900	112.243	5.606	-0.184	0.000	0.145	9.000	8.000	188.429	155.716	379.468	141.709	128.633	139.000	111.849	8.804	0.103	-0.064	-0.203	9.000	8.000	181.840	137.239	379.468	138.633	126.571	138.700	108.160	5.946
9.000	10.000	9.000	227.462	188.028	379.044	155.330	130.267	142.111	121.722	2.401	0.065	0.000	-0.078	10.000	9.000	200.375	151.303	379.044	146.991	127.733	138.300	112.527	5.614	0.008	0.031	-0.031	10.000	9.000	185.423	158.851	379.044	141.034	122.100	135.727	111.791	8.953	0.149	0.000	-0.192	10.000	9.000	163.893	137.000	379.044	137.142	124.138	136.933	108.458	6.157
10.000	11.000	10.000	226.259	168.885	377.495	156.671	133.719	149.231	120.046	2.382	-0.019	0.000	0.063	11.000	10.000	201.964	148.759	377.495	148.379	130.893	147.214	112.951	5.687	0.073	0.000	-0.032	11.000	10.000	191.038	161.273	377.495	145.575	121.714	127.316	109.527	9.324	0.371	0.128	-0.257	11.000	10.000	175.067	132.172	377.495	139.409	122.786	129.727	108.327	6.295
11.000	12.000	11.000	221.630	170.342	378.796	154.106	135.300	145.938	120.240	2.290	-0.092	0.000	0.021	12.000	11.000	187.808	155.687	378.796	149.941	130.871	147.909	112.007	5.733	0.046	0.057	-0.027	12.000	11.000	199.355	155.584	378.796	146.282	123.536	133.000	108.054	9.822	0.498	0.139	-0.203	12.000	11.000	174.200	133.934	378.796	136.710	124.643	135.615	108.588	6.379
12.000	13.000	12.000	225.500	180.974	377.627	154.689	134.273	145.389	119.865	2.401	0.111	0.000	-0.076	13.000	12.000	205.704	175.538	377.627	150.601	133.821	145.750	114.937	6.039	0.306	0.000	-0.291	13.000	12.000	216.526	160.306	377.627	148.237	125.556	132.550	109.687	10.147	0.325	0.000	-0.257	13.000	12.000	181.452	134.314	377.627	136.815	125.714	139.556	108.972	6.582
13.000	14.000	13.000	219.370	165.908	379.238	155.128	129.094	145.417	119.494	2.355	-0.046	0.064	0.127	14.000	13.000	207.821	163.066	379.238	152.368	129.000	141.765	113.243	6.299	0.260	0.145	-0.029	14.000	13.000	195.033	155.032	379.238	144.360	127.267	138.353	108.487	9.971	-0.176	0.139	0.203	14.000	13.000	188.172	132.258	379.238	139.000	126.407	135.714	108.521	6.635
14.000	15.000	14.000	244.393	180.000	378.578	161.325	138.333	149.333	122.940	2.206	-0.149	-0.128	-0.053	15.000	14.000	209.867	169.675	378.578	153.604	131.226	150.529	113.791	6.337	0.038	-0.087	-0.090	15.000	14.000	192.630	148.204	378.578	146.120	124.967	132.409	109.407	10.055	0.084	0.064	-0.054	15.000	14.000	189.531	135.861	378.578	135.499	120.143	127.333	108.932	6.968
15.000	16.000	15.000	224.913	179.116	378.666	160.214	135.667	145.235	122.268	2.114	-0.092	0.000	0.074	16.000	15.000	199.480	159.480	378.666	155.238	136.800	164.500	113.958	6.172	-0.165	0.086	0.173	16.000	15.000	184.323	153.639	378.666	147.432	127.600	137.733	110.540	10.036	-0.019	-0.074	0.118	16.000	15.000	173.345	134.535	378.666	135.603	122.704	130.071	108.034	6.987
16.000	17.000	16.000	232.167	192.104	376.985	160.699	132.862	144.889	120.393	2.344	0.230	0.064	-0.089	17.000	16.000	214.000	165.152	376.985	154.511	134.800	150.286	118.417	5.861	-0.311	-0.145	0.182	17.000	16.000	182.000	145.167	376.985	145.770	128.571	143.583	111.621	9.860	-0.176	-0.064	0.000	17.000	16.000	181.862	132.980	376.985	136.469	128.074	137.267	108.392	7.160
17.000	18.000	17.000	230.038	181.048	374.866	163.118	134.000	147.214	122.821	2.225	-0.119	-0.064	0.011	18.000	17.000	202.839	159.619	374.866	156.663	134.194	148.571	118.269	5.831	-0.030	-0.084	0.000	18.000	17.000	187.483	142.483	374.866	147.644	122.806	133.812	110.137	10.300	0.441	0.075	-0.214	18.000	17.000	185.643	136.946	374.866	133.258	122.214	136.500	107.088	7.439
18.000	19.000	18.000	246.483	187.097	375.567	158.253	133.600	146.000	121.033	2.382	0.157	0.063	-0.092	19.000	18.000	208.517	151.364	375.567	157.268	131.065	144.588	115.279	5.831	0.000	-0.025	-0.049	19.000	18.000	190.069	143.354	375.567	148.024	127.000	139.562	108.905	10.090	-0.211	0.064	0.256	19.000	18.000	193.034	140.586	375.567	136.337	124.741	135.786	107.233	7.458
19.000	20.000	19.000	229.862	182.440	372.331	155.429	131.167	144.182	120.779	2.382	0.000	0.000	0.063	20.000	19.000	200.323	160.935	372.331	156.291	124.241	147.000	116.120	5.820	-0.011	-0.031	-0.083	20.000	19.000	171.655	135.250	372.331	140.740	132.267	153.300	110.784	8.506	-1.584	-0.064	1.345	20.000	19.000	188.214	137.969	372.331	137.007	126.667	135.941	108.347	7.615
20.000	21.000	20.000	218.692	185.429	372.052	151.481	128.300	138.222	119.439	2.298	-0.084	0.000	0.000	21.000	20.000	198.607	151.762	372.052	156.940	125.897	140.583	114.629	5.801	-0.019	0.000	0.030	21.000	20.000	186.774	139.222	372.052	140.428	131.000	140.118	110.302	9.210	0.704	0.064	-0.546	21.000	20.000	195.967	141.789	372.052	134.494	124.414	136.067	107.786	7.818
21.000	22.000	21.000	217.538	185.658	371.821	150.358	130.912	142.000	120.131	2.290	-0.008	-0.075	-0.053	22.000	21.000	185.407	148.650	371.821	157.914	128.643	141.571	112.646	5.771	-0.030	0.088	0.052	22.000	21.000	174.138	142.642	371.821	140.982	126.767	134.450	112.327	9.237	0.027	-0.064	-0.064	22.000	21.000	184.567	143.227	371.821	134.472	121.111	126.130	108.061	8.010
22.000	23.000	22.000	214.074	173.270	368.888	151.909	131.607	143.867	119.269	2.317	0.027	0.076	0.000	23.000	22.000	175.148	152.048	368.888	159.118	131.567	148.250	115.959	5.549	-0.222	-0.176	0.057	23.000	22.000	181.148	150.467	368.888	139.890	129.643	138.333	112.388	9.524	0.287	-0.075	-0.470	23.000	22.000	194.655	142.556	368.888	133.942	121.172	133.250	108.655	8.102
23.000	24.000	23.000	208.889	165.167	368.941	147.353	128.233	135.864	119.580	2.206	-0.111	-0.064	0.064	24.000	23.000	180.897	154.821	368.941	158.929	126.071	147.429	115.287	5.660	0.111	0.000	-0.088	24.000	23.000	186.214	155.628	368.941	143.559	125.964	136.500	110.633	9.948	0.425	0.000	-0.355	24.000	23.000	194.467	140.022	368.941	134.274	121.852	131.235	108.299	8.102
24.000	25.000	24.000	210.214	173.241	368.902	151.640	133.533	145.947	119.285	2.298	0.092	0.000	-0.015	25.000	24.000	186.630	153.667	368.902	158.527	123.071	133.533	113.510	5.614	-0.046	0.000	0.000	25.000	24.000	192.379	155.118	368.902	143.129	125.370	134.267	111.040	10.197	0.249	0.000	-0.216	25.000	24.000	190.040	142.771	368.902	133.199	122.464	132.643	108.383	8.017
25.000	26.000	25.000	211.536	190.205	367.784	153.544	130.774	139.240	119.344	2.482	0.184	0.063	-0.079	26.000	25.000	183.467	153.843	367.784	159.166	122.214	129.619	113.151	5.614	0.000	0.000	0.030	26.000	25.000	187.154	143.938	367.784	143.870	122.107	128.150	111.262	9.948	-0.249	-0.064	0.088	26.000	25.000	205.767	141.841	367.784	134.349	122.185	128.000	110.021	8.109
26.000	27.000	26.000	219.815	191.299	368.803	149.326	124.407	135.000	120.678	2.474	-0.008	0.000	-0.114	27.000	26.000	191.759	151.297	368.803	155.625	124.821	133.875	112.438	5.549	-0.065	0.000	0.057	27.000	26.000	189.724	159.579	368.803	145.083	124.167	138.167	111.556	10.078	0.130	-0.128	-0.204	27.000	26.000	199.500	144.944	368.803	135.443	122.481	135.800	109.442	8.063
27.000	28.000	27.000	212.542	184.136	367.895	149.489	127.000	133.273	118.035	2.520	0.046	0.000	-0.034	28.000	27.000	213.714	169.407	367.895	156.578	127.214	137.769	112.448	5.882	0.333	0.000	-0.291	28.000	27.000	194.613	145.767	367.895	144.601	126.433	134.000	111.789	10.090	0.011	-0.064	0.023	28.000	27.000	207.786	153.405	367.895	135.315	119.296	130.462	107.644	8.239
28.000	29.000	28.000	217.643	185.405	367.672	152.141	128.000	135.789	119.372	2.585	0.065	0.000	0.000	29.000	28.000	200.833	157.634	367.672	152.485	124.179	131.850	112.601	5.909	0.027	0.088	0.057	29.000	28.000	188.844	142.624	367.672	142.133	121.133	127.579	110.119	9.925	-0.165	0.000	0.011	29.000	28.000	186.100	145.660	367.672	134.668	117.815	126.053	107.692	8.155
29.000	30.000	29.000	231.321	186.857	368.431	157.613	130.500	140.429	119.274	2.566	-0.019	0.000	-0.063	30.000	29.000	210.800	167.294	368.431	152.962	124.000	132.059	111.980	6.012	0.103	-0.030	-0.115	30.000	29.000	172.071	143.625	368.431	141.336	122.115	130.667	110.110	9.841	-0.084	0.000	0.020	30.000	29.000	197.138	146.442	368.431	134.390	127.310	140.200	108.443	8.167
30.000	31.000	30.000	203.680	170.306	367.162	150.844	132.107	144.769	120.068	2.409	-0.157	0.000	0.142	31.000	30.000	208.889	167.500	367.162	148.668	120.630	131.308	111.324	6.131	0.119	0.088	-0.031	31.000	30.000	184.889	149.308	367.162	140.916	120.519	128.750	109.675	9.998	0.157	-0.010	-0.138	31.000	30.000	181.370	147.927	367.162	132.038	124.185	132.312	110.731	8.147
31.000	32.000	31.000	220.917	179.391	367.011	151.013	131.400	142.050	119.662	2.512	0.103	0.000	-0.080	32.000	31.000	214.290	163.722	367.011	151.760	122.071	131.250	111.041	6.249	0.119	-0.057	-0.177	32.000	31.000	177.464	138.619	367.011	138.581	122.481	126.000	109.680	10.082	0.084	0.000	-0.010	32.000	31.000	176.483	141.107	367.011	133.523	119.920	128.556	108.507	8.109
32.000	33.000	32.000	216.586	180.247	366.366	149.647	133.633	144.000	120.247	2.547	0.035	0.000	0.015	33.000	32.000	218.552	173.347	366.366	153.398	127.655	135.200	111.483	6.341	0.092	0.000	-0.121	33.000	32.000	187.517	150.398	366.366	139.581	122.133	129.050	109.084	10.388	0.306	0.011	-0.257	33.000	32.000	182.714	145.948	366.366	134.451	124.593	129.900	107.551	8.232
33.000	34.000	33.000	214.185	174.389	368.022	148.434	127.600	136.625	117.760	2.604	0.057	0.063	-0.017	34.000	33.000	199.643	164.200	368.022	151.787	129.250	145.273	112.648	6.203	-0.138	0.000	0.145	34.000	33.000	184.556	147.283	368.022	138.445	123.286	132.750	109.293	10.461	0.073	0.064	-0.128	34.000	33.000	191.767	146.348	368.022	135.288	117.000	123.042	107.831	8.442
34.000	35.000	34.000	222.964	178.214	370.025	148.936	130.212	143.778	119.474	2.566	-0.038	-0.063	0.015	35.000	34.000	198.720	157.974	370.025	149.211	128.938	146.312	111.347	6.165	-0.038	0.057	0.032	35.000	34.000	179.786	147.415	370.025	139.642	125.741	131.389	110.095	10.629	0.168	-0.010	-0.139	35.000	34.000	188.750	142.169	370.025	133.005	119.077	130.000	107.238	8.369
35.000	36.000	35.000	225.346	185.863	370.718	153.590	127.767	131.885	118.855	2.558	-0.008	0.063	0.000	36.000	35.000	204.414	163.592	370.718	152.579	134.265	153.357	112.866	6.276	0.111	0.000	0.000	36.000	35.000	185.138	153.556	370.718	140.212	123.571	131.900	109.054	11.015	0.387	0.075	-0.267	36.000	35.000	191.515	140.940	370.718	133.695	119.654	127.059	107.870	8.434
36.000	37.000	36.000	211.167	180.841	368.830	147.952	125.667	134.350	119.349	2.493	-0.065	0.000	0.063	37.000	36.000	216.633	172.973	368.830	149.176	132.088	150.417	112.819	6.433	0.157	0.057	-0.114	37.000	36.000	186.828	158.512	368.830	140.159	122.654	130.917	108.606	11.183	0.168	0.076	-0.087	37.000	36.000	183.690	141.960	368.830	133.887	123.185	135.923	108.066	8.266
37.000	38.000	37.000	216.560	171.130	366.181	151.865	131.533	139.150	118.658	2.355	-0.138	-0.063	0.078	38.000	37.000	202.625	166.808	366.181	148.631	133.400	153.200	112.262	6.398	-0.035	0.057	0.057	38.000	37.000	195.767	160.425	366.181	137.158	117.222	122.318	107.966	11.413	0.230	-0.011	-0.128	38.000	37.000	182.750	141.447	366.181	132.085	121.148	130.231	108.074	8.312
38.000	39.000	38.000	228.607	176.615	364.300	153.064	133.643	144.214	121.243	2.363	0.008	0.000	0.000	39.000	38.000	199.103	173.267	364.300	148.344	131.767	151.067	113.406	6.555	0.157	0.088	0.000	39.000	38.000	194.667	153.171	364.300	138.666	120.679	125.950	108.493	11.340	-0.073	0.000	-0.012	39.000	38.000	187.812	140.694	364.300	130.336	119.034	133.833	107.953	8.469
39.000	40.000	39.000	228.000	179.909	364.908	157.755	137.833	149.467	120.636	2.363	0.000	0.000	0.000	40.000	39.000	210.862	172.775	364.908	146.969	132.143	156.333	113.157	6.620	0.065	0.058	-0.086	40.000	39.000	196.276	156.254	364.908	139.029	121.414	132.615	108.034	11.616	0.276	0.076	-0.153	40.000	39.000	182.345	142.280	364.908	131.586	122.815	128.556	108.601	8.404
40.000	41.000	40.000	225.844	181.458	362.339	152.111	129.333	140.417	121.947	2.382	0.019	0.000	0.012	41.000	40.000	200.520	170.911	362.339	145.604	130.367	139.091	115.919	6.283	-0.338	-0.118	0.221	41.000	40.000	153.138	132.646	362.339	134.332	117.464	125.867	107.162	10.442	-1.175	0.128	1.274	41.000	40.000	184.393	139.314	362.339	132.399	121.074	129.444	106.925	8.442
41.000	42.000	41.000	230.423	185.200	361.112	154.104	135.786	150.111	118.811	2.401	0.019	0.064	0.000	42.000	41.000	201.846	161.412	361.112	145.244	125.567	143.417	113.899	6.302	0.019	0.000	0.000	42.000	41.000	156.818	138.105	361.112	133.743	122.000	133.500	107.979	10.690	0.249	0.012	-0.140	42.000	41.000	177.444	139.556	361.112	131.615	119.423	125.562	109.544	8.358
42.000	43.000	42.000	226.536	176.141	360.880	151.722	130.267	136.609	121.338	2.363	-0.038	-0.064	0.000	43.000	42.000	213.963	177.346	360.880	143.768	121.429	135.889	112.288	6.505	0.203	0.059	-0.145	43.000	42.000	172.966	143.839	360.880	134.142	121.926	130.800	109.490	10.365	-0.325	0.000	0.241	43.000	42.000	183.852	140.080	360.880	130.952	122.821	132.857	109.128	8.220
43.000	44.000	43.000	228.444	182.411	361.841	150.757	127.469	139.467	121.410	2.363	0.000	0.000	0.000	44.000	43.000	207.769	175.697	361.841	145.617	126.000	131.722	111.458	6.505	0.000	0.000	0.000	44.000	43.000	168.577	137.272	361.841	134.427	123.222	129.944	108.430	10.243	-0.122	0.064	0.127	44.000	43.000	177.926	141.802	361.841	131.817	123.148	132.353	108.493	8.285
44.000	45.000	44.000	208.462	183.514	362.120	148.042	127.714	137.625	121.784	2.336	-0.027	0.000	-0.014	45.000	44.000	193.185	175.481	362.120	143.423	119.143	125.476	113.435	6.459	-0.046	-0.145	-0.059	45.000	44.000	176.621	134.141	362.120	134.602	127.036	132.500	109.020	10.197	-0.046	0.000	0.064	45.000	44.000	193.533	141.875	362.120	134.228	117.333	124.214	107.630	8.599
45.000	46.000	45.000	227.571	180.880	364.562	151.181	131.133	142.667	117.682	2.447	0.111	0.000	-0.063	46.000	45.000	193.760	173.296	364.562	141.189	121.154	128.824	111.760	6.329	-0.130	-0.118	-0.086	46.000	45.000	164.143	137.103	364.562	134.077	120.385	128.158	109.868	10.067	-0.130	0.014	0.077	46.000	45.000	183.192	139.414	364.562	133.677	117.423	124.471	108.209	8.396
46.000	47.000	46.000	219.214	177.127	365.083	150.150	132.241	141.211	121.007	2.428	-0.019	0.000	0.012	47.000	46.000	220.862	175.750	365.083	144.528	118.677	125.588	109.609	6.605	0.276	-0.028	-0.259	47.000	46.000	173.565	135.747	365.083	133.410	125.429	135.067	110.250	10.094	0.027	-0.077	-0.064	47.000	46.000	183.720	145.474	365.083	135.127	112.840	120.250	108.682	8.442
47.000	48.000	47.000	226.679	182.040	366.398	147.698	126.929	130.269	119.027	2.466	0.038	0.000	-0.064	48.000	47.000	188.111	170.753	366.398	143.929	119.143	125.895	110.459	6.521	-0.084	0.000	0.088	48.000	47.000	175.385	141.922	366.398	134.199	121.643	127.524	109.231	10.235	0.141	0.000	-0.127	48.000	47.000	186.000	150.489	366.398	139.789	123.786	136.000	107.340	8.664
48.000	49.000	48.000	212.393	176.536	362.001	148.694	130.607	138.591	118.115	2.474	0.008	0.000	0.000	49.000	48.000	179.767	154.562	362.001	144.831	122.828	129.842	111.986	6.410	-0.111	-0.116	0.058	49.000	48.000	174.400	141.391	362.001	134.418	122.448	125.103	110.466	10.071	-0.165	-0.140	0.000	49.000	48.000	181.968	138.888	362.001	133.421	122.852	127.500	111.000	7.968
49.000	50.000	49.000	231.194	169.438	365.280	152.026	132.500	140.188	117.664	2.539	0.065	0.000	-0.077	50.000	49.000	170.885	149.421	365.280	144.443	125.733	133.158	111.409	6.031	-0.379	-0.145	0.145	50.000	49.000	175.217	137.575	365.280	134.832	120.357	131.071	108.946	10.006	-0.065	0.000	0.012	50.000	49.000	181.414	141.118	365.280	134.134	121.964	130.571	109.013	8.090
50.000	51.000	50.000	206.536	170.808	366.682	147.027	128.033	132.923	118.928	2.466	-0.073	0.000	0.076	51.000	50.000	173.857	150.630	366.682	142.588	118.615	131.600	110.463	6.031	0.000	0.058	0.058	51.000	50.000	187.759	137.779	366.682	135.176	120.407	132.929	109.757	10.078	0.073	0.000	0.000	51.000	50.000	187.069	143.571	366.682	133.459	123.179	137.000	108.351	8.396
51.000	52.000	51.000	221.143	166.838	368.012	148.829	134.200	144.444	119.073	2.420	-0.046	-0.064	0.000	52.000	51.000	184.310	151.890	368.012	142.509	124.414	144.875	109.372	6.242	0.211	0.088	-0.058	52.000	51.000	179.000	136.414	368.012	132.582	119.100	124.957	108.547	9.914	-0.165	0.064	0.151	52.000	51.000	189.520	143.161	368.012	130.770	120.000	125.444	109.724	8.488
52.000	53.000	52.000	242.200	164.800	366.815	148.581	128.429	138.467	117.486	2.539	0.119	0.064	-0.077	53.000	52.000	189.321	146.299	366.815	140.728	122.828	133.105	111.054	6.150	-0.092	0.088	0.115	53.000	52.000	179.923	142.034	366.815	132.846	123.964	131.125	109.208	9.960	0.046	0.000	-0.076	53.000	52.000	192.040	146.442	366.815	131.896	123.889	135.000	108.483	8.618
53.000	54.000	53.000	210.750	167.051	368.502	147.297	128.138	137.714	117.351	2.447	-0.092	0.000	0.140	54.000	53.000	191.000	154.346	368.502	141.613	128.321	137.357	110.510	6.161	0.011	-0.028	-0.002	54.000	53.000	180.174	151.241	368.502	134.132	119.357	127.929	109.644	10.117	0.157	0.000	-0.128	54.000	53.000	180.963	138.202	368.502	132.911	121.481	127.941	108.891	8.637
54.000	55.000	54.000	208.296	171.960	368.787	147.437	129.250	137.722	118.925	2.474	0.027	0.000	-0.014	55.000	54.000	192.667	155.965	368.787	143.444	129.821	137.444	112.041	6.142	-0.019	0.058	0.058	55.000	54.000	172.091	137.651	368.787	134.780	121.464	128.750	109.700	9.960	-0.157	0.000	0.139	55.000	54.000	187.607	137.935	368.787	133.751	117.929	125.118	109.140	8.648
55.000	56.000	55.000	208.143	166.740	368.373	147.293	127.967	139.500	116.889	2.474	0.000	0.000	0.012	56.000	55.000	206.571	155.870	368.373	144.855	121.714	130.632	111.605	6.345	0.203	0.145	-0.087	56.000	55.000	172.615	140.724	368.373	134.142	122.357	129.556	108.732	9.960	0.000	0.000	-0.012	56.000	55.000	180.600	139.366	368.373	133.558	120.296	132.900	109.416	8.602
56.000	57.000	56.000	229.071	165.957	369.511	152.363	131.233	142.857	117.456	2.428	-0.046	0.000	0.000	57.000	56.000	191.880	146.933	369.511	141.944	124.000	135.533	111.034	6.161	-0.184	0.087	0.260	57.000	56.000	179.179	140.022	369.511	136.355	126.821	134.316	108.170	10.178	0.219	0.013	-0.013	57.000	56.000	177.643	135.549	369.511	132.995	121.593	129.353	106.696	8.702
57.000	58.000	57.000	221.484	169.434	370.129	152.693	132.367	141.684	120.391	2.382	-0.046	-0.064	0.000	58.000	57.000	208.630	153.812	370.129	145.848	132.621	148.118	112.146	6.245	0.084	0.000	-0.029	58.000	57.000	184.233	150.045	370.129	135.332	120.071	127.111	110.255	10.308	0.130	-0.064	-0.154	58.000	57.000	171.207	134.643	370.129	133.013	121.074	127.444	109.060	8.572
58.000	59.000	58.000	213.556	167.931	371.640	150.061	129.200	147.600	117.882	2.336	-0.046	0.064	0.064	59.000	58.000	209.926	165.598	371.640	143.854	127.581	140.083	112.653	6.245	0.000	-0.027	-0.032	59.000	58.000	193.938	152.888	371.640	138.377	130.222	140.250	108.910	10.381	0.073	-0.077	-0.218	59.000	58.000	179.759	134.490	371.640	132.482	119.038	124.550	108.899	8.840
59.000	60.000	59.000	199.600	154.215	373.190	147.005	130.600	142.579	118.795	2.225	-0.111	0.000	0.127	60.000	59.000	196.500	165.048	373.190	145.467	127.893	134.400	111.417	6.329	0.084	0.059	0.000	60.000	59.000	211.655	158.077	373.190	138.909	123.679	134.214	110.649	10.446	0.065	-0.077	-0.141	60.000	59.000	170.333	134.247	373.190	131.137	120.926	128.583	109.207	8.756
60.000	61.000	60.000	232.393	168.724	373.035	153.005	133.152	145.333	118.487	2.317	0.092	0.000	-0.078	61.000	60.000	200.615	170.702	373.035	152.120	121.733	129.091	111.795	6.467	0.138	0.000	-0.145	61.000	60.000	203.385	155.289	373.035	138.409	122.714	138.100	109.192	10.362	-0.084	-0.063	-0.014	61.000	60.000	171.115	130.096	373.035	131.440	126.148	138.222	107.268	8.599
61.000	62.000	61.000	210.679	171.434	373.184	149.337	131.200	142.188	119.250	2.317	0.000	0.063	0.063	62.000	61.000	189.923	151.262	373.184	153.914	128.857	134.053	110.007	6.494	0.027	0.145	0.089	62.000	61.000	198.897	153.648	373.184	137.612	126.071	133.714	110.129	10.565	0.203	0.000	-0.127	62.000	61.000	169.643	129.819	373.184	131.991	121.111	137.625	109.208	8.618
62.000	63.000	62.000	248.900	177.535	371.805	154.374	135.667	144.471	119.066	2.317	0.000	-0.063	-0.080	63.000	62.000	192.261	158.122	371.805	156.519	129.367	142.812	111.168	6.586	0.092	0.028	-0.058	63.000	62.000	210.464	155.014	371.805	136.259	124.357	131.294	109.243	10.649	0.084	0.000	-0.078	63.000	62.000	167.897	131.960	371.805	131.373	121.423	127.938	106.885	8.702
63.000	64.000	63.000	223.240	178.241	369.264	151.718	129.067	135.864	118.940	2.279	-0.038	0.064	0.089	64.000	63.000	201.462	166.697	369.264	156.445	125.704	136.067	111.690	6.834	0.249	0.117	-0.116	64.000	63.000	198.385	146.802	369.264	135.910	127.786	135.100	110.297	10.289	-0.360	0.000	0.282	64.000	63.000	167.154	132.292	369.264	132.314	121.964	125.818	107.616	8.721
64.000	65.000	64.000	207.889	170.706	369.516	153.104	134.800	144.167	121.053	2.179	-0.100	-0.064	0.064	65.000	64.000	213.161	164.066	369.516	157.711	125.655	136.529	110.952	7.056	0.222	0.087	-0.087	65.000	64.000	193.680	148.296	369.516	135.015	122.964	141.667	109.345	10.289	0.000	0.000	0.000	65.000	64.000	167.000	130.304	369.516	133.234	119.556	124.190	107.782	8.775
65.000	66.000	65.000	219.000	175.216	367.767	151.937	130.100	141.500	120.878	2.225	0.046	0.000	-0.053	66.000	65.000	200.037	173.935	367.767	158.204	125.607	143.727	112.253	7.010	-0.046	0.000	-0.003	66.000	65.000	189.231	154.117	367.767	136.533	120.321	129.235	108.184	10.335	0.046	0.000	-0.078	66.000	65.000	161.407	127.301	367.767	133.352	121.667	128.474	107.574	8.580
66.000	67.000	66.000	209.893	168.883	365.067	152.465	132.357	141.947	119.750	2.179	-0.046	0.000	-0.013	67.000	66.000	216.618	176.649	365.067	159.302	125.379	138.500	113.850	7.048	0.038	-0.145	-0.091	67.000	66.000	201.931	154.612	365.067	140.480	124.929	143.125	109.163	10.351	0.016	0.000	0.049	67.000	66.000	167.067	129.538	365.067	133.191	115.385	125.385	108.250	8.637
67.000	68.000	67.000	192.520	167.613	366.299	148.786	133.424	147.800	120.231	2.133	-0.046	-0.064	0.011	68.000	67.000	195.679	163.549	366.299	156.658	122.536	134.300	111.309	6.800	-0.249	0.000	0.204	68.000	67.000	194.750	152.566	366.299	142.236	126.321	137.067	108.925	10.267	-0.084	0.000	0.127	68.000	67.000	165.586	133.185	366.299	132.893	120.630	129.308	107.260	8.618
68.000	69.000	68.000	210.462	167.500	365.395	151.178	127.742	136.462	120.778	2.244	0.111	0.064	-0.056	69.000	68.000	201.692	160.671	365.395	158.499	122.310	134.923	112.230	6.903	0.103	0.000	-0.119	69.000	68.000	196.448	147.429	365.395	143.479	123.929	131.889	109.463	10.462	0.195	0.141	-0.049	69.000	68.000	161.935	129.156	365.395	134.574	123.852	130.500	107.000	8.702
69.000	70.000	69.000	208.679	162.256	366.469	154.579	135.485	143.880	120.020	2.225	-0.019	0.000	0.037	70.000	69.000	217.448	157.805	366.469	163.148	129.821	141.846	111.416	6.884	-0.019	0.000	0.000	70.000	69.000	210.138	154.867	366.469	143.622	124.429	130.905	109.233	10.592	0.130	0.063	-0.078	70.000	69.000	172.192	128.484	366.469	131.850	121.269	129.312	109.762	8.461
70.000	71.000	70.000	210.462	163.823	366.536	154.403	131.879	140.826	121.090	2.179	-0.046	0.000	0.011	71.000	70.000	200.111	158.093	366.536	159.673	126.857	136.500	111.196	6.616	-0.268	0.145	0.436	71.000	70.000	199.862	152.671	366.536	142.636	121.963	140.200	108.655	10.814	0.222	0.205	0.000	71.000	70.000	165.444	131.723	366.536	130.301	119.115	125.312	106.658	8.461
71.000	72.000	71.000	215.000	169.831	369.495	155.077	135.735	147.636	121.747	2.225	0.046	0.000	0.000	72.000	71.000	203.793	157.902	369.495	161.718	130.483	147.625	111.182	6.754	0.138	-0.032	-0.145	72.000	71.000	196.655	160.934	369.495	145.239	125.741	135.154	107.940	11.101	0.287	0.063	-0.205	72.000	71.000	163.000	131.333	369.495	130.720	123.808	134.200	106.952	8.496
72.000	73.000	72.000	207.480	162.562	365.902	152.848	134.375	147.333	118.873	2.095	-0.130	0.000	0.064	73.000	72.000	198.533	148.680	365.902	160.148	126.893	140.706	112.731	6.383	-0.371	-0.028	0.322	73.000	72.000	205.143	163.759	365.902	148.595	124.630	131.667	109.184	11.526	0.425	0.000	-0.331	73.000	72.000	159.821	131.373	365.902	129.723	122.310	132.538	107.797	8.461
73.000	74.000	73.000	211.115	168.905	366.178	155.624	139.750	147.077	122.367	2.160	0.065	0.000	-0.014	74.000	73.000	198.091	143.771	366.178	147.008	132.111	142.933	114.734	5.690	-0.693	-0.145	0.466	74.000	73.000	205.688	160.026	366.178	147.692	124.593	134.000	110.268	11.583	0.057	-0.015	-0.078	74.000	73.000	166.929	132.500	366.178	131.479	125.000	130.588	110.238	8.480
74.000	75.000	74.000	202.607	166.053	366.410	155.792	138.188	153.500	121.833	2.076	-0.084	-0.064	0.012	75.000	74.000	197.833	141.830	366.410	147.263	129.250	141.500	110.842	5.958	0.268	0.145	-0.029	75.000	74.000	199.970	153.178	366.410	144.186	122.741	129.706	109.141	11.418	-0.165	-0.063	0.092	75.000	74.000	164.655	135.626	366.410	131.751	120.593	134.286	107.769	8.572
75.000	76.000	75.000	219.125	175.440	363.351	154.149	132.562	141.450	120.789	2.160	0.084	0.064	-0.056	76.000	75.000	192.000	155.892	363.351	147.826	126.357	137.333	111.671	6.085	0.127	0.030	-0.176	76.000	75.000	182.407	139.585	363.351	129.831	120.429	129.778	110.912	9.822	-1.596	-0.128	1.211	76.000	75.000	165.533	129.250	363.351	129.593	117.821	124.214	109.252	8.461
76.000	77.000	76.000	225.724	176.154	363.497	157.369	134.968	143.909	121.119	2.244	0.084	0.000	-0.075	77.000	76.000	189.370	157.308	363.497	148.438	120.286	134.556	112.224	6.242	0.157	-0.031	-0.207	77.000	76.000	195.697	141.462	363.497	134.896	121.286	128.533	109.311	10.357	0.536	0.000	-0.407	77.000	76.000	170.379	132.200	363.497	129.926	122.963	132.714	107.351	8.526
77.000	78.000	77.000	217.107	179.848	361.448	154.297	134.548	148.143	119.607	2.271	0.027	0.000	-0.013	78.000	77.000	198.296	159.691	361.448	150.424	120.429	131.750	110.250	6.517	0.276	0.000	-0.265	78.000	77.000	190.179	144.237	361.448	134.531	118.733	128.786	108.834	10.377	0.019	-0.064	-0.140	78.000	77.000	174.323	134.574	361.448	131.280	124.519	135.500	107.479	8.740
78.000	79.000	78.000	205.667	166.308	357.076	152.952	133.793	141.650	119.593	2.187	-0.084	0.000	0.048	79.000	78.000	204.241	171.424	357.076	152.070	123.143	134.583	110.872	6.774	0.257	-0.057	-0.290	79.000	78.000	178.533	142.931	357.076	137.196	121.286	130.071	109.143	10.606	0.230	0.000	-0.192	79.000	78.000	171.517	130.044	357.076	130.729	124.731	133.833	108.054	8.610
79.000	80.000	79.000	191.304	160.216	357.320	152.369	136.033	150.250	120.236	2.076	-0.111	-0.047	0.079	80.000	79.000	178.593	150.488	357.320	147.256	124.571	139.000	110.682	6.728	-0.046	0.000	0.024	80.000	79.000	183.567	148.739	357.320	135.806	118.462	124.381	108.678	11.088	0.482	0.000	-0.471	80.000	79.000	167.862	135.716	357.320	130.280	117.769	126.000	108.255	8.759
80.000	81.000	80.000	199.517	160.086	359.098	153.480	133.812	144.722	120.747	2.130	0.054	-0.016	-0.016	81.000	80.000	181.793	150.096	359.098	149.303	130.429	148.667	109.538	6.931	0.203	0.089	-0.113	81.000	80.000	191.441	148.429	359.098	137.996	123.481	127.348	108.381	11.532	0.444	0.000	-0.357	81.000	80.000	175.286	137.862	359.098	131.614	120.519	127.222	107.456	9.644
81.000	82.000	81.000	197.048	161.411	355.749	152.639	135.212	150.200	120.597	2.030	-0.100	0.000	0.014	82.000	81.000	186.065	142.098	355.749	145.483	125.367	137.167	109.789	7.145	0.214	0.202	0.119	82.000	81.000	183.189	135.365	355.749	137.135	124.643	138.750	110.144	11.302	-0.230	-0.052	0.164	82.000	81.000	164.097	129.552	355.749	128.710	123.462	130.947	106.757	8.848
82.000	83.000	82.000	225.821	166.600	356.846	154.521	135.531	150.375	118.427	2.252	0.222	0.063	-0.078	83.000	82.000	184.000	139.883	356.846	147.492	130.821	140.062	109.594	6.953	-0.192	0.203	0.292	83.000	82.000	182.107	133.397	356.846	134.016	121.345	133.062	109.542	10.904	-0.398	0.000	0.279	83.000	82.000	183.148	132.944	356.846	133.092	121.625	128.692	107.125	10.077
83.000	84.000	83.000	228.231	185.133	355.826	151.108	131.933	139.500	120.613	2.279	0.027	0.000	-0.017	84.000	83.000	183.607	142.589	355.826	148.923	127.621	137.722	110.699	6.926	-0.027	0.087	0.175	84.000	83.000	177.036	138.662	355.826	136.098	123.679	135.429	111.061	10.610	-0.295	-0.150	0.064	84.000	83.000	160.000	130.407	355.826	129.578	125.269	132.500	107.752	8.986
84.000	85.000	84.000	235.464	177.628	355.624	151.953	130.300	139.941	121.136	2.279	0.000	0.019	0.000	85.000	84.000	191.966	158.012	355.624	147.657	129.857	139.778	113.687	7.045	0.119	-0.088	-0.263	85.000	84.000	187.613	139.415	355.624	134.147	121.300	128.636	109.643	10.682	0.073	0.012	-0.012	85.000	84.000	158.367	130.835	355.624	132.000	124.786	132.762	110.510	8.997
85.000	86.000	85.000	210.542	168.093	357.061	152.526	136.567	145.938	120.285	2.095	-0.184	-0.062	0.081	86.000	85.000	185.700	140.656	357.061	146.271	122.379	128.947	113.196	6.953	-0.092	0.000	0.145	86.000	85.000	188.906	148.765	357.061	133.113	121.286	136.444	108.762	10.942	0.260	0.000	-0.256	86.000	85.000	163.000	141.283	357.061	136.779	118.577	125.688	109.060	10.628
86.000	87.000	86.000	214.625	172.535	355.559	153.485	130.871	140.611	121.073	2.103	0.008	-0.018	-0.018	87.000	86.000	180.607	142.049	355.559	145.326	122.536	132.250	114.577	6.712	-0.241	-0.145	0.000	87.000	86.000	174.200	141.459	355.559	131.894	123.964	129.318	108.696	10.870	-0.073	-0.011	0.011	87.000	86.000	167.276	138.577	355.559	136.752	120.852	132.857	108.480	10.723
87.000	88.000	87.000	209.308	172.900	357.803	151.320	131.194	140.556	121.967	2.084	-0.019	0.000	0.062	88.000	87.000	197.556	147.243	357.803	147.545	122.889	131.353	111.660	6.823	0.111	0.030	-0.058	88.000	87.000	162.045	139.354	357.803	131.638	120.222	127.000	109.248	10.713	-0.157	0.000	0.075	88.000	87.000	173.677	146.441	357.803	139.057	117.346	132.875	107.804	11.159
88.000	89.000	88.000	216.542	174.338	358.142	153.677	132.034	143.625	121.568	2.084	0.000	0.021	-0.062	89.000	88.000	184.115	140.400	358.142	146.374	128.571	139.211	111.186	6.666	-0.157	0.000	0.145	89.000	88.000	171.964	140.595	358.142	132.125	124.129	132.087	109.171	10.832	0.119	-0.053	-0.075	89.000	88.000	176.267	139.957	358.142	139.972	117.400	123.864	106.576	11.400
89.000	90.000	89.000	197.379	166.747	358.552	151.979	132.655	140.222	120.803	2.038	-0.046	0.000	0.097	90.000	89.000	186.400	140.902	358.552	145.708	125.645	139.571	112.758	6.490	-0.176	-0.087	0.087	90.000	89.000	172.043	142.265	358.552	130.995	120.679	130.412	108.611	10.889	0.057	0.064	-0.064	90.000	89.000	165.517	136.402	358.552	142.783	121.760	132.222	107.205	11.178
90.000	91.000	90.000	197.393	162.012	357.914	154.244	134.469	144.529	121.805	1.973	-0.065	-0.078	0.000	91.000	90.000	206.571	150.291	357.914	147.247	129.429	139.706	113.410	6.536	0.046	-0.058	-0.088	91.000	90.000	169.600	138.700	357.914	130.580	127.926	136.400	108.980	10.797	-0.092	-0.010	0.010	91.000	90.000	177.429	145.929	357.914	141.910	122.667	132.727	107.226	11.365
91.000	92.000	91.000	186.783	161.203	352.786	152.450	133.367	142.053	121.068	1.770	-0.203	-0.042	0.124	92.000	91.000	190.250	157.034	352.786	148.286	132.643	141.368	112.678	6.693	0.157	0.057	-0.062	92.000	91.000	169.286	140.885	352.786	131.968	122.724	132.333	109.122	10.954	0.157	0.011	-0.075	92.000	91.000	175.968	132.270	352.786	132.558	121.148	132.357	108.885	8.970
92.000	93.000	92.000	196.960	163.808	353.018	158.239	133.433	148.500	120.826	1.954	0.184	0.062	-0.144	93.000	92.000	192.821	157.272	353.018	147.023	125.429	133.737	112.766	6.747	0.054	0.000	-0.088	93.000	92.000	169.273	143.580	353.018	131.577	122.720	126.833	109.669	11.072	0.119	-0.011	-0.075	93.000	92.000	187.759	132.043	353.018	132.136	116.926	127.143	108.374	8.759
93.000	94.000	93.000	203.111	163.986	353.550	154.663	134.300	142.421	120.358	1.954	0.000	-0.016	0.079	94.000	93.000	210.857	149.855	353.550	147.729	122.679	138.167	112.096	6.701	-0.046	-0.057	0.000	94.000	93.000	170.200	131.653	353.550	130.276	119.667	126.294	109.699	10.832	-0.241	0.011	0.150	94.000	93.000	158.074	136.710	353.550	140.533	123.692	130.200	108.533	10.421
94.000	95.000	94.000	198.481	166.257	354.279	157.759	131.759	139.944	119.740	2.019	0.065	0.080	0.000	95.000	94.000	204.259	152.474	354.279	149.546	124.556	131.625	113.946	6.452	-0.249	-0.145	0.031	95.000	94.000	176.870	132.129	354.279	131.676	122.321	130.529	108.523	10.491	-0.341	-0.074	0.267	95.000	94.000	167.286	139.094	354.279	141.434	122.037	131.750	109.295	10.929
95.000	96.000	95.000	199.731	170.870	356.056	155.306	130.633	139.857	122.918	1.908	-0.111	-0.062	-0.021	96.000	95.000	187.852	157.646	356.056	146.069	124.357	136.846	115.906	6.349	-0.103	-0.201	-0.099	96.000	95.000	178.714	141.136	356.056	132.425	116.640	125.615	108.199	10.564	0.073	0.064	0.053	96.000	95.000	163.654	139.222	356.056	139.018	120.429	130.000	107.490	10.933
96.000	97.000	96.000	187.957	161.823	354.209	147.405	130.138	137.882	119.904	1.881	-0.027	0.063	0.095	97.000	96.000	198.000	163.924	354.209	146.462	125.897	139.308	114.561	6.265	-0.084	-0.200	-0.179	97.000	96.000	172.179	133.576	354.209	133.584	120.917	129.455	108.163	10.247	-0.317	0.012	0.371	97.000	96.000	174.621	137.521	354.209	137.500	126.893	136.500	108.262	11.006
97.000	98.000	97.000	192.111	159.873	354.953	151.606	137.613	149.400	118.507	1.900	0.019	-0.077	-0.064	98.000	97.000	187.040	154.808	354.953	146.942	122.786	129.526	115.209	5.913	-0.352	-0.267	0.089	98.000	97.000	168.483	137.261	354.953	133.231	120.231	132.571	108.370	10.266	0.019	0.000	0.000	98.000	97.000	176.700	139.435	354.953	135.582	121.500	136.600	108.615	10.979
98.000	99.000	98.000	194.615	152.862	352.642	153.536	132.600	141.875	121.186	1.789	-0.111	0.020	0.104	99.000	98.000	200.538	152.321	352.642	148.743	124.750	135.000	111.750	5.924	0.011	-0.055	-0.034	99.000	98.000	186.222	130.878	352.642	134.772	123.417	131.385	108.426	9.876	-0.390	0.000	0.267	99.000	98.000	164.654	132.058	352.642	137.411	123.704	132.450	108.786	10.803
99.000	100.000	99.000	216.345	170.703	352.733	157.667	135.767	152.818	122.121	1.881	0.092	0.000	-0.110	100.000	99.000	206.000	171.324	352.733	146.890	122.393	135.000	110.807	5.951	0.027	0.000	-0.056	100.000	99.000	183.107	137.682	352.733	134.787	124.370	130.619	109.577	9.857	-0.019	-0.076	0.052	100.000	99.000	163.308	136.761	352.733	136.179	117.852	120.783	108.418	10.730
100.000	101.000	100.000	210.269	165.216	354.267	154.193	133.833	141.300	120.713	1.835	-0.046	0.050	0.064	101.000	100.000	211.214	171.722	354.267	144.198	119.556	126.217	110.386	6.154	0.203	0.000	-0.145	101.000	100.000	179.971	136.787	354.267	133.847	125.567	131.423	109.927	9.883	0.027	0.013	0.064	101.000	100.000	166.815	135.663	354.267	136.768	121.115	129.750	107.453	10.902
101.000	102.000	101.000	199.143	159.517	353.311	153.456	132.167	141.176	122.723	1.659	-0.176	-0.045	0.125	102.000	101.000	210.724	157.466	353.311	143.429	121.143	131.133	109.500	6.089	-0.065	0.000	0.033	102.000	101.000	173.643	137.713	353.311	133.049	122.107	129.050	110.174	9.562	-0.322	-0.011	0.151	102.000	101.000	171.840	134.674	353.311	137.216	118.160	126.214	107.839	10.818
102.000	103.000	102.000	215.857	166.360	353.538	158.238	140.300	145.591	123.067	1.659	0.000	0.000	0.015	103.000	102.000	199.192	162.480	353.538	141.339	116.643	124.353	110.182	6.016	-0.073	0.000	0.056	103.000	102.000	178.276	137.277	353.538	131.685	119.280	125.625	109.959	9.654	0.092	0.012	-0.076	103.000	102.000	167.379	133.931	353.538	138.885	119.000	122.208	106.355	10.807
103.000	104.000	103.000	224.929	168.488	352.188	154.468	130.893	137.040	122.265	1.613	-0.046	0.064	0.076	104.000	103.000	212.714	166.162	352.188	140.052	120.071	134.000	108.347	6.016	0.000	0.000	-0.024	104.000	103.000	177.840	135.617	352.188	133.471	118.107	131.636	108.255	9.562	-0.092	0.128	0.204	104.000	103.000	170.778	135.465	352.188	140.168	117.037	124.938	106.789	10.604
104.000	105.000	104.000	233.241	175.725	353.840	161.821	141.500	151.312	124.080	1.632	0.019	-0.076	-0.013	105.000	104.000	208.800	155.173	353.840	139.634	124.633	133.941	109.500	5.936	-0.081	0.000	0.120	105.000	104.000	176.577	139.756	353.840	133.591	122.786	133.364	107.947	9.562	0.000	0.000	0.011	105.000	104.000	176.852	138.053	353.840	141.647	122.074	135.500	107.507	10.761
105.000	106.000	105.000	232.781	188.948	352.770	164.463	138.323	149.133	124.533	1.770	0.138	0.000	-0.141	106.000	105.000	199.889	156.522	352.770	139.152	127.567	135.667	111.245	5.897	-0.038	-0.031	0.000	106.000	105.000	176.696	136.353	352.770	133.974	122.516	136.231	109.019	9.424	-0.138	-0.064	0.011	106.000	105.000	181.115	142.750	352.770	141.148	130.276	142.000	109.365	10.734
106.000	107.000	106.000	246.207	176.689	353.784	165.314	136.100	157.200	123.766	1.724	-0.046	0.080	0.125	107.000	106.000	186.586	152.683	353.784	138.970	123.833	130.458	110.153	5.871	-0.027	0.032	0.113	107.000	106.000	170.962	135.709	353.784	133.298	121.429	133.917	108.218	9.359	-0.065	0.000	0.064	107.000	106.000	173.567	137.426	353.784	139.406	123.655	138.471	109.123	10.601
107.000	108.000	107.000	238.069	185.346	353.058	161.158	136.467	145.933	123.925	1.632	-0.092	0.000	0.024	108.000	107.000	199.741	157.662	353.058	135.423	118.897	125.391	111.275	5.806	-0.065	-0.056	-0.056	108.000	107.000	177.480	137.875	353.058	133.736	121.929	130.188	110.440	9.313	-0.046	-0.074	0.010	108.000	107.000	169.517	143.232	353.058	137.031	121.929	135.333	110.046	10.704
108.000	109.000	108.000	238.793	180.036	354.638	166.897	143.000	162.875	125.657	1.586	-0.046	0.000	0.064	109.000	108.000	188.885	151.643	354.638	135.865	118.643	126.579	109.609	5.813	0.008	0.056	0.023	109.000	108.000	178.655	141.798	354.638	133.016	123.259	127.526	108.696	9.435	0.122	0.064	-0.064	109.000	108.000	171.400	139.420	354.638	139.249	128.750	146.000	111.047	10.501
109.000	110.000	109.000	223.704	174.321	356.590	159.863	138.125	148.579	124.487	1.540	-0.046	0.000	0.074	110.000	109.000	210.138	161.013	356.590	137.889	125.615	133.579	110.007	5.932	0.119	-0.056	-0.179	110.000	109.000	179.357	144.634	356.590	132.891	117.808	123.190	108.571	9.573	0.138	0.075	-0.064	110.000	109.000	190.154	140.289	356.590	140.532	122.880	129.158	109.110	10.474
110.000	111.000	110.000	242.038	177.901	356.458	165.420	135.393	144.778	124.658	1.559	0.019	0.064	-0.013	111.000	110.000	217.000	161.763	356.458	138.097	124.179	134.933	109.725	5.959	0.027	0.000	-0.034	111.000	110.000	180.966	136.847	356.458	132.819	118.143	125.222	109.081	9.500	-0.073	-0.064	0.074	111.000	110.000	175.714	142.625	356.458	140.923	122.241	132.188	109.799	10.180
111.000	112.000	111.000	239.071	182.691	354.529	167.438	142.286	151.842	126.910	1.483	-0.076	-0.063	0.063	112.000	111.000	195.120	157.308	354.529	138.707	122.407	140.800	110.788	5.886	-0.073	0.000	0.089	112.000	111.000	179.034	136.209	354.529	134.808	124.407	132.176	108.158	9.481	-0.019	0.064	0.064	112.000	111.000	166.467	128.581	354.529	131.853	119.074	130.067	107.787	8.894
112.000	113.000	112.000	237.400	177.250	354.746	170.420	143.710	152.450	130.833	1.502	0.019	-0.011	0.000	113.000	112.000	195.250	158.014	354.746	138.206	120.200	127.350	110.104	5.794	-0.092	0.056	0.089	113.000	112.000	189.179	141.864	354.746	135.609	127.654	135.357	109.760	9.462	-0.019	-0.064	-0.075	113.000	112.000	186.407	128.612	354.746	134.105	125.111	131.778	107.716	8.775
113.000	114.000	113.000	246.750	189.763	355.640	168.818	140.733	154.538	128.662	1.483	-0.019	0.014	0.000	114.000	113.000	197.897	154.301	355.640	138.696	119.600	129.895	110.013	5.767	-0.027	-0.056	0.033	114.000	113.000	166.435	137.663	355.640	135.389	122.643	134.692	109.034	9.305	-0.157	0.064	0.128	114.000	113.000	175.310	132.442	355.640	133.087	120.500	132.909	108.399	8.802
114.000	115.000	114.000	239.567	174.732	354.389	167.074	139.375	149.250	128.653	1.437	-0.046	-0.011	0.000	115.000	114.000	210.828	151.838	354.389	136.738	119.071	129.200	110.047	5.760	-0.008	0.056	0.032	115.000	114.000	165.607	131.710	354.389	136.933	122.815	131.053	108.197	9.267	-0.038	0.064	0.192	115.000	114.000	182.320	131.611	354.389	133.813	119.615	126.941	107.007	8.875
115.000	116.000	115.000	227.370	171.667	352.838	165.896	145.312	161.545	127.933	1.372	-0.065	0.000	0.128	116.000	115.000	195.692	149.708	352.838	138.122	119.923	129.000	110.329	5.622	-0.138	0.000	0.177	116.000	115.000	168.043	134.880	352.838	137.168	119.115	128.444	108.014	9.248	-0.019	0.075	0.000	116.000	115.000	173.960	131.870	352.838	131.290	119.808	127.824	106.740	9.105
116.000	117.000	116.000	210.074	168.253	353.756	167.707	144.467	156.684	127.678	1.261	-0.111	0.000	0.073	117.000	116.000	205.704	151.364	353.756	137.706	119.741	129.364	110.503	5.614	-0.008	0.000	0.003	117.000	116.000	178.857	149.596	353.756	138.780	122.962	127.526	109.633	9.535	0.287	0.000	-0.139	117.000	116.000	177.480	134.674	353.756	133.735	118.222	125.812	108.320	9.270
117.000	118.000	117.000	236.731	174.683	356.675	171.121	144.355	159.235	128.560	1.326	0.065	0.000	-0.076	118.000	117.000	215.111	149.139	356.675	141.277	120.407	127.688	109.700	5.503	-0.111	0.000	0.088	118.000	117.000	180.923	140.548	356.675	139.777	129.966	136.900	108.980	9.516	-0.019	0.000	0.000	118.000	117.000	177.880	133.396	356.675	132.727	120.296	132.200	106.973	9.335
118.000	119.000	118.000	235.593	167.321	356.879	172.353	142.781	151.522	129.007	1.261	-0.065	0.000	0.064	119.000	118.000	205.286	153.183	356.879	138.832	120.483	124.538	110.799	5.457	-0.046	-0.057	0.026	119.000	118.000	180.000	146.570	356.879	140.632	127.778	134.824	109.747	9.784	0.268	0.064	-0.140	119.000	118.000	178.038	134.489	356.879	133.230	123.615	131.286	107.214	9.400
119.000	120.000	119.000	240.643	174.658	359.905	171.780	145.647	164.923	129.287	1.345	0.084	0.000	-0.064	120.000	119.000	202.714	154.091	359.905	140.023	120.333	128.842	109.676	5.411	-0.046	0.000	0.030	120.000	119.000	185.167	141.881	359.905	140.288	124.654	144.750	108.885	9.822	0.038	0.203	0.075	120.000	119.000	180.107	133.791	359.905	134.418	122.963	130.100	110.141	9.354
120.000	121.000	120.000	217.000	165.372	358.099	165.733	148.812	158.368	129.858	1.131	-0.214	0.000	0.203	121.000	120.000	200.786	153.325	358.099	139.587	122.889	129.412	110.228	5.327	-0.084	0.000	0.057	121.000	120.000	192.290	146.540	358.099	141.679	124.370	130.900	107.891	10.384	0.563	0.204	-0.216	121.000	120.000	182.280	132.310	358.099	134.693	122.111	130.533	109.784	9.113
[truncated: 94 more columns]
