# Supplementary material for: Filopodyan: An open-source pipeline for the analysis of filopodia
Source: J Cell Biol. 2017 Oct 2;216(10):3405–22. doi: 10.1083/jcb.201705113 (PMC5626553; doi:10.1083/jcb.201705113)
Supplement: Data tables (ZIP file) [file JCB_201705113_DataS1.zip › Data Tables/Fig3-4_Control-dataset/CTRL_RENYI2-6_ED4_v20170201/s13_NeonCYTO_GC8x_tif Coordinates.txt]

	dT	T (0)	Base X (0)	Base Y (0)	Tip X (0)	Tip Y (0)	||[body,base]|| (0)	||[base,tip]|| (0)	||[base,tip]|| : [body,base] (0)	[base,tip] ? [body,base] (0)	?||[base,tip]|| : [body,base] (0)	||[tip(t-1),tip(t)]|| : [base,tip] (0)	||[base(t-1),base(t)]|| : [base,tip] (0)	T (1)	Base X (1)	Base Y (1)	Tip X (1)	Tip Y (1)	||[body,base]|| (1)	||[base,tip]|| (1)	||[base,tip]|| : [body,base] (1)	[base,tip] ? [body,base] (1)	?||[base,tip]|| : [body,base] (1)	||[tip(t-1),tip(t)]|| : [base,tip] (1)	||[base(t-1),base(t)]|| : [base,tip] (1)	T (2)	Base X (2)	Base Y (2)	Tip X (2)	Tip Y (2)	||[body,base]|| (2)	||[base,tip]|| (2)	||[base,tip]|| : [body,base] (2)	[base,tip] ? [body,base] (2)	?||[base,tip]|| : [body,base] (2)	||[tip(t-1),tip(t)]|| : [base,tip] (2)	||[base(t-1),base(t)]|| : [base,tip] (2)	T (3)	Base X (3)	Base Y (3)	Tip X (3)	Tip Y (3)	||[body,base]|| (3)	||[base,tip]|| (3)	||[base,tip]|| : [body,base] (3)	[base,tip] ? [body,base] (3)	?||[base,tip]|| : [body,base] (3)	||[tip(t-1),tip(t)]|| : [base,tip] (3)	||[base(t-1),base(t)]|| : [base,tip] (3)
1	0.000	1.000	32.370	9.295	26.520	10.595	7.509	5.993	5.981	44.912	NaN	NaN	NaN	1.000	42.705	10.270	43.095	11.375	4.367	1.172	1.052	4.593	NaN	NaN	NaN	1.000	32.630	11.505	26.065	14.885	8.172	7.384	7.362	60.160	NaN	NaN	NaN	1.000	39.000	11.765	31.005	15.665	4.587	8.896	4.888	22.422	NaN	NaN	NaN
2	1.000	2.000	32.760	9.360	26.455	10.530	7.197	6.413	6.374	45.875	0.393	0.052	-0.372	2.000	42.705	10.335	43.095	11.310	4.320	1.050	0.965	4.170	-0.087	-0.060	0.060	2.000	32.825	11.440	26.065	14.950	7.993	7.617	7.599	60.739	0.237	0.030	-0.203	2.000	38.870	11.830	30.940	15.730	4.616	8.837	5.184	23.930	0.296	0.087	0.145
3	2.000	3.000	32.890	9.360	26.390	10.530	7.135	6.604	6.559	46.796	0.185	0.064	-0.128	3.000	42.640	10.270	43.030	11.310	4.183	1.111	1.016	4.250	0.051	-0.023	-0.084	3.000	33.085	11.180	25.935	15.015	7.692	8.114	8.107	62.361	0.508	0.145	-0.352	3.000	38.740	11.830	30.680	15.730	4.653	8.954	5.502	25.604	0.318	0.234	0.117
4	3.000	4.000	32.890	9.360	26.195	10.595	7.348	6.808	6.783	49.842	0.224	0.204	NaN	4.000	42.640	10.205	43.095	11.310	3.862	1.195	1.114	4.301	0.098	0.025	-0.060	4.000	33.215	11.115	25.740	15.080	7.709	8.461	8.461	65.221	0.353	0.203	-0.145	4.000	38.415	12.220	30.550	15.795	5.057	8.639	5.827	29.465	0.325	0.145	0.457
5	4.000	5.000	32.825	9.360	25.935	10.595	7.378	7.000	6.982	51.511	0.199	0.256	0.064	5.000	42.640	10.205	43.095	11.310	3.769	1.195	1.103	4.157	-0.011	NaN	NaN	5.000	33.410	11.050	25.610	15.145	7.444	8.810	8.809	65.580	0.349	0.145	-0.203	5.000	38.220	12.480	30.355	15.795	5.242	8.535	5.757	30.179	-0.070	0.180	0.281
6	5.000	6.000	32.890	9.295	25.675	10.660	7.318	7.343	7.340	53.717	0.358	0.268	-0.076	6.000	42.640	10.205	43.095	11.310	3.586	1.195	1.091	3.912	-0.012	NaN	NaN	6.000	33.540	10.985	25.480	15.145	7.267	9.070	9.069	65.910	0.260	0.116	-0.145	6.000	37.960	12.870	30.160	15.860	5.540	8.353	5.700	31.578	-0.057	0.205	0.382
7	6.000	7.000	32.890	9.360	25.480	10.725	7.382	7.535	7.531	55.593	0.191	0.204	0.012	7.000	42.640	10.270	43.160	11.375	3.539	1.221	1.144	4.048	0.053	0.086	0.059	7.000	33.540	10.920	25.480	15.080	7.269	9.070	9.065	65.893	-0.004	-0.030	-0.030	7.000	37.765	13.130	29.900	15.860	5.821	8.325	5.661	32.955	-0.038	0.246	0.269
8	7.000	8.000	32.955	9.360	25.480	10.660	7.355	7.587	7.585	55.791	0.054	-0.011	-0.064	8.000	42.640	10.335	43.160	11.440	3.447	1.221	1.143	3.942	-1.485E-4	0.059	0.059	8.000	33.540	10.855	25.545	15.015	7.247	9.013	8.994	65.175	-0.071	-0.088	-0.030	8.000	37.570	13.325	29.770	15.925	5.989	8.222	5.729	34.307	0.067	0.144	0.247
9	8.000	9.000	32.825	9.360	25.285	10.660	7.471	7.651	7.651	57.156	0.065	0.192	0.128	9.000	42.575	10.335	43.225	11.505	3.356	1.338	1.282	4.301	0.138	0.088	-0.032	9.000	33.475	10.985	25.610	15.015	7.332	8.837	8.825	64.706	-0.169	-0.058	0.117	9.000	37.310	13.585	29.575	15.925	6.279	8.081	5.606	35.203	-0.122	0.187	0.324
10	9.000	10.000	32.890	9.360	25.025	10.725	7.504	7.983	7.961	59.742	0.311	0.267	-0.064	10.000	42.640	10.400	43.290	11.635	3.779	1.396	1.360	5.138	0.078	0.145	0.088	10.000	33.410	10.920	25.610	15.015	7.558	8.810	8.808	66.569	-0.017	NaN	0.027	10.000	37.180	13.715	29.380	15.925	6.861	8.107	5.388	36.969	-0.218	0.188	0.161
11	10.000	11.000	32.825	9.360	24.765	10.790	7.552	8.186	8.172	61.710	0.210	0.267	0.064	11.000	42.640	10.400	43.290	11.765	3.730	1.512	1.453	5.421	0.094	0.117	NaN	11.000	33.410	10.920	25.480	15.080	7.529	8.955	8.952	67.397	0.144	0.145	NaN	11.000	37.050	13.975	29.120	15.925	7.093	8.166	5.239	37.163	-0.149	0.252	0.188
12	11.000	12.000	32.890	9.360	24.635	10.855	7.489	8.389	8.375	62.720	0.204	0.140	-0.064	12.000	42.640	10.400	43.290	11.700	3.730	1.453	1.405	5.239	-0.049	-0.058	NaN	12.000	33.410	10.985	25.350	15.145	7.558	9.070	9.069	68.546	0.118	0.145	0.030	12.000	36.920	14.040	28.860	15.990	7.209	8.293	5.374	38.743	0.135	0.268	0.142
13	12.000	13.000	32.760	9.360	24.570	10.920	7.552	8.337	8.328	62.893	-0.047	0.076	0.128	13.000	42.640	10.335	43.355	11.700	3.725	1.541	1.487	5.539	0.082	0.030	-0.058	13.000	33.345	11.050	25.155	15.210	7.587	9.186	9.186	69.696	0.116	0.203	0.087	13.000	37.115	13.975	28.925	15.990	7.037	8.434	5.304	37.324	-0.070	-0.063	-0.205
14	13.000	14.000	32.825	9.360	24.440	10.920	7.552	8.529	8.518	64.326	0.190	0.128	-0.064	14.000	42.575	10.140	43.355	11.700	3.494	1.744	1.669	5.831	0.182	NaN	-0.203	14.000	33.345	11.050	24.895	15.340	7.645	9.477	9.477	72.450	0.291	0.291	NaN	14.000	37.245	13.975	28.925	15.925	7.009	8.545	5.244	36.758	-0.060	-0.015	-0.127
15	14.000	15.000	32.760	9.295	24.310	11.180	7.523	8.658	8.658	65.128	0.140	0.183	0.049	15.000	42.510	10.205	43.225	11.700	3.494	1.657	1.577	5.509	-0.092	-0.056	0.031	15.000	33.345	10.985	24.830	15.405	7.529	9.594	9.591	72.214	0.115	0.088	-0.030	15.000	36.985	14.040	28.730	15.990	7.093	8.482	5.382	38.177	0.138	0.205	0.268
16	15.000	16.000	32.760	9.360	24.180	11.245	7.537	8.785	8.784	66.206	0.127	0.141	0.014	16.000	42.575	10.270	43.355	11.765	3.586	1.686	1.621	5.814	0.044	0.118	0.088	16.000	33.345	10.985	24.700	15.535	7.529	9.769	9.765	73.523	0.174	0.176	NaN	16.000	36.985	14.040	28.730	15.990	7.093	8.482	5.382	38.177	NaN	NaN	NaN
17	16.000	17.000	32.565	9.425	24.050	11.310	7.678	8.721	8.720	66.958	-0.064	0.141	0.204	17.000	42.640	10.270	43.355	11.765	3.677	1.657	1.563	5.746	-0.058	NaN	0.028	17.000	33.085	11.245	24.570	15.600	7.820	9.564	9.564	74.791	-0.201	0.145	0.350	17.000	36.985	14.040	28.795	15.990	7.065	8.419	5.300	37.442	-0.082	-0.063	NaN
18	17.000	18.000	32.565	9.425	23.985	11.440	7.709	8.813	8.812	67.934	0.092	0.093	NaN	18.000	42.640	10.140	43.290	11.700	3.677	1.690	1.563	5.746	3.109E-15	-0.085	-0.120	18.000	33.020	11.375	24.505	15.600	7.999	9.506	9.498	75.978	-0.066	0.058	0.116	18.000	37.180	13.910	28.730	15.990	6.983	8.702	5.359	37.417	0.059	0.063	-0.220
19	18.000	19.000	32.695	9.490	23.920	11.440	7.646	8.989	8.985	68.699	0.173	0.063	-0.113	19.000	42.640	10.140	43.290	11.700	3.585	1.690	1.563	5.602	4.441E-16	NaN	NaN	19.000	32.890	11.440	24.505	15.665	8.171	9.389	9.387	76.701	-0.111	0.029	0.145	19.000	37.180	13.910	28.600	16.055	6.950	8.844	5.557	38.621	0.198	0.142	NaN
20	19.000	20.000	32.760	9.490	24.050	11.505	7.583	8.940	8.937	67.773	-0.047	-0.112	-0.063	20.000	42.575	10.075	43.225	11.505	3.493	1.571	1.471	5.138	-0.092	-0.204	-0.086	20.000	32.890	11.505	24.375	15.665	8.202	9.477	9.469	77.660	0.082	0.117	0.029	20.000	37.115	13.910	28.535	16.055	6.978	8.844	5.615	39.178	0.058	0.063	0.063
21	20.000	21.000	32.760	9.425	24.115	11.375	7.583	8.862	8.858	67.173	-0.079	-0.092	-0.014	21.000	42.575	10.075	43.225	11.505	3.539	1.571	1.478	5.231	0.007	NaN	NaN	21.000	32.695	11.635	24.310	15.730	8.466	9.332	9.320	78.902	-0.149	0.087	0.232	21.000	37.115	13.845	28.405	16.055	6.978	8.986	5.729	39.977	0.114	0.126	-0.016
22	21.000	22.000	32.435	9.425	24.180	11.375	7.772	8.482	8.481	65.918	-0.377	-0.063	0.316	22.000	42.575	10.140	43.160	11.375	3.677	1.367	1.287	4.732	-0.191	-0.145	0.059	22.000	32.500	11.765	24.180	15.795	8.586	9.245	9.226	79.219	-0.094	0.145	0.232	22.000	37.050	13.910	28.275	16.120	7.009	9.049	5.670	39.745	-0.059	0.142	0.079
23	22.000	23.000	32.110	9.490	24.115	11.440	7.930	8.229	8.228	65.251	-0.253	0.079	0.331	23.000	42.575	10.075	43.095	11.310	3.817	1.340	1.222	4.664	-0.065	-0.085	-0.060	23.000	32.435	11.895	24.115	15.925	8.572	9.245	9.207	78.923	-0.019	0.115	0.115	23.000	37.050	13.845	28.080	16.120	6.930	9.254	5.625	38.980	-0.046	0.189	-0.016
24	23.000	24.000	31.980	9.490	24.050	11.570	7.993	8.198	8.198	65.530	-0.030	0.096	0.126	24.000	42.510	10.075	43.095	11.245	3.817	1.308	1.225	4.677	0.003	-0.058	-0.029	24.000	32.370	11.830	24.115	15.925	8.539	9.215	9.189	78.467	-0.017	NaN	0.029	24.000	37.115	13.910	27.885	16.120	6.940	9.491	5.507	38.219	-0.118	0.190	-0.048
25	24.000	25.000	31.915	9.490	23.920	11.700	8.073	8.295	8.294	66.958	0.096	0.160	0.063	25.000	42.510	10.010	43.030	11.180	3.817	1.280	1.178	4.495	-0.048	-0.086	-0.059	25.000	32.175	11.960	24.050	15.990	8.806	9.070	9.039	79.599	-0.150	0.087	0.232	25.000	37.180	13.715	27.690	16.185	6.796	9.806	5.832	39.631	0.325	0.205	-0.112
26	25.000	26.000	31.915	9.490	23.725	12.025	8.090	8.573	8.569	69.320	0.275	0.282	NaN	26.000	42.575	10.140	42.965	10.985	3.999	0.931	0.870	3.477	-0.308	-0.204	0.145	26.000	31.980	12.025	23.985	16.055	9.041	8.953	8.927	80.702	-0.112	0.087	0.203	26.000	37.245	13.715	27.690	16.185	6.832	9.869	5.757	39.335	-0.075	NaN	-0.063
27	26.000	27.000	31.980	9.555	23.530	12.285	8.045	8.880	8.875	71.394	0.306	0.265	-0.042	27.000	42.575	10.075	42.900	10.855	3.954	0.845	0.774	3.059	-0.096	-0.145	-0.060	27.000	32.175	11.895	24.050	15.990	8.806	9.099	9.072	79.895	0.146	-0.087	-0.233	27.000	37.180	13.715	27.495	16.185	6.856	9.995	5.876	40.285	0.119	0.189	0.063
28	27.000	28.000	31.785	9.685	23.335	12.545	8.125	8.921	8.913	72.417	0.038	0.268	0.226	28.000	42.575	10.140	42.900	10.855	4.049	0.785	0.722	2.924	-0.052	NaN	0.059	28.000	32.110	11.895	24.050	16.055	8.717	9.070	9.052	78.906	-0.021	0.030	0.058	28.000	37.115	13.715	27.365	16.250	6.772	10.074	5.917	40.066	0.041	0.142	0.063
29	28.000	29.000	31.655	9.685	23.205	12.740	8.206	8.985	8.970	73.608	0.058	0.189	0.122	29.000	42.510	10.010	42.900	10.855	4.005	0.931	0.853	3.418	0.131	NaN	-0.145	29.000	32.370	11.765	24.050	16.055	8.406	9.361	9.333	78.450	0.281	NaN	-0.291	29.000	37.310	13.650	27.495	16.250	6.681	10.154	5.700	38.084	-0.216	-0.126	-0.205
30	29.000	30.000	31.460	9.685	23.205	12.870	8.330	8.848	8.817	73.452	-0.153	0.047	0.182	30.000	42.510	10.075	42.900	10.855	4.097	0.872	0.811	3.321	-0.043	NaN	0.058	30.000	32.630	11.635	24.050	16.185	8.061	9.712	9.686	78.078	0.353	0.061	-0.291	30.000	37.245	13.650	27.625	16.250	6.681	9.965	5.636	37.653	-0.065	-0.125	0.063
31	30.000	31.000	31.590	9.685	23.660	12.155	8.268	8.306	8.305	68.665	-0.512	-0.647	-0.124	31.000	42.510	10.140	42.900	10.920	4.093	0.872	0.818	3.346	0.007	0.058	0.058	31.000	32.695	11.570	23.920	16.380	8.027	10.007	9.993	80.212	0.307	0.208	-0.088	31.000	37.180	13.650	27.690	16.185	6.725	9.823	5.679	38.190	0.043	-0.080	0.063
32	31.000	32.000	31.655	9.750	23.725	12.090	8.206	8.268	8.268	67.845	-0.037	-0.081	-0.044	32.000	42.575	10.140	42.900	10.855	4.097	0.785	0.719	2.945	-0.099	-0.059	0.027	32.000	32.825	11.505	23.855	16.510	7.848	10.272	10.264	80.550	0.271	0.120	-0.145	32.000	37.115	13.715	27.625	16.185	6.748	9.806	5.690	38.397	0.011	0.063	0.079
33	32.000	33.000	31.785	9.750	23.790	11.960	8.162	8.295	8.291	67.676	0.023	-0.097	-0.125	33.000	42.575	10.140	42.835	10.855	4.093	0.761	0.678	2.776	-0.041	-0.022	NaN	33.000	32.760	11.505	23.725	16.640	7.993	10.392	10.387	83.025	0.124	0.177	0.057	33.000	37.180	13.585	27.625	16.250	6.687	9.920	5.923	39.609	0.233	0.017	-0.098
34	33.000	34.000	31.590	9.750	23.855	11.960	8.287	8.045	8.043	66.654	-0.248	-0.062	0.187	34.000	42.640	10.140	42.900	10.920	4.189	0.822	0.714	2.991	0.036	0.082	0.021	34.000	32.760	11.505	23.530	16.900	7.937	10.691	10.688	84.838	0.301	0.300	NaN	34.000	37.180	13.650	27.625	16.250	6.725	9.902	5.762	38.752	-0.161	NaN	0.017
35	34.000	35.000	31.330	9.880	23.920	11.960	8.430	7.696	7.694	64.862	-0.349	-0.063	0.285	35.000	42.575	10.075	42.900	10.920	4.153	0.905	0.792	3.287	0.077	NaN	-0.084	35.000	32.825	11.440	23.335	17.160	7.703	11.081	11.080	85.353	0.392	0.301	-0.089	35.000	37.050	13.780	27.560	16.250	6.786	9.806	5.591	37.941	-0.171	0.063	0.159
36	35.000	36.000	31.265	9.815	23.985	11.960	8.473	7.589	7.589	64.309	-0.105	-0.062	0.044	36.000	42.510	10.075	42.835	10.790	4.103	0.785	0.712	2.919	-0.080	-0.145	-0.027	36.000	32.955	11.375	23.205	17.485	7.558	11.506	11.506	86.967	0.426	0.283	-0.145	36.000	37.115	13.780	27.495	16.250	6.764	9.932	5.562	37.619	-0.029	0.063	-0.063
37	36.000	37.000	31.200	9.880	23.985	11.960	8.492	7.509	7.508	63.759	-0.081	NaN	0.080	37.000	42.510	10.140	42.835	10.790	4.195	0.727	0.670	2.810	-0.042	NaN	0.058	37.000	32.890	11.375	23.075	17.745	7.558	11.701	11.698	88.417	0.192	0.251	0.055	37.000	37.180	13.780	27.430	16.250	6.721	10.058	5.452	36.648	-0.109	0.063	-0.063
38	37.000	38.000	31.330	9.880	23.985	11.960	8.449	7.634	7.631	64.474	0.123	NaN	-0.125	38.000	42.510	10.075	42.835	10.790	4.146	0.785	0.715	2.966	0.046	NaN	-0.059	38.000	33.280	11.180	22.880	17.940	7.214	12.404	12.402	89.469	0.705	0.270	-0.433	38.000	37.310	13.650	27.430	16.250	6.639	10.216	5.564	36.943	0.112	NaN	-0.159
39	38.000	39.000	31.395	9.880	23.985	11.895	8.449	7.679	7.673	64.833	0.043	-0.017	-0.063	39.000	42.510	10.075	42.835	10.725	4.097	0.727	0.675	2.767	-0.040	-0.058	NaN	39.000	33.085	11.180	22.620	18.330	7.435	12.674	12.653	94.082	0.251	0.435	0.161	39.000	37.180	13.715	27.365	16.250	6.764	10.137	5.688	38.477	0.124	0.063	0.142
40	39.000	40.000	31.590	9.880	23.985	11.960	8.306	7.884	7.879	65.445	0.206	0.017	-0.188	40.000	42.510	10.075	42.835	10.790	4.005	0.785	0.718	2.877	0.043	0.059	NaN	40.000	32.825	11.505	22.360	18.590	7.848	12.638	12.624	99.076	-0.029	0.361	0.398	40.000	37.180	13.780	27.235	16.315	6.786	10.263	5.809	39.419	0.120	0.142	0.016
41	40.000	41.000	31.460	9.880	23.985	12.025	8.368	7.777	7.775	65.061	-0.104	0.018	0.125	41.000	42.510	10.140	42.835	10.790	4.097	0.727	0.675	2.767	-0.043	NaN	0.058	41.000	32.760	11.505	22.100	18.915	7.848	12.982	12.960	101.713	0.336	0.399	0.053	41.000	37.115	13.780	27.170	16.315	6.786	10.263	5.809	39.419	7.105E-15	0.063	0.063
42	41.000	42.000	31.200	9.945	23.985	11.960	8.492	7.491	7.489	63.599	-0.286	-0.017	0.268	42.000	42.510	10.075	42.835	10.790	4.111	0.785	0.704	2.894	0.028	NaN	-0.059	42.000	32.695	11.505	21.840	19.110	7.759	13.254	13.226	102.617	0.266	0.325	0.053	42.000	37.115	13.845	27.170	16.315	6.742	10.247	5.593	37.712	-0.215	NaN	0.016
43	42.000	43.000	31.330	9.945	23.985	11.960	8.430	7.616	7.613	64.178	0.124	NaN	-0.125	43.000	42.510	9.945	42.835	10.790	3.979	0.905	0.779	3.101	0.075	NaN	-0.121	43.000	32.955	11.375	21.710	19.305	7.525	13.760	13.727	103.289	0.501	0.219	-0.287	43.000	37.050	13.845	27.170	16.380	6.786	10.200	5.786	39.267	0.193	0.016	0.063
44	43.000	44.000	31.655	9.880	23.985	11.895	8.206	7.930	7.926	65.040	0.313	-0.017	-0.331	44.000	42.575	10.075	42.900	10.790	3.970	0.785	0.707	2.805	-0.073	0.027	0.145	44.000	32.110	11.765	21.580	19.500	8.530	13.066	12.979	110.708	-0.748	0.220	0.912	44.000	36.985	13.910	27.105	16.315	6.856	10.169	5.888	40.366	0.101	0.048	0.079
45	44.000	45.000	31.655	9.880	23.855	11.830	8.206	8.040	8.032	65.910	0.106	0.110	NaN	45.000	42.445	10.010	42.835	10.790	3.828	0.872	0.801	3.067	0.095	-0.029	-0.116	45.000	32.760	11.440	21.645	19.500	7.804	13.730	13.655	106.571	0.677	-0.053	-0.717	45.000	36.985	13.910	27.170	16.315	6.856	10.105	5.864	40.201	-0.024	-0.063	NaN
46	45.000	46.000	31.655	9.880	23.790	11.830	8.268	8.103	8.095	66.932	0.063	0.063	NaN	46.000	42.445	10.010	42.835	10.855	3.779	0.931	0.847	3.203	0.046	0.059	NaN	46.000	32.500	11.505	21.580	19.565	8.119	13.572	13.465	109.326	-0.190	0.091	0.248	46.000	37.050	13.910	27.365	16.250	6.856	9.964	5.755	39.457	-0.108	-0.205	-0.063
47	46.000	47.000	31.915	9.815	23.855	11.830	8.063	8.308	8.301	66.928	0.206	-0.063	-0.268	47.000	42.510	10.075	42.835	10.790	3.822	0.785	0.717	2.742	-0.130	-0.059	0.086	47.000	32.955	11.310	21.645	19.630	7.683	14.041	13.937	107.087	0.472	-0.014	-0.482	47.000	37.115	13.845	27.430	16.250	6.796	9.979	5.844	39.715	0.089	-0.063	-0.079
48	47.000	48.000	31.850	9.880	23.855	11.895	8.143	8.245	8.237	67.076	-0.064	0.016	0.079	48.000	42.445	10.010	42.835	10.790	3.730	0.872	0.809	3.017	0.091	NaN	-0.087	48.000	32.825	11.310	21.710	19.500	7.797	13.806	13.689	106.736	-0.248	-0.129	0.105	48.000	36.985	13.910	27.495	16.250	6.905	9.774	5.821	40.197	-0.023	-0.063	0.142
49	48.000	49.000	31.850	9.880	23.790	12.025	8.143	8.341	8.336	67.887	0.100	0.096	NaN	49.000	42.575	10.140	42.835	10.790	3.914	0.700	0.626	2.451	-0.183	NaN	0.169	49.000	32.955	11.245	21.710	19.565	7.652	13.988	13.867	106.111	0.178	0.039	-0.143	49.000	36.920	13.845	27.430	16.250	6.871	9.790	5.978	41.071	0.156	0.063	0.047
50	49.000	50.000	32.435	9.880	23.725	12.155	7.895	9.002	8.993	70.997	0.656	0.096	-0.566	50.000	42.510	10.010	42.835	10.855	3.539	0.905	0.822	2.911	0.196	0.061	-0.145	50.000	33.280	11.115	21.710	19.435	7.590	14.251	14.125	107.205	0.258	-0.076	-0.340	50.000	36.855	13.845	27.300	16.315	7.035	9.869	6.452	45.385	0.474	0.142	0.063
51	50.000	51.000	32.500	9.880	23.660	12.285	7.833	9.161	9.155	71.707	0.162	0.097	-0.063	51.000	42.510	10.075	42.835	10.725	3.585	0.727	0.689	2.472	-0.133	-0.116	0.058	51.000	33.540	10.985	21.710	19.500	7.299	14.576	14.448	105.460	0.323	0.038	-0.287	51.000	36.660	13.975	27.040	16.315	7.239	9.901	6.486	46.948	0.034	0.253	0.220
52	51.000	52.000	32.500	9.880	23.530	12.285	7.814	9.287	9.282	72.522	0.127	0.126	NaN	52.000	42.510	10.075	42.770	10.725	3.539	0.700	0.640	2.265	-0.050	-0.024	NaN	52.000	33.605	10.985	21.775	19.435	7.211	14.538	14.411	103.918	-0.038	-0.091	-0.053	52.000	36.530	14.105	26.845	16.315	7.356	9.934	6.488	47.730	0.002	0.190	0.156
53	52.000	53.000	32.630	9.750	23.335	12.220	7.733	9.618	9.613	74.335	0.332	0.172	-0.159	53.000	42.510	9.945	42.705	10.660	3.447	0.741	0.639	2.201	-0.001	-0.080	-0.125	53.000	33.605	10.985	21.645	19.500	7.299	14.682	14.563	106.297	0.152	0.144	NaN	53.000	36.855	13.780	26.780	16.380	7.006	10.405	6.896	48.313	0.408	0.079	-0.396
54	53.000	54.000	32.565	9.685	23.335	12.220	7.777	9.572	9.571	74.432	-0.042	NaN	0.045	54.000	42.510	10.075	42.770	10.595	3.539	0.581	0.554	1.960	-0.085	-0.029	0.116	54.000	33.605	10.985	21.775	19.435	7.299	14.538	14.418	105.236	-0.145	-0.144	NaN	54.000	36.920	13.845	26.585	16.380	7.035	10.641	6.856	48.228	-0.040	0.189	-0.048
55	54.000	55.000	32.695	9.620	23.205	12.285	7.714	9.857	9.857	76.037	0.286	0.143	-0.143	55.000	42.510	10.010	42.705	10.595	3.494	0.617	0.559	1.952	0.005	-0.021	-0.062	55.000	33.670	10.920	21.905	19.240	7.299	14.410	14.299	104.370	-0.119	-0.219	-0.091	55.000	37.050	13.715	26.455	16.380	6.948	10.925	7.052	48.997	0.197	0.126	-0.158
56	55.000	56.000	32.825	9.555	23.075	12.350	7.634	10.143	10.143	77.427	0.286	0.143	-0.143	56.000	42.510	9.945	42.705	10.465	3.402	0.555	0.512	1.741	-0.047	-0.122	-0.061	56.000	33.605	10.985	21.905	19.240	7.444	14.319	14.210	105.786	-0.089	NaN	0.091	56.000	37.115	13.650	26.455	16.445	6.889	11.020	7.232	49.825	0.180	0.016	-0.079
57	56.000	57.000	32.760	9.555	23.010	12.415	7.652	10.161	10.161	77.748	0.018	0.081	0.062	57.000	42.510	10.075	42.705	10.400	3.590	0.379	0.372	1.335	-0.140	-0.056	0.111	57.000	33.605	10.920	21.905	19.240	7.387	14.357	14.248	105.253	0.038	NaN	-0.038	57.000	37.180	13.585	26.455	16.380	6.833	11.083	7.117	48.630	-0.115	-0.016	-0.079
58	57.000	58.000	32.890	9.490	22.880	12.480	7.554	10.447	10.445	78.898	0.284	0.143	-0.143	58.000	42.575	10.140	42.640	10.270	3.590	0.145	0.140	0.503	-0.232	-0.145	0.087	58.000	33.670	10.985	21.905	19.305	7.387	14.410	14.305	105.676	0.057	0.038	-0.016	58.000	37.115	13.650	26.260	16.380	6.889	11.193	7.260	50.020	0.143	0.189	0.079
59	58.000	59.000	32.825	9.555	22.685	12.610	7.608	10.590	10.590	80.571	0.145	0.224	0.081	NaN	NaN	NaN	NaN	NaN	NaN	NaN	NaN	NaN	NaN	NaN	NaN	59.000	33.670	10.920	21.905	19.240	7.361	14.410	14.325	105.452	0.020	-0.038	-0.038	59.000	37.245	13.455	26.130	16.445	6.746	11.510	7.420	50.058	0.160	0.142	-0.176
60	59.000	60.000	32.825	9.555	22.425	12.740	7.546	10.877	10.877	82.075	0.287	0.287	NaN	NaN	NaN	NaN	NaN	NaN	NaN	NaN	NaN	NaN	NaN	NaN	NaN	60.000	33.670	10.985	21.905	19.240	7.337	14.372	14.311	104.991	-0.015	NaN	0.037	60.000	37.310	13.455	26.000	16.445	6.692	11.699	7.344	49.145	-0.076	0.126	-0.063
61	60.000	61.000	32.760	9.685	22.295	12.870	7.709	10.939	10.938	84.318	0.061	0.162	0.100	NaN	NaN	NaN	NaN	NaN	NaN	NaN	NaN	NaN	NaN	NaN	NaN	61.000	33.540	10.985	21.905	19.240	7.507	14.266	14.178	106.432	-0.132	NaN	0.106	61.000	37.375	13.390	25.805	16.510	6.633	11.983	7.606	50.447	0.262	0.205	-0.080
62	61.000	62.000	32.890	9.490	22.100	13.000	7.503	11.347	11.346	85.134	0.408	0.226	-0.184	NaN	NaN	NaN	NaN	NaN	NaN	NaN	NaN	NaN	NaN	NaN	NaN	62.000	33.540	10.985	21.905	19.240	7.514	14.266	14.206	106.749	0.028	NaN	NaN	62.000	37.635	13.130	25.675	16.575	6.385	12.446	7.696	49.141	0.090	0.143	-0.322
63	62.000	63.000	32.890	9.490	21.905	13.195	7.544	11.593	11.593	87.453	0.247	0.247	NaN	NaN	NaN	NaN	NaN	NaN	NaN	NaN	NaN	NaN	NaN	NaN	NaN	63.000	33.410	11.050	21.905	19.240	7.725	14.122	14.078	108.752	-0.129	NaN	0.144	63.000	37.830	12.935	25.545	16.575	6.254	12.813	7.747	48.444	0.051	0.125	-0.242
64	63.000	64.000	32.695	9.490	21.775	13.260	7.770	11.552	11.552	89.764	-0.041	0.144	0.184	NaN	NaN	NaN	NaN	NaN	NaN	NaN	NaN	NaN	NaN	NaN	NaN	64.000	33.475	10.985	21.905	19.240	7.703	14.213	14.179	109.225	0.101	NaN	-0.091	64.000	38.090	12.545	25.220	16.575	5.920	13.486	8.044	47.624	0.298	0.310	-0.365
65	64.000	65.000	32.760	9.425	21.645	13.325	7.589	11.779	11.764	89.283	0.212	0.144	-0.083	NaN	NaN	NaN	NaN	NaN	NaN	NaN	NaN	NaN	NaN	NaN	NaN	65.000	33.605	10.920	21.905	19.240	7.393	14.357	14.280	105.574	0.101	NaN	-0.144	65.000	37.505	13.260	25.220	16.640	6.495	12.741	7.907	51.355	-0.137	0.017	0.754
66	65.000	66.000	32.760	9.490	21.710	13.650	7.691	11.807	11.807	90.812	0.043	0.054	0.023	NaN	NaN	NaN	NaN	NaN	NaN	NaN	NaN	NaN	NaN	NaN	NaN	66.000	33.605	10.985	21.775	19.500	7.608	14.576	14.561	110.780	0.281	0.257	0.038	66.000	38.220	12.415	25.025	16.705	5.859	13.875	8.045	47.138	0.139	0.206	-0.941
67	66.000	67.000	32.695	9.425	21.580	13.780	7.691	11.938	11.935	91.801	0.129	0.168	0.037	NaN	NaN	NaN	NaN	NaN	NaN	NaN	NaN	NaN	NaN	NaN	NaN	67.000	33.605	10.985	21.775	19.500	7.590	14.576	14.568	110.564	0.007	NaN	NaN	67.000	38.415	12.220	24.765	16.705	5.661	14.368	7.931	44.895	-0.115	0.247	-0.246
68	67.000	68.000	32.630	9.425	21.580	13.910	7.836	11.926	11.920	93.406	-0.015	0.049	0.060	NaN	NaN	NaN	NaN	NaN	NaN	NaN	NaN	NaN	NaN	NaN	NaN	68.000	33.540	11.050	21.710	19.565	7.770	14.576	14.570	113.209	0.002	0.091	0.091	68.000	38.545	12.090	24.570	16.770	5.581	14.738	8.104	45.233	0.174	0.206	-0.165
69	68.000	69.000	32.695	9.425	21.450	13.715	7.798	12.036	12.036	93.854	0.115	0.052	-0.061	NaN	NaN	NaN	NaN	NaN	NaN	NaN	NaN	NaN	NaN	NaN	NaN	69.000	33.670	10.920	21.710	19.565	7.626	14.757	14.751	112.495	0.182	NaN	-0.182	69.000	38.545	12.090	24.440	16.770	5.644	14.861	8.101	45.723	-0.003	0.123	NaN
70	69.000	70.000	32.630	9.490	21.450	13.715	7.882	11.952	11.951	94.201	-0.084	NaN	0.084	NaN	NaN	NaN	NaN	NaN	NaN	NaN	NaN	NaN	NaN	NaN	NaN	70.000	33.605	10.920	21.710	19.565	7.680	14.705	14.695	112.858	-0.056	NaN	0.053	70.000	38.480	12.025	24.310	16.835	5.598	14.964	8.419	47.134	0.318	0.144	0.041
71	70.000	71.000	32.435	9.555	21.450	13.780	7.943	11.769	11.769	93.482	-0.182	0.023	0.205	NaN	NaN	NaN	NaN	NaN	NaN	NaN	NaN	NaN	NaN	NaN	NaN	71.000	33.605	10.985	21.710	19.630	7.572	14.705	14.700	111.312	0.004	0.038	0.038	71.000	38.350	12.220	24.115	16.835	5.724	14.964	8.173	46.779	-0.246	0.185	0.184
72	71.000	72.000	32.500	9.490	21.450	13.780	7.958	11.854	11.851	94.310	0.082	NaN	-0.084	NaN	NaN	NaN	NaN	NaN	NaN	NaN	NaN	NaN	NaN	NaN	NaN	72.000	33.540	10.985	21.645	19.695	7.698	14.743	14.724	113.344	0.024	0.091	0.052	72.000	38.285	12.285	24.050	16.900	5.778	14.964	8.577	49.555	0.404	0.082	0.082
73	72.000	73.000	32.630	9.425	21.515	13.650	7.836	11.891	11.891	93.174	0.039	-0.107	-0.145	NaN	NaN	NaN	NaN	NaN	NaN	NaN	NaN	NaN	NaN	NaN	NaN	73.000	33.410	11.115	21.775	19.500	7.914	14.342	14.334	113.445	-0.389	-0.219	0.181	73.000	38.415	12.155	24.050	16.965	5.678	15.149	8.571	48.672	-0.006	0.021	-0.165
74	73.000	74.000	32.565	9.425	21.645	13.780	7.836	11.756	11.753	92.097	-0.137	-0.073	0.060	NaN	NaN	NaN	NaN	NaN	NaN	NaN	NaN	NaN	NaN	NaN	NaN	74.000	33.540	11.050	21.775	19.500	7.716	14.485	14.481	111.743	0.147	NaN	-0.144	74.000	38.415	12.155	23.920	16.900	5.661	15.252	8.405	47.578	-0.167	0.103	NaN
75	74.000	75.000	32.565	9.425	21.710	13.910	2.758	11.745	11.380	31.383	-0.373	-0.010	NaN	NaN	NaN	NaN	NaN	NaN	NaN	NaN	NaN	NaN	NaN	NaN	NaN	NaN	NaN	NaN	NaN	NaN	NaN	NaN	NaN	NaN	NaN	NaN	NaN	NaN	NaN	NaN	NaN	NaN	NaN	NaN	NaN	NaN	NaN	NaN	NaN
76	75.000	76.000	32.695	9.360	21.515	14.235	2.542	12.197	11.521	29.292	0.141	0.309	-0.145	NaN	NaN	NaN	NaN	NaN	NaN	NaN	NaN	NaN	NaN	NaN	NaN	NaN	NaN	NaN	NaN	NaN	NaN	NaN	NaN	NaN	NaN	NaN	NaN	NaN	NaN	NaN	NaN	NaN	NaN	NaN	NaN	NaN	NaN	NaN	NaN
77	76.000	77.000	32.890	9.360	21.580	14.625	2.484	12.475	11.799	29.305	0.278	0.106	-0.177	NaN	NaN	NaN	NaN	NaN	NaN	NaN	NaN	NaN	NaN	NaN	NaN	NaN	NaN	NaN	NaN	NaN	NaN	NaN	NaN	NaN	NaN	NaN	NaN	NaN	NaN	NaN	NaN	NaN	NaN	NaN	NaN	NaN	NaN	NaN	NaN
78	77.000	78.000	32.955	9.360	21.645	14.690	2.413	12.503	11.704	28.240	-0.095	-0.031	-0.059	NaN	NaN	NaN	NaN	NaN	NaN	NaN	NaN	NaN	NaN	NaN	NaN	NaN	NaN	NaN	NaN	NaN	NaN	NaN	NaN	NaN	NaN	NaN	NaN	NaN	NaN	NaN	NaN	NaN	NaN	NaN	NaN	NaN	NaN	NaN	NaN
79	78.000	79.000	32.890	9.360	21.710	14.495	2.413	12.303	11.558	27.889	-0.145	-0.140	0.059	NaN	NaN	NaN	NaN	NaN	NaN	NaN	NaN	NaN	NaN	NaN	NaN	NaN	NaN	NaN	NaN	NaN	NaN	NaN	NaN	NaN	NaN	NaN	NaN	NaN	NaN	NaN	NaN	NaN	NaN	NaN	NaN	NaN	NaN	NaN	NaN
80	79.000	80.000	32.760	9.425	21.775	14.365	2.556	12.045	11.524	29.452	-0.034	-0.113	0.145	NaN	NaN	NaN	NaN	NaN	NaN	NaN	NaN	NaN	NaN	NaN	NaN	NaN	NaN	NaN	NaN	NaN	NaN	NaN	NaN	NaN	NaN	NaN	NaN	NaN	NaN	NaN	NaN	NaN	NaN	NaN	NaN	NaN	NaN	NaN	NaN
81	80.000	81.000	32.955	9.360	21.775	14.300	2.348	12.223	11.552	27.125	0.028	-0.026	-0.205	NaN	NaN	NaN	NaN	NaN	NaN	NaN	NaN	NaN	NaN	NaN	NaN	NaN	NaN	NaN	NaN	NaN	NaN	NaN	NaN	NaN	NaN	NaN	NaN	NaN	NaN	NaN	NaN	NaN	NaN	NaN	NaN	NaN	NaN	NaN	NaN
82	81.000	82.000	32.825	9.425	21.775	14.170	2.413	12.026	11.397	27.501	-0.154	-0.051	0.145	NaN	NaN	NaN	NaN	NaN	NaN	NaN	NaN	NaN	NaN	NaN	NaN	NaN	NaN	NaN	NaN	NaN	NaN	NaN	NaN	NaN	NaN	NaN	NaN	NaN	NaN	NaN	NaN	NaN	NaN	NaN	NaN	NaN	NaN	NaN	NaN
83	82.000	83.000	32.890	9.425	21.970	13.975	2.484	11.830	11.336	28.155	-0.061	-0.255	-0.060	NaN	NaN	NaN	NaN	NaN	NaN	NaN	NaN	NaN	NaN	NaN	NaN	NaN	NaN	NaN	NaN	NaN	NaN	NaN	NaN	NaN	NaN	NaN	NaN	NaN	NaN	NaN	NaN	NaN	NaN	NaN	NaN	NaN	NaN	NaN	NaN
84	83.000	84.000	32.955	9.425	22.035	13.910	2.211	11.805	11.047	24.425	-0.289	-0.085	-0.060	NaN	NaN	NaN	NaN	NaN	NaN	NaN	NaN	NaN	NaN	NaN	NaN	NaN	NaN	NaN	NaN	NaN	NaN	NaN	NaN	NaN	NaN	NaN	NaN	NaN	NaN	NaN	NaN	NaN	NaN	NaN	NaN	NaN	NaN	NaN	NaN
85	84.000	85.000	32.890	9.425	22.165	13.780	2.344	11.575	10.950	25.663	-0.097	-0.169	0.060	NaN	NaN	NaN	NaN	NaN	NaN	NaN	NaN	NaN	NaN	NaN	NaN	NaN	NaN	NaN	NaN	NaN	NaN	NaN	NaN	NaN	NaN	NaN	NaN	NaN	NaN	NaN	NaN	NaN	NaN	NaN	NaN	NaN	NaN	NaN	NaN
86	85.000	86.000	33.020	9.425	22.360	13.650	2.211	11.467	10.780	23.833	-0.170	-0.229	-0.121	NaN	NaN	NaN	NaN	NaN	NaN	NaN	NaN	NaN	NaN	NaN	NaN	NaN	NaN	NaN	NaN	NaN	NaN	NaN	NaN	NaN	NaN	NaN	NaN	NaN	NaN	NaN	NaN	NaN	NaN	NaN	NaN	NaN	NaN	NaN	NaN
87	86.000	87.000	32.630	9.490	22.490	13.390	2.678	10.864	10.471	28.037	-0.309	-0.215	0.387	NaN	NaN	NaN	NaN	NaN	NaN	NaN	NaN	NaN	NaN	NaN	NaN	NaN	NaN	NaN	NaN	NaN	NaN	NaN	NaN	NaN	NaN	NaN	NaN	NaN	NaN	NaN	NaN	NaN	NaN	NaN	NaN	NaN	NaN	NaN	NaN
88	87.000	88.000	32.695	9.490	22.555	13.260	2.613	10.818	10.465	27.344	-0.006	-0.106	-0.061	NaN	NaN	NaN	NaN	NaN	NaN	NaN	NaN	NaN	NaN	NaN	NaN	NaN	NaN	NaN	NaN	NaN	NaN	NaN	NaN	NaN	NaN	NaN	NaN	NaN	NaN	NaN	NaN	NaN	NaN	NaN	NaN	NaN	NaN	NaN	NaN
89	88.000	89.000	32.890	9.490	22.620	13.130	2.413	10.896	10.531	25.409	0.066	-0.105	-0.184	NaN	NaN	NaN	NaN	NaN	NaN	NaN	NaN	NaN	NaN	NaN	NaN	NaN	NaN	NaN	NaN	NaN	NaN	NaN	NaN	NaN	NaN	NaN	NaN	NaN	NaN	NaN	NaN	NaN	NaN	NaN	NaN	NaN	NaN	NaN	NaN
90	89.000	90.000	32.890	9.425	22.620	13.130	2.413	10.918	10.536	25.422	0.005	NaN	-0.022	NaN	NaN	NaN	NaN	NaN	NaN	NaN	NaN	NaN	NaN	NaN	NaN	NaN	NaN	NaN	NaN	NaN	NaN	NaN	NaN	NaN	NaN	NaN	NaN	NaN	NaN	NaN	NaN	NaN	NaN	NaN	NaN	NaN	NaN	NaN	NaN
91	90.000	91.000	32.890	9.425	22.685	13.065	2.484	10.835	10.530	26.153	-0.006	-0.083	NaN	NaN	NaN	NaN	NaN	NaN	NaN	NaN	NaN	NaN	NaN	NaN	NaN	NaN	NaN	NaN	NaN	NaN	NaN	NaN	NaN	NaN	NaN	NaN	NaN	NaN	NaN	NaN	NaN	NaN	NaN	NaN	NaN	NaN	NaN	NaN	NaN
92	91.000	92.000	32.890	9.425	22.620	13.130	2.478	10.918	10.530	26.089	-2.441E-4	0.083	NaN	NaN	NaN	NaN	NaN	NaN	NaN	NaN	NaN	NaN	NaN	NaN	NaN	NaN	NaN	NaN	NaN	NaN	NaN	NaN	NaN	NaN	NaN	NaN	NaN	NaN	NaN	NaN	NaN	NaN	NaN	NaN	NaN	NaN	NaN	NaN	NaN
93	92.000	93.000	32.955	9.425	22.620	13.130	2.348	10.979	10.607	24.906	0.077	NaN	-0.061	NaN	NaN	NaN	NaN	NaN	NaN	NaN	NaN	NaN	NaN	NaN	NaN	NaN	NaN	NaN	NaN	NaN	NaN	NaN	NaN	NaN	NaN	NaN	NaN	NaN	NaN	NaN	NaN	NaN	NaN	NaN	NaN	NaN	NaN	NaN	NaN
94	93.000	94.000	32.760	9.555	22.815	13.000	2.629	10.525	10.346	27.201	-0.261	-0.227	0.227	NaN	NaN	NaN	NaN	NaN	NaN	NaN	NaN	NaN	NaN	NaN	NaN	NaN	NaN	NaN	NaN	NaN	NaN	NaN	NaN	NaN	NaN	NaN	NaN	NaN	NaN	NaN	NaN	NaN	NaN	NaN	NaN	NaN	NaN	NaN	NaN
95	94.000	95.000	32.760	9.555	22.880	12.870	2.556	10.421	10.221	26.123	-0.125	-0.103	NaN	NaN	NaN	NaN	NaN	NaN	NaN	NaN	NaN	NaN	NaN	NaN	NaN	NaN	NaN	NaN	NaN	NaN	NaN	NaN	NaN	NaN	NaN	NaN	NaN	NaN	NaN	NaN	NaN	NaN	NaN	NaN	NaN	NaN	NaN	NaN	NaN
96	95.000	96.000	32.695	9.555	22.880	12.805	2.704	10.339	10.222	27.636	6.260E-4	-0.020	0.062	NaN	NaN	NaN	NaN	NaN	NaN	NaN	NaN	NaN	NaN	NaN	NaN	NaN	NaN	NaN	NaN	NaN	NaN	NaN	NaN	NaN	NaN	NaN	NaN	NaN	NaN	NaN	NaN	NaN	NaN	NaN	NaN	NaN	NaN	NaN	NaN
97	96.000	97.000	32.825	9.555	22.880	12.870	2.491	10.483	10.292	25.642	0.071	0.021	-0.123	NaN	NaN	NaN	NaN	NaN	NaN	NaN	NaN	NaN	NaN	NaN	NaN	NaN	NaN	NaN	NaN	NaN	NaN	NaN	NaN	NaN	NaN	NaN	NaN	NaN	NaN	NaN	NaN	NaN	NaN	NaN	NaN	NaN	NaN	NaN	NaN
98	97.000	98.000	32.630	9.620	22.880	12.870	2.620	10.277	10.078	26.406	-0.215	NaN	0.206	NaN	NaN	NaN	NaN	NaN	NaN	NaN	NaN	NaN	NaN	NaN	NaN	NaN	NaN	NaN	NaN	NaN	NaN	NaN	NaN	NaN	NaN	NaN	NaN	NaN	NaN	NaN	NaN	NaN	NaN	NaN	NaN	NaN	NaN	NaN	NaN
99	98.000	99.000	32.630	9.620	22.815	12.935	2.620	10.360	10.150	26.596	0.073	0.082	NaN	NaN	NaN	NaN	NaN	NaN	NaN	NaN	NaN	NaN	NaN	NaN	NaN	NaN	NaN	NaN	NaN	NaN	NaN	NaN	NaN	NaN	NaN	NaN	NaN	NaN	NaN	NaN	NaN	NaN	NaN	NaN	NaN	NaN	NaN	NaN	NaN
100	99.000	100.000	32.565	9.685	22.815	12.935	2.685	10.277	10.072	27.040	-0.079	NaN	0.082	NaN	NaN	NaN	NaN	NaN	NaN	NaN	NaN	NaN	NaN	NaN	NaN	NaN	NaN	NaN	NaN	NaN	NaN	NaN	NaN	NaN	NaN	NaN	NaN	NaN	NaN	NaN	NaN	NaN	NaN	NaN	NaN	NaN	NaN	NaN	NaN
101	100.000	101.000	32.760	9.555	22.945	12.805	2.548	10.339	10.095	25.726	0.024	-0.164	-0.226	NaN	NaN	NaN	NaN	NaN	NaN	NaN	NaN	NaN	NaN	NaN	NaN	NaN	NaN	NaN	NaN	NaN	NaN	NaN	NaN	NaN	NaN	NaN	NaN	NaN	NaN	NaN	NaN	NaN	NaN	NaN	NaN	NaN	NaN	NaN	NaN
102	101.000	102.000	32.695	9.620	22.880	12.805	2.613	10.319	10.083	26.347	-0.012	0.062	0.082	NaN	NaN	NaN	NaN	NaN	NaN	NaN	NaN	NaN	NaN	NaN	NaN	NaN	NaN	NaN	NaN	NaN	NaN	NaN	NaN	NaN	NaN	NaN	NaN	NaN	NaN	NaN	NaN	NaN	NaN	NaN	NaN	NaN	NaN	NaN	NaN
103	102.000	103.000	32.630	9.555	23.140	12.415	2.749	9.912	9.762	26.837	-0.322	-0.361	0.043	NaN	NaN	NaN	NaN	NaN	NaN	NaN	NaN	NaN	NaN	NaN	NaN	NaN	NaN	NaN	NaN	NaN	NaN	NaN	NaN	NaN	NaN	NaN	NaN	NaN	NaN	NaN	NaN	NaN	NaN	NaN	NaN	NaN	NaN	NaN	NaN
104	103.000	104.000	32.825	9.425	23.205	12.285	2.607	10.036	9.807	25.570	0.045	-0.099	-0.224	NaN	NaN	NaN	NaN	NaN	NaN	NaN	NaN	NaN	NaN	NaN	NaN	NaN	NaN	NaN	NaN	NaN	NaN	NaN	NaN	NaN	NaN	NaN	NaN	NaN	NaN	NaN	NaN	NaN	NaN	NaN	NaN	NaN	NaN	NaN	NaN
105	104.000	105.000	32.825	9.425	23.205	12.285	2.613	10.036	9.857	25.756	0.050	NaN	NaN	NaN	NaN	NaN	NaN	NaN	NaN	NaN	NaN	NaN	NaN	NaN	NaN	NaN	NaN	NaN	NaN	NaN	NaN	NaN	NaN	NaN	NaN	NaN	NaN	NaN	NaN	NaN	NaN	NaN	NaN	NaN	NaN	NaN	NaN	NaN	NaN
106	105.000	106.000	33.020	9.360	23.205	12.285	2.484	10.242	10.067	25.004	0.210	NaN	-0.205	NaN	NaN	NaN	NaN	NaN	NaN	NaN	NaN	NaN	NaN	NaN	NaN	NaN	NaN	NaN	NaN	NaN	NaN	NaN	NaN	NaN	NaN	NaN	NaN	NaN	NaN	NaN	NaN	NaN	NaN	NaN	NaN	NaN	NaN	NaN	NaN
107	106.000	107.000	33.020	9.360	23.140	12.285	2.484	10.304	10.132	25.164	0.065	0.062	NaN	NaN	NaN	NaN	NaN	NaN	NaN	NaN	NaN	NaN	NaN	NaN	NaN	NaN	NaN	NaN	NaN	NaN	NaN	NaN	NaN	NaN	NaN	NaN	NaN	NaN	NaN	NaN	NaN	NaN	NaN	NaN	NaN	NaN	NaN	NaN	NaN
108	107.000	108.000	33.215	9.165	23.205	12.220	2.279	10.466	10.168	23.170	0.036	-0.081	-0.243	NaN	NaN	NaN	NaN	NaN	NaN	NaN	NaN	NaN	NaN	NaN	NaN	NaN	NaN	NaN	NaN	NaN	NaN	NaN	NaN	NaN	NaN	NaN	NaN	NaN	NaN	NaN	NaN	NaN	NaN	NaN	NaN	NaN	NaN	NaN	NaN
109	108.000	109.000	33.085	9.230	23.270	12.220	2.620	10.260	10.110	26.491	-0.058	-0.062	0.143	NaN	NaN	NaN	NaN	NaN	NaN	NaN	NaN	NaN	NaN	NaN	NaN	NaN	NaN	NaN	NaN	NaN	NaN	NaN	NaN	NaN	NaN	NaN	NaN	NaN	NaN	NaN	NaN	NaN	NaN	NaN	NaN	NaN	NaN	NaN	NaN
110	109.000	110.000	33.085	9.230	23.270	12.220	2.629	10.260	10.150	26.685	0.040	NaN	NaN	NaN	NaN	NaN	NaN	NaN	NaN	NaN	NaN	NaN	NaN	NaN	NaN	NaN	NaN	NaN	NaN	NaN	NaN	NaN	NaN	NaN	NaN	NaN	NaN	NaN	NaN	NaN	NaN	NaN	NaN	NaN	NaN	NaN	NaN	NaN	NaN
111	110.000	111.000	33.085	9.230	23.205	12.285	2.693	10.342	10.218	27.522	0.068	0.081	NaN	NaN	NaN	NaN	NaN	NaN	NaN	NaN	NaN	NaN	NaN	NaN	NaN	NaN	NaN	NaN	NaN	NaN	NaN	NaN	NaN	NaN	NaN	NaN	NaN	NaN	NaN	NaN	NaN	NaN	NaN	NaN	NaN	NaN	NaN	NaN	NaN
112	111.000	112.000	32.890	9.425	23.075	12.350	2.919	10.242	10.202	29.782	-0.016	0.143	0.243	NaN	NaN	NaN	NaN	NaN	NaN	NaN	NaN	NaN	NaN	NaN	NaN	NaN	NaN	NaN	NaN	NaN	NaN	NaN	NaN	NaN	NaN	NaN	NaN	NaN	NaN	NaN	NaN	NaN	NaN	NaN	NaN	NaN	NaN	NaN	NaN
113	112.000	113.000	32.955	9.425	22.880	12.480	2.779	10.528	10.469	29.093	0.267	0.224	-0.062	NaN	NaN	NaN	NaN	NaN	NaN	NaN	NaN	NaN	NaN	NaN	NaN	NaN	NaN	NaN	NaN	NaN	NaN	NaN	NaN	NaN	NaN	NaN	NaN	NaN	NaN	NaN	NaN	NaN	NaN	NaN	NaN	NaN	NaN	NaN	NaN
114	113.000	114.000	32.825	9.490	22.750	12.545	2.768	10.528	10.440	28.895	-0.029	0.143	0.143	NaN	NaN	NaN	NaN	NaN	NaN	NaN	NaN	NaN	NaN	NaN	NaN	NaN	NaN	NaN	NaN	NaN	NaN	NaN	NaN	NaN	NaN	NaN	NaN	NaN	NaN	NaN	NaN	NaN	NaN	NaN	NaN	NaN	NaN	NaN	NaN
115	114.000	115.000	32.890	9.490	22.685	12.675	2.704	10.690	10.595	28.646	0.155	0.101	-0.062	NaN	NaN	NaN	NaN	NaN	NaN	NaN	NaN	NaN	NaN	NaN	NaN	NaN	NaN	NaN	NaN	NaN	NaN	NaN	NaN	NaN	NaN	NaN	NaN	NaN	NaN	NaN	NaN	NaN	NaN	NaN	NaN	NaN	NaN	NaN	NaN
116	115.000	116.000	32.825	9.490	22.685	12.675	2.832	10.628	10.520	29.790	-0.075	NaN	0.062	NaN	NaN	NaN	NaN	NaN	NaN	NaN	NaN	NaN	NaN	NaN	NaN	NaN	NaN	NaN	NaN	NaN	NaN	NaN	NaN	NaN	NaN	NaN	NaN	NaN	NaN	NaN	NaN	NaN	NaN	NaN	NaN	NaN	NaN	NaN	NaN
117	116.000	117.000	32.695	9.555	22.685	12.610	2.983	10.466	10.415	31.066	-0.105	-0.019	0.143	NaN	NaN	NaN	NaN	NaN	NaN	NaN	NaN	NaN	NaN	NaN	NaN	NaN	NaN	NaN	NaN	NaN	NaN	NaN	NaN	NaN	NaN	NaN	NaN	NaN	NaN	NaN	NaN	NaN	NaN	NaN	NaN	NaN	NaN	NaN	NaN
118	117.000	118.000	32.825	9.490	22.685	12.610	2.843	10.609	10.540	29.964	0.125	NaN	-0.143	NaN	NaN	NaN	NaN	NaN	NaN	NaN	NaN	NaN	NaN	NaN	NaN	NaN	NaN	NaN	NaN	NaN	NaN	NaN	NaN	NaN	NaN	NaN	NaN	NaN	NaN	NaN	NaN	NaN	NaN	NaN	NaN	NaN	NaN	NaN	NaN
119	118.000	119.000	32.825	9.490	22.620	12.610	2.843	10.671	10.604	30.145	0.064	0.062	NaN	NaN	NaN	NaN	NaN	NaN	NaN	NaN	NaN	NaN	NaN	NaN	NaN	NaN	NaN	NaN	NaN	NaN	NaN	NaN	NaN	NaN	NaN	NaN	NaN	NaN	NaN	NaN	NaN	NaN	NaN	NaN	NaN	NaN	NaN	NaN	NaN
120	119.000	120.000	32.825	9.490	22.750	12.545	2.919	10.528	10.483	30.602	-0.121	-0.143	NaN	NaN	NaN	NaN	NaN	NaN	NaN	NaN	NaN	NaN	NaN	NaN	NaN	NaN	NaN	NaN	NaN	NaN	NaN	NaN	NaN	NaN	NaN	NaN	NaN	NaN	NaN	NaN	NaN	NaN	NaN	NaN	NaN	NaN	NaN	NaN	NaN
121	120.000	121.000	32.955	9.425	22.815	12.545	2.779	10.609	10.545	29.305	0.062	-0.062	-0.143	NaN	NaN	NaN	NaN	NaN	NaN	NaN	NaN	NaN	NaN	NaN	NaN	NaN	NaN	NaN	NaN	NaN	NaN	NaN	NaN	NaN	NaN	NaN	NaN	NaN	NaN	NaN	NaN	NaN	NaN	NaN	NaN	NaN	NaN	NaN	NaN
[truncated: 12 more columns]
