# Supplementary material for: Filopodyan: An open-source pipeline for the analysis of filopodia
Source: J Cell Biol. 2017 Oct 2;216(10):3405–22. doi: 10.1083/jcb.201705113 (PMC5626553; doi:10.1083/jcb.201705113)
Supplement: Data tables (ZIP file) [file JCB_201705113_DataS1.zip › Data Tables/Fig3-4_Control-dataset/CTRL_RENYI2-6_ED4_v20170201/s13_NeonCYTO_GC8x_tif Filopodia.txt]

dT	T (0)	dT (0)	Base Mean (0)	Base Local Background (0)	Body Mean (0)	Proj Mean (0)	Tip Mean (0)	Tip Th Mean (0)	Tip Local Background (0)	Length (0)	dL (0)	DCTM (0)	DCBM (0)	T (1)	dT (1)	Base Mean (1)	Base Local Background (1)	Body Mean (1)	Proj Mean (1)	Tip Mean (1)	Tip Th Mean (1)	Tip Local Background (1)	Length (1)	dL (1)	DCTM (1)	DCBM (1)	T (2)	dT (2)	Base Mean (2)	Base Local Background (2)	Body Mean (2)	Proj Mean (2)	Tip Mean (2)	Tip Th Mean (2)	Tip Local Background (2)	Length (2)	dL (2)	DCTM (2)	DCBM (2)	T (3)	dT (3)	Base Mean (3)	Base Local Background (3)	Body Mean (3)	Proj Mean (3)	Tip Mean (3)	Tip Th Mean (3)	Tip Local Background (3)	Length (3)
0.000	1.000	0.000	255.185	182.939	833.939	162.441	147.346	157.467	135.644	6.594	0.000	NaN	NaN	1.000	0.000	298.074	204.875	833.939	232.456	203.759	229.200	148.381	1.464	0.000	NaN	NaN	1.000	0.000	257.385	162.726	833.939	164.454	136.920	143.600	137.892	8.125	0.000	NaN	NaN	1.000	0.000	326.379	591.850	833.939	216.165	155.786	170.312	161.683	10.006
1.000	2.000	1.000	272.643	219.809	807.757	166.207	149.923	158.444	115.390	7.041	0.447	0.052	-0.372	2.000	1.000	291.444	228.043	807.757	229.439	204.767	240.750	165.713	1.334	-0.130	-0.060	0.060	2.000	1.000	242.083	205.032	807.757	161.216	132.931	146.125	113.763	8.347	0.222	0.030	-0.203	2.000	1.000	314.724	262.147	807.757	210.623	150.143	162.824	121.589	9.960
2.000	3.000	2.000	276.034	214.908	820.845	164.768	143.704	150.696	114.527	7.236	0.195	0.064	-0.128	3.000	2.000	295.963	232.438	820.845	238.228	208.094	241.062	164.014	1.407	0.073	-0.023	-0.084	3.000	2.000	266.345	208.515	820.845	162.320	128.000	140.714	110.618	9.020	0.674	0.145	-0.352	3.000	2.000	369.733	252.438	820.845	215.664	148.333	157.000	117.497	10.044
3.000	4.000	3.000	267.562	206.738	813.521	164.308	148.333	161.118	112.800	7.569	0.333	0.204	-0.000	4.000	3.000	300.111	231.830	813.521	236.107	206.250	234.059	162.652	1.426	0.019	0.025	-0.060	4.000	3.000	279.655	204.494	813.521	162.947	132.074	139.316	109.826	9.296	0.276	0.203	-0.145	4.000	3.000	345.667	254.262	813.521	214.926	147.517	161.529	117.294	9.807
4.000	5.000	4.000	250.167	193.606	812.956	161.968	145.407	158.364	111.703	7.745	0.176	0.256	0.064	5.000	4.000	323.077	238.512	812.956	243.112	212.448	252.385	161.810	1.464	0.038	0.000	0.000	5.000	4.000	282.516	214.574	812.956	166.299	138.852	151.462	111.074	9.675	0.379	0.145	-0.203	5.000	4.000	345.621	241.316	812.956	214.696	151.148	163.000	117.116	9.577
5.000	6.000	5.000	274.655	201.418	813.913	166.389	148.250	152.583	111.819	8.059	0.314	0.268	-0.076	6.000	5.000	322.040	243.988	813.913	244.895	203.719	234.250	164.824	1.518	0.054	0.000	0.000	6.000	5.000	281.750	211.625	813.913	168.564	146.000	155.000	111.811	9.962	0.287	0.116	-0.145	6.000	5.000	347.000	222.543	813.913	206.152	156.000	171.667	118.709	9.301
6.000	7.000	6.000	274.000	201.531	800.137	163.881	145.679	153.500	112.628	8.227	0.168	0.204	0.012	7.000	6.000	287.286	237.897	800.137	232.642	194.867	224.556	159.232	1.518	0.000	0.086	0.059	7.000	6.000	272.077	225.904	800.137	166.600	143.074	151.476	116.946	9.962	0.000	-0.030	-0.030	7.000	6.000	340.806	216.483	800.137	201.776	146.250	154.056	117.095	9.258
7.000	8.000	7.000	286.556	202.221	802.269	162.855	151.679	160.278	116.493	8.219	-0.008	-0.011	-0.064	8.000	7.000	288.517	229.280	802.269	237.130	198.500	236.462	160.427	1.564	0.046	0.059	0.059	8.000	7.000	272.655	207.318	802.269	167.620	145.148	153.333	116.531	9.916	-0.046	-0.088	-0.030	8.000	7.000	329.243	212.840	802.269	194.543	145.367	154.350	119.651	9.224
8.000	9.000	8.000	278.889	193.856	790.542	162.768	145.731	154.125	112.600	8.284	0.065	0.192	0.128	9.000	8.000	299.379	244.821	790.542	234.224	188.069	207.600	159.447	1.683	0.119	0.088	-0.032	9.000	8.000	267.231	195.724	790.542	165.488	141.862	153.810	116.510	9.713	-0.203	-0.058	0.117	9.000	8.000	329.500	205.614	790.542	188.585	141.833	153.167	116.580	8.967
9.000	10.000	9.000	307.607	198.914	781.899	162.751	142.769	157.636	110.693	8.617	0.333	0.267	-0.064	10.000	9.000	281.778	237.484	781.899	222.969	180.357	210.125	152.056	1.729	0.046	0.145	0.088	10.000	9.000	269.308	202.762	781.899	167.576	140.111	159.833	115.548	9.675	-0.038	-0.000	0.027	10.000	9.000	302.586	208.128	781.899	189.135	140.333	157.545	117.730	8.959
10.000	11.000	10.000	301.690	203.077	779.042	161.814	143.185	157.143	111.537	8.866	0.249	0.267	0.064	11.000	10.000	284.897	234.117	779.042	219.759	176.034	199.300	150.959	1.878	0.149	0.117	0.000	11.000	10.000	271.750	198.125	779.042	165.871	141.600	151.600	113.156	9.767	0.092	0.145	-0.000	11.000	10.000	286.500	193.121	779.042	184.996	139.923	148.471	114.582	9.000
11.000	12.000	11.000	311.300	213.978	771.962	163.122	148.560	152.292	112.793	9.115	0.249	0.140	-0.064	12.000	11.000	297.828	233.872	771.962	222.859	177.429	191.500	153.429	1.794	-0.084	-0.058	0.000	12.000	11.000	280.231	206.807	771.962	165.598	140.185	149.091	112.886	9.943	0.176	0.145	0.030	12.000	11.000	286.808	196.318	771.962	181.598	135.793	143.941	115.245	9.130
12.000	13.000	12.000	280.355	204.317	771.106	161.829	149.667	157.136	113.267	9.115	0.000	0.076	0.128	13.000	12.000	298.172	244.724	771.106	215.982	164.423	173.842	153.185	1.886	0.092	0.030	-0.058	13.000	12.000	281.652	207.700	771.106	166.737	142.556	153.000	111.080	10.046	0.103	0.203	0.087	13.000	12.000	299.467	223.646	771.106	185.324	140.667	148.895	118.283	9.287
13.000	14.000	13.000	311.815	201.542	767.708	162.968	149.100	162.571	112.660	9.245	0.130	0.128	-0.064	14.000	13.000	322.357	262.859	767.708	218.319	161.000	172.737	150.214	2.089	0.203	0.000	-0.203	14.000	13.000	278.960	214.237	767.708	164.856	138.778	151.000	111.310	10.341	0.295	0.291	-0.000	14.000	13.000	310.382	218.859	767.708	185.448	144.500	150.737	118.469	9.444
14.000	15.000	14.000	295.821	203.326	764.946	160.508	146.538	160.857	115.083	9.409	0.165	0.183	0.049	15.000	14.000	305.613	259.174	764.946	217.712	165.500	175.455	148.181	2.070	-0.019	-0.056	0.031	15.000	14.000	307.103	227.712	764.946	169.196	138.462	142.120	113.108	10.505	0.165	0.088	-0.030	15.000	14.000	291.655	199.722	764.946	177.430	139.154	155.571	116.219	9.260
15.000	16.000	15.000	317.000	209.585	770.821	164.285	141.154	156.231	113.459	9.566	0.157	0.141	0.014	16.000	15.000	300.815	240.811	770.821	212.505	171.833	182.500	145.483	2.016	-0.054	0.118	0.088	16.000	15.000	327.844	231.456	770.821	168.925	139.692	148.000	111.980	10.773	0.268	0.176	-0.000	16.000	15.000	299.379	207.989	770.821	176.547	139.808	147.643	117.069	9.241
16.000	17.000	16.000	290.857	205.871	769.091	162.258	140.741	150.375	111.040	9.547	-0.019	0.141	0.204	17.000	16.000	310.731	242.538	769.091	212.544	171.667	176.708	148.614	1.970	-0.046	0.000	0.028	17.000	16.000	299.769	209.678	769.091	162.977	139.815	150.000	111.109	10.452	-0.322	0.145	0.350	17.000	16.000	304.423	221.988	769.091	178.353	142.741	146.708	119.181	9.176
17.000	18.000	17.000	281.857	216.000	765.257	159.454	139.333	148.947	112.166	9.712	0.165	0.093	-0.000	18.000	17.000	317.889	248.776	765.257	214.818	171.821	209.167	150.771	1.962	-0.008	-0.085	-0.120	18.000	17.000	277.577	215.928	765.257	160.323	141.080	146.833	113.566	10.433	-0.019	0.058	0.116	18.000	17.000	328.156	228.169	765.257	179.543	140.154	146.842	117.269	9.509
18.000	19.000	18.000	285.036	224.387	764.235	161.478	142.880	152.105	113.974	9.823	0.111	0.063	-0.113	19.000	18.000	321.071	246.591	764.235	213.021	171.516	183.550	150.442	2.054	0.092	0.000	0.000	19.000	18.000	268.179	208.868	764.235	158.724	135.929	145.261	113.497	10.379	-0.054	0.029	0.145	19.000	18.000	329.379	229.482	764.235	178.292	138.963	146.722	116.993	9.609
19.000	20.000	19.000	321.036	227.278	746.076	165.539	142.111	148.190	114.007	9.823	0.000	-0.112	-0.063	20.000	19.000	324.963	266.651	746.076	219.180	173.677	198.692	158.325	1.943	-0.111	-0.204	-0.086	20.000	19.000	278.741	212.330	746.076	157.744	137.250	147.533	113.132	10.444	0.065	0.117	0.029	20.000	19.000	318.885	227.595	746.076	177.199	142.321	151.625	116.510	9.647
20.000	21.000	20.000	300.963	231.655	749.447	165.564	132.154	143.235	117.564	9.658	-0.165	-0.092	-0.014	21.000	20.000	308.724	247.527	749.447	215.572	177.464	193.833	155.055	1.859	-0.084	0.000	0.000	21.000	20.000	283.720	192.483	749.447	153.684	137.037	142.136	112.757	10.260	-0.184	0.087	0.232	21.000	20.000	333.393	233.349	749.447	178.183	141.929	151.500	114.878	9.823
21.000	22.000	21.000	273.276	206.101	766.406	160.020	144.269	152.100	113.993	9.333	-0.325	-0.063	0.316	22.000	21.000	314.885	247.303	766.406	218.678	186.233	196.714	159.905	1.583	-0.276	-0.145	0.059	22.000	21.000	275.400	185.385	766.406	151.079	137.667	145.474	110.772	10.168	-0.092	0.145	0.232	22.000	21.000	311.923	230.566	766.406	174.945	139.103	147.952	116.517	9.888
22.000	23.000	22.000	252.710	186.080	769.292	157.150	138.037	149.353	113.291	9.100	-0.233	0.079	0.331	23.000	22.000	301.769	257.541	769.292	220.613	192.844	210.812	161.040	1.572	-0.011	-0.085	-0.060	23.000	22.000	292.577	183.912	769.292	154.347	137.519	147.667	112.295	10.195	0.027	0.115	0.115	23.000	22.000	330.400	222.627	769.292	174.743	141.700	154.333	113.487	10.129
23.000	24.000	23.000	241.710	183.673	766.369	154.718	140.519	149.368	111.534	9.108	0.008	0.096	0.126	24.000	23.000	308.533	258.366	766.369	224.973	189.500	216.923	165.792	1.656	0.084	-0.058	-0.029	24.000	23.000	291.571	198.768	766.369	156.124	137.385	141.167	113.750	10.157	-0.038	-0.000	0.029	24.000	23.000	322.231	225.976	766.369	174.094	140.077	155.333	115.226	10.343
24.000	25.000	24.000	264.097	181.233	766.620	154.541	144.037	150.917	111.093	9.319	0.211	0.160	0.063	25.000	24.000	308.643	257.069	766.620	225.554	193.625	221.615	164.155	1.583	-0.073	-0.086	-0.059	25.000	24.000	282.714	190.321	766.620	152.875	137.269	141.120	113.195	9.981	-0.176	0.087	0.232	25.000	24.000	353.871	237.732	766.620	175.531	138.800	146.944	114.834	10.776
25.000	26.000	25.000	253.556	181.320	765.842	154.995	144.071	155.059	109.946	9.484	0.165	0.282	-0.000	26.000	25.000	293.280	249.122	765.842	225.758	208.588	251.000	178.455	1.250	-0.333	-0.204	0.145	26.000	25.000	247.107	192.606	765.842	152.872	142.538	159.000	112.365	9.870	-0.111	0.087	0.203	26.000	25.000	346.724	243.949	765.842	176.137	145.800	167.000	116.060	10.860
26.000	27.000	26.000	255.667	187.515	771.270	157.023	140.222	148.333	110.149	9.824	0.341	0.265	-0.042	27.000	26.000	281.448	243.691	771.270	228.066	212.412	235.048	180.903	1.147	-0.103	-0.145	-0.060	27.000	26.000	276.138	223.796	771.270	159.385	147.065	163.778	116.851	10.111	0.241	-0.087	-0.233	27.000	26.000	341.929	237.118	771.270	175.039	145.185	154.812	115.707	10.971
27.000	28.000	27.000	249.852	180.782	771.755	155.626	139.179	148.286	110.219	9.851	0.027	0.268	0.226	28.000	27.000	279.345	232.020	771.755	223.869	209.353	234.750	177.097	1.120	-0.027	0.000	0.059	28.000	27.000	258.037	198.677	771.755	160.976	144.133	159.158	114.928	10.149	0.038	0.030	0.058	28.000	27.000	351.308	239.174	771.755	178.925	149.433	161.867	115.881	11.063
28.000	29.000	28.000	244.815	182.174	774.890	153.605	143.308	154.824	113.130	9.997	0.146	0.189	0.122	29.000	28.000	303.690	243.562	774.890	236.675	209.000	227.500	176.939	1.258	0.138	0.000	-0.145	29.000	28.000	277.607	215.372	774.890	169.485	141.815	152.955	117.934	10.463	0.314	-0.000	-0.291	29.000	28.000	315.714	243.674	774.890	176.312	155.107	170.944	122.764	11.128
29.000	30.000	29.000	239.259	179.547	777.077	151.988	136.400	147.667	112.922	10.035	0.038	0.047	0.182	30.000	29.000	298.444	234.287	777.077	232.158	206.406	226.708	175.644	1.185	-0.073	0.000	0.058	30.000	29.000	298.172	223.011	777.077	170.694	149.321	162.714	116.584	10.803	0.341	0.061	-0.291	30.000	29.000	289.074	234.280	777.077	174.728	160.300	185.538	123.076	10.979
30.000	31.000	30.000	284.000	194.437	770.732	163.781	174.656	204.706	120.041	9.327	-0.708	-0.647	-0.124	31.000	30.000	308.760	243.278	770.732	236.679	215.382	240.438	180.601	1.166	-0.019	0.058	0.058	31.000	30.000	300.793	224.967	770.732	171.699	142.000	153.278	112.669	11.106	0.303	0.208	-0.088	31.000	30.000	320.138	208.708	770.732	174.378	157.156	174.375	124.307	10.830
31.000	32.000	31.000	282.367	200.556	770.483	166.679	163.938	195.167	125.517	9.189	-0.138	-0.081	-0.044	32.000	31.000	287.038	235.809	770.483	233.905	221.250	248.389	181.780	1.028	-0.138	-0.059	0.027	32.000	31.000	306.276	224.355	770.483	171.778	140.893	153.125	112.287	11.382	0.276	0.120	-0.145	32.000	31.000	296.586	201.989	770.483	175.375	159.867	181.182	121.743	10.803
32.000	33.000	32.000	301.516	208.163	772.401	169.690	160.875	193.538	125.897	9.116	-0.073	-0.097	-0.125	33.000	32.000	288.074	240.783	772.401	232.516	216.250	237.000	183.966	1.066	0.038	-0.022	0.000	33.000	32.000	296.481	221.966	772.401	170.998	141.214	156.538	113.676	11.520	0.138	0.177	0.057	33.000	32.000	321.360	218.816	772.401	179.339	164.034	182.857	122.130	10.876
33.000	34.000	33.000	308.375	196.927	767.441	167.770	151.867	182.909	121.688	8.921	-0.195	-0.062	0.187	34.000	33.000	289.407	232.703	767.441	229.396	213.139	233.500	180.213	1.028	-0.038	0.082	0.021	34.000	33.000	296.097	217.656	767.441	171.275	139.259	145.750	112.208	11.868	0.349	0.300	-0.000	34.000	33.000	293.926	207.651	767.441	177.003	160.033	176.118	123.633	10.849
34.000	35.000	34.000	268.552	191.630	767.269	164.356	146.600	163.750	117.345	8.496	-0.425	-0.063	0.285	35.000	34.000	318.724	249.977	767.269	237.413	211.294	227.600	182.980	1.166	0.138	0.000	-0.084	35.000	34.000	306.444	226.457	767.269	171.421	134.222	142.778	111.304	12.293	0.425	0.301	-0.089	35.000	34.000	275.963	197.298	767.269	173.923	159.742	172.682	121.934	10.776
35.000	36.000	35.000	267.643	196.420	775.080	167.656	152.067	182.000	119.778	8.393	-0.103	-0.062	0.044	36.000	35.000	296.037	263.552	775.080	241.010	222.324	247.842	189.748	1.074	-0.092	-0.145	-0.027	36.000	35.000	329.679	237.000	775.080	175.418	143.536	159.867	108.081	12.829	0.536	0.283	-0.145	36.000	35.000	304.500	197.159	775.080	176.505	163.935	178.381	121.280	10.868
36.000	37.000	36.000	255.222	189.750	780.195	169.068	144.690	168.667	117.652	8.328	-0.065	-0.000	0.080	37.000	36.000	286.379	247.566	780.195	233.989	218.294	233.478	187.676	1.055	-0.019	0.000	0.058	37.000	36.000	328.071	241.033	780.195	177.983	144.222	159.231	111.007	13.040	0.211	0.251	0.055	37.000	36.000	297.034	207.274	780.195	181.666	157.871	177.250	122.287	11.063
37.000	38.000	37.000	263.750	202.811	780.586	170.207	147.138	163.737	118.414	8.412	0.084	-0.000	-0.125	38.000	37.000	313.880	252.188	780.586	237.152	206.500	232.000	180.610	1.066	0.011	0.000	-0.059	38.000	37.000	384.516	275.654	780.586	185.605	143.621	150.375	111.289	13.748	0.708	0.270	-0.433	38.000	37.000	315.065	219.781	780.586	184.838	154.312	178.417	123.762	11.247
38.000	39.000	38.000	269.407	201.667	780.391	172.072	154.071	170.412	119.322	8.507	0.095	-0.017	-0.063	39.000	38.000	288.259	244.826	780.391	236.207	218.531	253.385	186.423	1.009	-0.057	-0.058	0.000	39.000	38.000	358.931	261.177	780.391	179.825	140.500	150.429	108.824	14.089	0.341	0.435	0.161	39.000	38.000	313.300	209.438	780.391	183.447	159.962	174.846	124.766	11.128
39.000	40.000	39.000	287.931	214.141	777.111	171.687	145.241	163.067	119.651	8.840	0.333	0.017	-0.188	40.000	39.000	297.148	240.011	777.111	230.598	208.312	248.571	180.384	1.047	0.038	0.059	0.000	40.000	39.000	339.897	236.839	777.111	173.721	142.690	156.762	109.851	14.062	-0.027	0.361	0.398	40.000	39.000	309.645	208.448	777.111	183.768	156.929	174.143	121.483	11.258
40.000	41.000	40.000	281.815	200.351	780.221	179.572	159.250	178.632	117.600	8.840	0.000	0.018	0.125	41.000	40.000	283.889	239.104	780.221	235.663	221.000	247.889	182.103	1.028	-0.019	0.000	0.058	41.000	40.000	337.897	240.614	780.221	175.983	145.778	161.643	109.514	14.411	0.349	0.399	0.053	41.000	40.000	304.484	210.632	780.221	186.246	149.387	168.545	124.576	11.285
41.000	42.000	41.000	247.862	192.869	779.951	174.151	141.385	156.462	128.796	8.393	-0.447	-0.017	0.268	42.000	41.000	288.310	251.882	779.951	230.879	211.406	238.957	181.599	1.139	0.111	0.000	-0.059	42.000	41.000	319.719	239.970	779.951	174.787	137.500	142.846	110.541	14.714	0.303	0.325	0.053	42.000	41.000	324.000	205.273	779.951	185.316	155.214	163.810	125.456	11.231
42.000	43.000	42.000	268.379	192.558	777.794	178.270	145.821	158.400	119.805	8.580	0.187	-0.000	-0.125	43.000	42.000	303.290	257.095	777.794	233.575	212.471	233.056	179.917	1.258	0.119	0.000	-0.121	43.000	42.000	361.034	258.446	777.794	178.368	141.821	161.600	110.721	15.276	0.563	0.219	-0.287	43.000	42.000	310.000	206.767	777.794	185.174	150.607	159.789	124.155	11.147
43.000	44.000	43.000	290.900	208.465	776.258	180.301	144.577	162.091	122.088	8.756	0.176	-0.017	-0.331	44.000	43.000	271.917	235.217	776.258	225.792	211.382	233.476	177.113	1.009	-0.249	0.027	0.145	44.000	43.000	283.200	189.773	776.258	166.311	148.077	156.045	112.493	14.389	-0.888	0.220	0.912	44.000	43.000	316.607	206.714	776.258	185.027	148.296	161.357	123.027	11.055
44.000	45.000	44.000	271.241	212.722	783.786	177.435	154.452	173.100	118.253	8.978	0.222	0.110	-0.000	45.000	44.000	305.581	249.740	783.786	240.441	213.091	235.316	183.391	1.212	0.203	-0.029	-0.116	45.000	44.000	334.556	249.516	783.786	176.135	146.828	159.913	117.229	15.276	0.888	-0.053	-0.717	45.000	44.000	312.893	211.965	783.786	184.252	148.967	155.318	123.767	11.009
45.000	46.000	45.000	275.333	201.989	784.717	178.868	156.759	174.826	122.365	9.057	0.079	0.063	-0.000	46.000	45.000	336.769	259.570	784.717	243.495	207.129	217.080	185.104	1.231	0.019	0.059	0.000	46.000	45.000	302.344	218.283	784.717	170.249	143.500	156.762	114.752	15.154	-0.122	0.091	0.248	46.000	45.000	305.345	218.319	784.717	186.685	154.750	165.500	126.208	10.917
46.000	47.000	46.000	283.207	216.578	791.633	178.425	148.414	167.667	122.709	9.363	0.306	-0.063	-0.268	47.000	46.000	305.615	248.543	791.633	240.299	219.067	237.105	188.664	1.001	-0.230	-0.059	0.086	47.000	46.000	323.613	248.454	791.633	176.629	149.444	163.941	118.544	15.636	0.482	-0.014	-0.482	47.000	46.000	312.115	221.625	791.633	186.005	147.036	166.182	125.088	10.814
47.000	48.000	47.000	261.143	199.269	789.956	176.294	144.207	157.611	119.850	9.279	-0.084	0.016	0.079	48.000	47.000	325.900	267.130	789.956	244.679	219.676	237.091	190.322	1.193	0.192	0.000	-0.087	48.000	47.000	294.167	230.894	789.956	169.928	150.483	160.955	118.463	15.414	-0.222	-0.129	0.105	48.000	47.000	320.174	203.893	789.956	185.942	148.500	163.938	123.333	10.638
48.000	49.000	48.000	282.630	193.922	786.506	176.116	142.138	151.958	115.859	9.444	0.165	0.096	-0.000	49.000	48.000	291.269	243.871	786.506	238.467	222.812	236.292	192.603	0.982	-0.211	0.000	0.169	49.000	48.000	298.567	230.037	786.506	170.988	145.345	158.524	116.252	15.674	0.260	0.039	-0.143	49.000	48.000	307.172	208.584	786.506	184.642	154.071	170.571	121.459	10.711
49.000	50.000	49.000	300.556	267.000	792.618	180.589	148.607	162.611	114.417	10.064	0.620	0.096	-0.566	50.000	49.000	311.714	258.207	792.618	242.149	216.147	234.958	186.548	1.231	0.249	0.061	-0.145	50.000	49.000	321.700	256.673	792.618	172.565	149.172	156.240	118.719	15.923	0.249	-0.076	-0.340	50.000	49.000	306.147	201.854	792.618	189.397	154.429	169.769	120.143	10.849
50.000	51.000	50.000	294.179	222.758	792.955	178.452	146.704	156.316	116.418	10.294	0.230	0.097	-0.063	51.000	50.000	302.778	248.124	792.955	241.483	225.943	249.739	192.158	0.990	-0.241	-0.116	0.058	51.000	50.000	332.194	265.975	792.955	171.729	142.621	155.619	116.483	16.256	0.333	0.038	-0.287	51.000	50.000	292.667	195.701	792.955	188.488	153.857	164.471	119.607	10.852
51.000	52.000	51.000	286.857	222.588	791.088	174.824	141.000	166.667	116.340	10.291	-0.003	0.126	-0.000	52.000	51.000	292.370	245.791	791.088	242.700	226.294	268.500	194.958	0.944	-0.046	-0.024	0.000	52.000	51.000	327.889	263.519	791.088	170.995	147.724	154.857	117.283	16.164	-0.092	-0.091	-0.053	52.000	51.000	272.069	189.833	791.088	184.509	153.100	172.000	117.939	10.909
52.000	53.000	52.000	290.300	235.134	793.437	176.841	142.385	157.923	116.372	10.677	0.387	0.172	-0.159	53.000	52.000	318.129	260.511	793.437	245.439	222.444	256.267	200.291	1.093	0.149	-0.080	-0.125	53.000	52.000	305.690	248.769	793.437	170.381	144.933	155.000	113.477	16.359	0.195	0.144	-0.000	53.000	52.000	304.206	208.934	793.437	189.407	149.429	161.750	120.075	11.377
53.000	54.000	53.000	270.444	223.724	788.229	174.124	140.857	154.176	114.986	10.693	0.016	-0.000	0.045	54.000	53.000	286.034	245.245	788.229	231.328	214.433	233.053	198.683	0.871	-0.222	-0.029	0.116	54.000	53.000	290.727	236.451	788.229	169.570	162.500	180.955	119.094	16.118	-0.241	-0.144	-0.000	54.000	53.000	305.645	204.818	788.229	190.665	147.423	162.818	118.681	11.610
54.000	55.000	54.000	276.286	218.505	792.269	173.491	141.308	148.050	112.630	10.961	0.268	0.143	-0.143	55.000	54.000	300.586	245.979	792.269	238.355	218.933	245.053	196.218	0.917	0.046	-0.021	-0.062	55.000	54.000	291.179	233.711	792.269	172.163	147.214	160.870	129.914	15.980	-0.138	-0.219	-0.091	55.000	54.000	315.179	217.763	792.269	191.367	154.407	165.412	119.918	11.897
55.000	56.000	55.000	276.074	224.330	793.586	174.794	144.481	152.833	112.150	11.175	0.214	0.143	-0.143	56.000	55.000	295.778	251.616	793.586	249.190	233.267	253.045	207.950	0.760	-0.157	-0.122	-0.061	56.000	55.000	281.565	225.607	793.586	170.908	150.414	168.444	117.707	15.888	-0.092	-0.000	0.091	56.000	55.000	309.800	220.321	793.586	197.451	150.700	163.750	121.906	12.126
56.000	57.000	56.000	270.259	204.942	793.466	173.214	143.214	154.316	113.383	11.294	0.119	0.081	0.062	57.000	56.000	281.852	247.553	793.466	242.434	231.433	255.435	205.486	0.736	-0.025	-0.056	0.111	57.000	56.000	287.885	220.511	793.466	169.074	143.143	156.800	117.861	15.915	0.027	-0.000	-0.038	57.000	56.000	300.714	222.738	793.466	194.399	156.222	166.875	123.726	12.080
57.000	58.000	57.000	262.621	214.278	790.698	172.200	146.464	156.550	112.493	11.581	0.287	0.143	-0.143	58.000	57.000	268.882	235.542	790.698	228.000	228.000	241.500	231.418	0.154	-0.582	-0.145	0.087	58.000	57.000	278.400	221.356	790.698	171.264	137.276	145.958	114.383	15.980	0.065	0.038	-0.016	58.000	57.000	307.406	206.392	790.698	196.806	151.308	166.500	122.261	12.302
58.000	59.000	58.000	254.429	197.258	792.910	170.943	139.931	154.111	111.467	11.684	0.103	0.224	0.081	NaN	NaN	NaN	NaN	NaN	NaN	NaN	NaN	NaN	NaN	NaN	NaN	NaN	59.000	58.000	283.500	221.141	792.910	172.526	154.290	168.296	116.053	15.988	0.008	-0.038	-0.038	59.000	58.000	318.750	219.239	792.910	197.637	155.607	167.143	119.849	12.727
59.000	60.000	59.000	267.308	201.967	795.996	169.338	138.519	146.632	111.083	12.013	0.330	0.287	-0.000	NaN	NaN	NaN	NaN	NaN	NaN	NaN	NaN	NaN	NaN	NaN	NaN	NaN	60.000	59.000	297.115	220.966	795.996	172.709	148.097	175.444	118.673	15.942	-0.046	-0.000	0.037	60.000	59.000	321.581	216.566	795.996	199.597	149.167	162.500	120.784	12.811
60.000	61.000	60.000	266.320	198.494	794.811	168.532	140.607	155.000	111.755	12.117	0.103	0.162	0.100	NaN	NaN	NaN	NaN	NaN	NaN	NaN	NaN	NaN	NaN	NaN	NaN	NaN	61.000	60.000	304.259	219.286	794.811	174.425	144.500	158.786	119.799	15.766	-0.176	-0.000	0.106	61.000	60.000	311.133	220.820	794.811	198.737	150.519	159.200	118.812	13.152
61.000	62.000	61.000	277.034	212.933	801.852	169.127	142.654	148.522	110.638	12.576	0.460	0.226	-0.184	NaN	NaN	NaN	NaN	NaN	NaN	NaN	NaN	NaN	NaN	NaN	NaN	NaN	62.000	61.000	327.897	225.693	801.852	175.391	142.500	164.200	116.750	15.896	0.130	-0.000	-0.000	62.000	61.000	316.324	229.696	801.852	204.050	144.000	152.765	119.967	13.734
62.000	63.000	62.000	270.100	213.000	803.154	165.418	138.571	150.222	110.161	12.825	0.249	0.247	-0.000	NaN	NaN	NaN	NaN	NaN	NaN	NaN	NaN	NaN	NaN	NaN	NaN	NaN	63.000	62.000	315.786	217.319	803.154	176.282	140.143	152.882	118.316	15.758	-0.138	-0.000	0.144	63.000	62.000	343.833	239.796	803.154	204.716	148.533	159.647	118.919	14.250
63.000	64.000	63.000	257.500	202.204	801.798	163.984	136.379	145.739	111.373	12.814	-0.011	0.144	0.184	NaN	NaN	NaN	NaN	NaN	NaN	NaN	NaN	NaN	NaN	NaN	NaN	NaN	64.000	63.000	337.926	234.099	801.798	176.766	139.179	159.923	117.092	15.823	0.065	-0.000	-0.091	64.000	63.000	392.750	271.080	801.798	208.601	146.258	156.273	119.154	14.970
64.000	65.000	64.000	269.429	207.286	802.141	162.462	140.720	149.842	112.340	13.044	0.230	0.144	-0.083	NaN	NaN	NaN	NaN	NaN	NaN	NaN	NaN	NaN	NaN	NaN	NaN	NaN	65.000	64.000	341.133	246.081	802.141	177.539	141.929	161.143	116.427	15.980	0.157	-0.000	-0.144	65.000	64.000	306.781	215.410	802.141	200.200	154.833	162.429	120.755	14.097
65.000	66.000	65.000	267.407	199.886	807.086	164.379	147.867	160.667	114.403	13.132	0.089	0.054	0.023	NaN	NaN	NaN	NaN	NaN	NaN	NaN	NaN	NaN	NaN	NaN	NaN	NaN	66.000	65.000	346.000	235.171	807.086	177.451	132.615	139.100	112.358	16.202	0.222	0.257	0.038	66.000	65.000	388.767	275.533	807.086	213.895	150.517	167.462	120.658	15.395
66.000	67.000	66.000	261.071	193.716	802.569	163.252	139.250	143.552	113.063	13.159	0.027	0.168	0.037	NaN	NaN	NaN	NaN	NaN	NaN	NaN	NaN	NaN	NaN	NaN	NaN	NaN	67.000	66.000	340.067	230.875	802.569	178.414	136.393	147.158	111.993	16.267	0.065	-0.000	-0.000	67.000	66.000	407.516	300.315	802.569	214.587	146.538	163.769	122.252	15.885
67.000	68.000	67.000	263.778	195.798	810.192	163.920	137.462	153.300	115.916	13.205	0.046	0.049	0.060	NaN	NaN	NaN	NaN	NaN	NaN	NaN	NaN	NaN	NaN	NaN	NaN	NaN	68.000	67.000	331.960	241.111	810.192	180.226	138.821	154.000	112.639	16.278	0.011	0.091	0.091	68.000	67.000	428.290	316.190	810.192	217.410	152.821	161.059	122.170	16.252
68.000	69.000	68.000	276.148	206.518	810.115	163.132	138.645	146.450	120.542	13.327	0.122	0.052	-0.061	NaN	NaN	NaN	NaN	NaN	NaN	NaN	NaN	NaN	NaN	NaN	NaN	NaN	69.000	68.000	352.750	244.855	810.115	183.230	138.333	148.211	113.439	16.416	0.138	-0.000	-0.182	69.000	68.000	444.483	315.494	810.115	215.740	153.321	162.667	123.628	16.420
69.000	70.000	69.000	279.778	199.685	811.183	164.238	139.286	151.929	120.437	13.254	-0.073	-0.000	0.084	NaN	NaN	NaN	NaN	NaN	NaN	NaN	NaN	NaN	NaN	NaN	NaN	NaN	70.000	69.000	348.793	237.232	811.183	188.665	143.036	157.722	113.547	16.443	0.027	-0.000	0.053	70.000	69.000	449.914	312.770	811.183	215.172	157.593	172.692	126.014	16.612
70.000	71.000	70.000	254.556	186.650	810.973	163.817	142.097	158.615	121.480	13.067	-0.187	0.023	0.205	NaN	NaN	NaN	NaN	NaN	NaN	NaN	NaN	NaN	NaN	NaN	NaN	NaN	71.000	70.000	366.114	238.088	810.973	189.510	144.793	152.920	113.927	16.527	0.084	0.038	0.038	71.000	70.000	419.710	282.723	810.973	211.824	155.889	167.667	126.993	16.485
71.000	72.000	71.000	264.759	199.579	804.936	163.196	133.367	140.762	125.259	13.224	0.157	-0.000	-0.084	NaN	NaN	NaN	NaN	NaN	NaN	NaN	NaN	NaN	NaN	NaN	NaN	NaN	72.000	71.000	390.000	255.679	804.936	186.236	151.448	165.870	113.899	16.508	-0.019	0.091	0.052	72.000	71.000	399.364	283.872	804.936	211.057	155.556	175.667	131.823	16.596
72.000	73.000	72.000	271.852	210.533	804.498	164.606	144.690	152.095	122.573	13.208	-0.016	-0.107	-0.145	NaN	NaN	NaN	NaN	NaN	NaN	NaN	NaN	NaN	NaN	NaN	NaN	NaN	73.000	72.000	350.333	251.825	804.498	181.946	150.774	164.455	123.208	16.140	-0.368	-0.219	0.181	73.000	72.000	423.839	302.852	804.498	213.817	154.536	166.450	130.748	16.734
73.000	74.000	73.000	269.704	200.844	804.811	163.609	142.065	148.227	125.825	13.094	-0.114	-0.073	0.060	NaN	NaN	NaN	NaN	NaN	NaN	NaN	NaN	NaN	NaN	NaN	NaN	NaN	74.000	73.000	386.226	241.330	804.811	183.835	141.933	159.647	117.403	16.297	0.157	-0.000	-0.144	74.000	73.000	424.000	306.615	804.811	214.289	160.222	170.118	135.480	16.818
74.000	75.000	74.000	273.167	197.919	501.702	166.061	138.200	154.100	123.601	13.243	0.149	-0.010	-0.000	NaN	NaN	NaN	NaN	NaN	NaN	NaN	NaN	NaN	NaN	NaN	NaN	NaN	NaN	NaN	NaN	NaN	NaN	NaN	NaN	NaN	NaN	NaN	NaN	NaN	NaN	NaN	NaN	NaN	NaN	NaN	NaN	NaN	NaN	NaN	NaN
75.000	76.000	75.000	279.296	210.553	502.113	168.393	139.250	146.154	124.454	13.641	0.398	0.309	-0.145	NaN	NaN	NaN	NaN	NaN	NaN	NaN	NaN	NaN	NaN	NaN	NaN	NaN	NaN	NaN	NaN	NaN	NaN	NaN	NaN	NaN	NaN	NaN	NaN	NaN	NaN	NaN	NaN	NaN	NaN	NaN	NaN	NaN	NaN	NaN	NaN
76.000	77.000	76.000	302.100	220.495	499.435	169.993	138.077	151.727	120.155	14.226	0.585	0.106	-0.177	NaN	NaN	NaN	NaN	NaN	NaN	NaN	NaN	NaN	NaN	NaN	NaN	NaN	NaN	NaN	NaN	NaN	NaN	NaN	NaN	NaN	NaN	NaN	NaN	NaN	NaN	NaN	NaN	NaN	NaN	NaN	NaN	NaN	NaN	NaN	NaN
77.000	78.000	77.000	313.032	223.073	500.497	170.010	137.517	152.400	119.391	14.348	0.122	-0.031	-0.059	NaN	NaN	NaN	NaN	NaN	NaN	NaN	NaN	NaN	NaN	NaN	NaN	NaN	NaN	NaN	NaN	NaN	NaN	NaN	NaN	NaN	NaN	NaN	NaN	NaN	NaN	NaN	NaN	NaN	NaN	NaN	NaN	NaN	NaN	NaN	NaN
78.000	79.000	78.000	319.759	220.750	501.007	169.562	149.100	165.765	119.032	14.107	-0.241	-0.140	0.059	NaN	NaN	NaN	NaN	NaN	NaN	NaN	NaN	NaN	NaN	NaN	NaN	NaN	NaN	NaN	NaN	NaN	NaN	NaN	NaN	NaN	NaN	NaN	NaN	NaN	NaN	NaN	NaN	NaN	NaN	NaN	NaN	NaN	NaN	NaN	NaN
79.000	80.000	79.000	285.963	212.600	501.288	169.241	153.633	165.833	121.783	13.767	-0.341	-0.113	0.145	NaN	NaN	NaN	NaN	NaN	NaN	NaN	NaN	NaN	NaN	NaN	NaN	NaN	NaN	NaN	NaN	NaN	NaN	NaN	NaN	NaN	NaN	NaN	NaN	NaN	NaN	NaN	NaN	NaN	NaN	NaN	NaN	NaN	NaN	NaN	NaN
80.000	81.000	80.000	330.552	232.122	502.129	170.162	147.833	161.800	121.342	13.923	0.157	-0.026	-0.205	NaN	NaN	NaN	NaN	NaN	NaN	NaN	NaN	NaN	NaN	NaN	NaN	NaN	NaN	NaN	NaN	NaN	NaN	NaN	NaN	NaN	NaN	NaN	NaN	NaN	NaN	NaN	NaN	NaN	NaN	NaN	NaN	NaN	NaN	NaN	NaN
81.000	82.000	81.000	309.444	220.713	500.875	171.176	158.500	180.105	122.414	13.618	-0.306	-0.051	0.145	NaN	NaN	NaN	NaN	NaN	NaN	NaN	NaN	NaN	NaN	NaN	NaN	NaN	NaN	NaN	NaN	NaN	NaN	NaN	NaN	NaN	NaN	NaN	NaN	NaN	NaN	NaN	NaN	NaN	NaN	NaN	NaN	NaN	NaN	NaN	NaN
82.000	83.000	82.000	310.207	227.094	506.613	170.316	150.900	168.667	129.112	13.415	-0.203	-0.255	-0.060	NaN	NaN	NaN	NaN	NaN	NaN	NaN	NaN	NaN	NaN	NaN	NaN	NaN	NaN	NaN	NaN	NaN	NaN	NaN	NaN	NaN	NaN	NaN	NaN	NaN	NaN	NaN	NaN	NaN	NaN	NaN	NaN	NaN	NaN	NaN	NaN
83.000	84.000	83.000	324.586	224.931	505.396	172.470	153.000	169.765	122.575	13.269	-0.146	-0.085	-0.060	NaN	NaN	NaN	NaN	NaN	NaN	NaN	NaN	NaN	NaN	NaN	NaN	NaN	NaN	NaN	NaN	NaN	NaN	NaN	NaN	NaN	NaN	NaN	NaN	NaN	NaN	NaN	NaN	NaN	NaN	NaN	NaN	NaN	NaN	NaN	NaN
84.000	85.000	84.000	322.185	230.439	503.635	172.179	149.312	171.706	123.775	13.074	-0.195	-0.169	0.060	NaN	NaN	NaN	NaN	NaN	NaN	NaN	NaN	NaN	NaN	NaN	NaN	NaN	NaN	NaN	NaN	NaN	NaN	NaN	NaN	NaN	NaN	NaN	NaN	NaN	NaN	NaN	NaN	NaN	NaN	NaN	NaN	NaN	NaN	NaN	NaN
85.000	86.000	85.000	324.290	231.891	501.959	171.253	150.345	171.533	123.808	13.020	-0.054	-0.229	-0.121	NaN	NaN	NaN	NaN	NaN	NaN	NaN	NaN	NaN	NaN	NaN	NaN	NaN	NaN	NaN	NaN	NaN	NaN	NaN	NaN	NaN	NaN	NaN	NaN	NaN	NaN	NaN	NaN	NaN	NaN	NaN	NaN	NaN	NaN	NaN	NaN
86.000	87.000	86.000	269.037	205.227	501.168	166.662	146.900	168.737	125.553	12.224	-0.796	-0.215	0.387	NaN	NaN	NaN	NaN	NaN	NaN	NaN	NaN	NaN	NaN	NaN	NaN	NaN	NaN	NaN	NaN	NaN	NaN	NaN	NaN	NaN	NaN	NaN	NaN	NaN	NaN	NaN	NaN	NaN	NaN	NaN	NaN	NaN	NaN	NaN	NaN
87.000	88.000	87.000	272.714	205.441	500.711	167.410	151.069	164.529	123.743	12.086	-0.138	-0.106	-0.061	NaN	NaN	NaN	NaN	NaN	NaN	NaN	NaN	NaN	NaN	NaN	NaN	NaN	NaN	NaN	NaN	NaN	NaN	NaN	NaN	NaN	NaN	NaN	NaN	NaN	NaN	NaN	NaN	NaN	NaN	NaN	NaN	NaN	NaN	NaN	NaN
88.000	89.000	88.000	293.407	231.244	499.372	168.919	144.833	161.409	120.612	12.117	0.030	-0.105	-0.184	NaN	NaN	NaN	NaN	NaN	NaN	NaN	NaN	NaN	NaN	NaN	NaN	NaN	NaN	NaN	NaN	NaN	NaN	NaN	NaN	NaN	NaN	NaN	NaN	NaN	NaN	NaN	NaN	NaN	NaN	NaN	NaN	NaN	NaN	NaN	NaN
89.000	90.000	89.000	314.179	223.826	501.897	169.276	149.345	163.105	117.611	12.078	-0.038	-0.000	-0.022	NaN	NaN	NaN	NaN	NaN	NaN	NaN	NaN	NaN	NaN	NaN	NaN	NaN	NaN	NaN	NaN	NaN	NaN	NaN	NaN	NaN	NaN	NaN	NaN	NaN	NaN	NaN	NaN	NaN	NaN	NaN	NaN	NaN	NaN	NaN	NaN
90.000	91.000	90.000	297.483	219.837	504.056	168.570	148.786	167.786	120.736	11.994	-0.084	-0.083	-0.000	NaN	NaN	NaN	NaN	NaN	NaN	NaN	NaN	NaN	NaN	NaN	NaN	NaN	NaN	NaN	NaN	NaN	NaN	NaN	NaN	NaN	NaN	NaN	NaN	NaN	NaN	NaN	NaN	NaN	NaN	NaN	NaN	NaN	NaN	NaN	NaN
91.000	92.000	91.000	310.000	225.259	502.314	167.329	150.552	170.750	117.075	12.078	0.084	0.083	-0.000	NaN	NaN	NaN	NaN	NaN	NaN	NaN	NaN	NaN	NaN	NaN	NaN	NaN	NaN	NaN	NaN	NaN	NaN	NaN	NaN	NaN	NaN	NaN	NaN	NaN	NaN	NaN	NaN	NaN	NaN	NaN	NaN	NaN	NaN	NaN	NaN
92.000	93.000	92.000	309.133	219.889	503.011	167.894	146.355	170.421	117.591	12.216	0.138	-0.000	-0.061	NaN	NaN	NaN	NaN	NaN	NaN	NaN	NaN	NaN	NaN	NaN	NaN	NaN	NaN	NaN	NaN	NaN	NaN	NaN	NaN	NaN	NaN	NaN	NaN	NaN	NaN	NaN	NaN	NaN	NaN	NaN	NaN	NaN	NaN	NaN	NaN
93.000	94.000	93.000	272.276	206.587	504.820	169.397	155.467	173.125	126.467	11.776	-0.441	-0.227	0.227	NaN	NaN	NaN	NaN	NaN	NaN	NaN	NaN	NaN	NaN	NaN	NaN	NaN	NaN	NaN	NaN	NaN	NaN	NaN	NaN	NaN	NaN	NaN	NaN	NaN	NaN	NaN	NaN	NaN	NaN	NaN	NaN	NaN	NaN	NaN	NaN
94.000	95.000	94.000	286.143	209.478	506.239	167.642	152.900	178.286	123.673	11.676	-0.100	-0.103	-0.000	NaN	NaN	NaN	NaN	NaN	NaN	NaN	NaN	NaN	NaN	NaN	NaN	NaN	NaN	NaN	NaN	NaN	NaN	NaN	NaN	NaN	NaN	NaN	NaN	NaN	NaN	NaN	NaN	NaN	NaN	NaN	NaN	NaN	NaN	NaN	NaN
95.000	96.000	95.000	281.893	211.929	505.516	169.044	149.452	171.875	121.906	11.489	-0.187	-0.020	0.062	NaN	NaN	NaN	NaN	NaN	NaN	NaN	NaN	NaN	NaN	NaN	NaN	NaN	NaN	NaN	NaN	NaN	NaN	NaN	NaN	NaN	NaN	NaN	NaN	NaN	NaN	NaN	NaN	NaN	NaN	NaN	NaN	NaN	NaN	NaN	NaN
96.000	97.000	96.000	316.839	216.283	508.272	171.391	142.935	171.692	115.418	11.741	0.252	0.021	-0.123	NaN	NaN	NaN	NaN	NaN	NaN	NaN	NaN	NaN	NaN	NaN	NaN	NaN	NaN	NaN	NaN	NaN	NaN	NaN	NaN	NaN	NaN	NaN	NaN	NaN	NaN	NaN	NaN	NaN	NaN	NaN	NaN	NaN	NaN	NaN	NaN
97.000	98.000	97.000	280.786	211.663	509.030	167.247	144.655	158.083	118.153	11.535	-0.206	-0.000	0.206	NaN	NaN	NaN	NaN	NaN	NaN	NaN	NaN	NaN	NaN	NaN	NaN	NaN	NaN	NaN	NaN	NaN	NaN	NaN	NaN	NaN	NaN	NaN	NaN	NaN	NaN	NaN	NaN	NaN	NaN	NaN	NaN	NaN	NaN	NaN	NaN
98.000	99.000	98.000	290.333	211.260	508.164	167.198	148.258	164.588	117.167	11.554	0.019	0.082	-0.000	NaN	NaN	NaN	NaN	NaN	NaN	NaN	NaN	NaN	NaN	NaN	NaN	NaN	NaN	NaN	NaN	NaN	NaN	NaN	NaN	NaN	NaN	NaN	NaN	NaN	NaN	NaN	NaN	NaN	NaN	NaN	NaN	NaN	NaN	NaN	NaN
99.000	100.000	99.000	280.214	209.020	508.288	167.275	152.871	174.882	116.239	11.500	-0.054	-0.000	0.082	NaN	NaN	NaN	NaN	NaN	NaN	NaN	NaN	NaN	NaN	NaN	NaN	NaN	NaN	NaN	NaN	NaN	NaN	NaN	NaN	NaN	NaN	NaN	NaN	NaN	NaN	NaN	NaN	NaN	NaN	NaN	NaN	NaN	NaN	NaN	NaN
100.000	101.000	100.000	311.750	228.530	506.051	169.365	155.533	174.500	124.447	11.481	-0.019	-0.164	-0.226	NaN	NaN	NaN	NaN	NaN	NaN	NaN	NaN	NaN	NaN	NaN	NaN	NaN	NaN	NaN	NaN	NaN	NaN	NaN	NaN	NaN	NaN	NaN	NaN	NaN	NaN	NaN	NaN	NaN	NaN	NaN	NaN	NaN	NaN	NaN	NaN
101.000	102.000	101.000	286.077	220.115	504.128	168.357	153.483	181.923	119.366	11.397	-0.084	0.062	0.082	NaN	NaN	NaN	NaN	NaN	NaN	NaN	NaN	NaN	NaN	NaN	NaN	NaN	NaN	NaN	NaN	NaN	NaN	NaN	NaN	NaN	NaN	NaN	NaN	NaN	NaN	NaN	NaN	NaN	NaN	NaN	NaN	NaN	NaN	NaN	NaN
102.000	103.000	102.000	270.370	209.943	507.683	168.779	164.903	190.800	133.695	10.991	-0.406	-0.361	0.043	NaN	NaN	NaN	NaN	NaN	NaN	NaN	NaN	NaN	NaN	NaN	NaN	NaN	NaN	NaN	NaN	NaN	NaN	NaN	NaN	NaN	NaN	NaN	NaN	NaN	NaN	NaN	NaN	NaN	NaN	NaN	NaN	NaN	NaN	NaN	NaN
103.000	104.000	103.000	299.655	226.638	507.067	172.192	158.742	190.050	127.926	11.113	0.122	-0.099	-0.224	NaN	NaN	NaN	NaN	NaN	NaN	NaN	NaN	NaN	NaN	NaN	NaN	NaN	NaN	NaN	NaN	NaN	NaN	NaN	NaN	NaN	NaN	NaN	NaN	NaN	NaN	NaN	NaN	NaN	NaN	NaN	NaN	NaN	NaN	NaN	NaN
104.000	105.000	104.000	286.769	216.308	507.247	172.780	159.133	195.267	119.313	11.021	-0.092	-0.000	-0.000	NaN	NaN	NaN	NaN	NaN	NaN	NaN	NaN	NaN	NaN	NaN	NaN	NaN	NaN	NaN	NaN	NaN	NaN	NaN	NaN	NaN	NaN	NaN	NaN	NaN	NaN	NaN	NaN	NaN	NaN	NaN	NaN	NaN	NaN	NaN	NaN
105.000	106.000	105.000	300.276	233.609	510.865	172.336	150.857	179.643	122.133	11.232	0.211	-0.000	-0.205	NaN	NaN	NaN	NaN	NaN	NaN	NaN	NaN	NaN	NaN	NaN	NaN	NaN	NaN	NaN	NaN	NaN	NaN	NaN	NaN	NaN	NaN	NaN	NaN	NaN	NaN	NaN	NaN	NaN	NaN	NaN	NaN	NaN	NaN	NaN	NaN
106.000	107.000	106.000	288.481	225.307	507.674	169.508	147.481	177.000	118.839	11.316	0.084	0.062	-0.000	NaN	NaN	NaN	NaN	NaN	NaN	NaN	NaN	NaN	NaN	NaN	NaN	NaN	NaN	NaN	NaN	NaN	NaN	NaN	NaN	NaN	NaN	NaN	NaN	NaN	NaN	NaN	NaN	NaN	NaN	NaN	NaN	NaN	NaN	NaN	NaN
107.000	108.000	107.000	300.129	234.691	510.144	171.129	145.000	167.909	121.842	11.565	0.249	-0.081	-0.243	NaN	NaN	NaN	NaN	NaN	NaN	NaN	NaN	NaN	NaN	NaN	NaN	NaN	NaN	NaN	NaN	NaN	NaN	NaN	NaN	NaN	NaN	NaN	NaN	NaN	NaN	NaN	NaN	NaN	NaN	NaN	NaN	NaN	NaN	NaN	NaN
108.000	109.000	108.000	267.897	209.840	508.904	168.030	140.679	162.091	119.142	11.297	-0.268	-0.062	0.143	NaN	NaN	NaN	NaN	NaN	NaN	NaN	NaN	NaN	NaN	NaN	NaN	NaN	NaN	NaN	NaN	NaN	NaN	NaN	NaN	NaN	NaN	NaN	NaN	NaN	NaN	NaN	NaN	NaN	NaN	NaN	NaN	NaN	NaN	NaN	NaN
109.000	110.000	109.000	262.036	197.165	510.752	164.679	139.269	148.875	115.796	11.259	-0.038	-0.000	-0.000	NaN	NaN	NaN	NaN	NaN	NaN	NaN	NaN	NaN	NaN	NaN	NaN	NaN	NaN	NaN	NaN	NaN	NaN	NaN	NaN	NaN	NaN	NaN	NaN	NaN	NaN	NaN	NaN	NaN	NaN	NaN	NaN	NaN	NaN	NaN	NaN
110.000	111.000	110.000	271.467	196.245	509.696	168.590	139.286	149.455	113.940	11.473	0.214	0.081	-0.000	NaN	NaN	NaN	NaN	NaN	NaN	NaN	NaN	NaN	NaN	NaN	NaN	NaN	NaN	NaN	NaN	NaN	NaN	NaN	NaN	NaN	NaN	NaN	NaN	NaN	NaN	NaN	NaN	NaN	NaN	NaN	NaN	NaN	NaN	NaN	NaN
111.000	112.000	111.000	255.320	188.124	512.239	166.742	141.593	154.833	113.537	11.205	-0.268	0.143	0.243	NaN	NaN	NaN	NaN	NaN	NaN	NaN	NaN	NaN	NaN	NaN	NaN	NaN	NaN	NaN	NaN	NaN	NaN	NaN	NaN	NaN	NaN	NaN	NaN	NaN	NaN	NaN	NaN	NaN	NaN	NaN	NaN	NaN	NaN	NaN	NaN
112.000	113.000	112.000	274.960	196.287	515.140	167.779	138.852	156.286	110.336	11.454	0.249	0.224	-0.062	NaN	NaN	NaN	NaN	NaN	NaN	NaN	NaN	NaN	NaN	NaN	NaN	NaN	NaN	NaN	NaN	NaN	NaN	NaN	NaN	NaN	NaN	NaN	NaN	NaN	NaN	NaN	NaN	NaN	NaN	NaN	NaN	NaN	NaN	NaN	NaN
113.000	114.000	113.000	263.375	192.451	511.983	165.151	132.600	145.867	112.945	11.462	0.008	0.143	0.143	NaN	NaN	NaN	NaN	NaN	NaN	NaN	NaN	NaN	NaN	NaN	NaN	NaN	NaN	NaN	NaN	NaN	NaN	NaN	NaN	NaN	NaN	NaN	NaN	NaN	NaN	NaN	NaN	NaN	NaN	NaN	NaN	NaN	NaN	NaN	NaN
114.000	115.000	114.000	287.966	213.723	513.504	167.367	138.893	149.400	110.547	11.749	0.287	0.101	-0.062	NaN	NaN	NaN	NaN	NaN	NaN	NaN	NaN	NaN	NaN	NaN	NaN	NaN	NaN	NaN	NaN	NaN	NaN	NaN	NaN	NaN	NaN	NaN	NaN	NaN	NaN	NaN	NaN	NaN	NaN	NaN	NaN	NaN	NaN	NaN	NaN
115.000	116.000	115.000	265.407	218.964	512.376	166.987	139.074	147.765	114.048	11.684	-0.065	-0.000	0.062	NaN	NaN	NaN	NaN	NaN	NaN	NaN	NaN	NaN	NaN	NaN	NaN	NaN	NaN	NaN	NaN	NaN	NaN	NaN	NaN	NaN	NaN	NaN	NaN	NaN	NaN	NaN	NaN	NaN	NaN	NaN	NaN	NaN	NaN	NaN	NaN
116.000	117.000	116.000	255.357	199.173	511.812	165.431	138.259	147.727	115.097	11.508	-0.176	-0.019	0.143	NaN	NaN	NaN	NaN	NaN	NaN	NaN	NaN	NaN	NaN	NaN	NaN	NaN	NaN	NaN	NaN	NaN	NaN	NaN	NaN	NaN	NaN	NaN	NaN	NaN	NaN	NaN	NaN	NaN	NaN	NaN	NaN	NaN	NaN	NaN	NaN
117.000	118.000	117.000	276.724	214.947	511.859	166.446	144.778	155.111	115.658	11.676	0.168	-0.000	-0.143	NaN	NaN	NaN	NaN	NaN	NaN	NaN	NaN	NaN	NaN	NaN	NaN	NaN	NaN	NaN	NaN	NaN	NaN	NaN	NaN	NaN	NaN	NaN	NaN	NaN	NaN	NaN	NaN	NaN	NaN	NaN	NaN	NaN	NaN	NaN	NaN
118.000	119.000	118.000	288.259	210.481	512.971	166.523	140.259	147.208	114.583	11.722	0.046	0.062	-0.000	NaN	NaN	NaN	NaN	NaN	NaN	NaN	NaN	NaN	NaN	NaN	NaN	NaN	NaN	NaN	NaN	NaN	NaN	NaN	NaN	NaN	NaN	NaN	NaN	NaN	NaN	NaN	NaN	NaN	NaN	NaN	NaN	NaN	NaN	NaN	NaN
119.000	120.000	119.000	272.037	215.372	515.091	165.723	142.621	162.889	118.196	11.519	-0.203	-0.143	-0.000	NaN	NaN	NaN	NaN	NaN	NaN	NaN	NaN	NaN	NaN	NaN	NaN	NaN	NaN	NaN	NaN	NaN	NaN	NaN	NaN	NaN	NaN	NaN	NaN	NaN	NaN	NaN	NaN	NaN	NaN	NaN	NaN	NaN	NaN	NaN	NaN
120.000	121.000	120.000	271.567	226.912	514.679	165.089	141.857	153.824	118.142	11.676	0.157	-0.062	-0.143	NaN	NaN	NaN	NaN	NaN	NaN	NaN	NaN	NaN	NaN	NaN	NaN	NaN	NaN	NaN	NaN	NaN	NaN	NaN	NaN	NaN	NaN	NaN	NaN	NaN	NaN	NaN	NaN	NaN	NaN	NaN	NaN	NaN	NaN	NaN	NaN
[truncated: 16 more columns]
