# Supplementary material for: Filopodyan: An open-source pipeline for the analysis of filopodia
Source: J Cell Biol. 2017 Oct 2;216(10):3405–22. doi: 10.1083/jcb.201705113 (PMC5626553; doi:10.1083/jcb.201705113)
Supplement: Data tables (ZIP file) [file JCB_201705113_DataS1.zip › Data Tables/Fig3-4_Control-dataset/CTRL_RENYI2-6_ED4_v20170201/s13_NeonCYTO_GC9x_tif Bodies.txt]

T	X	Y	Mean	StdDev	Frame Background	Boundary Background
1.000	43.875	47.125	454.541	176.543	104.513	129.951
2.000	43.875	47.125	436.781	168.196	104.298	128.875
3.000	44.265	47.060	437.756	164.310	104.322	128.903
4.000	44.135	47.190	441.217	166.321	104.368	129.522
5.000	44.135	47.125	440.834	167.217	104.374	129.429
6.000	44.070	47.125	447.329	163.990	104.299	129.956
7.000	44.005	47.060	450.384	161.287	104.416	130.388
8.000	44.200	47.060	448.131	164.298	104.393	130.357
9.000	44.330	47.190	449.070	164.389	104.430	130.616
10.000	44.395	47.190	449.553	163.721	104.426	130.675
11.000	44.395	47.190	448.937	163.356	104.437	130.444
12.000	43.550	47.190	445.090	163.781	104.394	130.268
13.000	44.135	47.190	442.760	162.426	104.394	130.077
14.000	44.330	47.190	444.679	161.158	104.358	130.271
15.000	44.525	47.190	443.561	161.104	104.391	130.346
16.000	43.810	47.190	441.514	162.599	104.373	130.412
17.000	43.810	47.125	438.001	161.381	104.308	130.478
18.000	44.005	47.060	438.359	161.618	104.297	130.619
19.000	44.200	46.995	441.323	162.614	104.279	130.619
20.000	44.265	46.995	439.455	161.407	104.287	130.606
21.000	44.265	47.125	442.245	161.334	104.310	130.526
22.000	44.200	47.125	443.333	159.582	104.298	130.632
23.000	44.135	47.255	441.770	158.956	104.286	130.460
24.000	44.200	47.190	441.818	160.154	104.280	130.511
25.000	44.070	47.255	443.831	162.654	104.323	130.682
26.000	44.070	47.255	442.034	160.585	104.320	130.596
27.000	44.005	47.255	439.411	163.154	104.296	130.440
28.000	44.005	47.255	439.459	161.729	104.350	130.792
29.000	43.940	47.255	441.158	162.704	104.386	131.105
30.000	44.005	47.255	443.814	165.407	104.402	131.033
31.000	44.070	47.190	444.009	166.499	104.373	130.985
32.000	44.070	47.190	444.158	163.859	104.387	131.327
33.000	44.005	47.190	445.428	166.110	104.410	131.416
34.000	44.005	47.190	446.123	166.997	104.404	131.768
35.000	44.005	47.190	446.974	167.734	104.464	132.191
36.000	44.005	47.190	446.638	166.481	104.324	132.075
37.000	44.005	47.125	452.140	168.189	104.382	132.441
38.000	44.070	47.125	451.999	167.135	104.406	132.267
39.000	44.135	47.255	454.238	166.767	104.458	132.669
40.000	44.135	47.255	452.614	164.248	104.457	132.938
41.000	44.135	47.255	455.376	165.270	104.505	133.540
42.000	44.070	47.385	453.787	164.832	104.481	133.327
43.000	44.135	47.385	453.827	164.624	104.440	133.404
44.000	43.940	47.385	452.694	164.140	104.421	133.140
45.000	43.875	47.450	453.118	165.585	104.452	133.198
46.000	43.680	47.450	454.418	164.786	104.331	133.212
47.000	43.680	47.450	455.054	165.288	104.478	133.385
48.000	43.875	47.515	458.269	163.715	104.450	133.283
49.000	43.875	47.450	455.619	161.244	104.420	133.096
50.000	43.940	47.450	456.915	161.563	104.298	132.719
51.000	44.070	47.450	461.300	164.210	104.443	133.072
52.000	44.135	47.385	462.034	162.975	104.456	133.078
53.000	44.135	47.450	463.891	165.015	104.429	132.861
54.000	44.200	47.450	466.684	164.583	104.464	133.015
55.000	44.200	47.450	467.905	165.344	104.448	132.624
56.000	44.200	47.450	467.804	166.493	104.456	132.673
57.000	44.200	47.385	471.057	165.242	104.506	132.507
58.000	44.200	47.320	472.705	166.513	104.545	132.847
59.000	44.135	47.320	471.552	166.323	104.557	132.479
60.000	44.200	47.320	472.604	167.540	104.518	132.601
61.000	44.135	47.385	471.836	167.528	104.344	132.106
62.000	44.070	47.385	472.539	166.831	104.530	132.631
63.000	44.135	47.320	472.871	167.667	104.547	132.694
64.000	44.200	47.385	474.800	163.862	104.557	133.265
65.000	44.135	47.385	475.139	161.703	104.578	133.302
66.000	44.135	47.385	477.144	162.678	104.539	133.359
67.000	44.135	47.450	474.774	162.444	104.583	133.163
68.000	44.135	47.450	472.926	161.099	104.559	133.239
69.000	44.070	47.450	474.170	160.002	104.544	133.079
70.000	44.135	47.450	477.069	158.568	104.559	133.034
71.000	44.135	47.515	473.348	158.477	104.486	132.983
72.000	44.135	47.515	474.264	155.847	104.542	133.164
73.000	44.200	47.450	474.435	153.896	104.538	132.956
74.000	44.200	47.515	477.404	155.126	104.541	133.073
75.000	44.070	47.515	476.599	155.781	104.594	133.490
76.000	44.200	47.450	478.734	154.846	104.588	133.639
77.000	44.200	47.515	478.461	154.824	104.563	133.612
78.000	44.265	47.515	476.440	155.603	104.500	133.071
79.000	44.200	47.450	473.623	154.992	104.559	133.232
80.000	44.200	47.515	476.130	154.618	104.570	133.493
81.000	44.200	47.515	474.449	155.732	104.586	133.495
82.000	44.200	47.515	475.349	156.682	104.615	133.783
83.000	44.200	47.580	477.392	155.916	104.595	133.988
84.000	44.265	47.450	475.972	157.776	104.599	134.037
85.000	44.200	47.515	475.686	157.886	104.640	133.984
86.000	44.200	47.580	474.290	158.536	104.564	133.954
87.000	44.200	47.515	476.361	158.311	104.606	134.381
88.000	43.940	47.580	476.110	160.771	104.688	135.104
89.000	44.200	47.515	481.292	159.685	104.693	135.051
90.000	44.135	47.580	478.692	159.009	104.656	134.620
91.000	44.070	47.515	478.158	158.650	104.688	134.891
92.000	44.070	47.580	477.020	157.764	104.656	134.590
93.000	43.485	47.515	471.733	162.463	104.670	134.839
94.000	43.485	47.580	472.220	163.925	104.594	134.835
95.000	43.485	47.450	470.643	162.273	104.708	135.043
96.000	43.875	47.515	469.878	161.147	104.703	134.825
97.000	43.420	47.515	470.873	162.083	104.707	134.991
98.000	43.810	47.580	471.372	161.020	104.718	135.098
99.000	43.810	47.515	472.470	159.951	104.753	135.083
100.000	43.615	47.515	470.790	158.280	104.672	134.470
101.000	43.745	47.515	471.200	155.114	104.566	134.221
102.000	43.940	47.515	470.383	152.319	104.660	134.057
103.000	44.135	47.580	469.652	149.033	104.638	133.826
104.000	43.550	47.580	463.615	148.274	104.618	133.620
105.000	44.135	47.515	466.676	147.485	104.608	133.321
106.000	43.745	47.515	465.800	146.548	104.521	133.179
107.000	44.200	47.580	464.398	144.425	104.614	133.286
108.000	44.070	47.580	463.240	144.099	104.578	133.029
109.000	43.875	47.645	459.990	143.191	104.614	133.063
110.000	44.005	47.645	460.560	143.394	104.593	133.158
111.000	44.005	47.580	464.185	143.821	104.618	133.387
112.000	44.070	47.580	461.270	144.858	104.565	132.948
113.000	44.070	47.580	460.862	144.528	104.556	133.101
114.000	43.875	47.580	459.155	146.450	104.541	133.081
115.000	43.940	47.515	459.931	145.561	104.548	132.900
116.000	44.070	47.580	460.724	147.049	104.521	133.084
117.000	44.200	47.580	461.568	145.949	104.564	133.614
118.000	44.135	47.580	461.261	147.158	104.545	133.511
119.000	44.135	47.645	458.387	146.891	104.507	133.115
120.000	44.200	47.580	459.069	146.511	104.501	133.526
121.000	44.200	47.580	458.259	147.305	104.503	133.347
