# Supplementary material for: Filopodyan: An open-source pipeline for the analysis of filopodia
Source: J Cell Biol. 2017 Oct 2;216(10):3405–22. doi: 10.1083/jcb.201705113 (PMC5626553; doi:10.1083/jcb.201705113)
Supplement: Data tables (ZIP file) [file JCB_201705113_DataS1.zip › Data Tables/Fig3-4_Control-dataset/CTRL_RENYI2-6_ED4_v20170201/s13_NeonCYTO_GC9x_tif Coordinates.txt]

	dT	T (0)	Base X (0)	Base Y (0)	Tip X (0)	Tip Y (0)	||[body,base]|| (0)	||[base,tip]|| (0)	||[base,tip]|| : [body,base] (0)	[base,tip] ? [body,base] (0)	?||[base,tip]|| : [body,base] (0)	||[tip(t-1),tip(t)]|| : [base,tip] (0)	||[base(t-1),base(t)]|| : [base,tip] (0)	T (1)	Base X (1)	Base Y (1)	Tip X (1)	Tip Y (1)	||[body,base]|| (1)	||[base,tip]|| (1)	||[base,tip]|| : [body,base] (1)	[base,tip] ? [body,base] (1)	?||[base,tip]|| : [body,base] (1)	||[tip(t-1),tip(t)]|| : [base,tip] (1)	||[base(t-1),base(t)]|| : [base,tip] (1)	T (2)	Base X (2)	Base Y (2)	Tip X (2)	Tip Y (2)	||[body,base]|| (2)	||[base,tip]|| (2)	||[base,tip]|| : [body,base] (2)	[base,tip] ? [body,base] (2)	?||[base,tip]|| : [body,base] (2)	||[tip(t-1),tip(t)]|| : [base,tip] (2)	||[base(t-1),base(t)]|| : [base,tip] (2)	T (3)	Base X (3)	Base Y (3)	Tip X (3)	Tip Y (3)	||[body,base]|| (3)	||[base,tip]|| (3)	||[base,tip]|| : [body,base] (3)	[base,tip] ? [body,base] (3)	?||[base,tip]|| : [body,base] (3)	||[tip(t-1),tip(t)]|| : [base,tip] (3)	||[base(t-1),base(t)]|| : [base,tip] (3)
1	0.000	1.000	30.030	48.100	28.990	48.295	13.879	1.058	1.051	14.589	NaN	NaN	NaN	1.000	31.200	50.375	17.290	52.585	13.085	14.084	14.023	183.492	NaN	NaN	NaN	1.000	35.620	55.315	35.230	55.770	11.628	0.599	0.597	6.946	NaN	NaN	NaN	4.000	33.605	53.820	32.955	54.795	12.443	1.172	1.070	13.309	NaN	NaN	NaN
2	1.000	2.000	30.095	48.100	28.990	48.295	13.814	1.122	1.116	15.417	0.065	NaN	-0.064	2.000	31.135	50.375	17.290	52.585	13.148	14.020	13.962	183.568	-0.061	NaN	0.064	2.000	35.555	55.315	35.230	55.770	11.675	0.559	0.551	6.430	-0.047	NaN	0.038	5.000	33.020	54.730	32.825	54.925	13.468	0.276	0.271	3.650	-0.798	0.184	1.057
3	2.000	3.000	31.135	48.100	28.925	48.295	13.171	2.219	2.218	29.220	1.102	0.065	-1.036	3.000	30.875	50.310	17.290	52.585	13.779	13.774	13.738	189.297	-0.223	NaN	0.246	3.000	35.555	55.315	35.165	55.770	12.000	0.599	0.596	7.153	0.045	0.042	NaN	6.000	33.280	54.275	32.890	54.925	12.944	0.758	0.684	8.856	0.413	-0.033	-0.524
4	3.000	4.000	30.680	48.100	28.860	48.230	13.486	1.825	1.825	24.606	-0.394	0.060	0.454	4.000	30.550	50.375	17.290	52.520	13.953	13.432	13.400	186.969	-0.339	-0.010	0.331	4.000	35.490	55.380	35.165	55.770	11.908	0.508	0.504	6.004	-0.092	NaN	0.092	7.000	33.605	53.820	32.760	54.990	12.404	1.443	1.346	16.697	0.662	0.129	-0.559
5	4.000	5.000	30.875	48.100	28.795	48.230	13.296	2.084	2.084	27.708	0.259	0.065	-0.195	5.000	30.550	50.375	17.290	52.520	13.968	13.432	13.395	187.108	-0.004	NaN	NaN	5.000	35.490	55.315	35.165	55.770	11.908	0.559	0.549	6.536	0.045	NaN	-0.053	8.000	33.540	54.015	32.760	54.925	12.728	1.199	1.151	14.644	-0.196	-0.049	0.190
6	5.000	6.000	30.940	48.100	28.665	48.230	13.166	2.279	2.278	29.998	0.194	0.130	-0.065	6.000	30.420	50.375	17.420	52.520	14.032	13.176	13.143	184.421	-0.252	-0.128	0.128	6.000	35.490	55.315	35.230	55.770	11.861	0.524	0.502	5.957	-0.047	-0.032	NaN	9.000	33.475	54.015	32.695	55.120	12.822	1.353	1.248	16.009	0.098	0.197	0.037
7	6.000	7.000	31.265	48.035	28.600	48.165	12.777	2.668	2.667	34.079	0.389	0.062	-0.328	7.000	30.355	50.375	17.355	52.520	14.047	13.176	13.139	184.561	-0.004	0.064	0.064	7.000	35.555	55.250	35.230	55.705	11.768	0.559	0.550	6.473	0.048	-0.053	-0.091	10.000	33.605	53.820	32.695	55.055	12.664	1.534	1.422	18.007	0.173	-0.052	-0.234
8	7.000	8.000	31.265	48.035	28.535	48.100	12.972	2.731	2.727	35.376	0.060	0.063	NaN	8.000	30.745	50.310	17.550	52.520	13.842	13.379	13.345	184.721	0.206	-0.192	-0.395	8.000	35.490	55.250	35.230	55.705	11.956	0.524	0.501	5.991	-0.049	NaN	0.032	11.000	33.540	54.015	32.630	55.120	12.822	1.431	1.359	17.420	-0.063	0.091	0.192
9	8.000	9.000	31.135	48.035	28.470	48.100	13.222	2.666	2.664	35.220	-0.063	0.065	0.130	9.000	31.005	50.180	17.615	52.520	13.656	13.593	13.577	185.418	0.232	-0.064	-0.278	9.000	35.360	55.510	35.295	55.705	12.235	0.206	0.180	2.205	-0.321	-0.021	0.288	12.000	33.540	54.080	32.565	55.120	12.152	1.426	1.393	16.925	0.034	0.044	0.047
10	9.000	10.000	31.655	48.035	28.340	48.100	12.768	3.316	3.312	42.288	0.648	0.130	-0.520	10.000	31.135	50.115	17.680	52.520	13.579	13.668	13.657	185.448	0.080	-0.064	-0.139	10.000	35.295	55.510	35.230	55.640	12.330	0.145	0.136	1.673	-0.045	-0.029	0.029	13.000	33.475	54.080	32.565	55.185	12.693	1.431	1.364	17.314	-0.029	0.050	0.041
11	10.000	11.000	31.785	48.035	28.210	47.970	12.638	3.576	3.563	45.026	0.251	0.132	-0.130	11.000	31.135	50.115	17.680	52.520	13.579	13.668	13.657	185.448	NaN	NaN	NaN	11.000	35.295	55.510	35.295	55.705	12.330	0.195	0.132	1.622	-0.004	0.065	NaN	14.000	33.475	54.145	32.630	55.120	12.892	1.290	1.237	15.954	-0.127	-0.092	0.049
12	11.000	12.000	29.380	47.970	28.210	48.100	14.191	1.177	1.175	16.680	-2.387	0.014	2.383	12.000	31.200	50.115	17.680	52.520	12.692	13.732	13.710	174.007	0.053	NaN	-0.064	12.000	35.360	55.510	35.295	55.705	11.675	0.206	0.185	2.155	0.053	NaN	-0.021	15.000	33.410	54.275	32.500	55.120	13.181	1.242	1.222	16.101	-0.016	0.095	0.136
13	12.000	13.000	30.550	47.970	28.210	48.035	13.607	2.341	2.340	31.840	1.165	-0.002	-1.170	13.000	31.070	50.115	17.875	52.390	13.388	13.390	13.373	179.047	-0.337	-0.214	0.128	13.000	35.295	55.575	35.230	55.705	12.184	0.145	0.137	1.665	-0.048	0.029	0.087	16.000	33.410	54.210	32.500	55.250	12.548	1.382	1.336	16.765	0.115	0.098	-0.049
14	13.000	14.000	31.005	47.905	28.275	48.165	13.344	2.742	2.740	36.563	0.400	-0.052	-0.459	14.000	31.265	50.180	18.005	52.390	13.403	13.443	13.419	179.850	0.046	-0.128	-0.182	14.000	35.360	55.575	35.295	55.705	12.279	0.145	0.136	1.673	-3.649E-4	-0.029	-0.029	17.000	33.345	54.275	32.435	55.250	12.674	1.334	1.301	16.494	-0.035	0.044	0.092
15	14.000	15.000	31.525	47.905	28.275	48.165	13.020	3.260	3.259	42.436	0.519	NaN	-0.518	15.000	31.395	50.180	18.135	52.455	13.466	13.454	13.434	180.906	0.015	-0.117	-0.128	15.000	35.295	55.640	35.230	55.835	12.514	0.206	0.180	2.248	0.043	0.144	0.082	18.000	33.280	54.340	32.370	55.315	12.962	1.334	1.301	16.858	-8.911E-4	0.092	0.092
16	15.000	16.000	29.900	47.840	28.210	48.165	13.925	1.721	1.703	23.719	-1.556	0.064	1.583	16.000	31.330	50.180	18.200	52.455	12.833	13.326	13.299	170.665	-0.135	-0.064	0.064	16.000	35.230	55.640	35.230	55.770	12.042	0.130	0.091	1.099	-0.088	-0.065	-1.194E-17	19.000	33.280	54.340	32.240	55.380	13.160	1.471	1.443	18.996	0.143	0.138	NaN
17	16.000	17.000	29.965	47.970	28.210	48.295	13.871	1.785	1.772	24.573	0.068	0.024	-0.040	17.000	31.200	50.245	18.200	52.455	12.990	13.187	13.150	170.825	-0.148	NaN	0.139	17.000	35.360	55.640	35.295	55.835	11.996	0.206	0.184	2.210	0.093	0.041	-0.041	20.000	33.215	54.470	32.110	55.510	13.341	1.517	1.498	19.984	0.055	0.184	0.136
18	17.000	18.000	30.355	47.970	28.145	48.555	13.680	2.286	2.244	30.699	0.472	0.129	-0.377	18.000	31.070	50.245	18.200	52.455	13.321	13.058	13.025	173.512	-0.125	NaN	0.128	18.000	35.295	55.640	35.295	55.770	12.226	0.130	0.091	1.115	-0.093	-0.065	-1.194E-17	21.000	33.215	54.470	32.045	55.640	13.268	1.655	1.622	21.522	0.124	0.138	NaN
19	18.000	19.000	30.745	47.970	28.080	48.490	13.490	2.715	2.696	36.365	0.452	0.051	-0.383	19.000	31.005	50.245	18.135	52.455	13.589	13.058	13.025	177.002	-6.523E-5	0.064	0.064	19.000	35.295	55.640	35.230	55.835	12.411	0.206	0.182	2.265	0.091	0.082	NaN	22.000	33.215	54.470	31.915	55.835	13.214	1.885	1.839	24.306	0.217	0.231	NaN
20	19.000	20.000	30.875	47.970	27.950	48.490	13.425	2.971	2.955	39.673	0.259	0.128	-0.128	20.000	30.875	50.245	18.135	52.455	13.779	12.930	12.902	177.771	-0.123	NaN	0.128	20.000	35.230	55.640	35.165	55.835	12.505	0.206	0.182	2.273	-6.901E-4	0.021	0.021	23.000	33.410	54.275	31.655	56.030	12.818	2.482	2.430	31.142	0.590	0.322	-0.276
21	20.000	21.000	31.070	47.970	27.885	48.425	13.222	3.217	3.208	42.411	0.253	0.055	-0.193	21.000	30.875	50.245	18.135	52.455	13.749	12.930	12.909	177.484	0.007	NaN	NaN	21.000	35.165	55.640	35.165	55.900	12.463	0.260	0.178	2.214	-0.004	0.065	-1.194E-17	24.000	33.345	54.275	31.655	56.160	12.963	2.532	2.446	31.700	0.016	0.097	0.043
22	21.000	22.000	31.200	48.035	27.755	48.425	13.032	3.467	3.464	45.140	0.256	0.129	-0.122	22.000	30.745	50.310	18.070	52.455	13.827	12.855	12.828	177.374	-0.081	0.064	0.139	22.000	35.035	55.770	34.970	55.965	12.599	0.206	0.181	2.282	0.003	0.123	0.164	25.000	33.345	54.210	31.655	56.355	12.783	2.731	2.585	33.044	0.140	0.153	-0.051
23	22.000	23.000	31.590	48.035	27.495	48.360	12.569	4.108	4.107	51.625	0.643	0.254	-0.389	23.000	30.615	50.375	18.135	52.455	13.875	12.652	12.628	175.219	-0.200	-0.064	0.139	NaN	NaN	NaN	NaN	NaN	NaN	NaN	NaN	NaN	NaN	NaN	NaN	26.000	33.410	54.145	31.460	56.550	12.693	3.096	2.943	37.357	0.358	0.274	-0.091
24	23.000	24.000	31.135	48.035	27.300	48.360	13.092	3.849	3.848	50.379	-0.259	0.194	0.453	24.000	30.745	50.375	18.135	52.455	13.827	12.780	12.750	176.292	0.122	NaN	-0.128	24.000	34.970	55.835	34.905	56.030	12.646	0.206	0.181	2.286	0.181	NaN	NaN	27.000	33.475	54.080	31.265	56.680	12.548	3.412	3.269	41.016	0.325	0.225	-0.092
25	24.000	25.000	31.525	48.035	27.040	48.360	12.569	4.497	4.497	56.518	0.649	0.259	-0.389	25.000	30.485	50.375	18.135	52.455	13.939	12.524	12.502	174.264	-0.248	NaN	0.256	25.000	34.840	55.770	34.775	55.965	12.558	0.206	0.180	2.260	-7.448E-4	-0.021	-0.021	28.000	33.475	54.080	31.200	56.810	12.548	3.554	3.394	42.588	0.125	0.141	NaN
26	25.000	26.000	31.070	48.035	26.780	48.425	13.023	4.308	4.306	56.074	-0.191	0.265	0.453	26.000	30.420	50.440	18.070	52.455	14.017	12.513	12.485	174.995	-0.017	0.064	0.075	26.000	34.840	55.640	34.710	55.900	12.470	0.291	0.271	3.380	0.091	-0.029	-0.116	29.000	33.475	54.275	31.005	57.005	12.601	3.682	3.572	45.013	0.178	0.275	0.145
27	26.000	27.000	31.135	48.035	26.520	48.490	12.894	4.637	4.634	59.750	0.328	0.265	-0.065	27.000	30.355	50.440	17.940	52.455	14.017	12.577	12.548	175.883	0.063	0.128	0.064	27.000	34.775	55.640	34.710	55.900	12.470	0.268	0.223	2.780	-0.048	NaN	0.016	30.000	33.475	54.080	30.875	57.135	12.548	4.012	3.843	48.228	0.271	0.183	-0.149
28	27.000	28.000	30.745	47.970	26.195	48.555	13.279	4.587	4.575	60.751	-0.059	0.331	0.379	28.000	30.290	50.440	17.875	52.520	14.080	12.588	12.564	176.897	0.016	0.075	0.064	28.000	34.905	55.640	34.710	55.965	12.374	0.379	0.364	4.500	0.141	0.056	-0.067	31.000	33.475	54.210	30.940	57.330	12.710	4.020	3.837	48.761	-0.007	0.110	0.101
29	28.000	29.000	30.615	48.035	25.805	48.685	13.348	4.854	4.840	64.600	0.265	0.404	0.138	29.000	30.225	50.505	17.745	52.520	14.095	12.642	12.608	177.712	0.045	0.128	0.075	29.000	34.905	55.575	34.710	55.965	12.282	0.436	0.408	5.007	0.044	NaN	-0.058	32.000	33.475	54.015	31.200	56.745	12.603	3.554	3.391	42.736	-0.446	-0.616	-0.150
30	29.000	30.000	30.290	48.035	25.545	48.750	13.737	4.799	4.778	65.635	-0.062	0.267	0.321	30.000	30.290	50.505	17.615	52.455	14.095	12.824	12.783	180.175	0.175	0.119	-0.064	30.000	34.840	55.705	34.710	55.965	12.466	0.291	0.272	3.388	-0.136	NaN	0.145	33.000	33.475	54.080	31.330	56.680	12.584	3.371	3.218	40.501	-0.172	-0.133	0.050
31	30.000	31.000	30.615	48.035	25.285	48.750	13.482	5.378	5.364	72.319	0.586	0.258	-0.322	31.000	30.355	50.505	17.615	52.455	14.110	12.888	12.842	181.193	0.058	NaN	-0.064	31.000	34.905	55.640	34.580	55.900	12.466	0.416	0.415	5.176	0.143	0.061	-0.091	34.000	33.410	54.145	31.395	56.550	12.674	3.138	3.004	38.076	-0.214	-0.141	0.092
32	31.000	32.000	30.550	48.035	25.090	48.750	13.546	5.507	5.494	74.423	0.130	0.193	0.064	32.000	30.420	50.505	17.615	52.455	14.047	12.953	12.904	181.253	0.062	NaN	-0.064	32.000	34.840	55.575	34.515	56.030	12.470	0.559	0.547	6.815	0.131	0.144	-0.015	35.000	33.475	54.145	31.525	56.485	12.620	3.046	2.917	36.808	-0.088	-0.133	-0.042
33	32.000	33.000	30.680	48.035	24.830	48.750	13.352	5.894	5.884	78.555	0.390	0.258	-0.129	33.000	30.420	50.505	17.615	52.520	13.984	12.963	12.918	180.636	0.014	0.010	NaN	33.000	34.905	55.575	34.385	55.965	12.374	0.650	0.647	8.002	0.100	0.065	-0.052	36.000	33.475	54.145	31.590	56.355	12.620	2.905	2.791	35.220	-0.126	-0.141	NaN
34	33.000	34.000	31.135	48.100	24.700	48.750	12.902	6.468	6.465	83.410	0.581	0.129	-0.446	34.000	30.420	50.440	17.680	52.455	13.968	12.898	12.859	179.622	-0.058	-0.074	-0.010	34.000	34.970	55.575	34.450	56.030	12.326	0.691	0.691	8.513	0.044	-0.006	-0.049	37.000	33.475	54.145	31.655	56.355	12.655	2.863	2.740	34.679	-0.051	-0.041	NaN
35	34.000	35.000	31.265	48.035	24.635	48.815	12.768	6.676	6.667	85.125	0.202	0.072	-0.137	35.000	30.290	50.440	17.745	52.455	14.095	12.706	12.672	178.603	-0.188	-0.064	0.128	35.000	34.970	55.575	34.385	56.095	12.326	0.783	0.783	9.646	0.092	0.092	NaN	38.000	33.475	54.145	31.720	56.160	12.710	2.672	2.576	32.740	-0.164	-0.190	NaN
36	35.000	36.000	31.525	48.100	24.570	48.815	12.513	6.992	6.989	87.449	0.321	0.065	-0.252	36.000	30.355	50.440	17.745	52.455	14.032	12.770	12.734	178.675	0.062	NaN	-0.064	36.000	34.970	55.640	34.385	56.095	12.371	0.741	0.738	9.130	-0.044	NaN	0.040	39.000	33.540	54.080	31.785	56.095	12.603	2.672	2.567	32.347	-0.009	-0.092	-0.092
37	36.000	37.000	31.525	48.100	24.440	48.880	12.518	7.128	7.124	89.181	0.136	0.136	NaN	37.000	30.420	50.440	17.615	52.455	13.984	12.963	12.918	180.636	0.184	0.128	-0.064	37.000	35.165	55.445	34.385	56.160	12.140	1.058	1.058	12.844	0.320	0.044	-0.276	40.000	33.410	54.210	31.785	56.095	12.783	2.489	2.389	30.538	-0.178	NaN	0.183
38	37.000	38.000	31.655	48.100	24.310	48.815	12.453	7.380	7.378	91.885	0.254	0.123	-0.129	38.000	30.550	50.375	17.550	52.455	13.905	13.165	13.126	182.520	0.208	0.064	-0.139	38.000	35.165	55.445	34.385	56.225	12.187	1.103	1.102	13.436	0.044	0.046	NaN	41.000	33.410	54.210	31.785	56.160	12.783	2.538	2.424	30.990	0.035	0.050	NaN
39	38.000	39.000	31.590	48.165	24.245	48.750	12.578	7.368	7.368	92.675	-0.010	0.060	0.070	39.000	30.615	50.310	17.485	52.455	13.861	13.304	13.280	184.071	0.154	0.064	-0.075	39.000	34.840	55.705	34.320	56.290	12.562	0.783	0.778	9.777	-0.324	0.092	0.410	42.000	33.410	54.210	31.785	56.225	12.658	2.589	2.455	31.075	0.031	0.051	NaN
40	39.000	40.000	31.395	48.100	24.050	48.815	12.768	7.380	7.376	94.179	0.008	0.200	0.188	40.000	30.550	50.310	17.485	52.520	13.924	13.251	13.232	184.240	-0.048	0.011	0.064	40.000	34.775	55.770	34.255	56.290	12.654	0.735	0.735	9.295	-0.044	0.046	0.092	43.000	33.280	54.405	31.720	56.160	12.927	2.348	2.263	29.254	-0.192	-0.005	0.232
41	40.000	41.000	31.200	48.035	23.790	48.880	12.958	7.458	7.447	96.507	0.071	0.266	0.186	41.000	30.615	50.310	17.550	52.520	13.861	13.251	13.231	183.390	-7.378E-4	-0.064	-0.064	41.000	34.905	55.705	34.255	56.290	12.514	0.874	0.874	10.943	0.140	NaN	-0.140	44.000	33.345	54.340	31.655	56.290	12.674	2.580	2.483	31.468	0.220	0.141	-0.092
42	41.000	42.000	30.745	48.100	23.660	48.880	13.344	7.128	7.117	94.965	-0.331	0.129	0.459	42.000	30.420	50.375	17.615	52.455	13.974	12.973	12.953	181.007	-0.277	-0.075	0.203	42.000	34.710	55.835	34.255	56.355	12.610	0.691	0.686	8.653	-0.188	0.049	0.226	45.000	33.150	54.535	31.655	56.355	12.854	2.355	2.251	28.929	-0.232	0.050	0.274
43	42.000	43.000	30.615	48.165	23.530	48.750	13.542	7.109	7.107	96.246	-0.010	0.119	0.135	43.000	30.550	50.375	17.680	52.455	13.910	13.037	13.016	181.058	0.063	-0.064	-0.128	43.000	34.645	55.835	34.190	56.355	12.707	0.691	0.686	8.712	-5.720E-4	0.043	0.043	46.000	33.215	54.470	31.395	56.615	12.601	2.813	2.706	34.104	0.456	0.366	-0.092
44	43.000	44.000	30.225	48.165	23.530	48.750	13.737	6.721	6.717	92.278	-0.390	NaN	0.389	44.000	30.550	50.375	17.745	52.455	13.720	12.973	12.951	177.678	-0.066	-0.064	NaN	44.000	34.515	55.900	34.125	56.355	12.702	0.599	0.594	7.550	-0.091	0.042	0.134	47.000	33.215	54.535	31.200	56.875	12.638	3.088	2.980	37.666	0.274	0.324	0.049
45	44.000	45.000	30.095	48.165	23.465	48.750	13.799	6.656	6.651	91.780	-0.066	0.065	0.129	45.000	30.420	50.375	17.875	52.455	13.769	12.716	12.701	174.877	-0.250	-0.128	0.128	45.000	34.385	56.030	34.060	56.355	12.794	0.460	0.459	5.873	-0.135	0.046	0.184	48.000	33.215	54.470	31.005	57.005	12.728	3.363	3.236	41.190	0.256	0.226	-0.049
46	45.000	46.000	29.705	48.165	23.465	48.750	13.993	6.267	6.262	87.622	-0.390	NaN	0.388	46.000	30.550	50.375	18.070	52.455	13.452	12.652	12.634	169.946	-0.067	-0.192	-0.128	46.000	34.385	56.030	34.125	56.355	12.650	0.416	0.411	5.205	-0.048	-0.041	NaN	49.000	33.280	54.340	30.940	57.135	12.638	3.645	3.485	44.050	0.249	0.141	-0.141
47	46.000	47.000	29.705	48.165	23.335	48.750	13.993	6.397	6.392	89.439	0.130	0.129	NaN	47.000	30.680	50.375	18.265	52.390	13.325	12.577	12.555	167.289	-0.079	-0.203	-0.128	47.000	34.320	56.030	34.125	56.355	12.697	0.379	0.363	4.614	-0.048	NaN	0.033	50.000	33.280	54.275	30.745	57.330	12.658	3.970	3.782	47.873	0.297	0.275	-0.050
48	47.000	48.000	30.030	48.165	23.205	48.815	13.860	6.856	6.848	94.915	0.456	0.136	-0.324	48.000	30.485	50.440	18.330	52.390	13.706	12.310	12.291	168.459	-0.263	-0.064	0.203	48.000	34.385	56.030	34.060	56.355	12.750	0.460	0.459	5.852	0.096	0.046	-0.046	51.000	33.345	54.210	30.615	57.460	12.678	4.244	4.042	51.249	0.260	0.183	-0.092
49	48.000	49.000	30.095	48.165	23.075	48.815	13.799	7.050	7.044	97.200	0.196	0.129	-0.065	49.000	30.615	50.375	18.330	52.390	13.579	12.449	12.431	168.793	0.140	NaN	-0.139	49.000	34.450	55.965	34.125	56.355	12.702	0.508	0.503	6.384	0.044	-0.042	-0.092	52.000	33.410	54.210	30.550	57.460	12.712	4.329	4.158	52.855	0.115	0.043	-0.043
50	49.000	50.000	30.160	48.230	22.815	48.750	13.802	7.363	7.363	101.620	0.318	0.255	-0.060	50.000	30.680	50.310	18.395	52.390	13.565	12.460	12.447	168.848	0.017	-0.064	-0.075	50.000	34.450	55.965	34.125	56.355	12.750	0.508	0.502	6.405	-2.473E-4	NaN	NaN	53.000	33.345	54.275	30.615	57.460	12.767	4.195	4.010	51.194	-0.148	-0.042	0.092
51	50.000	51.000	30.420	48.165	22.815	48.750	13.669	7.627	7.625	104.227	0.263	NaN	-0.264	51.000	30.745	50.245	18.395	52.390	13.615	12.535	12.527	170.559	0.080	NaN	-0.075	51.000	34.450	55.965	34.190	56.355	12.847	0.469	0.453	5.822	-0.049	-0.036	NaN	54.000	33.345	54.275	30.615	57.395	12.822	4.146	3.972	50.928	-0.038	-0.049	NaN
52	51.000	52.000	30.550	48.165	22.750	48.750	13.607	7.822	7.821	106.419	0.196	0.065	-0.130	52.000	30.745	50.245	18.330	52.390	13.692	12.599	12.589	172.372	0.062	0.064	NaN	52.000	34.515	55.900	34.255	56.225	12.847	0.416	0.410	5.269	-0.043	-0.142	-0.091	55.000	33.345	54.340	30.615	57.395	12.857	4.097	3.942	50.683	-0.030	NaN	0.048
53	52.000	53.000	30.940	48.165	22.620	48.750	13.214	8.341	8.339	110.201	0.519	0.130	-0.389	53.000	30.615	50.180	18.330	52.390	13.793	12.482	12.479	172.127	-0.110	NaN	0.116	53.000	34.515	55.965	34.385	56.225	12.847	0.291	0.270	3.465	-0.140	-0.058	0.058	56.000	33.410	54.340	30.615	57.395	12.802	4.141	4.000	51.207	0.058	NaN	-0.044
54	53.000	54.000	31.135	48.165	22.620	48.750	13.085	8.535	8.534	111.667	0.195	NaN	-0.195	54.000	30.745	50.180	18.330	52.390	13.729	12.610	12.607	173.077	0.127	NaN	-0.128	54.000	34.580	55.965	34.515	56.160	12.847	0.206	0.178	2.286	-0.092	-0.103	-0.021	57.000	33.410	54.340	30.615	57.330	12.837	4.093	3.969	50.954	-0.031	-0.047	NaN
55	54.000	55.000	31.135	48.035	22.490	48.750	13.078	8.675	8.668	113.365	0.134	0.130	-0.011	55.000	30.745	50.115	18.330	52.390	13.716	12.622	12.620	173.107	0.014	NaN	-0.012	55.000	34.645	55.965	34.515	56.160	12.799	0.234	0.227	2.903	0.049	NaN	-0.036	58.000	33.410	54.275	30.615	57.330	12.837	4.141	4.004	51.406	0.035	NaN	-0.048
56	55.000	56.000	31.460	48.100	22.425	48.750	12.757	9.058	9.056	115.528	0.388	0.065	-0.319	56.000	30.745	50.115	18.330	52.390	13.716	12.622	12.620	173.107	NaN	NaN	NaN	56.000	34.840	55.965	34.710	56.095	12.654	0.184	0.184	2.324	-0.043	-0.184	-0.138	59.000	33.410	54.210	30.615	57.395	12.747	4.237	4.073	51.921	0.069	0.049	-0.049
57	56.000	57.000	31.655	48.035	22.360	48.750	12.562	9.322	9.320	117.071	0.263	0.065	-0.199	57.000	30.745	50.115	18.395	52.390	13.729	12.558	12.556	172.380	-0.065	-0.064	NaN	57.000	34.905	55.770	34.775	56.030	12.518	0.291	0.271	3.388	0.087	-0.087	-0.203	60.000	33.345	54.275	30.615	57.395	12.892	4.146	3.982	51.334	-0.091	NaN	0.092
58	57.000	58.000	31.720	48.035	22.425	48.750	12.500	9.322	9.321	116.513	0.001	-0.065	-0.065	58.000	30.745	50.050	18.395	52.390	13.729	12.570	12.569	172.557	0.013	NaN	-0.012	58.000	34.970	55.770	34.710	56.095	12.514	0.416	0.411	5.146	0.141	0.091	-0.041	61.000	33.475	54.275	30.680	57.460	12.693	4.237	4.076	51.739	0.094	0.006	-0.086
59	58.000	59.000	31.785	48.035	22.425	48.750	12.371	9.387	9.386	116.107	0.065	NaN	-0.065	59.000	30.550	50.180	18.395	52.390	13.883	12.354	12.350	171.446	-0.219	NaN	0.215	59.000	34.905	55.835	34.645	56.160	12.558	0.416	0.411	5.167	2.419E-4	0.091	0.091	62.000	33.410	54.275	30.615	57.525	12.693	4.287	4.112	52.187	0.035	0.092	0.042
60	59.000	60.000	31.915	48.165	22.295	48.815	12.314	9.642	9.642	118.731	0.256	0.134	-0.121	60.000	30.745	50.180	18.395	52.390	13.756	12.546	12.540	172.490	0.190	NaN	-0.192	60.000	34.775	55.835	34.580	56.225	12.702	0.436	0.406	5.159	-0.005	0.087	0.058	63.000	33.345	54.405	30.550	57.590	12.908	4.237	4.085	52.724	-0.027	0.092	0.141
61	60.000	61.000	31.720	48.100	22.165	48.750	12.436	9.577	9.577	119.090	-0.065	0.125	0.190	61.000	30.615	50.310	18.330	52.390	13.833	12.460	12.447	172.177	-0.093	0.064	0.150	61.000	34.840	55.835	34.580	56.160	12.562	0.416	0.411	5.163	0.005	-0.051	-0.041	64.000	33.085	54.730	30.485	57.720	13.323	3.962	3.818	50.861	-0.267	0.141	0.416
62	61.000	62.000	31.720	48.230	22.035	48.685	12.379	9.696	9.693	119.994	0.117	0.127	0.006	62.000	30.485	50.310	18.395	52.390	13.896	12.268	12.257	170.327	-0.190	-0.064	0.128	62.000	34.840	55.835	34.645	56.160	12.514	0.379	0.363	4.546	-0.048	-0.033	NaN	65.000	33.215	54.600	30.355	57.850	13.088	4.329	4.178	54.680	0.360	0.183	-0.183
63	62.000	63.000	31.395	48.165	21.970	48.685	12.768	9.439	9.439	120.514	-0.255	0.065	0.321	63.000	30.550	50.375	18.330	52.390	13.924	12.385	12.364	172.165	0.107	0.064	-0.054	63.000	34.970	55.705	34.645	56.160	12.422	0.559	0.547	6.794	0.184	NaN	-0.181	66.000	33.280	54.535	30.290	57.915	12.998	4.513	4.356	56.623	0.178	0.092	-0.092
64	63.000	64.000	31.850	48.230	21.970	48.750	12.379	9.894	9.892	122.457	0.454	0.003	-0.451	64.000	30.615	50.310	18.395	52.390	13.896	12.396	12.384	172.093	0.020	-0.064	-0.075	64.000	34.840	55.770	34.580	56.225	12.567	0.524	0.497	6.249	-0.050	0.089	0.121	67.000	33.215	54.600	30.225	58.045	13.053	4.562	4.389	57.283	0.032	0.141	0.092
65	64.000	65.000	31.785	48.165	21.970	48.815	12.375	9.836	9.836	121.722	-0.056	0.004	0.061	65.000	30.615	50.375	18.395	52.390	13.847	12.385	12.367	171.239	-0.017	NaN	0.011	65.000	34.905	55.705	34.515	56.290	12.426	0.703	0.681	8.467	0.184	0.090	-0.090	68.000	33.150	54.600	30.225	58.110	13.107	4.569	4.366	57.228	-0.022	0.050	0.042
66	65.000	66.000	31.850	48.165	22.035	48.685	12.310	9.829	9.828	120.983	-0.008	-0.072	-0.065	66.000	30.615	50.310	18.395	52.390	13.833	12.396	12.384	171.298	0.017	NaN	-0.011	66.000	34.905	55.770	34.515	56.290	12.470	0.650	0.638	7.960	-0.043	NaN	0.052	69.000	33.085	54.665	30.160	58.110	13.143	4.519	4.336	56.987	-0.030	0.042	0.092
67	66.000	67.000	31.980	48.165	21.905	48.685	12.176	10.088	10.088	122.833	0.260	0.130	-0.130	67.000	30.550	50.375	18.395	52.390	13.896	12.321	12.307	171.020	-0.077	NaN	0.075	67.000	34.840	55.900	34.515	56.290	12.562	0.508	0.503	6.316	-0.136	NaN	0.141	70.000	33.215	54.600	30.030	58.240	13.053	4.837	4.659	60.806	0.323	0.183	-0.135
68	67.000	68.000	32.110	48.100	21.775	48.685	12.043	10.352	10.352	124.659	0.263	0.130	-0.133	68.000	30.485	50.375	18.395	52.390	13.960	12.257	12.244	170.922	-0.063	NaN	0.064	68.000	34.840	55.900	34.450	56.355	12.562	0.599	0.595	7.470	0.092	0.092	NaN	71.000	33.215	54.600	29.965	58.305	13.017	4.928	4.743	61.740	0.084	0.092	NaN
69	68.000	69.000	32.110	48.100	21.775	48.620	11.978	10.348	10.348	123.945	-0.004	-0.003	NaN	69.000	30.485	50.375	18.395	52.390	13.896	12.257	12.243	170.137	-5.576E-4	NaN	NaN	69.000	34.775	55.965	34.385	56.420	12.606	0.599	0.595	7.499	2.793E-4	0.092	0.092	72.000	33.215	54.535	29.835	58.370	12.982	5.112	4.917	63.831	0.174	0.135	-0.049
70	69.000	70.000	32.045	48.165	21.645	48.620	12.111	10.410	10.409	126.061	0.061	0.130	0.068	70.000	30.485	50.440	18.330	52.390	13.974	12.310	12.291	171.746	0.047	0.064	0.010	70.000	34.775	55.900	34.450	56.420	12.610	0.613	0.590	7.436	-0.005	-0.034	-0.055	73.000	33.215	54.535	29.770	58.500	13.072	5.253	5.044	65.935	0.127	0.141	NaN
71	70.000	71.000	32.110	48.230	21.515	48.750	12.046	10.608	10.607	127.777	0.198	0.136	-0.062	71.000	30.550	50.375	18.330	52.390	13.883	12.385	12.373	171.772	0.082	NaN	-0.075	71.000	34.710	55.965	34.385	56.420	12.658	0.559	0.546	6.908	-0.044	0.038	0.091	74.000	33.280	54.535	29.640	58.435	12.982	5.335	5.171	67.127	0.127	0.041	-0.044
72	71.000	72.000	32.110	48.230	21.385	48.815	12.046	10.741	10.741	129.386	0.134	0.133	NaN	72.000	30.550	50.310	18.395	52.390	13.870	12.332	12.325	170.939	-0.048	-0.064	-0.011	72.000	34.645	56.030	34.385	56.485	12.750	0.524	0.497	6.342	-0.048	0.056	0.089	75.000	33.150	54.535	29.640	58.500	12.982	5.295	5.097	66.164	-0.074	0.049	0.086
73	72.000	73.000	32.045	48.295	21.255	48.815	12.184	10.803	10.800	131.592	0.059	0.130	0.068	73.000	30.615	50.375	18.395	52.455	13.896	12.396	12.384	172.093	0.059	0.011	-0.053	73.000	34.710	55.900	34.385	56.485	12.707	0.669	0.632	8.028	0.134	NaN	-0.145	76.000	33.150	54.600	29.510	58.500	13.161	5.335	5.175	68.107	0.078	0.089	0.048
74	73.000	74.000	32.045	48.295	21.190	48.750	12.180	10.865	10.862	132.297	0.062	0.062	NaN	74.000	30.680	50.310	18.395	52.390	13.806	12.460	12.452	171.907	0.068	-0.011	-0.075	74.000	34.710	56.030	34.385	56.485	12.750	0.559	0.546	6.959	-0.086	NaN	0.106	77.000	33.215	54.470	29.510	58.500	13.002	5.474	5.286	68.728	0.111	NaN	-0.140
75	74.000	75.000	32.045	48.360	21.060	48.685	12.055	10.990	10.981	132.369	0.119	0.128	0.002	75.000	30.485	50.440	18.330	52.455	13.896	12.321	12.307	171.020	-0.145	0.075	0.214	75.000	34.775	55.965	34.320	56.420	12.562	0.643	0.643	8.074	0.097	-1.689E-17	-0.092	78.000	33.085	54.600	29.510	58.565	13.236	5.339	5.142	68.061	-0.144	0.048	0.184
76	75.000	76.000	32.045	48.360	20.995	48.685	12.189	11.055	11.043	134.609	0.063	0.065	NaN	76.000	30.680	50.375	18.395	52.455	13.833	12.460	12.447	172.177	0.140	-0.064	-0.203	76.000	34.710	55.900	34.385	56.420	12.707	0.613	0.589	7.478	-0.054	-0.034	-0.021	79.000	33.215	54.535	29.445	58.565	13.072	5.518	5.353	69.966	0.210	0.044	-0.136
77	76.000	77.000	32.045	48.425	20.930	48.620	12.189	11.117	11.099	135.280	0.055	0.064	0.001	77.000	30.745	50.375	18.395	52.455	13.756	12.524	12.513	172.118	0.066	NaN	-0.064	77.000	34.775	55.965	34.385	56.420	12.658	0.599	0.594	7.521	0.006	NaN	0.007	80.000	33.215	54.470	29.380	58.695	13.002	5.706	5.500	71.512	0.148	0.140	-0.048
78	77.000	78.000	32.110	48.360	20.800	48.490	12.184	11.311	11.292	137.583	0.193	0.128	-0.066	78.000	30.810	50.375	18.395	52.390	13.756	12.577	12.563	172.807	0.050	-0.010	-0.064	78.000	34.710	55.965	34.450	56.355	12.755	0.469	0.453	5.780	-0.141	-0.090	0.036	81.000	33.215	54.535	29.380	58.695	13.037	5.658	5.472	71.331	-0.029	NaN	0.048
79	78.000	79.000	32.045	48.295	20.670	48.490	12.184	11.377	11.361	138.428	0.069	0.130	0.064	79.000	30.745	50.375	18.460	52.390	13.769	12.449	12.433	171.189	-0.130	-0.064	0.064	79.000	34.775	55.900	34.450	56.355	12.658	0.559	0.546	6.908	0.093	NaN	-0.091	82.000	33.280	54.470	29.315	58.825	12.947	5.890	5.684	73.587	0.212	0.140	-0.092
80	79.000	80.000	32.045	48.360	20.605	48.425	12.184	11.440	11.417	139.108	0.056	0.065	3.693E-4	80.000	30.680	50.505	18.525	52.390	13.847	12.300	12.275	169.972	-0.157	-0.064	0.084	80.000	34.710	55.965	34.515	56.290	12.707	0.379	0.362	4.597	-0.184	-0.089	0.089	83.000	32.500	55.120	29.315	58.825	13.919	4.886	4.684	65.200	-1.000	NaN	1.001
81	80.000	81.000	32.045	48.360	20.410	48.360	12.184	11.635	11.607	141.423	0.190	0.195	NaN	81.000	30.680	50.505	18.850	52.390	13.847	11.979	11.958	165.578	-0.317	-0.321	NaN	81.000	34.710	55.965	34.450	56.355	12.707	0.469	0.454	5.763	0.092	0.090	NaN	84.000	32.565	55.120	29.250	58.890	13.990	5.020	4.839	67.701	0.155	0.092	-0.043
82	81.000	82.000	32.110	48.425	20.280	48.360	12.124	11.830	11.792	142.966	0.185	0.130	-0.065	82.000	30.680	50.440	19.110	52.325	13.833	11.723	11.707	161.940	-0.251	-0.267	-0.010	82.000	34.645	56.030	34.450	56.355	12.799	0.379	0.362	4.631	-0.092	NaN	0.089	85.000	32.695	54.990	29.120	58.955	13.720	5.339	5.158	70.769	0.319	0.135	-0.184
83	82.000	83.000	32.110	48.425	20.280	48.360	12.119	11.830	11.797	142.970	0.005	NaN	NaN	83.000	30.745	50.375	30.550	50.310	13.742	0.206	0.178	2.442	-11.529	-10.216	-0.041	83.000	34.580	56.095	34.515	56.355	12.847	0.268	0.221	2.839	-0.141	-0.016	0.079	86.000	32.890	54.795	28.990	59.150	13.415	5.846	5.630	75.530	0.472	0.232	-0.275
84	83.000	84.000	32.175	48.425	20.085	48.295	12.129	12.091	12.040	146.041	0.244	0.196	-0.065	84.000	30.810	50.375	19.760	52.390	13.769	11.232	11.226	154.572	11.048	10.988	-0.064	84.000	34.710	56.030	34.515	56.355	12.842	0.379	0.362	4.652	0.141	NaN	-0.123	87.000	32.955	54.730	28.925	59.215	13.361	6.030	5.814	77.677	0.184	0.092	-0.092
85	84.000	85.000	32.110	48.360	19.955	48.230	12.119	12.156	12.116	146.844	0.076	0.131	0.066	85.000	30.745	50.505	19.955	52.325	13.783	10.942	10.928	150.621	-0.298	-0.203	0.086	85.000	34.645	56.095	34.450	56.355	12.842	0.325	0.319	4.094	-0.043	0.039	0.091	88.000	33.020	54.730	28.925	59.215	13.053	6.073	5.883	76.785	0.069	NaN	-0.044
86	85.000	86.000	32.110	48.360	19.955	48.230	12.115	12.156	12.121	146.853	0.005	NaN	NaN	86.000	30.745	50.440	20.215	52.325	13.756	10.697	10.692	147.072	-0.236	-0.256	-0.011	86.000	34.580	56.095	34.385	56.420	12.847	0.379	0.361	4.643	0.043	0.089	0.033	89.000	33.215	54.535	28.795	59.345	13.037	6.532	6.315	82.320	0.432	0.184	-0.276
87	86.000	87.000	32.045	48.295	19.890	48.230	12.180	12.155	12.126	147.693	0.004	0.065	0.065	87.000	30.745	50.505	20.215	52.325	13.783	10.686	10.674	147.123	-0.018	NaN	0.011	87.000	34.645	56.095	34.320	56.485	12.842	0.508	0.502	6.452	0.141	0.092	-0.042	90.000	33.215	54.535	28.730	59.410	12.947	6.624	6.402	82.882	0.087	0.092	NaN
88	87.000	88.000	32.110	48.360	19.695	48.165	11.856	12.417	12.375	146.717	0.249	0.196	-0.066	88.000	30.160	50.765	20.215	52.325	14.143	10.067	10.041	142.011	-0.633	NaN	0.618	88.000	34.580	56.095	34.320	56.550	12.654	0.524	0.499	6.308	-0.004	0.056	0.032	91.000	33.215	54.600	28.600	59.540	12.963	6.760	6.565	85.096	0.163	0.184	0.047
89	88.000	89.000	32.110	48.360	19.565	48.100	12.119	12.548	12.496	151.449	0.121	0.131	NaN	NaN	NaN	NaN	NaN	NaN	NaN	NaN	NaN	NaN	NaN	NaN	NaN	89.000	34.580	56.095	34.320	56.550	12.890	0.524	0.497	6.405	-0.002	NaN	NaN	92.000	33.345	54.470	28.470	59.670	12.747	7.128	6.912	88.112	0.347	0.184	-0.184
90	89.000	90.000	32.045	48.295	19.565	48.165	12.111	12.481	12.451	150.790	-0.046	-6.770E-4	0.066	90.000	30.550	50.505	20.215	52.325	13.896	10.494	10.487	145.724	10.487	NaN	NaN	90.000	34.515	56.160	34.320	56.550	12.890	0.436	0.405	5.222	-0.092	NaN	0.087	93.000	33.280	54.535	28.405	59.670	12.386	7.081	6.927	85.797	0.015	0.045	0.092
91	90.000	91.000	32.110	48.425	19.565	48.230	11.995	12.547	12.494	149.861	0.043	-0.001	-0.067	91.000	30.485	50.700	20.215	52.325	13.953	10.398	10.370	144.694	-0.117	NaN	0.095	91.000	34.580	56.030	34.255	56.615	12.750	0.669	0.633	8.066	0.227	0.088	-0.145	94.000	33.280	54.535	28.470	59.735	12.350	7.084	6.903	85.252	-0.024	0.004	NaN
92	91.000	92.000	32.175	48.425	19.565	48.230	11.925	12.612	12.564	149.831	0.070	NaN	-0.065	92.000	30.485	50.830	20.215	52.325	13.968	10.378	10.336	144.377	-0.034	NaN	0.019	92.000	34.515	56.160	34.255	56.615	12.842	0.524	0.497	6.388	-0.135	NaN	0.145	95.000	33.345	54.535	28.405	59.670	12.370	7.125	6.991	86.473	0.087	-0.002	-0.045
93	92.000	93.000	32.045	48.360	19.565	48.230	11.471	12.481	12.437	142.661	-0.128	NaN	0.131	93.000	30.485	50.765	20.215	52.325	13.400	10.388	10.342	138.580	0.006	NaN	-0.010	93.000	34.645	56.030	34.190	56.680	12.274	0.793	0.779	9.557	0.281	0.091	-0.181	96.000	33.215	54.600	28.405	59.670	12.800	6.989	6.812	87.196	-0.178	NaN	0.137
94	93.000	94.000	32.045	48.360	19.565	48.230	11.467	12.481	12.442	142.670	0.006	NaN	NaN	NaN	NaN	NaN	NaN	NaN	NaN	NaN	NaN	NaN	NaN	NaN	NaN	94.000	34.580	56.095	34.190	56.615	12.321	0.650	0.641	7.901	-0.137	-0.052	0.091	97.000	33.280	54.535	28.340	59.670	12.333	7.125	6.985	86.139	0.172	0.045	-0.092
95	94.000	95.000	32.045	48.360	19.370	48.295	11.476	12.675	12.630	144.943	0.188	0.195	NaN	NaN	NaN	NaN	NaN	NaN	NaN	NaN	NaN	NaN	NaN	NaN	NaN	95.000	34.645	55.965	34.255	56.550	12.274	0.703	0.687	8.429	0.045	-0.090	-0.144	98.000	33.280	54.535	28.340	59.735	12.620	7.172	6.988	88.184	0.003	0.047	NaN
96	95.000	96.000	32.045	48.360	19.370	48.295	11.860	12.675	12.638	149.890	0.008	NaN	NaN	96.000	30.745	50.960	20.215	52.325	13.574	10.618	10.532	142.961	10.532	10.352	-0.064	96.000	34.645	56.030	34.255	56.615	12.558	0.703	0.683	8.581	-0.003	0.054	0.054	99.000	33.345	54.470	28.340	59.670	12.565	7.217	7.047	88.543	0.059	-0.047	-0.092
97	96.000	97.000	31.785	48.360	19.370	48.165	11.666	12.417	12.368	144.284	-0.270	0.002	0.260	97.000	30.745	50.960	20.215	52.325	13.135	10.618	10.519	138.170	-0.012	NaN	NaN	97.000	34.645	55.965	34.255	56.550	12.182	0.703	0.687	8.366	0.003	-0.054	-0.054	100.000	33.215	54.535	28.275	59.735	12.548	7.172	7.004	87.880	-0.043	0.092	0.137
98	97.000	98.000	31.980	48.425	19.370	48.165	11.860	12.613	12.559	148.957	0.191	NaN	-0.196	98.000	30.420	50.830	20.215	52.325	13.779	10.314	10.270	141.504	-0.250	NaN	0.303	98.000	34.515	56.095	34.255	56.550	12.606	0.524	0.499	6.291	-0.188	NaN	0.177	101.000	33.280	54.470	28.275	59.800	12.565	7.312	7.119	89.447	0.115	0.047	-0.092
99	98.000	99.000	31.850	48.490	19.305	48.100	12.000	12.551	12.472	149.658	-0.088	0.067	0.128	99.000	29.900	50.895	20.215	52.325	14.315	9.790	9.749	139.552	-0.521	NaN	0.524	99.000	34.580	55.965	34.255	56.615	12.514	0.727	0.679	8.492	0.180	0.058	-0.145	102.000	33.410	54.405	28.340	59.735	12.584	7.356	7.161	90.111	0.042	-0.092	-0.137
100	99.000	100.000	31.850	48.620	19.240	48.100	11.817	12.621	12.506	147.782	0.034	0.065	-0.005	100.000	29.510	50.895	20.215	52.325	14.504	9.404	9.372	135.939	-0.376	NaN	0.385	100.000	34.645	55.965	34.190	56.680	12.323	0.847	0.821	10.123	0.143	0.090	-0.035	103.000	33.345	54.405	28.340	59.670	12.767	7.264	7.044	89.938	-0.116	-0.047	0.045
101	100.000	101.000	31.980	48.620	19.045	48.035	11.817	12.948	12.824	151.534	0.317	0.198	-0.130	101.000	29.770	50.895	20.215	52.325	14.378	9.661	9.623	138.365	0.251	NaN	-0.257	101.000	34.645	56.030	34.125	56.810	12.463	0.937	0.913	11.374	0.091	0.144	0.054	104.000	33.280	54.405	28.405	59.670	12.331	7.175	6.974	86.000	-0.070	-0.044	0.044
102	101.000	102.000	32.045	48.620	18.850	47.970	11.946	13.211	13.078	156.236	0.255	0.198	-0.065	102.000	30.160	50.830	20.280	52.325	14.173	9.992	9.956	141.102	0.332	-0.064	-0.395	102.000	34.645	56.030	34.125	56.810	12.606	0.937	0.910	11.475	-0.002	NaN	NaN	105.000	33.280	54.470	28.405	59.670	12.892	7.128	6.910	89.084	-0.064	NaN	0.047
103	102.000	103.000	32.045	48.620	18.785	47.905	12.135	13.279	13.150	159.570	0.072	0.068	NaN	NaN	NaN	NaN	NaN	NaN	NaN	NaN	NaN	NaN	NaN	NaN	NaN	103.000	34.645	56.095	34.125	56.810	12.750	0.884	0.865	11.023	-0.046	NaN	0.053	106.000	33.280	54.405	28.340	59.670	12.529	7.220	7.021	87.973	0.111	0.044	-0.047
104	103.000	104.000	32.110	48.555	18.720	47.905	11.481	13.406	13.286	152.548	0.137	0.065	-0.062	104.000	29.380	50.765	20.280	52.325	14.524	9.233	9.221	133.916	9.221	NaN	NaN	104.000	34.580	56.095	34.060	56.810	12.368	0.884	0.869	10.753	0.005	0.038	0.038	107.000	33.280	54.405	28.405	59.605	12.877	7.128	6.890	88.725	-0.131	-0.092	NaN
105	104.000	105.000	31.915	48.620	18.590	47.840	12.270	13.348	13.201	161.970	-0.086	0.134	0.191	105.000	30.550	50.440	20.215	52.325	13.896	10.505	10.500	145.915	1.280	0.064	-1.209	105.000	34.645	56.030	33.995	56.940	12.750	1.118	1.092	13.917	0.222	0.144	-0.091	108.000	33.215	54.470	28.405	59.540	12.857	6.989	6.778	87.145	-0.112	-0.047	0.092
106	105.000	106.000	31.980	48.685	18.590	47.840	11.823	13.417	13.241	156.545	0.040	NaN	-0.069	106.000	29.835	50.700	20.280	52.325	14.270	9.692	9.677	138.086	-0.824	-0.064	0.748	106.000	34.645	56.030	33.930	57.070	12.463	1.262	1.233	15.362	0.141	0.144	NaN	109.000	33.150	54.600	28.470	59.540	12.783	6.805	6.614	84.551	-0.164	-0.045	0.139
107	106.000	107.000	31.460	48.685	18.590	47.840	12.788	12.898	12.749	163.030	-0.492	NaN	0.519	NaN	NaN	NaN	NaN	NaN	NaN	NaN	NaN	NaN	NaN	NaN	NaN	107.000	34.645	56.030	33.800	57.070	12.755	1.340	1.322	16.862	0.089	0.082	NaN	110.000	33.150	54.600	28.470	59.475	12.892	6.758	6.571	84.707	-0.044	-0.047	NaN
108	107.000	108.000	31.655	48.815	18.525	47.840	12.476	13.166	12.969	161.805	0.220	0.065	-0.204	108.000	30.485	50.570	20.280	52.325	13.910	10.355	10.344	143.882	10.344	NaN	NaN	108.000	34.645	56.030	33.800	57.135	12.658	1.391	1.367	17.301	0.045	0.052	NaN	111.000	33.150	54.600	28.600	59.345	12.927	6.574	6.397	82.700	-0.173	-0.184	NaN
109	108.000	109.000	31.590	48.750	18.460	47.840	12.335	13.161	12.996	160.297	0.027	0.065	0.069	109.000	30.095	50.505	20.280	52.325	14.074	9.982	9.980	140.456	-0.364	NaN	0.372	109.000	34.580	56.095	33.605	57.330	12.562	1.573	1.552	19.498	0.185	0.274	0.091	112.000	33.215	54.470	28.795	59.215	12.857	6.485	6.275	80.672	-0.123	-0.228	-0.139
110	109.000	110.000	31.720	48.815	18.590	47.905	12.341	13.161	12.985	160.237	-0.011	-0.134	-0.134	110.000	30.290	50.440	20.280	52.325	13.997	10.186	10.185	142.556	0.205	NaN	-0.204	110.000	34.580	56.160	33.540	57.460	12.702	1.665	1.643	20.872	0.091	0.142	0.051	113.000	33.150	54.600	28.990	59.085	12.982	6.117	5.925	76.912	-0.350	-0.228	0.140
111	110.000	111.000	31.720	48.815	18.655	47.905	12.347	13.097	12.908	159.380	-0.076	-0.065	NaN	111.000	30.355	50.440	20.280	52.325	13.946	10.250	10.247	142.915	0.063	NaN	-0.064	111.000	34.645	56.030	33.475	57.460	12.610	1.848	1.827	23.035	0.184	0.041	-0.142	114.000	33.150	54.600	29.120	58.890	12.818	5.886	5.721	73.338	-0.203	-0.231	NaN
112	111.000	112.000	31.980	48.750	18.590	47.840	12.146	13.421	13.240	160.820	0.332	0.069	-0.255	112.000	30.355	50.440	20.280	52.325	14.010	10.250	10.248	143.570	2.058E-4	NaN	NaN	112.000	34.645	56.030	33.410	57.590	12.658	1.990	1.961	24.822	0.134	0.142	NaN	115.000	33.020	54.795	29.315	58.825	13.124	5.474	5.318	69.797	-0.403	-0.180	0.232
113	112.000	113.000	31.915	48.620	18.590	47.840	12.199	13.348	13.210	161.154	-0.030	NaN	0.072	113.000	30.420	50.440	20.410	52.325	13.946	10.186	10.184	142.028	-0.064	-0.128	-0.064	113.000	34.580	56.030	33.410	57.655	12.707	2.002	1.954	24.835	-0.006	0.053	0.038	116.000	33.085	54.730	29.510	58.630	13.107	5.291	5.124	67.156	-0.194	-0.276	-0.092
114	113.000	114.000	31.525	48.620	18.590	47.840	12.394	12.958	12.824	158.936	-0.386	NaN	0.389	114.000	30.030	50.700	20.475	52.260	14.192	9.682	9.664	137.156	-0.520	-0.075	0.427	114.000	34.645	56.030	33.280	57.655	12.514	2.122	2.104	26.330	0.150	0.084	-0.042	117.000	33.085	54.730	29.705	58.435	13.216	5.015	4.847	64.059	-0.277	-0.275	NaN
115	114.000	115.000	31.785	48.620	18.720	47.905	12.205	13.085	12.947	158.015	0.123	-0.133	-0.260	115.000	30.160	50.700	20.410	52.260	14.143	9.874	9.851	139.324	0.187	0.064	-0.128	115.000	34.580	56.030	33.215	57.720	12.654	2.172	2.147	27.167	0.043	0.091	0.041	118.000	33.020	54.730	29.770	58.370	13.216	4.880	4.703	62.150	-0.144	-0.092	0.043
116	115.000	116.000	31.590	48.555	19.500	48.100	12.518	12.099	12.018	150.440	-0.929	-0.787	0.197	116.000	30.355	50.570	20.410	52.260	14.037	10.088	10.077	141.449	0.226	NaN	-0.214	116.000	34.580	56.030	33.150	57.785	12.707	2.264	2.235	28.400	0.088	0.091	NaN	119.000	33.020	54.730	29.965	58.175	13.181	4.604	4.428	58.364	-0.275	-0.275	NaN
117	116.000	117.000	31.915	48.555	19.500	48.100	12.324	12.423	12.340	152.075	0.322	NaN	-0.325	117.000	30.680	50.505	20.410	52.260	13.833	10.419	10.409	143.984	0.332	NaN	-0.331	117.000	34.580	56.095	33.150	57.915	12.847	2.315	2.277	29.254	0.042	0.102	0.051	120.000	33.020	54.730	30.095	58.045	13.271	4.421	4.250	56.404	-0.178	-0.183	NaN
118	117.000	118.000	31.720	48.490	19.630	48.100	12.448	12.096	12.029	149.742	-0.311	-0.130	0.197	118.000	30.615	50.505	20.410	52.260	13.833	10.355	10.345	143.105	-0.064	NaN	0.064	118.000	34.515	56.030	33.085	58.045	12.804	2.471	2.404	30.783	0.127	0.144	-0.015	121.000	32.955	54.730	30.225	57.850	13.326	4.146	3.978	53.007	-0.272	-0.232	0.043
119	118.000	119.000	31.850	48.490	19.695	48.100	12.314	12.161	12.100	148.995	0.070	-0.065	-0.130	119.000	30.550	50.570	20.410	52.260	13.896	10.280	10.269	142.695	-0.077	NaN	0.075	119.000	34.580	56.160	33.085	58.110	12.799	2.457	2.413	30.889	0.009	0.052	0.064	NaN	NaN	NaN	NaN	NaN	NaN	NaN	NaN	NaN	NaN	NaN	NaN
120	119.000	120.000	31.720	48.555	19.760	48.165	12.518	11.966	11.893	148.881	-0.206	-0.067	0.128	120.000	30.745	50.505	20.410	52.260	13.769	10.483	10.472	144.191	0.203	NaN	-0.203	120.000	34.580	56.160	33.020	58.175	12.890	2.548	2.505	32.296	0.092	0.091	NaN	NaN	NaN	NaN	NaN	NaN	NaN	NaN	NaN	NaN	NaN	NaN	NaN
121	120.000	121.000	31.720	48.425	19.825	48.165	12.509	11.898	11.850	148.230	-0.043	-0.065	0.003	121.000	30.680	50.570	20.410	52.260	13.847	10.408	10.393	143.904	-0.079	NaN	0.075	121.000	34.515	56.095	32.955	58.305	12.896	2.705	2.631	33.927	0.125	0.144	-0.016	NaN	NaN	NaN	NaN	NaN	NaN	NaN	NaN	NaN	NaN	NaN	NaN
[truncated: 60 more columns]
