# Supplementary material for: Filopodyan: An open-source pipeline for the analysis of filopodia
Source: J Cell Biol. 2017 Oct 2;216(10):3405–22. doi: 10.1083/jcb.201705113 (PMC5626553; doi:10.1083/jcb.201705113)
Supplement: Data tables (ZIP file) [file JCB_201705113_DataS1.zip › Data Tables/Fig3-4_Control-dataset/CTRL_RENYI2-6_ED4_v20170201/s13_NeonCYTO_GC9x_tif Filopodia.txt]

dT	T (0)	dT (0)	Base Mean (0)	Base Local Background (0)	Body Mean (0)	Proj Mean (0)	Tip Mean (0)	Tip Th Mean (0)	Tip Local Background (0)	Length (0)	dL (0)	DCTM (0)	DCBM (0)	T (1)	dT (1)	Base Mean (1)	Base Local Background (1)	Body Mean (1)	Proj Mean (1)	Tip Mean (1)	Tip Th Mean (1)	Tip Local Background (1)	Length (1)	dL (1)	DCTM (1)	DCBM (1)	T (2)	dT (2)	Base Mean (2)	Base Local Background (2)	Body Mean (2)	Proj Mean (2)	Tip Mean (2)	Tip Th Mean (2)	Tip Local Background (2)	Length (2)	dL (2)	DCTM (2)	DCBM (2)	T (3)	dT (3)	Base Mean (3)	Base Local Background (3)	Body Mean (3)	Proj Mean (3)	Tip Mean (3)	Tip Th Mean (3)	Tip Local Background (3)	Length (3)
0.000	1.000	0.000	180.548	136.298	454.541	160.157	143.548	156.053	131.732	1.445	0.000	NaN	NaN	1.000	0.000	187.679	202.299	454.541	140.883	133.600	143.737	102.415	15.096	0.000	NaN	NaN	1.000	0.000	190.500	220.058	454.541	166.836	157.419	179.083	197.655	0.944	0.000	NaN	NaN	4.000	0.000	204.735	175.662	441.217	168.713	148.548	162.762	143.341	1.526
1.000	2.000	1.000	184.226	138.263	436.781	159.071	142.194	161.357	121.959	1.510	0.065	-0.000	-0.064	2.000	1.000	185.357	153.674	436.781	141.094	134.533	144.158	112.611	15.058	-0.038	-0.000	0.064	2.000	1.000	186.679	157.800	436.781	161.743	155.594	171.312	141.793	0.806	-0.138	-0.000	0.038	5.000	1.000	159.708	143.197	440.834	147.870	148.571	163.818	137.211	0.500
2.000	3.000	2.000	195.097	148.164	437.756	171.950	146.382	160.050	118.703	2.772	1.262	0.065	-1.036	3.000	2.000	182.111	147.548	437.756	139.022	125.233	150.667	113.755	14.752	-0.306	-0.000	0.246	3.000	2.000	192.000	157.644	437.756	158.870	151.355	167.824	140.861	0.871	0.065	0.042	-0.000	6.000	2.000	180.567	158.776	447.329	158.551	152.389	170.727	139.153	1.128
3.000	4.000	3.000	187.613	147.391	441.217	163.085	151.176	164.737	120.874	2.244	-0.528	0.060	0.454	4.000	3.000	177.345	143.121	441.217	138.900	127.531	136.087	109.547	14.492	-0.260	-0.010	0.331	4.000	3.000	178.034	151.916	441.217	155.860	152.303	162.800	138.415	0.787	-0.084	-0.000	0.092	7.000	3.000	216.108	172.772	450.384	169.079	146.688	162.357	138.028	1.810
4.000	5.000	4.000	188.333	145.577	440.834	159.264	146.281	160.348	122.128	2.596	0.352	0.065	-0.195	5.000	4.000	180.034	146.288	440.834	139.854	127.844	140.312	110.566	14.427	-0.065	-0.000	-0.000	5.000	4.000	182.345	153.963	440.834	157.545	148.419	161.364	139.738	0.833	0.046	-0.000	-0.053	8.000	4.000	201.833	169.612	448.131	164.354	153.278	160.643	137.404	1.542
5.000	6.000	5.000	191.700	143.705	447.329	166.261	148.438	166.786	118.952	2.680	0.084	0.130	-0.065	6.000	5.000	179.621	143.722	447.329	138.631	123.643	132.812	113.818	14.178	-0.249	-0.128	0.128	6.000	5.000	195.679	156.247	447.329	158.469	148.643	160.882	142.294	0.787	-0.046	-0.032	-0.000	9.000	5.000	196.700	166.525	449.070	161.634	143.893	155.412	133.735	1.653
6.000	7.000	6.000	201.576	150.184	450.384	165.029	154.781	175.125	120.135	3.216	0.536	0.062	-0.328	7.000	6.000	183.276	144.126	450.384	138.525	123.741	131.211	109.952	14.178	0.000	0.064	0.064	7.000	6.000	192.900	162.603	450.384	162.072	152.613	169.000	145.110	0.833	0.046	-0.053	-0.091	10.000	6.000	213.686	170.761	449.553	167.566	152.129	163.739	134.558	1.882
7.000	8.000	7.000	192.233	147.741	448.131	165.190	137.548	155.167	121.986	3.108	-0.108	0.063	-0.000	8.000	7.000	198.179	159.011	448.131	140.529	127.571	139.538	112.299	14.362	0.184	-0.192	-0.395	8.000	7.000	196.029	160.325	448.131	164.528	153.290	166.381	143.063	0.852	0.019	-0.000	0.032	11.000	7.000	201.419	170.747	448.937	164.178	142.871	155.947	134.486	1.726
8.000	9.000	8.000	186.290	146.292	449.070	172.184	147.719	171.182	118.297	3.062	-0.046	0.065	0.130	9.000	8.000	205.929	163.750	449.070	141.193	125.333	139.200	112.441	14.584	0.222	-0.064	-0.278	9.000	8.000	175.667	149.054	449.070	158.864	159.800	173.636	142.419	0.586	-0.266	-0.021	0.288	12.000	8.000	201.794	168.596	445.090	164.080	145.710	153.826	134.282	1.791
9.000	10.000	9.000	206.931	157.571	449.553	177.398	143.871	163.182	121.926	3.747	0.685	0.130	-0.520	10.000	9.000	215.500	172.904	449.553	142.565	129.900	141.071	110.568	14.722	0.138	-0.064	-0.139	10.000	9.000	179.762	151.755	449.553	160.417	160.417	173.857	146.321	0.375	-0.211	-0.029	0.029	13.000	9.000	203.767	170.526	442.760	165.817	145.355	158.684	132.871	1.772
10.000	11.000	10.000	205.690	162.095	448.937	175.045	138.562	146.739	119.471	3.972	0.225	0.132	-0.130	11.000	10.000	198.222	164.268	448.937	141.007	122.357	129.125	110.825	14.638	-0.084	-0.000	-0.000	11.000	10.000	186.652	148.500	448.937	166.909	166.909	189.500	145.175	0.389	0.014	0.065	0.000	14.000	10.000	202.030	165.725	444.679	163.280	142.219	155.143	135.671	1.588
11.000	12.000	11.000	181.323	136.212	445.090	148.951	135.625	147.765	118.600	1.575	-2.397	0.014	2.383	12.000	11.000	199.296	165.962	445.090	140.908	126.143	136.300	109.035	14.730	0.092	-0.000	-0.064	12.000	11.000	186.138	152.654	445.090	165.920	166.227	183.933	143.702	0.632	0.243	-0.000	-0.021	15.000	11.000	194.000	163.159	443.561	156.814	141.781	149.826	131.356	1.523
12.000	13.000	12.000	190.552	145.718	442.760	169.051	133.032	143.111	119.313	2.718	1.143	-0.002	-1.170	13.000	12.000	175.720	158.865	442.760	140.458	125.839	139.600	113.087	14.343	-0.387	-0.214	0.128	13.000	12.000	180.593	149.000	442.760	162.500	162.545	174.000	143.567	0.505	-0.127	0.029	0.087	16.000	12.000	197.742	163.489	441.514	160.550	143.000	155.438	130.936	1.661
13.000	14.000	13.000	195.000	150.552	444.679	169.397	140.300	150.588	117.718	3.189	0.471	-0.052	-0.459	14.000	13.000	182.778	159.729	444.679	139.140	120.733	136.111	113.173	14.416	0.073	-0.128	-0.182	14.000	13.000	187.308	152.482	444.679	164.214	164.385	170.154	147.139	0.505	0.000	-0.029	-0.029	17.000	13.000	193.250	159.756	438.001	154.371	136.138	144.360	131.170	1.596
14.000	15.000	14.000	208.357	155.150	443.561	175.268	140.941	147.000	119.356	3.682	0.493	-0.000	-0.518	15.000	14.000	193.679	157.458	443.561	140.528	125.800	132.941	111.438	14.389	-0.027	-0.117	-0.128	15.000	14.000	181.150	145.918	443.561	163.778	163.778	188.000	142.673	0.318	-0.187	0.144	0.082	18.000	14.000	183.759	157.310	438.359	150.507	133.533	146.182	128.234	1.653
15.000	16.000	15.000	193.548	139.231	441.514	155.844	142.485	156.357	117.972	2.233	-1.449	0.064	1.583	16.000	15.000	189.367	156.089	441.514	139.837	124.367	135.273	111.333	14.305	-0.084	-0.064	0.064	16.000	15.000	188.000	150.213	441.514	167.917	167.917	190.800	144.860	0.447	0.128	-0.065	-1.194E-17	19.000	15.000	195.931	160.182	441.323	156.562	138.963	144.409	125.915	1.752
16.000	17.000	16.000	183.074	144.090	438.001	156.260	143.879	163.273	119.538	2.179	-0.054	0.024	-0.040	17.000	16.000	180.000	153.146	438.001	140.990	129.867	141.545	110.123	14.194	-0.111	-0.000	0.139	17.000	16.000	191.417	149.445	438.001	164.750	164.182	174.750	145.767	0.448	0.002	0.041	-0.041	20.000	16.000	188.966	160.146	439.455	148.453	133.379	138.583	123.097	1.902
17.000	18.000	17.000	199.207	147.000	438.359	163.503	151.000	166.444	119.630	2.742	0.563	0.129	-0.377	18.000	17.000	178.310	153.625	438.359	139.279	125.500	134.500	111.189	14.083	-0.111	-0.000	0.128	18.000	17.000	194.607	151.027	438.359	170.571	169.385	184.727	147.121	0.512	0.063	-0.065	-1.194E-17	21.000	17.000	194.038	158.035	442.245	149.258	133.321	139.292	122.203	1.890
18.000	19.000	18.000	189.969	147.777	441.323	165.384	148.548	162.158	121.580	3.297	0.555	0.051	-0.383	19.000	18.000	180.077	148.500	441.323	138.333	122.667	132.071	109.000	14.010	-0.073	0.064	0.064	19.000	18.000	192.444	150.215	441.323	162.762	163.400	182.333	144.551	0.521	0.010	0.082	-0.000	22.000	18.000	192.034	160.200	443.333	150.731	130.172	143.000	120.196	2.185
19.000	20.000	19.000	196.852	150.471	439.455	165.608	141.906	155.375	118.586	3.373	0.076	0.128	-0.128	20.000	19.000	174.808	151.066	439.455	139.533	125.933	135.353	110.142	13.888	-0.122	-0.000	0.128	20.000	19.000	190.750	150.953	439.455	164.560	164.696	179.875	143.371	0.548	0.027	0.021	0.021	23.000	19.000	203.065	172.244	441.770	152.498	124.345	133.000	115.586	2.802
20.000	21.000	20.000	197.000	153.957	442.245	166.187	139.774	151.684	122.741	3.625	0.252	0.055	-0.193	21.000	20.000	185.733	152.298	442.245	140.086	124.733	132.750	110.623	13.926	0.038	-0.000	-0.000	21.000	20.000	191.034	150.321	442.245	162.172	162.000	181.688	143.597	0.558	0.010	0.065	-1.194E-17	24.000	20.000	206.138	171.385	441.818	150.896	125.667	134.833	117.403	2.829
21.000	22.000	21.000	199.276	156.948	443.333	167.251	136.867	149.917	116.837	3.877	0.252	0.129	-0.122	22.000	21.000	179.138	153.089	443.333	138.512	122.250	130.875	109.785	13.815	-0.111	0.064	0.139	22.000	21.000	191.500	146.291	443.333	162.941	162.941	170.000	139.850	0.475	-0.082	0.123	0.164	25.000	21.000	201.815	170.233	443.831	148.545	126.828	136.600	117.463	3.005
22.000	23.000	22.000	210.759	162.607	441.770	165.495	137.323	142.680	114.413	4.543	0.666	0.254	-0.389	23.000	22.000	183.172	147.483	441.770	138.786	126.600	137.286	110.510	13.593	-0.222	-0.064	0.139	NaN	NaN	NaN	NaN	NaN	NaN	NaN	NaN	NaN	NaN	NaN	NaN	NaN	26.000	22.000	202.571	170.453	442.034	147.581	126.433	139.600	115.126	3.391
23.000	24.000	23.000	181.655	154.727	441.818	156.904	131.400	141.875	115.559	4.267	-0.276	0.194	0.453	24.000	23.000	189.607	156.458	441.818	139.175	127.667	138.154	111.315	13.750	0.157	-0.000	-0.128	24.000	23.000	182.000	152.904	441.818	161.167	160.273	172.333	146.752	0.448	0.448	0.000	0.000	27.000	23.000	209.067	173.366	439.411	152.723	130.464	140.368	113.565	3.740
24.000	25.000	24.000	212.345	159.483	443.831	159.862	136.406	148.176	113.113	4.906	0.639	0.259	-0.389	25.000	24.000	183.893	148.392	443.831	139.089	131.700	138.190	111.917	13.509	-0.241	-0.000	0.256	25.000	24.000	176.960	151.455	443.831	164.250	164.250	175.812	144.160	0.456	0.008	-0.021	-0.021	28.000	24.000	208.686	173.165	439.459	151.885	126.357	136.000	115.589	4.008
25.000	26.000	25.000	191.862	153.748	442.034	154.479	133.963	144.929	114.507	4.730	-0.176	0.265	0.453	26.000	25.000	177.933	147.101	442.034	137.588	123.867	134.000	110.755	13.455	-0.054	0.064	0.075	26.000	25.000	189.057	157.016	442.034	167.606	164.000	192.421	143.962	0.847	0.391	-0.029	-0.116	29.000	25.000	196.889	169.587	441.158	147.876	127.444	137.176	114.272	4.108
26.000	27.000	26.000	204.037	157.500	439.411	155.729	135.000	139.864	112.116	5.136	0.406	0.265	-0.065	27.000	26.000	176.321	148.736	439.411	137.250	126.250	135.267	108.493	13.528	0.073	0.128	0.064	27.000	26.000	186.658	155.353	439.411	168.767	169.409	193.864	143.799	0.904	0.056	-0.000	0.016	30.000	26.000	203.333	174.200	443.814	144.678	123.750	131.214	113.732	4.357
27.000	28.000	27.000	191.655	147.621	439.459	153.331	131.500	135.917	110.552	5.090	-0.046	0.331	0.379	28.000	27.000	185.897	146.753	439.459	137.293	124.133	135.636	109.638	13.509	-0.019	0.075	0.064	28.000	27.000	197.469	155.425	439.459	165.400	166.250	191.833	142.949	0.651	-0.252	0.056	-0.067	31.000	27.000	197.500	169.183	444.009	144.523	128.370	132.476	113.197	4.433
28.000	29.000	28.000	194.067	150.962	441.158	148.920	132.233	141.333	110.584	5.377	0.287	0.404	0.138	29.000	28.000	186.586	148.400	441.158	137.714	127.567	142.750	107.973	13.585	0.076	0.128	0.075	29.000	28.000	194.667	161.441	441.158	165.077	163.812	190.625	142.030	0.871	0.220	-0.000	-0.058	32.000	28.000	211.828	175.350	444.158	155.640	143.939	163.562	119.653	3.878
29.000	30.000	29.000	187.690	149.856	443.814	144.497	128.300	139.200	111.143	5.312	-0.065	0.267	0.321	30.000	29.000	186.593	151.089	443.814	138.241	129.419	139.941	107.887	13.696	0.111	0.119	-0.064	30.000	29.000	194.370	156.127	443.814	163.618	162.645	183.333	144.943	0.606	-0.265	-0.000	0.145	33.000	29.000	204.552	174.181	445.428	154.874	141.375	149.391	123.464	3.705
30.000	31.000	30.000	206.433	155.865	444.009	144.174	126.600	137.643	110.331	5.897	0.585	0.258	-0.322	31.000	30.000	196.214	156.539	444.009	137.955	120.097	127.050	110.422	13.780	0.084	-0.000	-0.064	31.000	30.000	189.000	158.646	444.009	166.481	162.194	197.000	142.021	0.741	0.135	0.061	-0.091	34.000	30.000	201.567	172.905	446.123	155.215	141.879	151.583	123.723	3.483
31.000	32.000	31.000	193.552	151.933	444.158	143.769	127.571	134.533	110.324	6.008	0.111	0.193	0.064	32.000	31.000	197.207	160.919	444.158	139.709	126.786	135.600	109.122	13.799	0.019	-0.000	-0.064	32.000	31.000	198.000	156.000	444.158	165.738	157.281	167.565	139.542	0.795	0.054	0.144	-0.015	35.000	31.000	200.645	171.226	446.974	158.394	140.214	158.167	122.750	3.391
32.000	33.000	32.000	186.778	157.714	445.428	143.948	128.679	137.647	109.946	6.398	0.390	0.258	-0.129	33.000	32.000	193.400	161.329	445.428	139.531	122.517	140.750	110.457	13.826	0.027	0.010	-0.000	33.000	32.000	195.300	159.628	445.428	166.892	154.938	168.524	138.671	0.933	0.138	0.065	-0.052	36.000	32.000	209.742	174.125	446.638	157.529	133.700	146.562	122.844	3.234
33.000	34.000	33.000	216.464	170.640	446.123	147.293	131.903	168.500	110.349	7.010	0.612	0.129	-0.446	34.000	33.000	199.517	155.885	446.123	139.891	128.833	134.458	110.568	13.788	-0.038	-0.074	-0.010	34.000	33.000	188.100	159.013	446.123	165.967	150.833	167.810	138.234	1.017	0.084	-0.006	-0.049	37.000	33.000	212.129	174.953	452.140	156.916	128.571	140.333	119.634	3.207
34.000	35.000	34.000	201.226	168.040	446.974	147.068	130.429	142.125	112.764	7.258	0.249	0.072	-0.137	35.000	34.000	184.467	155.768	446.974	141.182	126.032	131.864	111.224	13.658	-0.130	-0.064	0.128	35.000	34.000	179.440	155.108	446.974	159.092	149.571	166.750	137.136	0.933	-0.084	0.092	-0.000	38.000	34.000	218.065	173.918	451.999	161.997	138.781	151.412	123.309	2.986
35.000	36.000	35.000	217.692	173.617	446.638	147.524	128.071	136.125	111.103	7.537	0.279	0.065	-0.252	36.000	35.000	189.862	156.377	446.638	138.553	124.148	134.643	109.855	13.658	0.000	-0.000	-0.064	36.000	35.000	186.963	151.667	446.638	159.559	148.452	162.167	134.728	1.036	0.103	-0.000	0.040	39.000	35.000	219.594	183.714	454.238	166.792	134.655	148.000	123.914	2.959
36.000	37.000	36.000	208.321	168.033	452.140	143.139	125.200	132.100	111.327	7.721	0.184	0.136	-0.000	37.000	36.000	190.536	158.903	452.140	138.510	121.852	126.368	108.358	13.845	0.187	0.128	-0.064	37.000	36.000	199.312	164.128	452.140	159.576	144.065	159.562	135.393	1.404	0.368	0.044	-0.276	40.000	36.000	211.645	176.391	452.614	163.003	130.429	141.176	122.632	2.840
37.000	38.000	37.000	224.103	173.128	451.999	146.686	127.679	135.643	111.368	7.927	0.206	0.123	-0.129	38.000	37.000	198.161	162.711	451.999	137.794	122.333	134.625	108.784	14.094	0.249	0.064	-0.139	38.000	37.000	205.370	164.581	451.999	164.384	147.700	154.160	134.697	1.339	-0.065	0.046	-0.000	41.000	37.000	220.364	178.928	455.376	164.038	129.593	137.647	120.993	2.978
38.000	39.000	38.000	216.448	167.762	454.238	147.802	134.833	148.533	113.412	7.947	0.019	0.060	0.070	39.000	38.000	201.645	157.975	454.238	138.615	125.097	130.810	108.697	14.278	0.184	0.064	-0.075	39.000	38.000	190.000	149.700	454.238	154.200	140.903	151.273	133.877	0.998	-0.341	0.092	0.410	42.000	38.000	219.903	177.459	453.787	168.643	135.964	145.647	121.233	2.951
39.000	40.000	39.000	205.407	161.118	452.614	145.376	126.286	134.000	112.459	7.947	0.000	0.200	0.188	40.000	39.000	202.467	161.915	452.614	138.578	123.233	130.400	110.727	14.232	-0.046	0.011	0.064	40.000	39.000	185.615	151.862	452.614	153.914	144.828	161.769	133.284	0.990	-0.008	0.046	0.092	43.000	39.000	206.233	172.292	453.827	166.662	131.852	141.200	123.762	2.767
40.000	41.000	40.000	193.370	155.218	455.376	146.242	133.500	139.375	110.320	8.019	0.073	0.266	0.186	41.000	40.000	209.258	162.762	455.376	139.516	124.286	129.762	110.644	14.213	-0.019	-0.064	-0.064	41.000	40.000	185.926	158.728	455.376	154.317	140.774	150.960	133.850	1.155	0.165	-0.000	-0.140	44.000	40.000	220.200	177.476	452.694	168.049	137.032	151.077	120.933	2.932
41.000	42.000	41.000	197.613	148.010	453.787	142.267	130.067	143.071	112.190	7.725	-0.295	0.129	0.459	42.000	41.000	199.500	159.398	453.787	138.848	125.700	137.556	110.430	13.999	-0.214	-0.075	0.203	42.000	41.000	170.233	150.357	453.787	154.273	148.133	164.429	135.967	0.925	-0.230	0.049	0.226	45.000	41.000	211.867	167.168	453.118	166.893	136.767	148.923	120.272	2.786
42.000	43.000	42.000	205.444	147.805	453.827	143.853	133.500	142.875	112.281	7.541	-0.184	0.119	0.135	43.000	42.000	197.222	166.493	453.827	139.746	124.767	126.806	110.993	13.945	-0.054	-0.064	-0.128	43.000	42.000	170.852	151.116	453.827	151.152	144.400	154.333	132.797	0.879	-0.046	0.043	0.043	46.000	42.000	217.469	170.165	454.418	164.346	129.667	141.211	117.138	3.181
43.000	44.000	43.000	194.370	142.835	452.694	142.894	132.714	150.222	113.317	7.170	-0.371	-0.000	0.389	44.000	43.000	204.133	164.622	452.694	140.013	128.704	143.833	111.760	13.899	-0.046	-0.064	-0.000	44.000	43.000	163.071	152.000	452.694	149.154	147.516	157.526	135.559	0.814	-0.065	0.042	0.134	47.000	43.000	208.794	169.818	455.054	160.834	133.556	147.000	114.931	3.521
44.000	45.000	44.000	191.815	145.059	453.118	142.772	129.444	142.500	112.986	7.113	-0.057	0.065	0.129	45.000	44.000	192.800	160.274	453.118	139.039	126.167	134.143	112.221	13.612	-0.287	-0.128	0.128	45.000	44.000	156.538	145.333	453.118	148.426	147.533	159.867	134.193	0.676	-0.138	0.046	0.184	48.000	44.000	214.250	176.918	458.269	159.867	130.852	137.700	115.456	3.759
45.000	46.000	45.000	176.897	138.875	454.418	141.900	127.812	140.286	112.914	6.815	-0.298	-0.000	0.388	46.000	45.000	201.167	165.654	454.418	139.787	124.200	132.706	114.021	13.612	0.000	-0.192	-0.128	46.000	45.000	163.120	147.056	454.418	152.400	151.483	167.462	138.154	0.630	-0.046	-0.041	-0.000	49.000	45.000	218.581	180.156	455.619	157.870	131.963	139.150	115.676	4.008
46.000	47.000	46.000	181.724	143.608	455.054	142.003	130.321	148.875	111.264	6.918	0.103	0.129	-0.000	47.000	46.000	207.172	166.243	455.054	140.775	122.129	125.952	113.803	13.463	-0.149	-0.203	-0.128	47.000	46.000	159.636	146.631	455.054	150.780	148.241	160.625	137.944	0.541	-0.090	-0.000	0.033	50.000	46.000	211.621	177.978	456.915	159.078	131.037	139.158	112.757	4.265
47.000	48.000	47.000	195.448	150.427	458.269	142.999	127.933	136.667	111.732	7.365	0.447	0.136	-0.324	48.000	47.000	188.036	158.610	458.269	138.779	126.625	134.143	111.518	13.222	-0.241	-0.064	0.203	48.000	47.000	161.000	147.582	458.269	147.878	145.357	153.952	135.579	0.676	0.136	0.046	-0.046	51.000	47.000	207.719	176.146	461.300	154.116	123.828	132.150	113.160	4.586
48.000	49.000	48.000	196.111	148.453	455.619	140.555	127.750	134.579	110.939	7.522	0.157	0.129	-0.065	49.000	48.000	190.519	161.658	455.619	138.623	120.214	126.500	110.762	13.344	0.122	-0.000	-0.139	49.000	48.000	162.778	148.591	455.619	146.818	142.517	154.200	137.739	0.741	0.065	-0.042	-0.092	52.000	48.000	216.188	177.963	462.034	155.950	127.828	142.111	113.909	4.678
49.000	50.000	49.000	192.900	152.586	456.915	139.872	122.393	128.750	109.541	7.866	0.344	0.255	-0.060	50.000	49.000	197.036	162.263	456.915	139.750	123.500	137.778	108.864	13.341	-0.003	-0.064	-0.075	50.000	49.000	163.138	147.340	456.915	150.880	150.103	218.000	137.373	0.676	-0.065	-0.000	-0.000	53.000	49.000	214.167	177.869	463.891	152.328	129.828	136.773	115.867	4.540
50.000	51.000	50.000	206.040	157.774	461.300	141.636	129.833	141.429	110.344	8.072	0.206	-0.000	-0.264	51.000	50.000	200.333	162.692	461.300	139.875	121.844	127.417	110.219	13.479	0.138	-0.000	-0.075	51.000	50.000	158.808	146.789	461.300	144.490	140.133	149.529	136.807	0.630	-0.046	-0.036	-0.000	54.000	50.000	206.667	178.354	466.684	151.260	133.100	147.158	115.092	4.559
51.000	52.000	51.000	195.276	167.229	462.034	143.406	134.515	141.864	109.981	8.394	0.322	0.065	-0.130	52.000	51.000	201.966	164.696	462.034	139.153	120.312	125.500	109.529	13.590	0.111	0.064	-0.000	52.000	51.000	154.808	147.902	462.034	150.023	148.414	155.750	137.041	0.565	-0.065	-0.142	-0.091	55.000	51.000	210.897	174.506	467.905	151.211	126.889	134.609	117.770	4.429
52.000	53.000	52.000	206.667	176.872	463.891	142.724	133.312	145.385	111.380	8.849	0.455	0.130	-0.389	53.000	52.000	188.280	162.256	463.891	138.617	121.433	129.667	110.426	13.460	-0.130	-0.000	0.116	53.000	52.000	153.800	145.495	463.891	140.903	141.034	146.833	137.124	0.552	-0.013	-0.058	0.058	56.000	52.000	207.548	175.385	467.804	150.074	132.258	143.750	115.536	4.475
53.000	54.000	53.000	199.750	175.412	466.684	143.654	138.606	150.188	113.405	9.117	0.268	-0.000	-0.195	54.000	53.000	194.233	165.697	466.684	139.280	123.333	126.640	110.135	13.590	0.130	-0.000	-0.128	54.000	53.000	150.333	142.952	466.684	149.263	149.263	155.045	137.597	0.483	-0.069	-0.103	-0.021	57.000	53.000	208.900	177.989	471.057	152.036	136.321	147.500	117.566	4.391
54.000	55.000	54.000	192.690	163.354	467.905	144.480	133.333	142.625	113.140	9.273	0.157	0.130	-0.011	55.000	54.000	199.741	164.217	467.905	138.820	121.407	130.357	110.108	13.644	0.054	-0.000	-0.012	55.000	54.000	153.958	145.760	467.905	148.350	148.667	161.091	140.851	0.503	0.020	-0.000	-0.036	58.000	54.000	215.786	176.427	472.705	151.491	138.407	144.917	117.731	4.391
55.000	56.000	55.000	209.179	172.439	467.804	144.250	133.733	139.000	111.900	9.644	0.371	0.065	-0.319	56.000	55.000	189.481	163.570	467.804	139.039	122.111	126.182	109.432	13.590	-0.054	-0.000	-0.000	56.000	55.000	159.231	147.027	467.804	149.706	150.357	166.286	141.509	0.552	0.049	-0.184	-0.138	59.000	55.000	213.767	177.562	471.552	150.027	134.034	144.706	118.163	4.567
56.000	57.000	56.000	213.222	179.570	471.057	145.168	125.567	139.385	114.235	9.904	0.260	0.065	-0.199	57.000	56.000	185.033	161.279	471.057	139.832	129.500	136.824	110.682	13.479	-0.111	-0.064	-0.000	57.000	56.000	167.036	151.709	471.057	154.310	153.000	163.565	144.786	0.598	0.046	-0.087	-0.203	60.000	56.000	213.286	176.626	472.604	149.869	134.607	146.118	117.814	4.448
57.000	58.000	57.000	210.483	174.344	472.705	145.639	130.900	139.600	115.026	9.996	0.092	-0.065	-0.065	58.000	57.000	187.379	160.365	472.705	138.846	121.926	138.250	111.953	13.506	0.027	-0.000	-0.012	58.000	57.000	172.357	154.300	472.705	152.614	150.133	175.200	141.326	0.649	0.051	0.091	-0.041	61.000	57.000	210.097	179.147	471.836	150.648	127.115	137.800	118.392	4.605
58.000	59.000	58.000	198.556	167.117	471.552	145.649	127.464	135.375	115.601	9.969	-0.027	-0.000	-0.065	59.000	58.000	176.071	156.208	471.552	139.583	123.750	136.625	110.142	13.322	-0.184	-0.000	0.215	59.000	58.000	173.885	150.767	471.552	154.688	151.742	165.176	138.281	0.649	0.000	0.091	0.091	62.000	58.000	209.000	172.315	472.539	149.952	123.792	134.364	115.197	4.670
59.000	60.000	59.000	221.071	169.463	472.604	145.988	120.966	135.000	112.611	10.283	0.314	0.134	-0.121	60.000	59.000	183.966	160.408	472.604	139.012	122.667	127.682	110.264	13.452	0.130	-0.000	-0.192	60.000	59.000	167.593	152.326	472.604	149.708	147.364	162.357	140.219	0.630	-0.019	0.087	0.058	63.000	59.000	206.964	170.976	472.871	152.163	123.160	131.263	114.069	4.586
60.000	61.000	60.000	197.148	159.337	471.836	143.484	125.867	139.500	111.579	10.256	-0.027	0.125	0.190	61.000	60.000	182.074	158.125	471.836	137.227	117.926	127.167	108.952	13.360	-0.092	0.064	0.150	61.000	60.000	168.367	151.635	471.836	154.653	152.800	164.750	138.259	0.714	0.084	-0.051	-0.041	64.000	60.000	179.222	160.109	474.800	147.228	128.292	137.600	115.418	4.330
61.000	62.000	61.000	206.357	165.629	472.539	144.844	127.065	136.091	110.428	10.367	0.111	0.127	0.006	62.000	61.000	172.323	155.072	472.539	136.741	125.429	138.750	109.642	13.222	-0.138	-0.064	0.128	62.000	61.000	179.036	150.653	472.539	155.350	153.633	168.364	138.734	0.625	-0.090	-0.033	-0.000	65.000	61.000	210.733	168.643	475.139	151.793	126.692	138.846	113.462	4.697
62.000	63.000	62.000	191.414	161.242	472.871	143.137	125.182	144.000	110.987	10.164	-0.203	0.065	0.321	63.000	62.000	181.296	155.217	472.871	136.764	119.815	129.636	109.520	13.241	0.019	0.064	-0.054	63.000	62.000	190.387	161.360	472.871	167.934	163.167	180.000	142.326	0.852	0.228	-0.000	-0.181	66.000	62.000	210.194	172.348	477.144	149.967	128.462	135.115	114.707	4.919
63.000	64.000	63.000	219.481	177.012	474.800	144.718	128.750	136.190	112.816	10.616	0.452	0.003	-0.451	64.000	63.000	198.821	160.586	474.800	138.507	126.111	136.188	109.649	13.287	0.046	-0.064	-0.075	64.000	63.000	200.500	156.174	474.800	164.349	159.033	170.737	140.536	0.787	-0.065	0.089	0.121	67.000	63.000	206.538	172.424	474.774	149.167	125.615	133.000	111.767	4.835
64.000	65.000	64.000	213.800	171.365	475.139	145.953	130.345	140.200	112.378	10.424	-0.192	0.004	0.061	65.000	64.000	189.607	164.308	475.139	137.735	121.393	145.000	111.574	13.268	-0.019	-0.000	0.011	65.000	64.000	197.500	162.325	475.139	166.824	160.290	174.857	140.179	0.990	0.203	0.090	-0.090	68.000	64.000	207.000	173.211	472.926	148.616	127.500	138.923	112.869	4.946
65.000	66.000	65.000	215.286	173.304	477.144	142.839	129.161	139.688	113.837	10.451	0.027	-0.072	-0.065	66.000	65.000	190.966	157.407	477.144	137.894	122.393	129.059	109.554	13.268	0.000	-0.000	-0.011	66.000	65.000	195.933	164.830	477.144	163.095	153.343	169.136	143.783	0.952	-0.038	-0.000	0.052	69.000	65.000	211.821	171.220	474.170	149.647	131.346	138.500	113.221	4.862
66.000	67.000	66.000	224.846	173.129	474.774	144.055	129.429	137.417	110.993	10.665	0.214	0.130	-0.130	67.000	66.000	190.964	157.603	474.774	137.321	124.812	136.083	108.845	13.249	-0.019	-0.000	0.075	67.000	66.000	183.250	156.505	474.774	161.446	157.400	172.111	142.312	0.760	-0.192	-0.000	0.141	70.000	66.000	228.852	179.488	477.069	150.270	124.240	131.529	113.163	5.176
67.000	68.000	67.000	228.607	172.824	472.926	143.522	131.621	141.231	109.299	10.933	0.268	0.130	-0.133	68.000	67.000	192.500	154.949	472.926	136.241	121.500	128.938	110.838	13.176	-0.073	-0.000	0.064	68.000	67.000	192.400	155.745	472.926	161.688	152.581	168.529	140.620	0.879	0.119	0.092	-0.000	71.000	67.000	226.655	182.791	473.348	151.486	126.280	136.062	112.986	5.230
68.000	69.000	68.000	238.194	177.239	474.170	145.915	130.333	142.000	112.331	10.937	0.003	-0.003	-0.000	69.000	68.000	184.435	157.585	474.170	135.282	121.630	128.591	109.824	13.000	-0.176	-0.000	-0.000	69.000	68.000	190.857	153.438	474.170	163.525	156.871	174.333	139.745	0.833	-0.046	0.092	0.092	72.000	68.000	225.414	187.966	474.264	151.043	120.409	126.667	112.946	5.460
69.000	70.000	69.000	217.963	177.642	477.069	144.711	131.667	144.500	112.712	11.155	0.219	0.130	0.068	70.000	69.000	184.095	160.590	477.069	134.805	121.444	134.000	108.047	13.065	0.065	0.064	0.010	70.000	69.000	201.357	158.872	477.069	165.940	158.519	169.176	142.761	0.852	0.019	-0.034	-0.055	73.000	69.000	218.839	189.631	474.435	148.808	122.545	130.692	112.291	5.598
70.000	71.000	70.000	224.935	181.931	473.348	143.646	128.750	144.250	112.847	11.185	0.030	0.136	-0.062	71.000	70.000	203.241	162.603	473.348	135.958	118.037	126.909	110.020	13.241	0.176	-0.000	-0.075	71.000	70.000	197.393	159.494	473.348	168.985	163.419	184.929	143.781	0.806	-0.046	0.038	0.091	74.000	70.000	214.129	186.649	477.404	147.897	122.520	131.636	113.733	5.689
71.000	72.000	71.000	217.517	178.931	474.264	143.962	126.400	134.000	111.902	11.307	0.122	0.133	-0.000	72.000	71.000	208.550	169.449	474.264	136.950	119.885	133.286	110.146	13.157	-0.084	-0.064	-0.011	72.000	71.000	193.458	159.100	474.264	162.949	158.667	174.250	143.507	0.695	-0.111	0.056	0.089	75.000	71.000	221.133	180.976	476.599	149.292	123.500	127.000	111.712	5.605
72.000	73.000	72.000	209.222	178.165	474.435	143.049	126.786	145.571	109.878	11.353	0.046	0.130	0.068	73.000	72.000	213.458	168.726	474.435	135.836	119.367	129.846	108.987	13.176	0.019	0.011	-0.053	73.000	72.000	207.407	170.920	474.435	169.494	155.767	171.222	143.171	0.898	0.203	-0.000	-0.145	76.000	72.000	211.643	178.471	478.734	148.572	121.292	130.556	112.145	5.605
73.000	74.000	73.000	213.185	175.130	477.404	142.166	127.900	131.440	111.250	11.418	0.065	0.062	-0.000	74.000	73.000	211.042	179.299	477.404	137.414	119.259	123.909	109.027	13.314	0.138	-0.011	-0.075	74.000	73.000	189.643	161.772	477.404	165.362	159.897	185.000	143.042	0.787	-0.111	-0.000	0.106	77.000	73.000	229.970	188.584	478.461	150.305	122.160	131.455	112.200	5.854
74.000	75.000	74.000	215.393	182.448	476.599	141.357	136.485	149.333	110.706	11.594	0.176	0.128	0.002	75.000	74.000	181.893	167.267	476.599	135.345	122.778	130.188	107.927	13.222	-0.092	0.075	0.214	75.000	74.000	198.214	164.361	476.599	163.471	154.036	170.333	145.042	0.898	0.111	-1.689E-17	-0.092	78.000	74.000	210.393	176.360	476.440	146.796	120.429	131.333	112.585	5.651
75.000	76.000	75.000	226.037	183.531	478.734	142.837	133.188	144.312	112.212	11.686	0.092	0.065	-0.000	76.000	75.000	188.852	167.788	478.734	135.093	121.207	131.733	109.844	13.360	0.138	-0.064	-0.203	76.000	75.000	200.138	164.609	478.734	168.472	156.700	181.000	144.986	0.879	-0.019	-0.034	-0.021	79.000	75.000	207.154	181.409	473.623	147.528	124.360	128.842	111.372	5.724
76.000	77.000	76.000	224.833	184.824	478.461	143.421	133.355	138.200	113.385	11.778	0.092	0.064	0.001	77.000	76.000	189.519	169.342	478.461	134.449	119.607	126.812	110.805	13.379	0.019	-0.000	-0.064	77.000	76.000	189.000	163.095	478.461	163.348	157.000	171.722	147.125	0.833	-0.046	-0.000	0.007	80.000	76.000	210.867	181.024	476.130	148.888	119.320	124.947	111.205	6.038
77.000	78.000	77.000	220.464	191.025	476.440	141.083	132.643	139.278	112.361	12.070	0.292	0.128	-0.066	78.000	77.000	203.933	173.954	476.440	133.550	124.333	137.182	108.743	13.436	0.057	-0.010	-0.064	78.000	77.000	190.000	160.640	476.440	161.180	158.069	174.125	144.938	0.657	-0.176	-0.090	0.036	81.000	77.000	214.267	182.085	474.449	152.247	126.435	133.812	111.281	6.095
78.000	79.000	78.000	203.103	172.930	473.623	142.022	135.656	144.944	110.214	12.138	0.068	0.130	0.064	79.000	78.000	194.750	168.437	473.623	134.585	121.036	130.500	110.818	13.306	-0.130	-0.064	0.064	79.000	78.000	196.821	165.062	473.623	162.015	149.607	164.429	144.329	0.833	0.176	-0.000	-0.091	82.000	78.000	230.759	191.651	475.349	155.226	125.077	130.611	111.392	6.279
79.000	80.000	79.000	220.500	181.359	476.130	141.295	134.576	145.500	111.263	12.130	-0.008	0.065	3.693E-4	80.000	79.000	192.333	162.192	476.130	133.908	120.556	128.077	109.682	13.122	-0.184	-0.064	0.084	80.000	79.000	195.778	157.706	476.130	170.140	163.839	182.316	144.225	0.671	-0.163	-0.089	0.089	83.000	79.000	195.207	156.904	477.392	141.490	126.222	130.391	113.469	5.268
80.000	81.000	80.000	214.444	184.101	474.449	140.303	124.179	136.214	110.696	12.398	0.268	0.195	-0.000	81.000	80.000	183.815	161.644	474.449	134.761	123.500	127.864	113.550	12.805	-0.317	-0.321	-0.000	81.000	80.000	186.724	157.731	474.449	163.510	159.152	175.438	143.873	0.657	-0.013	0.090	-0.000	84.000	80.000	187.893	160.588	475.972	141.343	125.182	127.250	111.826	5.303
81.000	82.000	81.000	219.593	187.410	475.349	142.273	123.536	129.045	109.055	12.701	0.303	0.130	-0.065	82.000	81.000	182.045	165.941	475.349	134.561	120.000	130.455	113.797	12.518	-0.287	-0.267	-0.010	82.000	81.000	183.871	155.105	475.349	165.178	163.750	176.800	143.659	0.716	0.059	-0.000	0.089	85.000	81.000	199.821	165.066	475.686	141.758	125.360	133.769	111.270	5.643
82.000	83.000	82.000	226.929	181.227	477.392	141.099	134.500	147.000	112.089	12.728	0.027	-0.000	-0.000	83.000	82.000	176.762	160.760	477.392	164.875	164.875	178.000	157.598	0.280	-12.238	-10.216	-0.041	83.000	82.000	185.259	155.955	477.392	163.028	162.656	198.667	144.652	0.682	-0.035	-0.016	0.079	86.000	82.000	206.844	173.536	474.290	143.064	129.154	135.500	110.273	6.149
83.000	84.000	83.000	222.793	182.932	475.972	142.901	131.320	137.722	110.830	12.912	0.184	0.196	-0.065	84.000	83.000	186.250	160.513	475.972	135.949	123.621	129.250	115.280	12.025	11.745	10.988	-0.064	84.000	83.000	188.700	160.506	475.972	167.373	163.774	178.278	146.696	0.671	-0.011	-0.000	-0.123	87.000	83.000	205.517	175.903	476.361	144.058	128.385	137.533	111.514	6.352
84.000	85.000	84.000	220.321	174.872	475.686	142.151	124.714	132.312	111.301	13.061	0.149	0.131	0.066	85.000	84.000	183.926	157.333	475.686	137.920	126.036	136.077	112.709	11.711	-0.314	-0.203	0.086	85.000	84.000	180.741	158.084	475.686	162.800	159.571	171.958	146.955	0.679	0.009	0.039	0.091	88.000	84.000	210.692	176.609	476.110	143.573	125.552	132.500	111.664	6.360
85.000	86.000	85.000	216.143	177.622	474.290	141.282	123.800	128.143	110.946	13.087	0.027	-0.000	-0.000	86.000	85.000	172.115	158.161	474.290	138.366	122.533	137.556	113.380	11.497	-0.214	-0.256	-0.011	86.000	85.000	185.000	155.904	474.290	165.617	164.200	177.350	143.213	0.736	0.056	0.089	0.033	89.000	85.000	213.719	183.049	481.292	143.119	126.769	131.955	111.185	6.819
86.000	87.000	86.000	205.808	171.471	476.361	142.315	129.893	140.056	111.317	12.980	-0.108	0.065	0.065	87.000	86.000	181.741	157.632	476.361	137.272	121.467	128.588	109.927	11.470	-0.027	-0.000	0.011	87.000	86.000	196.172	161.262	476.361	164.683	154.500	170.231	145.609	0.806	0.071	0.092	-0.042	90.000	86.000	215.643	181.038	478.692	142.399	119.840	124.182	110.944	6.930
87.000	88.000	87.000	208.100	173.038	476.110	143.583	126.679	139.167	108.959	13.267	0.287	0.196	-0.066	88.000	87.000	154.853	145.878	476.110	135.922	124.833	131.833	110.120	11.072	-0.398	-0.000	0.618	88.000	87.000	192.407	160.600	476.110	162.136	151.828	164.889	141.875	0.722	-0.084	0.056	0.032	91.000	87.000	202.444	177.259	478.158	140.871	124.958	131.412	107.884	7.068
88.000	89.000	88.000	217.519	178.400	481.292	142.167	128.679	136.333	110.993	13.451	0.184	0.131	-0.000	NaN	NaN	NaN	NaN	NaN	NaN	NaN	NaN	NaN	NaN	NaN	NaN	NaN	89.000	88.000	191.286	161.635	481.292	164.339	153.345	166.824	144.137	0.787	0.065	-0.000	-0.000	92.000	88.000	206.258	178.678	477.020	142.691	120.960	124.750	108.732	7.482
89.000	90.000	89.000	204.481	171.933	478.692	140.548	124.500	133.786	112.205	13.340	-0.111	-6.770E-4	0.066	90.000	89.000	178.700	154.814	478.692	135.281	122.071	125.042	111.000	11.164	11.164	0.000	0.000	90.000	89.000	188.167	160.481	478.692	159.294	152.821	166.214	143.965	0.649	-0.138	-0.000	0.087	93.000	89.000	205.852	175.329	471.733	140.590	120.440	128.765	109.372	7.352
90.000	91.000	90.000	220.808	179.264	478.158	141.543	125.889	133.625	110.497	13.370	0.030	-0.001	-0.067	91.000	90.000	169.963	151.320	478.158	136.315	119.286	126.846	108.616	11.137	-0.027	-0.000	0.095	91.000	90.000	196.167	162.632	478.158	163.662	154.871	163.720	141.162	0.906	0.257	0.088	-0.145	94.000	90.000	203.214	176.404	472.220	139.913	118.417	124.238	111.007	7.371
91.000	92.000	91.000	214.500	179.831	477.020	141.121	125.481	133.688	111.129	13.470	0.100	-0.000	-0.065	92.000	91.000	180.259	152.274	477.020	136.584	122.321	132.154	108.578	11.137	0.000	-0.000	0.019	92.000	91.000	180.179	158.965	477.020	161.688	153.387	173.167	140.281	0.833	-0.073	-0.000	0.145	95.000	91.000	201.800	175.000	470.643	138.234	118.654	123.111	110.517	7.463
92.000	93.000	92.000	206.778	167.224	471.733	141.228	122.600	126.591	111.560	13.259	-0.211	-0.000	0.131	93.000	92.000	172.692	155.153	471.733	136.324	117.750	121.000	110.121	11.137	0.000	-0.000	-0.010	93.000	92.000	194.267	166.247	471.733	160.582	147.111	152.696	137.014	1.063	0.230	0.091	-0.181	96.000	92.000	200.964	170.860	469.878	139.253	124.600	131.800	109.142	7.306
93.000	94.000	93.000	198.962	169.227	472.220	142.042	123.714	130.765	110.687	13.286	0.027	-0.000	-0.000	NaN	NaN	NaN	NaN	NaN	NaN	NaN	NaN	NaN	NaN	NaN	NaN	NaN	94.000	93.000	181.357	159.161	472.220	154.519	147.094	166.000	140.107	0.906	-0.157	-0.052	0.091	97.000	93.000	207.000	175.965	470.873	139.954	122.846	135.500	109.486	7.444
94.000	95.000	94.000	210.786	165.880	470.643	142.800	126.667	133.000	108.758	13.354	0.068	0.195	-0.000	NaN	NaN	NaN	NaN	NaN	NaN	NaN	NaN	NaN	NaN	NaN	NaN	NaN	95.000	94.000	199.778	160.836	470.643	162.385	154.103	160.962	139.061	0.906	0.000	-0.090	-0.144	98.000	94.000	208.741	172.256	471.372	140.740	121.120	128.789	110.385	7.463
95.000	96.000	95.000	215.571	169.575	469.878	143.037	125.036	131.294	109.419	13.446	0.092	-0.000	-0.000	96.000	95.000	177.536	157.568	469.878	136.788	120.800	130.455	108.362	11.535	11.535	10.352	-0.064	96.000	95.000	183.967	157.965	469.878	154.278	144.194	160.462	135.639	0.952	0.046	0.054	0.054	99.000	95.000	210.533	175.675	472.470	142.901	123.231	131.667	111.177	7.555
96.000	97.000	96.000	200.643	162.538	470.873	140.034	124.926	130.714	110.931	13.267	-0.179	0.002	0.260	97.000	96.000	188.333	158.134	470.873	138.349	118.037	127.333	108.940	11.662	0.127	-0.000	-0.000	97.000	96.000	195.000	159.875	470.873	159.462	147.643	152.750	137.260	0.971	0.019	-0.054	-0.054	100.000	96.000	201.667	170.180	470.790	137.973	116.769	128.889	109.795	7.528
97.000	98.000	97.000	229.414	173.797	471.372	142.855	122.556	130.267	110.555	13.462	0.195	-0.000	-0.196	98.000	97.000	170.129	153.433	471.372	137.635	119.852	125.375	107.939	11.130	-0.533	-0.000	0.303	98.000	97.000	182.880	153.225	471.372	155.339	152.793	164.833	137.136	0.722	-0.249	-0.000	0.177	101.000	97.000	216.552	175.903	471.200	140.990	122.720	126.000	108.786	7.582
98.000	99.000	98.000	211.480	173.658	472.470	143.007	119.833	127.917	110.426	13.305	-0.157	0.067	0.128	99.000	98.000	156.360	141.130	472.470	135.847	122.679	127.211	108.714	10.464	-0.666	-0.000	0.524	99.000	98.000	191.222	158.962	472.470	158.821	148.194	153.750	137.257	0.925	0.203	0.058	-0.145	102.000	98.000	213.067	183.444	470.383	142.694	124.640	129.318	110.938	7.750
99.000	100.000	99.000	217.714	181.271	470.790	143.838	123.750	135.250	108.892	13.562	0.257	0.065	-0.005	100.000	99.000	157.310	136.725	470.790	134.922	119.704	125.944	110.228	10.139	-0.325	-0.000	0.385	100.000	99.000	200.200	157.659	470.790	163.269	147.517	152.760	134.293	1.101	0.176	0.090	-0.035	103.000	99.000	209.719	177.135	469.652	141.659	124.840	133.923	110.820	7.723
100.000	101.000	100.000	235.222	186.533	471.200	142.929	122.679	131.333	108.980	13.921	0.360	0.198	-0.130	101.000	100.000	157.760	141.188	471.200	137.523	120.667	126.824	108.667	10.288	0.149	-0.000	-0.257	101.000	100.000	205.200	161.400	471.200	159.547	141.750	150.684	131.240	1.220	0.119	0.144	0.054	104.000	100.000	206.276	172.791	463.615	139.199	121.846	129.056	111.966	7.501
101.000	102.000	101.000	242.222	190.153	470.383	143.735	122.643	129.875	107.865	14.108	0.187	0.198	-0.065	102.000	101.000	158.200	148.545	470.383	137.809	119.643	123.250	109.726	10.786	0.498	-0.064	-0.395	102.000	101.000	194.786	167.800	470.383	156.129	141.607	150.105	133.840	1.136	-0.084	-0.000	-0.000	105.000	101.000	202.036	172.250	466.676	140.377	119.640	128.643	111.061	7.482
102.000	103.000	102.000	228.143	195.620	469.652	142.736	120.222	129.789	109.552	14.392	0.284	0.068	-0.000	NaN	NaN	NaN	NaN	NaN	NaN	NaN	NaN	NaN	NaN	NaN	NaN	NaN	103.000	102.000	200.593	160.000	469.652	160.282	150.167	163.375	131.966	1.174	0.038	-0.000	0.053	106.000	102.000	206.160	173.062	465.800	141.691	118.720	128.727	109.110	7.547
103.000	104.000	103.000	239.966	187.188	463.615	142.822	124.815	193.000	110.507	14.349	-0.043	0.065	-0.062	104.000	103.000	175.704	149.720	463.615	129.495	120.267	127.333	109.257	9.971	9.971	0.000	0.000	104.000	103.000	205.042	160.667	463.615	159.604	149.767	163.667	132.221	1.128	-0.046	0.038	0.038	107.000	103.000	208.276	170.471	464.398	143.865	122.640	132.333	110.428	7.493
104.000	105.000	104.000	224.143	186.188	466.676	141.409	125.179	132.368	108.397	14.384	0.035	0.134	0.191	105.000	104.000	177.545	160.803	466.676	137.401	119.069	130.250	107.955	11.540	1.569	0.064	-1.209	105.000	104.000	200.286	164.928	466.676	158.786	141.036	146.913	128.840	1.358	0.230	0.144	-0.091	108.000	104.000	198.867	169.291	463.240	140.049	123.778	127.962	110.288	7.401
105.000	106.000	105.000	235.815	187.488	465.800	143.297	126.679	165.500	111.648	14.411	0.027	-0.000	-0.069	106.000	105.000	174.548	156.241	465.800	132.887	121.333	131.083	109.856	10.526	-1.014	-0.064	0.748	106.000	105.000	199.033	164.538	465.800	157.149	142.393	152.600	126.600	1.542	0.184	0.144	-0.000	109.000	105.000	191.000	165.022	459.990	139.625	119.320	132.438	111.760	7.152
106.000	107.000	106.000	189.310	169.717	464.398	139.936	126.433	132.000	110.973	14.013	-0.398	-0.000	0.519	NaN	NaN	NaN	NaN	NaN	NaN	NaN	NaN	NaN	NaN	NaN	NaN	NaN	107.000	106.000	208.429	163.225	464.398	157.123	141.276	157.067	125.109	1.588	0.046	0.082	-0.000	110.000	106.000	204.414	170.488	460.560	140.417	122.423	128.818	112.135	7.133
107.000	108.000	107.000	209.767	178.663	463.240	141.808	127.821	133.333	110.000	14.262	0.249	0.065	-0.204	108.000	107.000	182.853	170.000	463.240	135.885	117.900	130.500	109.053	11.467	11.467	0.000	0.000	108.000	107.000	203.774	159.072	463.240	157.593	147.483	154.444	125.762	1.699	0.111	0.052	-0.000	111.000	107.000	192.250	173.429	464.185	141.628	125.034	134.850	112.632	6.923
108.000	109.000	108.000	198.259	176.319	459.990	142.066	123.154	131.529	110.203	14.224	-0.038	0.065	0.069	109.000	108.000	183.037	157.342	459.990	133.482	117.821	129.273	108.980	10.767	-0.701	-0.000	0.372	109.000	108.000	202.821	161.798	459.990	154.448	138.379	145.500	122.551	1.882	0.184	0.274	0.091	112.000	108.000	205.724	174.679	461.270	141.925	123.667	128.217	115.155	6.785
109.000	110.000	109.000	201.767	181.968	460.560	142.525	125.143	149.143	113.784	14.189	-0.035	-0.134	-0.134	110.000	109.000	187.115	163.543	460.560	133.489	121.133	129.250	108.608	10.969	0.203	-0.000	-0.204	110.000	109.000	199.346	160.557	460.560	151.554	137.741	151.727	121.814	1.955	0.073	0.142	0.051	113.000	109.000	200.321	169.911	460.862	144.086	126.296	136.188	113.845	6.490
110.000	111.000	110.000	200.478	184.049	464.185	141.243	126.613	134.611	111.305	14.105	-0.084	-0.065	-0.000	111.000	110.000	174.645	159.000	464.185	132.552	119.133	132.625	108.453	11.080	0.111	-0.000	-0.064	111.000	110.000	202.312	165.547	464.185	153.005	135.536	146.417	121.149	2.139	0.184	0.041	-0.142	114.000	110.000	205.962	171.854	459.155	144.283	128.852	144.333	116.524	6.149
111.000	112.000	111.000	229.143	192.246	461.270	140.701	128.208	132.368	109.957	14.484	0.379	0.069	-0.255	112.000	111.000	168.393	159.217	461.270	135.147	122.100	131.769	110.335	11.080	0.000	-0.000	-0.000	112.000	111.000	202.906	163.742	461.270	151.227	132.103	139.714	120.171	2.296	0.157	0.142	-0.000	115.000	111.000	189.731	160.452	459.931	140.496	125.296	135.312	117.208	5.716
112.000	113.000	112.000	230.286	176.480	460.862	140.806	123.821	132.357	111.068	14.292	-0.192	-0.000	0.072	113.000	112.000	169.677	152.740	460.862	135.841	124.034	128.087	112.046	10.996	-0.084	-0.128	-0.064	113.000	112.000	199.032	161.779	460.862	152.109	129.481	148.900	118.458	2.296	0.000	0.053	0.038	116.000	112.000	191.269	166.047	460.724	142.840	127.704	135.882	116.062	5.533
113.000	114.000	113.000	191.935	173.535	459.155	138.584	127.786	139.267	108.745	14.078	-0.214	-0.000	0.389	114.000	113.000	158.793	147.140	459.155	134.482	127.296	135.333	110.764	10.453	-0.544	-0.075	0.427	114.000	113.000	202.033	163.576	459.155	151.781	132.593	141.957	120.412	2.415	0.119	0.084	-0.042	117.000	113.000	192.583	168.782	461.568	143.123	128.741	127.971	117.890	5.257
114.000	115.000	114.000	224.655	179.571	459.931	138.686	125.929	150.000	113.377	14.116	0.038	-0.133	-0.260	115.000	114.000	164.192	148.333	459.931	134.918	120.286	130.091	108.891	10.602	0.149	0.064	-0.128	115.000	114.000	206.613	162.461	459.931	151.088	133.458	143.545	120.174	2.480	0.065	0.091	0.041	118.000	114.000	190.481	166.744	461.261	143.179	124.815	131.238	115.027	5.165
115.000	116.000	115.000	191.517	174.021	460.724	138.776	132.750	142.750	115.748	13.026	-1.091	-0.787	0.197	116.000	115.000	158.250	154.671	460.724	133.968	121.107	134.625	109.260	10.851	0.249	-0.000	-0.214	116.000	115.000	200.385	166.000	460.724	147.276	129.222	141.500	119.912	2.507	0.027	0.091	-0.000	119.000	115.000	197.167	170.208	458.387	142.520	124.483	134.812	116.927	4.870
116.000	117.000	116.000	220.667	183.753	461.568	142.467	128.967	145.917	112.497	13.232	0.206	-0.000	-0.325	117.000	116.000	179.444	161.100	461.568	135.242	120.222	125.318	110.764	11.164	0.314	-0.000	-0.331	117.000	116.000	187.714	160.494	461.568	147.089	136.586	149.438	118.224	2.618	0.111	0.102	0.051	120.000	116.000	191.640	163.927	459.069	142.812	127.889	138.200	116.822	4.640
117.000	118.000	117.000	200.480	169.730	461.261	141.528	136.133	147.810	113.459	12.907	-0.325	-0.130	0.197	118.000	117.000	173.233	157.306	461.261	135.400	124.464	132.353	109.203	11.118	-0.046	-0.000	0.064	118.000	117.000	195.222	159.855	461.261	148.522	132.500	142.583	117.647	2.767	0.149	0.144	-0.015	121.000	117.000	198.815	165.250	458.259	144.874	134.000	144.286	118.646	4.429
118.000	119.000	118.000	230.793	175.890	458.387	142.589	133.344	142.294	116.245	12.999	0.092	-0.065	-0.130	119.000	118.000	172.548	159.375	458.387	137.600	120.667	131.417	108.713	11.092	-0.027	-0.000	0.075	119.000	118.000	180.444	155.753	458.387	147.882	133.107	144.714	118.129	2.794	0.027	0.052	0.064	NaN	NaN	NaN	NaN	NaN	NaN	NaN	NaN	NaN	NaN
119.000	120.000	119.000	214.700	172.570	459.069	141.549	131.036	150.545	114.618	12.804	-0.195	-0.067	0.128	120.000	119.000	187.385	164.014	459.069	137.190	122.231	128.250	109.917	11.229	0.138	-0.000	-0.203	120.000	119.000	179.393	154.094	459.069	147.207	134.786	150.375	116.694	2.905	0.111	0.091	-0.000	NaN	NaN	NaN	NaN	NaN	NaN	NaN	NaN	NaN	NaN
120.000	121.000	120.000	209.036	171.044	458.259	139.962	130.214	140.611	113.000	12.658	-0.146	-0.065	0.003	121.000	120.000	185.640	165.085	458.259	137.180	123.786	137.000	109.000	11.137	-0.092	-0.000	0.075	121.000	120.000	189.724	154.289	458.259	152.208	138.111	155.818	116.582	3.043	0.138	0.144	-0.016	NaN	NaN	NaN	NaN	NaN	NaN	NaN	NaN	NaN	NaN
[truncated: 68 more columns]
