# Supplementary material for: Filopodyan: An open-source pipeline for the analysis of filopodia
Source: J Cell Biol. 2017 Oct 2;216(10):3405–22. doi: 10.1083/jcb.201705113 (PMC5626553; doi:10.1083/jcb.201705113)
Supplement: Data tables (ZIP file) [file JCB_201705113_DataS1.zip › Data Tables/Fig3-4_Control-dataset/CTRL_RENYI2-6_ED4_v20170201/Track Edits - s09_NeonCyto_GC2a-x_tif.txt]

1,1,13,31, Deleted T13 to T31 from track 1
3, Updated tracks
1,1,7,7, Deleted T7 to T7 from track 1
3, Updated tracks
1,1,8,8, Deleted T8 to T8 from track 1
3, Updated tracks
1,1,9,9, Deleted T9 to T9 from track 1
3, Updated tracks
1,1,10,10, Deleted T10 to T10 from track 1
3, Updated tracks
