# Supplementary material for: Filopodyan: An open-source pipeline for the analysis of filopodia
Source: J Cell Biol. 2017 Oct 2;216(10):3405–22. doi: 10.1083/jcb.201705113 (PMC5626553; doi:10.1083/jcb.201705113)
Supplement: Data tables (ZIP file) [file JCB_201705113_DataS1.zip › Data Tables/Fig3-4_Control-dataset/CTRL_RENYI2-6_ED4_v20170201/Track Edits - s09_NeonCyto_GC2b-3_tif.txt]

1,2,17,17, Deleted T17 to T17 from track 2
1,2,18,18, Deleted T18 to T18 from track 2
1,2,19,19, Deleted T19 to T19 from track 2
1,2,20,20, Deleted T20 to T20 from track 2
3, Updated tracks
1,1,28,34, Deleted T28 to T34 from track 1
3, Updated tracks
