# Supplementary material for: Filopodyan: An open-source pipeline for the analysis of filopodia
Source: J Cell Biol. 2017 Oct 2;216(10):3405–22. doi: 10.1083/jcb.201705113 (PMC5626553; doi:10.1083/jcb.201705113)
Supplement: Data tables (ZIP file) [file JCB_201705113_DataS1.zip › Data Tables/Fig3-4_Control-dataset/CTRL_RENYI2-6_ED4_v20170201/Track Edits - s10_NeonCyto_GC10_tif.txt]

0,4,0,1, Index 4 changed to 0
3, Updated tracks
1,1,77,77, Deleted T77 to T77 from track 1
3, Updated tracks
1,1,78,78, Deleted T78 to T78 from track 1
3, Updated tracks
1,1,79,79, Deleted T79 to T79 from track 1
3, Updated tracks
1,1,111,111, Deleted T111 to T111 from track 1
3, Updated tracks
1,1,110,110, Deleted T110 to T110 from track 1
3, Updated tracks
1,1,109,109, Deleted T109 to T109 from track 1
3, Updated tracks
1,1,108,108, Deleted T108 to T108 from track 1
3, Updated tracks
1,1,107,107, Deleted T107 to T107 from track 1
3, Updated tracks
1,5,77,77, Deleted T77 to T77 from track 5
1,5,78,78, Deleted T78 to T78 from track 5
1,5,79,79, Deleted T79 to T79 from track 5
1,5,80,80, Deleted T80 to T80 from track 5
1,5,81,81, Deleted T81 to T81 from track 5
3, Updated tracks
0,6,3,1, Index 6 changed to 3
3, Updated tracks
1,3,38,38, Deleted T38 to T38 from track 3
3, Updated tracks
1,3,37,37, Deleted T37 to T37 from track 3
3, Updated tracks
1,3,36,36, Deleted T36 to T36 from track 3
3, Updated tracks
1,3,35,35, Deleted T35 to T35 from track 3
3, Updated tracks
1,3,34,34, Deleted T34 to T34 from track 3
3, Updated tracks
1,3,33,33, Deleted T33 to T33 from track 3
3, Updated tracks
1,3,32,32, Deleted T32 to T32 from track 3
3, Updated tracks
1,3,31,31, Deleted T31 to T31 from track 3
3, Updated tracks
1,3,87,87, Deleted T87 to T87 from track 3
3, Updated tracks
1,3,86,86, Deleted T86 to T86 from track 3
3, Updated tracks
1,3,85,85, Deleted T85 to T85 from track 3
3, Updated tracks
1,3,84,84, Deleted T84 to T84 from track 3
3, Updated tracks
1,3,83,83, Deleted T83 to T83 from track 3
3, Updated tracks
1,3,88,121, Deleted T88 to T121 from track 3
3, Updated tracks
1,3,76,76, Deleted T76 to T76 from track 3
3, Updated tracks
1,3,75,75, Deleted T75 to T75 from track 3
3, Updated tracks
