# Supplementary material for: Filopodyan: An open-source pipeline for the analysis of filopodia
Source: J Cell Biol. 2017 Oct 2;216(10):3405–22. doi: 10.1083/jcb.201705113 (PMC5626553; doi:10.1083/jcb.201705113)
Supplement: Data tables (ZIP file) [file JCB_201705113_DataS1.zip › Data Tables/Fig3-4_Control-dataset/CTRL_RENYI2-6_ED4_v20170201/Track Edits - s10_NeonCyto_GC2x_tif.txt]

1	4	1	1	Deleted T1 to T1 from track 4
1	4	2	2	Deleted T2 to T2 from track 4
1	4	3	3	Deleted T3 to T3 from track 4
1	4	4	4	Deleted T4 to T4 from track 4
1	4	5	5	Deleted T5 to T5 from track 4
1	4	6	6	Deleted T6 to T6 from track 4
1	4	7	7	Deleted T7 to T7 from track 4
1	4	8	8	Deleted T8 to T8 from track 4
1	4	9	9	Deleted T9 to T9 from track 4
1	4	10	10	Deleted T10 to T10 from track 4
1	4	11	11	Deleted T11 to T11 from track 4
1	4	12	12	Deleted T12 to T12 from track 4
1	4	13	13	Deleted T13 to T13 from track 4
1	4	14	14	Deleted T14 to T14 from track 4
1	4	15	15	Deleted T15 to T15 from track 4
1	4	16	16	Deleted T16 to T16 from track 4
1	4	17	17	Deleted T17 to T17 from track 4
1	4	18	18	Deleted T18 to T18 from track 4
1	4	19	19	Deleted T19 to T19 from track 4
1	4	20	20	Deleted T20 to T20 from track 4
1	4	21	21	Deleted T21 to T21 from track 4
1	4	22	22	Deleted T22 to T22 from track 4
1	4	23	23	Deleted T23 to T23 from track 4
1	4	24	24	Deleted T24 to T24 from track 4
1	4	25	25	Deleted T25 to T25 from track 4
1	4	26	26	Deleted T26 to T26 from track 4
1	4	27	27	Deleted T27 to T27 from track 4
1	4	28	28	Deleted T28 to T28 from track 4
1	4	29	29	Deleted T29 to T29 from track 4
1	4	30	30	Deleted T30 to T30 from track 4
1	4	31	31	Deleted T31 to T31 from track 4
1	4	32	32	Deleted T32 to T32 from track 4
1	4	33	33	Deleted T33 to T33 from track 4
1	4	34	34	Deleted T34 to T34 from track 4
1	4	35	35	Deleted T35 to T35 from track 4
1	4	36	36	Deleted T36 to T36 from track 4
1	4	37	37	Deleted T37 to T37 from track 4
1	4	38	38	Deleted T38 to T38 from track 4
1	4	39	39	Deleted T39 to T39 from track 4
1	4	40	40	Deleted T40 to T40 from track 4
1	4	41	41	Deleted T41 to T41 from track 4
1	4	42	42	Deleted T42 to T42 from track 4
1	4	43	43	Deleted T43 to T43 from track 4
1	4	44	44	Deleted T44 to T44 from track 4
1	4	45	45	Deleted T45 to T45 from track 4
1	4	46	46	Deleted T46 to T46 from track 4
1	4	47	47	Deleted T47 to T47 from track 4
1	4	48	48	Deleted T48 to T48 from track 4
1	4	49	49	Deleted T49 to T49 from track 4
1	4	50	50	Deleted T50 to T50 from track 4
1	4	51	51	Deleted T51 to T51 from track 4
1	4	52	52	Deleted T52 to T52 from track 4
1	4	53	53	Deleted T53 to T53 from track 4
1	4	54	54	Deleted T54 to T54 from track 4
1	4	55	55	Deleted T55 to T55 from track 4
1	4	56	56	Deleted T56 to T56 from track 4
1	4	57	57	Deleted T57 to T57 from track 4
1	4	58	58	Deleted T58 to T58 from track 4
1	4	59	59	Deleted T59 to T59 from track 4
1	4	60	60	Deleted T60 to T60 from track 4
1	4	61	61	Deleted T61 to T61 from track 4
1	4	62	62	Deleted T62 to T62 from track 4
1	4	63	63	Deleted T63 to T63 from track 4
1	4	64	64	Deleted T64 to T64 from track 4
1	4	65	65	Deleted T65 to T65 from track 4
1	4	66	66	Deleted T66 to T66 from track 4
1	4	67	67	Deleted T67 to T67 from track 4
1	4	68	68	Deleted T68 to T68 from track 4
1	4	69	69	Deleted T69 to T69 from track 4
1	4	70	70	Deleted T70 to T70 from track 4
1	4	71	71	Deleted T71 to T71 from track 4
1	4	72	72	Deleted T72 to T72 from track 4
1	4	73	73	Deleted T73 to T73 from track 4
1	4	74	74	Deleted T74 to T74 from track 4
1	4	75	75	Deleted T75 to T75 from track 4
1	4	76	76	Deleted T76 to T76 from track 4
1	4	77	77	Deleted T77 to T77 from track 4
1	4	78	78	Deleted T78 to T78 from track 4
1	4	79	79	Deleted T79 to T79 from track 4
1	4	80	80	Deleted T80 to T80 from track 4
1	4	81	81	Deleted T81 to T81 from track 4
1	4	82	82	Deleted T82 to T82 from track 4
1	4	83	83	Deleted T83 to T83 from track 4
1	4	84	84	Deleted T84 to T84 from track 4
1	4	85	85	Deleted T85 to T85 from track 4
1	4	86	86	Deleted T86 to T86 from track 4
1	4	87	87	Deleted T87 to T87 from track 4
1	4	88	88	Deleted T88 to T88 from track 4
1	4	89	89	Deleted T89 to T89 from track 4
1	4	90	90	Deleted T90 to T90 from track 4
1	4	91	91	Deleted T91 to T91 from track 4
1	4	92	92	Deleted T92 to T92 from track 4
1	4	93	93	Deleted T93 to T93 from track 4
1	4	94	94	Deleted T94 to T94 from track 4
1	4	95	95	Deleted T95 to T95 from track 4
1	4	96	96	Deleted T96 to T96 from track 4
1	4	97	97	Deleted T97 to T97 from track 4
1	4	98	98	Deleted T98 to T98 from track 4
1	4	99	99	Deleted T99 to T99 from track 4
1	4	100	100	Deleted T100 to T100 from track 4
1	4	101	101	Deleted T101 to T101 from track 4
1	4	102	102	Deleted T102 to T102 from track 4
1	4	103	103	Deleted T103 to T103 from track 4
1	4	104	104	Deleted T104 to T104 from track 4
1	4	105	105	Deleted T105 to T105 from track 4
1	4	106	106	Deleted T106 to T106 from track 4
1	4	107	107	Deleted T107 to T107 from track 4
1	4	108	108	Deleted T108 to T108 from track 4
1	4	109	109	Deleted T109 to T109 from track 4
1	4	110	110	Deleted T110 to T110 from track 4
1	4	111	111	Deleted T111 to T111 from track 4
1	4	112	112	Deleted T112 to T112 from track 4
1	4	113	113	Deleted T113 to T113 from track 4
1	4	114	114	Deleted T114 to T114 from track 4
1	4	115	115	Deleted T115 to T115 from track 4
1	4	116	116	Deleted T116 to T116 from track 4
1	4	117	117	Deleted T117 to T117 from track 4
1	4	118	118	Deleted T118 to T118 from track 4
1	4	119	119	Deleted T119 to T119 from track 4
1	4	120	120	Deleted T120 to T120 from track 4
1	4	121	121	Deleted T121 to T121 from track 4
3	Updated tracks
1	3	1	1	Deleted T1 to T1 from track 3
1	3	2	2	Deleted T2 to T2 from track 3
1	3	3	3	Deleted T3 to T3 from track 3
1	3	4	4	Deleted T4 to T4 from track 3
1	3	5	5	Deleted T5 to T5 from track 3
1	3	6	6	Deleted T6 to T6 from track 3
1	3	7	7	Deleted T7 to T7 from track 3
1	3	8	8	Deleted T8 to T8 from track 3
1	3	9	9	Deleted T9 to T9 from track 3
1	3	10	10	Deleted T10 to T10 from track 3
1	3	11	11	Deleted T11 to T11 from track 3
1	3	12	12	Deleted T12 to T12 from track 3
1	3	13	13	Deleted T13 to T13 from track 3
1	3	14	14	Deleted T14 to T14 from track 3
1	3	15	15	Deleted T15 to T15 from track 3
1	3	16	16	Deleted T16 to T16 from track 3
1	3	17	17	Deleted T17 to T17 from track 3
1	3	18	18	Deleted T18 to T18 from track 3
1	3	19	19	Deleted T19 to T19 from track 3
1	3	20	20	Deleted T20 to T20 from track 3
1	3	21	21	Deleted T21 to T21 from track 3
1	3	22	22	Deleted T22 to T22 from track 3
1	3	23	23	Deleted T23 to T23 from track 3
1	3	24	24	Deleted T24 to T24 from track 3
1	3	25	25	Deleted T25 to T25 from track 3
1	3	26	26	Deleted T26 to T26 from track 3
1	3	27	27	Deleted T27 to T27 from track 3
1	3	28	28	Deleted T28 to T28 from track 3
1	3	29	29	Deleted T29 to T29 from track 3
1	3	30	30	Deleted T30 to T30 from track 3
1	3	31	31	Deleted T31 to T31 from track 3
1	3	32	32	Deleted T32 to T32 from track 3
1	3	33	33	Deleted T33 to T33 from track 3
1	3	34	34	Deleted T34 to T34 from track 3
1	3	35	35	Deleted T35 to T35 from track 3
1	3	36	36	Deleted T36 to T36 from track 3
1	3	37	37	Deleted T37 to T37 from track 3
1	3	38	38	Deleted T38 to T38 from track 3
1	3	39	39	Deleted T39 to T39 from track 3
1	3	40	40	Deleted T40 to T40 from track 3
1	3	41	41	Deleted T41 to T41 from track 3
1	3	42	42	Deleted T42 to T42 from track 3
1	3	43	43	Deleted T43 to T43 from track 3
1	3	44	44	Deleted T44 to T44 from track 3
1	3	45	45	Deleted T45 to T45 from track 3
1	3	46	46	Deleted T46 to T46 from track 3
1	3	47	47	Deleted T47 to T47 from track 3
1	3	48	48	Deleted T48 to T48 from track 3
1	3	49	49	Deleted T49 to T49 from track 3
1	3	50	50	Deleted T50 to T50 from track 3
1	3	51	51	Deleted T51 to T51 from track 3
1	3	52	52	Deleted T52 to T52 from track 3
1	3	53	53	Deleted T53 to T53 from track 3
1	3	54	54	Deleted T54 to T54 from track 3
1	3	55	55	Deleted T55 to T55 from track 3
1	3	56	56	Deleted T56 to T56 from track 3
1	3	57	57	Deleted T57 to T57 from track 3
1	3	58	58	Deleted T58 to T58 from track 3
1	3	59	59	Deleted T59 to T59 from track 3
1	3	60	60	Deleted T60 to T60 from track 3
1	3	61	61	Deleted T61 to T61 from track 3
1	3	62	62	Deleted T62 to T62 from track 3
1	3	63	63	Deleted T63 to T63 from track 3
1	3	64	64	Deleted T64 to T64 from track 3
1	3	65	65	Deleted T65 to T65 from track 3
1	3	66	66	Deleted T66 to T66 from track 3
1	3	67	67	Deleted T67 to T67 from track 3
1	3	68	68	Deleted T68 to T68 from track 3
1	3	69	69	Deleted T69 to T69 from track 3
1	3	70	70	Deleted T70 to T70 from track 3
1	3	71	71	Deleted T71 to T71 from track 3
1	3	72	72	Deleted T72 to T72 from track 3
1	3	73	73	Deleted T73 to T73 from track 3
1	3	74	74	Deleted T74 to T74 from track 3
1	3	75	75	Deleted T75 to T75 from track 3
1	3	76	76	Deleted T76 to T76 from track 3
1	3	77	77	Deleted T77 to T77 from track 3
1	3	78	78	Deleted T78 to T78 from track 3
1	3	79	79	Deleted T79 to T79 from track 3
1	3	80	80	Deleted T80 to T80 from track 3
1	3	81	81	Deleted T81 to T81 from track 3
1	3	82	82	Deleted T82 to T82 from track 3
1	3	83	83	Deleted T83 to T83 from track 3
1	3	84	84	Deleted T84 to T84 from track 3
1	3	85	85	Deleted T85 to T85 from track 3
1	3	86	86	Deleted T86 to T86 from track 3
1	3	87	87	Deleted T87 to T87 from track 3
1	3	88	88	Deleted T88 to T88 from track 3
1	3	89	89	Deleted T89 to T89 from track 3
1	3	90	90	Deleted T90 to T90 from track 3
1	3	91	91	Deleted T91 to T91 from track 3
1	3	92	92	Deleted T92 to T92 from track 3
1	3	93	93	Deleted T93 to T93 from track 3
1	3	94	94	Deleted T94 to T94 from track 3
1	3	95	95	Deleted T95 to T95 from track 3
1	3	96	96	Deleted T96 to T96 from track 3
1	3	97	97	Deleted T97 to T97 from track 3
1	3	98	98	Deleted T98 to T98 from track 3
1	3	99	99	Deleted T99 to T99 from track 3
1	3	100	100	Deleted T100 to T100 from track 3
1	3	101	101	Deleted T101 to T101 from track 3
1	3	102	102	Deleted T102 to T102 from track 3
1	3	103	103	Deleted T103 to T103 from track 3
1	3	104	104	Deleted T104 to T104 from track 3
1	3	105	105	Deleted T105 to T105 from track 3
1	3	106	106	Deleted T106 to T106 from track 3
1	3	107	107	Deleted T107 to T107 from track 3
1	3	108	108	Deleted T108 to T108 from track 3
1	3	109	109	Deleted T109 to T109 from track 3
1	3	110	110	Deleted T110 to T110 from track 3
1	3	111	111	Deleted T111 to T111 from track 3
1	3	112	112	Deleted T112 to T112 from track 3
1	3	113	113	Deleted T113 to T113 from track 3
1	3	114	114	Deleted T114 to T114 from track 3
1	3	115	115	Deleted T115 to T115 from track 3
1	3	116	116	Deleted T116 to T116 from track 3
1	3	117	117	Deleted T117 to T117 from track 3
1	3	118	118	Deleted T118 to T118 from track 3
1	3	119	119	Deleted T119 to T119 from track 3
1	3	120	120	Deleted T120 to T120 from track 3
1	3	121	121	Deleted T121 to T121 from track 3
3	Updated tracks
1	8	27	27	Deleted T27 to T27 from track 8
1	8	29	29	Deleted T29 to T29 from track 8
1	8	30	30	Deleted T30 to T30 from track 8
1	8	31	31	Deleted T31 to T31 from track 8
1	8	32	32	Deleted T32 to T32 from track 8
1	8	33	33	Deleted T33 to T33 from track 8
1	8	34	34	Deleted T34 to T34 from track 8
1	8	35	35	Deleted T35 to T35 from track 8
3	Updated tracks
1	17	77	77	Deleted T77 to T77 from track 17
1	17	79	79	Deleted T79 to T79 from track 17
1	17	80	80	Deleted T80 to T80 from track 17
1	17	81	81	Deleted T81 to T81 from track 17
3	Updated tracks
1	19	95	95	Deleted T95 to T95 from track 19
1	19	96	96	Deleted T96 to T96 from track 19
1	19	97	97	Deleted T97 to T97 from track 19
1	19	98	98	Deleted T98 to T98 from track 19
1	19	100	100	Deleted T100 to T100 from track 19
1	19	101	101	Deleted T101 to T101 from track 19
1	19	102	102	Deleted T102 to T102 from track 19
3	Updated tracks
1	20	102	102	Deleted T102 to T102 from track 20
3	Updated tracks
1	20	101	101	Deleted T101 to T101 from track 20
3	Updated tracks
1	18	90	90	Deleted T90 to T90 from track 18
1	18	91	91	Deleted T91 to T91 from track 18
1	18	92	92	Deleted T92 to T92 from track 18
1	18	93	93	Deleted T93 to T93 from track 18
1	18	94	94	Deleted T94 to T94 from track 18
1	18	95	95	Deleted T95 to T95 from track 18
3	Updated tracks
1	12	68	68	Deleted T68 to T68 from track 12
1	12	69	69	Deleted T69 to T69 from track 12
1	12	70	70	Deleted T70 to T70 from track 12
1	12	71	71	Deleted T71 to T71 from track 12
1	12	72	72	Deleted T72 to T72 from track 12
1	12	73	73	Deleted T73 to T73 from track 12
1	12	74	74	Deleted T74 to T74 from track 12
1	12	75	75	Deleted T75 to T75 from track 12
1	12	76	76	Deleted T76 to T76 from track 12
3	Updated tracks
0	14	1	1	Index 14 changed to 1
3	Updated tracks
0	22	5	1	Index 22 changed to 5
3	Updated tracks
1	5	59	68	Deleted T59 to T68 from track 5
3	Updated tracks
1	21	109	109	Deleted T109 to T109 from track 21
1	21	110	110	Deleted T110 to T110 from track 21
1	21	111	111	Deleted T111 to T111 from track 21
1	21	112	112	Deleted T112 to T112 from track 21
1	21	113	113	Deleted T113 to T113 from track 21
1	21	114	114	Deleted T114 to T114 from track 21
1	21	115	115	Deleted T115 to T115 from track 21
1	21	116	116	Deleted T116 to T116 from track 21
1	21	117	117	Deleted T117 to T117 from track 21
1	21	118	118	Deleted T118 to T118 from track 21
3	Updated tracks
1	6	9	9	Deleted T9 to T9 from track 6
1	6	10	10	Deleted T10 to T10 from track 6
1	6	11	11	Deleted T11 to T11 from track 6
1	6	12	12	Deleted T12 to T12 from track 6
1	6	13	13	Deleted T13 to T13 from track 6
1	6	14	14	Deleted T14 to T14 from track 6
1	6	15	15	Deleted T15 to T15 from track 6
1	6	16	16	Deleted T16 to T16 from track 6
1	6	17	17	Deleted T17 to T17 from track 6
1	6	18	18	Deleted T18 to T18 from track 6
1	6	19	19	Deleted T19 to T19 from track 6
1	6	20	20	Deleted T20 to T20 from track 6
1	6	21	21	Deleted T21 to T21 from track 6
1	6	22	22	Deleted T22 to T22 from track 6
1	6	23	23	Deleted T23 to T23 from track 6
1	6	24	24	Deleted T24 to T24 from track 6
1	6	25	25	Deleted T25 to T25 from track 6
1	6	26	26	Deleted T26 to T26 from track 6
1	6	27	27	Deleted T27 to T27 from track 6
1	6	28	28	Deleted T28 to T28 from track 6
1	6	29	29	Deleted T29 to T29 from track 6
1	6	30	30	Deleted T30 to T30 from track 6
1	6	31	31	Deleted T31 to T31 from track 6
1	6	32	32	Deleted T32 to T32 from track 6
1	6	33	33	Deleted T33 to T33 from track 6
1	6	34	34	Deleted T34 to T34 from track 6
1	6	35	35	Deleted T35 to T35 from track 6
1	6	37	37	Deleted T37 to T37 from track 6
1	6	38	38	Deleted T38 to T38 from track 6
1	6	39	39	Deleted T39 to T39 from track 6
1	6	40	40	Deleted T40 to T40 from track 6
3	Updated tracks
1	11	62	62	Deleted T62 to T62 from track 11
1	11	63	63	Deleted T63 to T63 from track 11
1	11	64	64	Deleted T64 to T64 from track 11
1	11	65	65	Deleted T65 to T65 from track 11
1	11	66	66	Deleted T66 to T66 from track 11
1	11	67	67	Deleted T67 to T67 from track 11
1	11	68	68	Deleted T68 to T68 from track 11
1	11	69	69	Deleted T69 to T69 from track 11
1	11	70	70	Deleted T70 to T70 from track 11
1	11	71	71	Deleted T71 to T71 from track 11
1	11	72	72	Deleted T72 to T72 from track 11
1	11	73	73	Deleted T73 to T73 from track 11
1	11	74	74	Deleted T74 to T74 from track 11
1	11	75	75	Deleted T75 to T75 from track 11
1	11	76	76	Deleted T76 to T76 from track 11
1	11	77	77	Deleted T77 to T77 from track 11
1	11	78	78	Deleted T78 to T78 from track 11
1	11	79	79	Deleted T79 to T79 from track 11
1	11	80	80	Deleted T80 to T80 from track 11
1	11	81	81	Deleted T81 to T81 from track 11
1	11	82	82	Deleted T82 to T82 from track 11
1	11	83	83	Deleted T83 to T83 from track 11
1	11	84	84	Deleted T84 to T84 from track 11
1	11	85	85	Deleted T85 to T85 from track 11
1	11	86	86	Deleted T86 to T86 from track 11
1	11	87	87	Deleted T87 to T87 from track 11
1	11	88	88	Deleted T88 to T88 from track 11
1	11	89	89	Deleted T89 to T89 from track 11
1	11	90	90	Deleted T90 to T90 from track 11
1	11	91	91	Deleted T91 to T91 from track 11
1	11	92	92	Deleted T92 to T92 from track 11
1	11	93	93	Deleted T93 to T93 from track 11
1	11	94	94	Deleted T94 to T94 from track 11
1	11	95	95	Deleted T95 to T95 from track 11
1	11	96	96	Deleted T96 to T96 from track 11
1	11	97	97	Deleted T97 to T97 from track 11
1	11	98	98	Deleted T98 to T98 from track 11
1	11	99	99	Deleted T99 to T99 from track 11
1	11	100	100	Deleted T100 to T100 from track 11
1	11	101	101	Deleted T101 to T101 from track 11
1	11	102	102	Deleted T102 to T102 from track 11
1	11	103	103	Deleted T103 to T103 from track 11
1	11	104	104	Deleted T104 to T104 from track 11
1	11	105	105	Deleted T105 to T105 from track 11
1	11	106	106	Deleted T106 to T106 from track 11
1	11	107	107	Deleted T107 to T107 from track 11
1	11	108	108	Deleted T108 to T108 from track 11
1	11	109	109	Deleted T109 to T109 from track 11
1	11	110	110	Deleted T110 to T110 from track 11
1	11	111	111	Deleted T111 to T111 from track 11
1	11	112	112	Deleted T112 to T112 from track 11
1	11	113	113	Deleted T113 to T113 from track 11
1	11	114	114	Deleted T114 to T114 from track 11
1	11	115	115	Deleted T115 to T115 from track 11
1	11	116	116	Deleted T116 to T116 from track 11
1	11	117	117	Deleted T117 to T117 from track 11
1	11	118	118	Deleted T118 to T118 from track 11
1	11	119	119	Deleted T119 to T119 from track 11
1	11	120	120	Deleted T120 to T120 from track 11
1	11	121	121	Deleted T121 to T121 from track 11
3	Updated tracks
1	10	43	121	Deleted T43 to T121 from track 10
3	Updated tracks
1	1	1	1	Deleted T1 to T1 from track 1
3	Updated tracks
1	1	2	2	Deleted T2 to T2 from track 1
3	Updated tracks
1	1	4	4	Deleted T4 to T4 from track 1
3	Updated tracks
1	1	5	5	Deleted T5 to T5 from track 1
3	Updated tracks
1	1	6	6	Deleted T6 to T6 from track 1
3	Updated tracks
1	5	50	50	Deleted T50 to T50 from track 5
3	Updated tracks
1	5	48	48	Deleted T48 to T48 from track 5
3	Updated tracks
1	2	118	118	Deleted T118 to T118 from track 2
3	Updated tracks
1	2	119	119	Deleted T119 to T119 from track 2
3	Updated tracks
1	2	120	120	Deleted T120 to T120 from track 2
3	Updated tracks
1	2	121	121	Deleted T121 to T121 from track 2
3	Updated tracks
0	5	3	1	Index 5 changed to 3
0	7	4	1	Index 7 changed to 4
0	9	5	1	Index 9 changed to 5
0	10	6	1	Index 10 changed to 6
0	13	7	1	Index 13 changed to 7
0	15	8	1	Index 15 changed to 8
0	16	9	1	Index 16 changed to 9
0	20	10	1	Index 20 changed to 10
3	Updated tracks
1	3	51	51	Deleted T51 to T51 from track 3
3	Updated tracks
1	3	52	52	Deleted T52 to T52 from track 3
3	Updated tracks
1	3	53	53	Deleted T53 to T53 from track 3
3	Updated tracks
1	3	54	54	Deleted T54 to T54 from track 3
3	Updated tracks
1	3	55	55	Deleted T55 to T55 from track 3
3	Updated tracks
1	3	56	56	Deleted T56 to T56 from track 3
3	Updated tracks
1	4	104	104	Deleted T104 to T104 from track 4
3	Updated tracks
1	4	105	105	Deleted T105 to T105 from track 4
3	Updated tracks
1	4	106	106	Deleted T106 to T106 from track 4
3	Updated tracks
1	4	107	107	Deleted T107 to T107 from track 4
3	Updated tracks
1	4	108	108	Deleted T108 to T108 from track 4
3	Updated tracks
1	1	116	116	Deleted T116 to T116 from track 1
3	Updated tracks
1	1	110	110	Deleted T110 to T110 from track 1
3	Updated tracks
1	1	109	109	Deleted T109 to T109 from track 1
3	Updated tracks
1	1	108	108	Deleted T108 to T108 from track 1
3	Updated tracks
