# Supplementary material for: Filopodyan: An open-source pipeline for the analysis of filopodia
Source: J Cell Biol. 2017 Oct 2;216(10):3405–22. doi: 10.1083/jcb.201705113 (PMC5626553; doi:10.1083/jcb.201705113)
Supplement: Data tables (ZIP file) [file JCB_201705113_DataS1.zip › Data Tables/Fig3-4_Control-dataset/CTRL_RENYI2-6_ED4_v20170201/Track Edits - s10_NeonCyto_GC3_tif.txt]

1	2	26	26	Deleted T26 to T26 from track 2
1	2	27	27	Deleted T27 to T27 from track 2
1	2	28	28	Deleted T28 to T28 from track 2
1	2	29	29	Deleted T29 to T29 from track 2
1	2	30	30	Deleted T30 to T30 from track 2
1	2	31	31	Deleted T31 to T31 from track 2
1	2	32	32	Deleted T32 to T32 from track 2
1	2	33	33	Deleted T33 to T33 from track 2
1	2	34	34	Deleted T34 to T34 from track 2
1	2	35	35	Deleted T35 to T35 from track 2
1	2	36	36	Deleted T36 to T36 from track 2
1	2	37	37	Deleted T37 to T37 from track 2
1	2	38	38	Deleted T38 to T38 from track 2
1	2	39	39	Deleted T39 to T39 from track 2
1	2	40	40	Deleted T40 to T40 from track 2
1	2	41	41	Deleted T41 to T41 from track 2
1	2	42	42	Deleted T42 to T42 from track 2
1	2	43	43	Deleted T43 to T43 from track 2
1	2	44	44	Deleted T44 to T44 from track 2
1	2	45	45	Deleted T45 to T45 from track 2
1	2	46	46	Deleted T46 to T46 from track 2
1	2	47	47	Deleted T47 to T47 from track 2
1	2	48	48	Deleted T48 to T48 from track 2
1	2	49	49	Deleted T49 to T49 from track 2
1	2	50	50	Deleted T50 to T50 from track 2
1	2	51	51	Deleted T51 to T51 from track 2
1	2	52	52	Deleted T52 to T52 from track 2
1	2	53	53	Deleted T53 to T53 from track 2
1	2	54	54	Deleted T54 to T54 from track 2
1	2	55	55	Deleted T55 to T55 from track 2
1	2	56	56	Deleted T56 to T56 from track 2
1	2	57	57	Deleted T57 to T57 from track 2
1	2	58	58	Deleted T58 to T58 from track 2
1	2	59	59	Deleted T59 to T59 from track 2
1	2	60	60	Deleted T60 to T60 from track 2
1	2	61	61	Deleted T61 to T61 from track 2
1	2	62	62	Deleted T62 to T62 from track 2
1	2	63	63	Deleted T63 to T63 from track 2
1	2	64	64	Deleted T64 to T64 from track 2
1	2	65	65	Deleted T65 to T65 from track 2
1	2	66	66	Deleted T66 to T66 from track 2
1	2	67	67	Deleted T67 to T67 from track 2
1	2	68	68	Deleted T68 to T68 from track 2
1	2	69	69	Deleted T69 to T69 from track 2
1	2	70	70	Deleted T70 to T70 from track 2
1	2	71	71	Deleted T71 to T71 from track 2
1	2	72	72	Deleted T72 to T72 from track 2
1	2	73	73	Deleted T73 to T73 from track 2
1	2	74	74	Deleted T74 to T74 from track 2
1	2	75	75	Deleted T75 to T75 from track 2
1	2	76	76	Deleted T76 to T76 from track 2
1	2	77	77	Deleted T77 to T77 from track 2
1	2	78	78	Deleted T78 to T78 from track 2
1	2	79	79	Deleted T79 to T79 from track 2
1	2	80	80	Deleted T80 to T80 from track 2
1	2	81	81	Deleted T81 to T81 from track 2
1	2	82	82	Deleted T82 to T82 from track 2
1	2	83	83	Deleted T83 to T83 from track 2
1	2	84	84	Deleted T84 to T84 from track 2
1	2	85	85	Deleted T85 to T85 from track 2
1	2	86	86	Deleted T86 to T86 from track 2
1	2	87	87	Deleted T87 to T87 from track 2
1	2	88	88	Deleted T88 to T88 from track 2
1	2	89	89	Deleted T89 to T89 from track 2
1	2	90	90	Deleted T90 to T90 from track 2
1	2	91	91	Deleted T91 to T91 from track 2
1	2	92	92	Deleted T92 to T92 from track 2
1	2	93	93	Deleted T93 to T93 from track 2
1	2	94	94	Deleted T94 to T94 from track 2
1	2	95	95	Deleted T95 to T95 from track 2
1	2	96	96	Deleted T96 to T96 from track 2
1	2	97	97	Deleted T97 to T97 from track 2
1	2	98	98	Deleted T98 to T98 from track 2
1	2	99	99	Deleted T99 to T99 from track 2
1	2	100	100	Deleted T100 to T100 from track 2
1	2	101	101	Deleted T101 to T101 from track 2
1	2	102	102	Deleted T102 to T102 from track 2
1	2	103	103	Deleted T103 to T103 from track 2
1	2	104	104	Deleted T104 to T104 from track 2
1	2	105	105	Deleted T105 to T105 from track 2
1	2	106	106	Deleted T106 to T106 from track 2
1	2	107	107	Deleted T107 to T107 from track 2
1	2	108	108	Deleted T108 to T108 from track 2
1	2	109	109	Deleted T109 to T109 from track 2
1	2	110	110	Deleted T110 to T110 from track 2
1	2	111	111	Deleted T111 to T111 from track 2
1	2	112	112	Deleted T112 to T112 from track 2
1	2	113	113	Deleted T113 to T113 from track 2
1	2	114	114	Deleted T114 to T114 from track 2
1	2	115	115	Deleted T115 to T115 from track 2
1	2	116	116	Deleted T116 to T116 from track 2
1	2	117	117	Deleted T117 to T117 from track 2
1	2	118	118	Deleted T118 to T118 from track 2
1	2	119	119	Deleted T119 to T119 from track 2
1	2	120	120	Deleted T120 to T120 from track 2
1	2	121	121	Deleted T121 to T121 from track 2
3	Updated tracks
1	1	1	30	Deleted T1 to T30 from track 1
3	Updated tracks
1	3	108	108	Deleted T108 to T108 from track 3
3	Updated tracks
0	6	5	1	Index 6 changed to 5
3	Updated tracks
0	3	2	1	Index 3 changed to 2
0	4	3	1	Index 4 changed to 3
0	5	4	1	Index 5 changed to 4
0	7	5	1	Index 7 changed to 5
3	Updated tracks
