# Supplementary material for: Filopodyan: An open-source pipeline for the analysis of filopodia
Source: J Cell Biol. 2017 Oct 2;216(10):3405–22. doi: 10.1083/jcb.201705113 (PMC5626553; doi:10.1083/jcb.201705113)
Supplement: Data tables (ZIP file) [file JCB_201705113_DataS1.zip › Data Tables/Fig3-4_Control-dataset/CTRL_RENYI2-6_ED4_v20170201/Track Edits - s10_NeonCyto_GC7x_tif.txt]

0,14,9,1, Index 14 changed to 9
3, Updated tracks
0,15,4,1, Index 15 changed to 4
3, Updated tracks
1,0,23,23, Deleted T23 to T23 from track 0
3, Updated tracks
1,0,29,29, Deleted T29 to T29 from track 0
3, Updated tracks
1,0,31,31, Deleted T31 to T31 from track 0
3, Updated tracks
1,0,30,30, Deleted T30 to T30 from track 0
3, Updated tracks
1,0,19,19, Deleted T19 to T19 from track 0
3, Updated tracks
1,1,82,82, Deleted T82 to T82 from track 1
3, Updated tracks
1,1,83,83, Deleted T83 to T83 from track 1
3, Updated tracks
1,1,85,85, Deleted T85 to T85 from track 1
3, Updated tracks
1,1,84,84, Deleted T84 to T84 from track 1
3, Updated tracks
1,1,86,86, Deleted T86 to T86 from track 1
3, Updated tracks
1,1,87,87, Deleted T87 to T87 from track 1
3, Updated tracks
1,1,82,101, Deleted T82 to T101 from track 1
3, Updated tracks
1,1,112,121, Deleted T112 to T121 from track 1
3, Updated tracks
1,1,108,108, Deleted T108 to T108 from track 1
3, Updated tracks
1,1,109,109, Deleted T109 to T109 from track 1
3, Updated tracks
1,3,97,97, Deleted T97 to T97 from track 3
3, Updated tracks
1,3,25,25, Deleted T25 to T25 from track 3
3, Updated tracks
1,3,23,23, Deleted T23 to T23 from track 3
3, Updated tracks
1,3,26,52, Deleted T26 to T52 from track 3
3, Updated tracks
1,11,104,104, Deleted T104 to T104 from track 11
3, Updated tracks
1,11,105,105, Deleted T105 to T105 from track 11
3, Updated tracks
1,11,111,111, Deleted T111 to T111 from track 11
3, Updated tracks
1,3,98,98, Deleted T98 to T98 from track 3
3, Updated tracks
1,3,52,68, Deleted T52 to T68 from track 3
3, Updated tracks
3, Updated tracks
