# Supplementary material for: Filopodyan: An open-source pipeline for the analysis of filopodia
Source: J Cell Biol. 2017 Oct 2;216(10):3405–22. doi: 10.1083/jcb.201705113 (PMC5626553; doi:10.1083/jcb.201705113)
Supplement: Data tables (ZIP file) [file JCB_201705113_DataS1.zip › Data Tables/Fig3-4_Control-dataset/CTRL_RENYI2-6_ED4_v20170201/Track Edits - s11_NeonCyto_GC1b-1_tif.txt]

1	0	1	1	Deleted T1 to T1 from track 0
1	0	2	2	Deleted T2 to T2 from track 0
1	0	3	3	Deleted T3 to T3 from track 0
1	0	4	4	Deleted T4 to T4 from track 0
1	0	5	5	Deleted T5 to T5 from track 0
1	0	6	6	Deleted T6 to T6 from track 0
1	0	7	7	Deleted T7 to T7 from track 0
1	0	8	8	Deleted T8 to T8 from track 0
1	0	9	9	Deleted T9 to T9 from track 0
1	0	10	10	Deleted T10 to T10 from track 0
1	0	11	11	Deleted T11 to T11 from track 0
1	0	12	12	Deleted T12 to T12 from track 0
1	0	13	13	Deleted T13 to T13 from track 0
1	0	14	14	Deleted T14 to T14 from track 0
1	0	15	15	Deleted T15 to T15 from track 0
1	0	16	16	Deleted T16 to T16 from track 0
1	0	17	17	Deleted T17 to T17 from track 0
1	0	18	18	Deleted T18 to T18 from track 0
1	0	19	19	Deleted T19 to T19 from track 0
1	0	20	20	Deleted T20 to T20 from track 0
1	0	21	21	Deleted T21 to T21 from track 0
1	0	22	22	Deleted T22 to T22 from track 0
1	0	23	23	Deleted T23 to T23 from track 0
1	0	24	24	Deleted T24 to T24 from track 0
1	0	25	25	Deleted T25 to T25 from track 0
1	0	26	26	Deleted T26 to T26 from track 0
1	0	27	27	Deleted T27 to T27 from track 0
1	0	28	28	Deleted T28 to T28 from track 0
1	0	29	29	Deleted T29 to T29 from track 0
1	0	30	30	Deleted T30 to T30 from track 0
1	0	31	31	Deleted T31 to T31 from track 0
1	0	32	32	Deleted T32 to T32 from track 0
1	0	33	33	Deleted T33 to T33 from track 0
1	0	34	34	Deleted T34 to T34 from track 0
1	0	35	35	Deleted T35 to T35 from track 0
1	0	36	36	Deleted T36 to T36 from track 0
1	0	37	37	Deleted T37 to T37 from track 0
1	0	38	38	Deleted T38 to T38 from track 0
1	0	39	39	Deleted T39 to T39 from track 0
1	0	40	40	Deleted T40 to T40 from track 0
1	0	41	41	Deleted T41 to T41 from track 0
1	0	42	42	Deleted T42 to T42 from track 0
1	0	43	43	Deleted T43 to T43 from track 0
1	0	44	44	Deleted T44 to T44 from track 0
1	0	45	45	Deleted T45 to T45 from track 0
1	0	46	46	Deleted T46 to T46 from track 0
1	0	47	47	Deleted T47 to T47 from track 0
1	0	48	48	Deleted T48 to T48 from track 0
1	0	49	49	Deleted T49 to T49 from track 0
1	0	50	50	Deleted T50 to T50 from track 0
1	0	51	51	Deleted T51 to T51 from track 0
1	0	52	52	Deleted T52 to T52 from track 0
1	0	53	53	Deleted T53 to T53 from track 0
1	0	54	54	Deleted T54 to T54 from track 0
1	0	55	55	Deleted T55 to T55 from track 0
1	0	56	56	Deleted T56 to T56 from track 0
1	0	57	57	Deleted T57 to T57 from track 0
1	0	58	58	Deleted T58 to T58 from track 0
1	0	59	59	Deleted T59 to T59 from track 0
1	0	60	60	Deleted T60 to T60 from track 0
1	0	61	61	Deleted T61 to T61 from track 0
1	0	62	62	Deleted T62 to T62 from track 0
1	0	63	63	Deleted T63 to T63 from track 0
1	0	64	64	Deleted T64 to T64 from track 0
1	0	65	65	Deleted T65 to T65 from track 0
1	0	66	66	Deleted T66 to T66 from track 0
1	0	67	67	Deleted T67 to T67 from track 0
1	0	68	68	Deleted T68 to T68 from track 0
1	0	69	69	Deleted T69 to T69 from track 0
1	0	70	70	Deleted T70 to T70 from track 0
1	0	71	71	Deleted T71 to T71 from track 0
1	0	72	72	Deleted T72 to T72 from track 0
1	0	73	73	Deleted T73 to T73 from track 0
1	0	74	74	Deleted T74 to T74 from track 0
1	0	75	75	Deleted T75 to T75 from track 0
1	0	76	76	Deleted T76 to T76 from track 0
1	0	77	77	Deleted T77 to T77 from track 0
1	0	78	78	Deleted T78 to T78 from track 0
1	0	79	79	Deleted T79 to T79 from track 0
1	0	80	80	Deleted T80 to T80 from track 0
1	0	81	81	Deleted T81 to T81 from track 0
1	0	82	82	Deleted T82 to T82 from track 0
1	0	83	83	Deleted T83 to T83 from track 0
1	0	84	84	Deleted T84 to T84 from track 0
1	0	85	85	Deleted T85 to T85 from track 0
1	0	86	86	Deleted T86 to T86 from track 0
1	0	87	87	Deleted T87 to T87 from track 0
1	0	88	88	Deleted T88 to T88 from track 0
1	0	89	89	Deleted T89 to T89 from track 0
1	0	90	90	Deleted T90 to T90 from track 0
1	0	91	91	Deleted T91 to T91 from track 0
1	0	92	92	Deleted T92 to T92 from track 0
1	0	93	93	Deleted T93 to T93 from track 0
1	0	94	94	Deleted T94 to T94 from track 0
1	0	95	95	Deleted T95 to T95 from track 0
1	0	96	96	Deleted T96 to T96 from track 0
1	0	97	97	Deleted T97 to T97 from track 0
1	0	98	98	Deleted T98 to T98 from track 0
1	0	99	99	Deleted T99 to T99 from track 0
1	0	100	100	Deleted T100 to T100 from track 0
1	0	101	101	Deleted T101 to T101 from track 0
1	0	102	102	Deleted T102 to T102 from track 0
1	0	103	103	Deleted T103 to T103 from track 0
1	0	104	104	Deleted T104 to T104 from track 0
1	0	105	105	Deleted T105 to T105 from track 0
1	0	106	106	Deleted T106 to T106 from track 0
1	0	107	107	Deleted T107 to T107 from track 0
1	0	108	108	Deleted T108 to T108 from track 0
1	0	109	109	Deleted T109 to T109 from track 0
1	0	110	110	Deleted T110 to T110 from track 0
1	0	111	111	Deleted T111 to T111 from track 0
1	0	112	112	Deleted T112 to T112 from track 0
1	0	113	113	Deleted T113 to T113 from track 0
1	0	114	114	Deleted T114 to T114 from track 0
1	0	115	115	Deleted T115 to T115 from track 0
1	0	116	116	Deleted T116 to T116 from track 0
1	0	117	117	Deleted T117 to T117 from track 0
1	0	118	118	Deleted T118 to T118 from track 0
1	0	119	119	Deleted T119 to T119 from track 0
1	0	120	120	Deleted T120 to T120 from track 0
1	0	121	121	Deleted T121 to T121 from track 0
3	Updated tracks
1	3	1	1	Deleted T1 to T1 from track 3
1	3	2	2	Deleted T2 to T2 from track 3
1	3	3	3	Deleted T3 to T3 from track 3
1	3	4	4	Deleted T4 to T4 from track 3
1	3	5	5	Deleted T5 to T5 from track 3
1	3	6	6	Deleted T6 to T6 from track 3
1	3	7	7	Deleted T7 to T7 from track 3
1	3	8	8	Deleted T8 to T8 from track 3
1	3	9	9	Deleted T9 to T9 from track 3
1	3	10	10	Deleted T10 to T10 from track 3
1	3	11	11	Deleted T11 to T11 from track 3
1	3	12	12	Deleted T12 to T12 from track 3
1	3	13	13	Deleted T13 to T13 from track 3
1	3	14	14	Deleted T14 to T14 from track 3
1	3	15	15	Deleted T15 to T15 from track 3
1	3	16	16	Deleted T16 to T16 from track 3
1	3	17	17	Deleted T17 to T17 from track 3
1	3	18	18	Deleted T18 to T18 from track 3
1	3	19	19	Deleted T19 to T19 from track 3
1	3	20	20	Deleted T20 to T20 from track 3
1	3	21	21	Deleted T21 to T21 from track 3
1	3	22	22	Deleted T22 to T22 from track 3
1	3	23	23	Deleted T23 to T23 from track 3
1	3	24	24	Deleted T24 to T24 from track 3
1	3	25	25	Deleted T25 to T25 from track 3
1	3	26	26	Deleted T26 to T26 from track 3
1	3	27	27	Deleted T27 to T27 from track 3
1	3	28	28	Deleted T28 to T28 from track 3
1	3	29	29	Deleted T29 to T29 from track 3
1	3	30	30	Deleted T30 to T30 from track 3
1	3	31	31	Deleted T31 to T31 from track 3
1	3	32	32	Deleted T32 to T32 from track 3
1	3	33	33	Deleted T33 to T33 from track 3
1	3	34	34	Deleted T34 to T34 from track 3
1	3	35	35	Deleted T35 to T35 from track 3
1	3	36	36	Deleted T36 to T36 from track 3
1	3	37	37	Deleted T37 to T37 from track 3
1	3	38	38	Deleted T38 to T38 from track 3
1	3	39	39	Deleted T39 to T39 from track 3
1	3	40	40	Deleted T40 to T40 from track 3
1	3	41	41	Deleted T41 to T41 from track 3
1	3	42	42	Deleted T42 to T42 from track 3
1	3	43	43	Deleted T43 to T43 from track 3
1	3	44	44	Deleted T44 to T44 from track 3
1	3	45	45	Deleted T45 to T45 from track 3
1	3	46	46	Deleted T46 to T46 from track 3
1	3	47	47	Deleted T47 to T47 from track 3
1	3	48	48	Deleted T48 to T48 from track 3
1	3	49	49	Deleted T49 to T49 from track 3
1	3	50	50	Deleted T50 to T50 from track 3
1	3	51	51	Deleted T51 to T51 from track 3
1	3	52	52	Deleted T52 to T52 from track 3
1	3	53	53	Deleted T53 to T53 from track 3
1	3	54	54	Deleted T54 to T54 from track 3
1	3	55	55	Deleted T55 to T55 from track 3
1	3	56	56	Deleted T56 to T56 from track 3
1	3	57	57	Deleted T57 to T57 from track 3
1	3	58	58	Deleted T58 to T58 from track 3
1	3	59	59	Deleted T59 to T59 from track 3
1	3	60	60	Deleted T60 to T60 from track 3
1	3	61	61	Deleted T61 to T61 from track 3
1	3	62	62	Deleted T62 to T62 from track 3
1	3	63	63	Deleted T63 to T63 from track 3
1	3	64	64	Deleted T64 to T64 from track 3
1	3	65	65	Deleted T65 to T65 from track 3
1	3	66	66	Deleted T66 to T66 from track 3
1	3	67	67	Deleted T67 to T67 from track 3
1	3	68	68	Deleted T68 to T68 from track 3
1	3	69	69	Deleted T69 to T69 from track 3
1	3	70	70	Deleted T70 to T70 from track 3
1	3	71	71	Deleted T71 to T71 from track 3
1	3	72	72	Deleted T72 to T72 from track 3
1	3	73	73	Deleted T73 to T73 from track 3
1	3	74	74	Deleted T74 to T74 from track 3
1	3	75	75	Deleted T75 to T75 from track 3
1	3	76	76	Deleted T76 to T76 from track 3
1	3	77	77	Deleted T77 to T77 from track 3
1	3	78	78	Deleted T78 to T78 from track 3
1	3	79	79	Deleted T79 to T79 from track 3
1	3	80	80	Deleted T80 to T80 from track 3
1	3	81	81	Deleted T81 to T81 from track 3
1	3	82	82	Deleted T82 to T82 from track 3
1	3	83	83	Deleted T83 to T83 from track 3
1	3	84	84	Deleted T84 to T84 from track 3
1	3	85	85	Deleted T85 to T85 from track 3
1	3	86	86	Deleted T86 to T86 from track 3
1	3	87	87	Deleted T87 to T87 from track 3
1	3	88	88	Deleted T88 to T88 from track 3
1	3	89	89	Deleted T89 to T89 from track 3
1	3	90	90	Deleted T90 to T90 from track 3
1	3	91	91	Deleted T91 to T91 from track 3
1	3	92	92	Deleted T92 to T92 from track 3
1	3	93	93	Deleted T93 to T93 from track 3
1	3	94	94	Deleted T94 to T94 from track 3
1	3	95	95	Deleted T95 to T95 from track 3
1	3	96	96	Deleted T96 to T96 from track 3
1	3	97	97	Deleted T97 to T97 from track 3
1	3	98	98	Deleted T98 to T98 from track 3
1	3	99	99	Deleted T99 to T99 from track 3
1	3	100	100	Deleted T100 to T100 from track 3
1	3	101	101	Deleted T101 to T101 from track 3
1	3	102	102	Deleted T102 to T102 from track 3
1	3	103	103	Deleted T103 to T103 from track 3
1	3	104	104	Deleted T104 to T104 from track 3
1	3	105	105	Deleted T105 to T105 from track 3
1	3	106	106	Deleted T106 to T106 from track 3
1	3	107	107	Deleted T107 to T107 from track 3
1	3	108	108	Deleted T108 to T108 from track 3
1	3	109	109	Deleted T109 to T109 from track 3
1	3	110	110	Deleted T110 to T110 from track 3
1	3	111	111	Deleted T111 to T111 from track 3
1	3	112	112	Deleted T112 to T112 from track 3
1	3	113	113	Deleted T113 to T113 from track 3
1	3	114	114	Deleted T114 to T114 from track 3
1	3	115	115	Deleted T115 to T115 from track 3
1	3	116	116	Deleted T116 to T116 from track 3
1	3	117	117	Deleted T117 to T117 from track 3
1	3	118	118	Deleted T118 to T118 from track 3
1	3	119	119	Deleted T119 to T119 from track 3
1	3	120	120	Deleted T120 to T120 from track 3
1	3	121	121	Deleted T121 to T121 from track 3
3	Updated tracks
2	Restored original tracks
3	Updated tracks
1	0	1	1	Deleted T1 to T1 from track 0
1	0	2	2	Deleted T2 to T2 from track 0
1	0	3	3	Deleted T3 to T3 from track 0
1	0	4	4	Deleted T4 to T4 from track 0
1	0	5	5	Deleted T5 to T5 from track 0
1	0	6	6	Deleted T6 to T6 from track 0
1	0	7	7	Deleted T7 to T7 from track 0
1	0	8	8	Deleted T8 to T8 from track 0
1	0	9	9	Deleted T9 to T9 from track 0
1	0	10	10	Deleted T10 to T10 from track 0
1	0	11	11	Deleted T11 to T11 from track 0
1	0	12	12	Deleted T12 to T12 from track 0
1	0	13	13	Deleted T13 to T13 from track 0
1	0	14	14	Deleted T14 to T14 from track 0
1	0	15	15	Deleted T15 to T15 from track 0
1	0	16	16	Deleted T16 to T16 from track 0
1	0	17	17	Deleted T17 to T17 from track 0
1	0	18	18	Deleted T18 to T18 from track 0
1	0	19	19	Deleted T19 to T19 from track 0
1	0	20	20	Deleted T20 to T20 from track 0
1	0	21	21	Deleted T21 to T21 from track 0
1	0	22	22	Deleted T22 to T22 from track 0
1	0	23	23	Deleted T23 to T23 from track 0
1	0	24	24	Deleted T24 to T24 from track 0
1	0	25	25	Deleted T25 to T25 from track 0
1	0	26	26	Deleted T26 to T26 from track 0
1	0	27	27	Deleted T27 to T27 from track 0
1	0	28	28	Deleted T28 to T28 from track 0
1	0	29	29	Deleted T29 to T29 from track 0
1	0	30	30	Deleted T30 to T30 from track 0
1	0	31	31	Deleted T31 to T31 from track 0
1	0	32	32	Deleted T32 to T32 from track 0
1	0	33	33	Deleted T33 to T33 from track 0
1	0	34	34	Deleted T34 to T34 from track 0
1	0	35	35	Deleted T35 to T35 from track 0
1	0	36	36	Deleted T36 to T36 from track 0
1	0	37	37	Deleted T37 to T37 from track 0
1	0	38	38	Deleted T38 to T38 from track 0
1	0	39	39	Deleted T39 to T39 from track 0
1	0	40	40	Deleted T40 to T40 from track 0
1	0	41	41	Deleted T41 to T41 from track 0
1	0	42	42	Deleted T42 to T42 from track 0
1	0	43	43	Deleted T43 to T43 from track 0
1	0	44	44	Deleted T44 to T44 from track 0
1	0	45	45	Deleted T45 to T45 from track 0
1	0	46	46	Deleted T46 to T46 from track 0
1	0	47	47	Deleted T47 to T47 from track 0
1	0	48	48	Deleted T48 to T48 from track 0
1	0	49	49	Deleted T49 to T49 from track 0
1	0	50	50	Deleted T50 to T50 from track 0
1	0	51	51	Deleted T51 to T51 from track 0
1	0	52	52	Deleted T52 to T52 from track 0
1	0	53	53	Deleted T53 to T53 from track 0
1	0	54	54	Deleted T54 to T54 from track 0
1	0	55	55	Deleted T55 to T55 from track 0
1	0	56	56	Deleted T56 to T56 from track 0
1	0	57	57	Deleted T57 to T57 from track 0
1	0	58	58	Deleted T58 to T58 from track 0
1	0	59	59	Deleted T59 to T59 from track 0
1	0	60	60	Deleted T60 to T60 from track 0
1	0	61	61	Deleted T61 to T61 from track 0
1	0	62	62	Deleted T62 to T62 from track 0
1	0	63	63	Deleted T63 to T63 from track 0
1	0	64	64	Deleted T64 to T64 from track 0
1	0	65	65	Deleted T65 to T65 from track 0
1	0	66	66	Deleted T66 to T66 from track 0
1	0	67	67	Deleted T67 to T67 from track 0
1	0	68	68	Deleted T68 to T68 from track 0
1	0	69	69	Deleted T69 to T69 from track 0
1	0	70	70	Deleted T70 to T70 from track 0
1	0	71	71	Deleted T71 to T71 from track 0
1	0	72	72	Deleted T72 to T72 from track 0
1	0	73	73	Deleted T73 to T73 from track 0
1	0	74	74	Deleted T74 to T74 from track 0
1	0	75	75	Deleted T75 to T75 from track 0
1	0	76	76	Deleted T76 to T76 from track 0
1	0	77	77	Deleted T77 to T77 from track 0
1	0	78	78	Deleted T78 to T78 from track 0
1	0	79	79	Deleted T79 to T79 from track 0
1	0	80	80	Deleted T80 to T80 from track 0
1	0	81	81	Deleted T81 to T81 from track 0
1	0	82	82	Deleted T82 to T82 from track 0
1	0	83	83	Deleted T83 to T83 from track 0
1	0	84	84	Deleted T84 to T84 from track 0
1	0	85	85	Deleted T85 to T85 from track 0
1	0	86	86	Deleted T86 to T86 from track 0
1	0	87	87	Deleted T87 to T87 from track 0
1	0	88	88	Deleted T88 to T88 from track 0
1	0	89	89	Deleted T89 to T89 from track 0
1	0	90	90	Deleted T90 to T90 from track 0
1	0	91	91	Deleted T91 to T91 from track 0
1	0	92	92	Deleted T92 to T92 from track 0
1	0	93	93	Deleted T93 to T93 from track 0
1	0	94	94	Deleted T94 to T94 from track 0
1	0	95	95	Deleted T95 to T95 from track 0
1	0	96	96	Deleted T96 to T96 from track 0
1	0	97	97	Deleted T97 to T97 from track 0
1	0	98	98	Deleted T98 to T98 from track 0
1	0	99	99	Deleted T99 to T99 from track 0
1	0	100	100	Deleted T100 to T100 from track 0
1	0	101	101	Deleted T101 to T101 from track 0
1	0	102	102	Deleted T102 to T102 from track 0
1	0	103	103	Deleted T103 to T103 from track 0
1	0	104	104	Deleted T104 to T104 from track 0
1	0	105	105	Deleted T105 to T105 from track 0
1	0	106	106	Deleted T106 to T106 from track 0
1	0	107	107	Deleted T107 to T107 from track 0
1	0	108	108	Deleted T108 to T108 from track 0
1	0	109	109	Deleted T109 to T109 from track 0
1	0	110	110	Deleted T110 to T110 from track 0
1	0	111	111	Deleted T111 to T111 from track 0
1	0	112	112	Deleted T112 to T112 from track 0
1	0	113	113	Deleted T113 to T113 from track 0
1	0	114	114	Deleted T114 to T114 from track 0
1	0	115	115	Deleted T115 to T115 from track 0
1	0	116	116	Deleted T116 to T116 from track 0
1	0	117	117	Deleted T117 to T117 from track 0
1	0	118	118	Deleted T118 to T118 from track 0
1	0	119	119	Deleted T119 to T119 from track 0
1	0	120	120	Deleted T120 to T120 from track 0
1	0	121	121	Deleted T121 to T121 from track 0
3	Updated tracks
1	1	1	1	Deleted T1 to T1 from track 1
1	1	2	2	Deleted T2 to T2 from track 1
1	1	3	3	Deleted T3 to T3 from track 1
1	1	4	4	Deleted T4 to T4 from track 1
1	1	5	5	Deleted T5 to T5 from track 1
1	1	6	6	Deleted T6 to T6 from track 1
1	1	7	7	Deleted T7 to T7 from track 1
1	1	8	8	Deleted T8 to T8 from track 1
1	1	9	9	Deleted T9 to T9 from track 1
1	1	10	10	Deleted T10 to T10 from track 1
1	1	11	11	Deleted T11 to T11 from track 1
1	1	12	12	Deleted T12 to T12 from track 1
1	1	13	13	Deleted T13 to T13 from track 1
1	1	14	14	Deleted T14 to T14 from track 1
1	1	15	15	Deleted T15 to T15 from track 1
1	1	16	16	Deleted T16 to T16 from track 1
1	1	17	17	Deleted T17 to T17 from track 1
1	1	18	18	Deleted T18 to T18 from track 1
1	1	19	19	Deleted T19 to T19 from track 1
1	1	20	20	Deleted T20 to T20 from track 1
1	1	21	21	Deleted T21 to T21 from track 1
1	1	22	22	Deleted T22 to T22 from track 1
1	1	23	23	Deleted T23 to T23 from track 1
1	1	24	24	Deleted T24 to T24 from track 1
1	1	25	25	Deleted T25 to T25 from track 1
1	1	26	26	Deleted T26 to T26 from track 1
1	1	27	27	Deleted T27 to T27 from track 1
1	1	28	28	Deleted T28 to T28 from track 1
1	1	29	29	Deleted T29 to T29 from track 1
1	1	30	30	Deleted T30 to T30 from track 1
1	1	31	31	Deleted T31 to T31 from track 1
1	1	32	32	Deleted T32 to T32 from track 1
1	1	33	33	Deleted T33 to T33 from track 1
1	1	34	34	Deleted T34 to T34 from track 1
1	1	35	35	Deleted T35 to T35 from track 1
1	1	36	36	Deleted T36 to T36 from track 1
1	1	37	37	Deleted T37 to T37 from track 1
1	1	38	38	Deleted T38 to T38 from track 1
1	1	39	39	Deleted T39 to T39 from track 1
1	1	40	40	Deleted T40 to T40 from track 1
1	1	41	41	Deleted T41 to T41 from track 1
1	1	42	42	Deleted T42 to T42 from track 1
1	1	43	43	Deleted T43 to T43 from track 1
1	1	44	44	Deleted T44 to T44 from track 1
1	1	45	45	Deleted T45 to T45 from track 1
1	1	46	46	Deleted T46 to T46 from track 1
1	1	47	47	Deleted T47 to T47 from track 1
1	1	48	48	Deleted T48 to T48 from track 1
1	1	49	49	Deleted T49 to T49 from track 1
1	1	50	50	Deleted T50 to T50 from track 1
1	1	51	51	Deleted T51 to T51 from track 1
1	1	52	52	Deleted T52 to T52 from track 1
1	1	53	53	Deleted T53 to T53 from track 1
1	1	54	54	Deleted T54 to T54 from track 1
1	1	55	55	Deleted T55 to T55 from track 1
1	1	56	56	Deleted T56 to T56 from track 1
1	1	57	57	Deleted T57 to T57 from track 1
1	1	58	58	Deleted T58 to T58 from track 1
1	1	59	59	Deleted T59 to T59 from track 1
1	1	60	60	Deleted T60 to T60 from track 1
1	1	61	61	Deleted T61 to T61 from track 1
1	1	62	62	Deleted T62 to T62 from track 1
1	1	63	63	Deleted T63 to T63 from track 1
1	1	64	64	Deleted T64 to T64 from track 1
1	1	65	65	Deleted T65 to T65 from track 1
1	1	66	66	Deleted T66 to T66 from track 1
1	1	67	67	Deleted T67 to T67 from track 1
1	1	68	68	Deleted T68 to T68 from track 1
1	1	69	69	Deleted T69 to T69 from track 1
1	1	70	70	Deleted T70 to T70 from track 1
1	1	71	71	Deleted T71 to T71 from track 1
1	1	72	72	Deleted T72 to T72 from track 1
1	1	73	73	Deleted T73 to T73 from track 1
1	1	74	74	Deleted T74 to T74 from track 1
1	1	75	75	Deleted T75 to T75 from track 1
1	1	76	76	Deleted T76 to T76 from track 1
1	1	77	77	Deleted T77 to T77 from track 1
1	1	78	78	Deleted T78 to T78 from track 1
1	1	79	79	Deleted T79 to T79 from track 1
1	1	80	80	Deleted T80 to T80 from track 1
1	1	81	81	Deleted T81 to T81 from track 1
1	1	82	82	Deleted T82 to T82 from track 1
1	1	83	83	Deleted T83 to T83 from track 1
1	1	84	84	Deleted T84 to T84 from track 1
1	1	85	85	Deleted T85 to T85 from track 1
1	1	86	86	Deleted T86 to T86 from track 1
1	1	87	87	Deleted T87 to T87 from track 1
1	1	88	88	Deleted T88 to T88 from track 1
1	1	89	89	Deleted T89 to T89 from track 1
1	1	90	90	Deleted T90 to T90 from track 1
1	1	91	91	Deleted T91 to T91 from track 1
1	1	92	92	Deleted T92 to T92 from track 1
1	1	93	93	Deleted T93 to T93 from track 1
1	1	94	94	Deleted T94 to T94 from track 1
1	1	95	95	Deleted T95 to T95 from track 1
1	1	96	96	Deleted T96 to T96 from track 1
1	1	97	97	Deleted T97 to T97 from track 1
1	1	98	98	Deleted T98 to T98 from track 1
1	1	99	99	Deleted T99 to T99 from track 1
1	1	100	100	Deleted T100 to T100 from track 1
1	1	101	101	Deleted T101 to T101 from track 1
1	1	102	102	Deleted T102 to T102 from track 1
1	1	103	103	Deleted T103 to T103 from track 1
1	1	104	104	Deleted T104 to T104 from track 1
1	1	105	105	Deleted T105 to T105 from track 1
1	1	106	106	Deleted T106 to T106 from track 1
1	1	107	107	Deleted T107 to T107 from track 1
1	1	108	108	Deleted T108 to T108 from track 1
1	1	109	109	Deleted T109 to T109 from track 1
1	1	110	110	Deleted T110 to T110 from track 1
1	1	111	111	Deleted T111 to T111 from track 1
1	1	112	112	Deleted T112 to T112 from track 1
1	1	113	113	Deleted T113 to T113 from track 1
1	1	114	114	Deleted T114 to T114 from track 1
1	1	115	115	Deleted T115 to T115 from track 1
1	1	116	116	Deleted T116 to T116 from track 1
1	1	117	117	Deleted T117 to T117 from track 1
1	1	118	118	Deleted T118 to T118 from track 1
1	1	119	119	Deleted T119 to T119 from track 1
1	1	120	120	Deleted T120 to T120 from track 1
1	1	121	121	Deleted T121 to T121 from track 1
3	Updated tracks
1	7	106	106	Deleted T106 to T106 from track 7
1	7	107	107	Deleted T107 to T107 from track 7
1	7	108	108	Deleted T108 to T108 from track 7
1	7	109	109	Deleted T109 to T109 from track 7
1	7	110	110	Deleted T110 to T110 from track 7
1	7	112	112	Deleted T112 to T112 from track 7
1	7	113	113	Deleted T113 to T113 from track 7
1	7	114	114	Deleted T114 to T114 from track 7
1	7	115	115	Deleted T115 to T115 from track 7
1	7	116	116	Deleted T116 to T116 from track 7
3	Updated tracks
1	6	28	28	Deleted T28 to T28 from track 6
1	6	29	29	Deleted T29 to T29 from track 6
1	6	30	30	Deleted T30 to T30 from track 6
3	Updated tracks
1	4	2	2	Deleted T2 to T2 from track 4
1	4	4	4	Deleted T4 to T4 from track 4
1	4	5	5	Deleted T5 to T5 from track 4
1	4	6	6	Deleted T6 to T6 from track 4
3	Updated tracks
1	5	5	5	Deleted T5 to T5 from track 5
3	Updated tracks
0	2	0	1	Index 2 changed to 0
0	3	1	1	Index 3 changed to 1
0	5	2	1	Index 5 changed to 2
3	Updated tracks
