# Supplementary material for: Filopodyan: An open-source pipeline for the analysis of filopodia
Source: J Cell Biol. 2017 Oct 2;216(10):3405–22. doi: 10.1083/jcb.201705113 (PMC5626553; doi:10.1083/jcb.201705113)
Supplement: Data tables (ZIP file) [file JCB_201705113_DataS1.zip › Data Tables/Fig3-4_Control-dataset/CTRL_RENYI2-6_ED4_v20170201/Track Edits - s11_NeonCyto_GC5x_tif.txt]

1,23,115,115, Deleted T115 to T115 from track 23
1,23,116,116, Deleted T116 to T116 from track 23
1,23,117,117, Deleted T117 to T117 from track 23
1,23,118,118, Deleted T118 to T118 from track 23
1,23,119,119, Deleted T119 to T119 from track 23
1,23,120,120, Deleted T120 to T120 from track 23
1,23,121,121, Deleted T121 to T121 from track 23
3, Updated tracks
0,22,20,1, Index 22 changed to 20
3, Updated tracks
1,11,7,7, Deleted T7 to T7 from track 11
3, Updated tracks
1,11,6,6, Deleted T6 to T6 from track 11
3, Updated tracks
1,11,5,5, Deleted T5 to T5 from track 11
3, Updated tracks
1,18,32,32, Deleted T32 to T32 from track 18
3, Updated tracks
1,18,36,36, Deleted T36 to T36 from track 18
3, Updated tracks
1,18,34,34, Deleted T34 to T34 from track 18
3, Updated tracks
1,18,33,33, Deleted T33 to T33 from track 18
3, Updated tracks
0,18,15,1, Index 18 changed to 15
3, Updated tracks
1,20,98,98, Deleted T98 to T98 from track 20
3, Updated tracks
1,20,82,82, Deleted T82 to T82 from track 20
3, Updated tracks
1,20,78,89, Deleted T78 to T89 from track 20
3, Updated tracks
1,15,31,31, Deleted T31 to T31 from track 15
3, Updated tracks
1,15,30,30, Deleted T30 to T30 from track 15
3, Updated tracks
1,15,32,32, Deleted T32 to T32 from track 15
3, Updated tracks
1,15,29,29, Deleted T29 to T29 from track 15
3, Updated tracks
0,19,18,1, Index 19 changed to 18
0,20,19,1, Index 20 changed to 19
0,21,20,1, Index 21 changed to 20
3, Updated tracks
