# Supplementary material for: Filopodyan: An open-source pipeline for the analysis of filopodia
Source: J Cell Biol. 2017 Oct 2;216(10):3405–22. doi: 10.1083/jcb.201705113 (PMC5626553; doi:10.1083/jcb.201705113)
Supplement: Data tables (ZIP file) [file JCB_201705113_DataS1.zip › Data Tables/Fig3-4_Control-dataset/CTRL_RENYI2-6_ED4_v20170201/Track Edits - s13_NeonCYTO_GC2_tif.txt]

1,5,1,1, Deleted T1 to T1 from track 5
1,5,3,3, Deleted T3 to T3 from track 5
1,5,4,4, Deleted T4 to T4 from track 5
1,5,5,5, Deleted T5 to T5 from track 5
1,5,7,7, Deleted T7 to T7 from track 5
1,5,8,8, Deleted T8 to T8 from track 5
1,5,9,9, Deleted T9 to T9 from track 5
1,5,10,10, Deleted T10 to T10 from track 5
1,5,11,11, Deleted T11 to T11 from track 5
1,5,12,12, Deleted T12 to T12 from track 5
3, Updated tracks
1,8,8,8, Deleted T8 to T8 from track 8
1,8,9,9, Deleted T9 to T9 from track 8
1,8,10,10, Deleted T10 to T10 from track 8
3, Updated tracks
1,9,10,10, Deleted T10 to T10 from track 9
1,9,11,11, Deleted T11 to T11 from track 9
1,9,13,13, Deleted T13 to T13 from track 9
1,9,14,14, Deleted T14 to T14 from track 9
3, Updated tracks
1,10,14,14, Deleted T14 to T14 from track 10
1,10,15,15, Deleted T15 to T15 from track 10
1,10,16,16, Deleted T16 to T16 from track 10
1,10,17,17, Deleted T17 to T17 from track 10
1,10,18,18, Deleted T18 to T18 from track 10
3, Updated tracks
1,11,24,24, Deleted T24 to T24 from track 11
1,11,25,25, Deleted T25 to T25 from track 11
1,11,27,27, Deleted T27 to T27 from track 11
1,11,28,28, Deleted T28 to T28 from track 11
1,11,29,29, Deleted T29 to T29 from track 11
1,11,30,30, Deleted T30 to T30 from track 11
1,11,31,31, Deleted T31 to T31 from track 11
1,11,32,32, Deleted T32 to T32 from track 11
1,11,33,33, Deleted T33 to T33 from track 11
1,11,34,34, Deleted T34 to T34 from track 11
1,11,35,35, Deleted T35 to T35 from track 11
1,11,36,36, Deleted T36 to T36 from track 11
3, Updated tracks
1,12,37,37, Deleted T37 to T37 from track 12
1,12,38,38, Deleted T38 to T38 from track 12
1,12,40,40, Deleted T40 to T40 from track 12
1,12,41,41, Deleted T41 to T41 from track 12
1,12,42,42, Deleted T42 to T42 from track 12
1,12,43,43, Deleted T43 to T43 from track 12
1,12,44,44, Deleted T44 to T44 from track 12
1,12,45,45, Deleted T45 to T45 from track 12
3, Updated tracks
1,2,85,114, Deleted T85 to T114 from track 2
3, Updated tracks
1,2,58,77, Deleted T58 to T77 from track 2
3, Updated tracks
1,16,92,92, Deleted T92 to T92 from track 16
3, Updated tracks
0,6,5,1, Index 6 changed to 5
0,7,6,1, Index 7 changed to 6
0,13,7,1, Index 13 changed to 7
0,14,8,1, Index 14 changed to 8
0,15,9,1, Index 15 changed to 9
0,16,10,1, Index 16 changed to 10
3, Updated tracks
