# Supplementary material for: Filopodyan: An open-source pipeline for the analysis of filopodia
Source: J Cell Biol. 2017 Oct 2;216(10):3405–22. doi: 10.1083/jcb.201705113 (PMC5626553; doi:10.1083/jcb.201705113)
Supplement: Data tables (ZIP file) [file JCB_201705113_DataS1.zip › Data Tables/Fig3-4_Control-dataset/CTRL_RENYI2-6_ED4_v20170201/Track Edits - s13_NeonCYTO_GC4_tif.txt]

1,16,117,117, Deleted T117 to T117 from track 16
1,16,119,119, Deleted T119 to T119 from track 16
1,16,120,120, Deleted T120 to T120 from track 16
1,16,121,121, Deleted T121 to T121 from track 16
3, Updated tracks
1,10,52,52, Deleted T52 to T52 from track 10
1,10,53,53, Deleted T53 to T53 from track 10
1,10,54,54, Deleted T54 to T54 from track 10
1,10,55,55, Deleted T55 to T55 from track 10
1,10,56,56, Deleted T56 to T56 from track 10
1,10,58,58, Deleted T58 to T58 from track 10
1,10,60,60, Deleted T60 to T60 from track 10
3, Updated tracks
1,7,29,29, Deleted T29 to T29 from track 7
1,7,30,30, Deleted T30 to T30 from track 7
1,7,31,31, Deleted T31 to T31 from track 7
1,7,32,32, Deleted T32 to T32 from track 7
1,7,33,33, Deleted T33 to T33 from track 7
1,7,34,34, Deleted T34 to T34 from track 7
1,7,35,35, Deleted T35 to T35 from track 7
1,7,36,36, Deleted T36 to T36 from track 7
1,7,37,37, Deleted T37 to T37 from track 7
1,7,39,39, Deleted T39 to T39 from track 7
1,7,40,40, Deleted T40 to T40 from track 7
3, Updated tracks
1,3,2,2, Deleted T2 to T2 from track 3
1,3,3,3, Deleted T3 to T3 from track 3
1,3,4,4, Deleted T4 to T4 from track 3
1,3,5,5, Deleted T5 to T5 from track 3
1,3,7,7, Deleted T7 to T7 from track 3
3, Updated tracks
1,4,7,7, Deleted T7 to T7 from track 4
1,4,8,8, Deleted T8 to T8 from track 4
1,4,10,10, Deleted T10 to T10 from track 4
1,4,11,11, Deleted T11 to T11 from track 4
3, Updated tracks
1,5,18,18, Deleted T18 to T18 from track 5
1,5,19,19, Deleted T19 to T19 from track 5
1,5,20,20, Deleted T20 to T20 from track 5
1,5,21,21, Deleted T21 to T21 from track 5
1,5,22,22, Deleted T22 to T22 from track 5
1,5,23,23, Deleted T23 to T23 from track 5
1,5,24,24, Deleted T24 to T24 from track 5
1,5,25,25, Deleted T25 to T25 from track 5
1,5,26,26, Deleted T26 to T26 from track 5
1,5,28,28, Deleted T28 to T28 from track 5
3, Updated tracks
0,13,0,1, Index 13 changed to 0
3, Updated tracks
1,0,15,68, Deleted T15 to T68 from track 0
3, Updated tracks
1,2,52,52, Deleted T52 to T52 from track 2
3, Updated tracks
1,2,53,53, Deleted T53 to T53 from track 2
3, Updated tracks
1,2,55,55, Deleted T55 to T55 from track 2
3, Updated tracks
1,2,51,51, Deleted T51 to T51 from track 2
3, Updated tracks
1,11,15,68, Deleted T15 to T68 from track 11
3, Updated tracks
0,14,12,1, Index 14 changed to 12
3, Updated tracks
1,12,115,115, Deleted T115 to T115 from track 12
3, Updated tracks
1,12,113,113, Deleted T113 to T113 from track 12
3, Updated tracks
0,15,12,1, Index 15 changed to 12
3, Updated tracks
0,6,3,1, Index 6 changed to 3
0,8,4,1, Index 8 changed to 4
0,9,5,1, Index 9 changed to 5
0,11,6,1, Index 11 changed to 6
0,12,7,1, Index 12 changed to 7
3, Updated tracks
