# Supplementary material for: Filopodyan: An open-source pipeline for the analysis of filopodia
Source: J Cell Biol. 2017 Oct 2;216(10):3405–22. doi: 10.1083/jcb.201705113 (PMC5626553; doi:10.1083/jcb.201705113)
Supplement: Data tables (ZIP file) [file JCB_201705113_DataS1.zip › Data Tables/Fig5_BaseF/ENA_BaseF/GAP-RFP/NeonENA_GC10_tif Bodies.txt]

T	X	Y	Mean	StdDev	Frame Background	Boundary Background
1.000	8.385	20.085	419.766	67.681	109.962	141.976
2.000	8.385	20.410	432.953	73.557	110.185	142.684
3.000	8.385	20.345	431.226	72.495	110.219	142.665
4.000	8.320	20.540	427.722	70.056	110.165	142.283
5.000	7.995	20.540	426.844	71.262	110.125	142.120
6.000	7.995	20.475	426.419	71.049	110.138	142.234
7.000	7.930	20.475	427.603	70.410	110.186	142.387
8.000	7.865	20.215	429.860	68.755	110.343	142.955
9.000	7.995	20.085	426.831	69.505	110.256	142.708
10.000	7.930	19.955	428.658	67.686	110.385	143.024
11.000	7.930	19.825	427.192	68.429	110.354	142.821
12.000	7.800	19.890	423.400	67.715	110.253	142.411
13.000	7.800	19.955	419.538	68.875	110.070	141.899
14.000	7.865	20.020	419.779	67.978	110.138	142.247
15.000	7.865	20.150	422.415	67.422	110.160	142.462
16.000	7.865	20.085	422.346	66.145	110.073	142.168
17.000	7.865	20.150	419.552	65.361	109.935	141.534
18.000	7.865	20.150	417.120	65.354	109.823	141.091
19.000	7.800	20.215	417.105	64.480	109.834	141.071
20.000	7.800	20.280	416.628	64.734	109.780	140.821
21.000	7.800	19.630	411.344	67.793	109.659	140.170
22.000	7.865	19.890	410.408	70.050	109.606	140.186
23.000	7.930	19.890	407.686	74.201	109.614	140.064
24.000	7.865	20.020	407.865	71.245	109.567	139.928
25.000	7.865	20.085	409.882	69.820	109.578	139.861
26.000	7.930	20.150	408.465	67.793	109.597	139.871
27.000	7.865	20.215	410.935	67.988	109.638	140.080
28.000	7.930	20.215	407.203	68.551	109.557	139.735
29.000	7.800	20.280	407.823	69.974	109.571	139.926
30.000	7.800	20.280	405.762	67.538	109.472	139.537
31.000	7.800	20.085	406.868	67.319	109.556	139.850
32.000	7.800	20.150	403.431	69.918	109.509	139.475
33.000	7.930	20.020	402.856	68.322	109.512	139.683
34.000	7.865	20.215	403.738	67.962	109.582	139.932
35.000	7.865	20.215	405.079	65.637	109.547	140.094
36.000	7.865	20.475	401.429	65.863	109.515	139.974
37.000	7.930	19.955	397.450	69.252	109.440	139.583
38.000	7.930	20.280	400.699	67.603	109.493	139.686
39.000	7.995	20.410	399.901	67.043	109.546	140.244
40.000	7.995	20.475	398.568	67.209	109.336	140.267
41.000	7.995	20.475	397.110	67.754	109.469	139.684
42.000	7.995	20.020	395.659	72.549	109.442	139.271
43.000	7.995	20.150	395.621	71.351	109.459	139.114
44.000	7.995	19.890	392.868	72.644	109.384	138.813
45.000	7.865	20.020	394.558	68.916	109.313	138.601
46.000	7.800	20.085	392.755	68.645	109.309	138.407
47.000	7.865	19.630	389.246	71.390	109.206	137.968
48.000	7.800	20.020	390.041	68.512	109.050	137.782
49.000	7.800	20.150	392.353	67.629	109.316	138.138
50.000	7.800	20.150	392.016	65.661	109.328	137.963
51.000	7.865	20.085	391.983	65.108	109.356	137.912
52.000	7.865	20.085	393.101	65.891	109.368	137.640
53.000	7.865	20.150	394.042	67.031	109.356	137.757
54.000	7.865	20.345	396.463	64.905	109.461	137.756
55.000	7.800	20.215	392.269	64.668	109.380	137.248
56.000	7.800	20.215	396.005	65.178	109.397	137.393
57.000	7.800	20.475	397.404	62.052	109.490	137.638
58.000	7.800	20.475	396.530	61.152	109.555	137.795
59.000	7.800	20.280	396.559	61.540	109.555	137.614
60.000	7.800	20.735	393.900	62.553	109.509	137.595
61.000	7.735	20.735	393.051	62.755	109.542	137.710
62.000	7.735	20.670	393.429	64.873	109.528	137.581
63.000	7.735	20.475	391.352	65.775	109.503	137.547
64.000	7.800	20.410	394.097	65.560	109.633	138.226
65.000	7.800	20.475	394.504	65.910	109.704	138.504
66.000	7.865	20.410	396.835	64.527	109.778	138.764
67.000	7.865	20.280	396.500	62.213	109.811	138.717
68.000	7.995	20.085	397.091	62.478	109.961	139.508
69.000	8.060	20.800	391.645	64.141	109.883	139.208
70.000	7.800	20.800	391.212	63.662	109.721	138.441
71.000	7.865	20.735	391.443	64.303	109.801	138.818
72.000	7.865	20.865	391.584	64.189	109.764	138.426
73.000	7.865	20.865	387.586	65.063	109.719	138.595
74.000	7.800	20.800	389.748	63.899	109.749	138.571
75.000	8.060	20.930	388.299	63.799	109.703	138.285
76.000	7.995	20.865	387.532	63.367	109.661	138.205
77.000	7.995	20.865	387.268	63.532	109.701	138.225
78.000	7.995	20.930	387.189	62.051	109.815	138.526
79.000	8.125	20.800	386.408	60.201	109.779	138.617
80.000	8.125	20.995	385.699	59.478	109.672	138.294
81.000	8.125	20.540	385.879	57.690	109.849	139.316
82.000	8.255	20.540	384.321	58.681	109.890	139.489
83.000	8.320	20.540	385.539	57.824	109.973	139.485
84.000	8.515	20.930	383.289	59.178	109.980	139.624
85.000	8.710	21.060	383.495	57.838	110.118	139.838
86.000	8.970	20.540	382.959	58.382	110.087	139.871
87.000	9.100	20.280	380.841	57.621	110.082	140.038
88.000	9.295	20.410	381.793	59.046	110.202	140.536
89.000	9.295	20.995	382.051	59.334	110.310	140.748
90.000	9.360	20.280	381.180	58.000	110.291	140.509
91.000	9.295	20.995	378.762	59.601	110.310	140.658
92.000	9.295	21.060	379.201	60.841	110.364	139.899
93.000	9.230	21.060	379.129	60.039	110.346	139.419
94.000	9.100	21.060	378.337	60.816	110.327	139.253
95.000	8.970	20.995	381.997	59.789	110.390	139.638
96.000	8.905	21.060	381.863	60.689	110.326	139.362
97.000	8.840	21.060	381.245	59.485	110.292	139.078
98.000	8.775	21.125	382.233	58.874	110.405	139.313
99.000	8.710	21.125	379.886	58.751	110.211	138.537
100.000	8.645	20.995	378.675	58.133	110.207	138.502
101.000	8.645	21.060	379.163	59.125	110.213	138.479
102.000	8.580	21.060	378.038	58.231	110.221	138.284
103.000	8.580	20.865	378.410	58.129	110.206	138.374
104.000	8.580	20.215	381.012	57.745	110.162	138.212
105.000	8.580	20.150	380.535	56.011	110.128	137.901
106.000	8.515	20.800	379.797	57.331	110.134	137.827
107.000	8.515	20.540	378.621	57.065	110.151	137.663
108.000	8.515	20.085	381.769	54.646	110.167	137.686
109.000	8.645	19.955	377.535	54.552	110.059	137.121
110.000	8.905	19.825	376.213	54.983	110.054	137.176
111.000	8.710	20.410	367.485	64.097	109.885	136.126
112.000	8.580	19.500	370.283	60.947	109.697	135.927
113.000	8.450	20.540	368.618	61.662	109.690	135.958
114.000	8.450	19.630	374.102	58.308	109.625	136.135
115.000	8.385	20.670	370.749	59.051	109.863	136.455
116.000	8.385	20.735	371.877	58.366	109.826	136.450
117.000	8.385	20.800	372.012	56.860	109.827	136.206
118.000	8.450	20.800	372.967	57.098	109.881	136.652
119.000	8.450	20.735	371.658	57.040	109.763	136.202
120.000	8.450	20.670	373.399	57.581	109.854	136.291
121.000	8.385	20.540	374.675	57.411	109.807	136.573
