# Supplementary material for: Filopodyan: An open-source pipeline for the analysis of filopodia
Source: J Cell Biol. 2017 Oct 2;216(10):3405–22. doi: 10.1083/jcb.201705113 (PMC5626553; doi:10.1083/jcb.201705113)
Supplement: Data tables (ZIP file) [file JCB_201705113_DataS1.zip › Data Tables/Fig5_BaseF/ENA_BaseF/GAP-RFP/NeonENA_GC10_tif.txt]

Bounder settings Mon Feb 06 17:34:49 GMT 2017
Map C: 1
Measure C: 1
Threshold: RenyiEntropy
Adaptive thresholding: false
Fit tip to measure C: false
Join fragments: false
ED Iterations: 4
Base back frames: -20
LoG sigma: 2.6

Filter settings-
Min start frame: 2
Min frames: 3
Min max length: 1.8
Min length change: 0.1
Min max DCTM: 0.0
Min max DCBM: 0.0
Max mean waviness: 0.38

NeonENA_GC10.tif - no filopodia at T0
Track Edits-
Deleted T85 to T85 from track 5
Deleted T87 to T87 from track 5
Deleted T88 to T88 from track 5
Deleted T89 to T89 from track 5
Deleted T90 to T90 from track 5
Deleted T91 to T91 from track 5
Deleted T92 to T92 from track 5
Deleted T93 to T93 from track 5
Deleted T94 to T94 from track 5
Deleted T95 to T95 from track 5
Deleted T96 to T96 from track 5
Deleted T97 to T97 from track 5
Deleted T98 to T98 from track 5
Deleted T99 to T99 from track 5
Deleted T100 to T100 from track 5
Deleted T101 to T101 from track 5
Deleted T102 to T102 from track 5
Deleted T103 to T103 from track 5
Deleted T104 to T104 from track 5
Deleted T105 to T105 from track 5
Deleted T106 to T106 from track 5
Deleted T107 to T107 from track 5
Deleted T108 to T108 from track 5
Deleted T109 to T109 from track 5
Deleted T110 to T110 from track 5
Deleted T111 to T111 from track 5
Deleted T112 to T112 from track 5
Deleted T113 to T113 from track 5
Deleted T114 to T114 from track 5
Deleted T115 to T115 from track 5
Deleted T116 to T116 from track 5
Deleted T117 to T117 from track 5
Deleted T118 to T118 from track 5
Deleted T119 to T119 from track 5
Deleted T120 to T120 from track 5
Deleted T121 to T121 from track 5
Updated tracks
Deleted T2 to T2 from track 0
Deleted T3 to T3 from track 0
Deleted T4 to T4 from track 0
Deleted T5 to T5 from track 0
Deleted T6 to T6 from track 0
Deleted T7 to T7 from track 0
Deleted T8 to T8 from track 0
Deleted T9 to T9 from track 0
Deleted T10 to T10 from track 0
Deleted T11 to T11 from track 0
Deleted T12 to T12 from track 0
Deleted T13 to T13 from track 0
Deleted T14 to T14 from track 0
Deleted T15 to T15 from track 0
Deleted T16 to T16 from track 0
Deleted T17 to T17 from track 0
Deleted T18 to T18 from track 0
Deleted T19 to T19 from track 0
Deleted T20 to T20 from track 0
Deleted T21 to T21 from track 0
Deleted T22 to T22 from track 0
Deleted T23 to T23 from track 0
Deleted T24 to T24 from track 0
Deleted T25 to T25 from track 0
Deleted T26 to T26 from track 0
Deleted T27 to T27 from track 0
Deleted T28 to T28 from track 0
Deleted T29 to T29 from track 0
Deleted T30 to T30 from track 0
Deleted T31 to T31 from track 0
Deleted T32 to T32 from track 0
Deleted T33 to T33 from track 0
Deleted T34 to T34 from track 0
Deleted T35 to T35 from track 0
Deleted T36 to T36 from track 0
Deleted T37 to T37 from track 0
Deleted T38 to T38 from track 0
Deleted T39 to T39 from track 0
Deleted T40 to T40 from track 0
Deleted T41 to T41 from track 0
Deleted T42 to T42 from track 0
Deleted T43 to T43 from track 0
Deleted T44 to T44 from track 0
Deleted T45 to T45 from track 0
Deleted T46 to T46 from track 0
Deleted T47 to T47 from track 0
Deleted T48 to T48 from track 0
Deleted T49 to T49 from track 0
Deleted T50 to T50 from track 0
Deleted T51 to T51 from track 0
Deleted T52 to T52 from track 0
Deleted T53 to T53 from track 0
Deleted T54 to T54 from track 0
Deleted T55 to T55 from track 0
Deleted T56 to T56 from track 0
Deleted T57 to T57 from track 0
Deleted T58 to T58 from track 0
Deleted T59 to T59 from track 0
Deleted T60 to T60 from track 0
Deleted T61 to T61 from track 0
Deleted T62 to T62 from track 0
Deleted T63 to T63 from track 0
Deleted T64 to T64 from track 0
Deleted T65 to T65 from track 0
Deleted T66 to T66 from track 0
Deleted T67 to T67 from track 0
Deleted T68 to T68 from track 0
Deleted T69 to T69 from track 0
Deleted T70 to T70 from track 0
Deleted T71 to T71 from track 0
Deleted T72 to T72 from track 0
Deleted T73 to T73 from track 0
Deleted T74 to T74 from track 0
Deleted T75 to T75 from track 0
Deleted T76 to T76 from track 0
Deleted T77 to T77 from track 0
Deleted T78 to T78 from track 0
Deleted T79 to T79 from track 0
Deleted T80 to T80 from track 0
Deleted T81 to T81 from track 0
Deleted T82 to T82 from track 0
Deleted T83 to T83 from track 0
Deleted T84 to T84 from track 0
Deleted T85 to T85 from track 0
Deleted T86 to T86 from track 0
Deleted T87 to T87 from track 0
Deleted T88 to T88 from track 0
Deleted T89 to T89 from track 0
Deleted T90 to T90 from track 0
Deleted T91 to T91 from track 0
Deleted T92 to T92 from track 0
Deleted T93 to T93 from track 0
Deleted T94 to T94 from track 0
Deleted T95 to T95 from track 0
Deleted T96 to T96 from track 0
Deleted T97 to T97 from track 0
Deleted T98 to T98 from track 0
Deleted T99 to T99 from track 0
Deleted T100 to T100 from track 0
Deleted T101 to T101 from track 0
Deleted T102 to T102 from track 0
Deleted T103 to T103 from track 0
Deleted T104 to T104 from track 0
Deleted T105 to T105 from track 0
Deleted T106 to T106 from track 0
Deleted T107 to T107 from track 0
Deleted T108 to T108 from track 0
Deleted T109 to T109 from track 0
Deleted T110 to T110 from track 0
Deleted T111 to T111 from track 0
Deleted T112 to T112 from track 0
Deleted T113 to T113 from track 0
Deleted T114 to T114 from track 0
Deleted T115 to T115 from track 0
Deleted T116 to T116 from track 0
Deleted T117 to T117 from track 0
Deleted T118 to T118 from track 0
Deleted T119 to T119 from track 0
Deleted T120 to T120 from track 0
Deleted T121 to T121 from track 0
Updated tracks
Deleted T42 to T42 from track 2
Deleted T43 to T43 from track 2
Deleted T44 to T44 from track 2
Deleted T45 to T45 from track 2
Deleted T46 to T46 from track 2
Deleted T47 to T47 from track 2
Deleted T48 to T48 from track 2
Deleted T49 to T49 from track 2
Deleted T50 to T50 from track 2
Deleted T51 to T51 from track 2
Deleted T52 to T52 from track 2
Deleted T53 to T53 from track 2
Deleted T54 to T54 from track 2
Deleted T55 to T55 from track 2
Deleted T56 to T56 from track 2
Deleted T57 to T57 from track 2
Deleted T58 to T58 from track 2
Deleted T59 to T59 from track 2
Deleted T60 to T60 from track 2
Deleted T61 to T61 from track 2
Deleted T62 to T62 from track 2
Deleted T63 to T63 from track 2
Deleted T64 to T64 from track 2
Deleted T65 to T65 from track 2
Deleted T66 to T66 from track 2
Deleted T67 to T67 from track 2
Deleted T68 to T68 from track 2
Deleted T69 to T69 from track 2
Deleted T70 to T70 from track 2
Deleted T71 to T71 from track 2
Deleted T72 to T72 from track 2
Deleted T73 to T73 from track 2
Deleted T74 to T74 from track 2
Deleted T75 to T75 from track 2
Deleted T76 to T76 from track 2
Deleted T77 to T77 from track 2
Deleted T78 to T78 from track 2
Deleted T79 to T79 from track 2
Deleted T80 to T80 from track 2
Deleted T81 to T81 from track 2
Deleted T82 to T82 from track 2
Deleted T83 to T83 from track 2
Deleted T84 to T84 from track 2
Deleted T85 to T85 from track 2
Deleted T86 to T86 from track 2
Deleted T87 to T87 from track 2
Deleted T88 to T88 from track 2
Deleted T89 to T89 from track 2
Deleted T90 to T90 from track 2
Deleted T91 to T91 from track 2
Deleted T92 to T92 from track 2
Deleted T93 to T93 from track 2
Deleted T94 to T94 from track 2
Deleted T95 to T95 from track 2
Deleted T96 to T96 from track 2
Deleted T97 to T97 from track 2
Deleted T98 to T98 from track 2
Deleted T99 to T99 from track 2
Deleted T100 to T100 from track 2
Deleted T101 to T101 from track 2
Deleted T102 to T102 from track 2
Deleted T103 to T103 from track 2
Deleted T104 to T104 from track 2
Deleted T105 to T105 from track 2
Deleted T106 to T106 from track 2
Deleted T107 to T107 from track 2
Deleted T108 to T108 from track 2
Deleted T109 to T109 from track 2
Deleted T110 to T110 from track 2
Deleted T111 to T111 from track 2
Deleted T112 to T112 from track 2
Deleted T113 to T113 from track 2
Deleted T114 to T114 from track 2
Deleted T115 to T115 from track 2
Deleted T116 to T116 from track 2
Deleted T117 to T117 from track 2
Deleted T118 to T118 from track 2
Deleted T119 to T119 from track 2
Deleted T120 to T120 from track 2
Deleted T121 to T121 from track 2
Updated tracks
Deleted T75 to T75 from track 4
Deleted T76 to T76 from track 4
Deleted T77 to T77 from track 4
Deleted T78 to T78 from track 4
Deleted T79 to T79 from track 4
Deleted T80 to T80 from track 4
Deleted T81 to T81 from track 4
Deleted T82 to T82 from track 4
Deleted T83 to T83 from track 4
Deleted T84 to T84 from track 4
Deleted T85 to T85 from track 4
Deleted T86 to T86 from track 4
Deleted T87 to T87 from track 4
Deleted T88 to T88 from track 4
Deleted T89 to T89 from track 4
Deleted T90 to T90 from track 4
Deleted T91 to T91 from track 4
Deleted T92 to T92 from track 4
Deleted T93 to T93 from track 4
Deleted T94 to T94 from track 4
Deleted T95 to T95 from track 4
Deleted T96 to T96 from track 4
Deleted T97 to T97 from track 4
Deleted T98 to T98 from track 4
Deleted T99 to T99 from track 4
Deleted T100 to T100 from track 4
Deleted T101 to T101 from track 4
Deleted T102 to T102 from track 4
Deleted T103 to T103 from track 4
Deleted T104 to T104 from track 4
Deleted T105 to T105 from track 4
Deleted T106 to T106 from track 4
Deleted T107 to T107 from track 4
Deleted T108 to T108 from track 4
Deleted T109 to T109 from track 4
Deleted T110 to T110 from track 4
Deleted T111 to T111 from track 4
Deleted T112 to T112 from track 4
Deleted T113 to T113 from track 4
Deleted T114 to T114 from track 4
Deleted T115 to T115 from track 4
Deleted T116 to T116 from track 4
Deleted T117 to T117 from track 4
Deleted T118 to T118 from track 4
Deleted T119 to T119 from track 4
Deleted T120 to T120 from track 4
Deleted T121 to T121 from track 4
Updated tracks
Deleted T88 to T88 from track 6
Deleted T89 to T89 from track 6
Deleted T90 to T90 from track 6
Deleted T91 to T91 from track 6
Deleted T92 to T92 from track 6
Deleted T93 to T93 from track 6
Deleted T94 to T94 from track 6
Deleted T95 to T95 from track 6
Deleted T96 to T96 from track 6
Deleted T97 to T97 from track 6
Deleted T98 to T98 from track 6
Deleted T99 to T99 from track 6
Deleted T100 to T100 from track 6
Deleted T101 to T101 from track 6
Deleted T102 to T102 from track 6
Deleted T103 to T103 from track 6
Deleted T104 to T104 from track 6
Deleted T105 to T105 from track 6
Deleted T106 to T106 from track 6
Deleted T107 to T107 from track 6
Deleted T108 to T108 from track 6
Deleted T109 to T109 from track 6
Updated tracks
Index 1 changed to 0
Index 3 changed to 1
Index 7 changed to 2
Updated tracks
