# Supplementary material for: Filopodyan: An open-source pipeline for the analysis of filopodia
Source: J Cell Biol. 2017 Oct 2;216(10):3405–22. doi: 10.1083/jcb.201705113 (PMC5626553; doi:10.1083/jcb.201705113)
Supplement: Data tables (ZIP file) [file JCB_201705113_DataS1.zip › Data Tables/Fig5_BaseF/ENA_BaseF/GAP-RFP/NeonENA_GC14_tif Bodies.txt]

T	X	Y	Mean	StdDev	Frame Background	Boundary Background
1.000	19.630	41.340	156.680	17.028	102.871	108.271
2.000	19.760	38.935	158.285	18.128	102.836	108.886
3.000	19.500	38.025	157.085	18.454	102.854	108.316
4.000	19.370	38.285	157.244	18.382	102.849	108.100
5.000	19.370	38.220	157.069	18.424	102.830	108.372
6.000	19.370	38.350	157.020	18.118	102.844	108.624
7.000	19.175	37.765	156.661	18.267	102.753	108.429
8.000	19.305	37.960	156.318	18.070	102.762	107.954
9.000	19.175	37.635	156.672	18.774	102.872	108.180
10.000	19.045	37.505	156.236	17.870	102.776	107.923
11.000	19.695	38.740	156.317	18.110	102.803	108.320
12.000	19.435	38.675	156.382	17.591	102.784	108.071
13.000	19.370	41.925	157.409	17.383	102.795	108.427
14.000	19.500	41.730	157.198	17.113	102.815	108.432
15.000	19.435	38.870	155.637	17.380	102.785	108.251
16.000	19.045	37.245	155.228	17.534	102.775	108.718
17.000	19.500	39.130	155.410	17.046	102.762	108.221
18.000	19.305	38.025	155.033	17.318	102.765	108.690
19.000	19.500	39.130	155.405	17.008	102.759	108.133
20.000	19.500	39.065	154.874	16.799	102.776	108.157
21.000	19.500	39.065	155.014	16.780	102.776	108.133
22.000	19.435	39.260	155.008	16.846	102.790	108.581
23.000	19.175	37.765	154.414	16.756	102.758	108.294
24.000	19.500	39.520	154.157	16.436	102.705	108.065
25.000	19.565	39.650	154.198	16.443	102.738	108.416
26.000	19.500	38.935	153.633	16.250	102.722	108.027
27.000	19.500	39.390	153.650	16.141	102.708	108.372
28.000	19.500	39.975	153.829	15.975	102.719	108.656
29.000	19.370	38.610	153.485	16.172	102.672	108.199
30.000	19.435	40.040	153.446	15.934	102.710	108.055
31.000	19.240	39.195	153.403	16.136	102.700	107.854
32.000	19.500	39.845	153.462	16.157	102.742	107.914
33.000	19.305	39.585	153.227	16.345	102.688	108.144
34.000	19.110	40.040	152.964	16.280	102.712	108.036
35.000	19.110	38.675	153.018	16.405	102.699	108.215
36.000	19.110	39.845	152.970	16.298	102.709	107.838
37.000	19.305	40.300	153.074	16.169	102.680	108.184
38.000	19.175	41.665	152.966	16.108	102.676	107.851
39.000	19.240	40.495	152.587	16.064	102.715	107.929
40.000	19.370	42.185	153.326	16.237	102.674	108.005
41.000	19.175	40.885	152.720	16.188	102.709	107.955
42.000	19.240	40.885	153.168	16.208	102.649	107.996
43.000	19.045	40.755	152.931	15.973	102.663	107.836
44.000	19.175	40.560	152.163	16.073	102.561	107.862
45.000	19.240	42.380	153.044	15.907	102.659	107.873
46.000	18.915	41.210	152.488	16.016	102.571	107.773
47.000	18.915	41.470	152.278	15.874	102.656	107.827
48.000	19.045	41.600	152.489	15.724	102.691	107.601
49.000	18.915	41.405	152.351	15.801	102.642	107.790
50.000	19.240	41.730	151.789	15.958	102.661	108.000
51.000	18.785	40.755	151.638	15.918	102.664	107.726
52.000	19.110	41.795	152.003	15.711	102.669	107.766
53.000	19.110	40.495	151.606	16.023	102.544	107.414
54.000	19.305	41.795	152.175	15.978	102.670	107.837
55.000	19.240	41.990	152.389	15.904	102.655	107.724
56.000	19.175	42.185	152.380	16.053	102.685	107.797
57.000	19.110	42.380	152.315	15.860	102.610	107.700
58.000	19.045	42.120	152.440	16.157	102.625	107.551
59.000	19.110	42.380	152.150	15.842	102.623	108.011
60.000	19.240	42.185	151.705	16.019	102.606	107.870
61.000	19.110	42.900	151.378	15.861	102.611	108.085
62.000	19.175	42.445	151.195	15.754	102.626	107.940
63.000	19.110	40.690	150.261	15.940	102.615	108.464
