# Supplementary material for: Filopodyan: An open-source pipeline for the analysis of filopodia
Source: J Cell Biol. 2017 Oct 2;216(10):3405–22. doi: 10.1083/jcb.201705113 (PMC5626553; doi:10.1083/jcb.201705113)
Supplement: Data tables (ZIP file) [file JCB_201705113_DataS1.zip › Data Tables/Fig5_BaseF/ENA_BaseF/GAP-RFP/NeonENA_GC14_tif Coordinates.txt]

	dT	T (0)	Base X (0)	Base Y (0)	Tip X (0)	Tip Y (0)	||[body,base]|| (0)	||[base,tip]|| (0)	||[base,tip]|| : [body,base] (0)	[base,tip] ? [body,base] (0)	?||[base,tip]|| : [body,base] (0)	||[tip(t-1),tip(t)]|| : [base,tip] (0)	||[base(t-1),base(t)]|| : [base,tip] (0)	T (1)	Base X (1)	Base Y (1)	Tip X (1)	Tip Y (1)	||[body,base]|| (1)	||[base,tip]|| (1)	||[base,tip]|| : [body,base] (1)	[base,tip] ? [body,base] (1)	?||[base,tip]|| : [body,base] (1)	||[tip(t-1),tip(t)]|| : [base,tip] (1)	||[base(t-1),base(t)]|| : [base,tip] (1)
1	-20.000	NaN	NaN	NaN	NaN	NaN	NaN	NaN	NaN	NaN	NaN	NaN	NaN	35.000	14.170	34.385	NaN	NaN	NaN	NaN	NaN	NaN	NaN	NaN	NaN
2	-19.000	NaN	NaN	NaN	NaN	NaN	NaN	NaN	NaN	NaN	NaN	NaN	NaN	36.000	14.170	34.320	NaN	NaN	NaN	NaN	NaN	NaN	NaN	NaN	NaN
3	-18.000	1.000	13.715	34.450	NaN	NaN	NaN	NaN	NaN	NaN	NaN	NaN	NaN	37.000	14.170	34.385	NaN	NaN	NaN	NaN	NaN	NaN	NaN	NaN	NaN
4	-17.000	2.000	13.585	34.580	NaN	NaN	NaN	NaN	NaN	NaN	NaN	NaN	NaN	38.000	14.170	34.385	NaN	NaN	NaN	NaN	NaN	NaN	NaN	NaN	NaN
5	-16.000	3.000	13.715	34.450	NaN	NaN	NaN	NaN	NaN	NaN	NaN	NaN	NaN	39.000	14.170	34.385	NaN	NaN	NaN	NaN	NaN	NaN	NaN	NaN	NaN
6	-15.000	4.000	13.585	34.580	NaN	NaN	NaN	NaN	NaN	NaN	NaN	NaN	NaN	40.000	14.170	34.385	NaN	NaN	NaN	NaN	NaN	NaN	NaN	NaN	NaN
7	-14.000	5.000	13.650	34.450	NaN	NaN	NaN	NaN	NaN	NaN	NaN	NaN	NaN	41.000	14.170	34.385	NaN	NaN	NaN	NaN	NaN	NaN	NaN	NaN	NaN
8	-13.000	6.000	13.715	34.450	NaN	NaN	NaN	NaN	NaN	NaN	NaN	NaN	NaN	42.000	13.910	34.450	NaN	NaN	NaN	NaN	NaN	NaN	NaN	NaN	NaN
9	-12.000	7.000	13.715	34.450	NaN	NaN	NaN	NaN	NaN	NaN	NaN	NaN	NaN	43.000	13.910	34.450	NaN	NaN	NaN	NaN	NaN	NaN	NaN	NaN	NaN
10	-11.000	8.000	13.715	34.450	NaN	NaN	NaN	NaN	NaN	NaN	NaN	NaN	NaN	44.000	13.780	34.515	NaN	NaN	NaN	NaN	NaN	NaN	NaN	NaN	NaN
11	-10.000	9.000	13.650	34.580	NaN	NaN	NaN	NaN	NaN	NaN	NaN	NaN	NaN	45.000	13.845	34.385	NaN	NaN	NaN	NaN	NaN	NaN	NaN	NaN	NaN
12	-9.000	10.000	13.585	34.580	NaN	NaN	NaN	NaN	NaN	NaN	NaN	NaN	NaN	46.000	13.910	34.190	NaN	NaN	NaN	NaN	NaN	NaN	NaN	NaN	NaN
13	-8.000	11.000	13.715	34.450	NaN	NaN	NaN	NaN	NaN	NaN	NaN	NaN	NaN	47.000	13.910	34.190	NaN	NaN	NaN	NaN	NaN	NaN	NaN	NaN	NaN
14	-7.000	12.000	13.650	34.450	NaN	NaN	NaN	NaN	NaN	NaN	NaN	NaN	NaN	48.000	13.910	34.255	NaN	NaN	NaN	NaN	NaN	NaN	NaN	NaN	NaN
15	-6.000	13.000	13.715	34.385	NaN	NaN	NaN	NaN	NaN	NaN	NaN	NaN	NaN	49.000	13.715	34.255	NaN	NaN	NaN	NaN	NaN	NaN	NaN	NaN	NaN
16	-5.000	14.000	13.650	34.645	NaN	NaN	NaN	NaN	NaN	NaN	NaN	NaN	NaN	50.000	13.585	34.320	NaN	NaN	NaN	NaN	NaN	NaN	NaN	NaN	NaN
17	-4.000	15.000	13.715	34.450	NaN	NaN	NaN	NaN	NaN	NaN	NaN	NaN	NaN	51.000	13.780	34.255	NaN	NaN	NaN	NaN	NaN	NaN	NaN	NaN	NaN
18	-3.000	16.000	13.780	34.450	NaN	NaN	NaN	NaN	NaN	NaN	NaN	NaN	NaN	52.000	13.715	34.255	NaN	NaN	NaN	NaN	NaN	NaN	NaN	NaN	NaN
19	-2.000	17.000	13.780	34.385	NaN	NaN	NaN	NaN	NaN	NaN	NaN	NaN	NaN	53.000	13.715	34.320	NaN	NaN	NaN	NaN	NaN	NaN	NaN	NaN	NaN
20	-1.000	18.000	13.650	34.580	NaN	NaN	NaN	NaN	NaN	NaN	NaN	NaN	NaN	54.000	13.650	34.450	NaN	NaN	NaN	NaN	NaN	NaN	NaN	NaN	NaN
21	0.000	19.000	13.975	34.905	13.845	34.840	6.955	0.145	0.143	0.993	0.143	NaN	NaN	55.000	13.975	34.775	13.780	34.710	8.932	0.206	0.167	1.496	0.167	NaN	NaN
22	1.000	20.000	14.040	34.905	13.845	34.775	6.864	0.234	0.234	1.606	0.091	0.036	-0.054	56.000	13.975	34.905	13.650	34.710	8.946	0.379	0.348	3.110	0.180	0.111	-0.067
23	2.000	21.000	13.845	34.840	13.715	34.775	7.059	0.145	0.143	1.010	-0.091	0.116	0.203	57.000	13.910	34.840	13.390	34.775	9.159	0.524	0.349	3.194	0.001	0.250	0.073
24	3.000	22.000	13.910	34.840	13.780	34.775	7.075	0.145	0.142	1.006	-9.295E-4	-0.058	-0.058	58.000	13.975	34.840	13.130	34.710	8.871	0.855	0.590	5.231	0.241	0.267	-0.064
25	4.000	23.000	14.040	34.905	13.845	34.775	5.878	0.234	0.234	1.373	0.091	-0.054	-0.144	59.000	13.910	34.840	12.805	34.645	9.159	1.122	0.788	7.216	0.198	0.331	0.064
26	5.000	24.000	14.040	34.840	13.845	34.840	7.191	0.195	0.148	1.065	-0.086	-1.194E-17	3.980E-18	60.000	13.975	34.905	12.545	34.710	8.984	1.443	0.996	8.949	0.208	0.249	-0.073
27	6.000	25.000	13.650	34.515	NaN	NaN	NaN	NaN	NaN	NaN	NaN	NaN	NaN	61.000	13.845	34.905	12.480	34.775	9.573	1.371	0.859	8.226	-0.137	0.059	0.129
28	7.000	26.000	13.975	34.840	13.780	34.775	6.877	0.206	0.195	1.344	0.195	NaN	NaN	62.000	13.845	34.905	12.415	34.710	9.234	1.443	0.985	9.092	0.125	0.073	NaN
29	8.000	27.000	13.975	34.710	13.910	34.645	7.241	0.092	0.092	0.663	-0.104	-1.011E-14	0.092	63.000	13.910	34.970	12.155	34.710	7.730	1.774	1.373	10.613	0.388	0.257	-0.074
30	9.000	28.000	13.975	34.840	13.780	34.840	7.543	0.195	0.143	1.077	0.051	0.130	-2.388E-17	NaN	NaN	NaN	NaN	NaN	NaN	NaN	NaN	NaN	NaN	NaN	NaN
31	10.000	29.000	13.975	34.970	13.715	34.840	6.508	0.291	0.288	1.876	0.145	0.058	-0.058	NaN	NaN	NaN	NaN	NaN	NaN	NaN	NaN	NaN	NaN	NaN	NaN
32	11.000	30.000	13.910	34.840	13.390	34.710	7.587	0.536	0.468	3.549	0.180	0.347	0.095	NaN	NaN	NaN	NaN	NaN	NaN	NaN	NaN	NaN	NaN	NaN	NaN
33	12.000	31.000	13.780	34.840	13.195	34.580	6.984	0.640	0.619	4.326	0.152	0.231	0.119	NaN	NaN	NaN	NaN	NaN	NaN	NaN	NaN	NaN	NaN	NaN	NaN
34	13.000	32.000	14.040	34.970	13.000	34.450	7.320	1.163	1.122	8.213	0.503	0.233	-0.291	NaN	NaN	NaN	NaN	NaN	NaN	NaN	NaN	NaN	NaN	NaN	NaN
35	14.000	33.000	13.975	34.905	12.675	34.320	7.093	1.426	1.363	9.667	0.241	0.350	0.086	NaN	NaN	NaN	NaN	NaN	NaN	NaN	NaN	NaN	NaN	NaN	NaN
36	15.000	34.000	13.715	34.840	12.220	34.255	7.493	1.605	1.482	11.108	0.120	0.447	0.266	NaN	NaN	NaN	NaN	NaN	NaN	NaN	NaN	NaN	NaN	NaN	NaN
37	16.000	35.000	13.910	34.970	11.895	34.060	6.385	2.211	2.169	13.850	0.687	0.376	-0.231	NaN	NaN	NaN	NaN	NaN	NaN	NaN	NaN	NaN	NaN	NaN	NaN
38	17.000	36.000	13.910	34.840	11.505	33.800	7.217	2.620	2.454	17.711	0.285	0.461	0.052	NaN	NaN	NaN	NaN	NaN	NaN	NaN	NaN	NaN	NaN	NaN	NaN
39	18.000	37.000	13.975	34.905	11.310	33.735	7.584	2.911	2.705	20.517	0.251	0.205	-0.086	NaN	NaN	NaN	NaN	NaN	NaN	NaN	NaN	NaN	NaN	NaN	NaN
40	19.000	38.000	14.040	34.970	11.375	33.280	8.437	3.156	2.963	24.999	0.258	0.189	-0.090	NaN	NaN	NaN	NaN	NaN	NaN	NaN	NaN	NaN	NaN	NaN	NaN
41	20.000	39.000	14.040	34.970	11.765	33.735	7.587	2.589	2.459	18.653	-0.504	-0.560	NaN	NaN	NaN	NaN	NaN	NaN	NaN	NaN	NaN	NaN	NaN	NaN	NaN
42	21.000	40.000	14.105	34.905	11.635	33.670	8.984	2.762	2.448	21.995	-0.010	0.145	-0.029	NaN	NaN	NaN	NaN	NaN	NaN	NaN	NaN	NaN	NaN	NaN	NaN
43	22.000	41.000	14.040	34.905	12.090	33.670	7.882	2.308	2.207	17.399	-0.241	-0.384	0.055	NaN	NaN	NaN	NaN	NaN	NaN	NaN	NaN	NaN	NaN	NaN	NaN
44	23.000	42.000	14.170	34.905	12.155	33.800	7.840	2.298	2.146	16.824	-0.061	-0.120	-0.114	NaN	NaN	NaN	NaN	NaN	NaN	NaN	NaN	NaN	NaN	NaN	NaN
45	24.000	43.000	14.170	34.905	12.415	33.605	7.615	2.184	2.122	16.161	-0.024	-0.093	NaN	NaN	NaN	NaN	NaN	NaN	NaN	NaN	NaN	NaN	NaN	NaN	NaN
46	25.000	44.000	14.170	34.905	11.960	33.800	7.552	2.471	2.292	17.310	0.170	0.320	NaN	NaN	NaN	NaN	NaN	NaN	NaN	NaN	NaN	NaN	NaN	NaN	NaN
47	26.000	45.000	14.235	34.840	11.765	33.540	9.050	2.791	2.449	22.164	0.157	0.294	-0.027	NaN	NaN	NaN	NaN	NaN	NaN	NaN	NaN	NaN	NaN	NaN	NaN
48	27.000	46.000	13.975	34.710	10.920	33.540	8.164	3.271	2.780	22.697	0.331	0.789	0.289	NaN	NaN	NaN	NaN	NaN	NaN	NaN	NaN	NaN	NaN	NaN	NaN
49	28.000	47.000	13.975	34.775	11.375	33.865	8.320	2.755	2.276	18.936	-0.504	-0.537	-0.021	NaN	NaN	NaN	NaN	NaN	NaN	NaN	NaN	NaN	NaN	NaN	NaN
50	29.000	48.000	13.650	34.710	11.895	33.865	8.751	1.948	1.747	15.290	-0.529	-0.469	0.321	NaN	NaN	NaN	NaN	NaN	NaN	NaN	NaN	NaN	NaN	NaN	NaN
51	30.000	49.000	13.715	34.775	11.765	33.800	8.426	2.180	1.971	16.604	0.223	0.145	-0.087	NaN	NaN	NaN	NaN	NaN	NaN	NaN	NaN	NaN	NaN	NaN	NaN
52	31.000	50.000	13.845	34.775	12.285	34.385	8.802	1.608	1.264	11.129	-0.706	-0.646	-0.126	NaN	NaN	NaN	NaN	NaN	NaN	NaN	NaN	NaN	NaN	NaN	NaN
53	32.000	51.000	13.780	34.710	13.650	34.645	7.848	0.145	0.133	1.044	-1.131	-1.337	0.087	NaN	NaN	NaN	NaN	NaN	NaN	NaN	NaN	NaN	NaN	NaN	NaN
54	33.000	52.000	13.845	34.775	13.585	34.645	8.775	0.291	0.260	2.282	0.127	0.058	-0.087	NaN	NaN	NaN	NaN	NaN	NaN	NaN	NaN	NaN	NaN	NaN	NaN
55	34.000	NaN	NaN	NaN	NaN	NaN	NaN	NaN	NaN	NaN	NaN	NaN	NaN	NaN	NaN	NaN	NaN	NaN	NaN	NaN	NaN	NaN	NaN	NaN	NaN
56	35.000	NaN	NaN	NaN	NaN	NaN	NaN	NaN	NaN	NaN	NaN	NaN	NaN	NaN	NaN	NaN	NaN	NaN	NaN	NaN	NaN	NaN	NaN	NaN	NaN
57	36.000	NaN	NaN	NaN	NaN	NaN	NaN	NaN	NaN	NaN	NaN	NaN	NaN	NaN	NaN	NaN	NaN	NaN	NaN	NaN	NaN	NaN	NaN	NaN	NaN
58	37.000	NaN	NaN	NaN	NaN	NaN	NaN	NaN	NaN	NaN	NaN	NaN	NaN	NaN	NaN	NaN	NaN	NaN	NaN	NaN	NaN	NaN	NaN	NaN	NaN
59	38.000	NaN	NaN	NaN	NaN	NaN	NaN	NaN	NaN	NaN	NaN	NaN	NaN	NaN	NaN	NaN	NaN	NaN	NaN	NaN	NaN	NaN	NaN	NaN	NaN
60	39.000	NaN	NaN	NaN	NaN	NaN	NaN	NaN	NaN	NaN	NaN	NaN	NaN	NaN	NaN	NaN	NaN	NaN	NaN	NaN	NaN	NaN	NaN	NaN	NaN
61	40.000	NaN	NaN	NaN	NaN	NaN	NaN	NaN	NaN	NaN	NaN	NaN	NaN	NaN	NaN	NaN	NaN	NaN	NaN	NaN	NaN	NaN	NaN	NaN	NaN
62	41.000	NaN	NaN	NaN	NaN	NaN	NaN	NaN	NaN	NaN	NaN	NaN	NaN	NaN	NaN	NaN	NaN	NaN	NaN	NaN	NaN	NaN	NaN	NaN	NaN
63	42.000	NaN	NaN	NaN	NaN	NaN	NaN	NaN	NaN	NaN	NaN	NaN	NaN	NaN	NaN	NaN	NaN	NaN	NaN	NaN	NaN	NaN	NaN	NaN	NaN
64	43.000	NaN	NaN	NaN	NaN	NaN	NaN	NaN	NaN	NaN	NaN	NaN	NaN	NaN	NaN	NaN	NaN	NaN	NaN	NaN	NaN	NaN	NaN	NaN	NaN
65	44.000	NaN	NaN	NaN	NaN	NaN	NaN	NaN	NaN	NaN	NaN	NaN	NaN	NaN	NaN	NaN	NaN	NaN	NaN	NaN	NaN	NaN	NaN	NaN	NaN
66	45.000	NaN	NaN	NaN	NaN	NaN	NaN	NaN	NaN	NaN	NaN	NaN	NaN	NaN	NaN	NaN	NaN	NaN	NaN	NaN	NaN	NaN	NaN	NaN	NaN
67	46.000	NaN	NaN	NaN	NaN	NaN	NaN	NaN	NaN	NaN	NaN	NaN	NaN	NaN	NaN	NaN	NaN	NaN	NaN	NaN	NaN	NaN	NaN	NaN	NaN
68	47.000	NaN	NaN	NaN	NaN	NaN	NaN	NaN	NaN	NaN	NaN	NaN	NaN	NaN	NaN	NaN	NaN	NaN	NaN	NaN	NaN	NaN	NaN	NaN	NaN
69	48.000	NaN	NaN	NaN	NaN	NaN	NaN	NaN	NaN	NaN	NaN	NaN	NaN	NaN	NaN	NaN	NaN	NaN	NaN	NaN	NaN	NaN	NaN	NaN	NaN
70	49.000	NaN	NaN	NaN	NaN	NaN	NaN	NaN	NaN	NaN	NaN	NaN	NaN	NaN	NaN	NaN	NaN	NaN	NaN	NaN	NaN	NaN	NaN	NaN	NaN
71	50.000	NaN	NaN	NaN	NaN	NaN	NaN	NaN	NaN	NaN	NaN	NaN	NaN	NaN	NaN	NaN	NaN	NaN	NaN	NaN	NaN	NaN	NaN	NaN	NaN
72	51.000	NaN	NaN	NaN	NaN	NaN	NaN	NaN	NaN	NaN	NaN	NaN	NaN	NaN	NaN	NaN	NaN	NaN	NaN	NaN	NaN	NaN	NaN	NaN	NaN
73	52.000	NaN	NaN	NaN	NaN	NaN	NaN	NaN	NaN	NaN	NaN	NaN	NaN	NaN	NaN	NaN	NaN	NaN	NaN	NaN	NaN	NaN	NaN	NaN	NaN
74	53.000	NaN	NaN	NaN	NaN	NaN	NaN	NaN	NaN	NaN	NaN	NaN	NaN	NaN	NaN	NaN	NaN	NaN	NaN	NaN	NaN	NaN	NaN	NaN	NaN
75	54.000	NaN	NaN	NaN	NaN	NaN	NaN	NaN	NaN	NaN	NaN	NaN	NaN	NaN	NaN	NaN	NaN	NaN	NaN	NaN	NaN	NaN	NaN	NaN	NaN
76	55.000	NaN	NaN	NaN	NaN	NaN	NaN	NaN	NaN	NaN	NaN	NaN	NaN	NaN	NaN	NaN	NaN	NaN	NaN	NaN	NaN	NaN	NaN	NaN	NaN
77	56.000	NaN	NaN	NaN	NaN	NaN	NaN	NaN	NaN	NaN	NaN	NaN	NaN	NaN	NaN	NaN	NaN	NaN	NaN	NaN	NaN	NaN	NaN	NaN	NaN
78	57.000	NaN	NaN	NaN	NaN	NaN	NaN	NaN	NaN	NaN	NaN	NaN	NaN	NaN	NaN	NaN	NaN	NaN	NaN	NaN	NaN	NaN	NaN	NaN	NaN
79	58.000	NaN	NaN	NaN	NaN	NaN	NaN	NaN	NaN	NaN	NaN	NaN	NaN	NaN	NaN	NaN	NaN	NaN	NaN	NaN	NaN	NaN	NaN	NaN	NaN
80	59.000	NaN	NaN	NaN	NaN	NaN	NaN	NaN	NaN	NaN	NaN	NaN	NaN	NaN	NaN	NaN	NaN	NaN	NaN	NaN	NaN	NaN	NaN	NaN	NaN
81	60.000	NaN	NaN	NaN	NaN	NaN	NaN	NaN	NaN	NaN	NaN	NaN	NaN	NaN	NaN	NaN	NaN	NaN	NaN	NaN	NaN	NaN	NaN	NaN	NaN
82	61.000	NaN	NaN	NaN	NaN	NaN	NaN	NaN	NaN	NaN	NaN	NaN	NaN	NaN	NaN	NaN	NaN	NaN	NaN	NaN	NaN	NaN	NaN	NaN	NaN
83	62.000	NaN	NaN	NaN	NaN	NaN	NaN	NaN	NaN	NaN	NaN	NaN	NaN	NaN	NaN	NaN	NaN	NaN	NaN	NaN	NaN	NaN	NaN	NaN	NaN
