# Supplementary material for: Filopodyan: An open-source pipeline for the analysis of filopodia
Source: J Cell Biol. 2017 Oct 2;216(10):3405–22. doi: 10.1083/jcb.201705113 (PMC5626553; doi:10.1083/jcb.201705113)
Supplement: Data tables (ZIP file) [file JCB_201705113_DataS1.zip › Data Tables/Fig5_BaseF/ENA_BaseF/GAP-RFP/NeonENA_GC14_tif Filopodia.txt]

dT	T (0)	dT (0)	Base Mean (0)	Base Local Background (0)	Body Mean (0)	Proj Mean (0)	Tip Mean (0)	Tip Th Mean (0)	Tip Local Background (0)	Length (0)	dL (0)	DCTM (0)	DCBM (0)	T (1)	dT (1)	Base Mean (1)	Base Local Background (1)	Body Mean (1)	Proj Mean (1)	Tip Mean (1)	Tip Th Mean (1)	Tip Local Background (1)	Length (1)	dL (1)	DCTM (1)	DCBM (1)
-20.000	NaN	NaN	NaN	NaN	NaN	NaN	NaN	NaN	NaN	NaN	NaN	NaN	NaN	35.000	-20.000	142.949	123.036	153.018	NaN	NaN	NaN	NaN	NaN	NaN	NaN	NaN
-19.000	NaN	NaN	NaN	NaN	NaN	NaN	NaN	NaN	NaN	NaN	NaN	NaN	NaN	36.000	-19.000	136.795	120.000	152.970	NaN	NaN	NaN	NaN	NaN	NaN	NaN	NaN
-18.000	1.000	-18.000	144.300	117.902	156.680	NaN	NaN	NaN	NaN	NaN	NaN	NaN	NaN	37.000	-18.000	141.641	121.788	153.074	NaN	NaN	NaN	NaN	NaN	NaN	NaN	NaN
-17.000	2.000	-17.000	145.750	117.974	158.285	NaN	NaN	NaN	NaN	NaN	NaN	NaN	NaN	38.000	-17.000	145.718	123.710	152.966	NaN	NaN	NaN	NaN	NaN	NaN	NaN	NaN
-16.000	3.000	-16.000	141.359	118.126	157.085	NaN	NaN	NaN	NaN	NaN	NaN	NaN	NaN	39.000	-16.000	142.333	124.261	152.587	NaN	NaN	NaN	NaN	NaN	NaN	NaN	NaN
-15.000	4.000	-15.000	142.641	118.169	157.244	NaN	NaN	NaN	NaN	NaN	NaN	NaN	NaN	40.000	-15.000	142.282	126.181	153.326	NaN	NaN	NaN	NaN	NaN	NaN	NaN	NaN
-14.000	5.000	-14.000	138.231	117.372	157.069	NaN	NaN	NaN	NaN	NaN	NaN	NaN	NaN	41.000	-14.000	141.302	122.947	152.720	NaN	NaN	NaN	NaN	NaN	NaN	NaN	NaN
-13.000	6.000	-13.000	141.026	117.810	157.020	NaN	NaN	NaN	NaN	NaN	NaN	NaN	NaN	42.000	-13.000	145.385	127.608	153.168	NaN	NaN	NaN	NaN	NaN	NaN	NaN	NaN
-12.000	7.000	-12.000	141.974	119.283	156.661	NaN	NaN	NaN	NaN	NaN	NaN	NaN	NaN	43.000	-12.000	143.385	127.161	152.931	NaN	NaN	NaN	NaN	NaN	NaN	NaN	NaN
-11.000	8.000	-11.000	140.000	117.983	156.318	NaN	NaN	NaN	NaN	NaN	NaN	NaN	NaN	44.000	-11.000	148.692	126.917	152.163	NaN	NaN	NaN	NaN	NaN	NaN	NaN	NaN
-10.000	9.000	-10.000	141.436	119.311	156.672	NaN	NaN	NaN	NaN	NaN	NaN	NaN	NaN	45.000	-10.000	147.897	128.821	153.044	NaN	NaN	NaN	NaN	NaN	NaN	NaN	NaN
-9.000	10.000	-9.000	141.450	116.723	156.236	NaN	NaN	NaN	NaN	NaN	NaN	NaN	NaN	46.000	-9.000	140.395	123.066	152.488	NaN	NaN	NaN	NaN	NaN	NaN	NaN	NaN
-8.000	11.000	-8.000	139.231	116.858	156.317	NaN	NaN	NaN	NaN	NaN	NaN	NaN	NaN	47.000	-8.000	142.361	123.571	152.278	NaN	NaN	NaN	NaN	NaN	NaN	NaN	NaN
-7.000	12.000	-7.000	140.711	117.725	156.382	NaN	NaN	NaN	NaN	NaN	NaN	NaN	NaN	48.000	-7.000	144.651	118.920	152.489	NaN	NaN	NaN	NaN	NaN	NaN	NaN	NaN
-6.000	13.000	-6.000	139.125	116.409	157.409	NaN	NaN	NaN	NaN	NaN	NaN	NaN	NaN	49.000	-6.000	143.921	122.641	152.351	NaN	NaN	NaN	NaN	NaN	NaN	NaN	NaN
-5.000	14.000	-5.000	148.100	118.487	157.198	NaN	NaN	NaN	NaN	NaN	NaN	NaN	NaN	50.000	-5.000	144.325	124.190	151.789	NaN	NaN	NaN	NaN	NaN	NaN	NaN	NaN
-4.000	15.000	-4.000	141.513	116.835	155.637	NaN	NaN	NaN	NaN	NaN	NaN	NaN	NaN	51.000	-4.000	148.105	123.786	151.638	NaN	NaN	NaN	NaN	NaN	NaN	NaN	NaN
-3.000	16.000	-3.000	144.641	119.576	155.228	NaN	NaN	NaN	NaN	NaN	NaN	NaN	NaN	52.000	-3.000	140.000	122.062	152.003	NaN	NaN	NaN	NaN	NaN	NaN	NaN	NaN
-2.000	17.000	-2.000	136.975	115.545	155.410	NaN	NaN	NaN	NaN	NaN	NaN	NaN	NaN	53.000	-2.000	142.641	120.254	151.606	NaN	NaN	NaN	NaN	NaN	NaN	NaN	NaN
-1.000	18.000	-1.000	138.872	116.540	155.033	NaN	NaN	NaN	NaN	NaN	NaN	NaN	NaN	54.000	-1.000	140.100	119.586	152.175	NaN	NaN	NaN	NaN	NaN	NaN	NaN	NaN
0.000	19.000	0.000	136.308	116.140	155.405	125.364	125.364	137.500	114.509	0.421	0.421	NaN	NaN	55.000	0.000	145.304	120.667	152.389	130.429	130.429	138.636	118.505	0.391	0.391	NaN	NaN
1.000	20.000	1.000	143.931	116.600	154.874	129.636	130.167	147.583	113.412	0.595	0.173	0.036	-0.054	56.000	1.000	142.867	119.901	152.380	129.556	129.206	143.933	115.093	0.671	0.279	0.111	-0.067
2.000	21.000	2.000	134.158	114.702	155.014	125.000	125.000	129.000	113.699	0.219	-0.376	0.116	0.203	57.000	2.000	143.621	122.384	152.315	129.758	126.333	134.588	113.521	0.798	0.128	0.250	0.073
3.000	22.000	3.000	140.913	116.903	155.008	126.000	126.000	137.429	114.733	0.356	0.138	-0.058	-0.058	58.000	3.000	145.808	122.942	152.440	130.276	123.531	133.056	111.170	1.058	0.260	0.267	-0.064
4.000	23.000	4.000	141.259	118.606	154.414	129.050	130.111	143.231	115.967	0.530	0.173	-0.054	-0.144	59.000	4.000	141.407	122.670	152.150	128.533	122.000	135.615	110.250	1.418	0.360	0.331	0.064
5.000	24.000	5.000	140.321	117.835	154.157	126.929	126.750	139.571	116.581	0.462	-0.068	-1.194E-17	3.980E-18	60.000	5.000	143.103	121.322	151.705	126.829	117.778	127.400	108.432	1.816	0.398	0.249	-0.073
6.000	25.000	6.000	138.487	115.661	154.198	NaN	NaN	NaN	NaN	NaN	NaN	0.000	0.000	61.000	6.000	141.321	117.874	151.378	126.948	121.071	130.500	108.965	1.678	-0.138	0.059	0.129
7.000	26.000	7.000	138.944	116.079	153.633	122.100	122.100	137.000	115.109	0.280	0.280	0.000	0.000	62.000	7.000	146.906	118.312	151.195	128.897	123.226	133.286	108.361	1.919	0.241	0.073	-0.000
8.000	27.000	8.000	134.176	115.861	153.650	123.000	123.000	123.000	115.420	0.145	-0.135	-1.011E-14	0.092	63.000	8.000	146.032	121.656	150.261	130.519	124.548	129.167	107.107	2.141	0.222	0.257	-0.074
9.000	28.000	9.000	136.074	115.975	153.829	124.500	124.750	137.857	114.409	0.508	0.363	0.130	-2.388E-17	NaN	NaN	NaN	NaN	NaN	NaN	NaN	NaN	NaN	NaN	NaN	NaN	NaN
10.000	29.000	10.000	141.625	115.027	153.485	127.897	127.812	142.227	110.795	0.755	0.247	0.058	-0.058	NaN	NaN	NaN	NaN	NaN	NaN	NaN	NaN	NaN	NaN	NaN	NaN	NaN
11.000	30.000	11.000	144.034	115.021	153.446	130.770	126.556	135.105	109.375	0.825	0.070	0.347	0.095	NaN	NaN	NaN	NaN	NaN	NaN	NaN	NaN	NaN	NaN	NaN	NaN	NaN
12.000	31.000	12.000	139.704	115.065	153.403	130.854	124.862	133.833	108.582	0.982	0.157	0.231	0.119	NaN	NaN	NaN	NaN	NaN	NaN	NaN	NaN	NaN	NaN	NaN	NaN	NaN
13.000	32.000	13.000	146.097	119.433	153.462	131.864	125.618	136.882	108.205	1.499	0.517	0.233	-0.291	NaN	NaN	NaN	NaN	NaN	NaN	NaN	NaN	NaN	NaN	NaN	NaN	NaN
14.000	33.000	14.000	139.828	119.859	153.227	132.190	124.000	142.833	107.295	1.832	0.333	0.350	0.086	NaN	NaN	NaN	NaN	NaN	NaN	NaN	NaN	NaN	NaN	NaN	NaN	NaN
15.000	34.000	15.000	136.519	118.924	152.964	128.844	119.966	127.412	105.108	2.027	0.195	0.447	0.266	NaN	NaN	NaN	NaN	NaN	NaN	NaN	NaN	NaN	NaN	NaN	NaN	NaN
16.000	35.000	16.000	143.833	118.511	153.018	130.416	120.258	127.190	105.014	2.655	0.628	0.376	-0.231	NaN	NaN	NaN	NaN	NaN	NaN	NaN	NaN	NaN	NaN	NaN	NaN	NaN
17.000	36.000	17.000	137.963	120.044	152.970	128.704	118.516	129.083	106.114	3.022	0.368	0.461	0.052	NaN	NaN	NaN	NaN	NaN	NaN	NaN	NaN	NaN	NaN	NaN	NaN	NaN
18.000	37.000	18.000	145.034	120.648	153.074	127.686	114.967	121.353	105.315	3.420	0.398	0.205	-0.086	NaN	NaN	NaN	NaN	NaN	NaN	NaN	NaN	NaN	NaN	NaN	NaN	NaN
19.000	38.000	19.000	142.839	119.648	152.966	125.384	112.750	116.158	106.616	3.807	0.387	0.189	-0.090	NaN	NaN	NaN	NaN	NaN	NaN	NaN	NaN	NaN	NaN	NaN	NaN	NaN
20.000	39.000	20.000	142.097	119.717	152.587	126.296	115.571	119.808	111.986	3.103	-0.704	-0.560	-0.000	NaN	NaN	NaN	NaN	NaN	NaN	NaN	NaN	NaN	NaN	NaN	NaN	NaN
21.000	40.000	21.000	144.586	120.741	153.326	126.776	116.062	123.833	110.832	3.244	0.141	0.145	-0.029	NaN	NaN	NaN	NaN	NaN	NaN	NaN	NaN	NaN	NaN	NaN	NaN	NaN
22.000	41.000	22.000	139.032	119.818	152.720	125.342	116.880	126.800	114.262	2.946	-0.298	-0.384	0.055	NaN	NaN	NaN	NaN	NaN	NaN	NaN	NaN	NaN	NaN	NaN	NaN	NaN
23.000	42.000	23.000	144.269	120.817	153.168	124.624	115.684	123.333	112.942	2.762	-0.184	-0.120	-0.114	NaN	NaN	NaN	NaN	NaN	NaN	NaN	NaN	NaN	NaN	NaN	NaN	NaN
24.000	43.000	24.000	141.538	121.000	152.931	125.645	117.828	122.667	111.695	2.632	-0.130	-0.093	-0.000	NaN	NaN	NaN	NaN	NaN	NaN	NaN	NaN	NaN	NaN	NaN	NaN	NaN
25.000	44.000	25.000	145.097	118.124	152.163	125.647	114.120	119.250	111.480	3.176	0.544	0.320	-0.000	NaN	NaN	NaN	NaN	NaN	NaN	NaN	NaN	NaN	NaN	NaN	NaN	NaN
26.000	45.000	26.000	144.432	119.441	153.044	126.215	117.771	121.680	111.427	3.666	0.490	0.294	-0.027	NaN	NaN	NaN	NaN	NaN	NaN	NaN	NaN	NaN	NaN	NaN	NaN	NaN
27.000	46.000	27.000	145.000	119.369	152.488	121.714	114.654	118.762	108.097	3.764	0.098	0.789	0.289	NaN	NaN	NaN	NaN	NaN	NaN	NaN	NaN	NaN	NaN	NaN	NaN	NaN
28.000	47.000	28.000	143.419	119.299	152.278	121.142	113.962	118.923	111.441	3.558	-0.206	-0.537	-0.021	NaN	NaN	NaN	NaN	NaN	NaN	NaN	NaN	NaN	NaN	NaN	NaN	NaN
29.000	48.000	29.000	136.185	117.713	152.489	121.218	117.276	122.000	112.758	2.590	-0.968	-0.469	0.321	NaN	NaN	NaN	NaN	NaN	NaN	NaN	NaN	NaN	NaN	NaN	NaN	NaN
30.000	49.000	30.000	139.444	117.517	152.351	121.259	114.867	122.083	111.032	2.773	0.184	0.145	-0.087	NaN	NaN	NaN	NaN	NaN	NaN	NaN	NaN	NaN	NaN	NaN	NaN	NaN
31.000	50.000	31.000	142.269	119.940	151.789	122.748	115.440	121.389	113.814	2.146	-0.628	-0.646	-0.126	NaN	NaN	NaN	NaN	NaN	NaN	NaN	NaN	NaN	NaN	NaN	NaN	NaN
32.000	51.000	32.000	145.000	124.538	151.638	128.562	128.562	147.667	123.917	0.467	-1.678	-1.337	0.087	NaN	NaN	NaN	NaN	NaN	NaN	NaN	NaN	NaN	NaN	NaN	NaN	NaN
33.000	52.000	33.000	138.048	123.026	152.003	125.375	125.345	130.111	120.449	0.533	0.066	0.058	-0.087	NaN	NaN	NaN	NaN	NaN	NaN	NaN	NaN	NaN	NaN	NaN	NaN	NaN
34.000	NaN	NaN	NaN	NaN	NaN	NaN	NaN	NaN	NaN	NaN	NaN	NaN	NaN	NaN	NaN	NaN	NaN	NaN	NaN	NaN	NaN	NaN	NaN	NaN	NaN	NaN
35.000	NaN	NaN	NaN	NaN	NaN	NaN	NaN	NaN	NaN	NaN	NaN	NaN	NaN	NaN	NaN	NaN	NaN	NaN	NaN	NaN	NaN	NaN	NaN	NaN	NaN	NaN
36.000	NaN	NaN	NaN	NaN	NaN	NaN	NaN	NaN	NaN	NaN	NaN	NaN	NaN	NaN	NaN	NaN	NaN	NaN	NaN	NaN	NaN	NaN	NaN	NaN	NaN	NaN
37.000	NaN	NaN	NaN	NaN	NaN	NaN	NaN	NaN	NaN	NaN	NaN	NaN	NaN	NaN	NaN	NaN	NaN	NaN	NaN	NaN	NaN	NaN	NaN	NaN	NaN	NaN
38.000	NaN	NaN	NaN	NaN	NaN	NaN	NaN	NaN	NaN	NaN	NaN	NaN	NaN	NaN	NaN	NaN	NaN	NaN	NaN	NaN	NaN	NaN	NaN	NaN	NaN	NaN
39.000	NaN	NaN	NaN	NaN	NaN	NaN	NaN	NaN	NaN	NaN	NaN	NaN	NaN	NaN	NaN	NaN	NaN	NaN	NaN	NaN	NaN	NaN	NaN	NaN	NaN	NaN
40.000	NaN	NaN	NaN	NaN	NaN	NaN	NaN	NaN	NaN	NaN	NaN	NaN	NaN	NaN	NaN	NaN	NaN	NaN	NaN	NaN	NaN	NaN	NaN	NaN	NaN	NaN
41.000	NaN	NaN	NaN	NaN	NaN	NaN	NaN	NaN	NaN	NaN	NaN	NaN	NaN	NaN	NaN	NaN	NaN	NaN	NaN	NaN	NaN	NaN	NaN	NaN	NaN	NaN
42.000	NaN	NaN	NaN	NaN	NaN	NaN	NaN	NaN	NaN	NaN	NaN	NaN	NaN	NaN	NaN	NaN	NaN	NaN	NaN	NaN	NaN	NaN	NaN	NaN	NaN	NaN
43.000	NaN	NaN	NaN	NaN	NaN	NaN	NaN	NaN	NaN	NaN	NaN	NaN	NaN	NaN	NaN	NaN	NaN	NaN	NaN	NaN	NaN	NaN	NaN	NaN	NaN	NaN
44.000	NaN	NaN	NaN	NaN	NaN	NaN	NaN	NaN	NaN	NaN	NaN	NaN	NaN	NaN	NaN	NaN	NaN	NaN	NaN	NaN	NaN	NaN	NaN	NaN	NaN	NaN
45.000	NaN	NaN	NaN	NaN	NaN	NaN	NaN	NaN	NaN	NaN	NaN	NaN	NaN	NaN	NaN	NaN	NaN	NaN	NaN	NaN	NaN	NaN	NaN	NaN	NaN	NaN
46.000	NaN	NaN	NaN	NaN	NaN	NaN	NaN	NaN	NaN	NaN	NaN	NaN	NaN	NaN	NaN	NaN	NaN	NaN	NaN	NaN	NaN	NaN	NaN	NaN	NaN	NaN
47.000	NaN	NaN	NaN	NaN	NaN	NaN	NaN	NaN	NaN	NaN	NaN	NaN	NaN	NaN	NaN	NaN	NaN	NaN	NaN	NaN	NaN	NaN	NaN	NaN	NaN	NaN
48.000	NaN	NaN	NaN	NaN	NaN	NaN	NaN	NaN	NaN	NaN	NaN	NaN	NaN	NaN	NaN	NaN	NaN	NaN	NaN	NaN	NaN	NaN	NaN	NaN	NaN	NaN
49.000	NaN	NaN	NaN	NaN	NaN	NaN	NaN	NaN	NaN	NaN	NaN	NaN	NaN	NaN	NaN	NaN	NaN	NaN	NaN	NaN	NaN	NaN	NaN	NaN	NaN	NaN
50.000	NaN	NaN	NaN	NaN	NaN	NaN	NaN	NaN	NaN	NaN	NaN	NaN	NaN	NaN	NaN	NaN	NaN	NaN	NaN	NaN	NaN	NaN	NaN	NaN	NaN	NaN
51.000	NaN	NaN	NaN	NaN	NaN	NaN	NaN	NaN	NaN	NaN	NaN	NaN	NaN	NaN	NaN	NaN	NaN	NaN	NaN	NaN	NaN	NaN	NaN	NaN	NaN	NaN
52.000	NaN	NaN	NaN	NaN	NaN	NaN	NaN	NaN	NaN	NaN	NaN	NaN	NaN	NaN	NaN	NaN	NaN	NaN	NaN	NaN	NaN	NaN	NaN	NaN	NaN	NaN
53.000	NaN	NaN	NaN	NaN	NaN	NaN	NaN	NaN	NaN	NaN	NaN	NaN	NaN	NaN	NaN	NaN	NaN	NaN	NaN	NaN	NaN	NaN	NaN	NaN	NaN	NaN
54.000	NaN	NaN	NaN	NaN	NaN	NaN	NaN	NaN	NaN	NaN	NaN	NaN	NaN	NaN	NaN	NaN	NaN	NaN	NaN	NaN	NaN	NaN	NaN	NaN	NaN	NaN
55.000	NaN	NaN	NaN	NaN	NaN	NaN	NaN	NaN	NaN	NaN	NaN	NaN	NaN	NaN	NaN	NaN	NaN	NaN	NaN	NaN	NaN	NaN	NaN	NaN	NaN	NaN
56.000	NaN	NaN	NaN	NaN	NaN	NaN	NaN	NaN	NaN	NaN	NaN	NaN	NaN	NaN	NaN	NaN	NaN	NaN	NaN	NaN	NaN	NaN	NaN	NaN	NaN	NaN
57.000	NaN	NaN	NaN	NaN	NaN	NaN	NaN	NaN	NaN	NaN	NaN	NaN	NaN	NaN	NaN	NaN	NaN	NaN	NaN	NaN	NaN	NaN	NaN	NaN	NaN	NaN
58.000	NaN	NaN	NaN	NaN	NaN	NaN	NaN	NaN	NaN	NaN	NaN	NaN	NaN	NaN	NaN	NaN	NaN	NaN	NaN	NaN	NaN	NaN	NaN	NaN	NaN	NaN
59.000	NaN	NaN	NaN	NaN	NaN	NaN	NaN	NaN	NaN	NaN	NaN	NaN	NaN	NaN	NaN	NaN	NaN	NaN	NaN	NaN	NaN	NaN	NaN	NaN	NaN	NaN
60.000	NaN	NaN	NaN	NaN	NaN	NaN	NaN	NaN	NaN	NaN	NaN	NaN	NaN	NaN	NaN	NaN	NaN	NaN	NaN	NaN	NaN	NaN	NaN	NaN	NaN	NaN
61.000	NaN	NaN	NaN	NaN	NaN	NaN	NaN	NaN	NaN	NaN	NaN	NaN	NaN	NaN	NaN	NaN	NaN	NaN	NaN	NaN	NaN	NaN	NaN	NaN	NaN	NaN
62.000	NaN	NaN	NaN	NaN	NaN	NaN	NaN	NaN	NaN	NaN	NaN	NaN	NaN	NaN	NaN	NaN	NaN	NaN	NaN	NaN	NaN	NaN	NaN	NaN	NaN	NaN
