# Supplementary material for: Filopodyan: An open-source pipeline for the analysis of filopodia
Source: J Cell Biol. 2017 Oct 2;216(10):3405–22. doi: 10.1083/jcb.201705113 (PMC5626553; doi:10.1083/jcb.201705113)
Supplement: Data tables (ZIP file) [file JCB_201705113_DataS1.zip › Data Tables/Fig5_BaseF/ENA_BaseF/GAP-RFP/NeonENA_GC15_tif Bodies.txt]

T	X	Y	Mean	StdDev	Frame Background	Boundary Background
1.000	7.345	21.645	296.088	64.757	105.988	132.826
2.000	7.345	21.775	303.447	69.176	106.079	133.322
3.000	7.280	21.775	304.359	66.816	106.049	133.040
4.000	7.150	21.645	303.947	64.805	106.072	133.231
5.000	6.955	21.515	304.861	61.769	106.078	133.334
6.000	6.825	21.450	305.280	62.659	106.054	133.052
7.000	6.825	21.320	305.112	61.337	106.105	133.488
8.000	6.695	21.060	305.297	61.393	106.092	133.402
9.000	6.630	20.995	305.419	62.092	106.170	133.877
10.000	6.760	20.995	297.499	63.855	106.083	132.530
11.000	6.955	21.125	303.301	59.528	106.090	131.382
12.000	7.020	21.125	304.953	59.073	106.133	132.028
13.000	7.085	21.190	302.646	57.615	106.149	131.579
14.000	6.890	21.255	300.438	57.090	106.187	130.922
15.000	6.890	21.255	298.348	55.670	106.088	130.446
16.000	7.020	21.060	297.306	55.556	106.088	130.891
17.000	7.150	21.125	295.401	54.331	106.045	131.629
18.000	7.345	21.060	292.975	56.298	106.016	132.125
19.000	7.475	20.995	291.317	54.673	106.012	131.616
20.000	7.605	20.930	292.858	53.485	106.015	131.667
21.000	7.670	20.930	292.976	53.256	106.005	131.544
22.000	7.735	20.865	293.989	51.955	106.071	131.942
23.000	7.800	20.735	289.571	54.160	105.925	131.142
24.000	7.930	20.605	291.065	53.131	105.896	131.725
25.000	8.125	20.605	289.259	54.314	105.843	130.812
26.000	8.255	20.605	291.305	53.603	105.979	132.975
27.000	8.385	20.540	294.141	53.402	106.034	132.566
28.000	8.515	20.150	289.784	53.402	106.001	131.785
29.000	8.645	20.215	286.657	53.694	105.883	131.604
30.000	8.645	20.670	286.264	54.667	105.976	131.304
31.000	8.645	20.475	280.845	56.309	105.856	130.873
32.000	8.645	20.605	281.400	55.667	105.892	130.166
33.000	8.580	20.540	282.319	53.711	105.867	130.227
34.000	8.710	20.540	283.791	51.462	106.042	130.807
35.000	8.775	20.540	285.673	50.065	106.115	131.357
36.000	8.840	20.475	283.720	49.285	106.078	130.910
37.000	9.165	20.410	281.983	48.045	106.079	130.546
38.000	9.295	20.475	279.265	49.294	105.991	129.771
39.000	9.360	20.475	278.975	49.667	106.111	129.114
40.000	9.555	20.540	278.395	49.562	106.087	128.417
41.000	9.360	20.475	278.912	49.335	106.055	128.015
42.000	9.425	20.605	278.136	48.049	106.110	126.937
43.000	9.425	20.670	278.761	46.655	106.127	126.642
44.000	9.360	20.735	276.665	44.410	106.150	126.627
45.000	9.425	20.735	275.435	44.619	106.075	126.122
46.000	9.425	20.800	274.021	43.988	106.147	126.334
47.000	9.360	20.865	271.836	41.974	106.150	126.436
48.000	9.360	20.930	269.194	40.825	106.118	126.612
49.000	9.360	20.930	268.408	40.821	106.175	126.674
50.000	9.295	21.060	267.302	40.929	106.166	126.943
51.000	9.230	21.515	264.022	40.717	106.162	126.675
52.000	9.100	21.515	261.948	41.274	106.104	126.612
53.000	9.035	21.580	261.281	40.568	106.089	126.453
54.000	8.970	21.580	262.887	40.365	106.092	126.681
55.000	8.905	21.515	263.841	39.684	106.039	126.699
56.000	8.840	21.775	265.282	38.983	106.154	128.306
57.000	8.840	21.515	264.675	39.997	106.188	129.068
58.000	9.230	20.865	258.525	45.597	106.130	128.911
59.000	8.840	21.125	258.701	43.715	106.057	129.108
60.000	8.970	21.450	260.097	41.768	106.097	129.262
61.000	8.905	21.775	260.057	40.278	106.092	128.932
62.000	8.970	21.905	258.485	40.306	106.108	128.914
63.000	9.035	21.905	257.106	39.577	106.071	128.271
64.000	8.905	21.905	254.780	39.860	106.033	127.868
65.000	8.840	21.385	255.429	40.011	106.091	128.114
66.000	8.645	21.515	255.273	39.818	106.045	127.714
67.000	8.645	21.515	255.652	39.460	106.075	127.725
68.000	8.515	21.515	255.727	39.088	106.040	127.376
69.000	8.515	21.385	256.247	39.103	106.061	127.320
70.000	9.035	21.385	258.212	38.508	106.076	128.027
71.000	8.580	21.450	260.663	38.812	106.016	127.615
72.000	8.580	21.710	260.508	38.384	106.036	127.591
73.000	8.385	22.165	260.627	38.180	105.994	127.211
74.000	8.190	21.840	261.658	38.728	106.012	128.191
75.000	8.125	21.840	262.317	38.010	106.031	128.927
76.000	7.995	22.035	262.987	38.316	106.005	128.467
77.000	7.865	21.970	262.518	37.724	105.931	127.691
78.000	7.735	22.230	261.292	37.683	105.899	127.221
79.000	7.800	22.295	261.064	37.950	105.804	126.542
80.000	7.540	22.230	262.845	37.978	105.919	126.750
81.000	7.670	22.165	263.824	38.355	105.917	126.646
82.000	7.605	22.295	262.739	38.199	105.953	126.029
83.000	7.735	22.230	263.936	38.338	106.040	126.051
84.000	7.865	22.165	264.072	39.060	105.978	125.784
85.000	7.800	22.100	263.932	38.644	106.057	125.608
86.000	7.800	22.035	265.640	39.648	105.906	124.495
87.000	8.320	21.970	260.206	41.795	105.903	124.260
88.000	8.515	22.165	259.531	40.040	105.900	124.117
89.000	8.450	22.035	261.152	38.318	105.937	124.212
90.000	8.385	21.970	260.944	37.651	105.901	124.001
91.000	8.515	22.035	257.402	37.637	105.828	123.483
92.000	8.385	21.970	254.472	38.035	105.722	123.263
93.000	8.515	22.035	253.720	38.662	105.831	123.500
94.000	8.580	21.970	251.354	38.788	105.896	123.501
95.000	8.710	21.970	251.431	39.344	105.912	123.457
96.000	8.840	22.100	250.625	39.475	105.919	123.412
97.000	9.035	22.360	247.006	38.471	105.903	123.224
98.000	9.230	22.490	246.922	38.493	105.892	123.204
99.000	9.425	22.555	246.107	37.643	105.840	122.884
100.000	9.555	22.490	245.362	38.252	105.864	122.968
101.000	9.750	22.620	245.207	38.694	105.902	123.020
102.000	9.880	23.010	245.090	38.656	105.915	123.125
103.000	10.075	23.075	242.541	38.645	105.900	122.981
104.000	9.945	23.270	244.115	39.133	105.967	123.075
105.000	9.815	23.140	243.286	38.219	106.001	123.142
106.000	9.880	23.660	241.657	39.966	105.949	122.964
107.000	9.945	23.595	241.553	39.283	105.990	123.355
108.000	9.880	23.595	239.445	38.460	105.958	123.292
109.000	10.010	23.790	238.293	39.128	105.918	123.175
110.000	10.205	23.855	237.177	38.799	105.962	123.449
111.000	10.335	23.855	237.026	39.005	105.925	123.204
112.000	10.465	23.920	235.974	38.255	105.938	123.189
113.000	10.465	23.725	236.374	38.100	105.921	123.341
114.000	10.465	23.725	236.711	38.312	105.992	123.939
115.000	10.595	23.595	234.851	38.654	105.898	123.241
116.000	10.855	23.530	233.242	39.520	105.827	123.164
117.000	10.985	23.530	232.926	38.967	105.848	122.946
118.000	10.985	23.335	233.163	38.370	105.833	123.029
119.000	10.985	24.700	232.998	39.081	105.803	122.693
120.000	10.790	23.400	230.526	38.481	105.776	123.271
121.000	10.595	24.635	232.461	38.107	105.833	123.775
