# Supplementary material for: Filopodyan: An open-source pipeline for the analysis of filopodia
Source: J Cell Biol. 2017 Oct 2;216(10):3405–22. doi: 10.1083/jcb.201705113 (PMC5626553; doi:10.1083/jcb.201705113)
Supplement: Data tables (ZIP file) [file JCB_201705113_DataS1.zip › Data Tables/Fig5_BaseF/ENA_BaseF/GAP-RFP/NeonENA_GC1_tif Bodies.txt]

T	X	Y	Mean	StdDev	Frame Background	Boundary Background
1.000	21.970	21.970	431.141	148.200	119.467	175.275
2.000	21.905	21.840	443.262	152.121	119.737	176.360
3.000	21.840	21.840	446.260	152.180	119.833	176.593
4.000	21.840	21.775	447.537	151.437	119.733	176.428
5.000	21.775	21.645	450.705	150.483	119.869	176.478
6.000	21.710	21.580	452.036	149.670	120.084	176.536
7.000	21.710	21.515	453.093	148.218	119.946	175.607
8.000	21.710	21.450	453.317	147.826	119.892	175.229
9.000	21.710	21.450	453.087	147.421	119.929	175.002
10.000	21.710	21.515	452.789	148.338	119.868	174.794
11.000	21.710	21.450	452.617	146.415	119.791	174.613
12.000	21.775	21.385	453.843	145.940	119.871	174.396
13.000	21.775	21.385	452.140	145.625	119.943	174.356
14.000	21.710	21.450	451.218	146.887	119.953	174.787
15.000	21.710	21.450	450.585	146.794	119.879	173.476
16.000	21.710	21.385	450.513	146.539	119.851	173.454
17.000	21.710	21.385	452.754	146.784	120.103	173.747
18.000	21.580	21.385	450.330	144.731	119.615	173.302
19.000	21.580	21.385	450.025	144.385	119.754	172.792
20.000	21.580	21.385	450.895	144.865	119.833	173.476
21.000	21.450	21.320	450.256	143.524	119.792	172.720
22.000	21.515	21.385	450.055	142.133	119.864	172.692
23.000	21.515	21.450	450.435	141.313	119.911	172.771
24.000	21.385	21.450	450.000	140.727	119.701	172.363
25.000	21.385	21.450	450.473	140.054	119.662	172.016
26.000	21.320	21.450	450.425	138.740	119.812	172.771
27.000	21.320	21.385	452.797	139.351	119.816	172.604
28.000	21.255	21.385	451.978	139.418	119.720	172.004
29.000	21.255	21.385	451.201	137.254	119.795	172.799
30.000	21.190	21.385	452.772	137.471	119.746	173.006
31.000	21.190	21.320	451.919	136.523	119.652	172.308
32.000	21.125	21.320	453.540	136.088	119.761	172.809
33.000	21.125	21.255	452.384	135.669	119.731	172.551
34.000	21.190	21.255	451.730	133.933	119.411	172.251
35.000	21.125	21.190	456.165	134.420	119.832	173.038
36.000	21.190	21.125	453.278	133.588	119.578	172.865
37.000	21.190	21.125	451.732	131.883	119.714	172.436
38.000	21.190	21.060	449.231	131.476	119.483	172.303
39.000	21.190	21.060	448.499	130.378	119.620	172.136
40.000	21.190	21.060	447.821	129.049	119.590	172.325
41.000	21.190	21.060	448.397	129.135	119.774	172.502
42.000	21.190	21.060	449.385	128.326	119.483	172.233
43.000	21.125	21.060	449.148	127.193	119.596	172.064
44.000	21.125	20.995	447.039	126.091	119.297	171.299
45.000	21.125	20.995	448.385	125.324	119.448	171.386
46.000	21.125	20.995	447.480	123.528	119.458	170.916
47.000	21.190	20.930	449.216	123.928	119.516	171.335
48.000	21.125	20.930	448.199	124.105	119.687	171.271
49.000	21.255	20.865	446.502	123.553	119.592	171.586
50.000	21.190	20.865	448.481	122.686	119.434	171.528
51.000	21.255	20.865	449.798	123.900	119.592	171.297
52.000	21.125	20.865	450.567	123.602	119.498	171.389
53.000	21.385	20.865	449.762	122.583	119.363	171.455
54.000	21.190	20.800	451.802	122.719	119.536	171.552
55.000	21.125	20.735	450.693	121.503	119.320	171.377
56.000	21.190	20.605	449.752	119.858	119.450	171.245
57.000	21.255	20.605	451.040	119.445	119.294	170.990
58.000	21.255	20.540	450.525	119.096	119.312	171.004
59.000	21.190	20.475	447.757	117.587	119.009	169.712
60.000	21.645	23.400	408.148	146.865	118.774	169.887
61.000	21.450	20.475	449.131	116.621	119.162	169.328
62.000	21.580	23.270	408.732	145.720	118.801	169.889
63.000	21.645	23.270	407.894	144.576	118.838	169.468
64.000	21.645	23.205	409.692	145.929	118.723	169.210
65.000	21.645	23.205	411.324	146.184	118.723	169.581
66.000	21.580	23.075	409.703	144.121	118.533	168.819
67.000	21.580	23.140	411.977	145.093	118.720	169.215
68.000	21.580	23.075	412.887	143.185	118.496	170.451
69.000	21.580	22.945	414.197	142.883	118.489	170.365
70.000	21.515	22.880	415.808	142.238	118.390	170.482
71.000	21.515	22.750	415.605	140.326	118.261	170.237
72.000	21.515	22.620	419.237	139.457	118.327	170.527
73.000	21.450	22.555	422.057	139.284	118.296	170.493
74.000	21.450	22.490	423.561	136.783	118.229	170.368
75.000	21.385	22.425	424.397	135.430	118.477	171.110
76.000	21.385	22.425	418.541	134.861	118.171	170.680
77.000	21.385	22.295	421.223	133.279	118.202	170.453
78.000	21.385	22.230	420.045	131.552	118.148	169.589
79.000	21.385	22.100	424.133	130.939	118.275	169.784
80.000	21.385	21.970	426.587	127.310	118.296	169.303
81.000	21.385	21.970	426.767	126.956	118.350	168.955
82.000	21.255	21.905	429.409	124.946	118.282	168.549
83.000	21.255	21.840	429.252	124.227	118.307	168.127
84.000	21.190	21.710	430.591	121.711	118.172	168.005
85.000	21.190	21.645	430.861	120.563	118.274	167.847
86.000	21.190	21.515	436.231	118.292	118.301	169.307
87.000	21.190	21.450	436.452	117.396	118.137	169.219
88.000	21.125	21.385	435.829	116.269	118.065	169.119
89.000	21.125	21.450	436.079	117.472	118.241	169.236
90.000	21.190	21.450	436.943	117.926	118.245	169.423
91.000	21.125	21.385	436.365	117.232	118.077	169.358
92.000	21.125	21.320	436.908	117.138	118.151	169.481
93.000	21.190	21.255	436.386	115.341	118.195	169.490
94.000	21.125	21.255	435.470	114.944	118.108	169.907
95.000	21.385	21.255	433.658	113.644	118.189	170.101
96.000	21.450	21.255	431.572	114.390	118.070	169.662
97.000	21.255	21.255	432.364	111.865	117.979	169.329
98.000	21.385	21.190	433.405	112.245	117.934	169.666
99.000	21.320	21.190	435.763	111.368	118.039	169.967
100.000	21.190	21.125	433.934	110.937	118.064	169.350
101.000	21.125	21.125	432.056	110.086	118.100	169.334
102.000	21.125	20.930	431.545	110.247	117.919	170.047
103.000	21.190	20.930	432.245	111.715	118.063	170.198
104.000	21.190	20.735	306.729	157.289	115.728	166.846
105.000	21.125	20.605	307.640	158.340	115.827	167.554
106.000	21.125	20.410	310.983	160.805	116.001	168.046
107.000	21.125	20.280	309.075	157.304	115.987	168.115
108.000	21.125	20.345	308.072	156.224	115.847	167.840
109.000	21.125	20.215	306.986	155.633	115.754	167.558
110.000	21.125	20.215	307.422	156.045	115.893	168.062
111.000	21.125	20.150	307.368	155.833	115.935	168.367
112.000	21.125	20.150	307.145	154.917	115.802	168.100
113.000	21.190	20.150	306.656	155.126	115.893	168.286
114.000	21.190	20.085	306.879	154.760	115.728	168.752
115.000	21.190	20.150	305.863	154.117	115.783	168.056
116.000	21.190	20.150	305.983	153.741	115.561	167.737
117.000	21.125	20.085	306.241	154.526	115.718	168.478
118.000	21.125	20.150	305.558	154.509	115.600	169.354
119.000	21.125	20.150	304.681	153.943	115.459	169.544
120.000	21.190	20.150	305.133	154.723	115.646	171.179
121.000	21.190	20.150	306.388	154.984	115.639	171.410
