# Supplementary material for: Filopodyan: An open-source pipeline for the analysis of filopodia
Source: J Cell Biol. 2017 Oct 2;216(10):3405–22. doi: 10.1083/jcb.201705113 (PMC5626553; doi:10.1083/jcb.201705113)
Supplement: Data tables (ZIP file) [file JCB_201705113_DataS1.zip › Data Tables/Fig5_BaseF/ENA_BaseF/GAP-RFP/NeonENA_GC1_tif Coordinates.txt]

	dT	T (0)	Base X (0)	Base Y (0)	Tip X (0)	Tip Y (0)	||[body,base]|| (0)	||[base,tip]|| (0)	||[base,tip]|| : [body,base] (0)	[base,tip] ? [body,base] (0)	?||[base,tip]|| : [body,base] (0)	||[tip(t-1),tip(t)]|| : [base,tip] (0)	||[base(t-1),base(t)]|| : [base,tip] (0)	T (1)	Base X (1)	Base Y (1)	Tip X (1)	Tip Y (1)	||[body,base]|| (1)	||[base,tip]|| (1)	||[base,tip]|| : [body,base] (1)	[base,tip] ? [body,base] (1)	?||[base,tip]|| : [body,base] (1)	||[tip(t-1),tip(t)]|| : [base,tip] (1)	||[base(t-1),base(t)]|| : [base,tip] (1)
1	-20.000	1.000	39.260	23.140	NaN	NaN	NaN	NaN	NaN	NaN	NaN	NaN	NaN	50.000	37.375	22.360	NaN	NaN	NaN	NaN	NaN	NaN	NaN	NaN	NaN
2	-19.000	2.000	39.260	23.140	NaN	NaN	NaN	NaN	NaN	NaN	NaN	NaN	NaN	51.000	37.375	22.295	NaN	NaN	NaN	NaN	NaN	NaN	NaN	NaN	NaN
3	-18.000	3.000	39.195	23.140	NaN	NaN	NaN	NaN	NaN	NaN	NaN	NaN	NaN	52.000	37.375	22.230	NaN	NaN	NaN	NaN	NaN	NaN	NaN	NaN	NaN
4	-17.000	4.000	39.260	23.075	NaN	NaN	NaN	NaN	NaN	NaN	NaN	NaN	NaN	53.000	37.440	22.230	NaN	NaN	NaN	NaN	NaN	NaN	NaN	NaN	NaN
5	-16.000	5.000	39.260	23.075	NaN	NaN	NaN	NaN	NaN	NaN	NaN	NaN	NaN	54.000	37.440	22.230	NaN	NaN	NaN	NaN	NaN	NaN	NaN	NaN	NaN
6	-15.000	6.000	39.195	23.075	NaN	NaN	NaN	NaN	NaN	NaN	NaN	NaN	NaN	55.000	37.375	22.230	NaN	NaN	NaN	NaN	NaN	NaN	NaN	NaN	NaN
7	-14.000	7.000	39.260	23.075	NaN	NaN	NaN	NaN	NaN	NaN	NaN	NaN	NaN	56.000	37.310	22.165	NaN	NaN	NaN	NaN	NaN	NaN	NaN	NaN	NaN
8	-13.000	8.000	39.195	23.075	NaN	NaN	NaN	NaN	NaN	NaN	NaN	NaN	NaN	57.000	37.180	22.100	NaN	NaN	NaN	NaN	NaN	NaN	NaN	NaN	NaN
9	-12.000	9.000	39.195	23.075	NaN	NaN	NaN	NaN	NaN	NaN	NaN	NaN	NaN	58.000	37.115	22.100	NaN	NaN	NaN	NaN	NaN	NaN	NaN	NaN	NaN
10	-11.000	10.000	39.195	23.075	NaN	NaN	NaN	NaN	NaN	NaN	NaN	NaN	NaN	59.000	36.985	22.100	NaN	NaN	NaN	NaN	NaN	NaN	NaN	NaN	NaN
11	-10.000	11.000	39.195	23.010	NaN	NaN	NaN	NaN	NaN	NaN	NaN	NaN	NaN	60.000	36.920	22.035	NaN	NaN	NaN	NaN	NaN	NaN	NaN	NaN	NaN
12	-9.000	12.000	39.130	23.010	NaN	NaN	NaN	NaN	NaN	NaN	NaN	NaN	NaN	61.000	36.920	21.970	NaN	NaN	NaN	NaN	NaN	NaN	NaN	NaN	NaN
13	-8.000	13.000	39.130	22.945	NaN	NaN	NaN	NaN	NaN	NaN	NaN	NaN	NaN	62.000	36.985	21.970	NaN	NaN	NaN	NaN	NaN	NaN	NaN	NaN	NaN
14	-7.000	14.000	39.130	22.815	NaN	NaN	NaN	NaN	NaN	NaN	NaN	NaN	NaN	63.000	37.050	21.970	NaN	NaN	NaN	NaN	NaN	NaN	NaN	NaN	NaN
15	-6.000	15.000	39.065	22.750	NaN	NaN	NaN	NaN	NaN	NaN	NaN	NaN	NaN	64.000	37.245	21.905	NaN	NaN	NaN	NaN	NaN	NaN	NaN	NaN	NaN
16	-5.000	16.000	38.870	22.685	NaN	NaN	NaN	NaN	NaN	NaN	NaN	NaN	NaN	65.000	37.310	21.710	NaN	NaN	NaN	NaN	NaN	NaN	NaN	NaN	NaN
17	-4.000	17.000	38.805	22.685	NaN	NaN	NaN	NaN	NaN	NaN	NaN	NaN	NaN	66.000	37.375	21.645	NaN	NaN	NaN	NaN	NaN	NaN	NaN	NaN	NaN
18	-3.000	18.000	38.740	22.685	NaN	NaN	NaN	NaN	NaN	NaN	NaN	NaN	NaN	67.000	37.440	21.515	NaN	NaN	NaN	NaN	NaN	NaN	NaN	NaN	NaN
19	-2.000	19.000	38.610	22.620	NaN	NaN	NaN	NaN	NaN	NaN	NaN	NaN	NaN	68.000	37.700	21.385	NaN	NaN	NaN	NaN	NaN	NaN	NaN	NaN	NaN
20	-1.000	20.000	38.610	22.555	NaN	NaN	NaN	NaN	NaN	NaN	NaN	NaN	NaN	69.000	37.895	20.930	NaN	NaN	NaN	NaN	NaN	NaN	NaN	NaN	NaN
21	0.000	21.000	38.935	22.880	39.000	22.750	17.554	0.145	0.053	0.934	0.053	NaN	NaN	70.000	38.220	21.060	38.285	20.865	16.804	0.206	0.086	1.441	0.086	NaN	NaN
22	1.000	22.000	39.000	22.945	39.130	22.750	17.554	0.234	0.112	1.969	0.059	0.072	-0.018	71.000	38.090	21.385	38.415	20.670	16.631	0.785	0.383	6.363	0.297	0.231	-0.350
23	2.000	23.000	39.065	22.945	39.195	22.750	17.614	0.234	0.113	1.990	8.230E-4	0.036	0.036	72.000	38.155	21.385	38.610	20.410	16.686	1.076	0.526	8.775	0.143	0.318	0.027
24	3.000	24.000	39.065	22.945	39.130	22.620	17.743	0.331	0.037	0.663	-0.076	0.115	NaN	73.000	38.220	21.320	38.740	20.345	16.815	1.105	0.590	9.925	0.064	0.119	0.088
25	4.000	25.000	39.065	22.945	39.195	22.360	17.743	0.599	0.080	1.424	0.043	0.268	NaN	74.000	38.155	21.710	38.675	20.995	16.723	0.884	0.553	9.244	-0.037	-0.564	-0.354
26	5.000	26.000	38.870	22.750	38.935	22.165	17.598	0.589	0.022	0.380	-0.059	0.165	0.172	75.000	38.545	21.450	38.675	21.320	17.188	0.184	0.137	2.358	-0.416	-0.230	0.460
27	6.000	27.000	38.870	22.815	38.805	22.035	17.608	0.783	-0.128	-2.256	-0.150	0.140	-0.065	76.000	38.480	21.450	38.805	21.255	17.123	0.379	0.336	5.746	0.198	0.145	-0.056
28	7.000	28.000	38.740	22.815	38.805	21.970	17.543	0.847	-0.004	-0.072	0.124	0.065	-0.010	77.000	38.415	21.450	38.870	20.995	17.051	0.643	0.477	8.133	0.141	0.230	-0.046
29	8.000	29.000	38.740	22.750	38.740	21.840	17.538	0.910	-0.071	-1.242	-0.067	0.130	0.065	78.000	38.090	21.970	39.845	19.500	16.707	3.030	1.793	29.959	1.316	1.783	-0.612
30	9.000	30.000	38.740	22.750	38.740	21.645	17.603	1.105	-0.086	-1.508	-0.015	0.195	NaN	79.000	37.960	22.100	40.040	19.175	16.575	3.589	2.080	34.476	0.287	0.378	-0.181
31	10.000	31.000	38.675	22.685	38.805	21.710	17.538	0.984	0.054	0.942	0.139	-0.056	0.056	80.000	38.025	22.035	40.170	18.915	16.640	3.786	2.133	35.490	0.053	0.288	0.090
32	11.000	32.000	38.675	22.620	38.870	21.710	17.598	0.931	0.127	2.239	0.074	0.014	0.064	81.000	37.895	22.165	40.365	18.655	16.511	4.292	2.428	40.095	0.296	0.325	-0.181
33	12.000	33.000	38.740	22.750	38.935	21.710	17.678	1.058	0.106	1.880	-0.021	0.012	-0.116	82.000	37.960	22.165	40.560	18.395	16.707	4.580	2.541	42.453	0.113	0.325	0.037
34	13.000	34.000	38.805	22.620	39.130	21.775	17.668	0.905	0.259	4.571	0.152	0.009	0.145	83.000	37.895	22.295	40.625	18.135	16.646	4.976	2.615	43.534	0.074	0.253	-0.144
35	14.000	35.000	38.935	22.555	39.325	21.905	17.862	0.758	0.339	6.059	0.080	-0.011	0.123	84.000	37.895	22.295	40.625	18.070	16.715	5.030	2.580	43.133	-0.035	0.055	NaN
36	15.000	36.000	39.000	22.620	39.520	21.970	17.873	0.832	0.464	8.289	0.125	0.071	-0.010	85.000	37.895	22.165	40.690	17.550	16.713	5.395	2.650	44.291	0.070	0.478	0.111
37	16.000	37.000	39.260	22.880	39.975	22.360	18.155	0.884	0.661	12.007	0.198	0.139	0.057	86.000	37.830	22.295	39.000	20.540	16.658	2.109	1.087	18.100	-1.564	-3.425	-0.144
38	17.000	38.000	39.650	22.945	40.365	22.685	18.556	0.761	0.685	12.709	0.024	0.255	0.344	87.000	37.895	22.295	38.610	20.865	16.726	1.599	0.642	10.736	-0.445	-0.465	0.029
39	18.000	39.000	39.650	22.945	40.495	22.555	18.556	0.931	0.801	14.864	0.116	0.173	NaN	88.000	37.895	22.230	38.805	20.865	16.791	1.641	0.840	14.107	0.198	0.108	0.054
40	19.000	40.000	39.520	23.010	40.690	22.490	18.433	1.280	1.108	20.432	0.307	0.205	-0.145	89.000	37.830	22.360	39.130	20.605	16.730	2.184	1.203	20.119	0.362	0.402	-0.143
41	20.000	41.000	39.520	23.010	40.755	22.360	18.433	1.396	1.159	21.370	0.051	0.118	NaN	90.000	38.025	22.295	39.325	20.995	16.856	1.838	1.233	20.787	0.031	-0.138	0.184
42	21.000	42.000	39.585	22.945	40.950	22.295	18.491	1.512	1.292	23.884	0.132	0.204	0.087	91.000	38.220	22.295	39.130	21.190	17.119	1.431	0.850	14.551	-0.383	-0.274	0.124
43	22.000	43.000	39.455	23.075	40.950	22.230	18.440	1.717	1.394	25.701	0.102	0.032	-0.177	92.000	38.480	22.295	39.910	21.255	17.382	1.768	1.369	23.804	0.519	0.593	0.210
44	23.000	44.000	39.585	23.010	40.950	22.230	18.570	1.572	1.272	23.626	-0.121	NaN	0.145	93.000	38.870	22.425	41.275	21.190	17.719	2.704	2.318	41.075	0.949	1.244	0.288
45	24.000	45.000	39.520	23.010	41.080	22.100	18.505	1.806	1.452	26.863	0.179	0.178	-0.056	NaN	NaN	NaN	NaN	NaN	NaN	NaN	NaN	NaN	NaN	NaN	NaN
46	25.000	46.000	39.520	22.880	41.145	21.970	18.491	1.862	1.524	28.177	0.072	0.120	0.064	NaN	NaN	NaN	NaN	NaN	NaN	NaN	NaN	NaN	NaN	NaN	NaN
47	26.000	47.000	39.455	22.880	40.625	22.035	18.369	1.443	1.074	19.722	-0.450	-0.460	-0.053	NaN	NaN	NaN	NaN	NaN	NaN	NaN	NaN	NaN	NaN	NaN	NaN
48	27.000	48.000	39.520	22.815	40.170	22.360	18.491	0.793	0.600	11.099	-0.473	-0.559	0.091	NaN	NaN	NaN	NaN	NaN	NaN	NaN	NaN	NaN	NaN	NaN	NaN
49	28.000	49.000	39.520	22.815	40.235	22.425	18.369	0.814	0.670	12.299	0.069	0.026	NaN	NaN	NaN	NaN	NaN	NaN	NaN	NaN	NaN	NaN	NaN	NaN	NaN
50	29.000	50.000	39.455	22.880	40.105	22.360	18.376	0.832	0.589	10.824	-0.080	-0.061	-0.091	NaN	NaN	NaN	NaN	NaN	NaN	NaN	NaN	NaN	NaN	NaN	NaN
51	30.000	51.000	39.650	22.945	41.470	21.905	18.512	2.096	1.692	31.316	1.103	1.411	0.137	NaN	NaN	NaN	NaN	NaN	NaN	NaN	NaN	NaN	NaN	NaN	NaN
52	31.000	52.000	39.715	23.075	41.340	22.490	18.721	1.727	1.545	28.916	-0.147	-0.320	0.017	NaN	NaN	NaN	NaN	NaN	NaN	NaN	NaN	NaN	NaN	NaN	NaN
53	32.000	NaN	NaN	NaN	NaN	NaN	NaN	NaN	NaN	NaN	NaN	NaN	NaN	NaN	NaN	NaN	NaN	NaN	NaN	NaN	NaN	NaN	NaN	NaN	NaN
54	33.000	NaN	NaN	NaN	NaN	NaN	NaN	NaN	NaN	NaN	NaN	NaN	NaN	NaN	NaN	NaN	NaN	NaN	NaN	NaN	NaN	NaN	NaN	NaN	NaN
55	34.000	NaN	NaN	NaN	NaN	NaN	NaN	NaN	NaN	NaN	NaN	NaN	NaN	NaN	NaN	NaN	NaN	NaN	NaN	NaN	NaN	NaN	NaN	NaN	NaN
56	35.000	NaN	NaN	NaN	NaN	NaN	NaN	NaN	NaN	NaN	NaN	NaN	NaN	NaN	NaN	NaN	NaN	NaN	NaN	NaN	NaN	NaN	NaN	NaN	NaN
57	36.000	NaN	NaN	NaN	NaN	NaN	NaN	NaN	NaN	NaN	NaN	NaN	NaN	NaN	NaN	NaN	NaN	NaN	NaN	NaN	NaN	NaN	NaN	NaN	NaN
58	37.000	NaN	NaN	NaN	NaN	NaN	NaN	NaN	NaN	NaN	NaN	NaN	NaN	NaN	NaN	NaN	NaN	NaN	NaN	NaN	NaN	NaN	NaN	NaN	NaN
59	38.000	NaN	NaN	NaN	NaN	NaN	NaN	NaN	NaN	NaN	NaN	NaN	NaN	NaN	NaN	NaN	NaN	NaN	NaN	NaN	NaN	NaN	NaN	NaN	NaN
60	39.000	NaN	NaN	NaN	NaN	NaN	NaN	NaN	NaN	NaN	NaN	NaN	NaN	NaN	NaN	NaN	NaN	NaN	NaN	NaN	NaN	NaN	NaN	NaN	NaN
61	40.000	NaN	NaN	NaN	NaN	NaN	NaN	NaN	NaN	NaN	NaN	NaN	NaN	NaN	NaN	NaN	NaN	NaN	NaN	NaN	NaN	NaN	NaN	NaN	NaN
62	41.000	NaN	NaN	NaN	NaN	NaN	NaN	NaN	NaN	NaN	NaN	NaN	NaN	NaN	NaN	NaN	NaN	NaN	NaN	NaN	NaN	NaN	NaN	NaN	NaN
63	42.000	NaN	NaN	NaN	NaN	NaN	NaN	NaN	NaN	NaN	NaN	NaN	NaN	NaN	NaN	NaN	NaN	NaN	NaN	NaN	NaN	NaN	NaN	NaN	NaN
64	43.000	NaN	NaN	NaN	NaN	NaN	NaN	NaN	NaN	NaN	NaN	NaN	NaN	NaN	NaN	NaN	NaN	NaN	NaN	NaN	NaN	NaN	NaN	NaN	NaN
65	44.000	NaN	NaN	NaN	NaN	NaN	NaN	NaN	NaN	NaN	NaN	NaN	NaN	NaN	NaN	NaN	NaN	NaN	NaN	NaN	NaN	NaN	NaN	NaN	NaN
66	45.000	NaN	NaN	NaN	NaN	NaN	NaN	NaN	NaN	NaN	NaN	NaN	NaN	NaN	NaN	NaN	NaN	NaN	NaN	NaN	NaN	NaN	NaN	NaN	NaN
67	46.000	NaN	NaN	NaN	NaN	NaN	NaN	NaN	NaN	NaN	NaN	NaN	NaN	NaN	NaN	NaN	NaN	NaN	NaN	NaN	NaN	NaN	NaN	NaN	NaN
68	47.000	NaN	NaN	NaN	NaN	NaN	NaN	NaN	NaN	NaN	NaN	NaN	NaN	NaN	NaN	NaN	NaN	NaN	NaN	NaN	NaN	NaN	NaN	NaN	NaN
69	48.000	NaN	NaN	NaN	NaN	NaN	NaN	NaN	NaN	NaN	NaN	NaN	NaN	NaN	NaN	NaN	NaN	NaN	NaN	NaN	NaN	NaN	NaN	NaN	NaN
70	49.000	NaN	NaN	NaN	NaN	NaN	NaN	NaN	NaN	NaN	NaN	NaN	NaN	NaN	NaN	NaN	NaN	NaN	NaN	NaN	NaN	NaN	NaN	NaN	NaN
71	50.000	NaN	NaN	NaN	NaN	NaN	NaN	NaN	NaN	NaN	NaN	NaN	NaN	NaN	NaN	NaN	NaN	NaN	NaN	NaN	NaN	NaN	NaN	NaN	NaN
72	51.000	NaN	NaN	NaN	NaN	NaN	NaN	NaN	NaN	NaN	NaN	NaN	NaN	NaN	NaN	NaN	NaN	NaN	NaN	NaN	NaN	NaN	NaN	NaN	NaN
73	52.000	NaN	NaN	NaN	NaN	NaN	NaN	NaN	NaN	NaN	NaN	NaN	NaN	NaN	NaN	NaN	NaN	NaN	NaN	NaN	NaN	NaN	NaN	NaN	NaN
74	53.000	NaN	NaN	NaN	NaN	NaN	NaN	NaN	NaN	NaN	NaN	NaN	NaN	NaN	NaN	NaN	NaN	NaN	NaN	NaN	NaN	NaN	NaN	NaN	NaN
75	54.000	NaN	NaN	NaN	NaN	NaN	NaN	NaN	NaN	NaN	NaN	NaN	NaN	NaN	NaN	NaN	NaN	NaN	NaN	NaN	NaN	NaN	NaN	NaN	NaN
76	55.000	NaN	NaN	NaN	NaN	NaN	NaN	NaN	NaN	NaN	NaN	NaN	NaN	NaN	NaN	NaN	NaN	NaN	NaN	NaN	NaN	NaN	NaN	NaN	NaN
77	56.000	NaN	NaN	NaN	NaN	NaN	NaN	NaN	NaN	NaN	NaN	NaN	NaN	NaN	NaN	NaN	NaN	NaN	NaN	NaN	NaN	NaN	NaN	NaN	NaN
78	57.000	NaN	NaN	NaN	NaN	NaN	NaN	NaN	NaN	NaN	NaN	NaN	NaN	NaN	NaN	NaN	NaN	NaN	NaN	NaN	NaN	NaN	NaN	NaN	NaN
79	58.000	NaN	NaN	NaN	NaN	NaN	NaN	NaN	NaN	NaN	NaN	NaN	NaN	NaN	NaN	NaN	NaN	NaN	NaN	NaN	NaN	NaN	NaN	NaN	NaN
80	59.000	NaN	NaN	NaN	NaN	NaN	NaN	NaN	NaN	NaN	NaN	NaN	NaN	NaN	NaN	NaN	NaN	NaN	NaN	NaN	NaN	NaN	NaN	NaN	NaN
81	60.000	NaN	NaN	NaN	NaN	NaN	NaN	NaN	NaN	NaN	NaN	NaN	NaN	NaN	NaN	NaN	NaN	NaN	NaN	NaN	NaN	NaN	NaN	NaN	NaN
82	61.000	NaN	NaN	NaN	NaN	NaN	NaN	NaN	NaN	NaN	NaN	NaN	NaN	NaN	NaN	NaN	NaN	NaN	NaN	NaN	NaN	NaN	NaN	NaN	NaN
83	62.000	NaN	NaN	NaN	NaN	NaN	NaN	NaN	NaN	NaN	NaN	NaN	NaN	NaN	NaN	NaN	NaN	NaN	NaN	NaN	NaN	NaN	NaN	NaN	NaN
84	63.000	NaN	NaN	NaN	NaN	NaN	NaN	NaN	NaN	NaN	NaN	NaN	NaN	NaN	NaN	NaN	NaN	NaN	NaN	NaN	NaN	NaN	NaN	NaN	NaN
85	64.000	NaN	NaN	NaN	NaN	NaN	NaN	NaN	NaN	NaN	NaN	NaN	NaN	NaN	NaN	NaN	NaN	NaN	NaN	NaN	NaN	NaN	NaN	NaN	NaN
86	65.000	NaN	NaN	NaN	NaN	NaN	NaN	NaN	NaN	NaN	NaN	NaN	NaN	NaN	NaN	NaN	NaN	NaN	NaN	NaN	NaN	NaN	NaN	NaN	NaN
87	66.000	NaN	NaN	NaN	NaN	NaN	NaN	NaN	NaN	NaN	NaN	NaN	NaN	NaN	NaN	NaN	NaN	NaN	NaN	NaN	NaN	NaN	NaN	NaN	NaN
88	67.000	NaN	NaN	NaN	NaN	NaN	NaN	NaN	NaN	NaN	NaN	NaN	NaN	NaN	NaN	NaN	NaN	NaN	NaN	NaN	NaN	NaN	NaN	NaN	NaN
89	68.000	NaN	NaN	NaN	NaN	NaN	NaN	NaN	NaN	NaN	NaN	NaN	NaN	NaN	NaN	NaN	NaN	NaN	NaN	NaN	NaN	NaN	NaN	NaN	NaN
90	69.000	NaN	NaN	NaN	NaN	NaN	NaN	NaN	NaN	NaN	NaN	NaN	NaN	NaN	NaN	NaN	NaN	NaN	NaN	NaN	NaN	NaN	NaN	NaN	NaN
91	70.000	NaN	NaN	NaN	NaN	NaN	NaN	NaN	NaN	NaN	NaN	NaN	NaN	NaN	NaN	NaN	NaN	NaN	NaN	NaN	NaN	NaN	NaN	NaN	NaN
92	71.000	NaN	NaN	NaN	NaN	NaN	NaN	NaN	NaN	NaN	NaN	NaN	NaN	NaN	NaN	NaN	NaN	NaN	NaN	NaN	NaN	NaN	NaN	NaN	NaN
93	72.000	NaN	NaN	NaN	NaN	NaN	NaN	NaN	NaN	NaN	NaN	NaN	NaN	NaN	NaN	NaN	NaN	NaN	NaN	NaN	NaN	NaN	NaN	NaN	NaN
94	73.000	NaN	NaN	NaN	NaN	NaN	NaN	NaN	NaN	NaN	NaN	NaN	NaN	NaN	NaN	NaN	NaN	NaN	NaN	NaN	NaN	NaN	NaN	NaN	NaN
95	74.000	NaN	NaN	NaN	NaN	NaN	NaN	NaN	NaN	NaN	NaN	NaN	NaN	NaN	NaN	NaN	NaN	NaN	NaN	NaN	NaN	NaN	NaN	NaN	NaN
96	75.000	NaN	NaN	NaN	NaN	NaN	NaN	NaN	NaN	NaN	NaN	NaN	NaN	NaN	NaN	NaN	NaN	NaN	NaN	NaN	NaN	NaN	NaN	NaN	NaN
97	76.000	NaN	NaN	NaN	NaN	NaN	NaN	NaN	NaN	NaN	NaN	NaN	NaN	NaN	NaN	NaN	NaN	NaN	NaN	NaN	NaN	NaN	NaN	NaN	NaN
98	77.000	NaN	NaN	NaN	NaN	NaN	NaN	NaN	NaN	NaN	NaN	NaN	NaN	NaN	NaN	NaN	NaN	NaN	NaN	NaN	NaN	NaN	NaN	NaN	NaN
99	78.000	NaN	NaN	NaN	NaN	NaN	NaN	NaN	NaN	NaN	NaN	NaN	NaN	NaN	NaN	NaN	NaN	NaN	NaN	NaN	NaN	NaN	NaN	NaN	NaN
100	79.000	NaN	NaN	NaN	NaN	NaN	NaN	NaN	NaN	NaN	NaN	NaN	NaN	NaN	NaN	NaN	NaN	NaN	NaN	NaN	NaN	NaN	NaN	NaN	NaN
101	80.000	NaN	NaN	NaN	NaN	NaN	NaN	NaN	NaN	NaN	NaN	NaN	NaN	NaN	NaN	NaN	NaN	NaN	NaN	NaN	NaN	NaN	NaN	NaN	NaN
102	81.000	NaN	NaN	NaN	NaN	NaN	NaN	NaN	NaN	NaN	NaN	NaN	NaN	NaN	NaN	NaN	NaN	NaN	NaN	NaN	NaN	NaN	NaN	NaN	NaN
103	82.000	NaN	NaN	NaN	NaN	NaN	NaN	NaN	NaN	NaN	NaN	NaN	NaN	NaN	NaN	NaN	NaN	NaN	NaN	NaN	NaN	NaN	NaN	NaN	NaN
104	83.000	NaN	NaN	NaN	NaN	NaN	NaN	NaN	NaN	NaN	NaN	NaN	NaN	NaN	NaN	NaN	NaN	NaN	NaN	NaN	NaN	NaN	NaN	NaN	NaN
105	84.000	NaN	NaN	NaN	NaN	NaN	NaN	NaN	NaN	NaN	NaN	NaN	NaN	NaN	NaN	NaN	NaN	NaN	NaN	NaN	NaN	NaN	NaN	NaN	NaN
106	85.000	NaN	NaN	NaN	NaN	NaN	NaN	NaN	NaN	NaN	NaN	NaN	NaN	NaN	NaN	NaN	NaN	NaN	NaN	NaN	NaN	NaN	NaN	NaN	NaN
107	86.000	NaN	NaN	NaN	NaN	NaN	NaN	NaN	NaN	NaN	NaN	NaN	NaN	NaN	NaN	NaN	NaN	NaN	NaN	NaN	NaN	NaN	NaN	NaN	NaN
108	87.000	NaN	NaN	NaN	NaN	NaN	NaN	NaN	NaN	NaN	NaN	NaN	NaN	NaN	NaN	NaN	NaN	NaN	NaN	NaN	NaN	NaN	NaN	NaN	NaN
109	88.000	NaN	NaN	NaN	NaN	NaN	NaN	NaN	NaN	NaN	NaN	NaN	NaN	NaN	NaN	NaN	NaN	NaN	NaN	NaN	NaN	NaN	NaN	NaN	NaN
110	89.000	NaN	NaN	NaN	NaN	NaN	NaN	NaN	NaN	NaN	NaN	NaN	NaN	NaN	NaN	NaN	NaN	NaN	NaN	NaN	NaN	NaN	NaN	NaN	NaN
111	90.000	NaN	NaN	NaN	NaN	NaN	NaN	NaN	NaN	NaN	NaN	NaN	NaN	NaN	NaN	NaN	NaN	NaN	NaN	NaN	NaN	NaN	NaN	NaN	NaN
112	91.000	NaN	NaN	NaN	NaN	NaN	NaN	NaN	NaN	NaN	NaN	NaN	NaN	NaN	NaN	NaN	NaN	NaN	NaN	NaN	NaN	NaN	NaN	NaN	NaN
113	92.000	NaN	NaN	NaN	NaN	NaN	NaN	NaN	NaN	NaN	NaN	NaN	NaN	NaN	NaN	NaN	NaN	NaN	NaN	NaN	NaN	NaN	NaN	NaN	NaN
114	93.000	NaN	NaN	NaN	NaN	NaN	NaN	NaN	NaN	NaN	NaN	NaN	NaN	NaN	NaN	NaN	NaN	NaN	NaN	NaN	NaN	NaN	NaN	NaN	NaN
115	94.000	NaN	NaN	NaN	NaN	NaN	NaN	NaN	NaN	NaN	NaN	NaN	NaN	NaN	NaN	NaN	NaN	NaN	NaN	NaN	NaN	NaN	NaN	NaN	NaN
116	95.000	NaN	NaN	NaN	NaN	NaN	NaN	NaN	NaN	NaN	NaN	NaN	NaN	NaN	NaN	NaN	NaN	NaN	NaN	NaN	NaN	NaN	NaN	NaN	NaN
117	96.000	NaN	NaN	NaN	NaN	NaN	NaN	NaN	NaN	NaN	NaN	NaN	NaN	NaN	NaN	NaN	NaN	NaN	NaN	NaN	NaN	NaN	NaN	NaN	NaN
118	97.000	NaN	NaN	NaN	NaN	NaN	NaN	NaN	NaN	NaN	NaN	NaN	NaN	NaN	NaN	NaN	NaN	NaN	NaN	NaN	NaN	NaN	NaN	NaN	NaN
119	98.000	NaN	NaN	NaN	NaN	NaN	NaN	NaN	NaN	NaN	NaN	NaN	NaN	NaN	NaN	NaN	NaN	NaN	NaN	NaN	NaN	NaN	NaN	NaN	NaN
120	99.000	NaN	NaN	NaN	NaN	NaN	NaN	NaN	NaN	NaN	NaN	NaN	NaN	NaN	NaN	NaN	NaN	NaN	NaN	NaN	NaN	NaN	NaN	NaN	NaN
121	100.000	NaN	NaN	NaN	NaN	NaN	NaN	NaN	NaN	NaN	NaN	NaN	NaN	NaN	NaN	NaN	NaN	NaN	NaN	NaN	NaN	NaN	NaN	NaN	NaN
122	101.000	NaN	NaN	NaN	NaN	NaN	NaN	NaN	NaN	NaN	NaN	NaN	NaN	NaN	NaN	NaN	NaN	NaN	NaN	NaN	NaN	NaN	NaN	NaN	NaN
123	102.000	NaN	NaN	NaN	NaN	NaN	NaN	NaN	NaN	NaN	NaN	NaN	NaN	NaN	NaN	NaN	NaN	NaN	NaN	NaN	NaN	NaN	NaN	NaN	NaN
124	103.000	NaN	NaN	NaN	NaN	NaN	NaN	NaN	NaN	NaN	NaN	NaN	NaN	NaN	NaN	NaN	NaN	NaN	NaN	NaN	NaN	NaN	NaN	NaN	NaN
125	104.000	NaN	NaN	NaN	NaN	NaN	NaN	NaN	NaN	NaN	NaN	NaN	NaN	NaN	NaN	NaN	NaN	NaN	NaN	NaN	NaN	NaN	NaN	NaN	NaN
126	105.000	NaN	NaN	NaN	NaN	NaN	NaN	NaN	NaN	NaN	NaN	NaN	NaN	NaN	NaN	NaN	NaN	NaN	NaN	NaN	NaN	NaN	NaN	NaN	NaN
127	106.000	NaN	NaN	NaN	NaN	NaN	NaN	NaN	NaN	NaN	NaN	NaN	NaN	NaN	NaN	NaN	NaN	NaN	NaN	NaN	NaN	NaN	NaN	NaN	NaN
128	107.000	NaN	NaN	NaN	NaN	NaN	NaN	NaN	NaN	NaN	NaN	NaN	NaN	NaN	NaN	NaN	NaN	NaN	NaN	NaN	NaN	NaN	NaN	NaN	NaN
129	108.000	NaN	NaN	NaN	NaN	NaN	NaN	NaN	NaN	NaN	NaN	NaN	NaN	NaN	NaN	NaN	NaN	NaN	NaN	NaN	NaN	NaN	NaN	NaN	NaN
130	109.000	NaN	NaN	NaN	NaN	NaN	NaN	NaN	NaN	NaN	NaN	NaN	NaN	NaN	NaN	NaN	NaN	NaN	NaN	NaN	NaN	NaN	NaN	NaN	NaN
131	110.000	NaN	NaN	NaN	NaN	NaN	NaN	NaN	NaN	NaN	NaN	NaN	NaN	NaN	NaN	NaN	NaN	NaN	NaN	NaN	NaN	NaN	NaN	NaN	NaN
132	111.000	NaN	NaN	NaN	NaN	NaN	NaN	NaN	NaN	NaN	NaN	NaN	NaN	NaN	NaN	NaN	NaN	NaN	NaN	NaN	NaN	NaN	NaN	NaN	NaN
133	112.000	NaN	NaN	NaN	NaN	NaN	NaN	NaN	NaN	NaN	NaN	NaN	NaN	NaN	NaN	NaN	NaN	NaN	NaN	NaN	NaN	NaN	NaN	NaN	NaN
134	113.000	NaN	NaN	NaN	NaN	NaN	NaN	NaN	NaN	NaN	NaN	NaN	NaN	NaN	NaN	NaN	NaN	NaN	NaN	NaN	NaN	NaN	NaN	NaN	NaN
135	114.000	NaN	NaN	NaN	NaN	NaN	NaN	NaN	NaN	NaN	NaN	NaN	NaN	NaN	NaN	NaN	NaN	NaN	NaN	NaN	NaN	NaN	NaN	NaN	NaN
136	115.000	NaN	NaN	NaN	NaN	NaN	NaN	NaN	NaN	NaN	NaN	NaN	NaN	NaN	NaN	NaN	NaN	NaN	NaN	NaN	NaN	NaN	NaN	NaN	NaN
137	116.000	NaN	NaN	NaN	NaN	NaN	NaN	NaN	NaN	NaN	NaN	NaN	NaN	NaN	NaN	NaN	NaN	NaN	NaN	NaN	NaN	NaN	NaN	NaN	NaN
138	117.000	NaN	NaN	NaN	NaN	NaN	NaN	NaN	NaN	NaN	NaN	NaN	NaN	NaN	NaN	NaN	NaN	NaN	NaN	NaN	NaN	NaN	NaN	NaN	NaN
139	118.000	NaN	NaN	NaN	NaN	NaN	NaN	NaN	NaN	NaN	NaN	NaN	NaN	NaN	NaN	NaN	NaN	NaN	NaN	NaN	NaN	NaN	NaN	NaN	NaN
140	119.000	NaN	NaN	NaN	NaN	NaN	NaN	NaN	NaN	NaN	NaN	NaN	NaN	NaN	NaN	NaN	NaN	NaN	NaN	NaN	NaN	NaN	NaN	NaN	NaN
141	120.000	NaN	NaN	NaN	NaN	NaN	NaN	NaN	NaN	NaN	NaN	NaN	NaN	NaN	NaN	NaN	NaN	NaN	NaN	NaN	NaN	NaN	NaN	NaN	NaN
