# Supplementary material for: Filopodyan: An open-source pipeline for the analysis of filopodia
Source: J Cell Biol. 2017 Oct 2;216(10):3405–22. doi: 10.1083/jcb.201705113 (PMC5626553; doi:10.1083/jcb.201705113)
Supplement: Data tables (ZIP file) [file JCB_201705113_DataS1.zip › Data Tables/Fig5_BaseF/ENA_BaseF/GAP-RFP/NeonENA_GC1_tif Filopodia.txt]

dT	T (0)	dT (0)	Base Mean (0)	Base Local Background (0)	Body Mean (0)	Proj Mean (0)	Tip Mean (0)	Tip Th Mean (0)	Tip Local Background (0)	Length (0)	dL (0)	DCTM (0)	DCBM (0)	T (1)	dT (1)	Base Mean (1)	Base Local Background (1)	Body Mean (1)	Proj Mean (1)	Tip Mean (1)	Tip Th Mean (1)	Tip Local Background (1)	Length (1)	dL (1)	DCTM (1)	DCBM (1)
-20.000	1.000	-20.000	353.462	250.980	431.141	NaN	NaN	NaN	NaN	NaN	NaN	NaN	NaN	50.000	-20.000	407.737	286.395	448.481	NaN	NaN	NaN	NaN	NaN	NaN	NaN	NaN
-19.000	2.000	-19.000	357.037	250.070	443.262	NaN	NaN	NaN	NaN	NaN	NaN	NaN	NaN	51.000	-19.000	383.182	278.219	449.798	NaN	NaN	NaN	NaN	NaN	NaN	NaN	NaN
-18.000	3.000	-18.000	376.259	261.612	446.260	NaN	NaN	NaN	NaN	NaN	NaN	NaN	NaN	52.000	-18.000	382.733	286.211	450.567	NaN	NaN	NaN	NaN	NaN	NaN	NaN	NaN
-17.000	4.000	-17.000	355.760	250.220	447.537	NaN	NaN	NaN	NaN	NaN	NaN	NaN	NaN	53.000	-17.000	386.686	273.631	449.762	NaN	NaN	NaN	NaN	NaN	NaN	NaN	NaN
-16.000	5.000	-16.000	363.179	251.317	450.705	NaN	NaN	NaN	NaN	NaN	NaN	NaN	NaN	54.000	-16.000	391.892	271.012	451.802	NaN	NaN	NaN	NaN	NaN	NaN	NaN	NaN
-15.000	6.000	-15.000	377.071	258.637	452.036	NaN	NaN	NaN	NaN	NaN	NaN	NaN	NaN	55.000	-15.000	400.189	274.138	450.693	NaN	NaN	NaN	NaN	NaN	NaN	NaN	NaN
-14.000	7.000	-14.000	353.704	245.573	453.093	NaN	NaN	NaN	NaN	NaN	NaN	NaN	NaN	56.000	-14.000	418.553	276.051	449.752	NaN	NaN	NaN	NaN	NaN	NaN	NaN	NaN
-13.000	8.000	-13.000	366.679	254.890	453.317	NaN	NaN	NaN	NaN	NaN	NaN	NaN	NaN	57.000	-13.000	411.275	268.600	451.040	NaN	NaN	NaN	NaN	NaN	NaN	NaN	NaN
-12.000	9.000	-12.000	352.941	246.781	453.087	NaN	NaN	NaN	NaN	NaN	NaN	NaN	NaN	58.000	-12.000	403.237	270.782	450.525	NaN	NaN	NaN	NaN	NaN	NaN	NaN	NaN
-11.000	10.000	-11.000	346.706	237.887	452.789	NaN	NaN	NaN	NaN	NaN	NaN	NaN	NaN	59.000	-11.000	397.923	270.430	447.757	NaN	NaN	NaN	NaN	NaN	NaN	NaN	NaN
-10.000	11.000	-10.000	352.769	244.172	452.617	NaN	NaN	NaN	NaN	NaN	NaN	NaN	NaN	60.000	-10.000	394.611	275.305	408.148	NaN	NaN	NaN	NaN	NaN	NaN	NaN	NaN
-9.000	12.000	-9.000	352.324	244.321	453.843	NaN	NaN	NaN	NaN	NaN	NaN	NaN	NaN	61.000	-9.000	364.000	269.698	449.131	NaN	NaN	NaN	NaN	NaN	NaN	NaN	NaN
-8.000	13.000	-8.000	354.581	243.098	452.140	NaN	NaN	NaN	NaN	NaN	NaN	NaN	NaN	62.000	-8.000	363.419	265.826	408.732	NaN	NaN	NaN	NaN	NaN	NaN	NaN	NaN
-7.000	14.000	-7.000	333.774	235.802	451.218	NaN	NaN	NaN	NaN	NaN	NaN	NaN	NaN	63.000	-7.000	376.774	273.954	407.894	NaN	NaN	NaN	NaN	NaN	NaN	NaN	NaN
-6.000	15.000	-6.000	341.676	234.818	450.585	NaN	NaN	NaN	NaN	NaN	NaN	NaN	NaN	64.000	-6.000	345.720	260.242	409.692	NaN	NaN	NaN	NaN	NaN	NaN	NaN	NaN
-5.000	16.000	-5.000	345.282	238.845	450.513	NaN	NaN	NaN	NaN	NaN	NaN	NaN	NaN	65.000	-5.000	347.174	258.471	411.324	NaN	NaN	NaN	NaN	NaN	NaN	NaN	NaN
-4.000	17.000	-4.000	351.200	236.305	452.754	NaN	NaN	NaN	NaN	NaN	NaN	NaN	NaN	66.000	-4.000	352.846	263.232	409.703	NaN	NaN	NaN	NaN	NaN	NaN	NaN	NaN
-3.000	18.000	-3.000	354.317	237.155	450.330	NaN	NaN	NaN	NaN	NaN	NaN	NaN	NaN	67.000	-3.000	352.696	276.069	411.977	NaN	NaN	NaN	NaN	NaN	NaN	NaN	NaN
-2.000	19.000	-2.000	347.158	240.653	450.025	NaN	NaN	NaN	NaN	NaN	NaN	NaN	NaN	68.000	-2.000	339.522	270.848	412.887	NaN	NaN	NaN	NaN	NaN	NaN	NaN	NaN
-1.000	20.000	-1.000	336.676	234.788	450.895	NaN	NaN	NaN	NaN	NaN	NaN	NaN	NaN	69.000	-1.000	347.346	227.487	414.197	NaN	NaN	NaN	NaN	NaN	NaN	NaN	NaN
0.000	21.000	0.000	343.818	228.688	450.256	276.222	276.222	353.000	218.891	0.349	0.349	NaN	NaN	70.000	0.000	358.852	187.622	415.808	272.789	272.789	340.929	176.289	0.594	0.594	NaN	NaN
1.000	22.000	1.000	338.633	235.712	450.055	278.778	279.812	323.182	215.140	0.484	0.135	0.072	-0.018	71.000	1.000	404.448	266.184	415.605	320.059	276.727	315.952	170.347	1.074	0.480	0.231	-0.350
2.000	23.000	2.000	341.400	233.588	450.435	288.429	284.842	331.692	216.679	0.503	0.019	0.036	0.036	72.000	2.000	390.161	246.359	419.237	305.403	248.969	277.579	157.336	1.461	0.387	0.318	0.027
3.000	24.000	3.000	355.172	238.376	450.000	291.757	287.688	339.167	211.839	0.562	0.059	0.115	0.000	73.000	3.000	361.400	237.204	422.057	277.520	237.968	266.176	160.231	1.526	0.065	0.119	0.088
4.000	25.000	4.000	352.741	253.000	450.473	290.528	271.886	308.250	196.942	0.844	0.282	0.268	0.000	74.000	4.000	376.206	272.755	423.561	287.273	245.233	284.273	224.602	1.304	-0.222	-0.564	-0.354
5.000	26.000	5.000	344.767	260.779	450.425	288.532	264.281	288.538	203.361	0.902	0.057	0.165	0.172	75.000	5.000	284.840	241.825	424.397	253.100	253.100	282.214	231.000	0.514	-0.790	-0.230	0.460
6.000	27.000	6.000	362.034	252.250	452.797	292.529	256.032	286.312	205.093	0.974	0.073	0.140	-0.065	76.000	6.000	296.963	239.186	418.541	255.383	252.400	304.750	211.233	0.671	0.156	0.145	-0.056
7.000	28.000	7.000	369.714	272.568	451.978	293.673	257.367	284.357	200.730	1.097	0.122	0.065	-0.010	77.000	7.000	299.345	236.371	421.223	255.473	249.000	263.645	204.559	1.009	0.339	0.230	-0.046
8.000	29.000	8.000	351.259	252.526	451.201	283.535	249.857	260.154	191.910	1.123	0.027	0.130	0.065	78.000	8.000	414.469	282.738	420.045	291.617	215.000	238.167	137.689	3.487	2.477	1.783	-0.612
9.000	30.000	9.000	356.714	252.085	452.772	285.297	243.852	258.750	184.608	1.318	0.195	0.195	0.000	79.000	9.000	423.912	279.429	424.133	278.970	201.292	214.500	142.550	4.011	0.525	0.378	-0.181
10.000	31.000	10.000	355.280	256.012	451.919	274.437	233.960	257.750	192.777	1.169	-0.149	-0.056	0.056	80.000	10.000	408.778	284.909	426.587	271.883	197.095	214.167	142.013	4.214	0.203	0.288	0.090
11.000	32.000	11.000	347.440	251.647	453.540	267.235	238.000	262.294	189.826	1.169	0.000	0.014	0.064	81.000	11.000	408.452	302.759	426.767	272.273	190.500	203.583	138.393	4.804	0.590	0.325	-0.181
12.000	33.000	12.000	375.759	258.907	452.384	281.248	237.889	267.455	190.476	1.345	0.176	0.012	-0.116	82.000	12.000	403.185	287.217	429.409	269.763	201.125	226.462	131.938	5.052	0.249	0.325	0.037
13.000	34.000	13.000	340.690	247.424	451.730	261.418	229.077	259.692	194.151	1.212	-0.133	0.009	0.145	83.000	13.000	415.452	295.873	429.252	287.951	215.821	252.077	132.919	5.534	0.482	0.253	-0.144
14.000	35.000	14.000	330.778	243.596	456.165	263.551	243.370	270.583	196.136	1.017	-0.195	-0.011	0.123	84.000	14.000	405.133	286.014	430.591	276.205	205.200	215.000	142.905	5.561	0.027	0.055	0.000
15.000	36.000	15.000	339.560	250.963	453.278	267.640	236.586	258.409	189.267	1.063	0.046	0.071	-0.010	85.000	15.000	393.200	277.649	430.861	273.736	213.259	243.357	130.096	5.997	0.436	0.478	0.111
16.000	37.000	16.000	345.429	281.678	451.732	276.765	249.812	280.111	187.184	1.166	0.103	0.139	0.057	86.000	16.000	414.406	293.535	436.231	312.975	234.844	256.263	197.375	2.529	-3.468	-3.425	-0.144
17.000	38.000	17.000	337.640	264.631	449.231	273.154	246.929	268.500	193.583	0.936	-0.230	0.255	0.344	87.000	17.000	422.500	299.206	436.452	313.441	229.850	233.556	219.313	1.967	-0.563	-0.465	0.029
18.000	39.000	18.000	351.846	249.271	448.499	284.070	244.800	268.263	181.293	1.139	0.203	0.173	0.000	88.000	18.000	422.143	286.427	435.829	306.341	241.242	270.750	199.662	2.051	0.084	0.108	0.054
19.000	40.000	19.000	380.500	263.988	447.821	299.859	257.667	295.529	173.503	1.518	0.379	0.205	-0.145	89.000	19.000	420.467	300.970	436.079	302.204	228.267	244.611	194.272	2.518	0.468	0.402	-0.143
20.000	41.000	20.000	400.500	263.779	448.397	316.796	265.533	312.889	170.490	1.656	0.138	0.118	0.000	90.000	20.000	409.129	281.035	436.943	300.082	230.800	241.952	197.877	2.158	-0.360	-0.138	0.184
21.000	42.000	21.000	413.857	254.512	449.385	315.011	249.000	285.769	162.137	1.794	0.138	0.204	0.087	91.000	21.000	421.333	281.304	436.365	308.969	249.500	270.526	212.947	1.772	-0.387	-0.274	0.124
22.000	43.000	22.000	435.188	267.551	449.148	322.275	238.037	268.308	172.206	2.024	0.230	0.032	-0.177	92.000	22.000	405.034	320.084	436.908	294.279	229.150	248.273	177.328	2.097	0.325	0.593	0.210
23.000	44.000	23.000	430.806	257.426	447.039	306.921	237.750	256.136	187.741	1.867	-0.157	0.000	0.145	93.000	23.000	395.194	328.776	436.386	284.244	217.545	237.455	150.556	3.122	1.026	1.244	0.288
24.000	45.000	24.000	430.923	267.538	448.385	307.909	228.667	258.769	179.197	2.070	0.203	0.178	-0.056	NaN	NaN	NaN	NaN	NaN	NaN	NaN	NaN	NaN	NaN	NaN	NaN	NaN
25.000	46.000	25.000	430.424	250.144	447.480	297.868	222.759	241.059	179.887	2.246	0.176	0.120	0.064	NaN	NaN	NaN	NaN	NaN	NaN	NaN	NaN	NaN	NaN	NaN	NaN	NaN
26.000	47.000	26.000	433.730	262.629	449.216	303.120	231.655	241.241	208.116	1.959	-0.287	-0.460	-0.053	NaN	NaN	NaN	NaN	NaN	NaN	NaN	NaN	NaN	NaN	NaN	NaN	NaN
27.000	48.000	27.000	409.355	258.862	448.199	297.009	253.182	283.095	226.381	1.139	-0.819	-0.559	0.091	NaN	NaN	NaN	NaN	NaN	NaN	NaN	NaN	NaN	NaN	NaN	NaN	NaN
28.000	49.000	28.000	414.419	265.552	446.502	291.509	255.143	282.538	227.320	1.182	0.043	0.026	0.000	NaN	NaN	NaN	NaN	NaN	NaN	NaN	NaN	NaN	NaN	NaN	NaN	NaN
29.000	50.000	29.000	418.656	262.557	448.481	295.596	260.086	277.036	224.922	1.071	-0.111	-0.061	-0.091	NaN	NaN	NaN	NaN	NaN	NaN	NaN	NaN	NaN	NaN	NaN	NaN	NaN
30.000	51.000	30.000	418.133	288.762	449.798	274.897	214.917	226.889	154.579	2.494	1.423	1.411	0.137	NaN	NaN	NaN	NaN	NaN	NaN	NaN	NaN	NaN	NaN	NaN	NaN	NaN
31.000	52.000	31.000	438.679	298.442	450.567	279.773	226.407	238.048	192.453	2.062	-0.433	-0.320	0.017	NaN	NaN	NaN	NaN	NaN	NaN	NaN	NaN	NaN	NaN	NaN	NaN	NaN
32.000	NaN	NaN	NaN	NaN	NaN	NaN	NaN	NaN	NaN	NaN	NaN	NaN	NaN	NaN	NaN	NaN	NaN	NaN	NaN	NaN	NaN	NaN	NaN	NaN	NaN	NaN
33.000	NaN	NaN	NaN	NaN	NaN	NaN	NaN	NaN	NaN	NaN	NaN	NaN	NaN	NaN	NaN	NaN	NaN	NaN	NaN	NaN	NaN	NaN	NaN	NaN	NaN	NaN
34.000	NaN	NaN	NaN	NaN	NaN	NaN	NaN	NaN	NaN	NaN	NaN	NaN	NaN	NaN	NaN	NaN	NaN	NaN	NaN	NaN	NaN	NaN	NaN	NaN	NaN	NaN
35.000	NaN	NaN	NaN	NaN	NaN	NaN	NaN	NaN	NaN	NaN	NaN	NaN	NaN	NaN	NaN	NaN	NaN	NaN	NaN	NaN	NaN	NaN	NaN	NaN	NaN	NaN
36.000	NaN	NaN	NaN	NaN	NaN	NaN	NaN	NaN	NaN	NaN	NaN	NaN	NaN	NaN	NaN	NaN	NaN	NaN	NaN	NaN	NaN	NaN	NaN	NaN	NaN	NaN
37.000	NaN	NaN	NaN	NaN	NaN	NaN	NaN	NaN	NaN	NaN	NaN	NaN	NaN	NaN	NaN	NaN	NaN	NaN	NaN	NaN	NaN	NaN	NaN	NaN	NaN	NaN
38.000	NaN	NaN	NaN	NaN	NaN	NaN	NaN	NaN	NaN	NaN	NaN	NaN	NaN	NaN	NaN	NaN	NaN	NaN	NaN	NaN	NaN	NaN	NaN	NaN	NaN	NaN
39.000	NaN	NaN	NaN	NaN	NaN	NaN	NaN	NaN	NaN	NaN	NaN	NaN	NaN	NaN	NaN	NaN	NaN	NaN	NaN	NaN	NaN	NaN	NaN	NaN	NaN	NaN
40.000	NaN	NaN	NaN	NaN	NaN	NaN	NaN	NaN	NaN	NaN	NaN	NaN	NaN	NaN	NaN	NaN	NaN	NaN	NaN	NaN	NaN	NaN	NaN	NaN	NaN	NaN
41.000	NaN	NaN	NaN	NaN	NaN	NaN	NaN	NaN	NaN	NaN	NaN	NaN	NaN	NaN	NaN	NaN	NaN	NaN	NaN	NaN	NaN	NaN	NaN	NaN	NaN	NaN
42.000	NaN	NaN	NaN	NaN	NaN	NaN	NaN	NaN	NaN	NaN	NaN	NaN	NaN	NaN	NaN	NaN	NaN	NaN	NaN	NaN	NaN	NaN	NaN	NaN	NaN	NaN
43.000	NaN	NaN	NaN	NaN	NaN	NaN	NaN	NaN	NaN	NaN	NaN	NaN	NaN	NaN	NaN	NaN	NaN	NaN	NaN	NaN	NaN	NaN	NaN	NaN	NaN	NaN
44.000	NaN	NaN	NaN	NaN	NaN	NaN	NaN	NaN	NaN	NaN	NaN	NaN	NaN	NaN	NaN	NaN	NaN	NaN	NaN	NaN	NaN	NaN	NaN	NaN	NaN	NaN
45.000	NaN	NaN	NaN	NaN	NaN	NaN	NaN	NaN	NaN	NaN	NaN	NaN	NaN	NaN	NaN	NaN	NaN	NaN	NaN	NaN	NaN	NaN	NaN	NaN	NaN	NaN
46.000	NaN	NaN	NaN	NaN	NaN	NaN	NaN	NaN	NaN	NaN	NaN	NaN	NaN	NaN	NaN	NaN	NaN	NaN	NaN	NaN	NaN	NaN	NaN	NaN	NaN	NaN
47.000	NaN	NaN	NaN	NaN	NaN	NaN	NaN	NaN	NaN	NaN	NaN	NaN	NaN	NaN	NaN	NaN	NaN	NaN	NaN	NaN	NaN	NaN	NaN	NaN	NaN	NaN
48.000	NaN	NaN	NaN	NaN	NaN	NaN	NaN	NaN	NaN	NaN	NaN	NaN	NaN	NaN	NaN	NaN	NaN	NaN	NaN	NaN	NaN	NaN	NaN	NaN	NaN	NaN
49.000	NaN	NaN	NaN	NaN	NaN	NaN	NaN	NaN	NaN	NaN	NaN	NaN	NaN	NaN	NaN	NaN	NaN	NaN	NaN	NaN	NaN	NaN	NaN	NaN	NaN	NaN
50.000	NaN	NaN	NaN	NaN	NaN	NaN	NaN	NaN	NaN	NaN	NaN	NaN	NaN	NaN	NaN	NaN	NaN	NaN	NaN	NaN	NaN	NaN	NaN	NaN	NaN	NaN
51.000	NaN	NaN	NaN	NaN	NaN	NaN	NaN	NaN	NaN	NaN	NaN	NaN	NaN	NaN	NaN	NaN	NaN	NaN	NaN	NaN	NaN	NaN	NaN	NaN	NaN	NaN
52.000	NaN	NaN	NaN	NaN	NaN	NaN	NaN	NaN	NaN	NaN	NaN	NaN	NaN	NaN	NaN	NaN	NaN	NaN	NaN	NaN	NaN	NaN	NaN	NaN	NaN	NaN
53.000	NaN	NaN	NaN	NaN	NaN	NaN	NaN	NaN	NaN	NaN	NaN	NaN	NaN	NaN	NaN	NaN	NaN	NaN	NaN	NaN	NaN	NaN	NaN	NaN	NaN	NaN
54.000	NaN	NaN	NaN	NaN	NaN	NaN	NaN	NaN	NaN	NaN	NaN	NaN	NaN	NaN	NaN	NaN	NaN	NaN	NaN	NaN	NaN	NaN	NaN	NaN	NaN	NaN
55.000	NaN	NaN	NaN	NaN	NaN	NaN	NaN	NaN	NaN	NaN	NaN	NaN	NaN	NaN	NaN	NaN	NaN	NaN	NaN	NaN	NaN	NaN	NaN	NaN	NaN	NaN
56.000	NaN	NaN	NaN	NaN	NaN	NaN	NaN	NaN	NaN	NaN	NaN	NaN	NaN	NaN	NaN	NaN	NaN	NaN	NaN	NaN	NaN	NaN	NaN	NaN	NaN	NaN
57.000	NaN	NaN	NaN	NaN	NaN	NaN	NaN	NaN	NaN	NaN	NaN	NaN	NaN	NaN	NaN	NaN	NaN	NaN	NaN	NaN	NaN	NaN	NaN	NaN	NaN	NaN
58.000	NaN	NaN	NaN	NaN	NaN	NaN	NaN	NaN	NaN	NaN	NaN	NaN	NaN	NaN	NaN	NaN	NaN	NaN	NaN	NaN	NaN	NaN	NaN	NaN	NaN	NaN
59.000	NaN	NaN	NaN	NaN	NaN	NaN	NaN	NaN	NaN	NaN	NaN	NaN	NaN	NaN	NaN	NaN	NaN	NaN	NaN	NaN	NaN	NaN	NaN	NaN	NaN	NaN
60.000	NaN	NaN	NaN	NaN	NaN	NaN	NaN	NaN	NaN	NaN	NaN	NaN	NaN	NaN	NaN	NaN	NaN	NaN	NaN	NaN	NaN	NaN	NaN	NaN	NaN	NaN
61.000	NaN	NaN	NaN	NaN	NaN	NaN	NaN	NaN	NaN	NaN	NaN	NaN	NaN	NaN	NaN	NaN	NaN	NaN	NaN	NaN	NaN	NaN	NaN	NaN	NaN	NaN
62.000	NaN	NaN	NaN	NaN	NaN	NaN	NaN	NaN	NaN	NaN	NaN	NaN	NaN	NaN	NaN	NaN	NaN	NaN	NaN	NaN	NaN	NaN	NaN	NaN	NaN	NaN
63.000	NaN	NaN	NaN	NaN	NaN	NaN	NaN	NaN	NaN	NaN	NaN	NaN	NaN	NaN	NaN	NaN	NaN	NaN	NaN	NaN	NaN	NaN	NaN	NaN	NaN	NaN
64.000	NaN	NaN	NaN	NaN	NaN	NaN	NaN	NaN	NaN	NaN	NaN	NaN	NaN	NaN	NaN	NaN	NaN	NaN	NaN	NaN	NaN	NaN	NaN	NaN	NaN	NaN
65.000	NaN	NaN	NaN	NaN	NaN	NaN	NaN	NaN	NaN	NaN	NaN	NaN	NaN	NaN	NaN	NaN	NaN	NaN	NaN	NaN	NaN	NaN	NaN	NaN	NaN	NaN
66.000	NaN	NaN	NaN	NaN	NaN	NaN	NaN	NaN	NaN	NaN	NaN	NaN	NaN	NaN	NaN	NaN	NaN	NaN	NaN	NaN	NaN	NaN	NaN	NaN	NaN	NaN
67.000	NaN	NaN	NaN	NaN	NaN	NaN	NaN	NaN	NaN	NaN	NaN	NaN	NaN	NaN	NaN	NaN	NaN	NaN	NaN	NaN	NaN	NaN	NaN	NaN	NaN	NaN
68.000	NaN	NaN	NaN	NaN	NaN	NaN	NaN	NaN	NaN	NaN	NaN	NaN	NaN	NaN	NaN	NaN	NaN	NaN	NaN	NaN	NaN	NaN	NaN	NaN	NaN	NaN
69.000	NaN	NaN	NaN	NaN	NaN	NaN	NaN	NaN	NaN	NaN	NaN	NaN	NaN	NaN	NaN	NaN	NaN	NaN	NaN	NaN	NaN	NaN	NaN	NaN	NaN	NaN
70.000	NaN	NaN	NaN	NaN	NaN	NaN	NaN	NaN	NaN	NaN	NaN	NaN	NaN	NaN	NaN	NaN	NaN	NaN	NaN	NaN	NaN	NaN	NaN	NaN	NaN	NaN
71.000	NaN	NaN	NaN	NaN	NaN	NaN	NaN	NaN	NaN	NaN	NaN	NaN	NaN	NaN	NaN	NaN	NaN	NaN	NaN	NaN	NaN	NaN	NaN	NaN	NaN	NaN
72.000	NaN	NaN	NaN	NaN	NaN	NaN	NaN	NaN	NaN	NaN	NaN	NaN	NaN	NaN	NaN	NaN	NaN	NaN	NaN	NaN	NaN	NaN	NaN	NaN	NaN	NaN
73.000	NaN	NaN	NaN	NaN	NaN	NaN	NaN	NaN	NaN	NaN	NaN	NaN	NaN	NaN	NaN	NaN	NaN	NaN	NaN	NaN	NaN	NaN	NaN	NaN	NaN	NaN
74.000	NaN	NaN	NaN	NaN	NaN	NaN	NaN	NaN	NaN	NaN	NaN	NaN	NaN	NaN	NaN	NaN	NaN	NaN	NaN	NaN	NaN	NaN	NaN	NaN	NaN	NaN
75.000	NaN	NaN	NaN	NaN	NaN	NaN	NaN	NaN	NaN	NaN	NaN	NaN	NaN	NaN	NaN	NaN	NaN	NaN	NaN	NaN	NaN	NaN	NaN	NaN	NaN	NaN
76.000	NaN	NaN	NaN	NaN	NaN	NaN	NaN	NaN	NaN	NaN	NaN	NaN	NaN	NaN	NaN	NaN	NaN	NaN	NaN	NaN	NaN	NaN	NaN	NaN	NaN	NaN
77.000	NaN	NaN	NaN	NaN	NaN	NaN	NaN	NaN	NaN	NaN	NaN	NaN	NaN	NaN	NaN	NaN	NaN	NaN	NaN	NaN	NaN	NaN	NaN	NaN	NaN	NaN
78.000	NaN	NaN	NaN	NaN	NaN	NaN	NaN	NaN	NaN	NaN	NaN	NaN	NaN	NaN	NaN	NaN	NaN	NaN	NaN	NaN	NaN	NaN	NaN	NaN	NaN	NaN
79.000	NaN	NaN	NaN	NaN	NaN	NaN	NaN	NaN	NaN	NaN	NaN	NaN	NaN	NaN	NaN	NaN	NaN	NaN	NaN	NaN	NaN	NaN	NaN	NaN	NaN	NaN
80.000	NaN	NaN	NaN	NaN	NaN	NaN	NaN	NaN	NaN	NaN	NaN	NaN	NaN	NaN	NaN	NaN	NaN	NaN	NaN	NaN	NaN	NaN	NaN	NaN	NaN	NaN
81.000	NaN	NaN	NaN	NaN	NaN	NaN	NaN	NaN	NaN	NaN	NaN	NaN	NaN	NaN	NaN	NaN	NaN	NaN	NaN	NaN	NaN	NaN	NaN	NaN	NaN	NaN
82.000	NaN	NaN	NaN	NaN	NaN	NaN	NaN	NaN	NaN	NaN	NaN	NaN	NaN	NaN	NaN	NaN	NaN	NaN	NaN	NaN	NaN	NaN	NaN	NaN	NaN	NaN
83.000	NaN	NaN	NaN	NaN	NaN	NaN	NaN	NaN	NaN	NaN	NaN	NaN	NaN	NaN	NaN	NaN	NaN	NaN	NaN	NaN	NaN	NaN	NaN	NaN	NaN	NaN
84.000	NaN	NaN	NaN	NaN	NaN	NaN	NaN	NaN	NaN	NaN	NaN	NaN	NaN	NaN	NaN	NaN	NaN	NaN	NaN	NaN	NaN	NaN	NaN	NaN	NaN	NaN
85.000	NaN	NaN	NaN	NaN	NaN	NaN	NaN	NaN	NaN	NaN	NaN	NaN	NaN	NaN	NaN	NaN	NaN	NaN	NaN	NaN	NaN	NaN	NaN	NaN	NaN	NaN
86.000	NaN	NaN	NaN	NaN	NaN	NaN	NaN	NaN	NaN	NaN	NaN	NaN	NaN	NaN	NaN	NaN	NaN	NaN	NaN	NaN	NaN	NaN	NaN	NaN	NaN	NaN
87.000	NaN	NaN	NaN	NaN	NaN	NaN	NaN	NaN	NaN	NaN	NaN	NaN	NaN	NaN	NaN	NaN	NaN	NaN	NaN	NaN	NaN	NaN	NaN	NaN	NaN	NaN
88.000	NaN	NaN	NaN	NaN	NaN	NaN	NaN	NaN	NaN	NaN	NaN	NaN	NaN	NaN	NaN	NaN	NaN	NaN	NaN	NaN	NaN	NaN	NaN	NaN	NaN	NaN
89.000	NaN	NaN	NaN	NaN	NaN	NaN	NaN	NaN	NaN	NaN	NaN	NaN	NaN	NaN	NaN	NaN	NaN	NaN	NaN	NaN	NaN	NaN	NaN	NaN	NaN	NaN
90.000	NaN	NaN	NaN	NaN	NaN	NaN	NaN	NaN	NaN	NaN	NaN	NaN	NaN	NaN	NaN	NaN	NaN	NaN	NaN	NaN	NaN	NaN	NaN	NaN	NaN	NaN
91.000	NaN	NaN	NaN	NaN	NaN	NaN	NaN	NaN	NaN	NaN	NaN	NaN	NaN	NaN	NaN	NaN	NaN	NaN	NaN	NaN	NaN	NaN	NaN	NaN	NaN	NaN
92.000	NaN	NaN	NaN	NaN	NaN	NaN	NaN	NaN	NaN	NaN	NaN	NaN	NaN	NaN	NaN	NaN	NaN	NaN	NaN	NaN	NaN	NaN	NaN	NaN	NaN	NaN
93.000	NaN	NaN	NaN	NaN	NaN	NaN	NaN	NaN	NaN	NaN	NaN	NaN	NaN	NaN	NaN	NaN	NaN	NaN	NaN	NaN	NaN	NaN	NaN	NaN	NaN	NaN
94.000	NaN	NaN	NaN	NaN	NaN	NaN	NaN	NaN	NaN	NaN	NaN	NaN	NaN	NaN	NaN	NaN	NaN	NaN	NaN	NaN	NaN	NaN	NaN	NaN	NaN	NaN
95.000	NaN	NaN	NaN	NaN	NaN	NaN	NaN	NaN	NaN	NaN	NaN	NaN	NaN	NaN	NaN	NaN	NaN	NaN	NaN	NaN	NaN	NaN	NaN	NaN	NaN	NaN
96.000	NaN	NaN	NaN	NaN	NaN	NaN	NaN	NaN	NaN	NaN	NaN	NaN	NaN	NaN	NaN	NaN	NaN	NaN	NaN	NaN	NaN	NaN	NaN	NaN	NaN	NaN
97.000	NaN	NaN	NaN	NaN	NaN	NaN	NaN	NaN	NaN	NaN	NaN	NaN	NaN	NaN	NaN	NaN	NaN	NaN	NaN	NaN	NaN	NaN	NaN	NaN	NaN	NaN
98.000	NaN	NaN	NaN	NaN	NaN	NaN	NaN	NaN	NaN	NaN	NaN	NaN	NaN	NaN	NaN	NaN	NaN	NaN	NaN	NaN	NaN	NaN	NaN	NaN	NaN	NaN
99.000	NaN	NaN	NaN	NaN	NaN	NaN	NaN	NaN	NaN	NaN	NaN	NaN	NaN	NaN	NaN	NaN	NaN	NaN	NaN	NaN	NaN	NaN	NaN	NaN	NaN	NaN
100.000	NaN	NaN	NaN	NaN	NaN	NaN	NaN	NaN	NaN	NaN	NaN	NaN	NaN	NaN	NaN	NaN	NaN	NaN	NaN	NaN	NaN	NaN	NaN	NaN	NaN	NaN
101.000	NaN	NaN	NaN	NaN	NaN	NaN	NaN	NaN	NaN	NaN	NaN	NaN	NaN	NaN	NaN	NaN	NaN	NaN	NaN	NaN	NaN	NaN	NaN	NaN	NaN	NaN
102.000	NaN	NaN	NaN	NaN	NaN	NaN	NaN	NaN	NaN	NaN	NaN	NaN	NaN	NaN	NaN	NaN	NaN	NaN	NaN	NaN	NaN	NaN	NaN	NaN	NaN	NaN
103.000	NaN	NaN	NaN	NaN	NaN	NaN	NaN	NaN	NaN	NaN	NaN	NaN	NaN	NaN	NaN	NaN	NaN	NaN	NaN	NaN	NaN	NaN	NaN	NaN	NaN	NaN
104.000	NaN	NaN	NaN	NaN	NaN	NaN	NaN	NaN	NaN	NaN	NaN	NaN	NaN	NaN	NaN	NaN	NaN	NaN	NaN	NaN	NaN	NaN	NaN	NaN	NaN	NaN
105.000	NaN	NaN	NaN	NaN	NaN	NaN	NaN	NaN	NaN	NaN	NaN	NaN	NaN	NaN	NaN	NaN	NaN	NaN	NaN	NaN	NaN	NaN	NaN	NaN	NaN	NaN
106.000	NaN	NaN	NaN	NaN	NaN	NaN	NaN	NaN	NaN	NaN	NaN	NaN	NaN	NaN	NaN	NaN	NaN	NaN	NaN	NaN	NaN	NaN	NaN	NaN	NaN	NaN
107.000	NaN	NaN	NaN	NaN	NaN	NaN	NaN	NaN	NaN	NaN	NaN	NaN	NaN	NaN	NaN	NaN	NaN	NaN	NaN	NaN	NaN	NaN	NaN	NaN	NaN	NaN
108.000	NaN	NaN	NaN	NaN	NaN	NaN	NaN	NaN	NaN	NaN	NaN	NaN	NaN	NaN	NaN	NaN	NaN	NaN	NaN	NaN	NaN	NaN	NaN	NaN	NaN	NaN
109.000	NaN	NaN	NaN	NaN	NaN	NaN	NaN	NaN	NaN	NaN	NaN	NaN	NaN	NaN	NaN	NaN	NaN	NaN	NaN	NaN	NaN	NaN	NaN	NaN	NaN	NaN
110.000	NaN	NaN	NaN	NaN	NaN	NaN	NaN	NaN	NaN	NaN	NaN	NaN	NaN	NaN	NaN	NaN	NaN	NaN	NaN	NaN	NaN	NaN	NaN	NaN	NaN	NaN
111.000	NaN	NaN	NaN	NaN	NaN	NaN	NaN	NaN	NaN	NaN	NaN	NaN	NaN	NaN	NaN	NaN	NaN	NaN	NaN	NaN	NaN	NaN	NaN	NaN	NaN	NaN
112.000	NaN	NaN	NaN	NaN	NaN	NaN	NaN	NaN	NaN	NaN	NaN	NaN	NaN	NaN	NaN	NaN	NaN	NaN	NaN	NaN	NaN	NaN	NaN	NaN	NaN	NaN
113.000	NaN	NaN	NaN	NaN	NaN	NaN	NaN	NaN	NaN	NaN	NaN	NaN	NaN	NaN	NaN	NaN	NaN	NaN	NaN	NaN	NaN	NaN	NaN	NaN	NaN	NaN
114.000	NaN	NaN	NaN	NaN	NaN	NaN	NaN	NaN	NaN	NaN	NaN	NaN	NaN	NaN	NaN	NaN	NaN	NaN	NaN	NaN	NaN	NaN	NaN	NaN	NaN	NaN
115.000	NaN	NaN	NaN	NaN	NaN	NaN	NaN	NaN	NaN	NaN	NaN	NaN	NaN	NaN	NaN	NaN	NaN	NaN	NaN	NaN	NaN	NaN	NaN	NaN	NaN	NaN
116.000	NaN	NaN	NaN	NaN	NaN	NaN	NaN	NaN	NaN	NaN	NaN	NaN	NaN	NaN	NaN	NaN	NaN	NaN	NaN	NaN	NaN	NaN	NaN	NaN	NaN	NaN
117.000	NaN	NaN	NaN	NaN	NaN	NaN	NaN	NaN	NaN	NaN	NaN	NaN	NaN	NaN	NaN	NaN	NaN	NaN	NaN	NaN	NaN	NaN	NaN	NaN	NaN	NaN
118.000	NaN	NaN	NaN	NaN	NaN	NaN	NaN	NaN	NaN	NaN	NaN	NaN	NaN	NaN	NaN	NaN	NaN	NaN	NaN	NaN	NaN	NaN	NaN	NaN	NaN	NaN
119.000	NaN	NaN	NaN	NaN	NaN	NaN	NaN	NaN	NaN	NaN	NaN	NaN	NaN	NaN	NaN	NaN	NaN	NaN	NaN	NaN	NaN	NaN	NaN	NaN	NaN	NaN
120.000	NaN	NaN	NaN	NaN	NaN	NaN	NaN	NaN	NaN	NaN	NaN	NaN	NaN	NaN	NaN	NaN	NaN	NaN	NaN	NaN	NaN	NaN	NaN	NaN	NaN	NaN
