# Supplementary material for: Filopodyan: An open-source pipeline for the analysis of filopodia
Source: J Cell Biol. 2017 Oct 2;216(10):3405–22. doi: 10.1083/jcb.201705113 (PMC5626553; doi:10.1083/jcb.201705113)
Supplement: Data tables (ZIP file) [file JCB_201705113_DataS1.zip › Data Tables/Fig5_BaseF/ENA_BaseF/GAP-RFP/NeonENA_GC4_tif Bodies.txt]

T	X	Y	Mean	StdDev	Frame Background	Boundary Background
1.000	37.635	18.070	326.923	76.975	106.825	129.016
2.000	37.635	18.135	334.531	80.036	106.945	129.507
3.000	37.700	18.135	334.014	79.686	107.010	130.296
4.000	37.700	18.070	333.417	79.361	106.999	129.148
5.000	37.765	18.070	329.506	79.730	106.924	129.534
6.000	37.700	18.005	327.085	77.429	106.798	128.196
7.000	37.765	18.005	325.442	77.140	106.900	128.074
8.000	37.765	17.940	325.480	78.732	106.895	128.166
9.000	37.830	17.940	324.811	79.191	106.691	127.706
10.000	37.830	17.940	326.242	80.243	106.866	127.923
11.000	37.895	17.940	327.157	79.395	106.797	127.846
12.000	37.830	17.940	328.358	79.836	106.838	127.779
13.000	37.765	18.070	328.622	77.970	106.820	127.585
14.000	37.765	18.005	329.403	78.259	106.755	127.535
15.000	37.765	18.135	327.272	78.277	106.830	127.505
16.000	37.830	18.200	328.425	78.177	106.769	127.338
17.000	37.960	18.330	325.471	78.250	106.887	127.594
18.000	37.895	18.395	323.525	76.117	106.862	127.462
19.000	37.960	18.395	322.984	75.628	106.860	127.199
20.000	37.960	18.330	324.475	74.472	106.845	126.977
21.000	37.960	18.200	325.716	74.577	106.756	126.576
22.000	37.960	18.135	323.415	74.953	106.799	126.493
23.000	37.960	18.070	321.896	74.059	106.741	126.257
24.000	37.960	18.070	324.289	74.671	106.788	126.580
25.000	38.025	18.005	320.990	73.765	106.761	126.187
26.000	38.025	18.070	322.108	73.409	106.694	126.073
27.000	38.025	18.005	323.995	73.964	106.764	126.217
28.000	38.025	17.940	323.343	73.497	106.589	125.875
29.000	37.960	17.940	324.003	73.864	106.731	125.761
30.000	37.960	17.875	323.721	73.616	106.692	125.641
31.000	38.025	17.810	324.416	73.599	106.718	125.663
32.000	38.025	17.875	323.351	72.575	106.706	125.404
33.000	38.025	17.745	323.576	71.059	106.660	125.489
34.000	38.025	17.745	324.281	70.988	106.723	125.601
35.000	37.960	17.875	326.542	69.776	106.747	125.764
36.000	37.960	17.810	328.458	70.794	106.682	125.864
37.000	37.895	17.875	328.001	72.032	106.717	126.329
38.000	37.960	17.875	330.205	72.196	106.701	126.623
39.000	37.960	17.875	328.409	73.873	106.773	126.709
40.000	37.895	17.875	330.057	72.663	106.790	126.566
41.000	37.765	17.875	331.423	71.112	106.857	126.619
42.000	37.700	17.940	327.755	69.794	106.873	126.837
43.000	37.505	18.005	326.882	70.071	106.820	126.988
44.000	37.635	18.070	325.380	69.587	106.837	126.878
45.000	37.505	18.070	326.368	68.372	106.826	126.895
46.000	37.310	18.135	326.802	67.594	106.812	127.010
47.000	37.440	18.070	324.707	66.782	106.845	126.999
48.000	37.505	18.070	325.530	67.447	106.784	126.744
49.000	37.310	18.005	325.255	67.644	106.580	126.392
50.000	36.725	18.005	323.428	68.259	106.773	126.431
51.000	37.505	17.940	322.864	67.312	106.767	126.463
52.000	37.440	18.005	322.460	68.625	106.809	127.692
53.000	37.375	17.940	322.874	68.868	106.726	126.768
54.000	37.375	18.005	320.614	69.201	106.785	126.801
55.000	37.440	18.070	318.597	70.603	106.814	127.330
56.000	37.440	18.005	317.906	72.033	106.879	127.310
57.000	37.570	18.395	317.095	71.001	106.816	127.040
58.000	37.635	18.395	317.652	70.328	106.842	127.336
59.000	37.310	18.395	314.475	73.097	106.842	127.408
60.000	37.375	18.265	312.915	72.923	106.783	127.645
61.000	37.700	18.135	313.423	71.574	106.804	126.810
62.000	37.635	18.070	313.263	73.042	106.876	126.783
63.000	37.505	18.070	313.154	73.201	106.858	126.686
64.000	37.765	18.070	316.650	70.783	106.628	126.674
65.000	37.830	18.005	316.432	71.524	106.820	127.033
66.000	37.895	17.940	313.127	70.490	106.653	126.467
67.000	37.765	18.005	311.839	68.881	106.694	127.306
68.000	37.635	17.940	310.606	67.180	106.702	126.593
69.000	37.570	17.875	310.302	68.184	106.741	126.654
70.000	37.375	17.810	312.283	68.359	106.793	126.707
71.000	37.245	17.745	310.889	68.652	106.640	126.466
72.000	37.115	17.745	309.167	67.859	106.714	126.708
73.000	37.115	17.745	304.622	67.640	106.758	126.598
74.000	37.050	17.875	304.443	66.350	106.812	127.036
75.000	36.985	17.940	303.945	66.674	106.804	127.624
76.000	36.855	17.875	303.429	66.315	106.578	127.055
77.000	36.660	17.875	304.211	65.068	106.758	127.536
78.000	36.660	17.810	302.736	66.153	106.681	126.581
79.000	36.660	17.875	303.704	65.099	106.698	126.724
80.000	36.855	17.745	300.381	66.269	106.674	126.652
81.000	36.530	17.680	298.928	67.250	106.655	126.604
82.000	36.725	17.745	299.704	66.824	106.677	126.535
83.000	36.725	17.875	302.861	66.203	106.670	126.705
84.000	36.855	17.810	301.522	66.462	106.753	127.206
85.000	36.855	17.875	300.043	68.751	106.686	128.066
86.000	36.920	17.810	299.269	68.435	106.797	127.730
87.000	36.660	17.940	297.980	70.210	106.701	127.378
88.000	36.985	17.875	299.974	69.106	106.783	127.286
89.000	36.595	17.940	298.844	70.386	106.766	126.864
90.000	36.595	17.875	301.013	69.455	106.622	127.175
91.000	36.400	17.940	301.740	70.441	106.591	127.744
92.000	36.465	18.200	301.329	71.864	106.568	126.892
93.000	36.595	18.460	297.831	73.451	106.643	127.654
94.000	36.725	18.460	296.889	72.373	106.589	127.031
95.000	36.855	17.810	295.974	74.505	106.698	128.099
96.000	36.985	17.485	297.814	74.512	106.700	128.796
97.000	37.115	17.290	301.830	70.281	106.676	128.030
98.000	37.440	17.160	305.578	66.957	106.565	128.545
99.000	37.570	17.030	304.117	67.296	106.625	127.919
100.000	37.245	17.160	304.307	68.929	106.635	127.282
101.000	37.440	16.900	306.965	68.258	106.548	128.110
102.000	37.245	16.510	309.739	66.738	106.456	127.569
103.000	37.375	16.705	308.818	65.945	106.491	126.965
104.000	37.115	16.640	311.123	66.574	106.543	127.792
105.000	37.895	16.640	313.885	65.972	106.584	128.797
106.000	38.220	16.510	313.861	66.088	106.615	129.039
107.000	38.025	16.445	313.516	67.075	106.507	129.111
108.000	37.960	15.795	315.525	68.526	106.450	129.088
109.000	38.350	16.120	317.533	67.799	106.513	128.373
110.000	38.220	16.185	317.021	68.972	106.558	128.221
111.000	38.220	15.990	317.654	68.702	106.543	128.257
112.000	38.220	16.445	316.754	69.547	106.553	128.201
113.000	38.740	15.405	321.705	68.615	106.494	128.168
114.000	38.285	15.340	320.226	68.922	106.448	127.685
115.000	38.610	15.535	319.392	67.737	106.458	127.837
116.000	38.480	16.120	320.118	68.184	106.418	126.946
117.000	38.480	16.055	319.671	66.396	106.347	128.335
118.000	38.480	15.860	320.544	67.337	106.237	127.616
119.000	37.960	15.860	317.884	65.870	106.311	126.780
120.000	38.415	15.925	317.943	63.225	106.268	127.781
121.000	38.545	16.055	315.182	63.287	106.309	127.789
