# Supplementary material for: Filopodyan: An open-source pipeline for the analysis of filopodia
Source: J Cell Biol. 2017 Oct 2;216(10):3405–22. doi: 10.1083/jcb.201705113 (PMC5626553; doi:10.1083/jcb.201705113)
Supplement: Data tables (ZIP file) [file JCB_201705113_DataS1.zip › Data Tables/Fig5_BaseF/ENA_BaseF/GAP-RFP/NeonENA_GC4_tif Coordinates.txt]

	dT	T (0)	Base X (0)	Base Y (0)	Tip X (0)	Tip Y (0)	||[body,base]|| (0)	||[base,tip]|| (0)	||[base,tip]|| : [body,base] (0)	[base,tip] ? [body,base] (0)	?||[base,tip]|| : [body,base] (0)	||[tip(t-1),tip(t)]|| : [base,tip] (0)	||[base(t-1),base(t)]|| : [base,tip] (0)	T (1)	Base X (1)	Base Y (1)	Tip X (1)	Tip Y (1)	||[body,base]|| (1)	||[base,tip]|| (1)	||[base,tip]|| : [body,base] (1)	[base,tip] ? [body,base] (1)	?||[base,tip]|| : [body,base] (1)	||[tip(t-1),tip(t)]|| : [base,tip] (1)	||[base(t-1),base(t)]|| : [base,tip] (1)	T (2)	Base X (2)	Base Y (2)	Tip X (2)	Tip Y (2)	||[body,base]|| (2)	||[base,tip]|| (2)	||[base,tip]|| : [body,base] (2)	[base,tip] ? [body,base] (2)	?||[base,tip]|| : [body,base] (2)	||[tip(t-1),tip(t)]|| : [base,tip] (2)	||[base(t-1),base(t)]|| : [base,tip] (2)	T (3)	Base X (3)	Base Y (3)	Tip X (3)	Tip Y (3)	||[body,base]|| (3)	||[base,tip]|| (3)	||[base,tip]|| : [body,base] (3)	[base,tip] ? [body,base] (3)	?||[base,tip]|| : [body,base] (3)	||[tip(t-1),tip(t)]|| : [base,tip] (3)	||[base(t-1),base(t)]|| : [base,tip] (3)
1	-20.000	NaN	NaN	NaN	NaN	NaN	NaN	NaN	NaN	NaN	NaN	NaN	NaN	NaN	NaN	NaN	NaN	NaN	NaN	NaN	NaN	NaN	NaN	NaN	NaN	14.000	33.085	14.885	NaN	NaN	NaN	NaN	NaN	NaN	NaN	NaN	NaN	72.000	30.680	17.290	NaN	NaN	NaN	NaN	NaN	NaN	NaN	NaN	NaN
2	-19.000	NaN	NaN	NaN	NaN	NaN	NaN	NaN	NaN	NaN	NaN	NaN	NaN	NaN	NaN	NaN	NaN	NaN	NaN	NaN	NaN	NaN	NaN	NaN	NaN	15.000	33.085	14.950	NaN	NaN	NaN	NaN	NaN	NaN	NaN	NaN	NaN	73.000	30.680	17.225	NaN	NaN	NaN	NaN	NaN	NaN	NaN	NaN	NaN
3	-18.000	NaN	NaN	NaN	NaN	NaN	NaN	NaN	NaN	NaN	NaN	NaN	NaN	NaN	NaN	NaN	NaN	NaN	NaN	NaN	NaN	NaN	NaN	NaN	NaN	16.000	33.085	14.820	NaN	NaN	NaN	NaN	NaN	NaN	NaN	NaN	NaN	74.000	30.680	17.225	NaN	NaN	NaN	NaN	NaN	NaN	NaN	NaN	NaN
4	-17.000	NaN	NaN	NaN	NaN	NaN	NaN	NaN	NaN	NaN	NaN	NaN	NaN	NaN	NaN	NaN	NaN	NaN	NaN	NaN	NaN	NaN	NaN	NaN	NaN	17.000	33.085	14.755	NaN	NaN	NaN	NaN	NaN	NaN	NaN	NaN	NaN	75.000	30.745	17.225	NaN	NaN	NaN	NaN	NaN	NaN	NaN	NaN	NaN
5	-16.000	NaN	NaN	NaN	NaN	NaN	NaN	NaN	NaN	NaN	NaN	NaN	NaN	NaN	NaN	NaN	NaN	NaN	NaN	NaN	NaN	NaN	NaN	NaN	NaN	18.000	33.085	14.690	NaN	NaN	NaN	NaN	NaN	NaN	NaN	NaN	NaN	76.000	30.745	17.225	NaN	NaN	NaN	NaN	NaN	NaN	NaN	NaN	NaN
6	-15.000	NaN	NaN	NaN	NaN	NaN	NaN	NaN	NaN	NaN	NaN	NaN	NaN	NaN	NaN	NaN	NaN	NaN	NaN	NaN	NaN	NaN	NaN	NaN	NaN	19.000	33.085	14.495	NaN	NaN	NaN	NaN	NaN	NaN	NaN	NaN	NaN	77.000	30.745	17.225	NaN	NaN	NaN	NaN	NaN	NaN	NaN	NaN	NaN
7	-14.000	NaN	NaN	NaN	NaN	NaN	NaN	NaN	NaN	NaN	NaN	NaN	NaN	NaN	NaN	NaN	NaN	NaN	NaN	NaN	NaN	NaN	NaN	NaN	NaN	20.000	33.280	14.560	NaN	NaN	NaN	NaN	NaN	NaN	NaN	NaN	NaN	78.000	30.745	17.290	NaN	NaN	NaN	NaN	NaN	NaN	NaN	NaN	NaN
8	-13.000	NaN	NaN	NaN	NaN	NaN	NaN	NaN	NaN	NaN	NaN	NaN	NaN	NaN	NaN	NaN	NaN	NaN	NaN	NaN	NaN	NaN	NaN	NaN	NaN	21.000	33.150	14.690	NaN	NaN	NaN	NaN	NaN	NaN	NaN	NaN	NaN	79.000	30.550	17.225	NaN	NaN	NaN	NaN	NaN	NaN	NaN	NaN	NaN
9	-12.000	NaN	NaN	NaN	NaN	NaN	NaN	NaN	NaN	NaN	NaN	NaN	NaN	NaN	NaN	NaN	NaN	NaN	NaN	NaN	NaN	NaN	NaN	NaN	NaN	22.000	33.150	14.625	NaN	NaN	NaN	NaN	NaN	NaN	NaN	NaN	NaN	80.000	30.420	17.550	NaN	NaN	NaN	NaN	NaN	NaN	NaN	NaN	NaN
10	-11.000	NaN	NaN	NaN	NaN	NaN	NaN	NaN	NaN	NaN	NaN	NaN	NaN	NaN	NaN	NaN	NaN	NaN	NaN	NaN	NaN	NaN	NaN	NaN	NaN	23.000	33.150	14.690	NaN	NaN	NaN	NaN	NaN	NaN	NaN	NaN	NaN	81.000	30.225	17.485	NaN	NaN	NaN	NaN	NaN	NaN	NaN	NaN	NaN
11	-10.000	NaN	NaN	NaN	NaN	NaN	NaN	NaN	NaN	NaN	NaN	NaN	NaN	NaN	NaN	NaN	NaN	NaN	NaN	NaN	NaN	NaN	NaN	NaN	NaN	24.000	33.150	14.820	NaN	NaN	NaN	NaN	NaN	NaN	NaN	NaN	NaN	82.000	30.030	17.680	NaN	NaN	NaN	NaN	NaN	NaN	NaN	NaN	NaN
12	-9.000	NaN	NaN	NaN	NaN	NaN	NaN	NaN	NaN	NaN	NaN	NaN	NaN	1.000	28.015	14.495	NaN	NaN	NaN	NaN	NaN	NaN	NaN	NaN	NaN	25.000	33.150	14.755	NaN	NaN	NaN	NaN	NaN	NaN	NaN	NaN	NaN	83.000	30.030	17.680	NaN	NaN	NaN	NaN	NaN	NaN	NaN	NaN	NaN
13	-8.000	NaN	NaN	NaN	NaN	NaN	NaN	NaN	NaN	NaN	NaN	NaN	NaN	2.000	28.145	14.430	NaN	NaN	NaN	NaN	NaN	NaN	NaN	NaN	NaN	26.000	33.150	14.690	NaN	NaN	NaN	NaN	NaN	NaN	NaN	NaN	NaN	84.000	29.900	17.680	NaN	NaN	NaN	NaN	NaN	NaN	NaN	NaN	NaN
14	-7.000	NaN	NaN	NaN	NaN	NaN	NaN	NaN	NaN	NaN	NaN	NaN	NaN	3.000	28.145	14.495	NaN	NaN	NaN	NaN	NaN	NaN	NaN	NaN	NaN	27.000	33.150	14.560	NaN	NaN	NaN	NaN	NaN	NaN	NaN	NaN	NaN	85.000	29.835	17.680	NaN	NaN	NaN	NaN	NaN	NaN	NaN	NaN	NaN
15	-6.000	NaN	NaN	NaN	NaN	NaN	NaN	NaN	NaN	NaN	NaN	NaN	NaN	4.000	28.145	14.300	NaN	NaN	NaN	NaN	NaN	NaN	NaN	NaN	NaN	28.000	33.085	14.430	NaN	NaN	NaN	NaN	NaN	NaN	NaN	NaN	NaN	86.000	29.835	17.680	NaN	NaN	NaN	NaN	NaN	NaN	NaN	NaN	NaN
16	-5.000	NaN	NaN	NaN	NaN	NaN	NaN	NaN	NaN	NaN	NaN	NaN	NaN	5.000	28.145	14.235	NaN	NaN	NaN	NaN	NaN	NaN	NaN	NaN	NaN	29.000	33.215	14.365	NaN	NaN	NaN	NaN	NaN	NaN	NaN	NaN	NaN	87.000	29.835	17.680	NaN	NaN	NaN	NaN	NaN	NaN	NaN	NaN	NaN
17	-4.000	NaN	NaN	NaN	NaN	NaN	NaN	NaN	NaN	NaN	NaN	NaN	NaN	6.000	28.275	14.235	NaN	NaN	NaN	NaN	NaN	NaN	NaN	NaN	NaN	30.000	33.280	14.365	NaN	NaN	NaN	NaN	NaN	NaN	NaN	NaN	NaN	88.000	29.835	17.615	NaN	NaN	NaN	NaN	NaN	NaN	NaN	NaN	NaN
18	-3.000	NaN	NaN	NaN	NaN	NaN	NaN	NaN	NaN	NaN	NaN	NaN	NaN	7.000	28.340	14.235	NaN	NaN	NaN	NaN	NaN	NaN	NaN	NaN	NaN	31.000	33.345	14.235	NaN	NaN	NaN	NaN	NaN	NaN	NaN	NaN	NaN	89.000	29.835	17.745	NaN	NaN	NaN	NaN	NaN	NaN	NaN	NaN	NaN
19	-2.000	NaN	NaN	NaN	NaN	NaN	NaN	NaN	NaN	NaN	NaN	NaN	NaN	8.000	28.340	14.300	NaN	NaN	NaN	NaN	NaN	NaN	NaN	NaN	NaN	32.000	33.280	14.170	NaN	NaN	NaN	NaN	NaN	NaN	NaN	NaN	NaN	90.000	29.770	17.940	NaN	NaN	NaN	NaN	NaN	NaN	NaN	NaN	NaN
20	-1.000	1.000	27.170	27.755	NaN	NaN	NaN	NaN	NaN	NaN	NaN	NaN	NaN	9.000	28.405	14.495	NaN	NaN	NaN	NaN	NaN	NaN	NaN	NaN	NaN	33.000	33.215	14.040	NaN	NaN	NaN	NaN	NaN	NaN	NaN	NaN	NaN	91.000	29.640	18.135	NaN	NaN	NaN	NaN	NaN	NaN	NaN	NaN	NaN
21	0.000	2.000	27.430	28.145	27.365	28.340	14.295	0.206	0.183	2.615	0.183	NaN	NaN	10.000	28.795	14.885	28.730	14.690	9.538	0.206	0.124	1.183	0.124	NaN	NaN	34.000	33.540	14.170	33.475	13.975	5.735	0.206	0.172	0.989	0.172	NaN	NaN	92.000	29.965	18.525	29.965	18.720	6.508	0.195	0.010	0.063	0.010	NaN	NaN
22	1.000	3.000	27.495	28.080	27.235	28.535	14.249	0.524	0.504	7.178	0.321	0.234	-0.089	11.000	28.665	14.885	28.600	14.755	9.722	0.145	0.103	0.997	-0.021	-1.447E-15	0.058	35.000	33.540	14.170	33.475	13.715	5.767	0.460	0.342	1.973	0.170	0.257	NaN	93.000	30.095	18.590	29.900	18.980	6.501	0.436	0.203	1.318	0.193	0.262	2.042E-15
23	2.000	4.000	27.495	28.080	27.170	28.665	14.295	0.669	0.642	9.172	0.138	0.145	NaN	12.000	28.665	14.885	28.600	14.690	9.661	0.206	0.123	1.191	0.021	0.062	NaN	36.000	33.540	14.170	33.475	13.585	5.726	0.589	0.422	2.417	0.080	0.129	NaN	94.000	29.965	18.525	29.575	19.175	6.760	0.758	0.396	2.679	0.193	0.334	0.011
24	3.000	5.000	27.560	28.015	27.105	28.795	14.249	0.903	0.870	12.400	0.229	0.145	-0.089	13.000	28.535	14.820	28.470	14.690	9.785	0.145	0.104	1.022	-0.019	0.058	0.116	37.000	33.540	14.170	33.345	13.390	5.718	0.804	0.654	3.739	0.232	0.221	NaN	95.000	29.835	18.395	29.315	19.240	7.044	0.992	0.588	4.145	0.192	0.192	-0.043
25	4.000	6.000	27.625	27.950	27.040	28.860	14.157	1.082	1.056	14.944	0.185	0.090	-0.090	14.000	28.730	14.950	28.535	14.755	9.538	0.276	0.247	2.358	0.143	-0.092	-0.230	38.000	33.605	14.365	33.280	13.260	5.593	1.152	0.946	5.294	0.293	0.143	-0.205	96.000	29.640	18.200	28.925	19.175	7.380	1.209	0.806	5.949	0.218	0.178	-0.042
26	5.000	7.000	27.820	27.885	27.040	29.055	14.018	1.406	1.378	19.317	0.322	0.162	-0.162	15.000	28.665	14.885	28.535	14.755	9.663	0.184	0.166	1.606	-0.081	NaN	0.092	39.000	33.605	14.170	33.345	13.130	5.718	1.072	0.872	4.986	-0.075	0.110	0.189	97.000	29.510	17.940	28.535	18.850	7.633	1.334	1.049	8.006	0.243	0.063	-0.082
27	6.000	8.000	27.820	27.755	26.975	28.990	13.973	1.496	1.469	20.525	0.091	-0.017	-0.107	16.000	28.925	15.015	28.665	14.885	9.457	0.291	0.289	2.729	0.122	-0.174	-0.291	40.000	33.670	14.430	33.345	13.130	5.451	1.340	1.073	5.852	0.201	NaN	-0.268	98.000	29.445	17.745	28.275	18.785	8.016	1.565	1.243	9.963	0.194	0.151	-0.081
28	7.000	9.000	27.885	27.755	26.975	28.990	13.973	1.534	1.515	21.171	0.046	NaN	-0.039	17.000	28.990	15.080	28.600	14.820	9.541	0.469	0.455	4.343	0.167	0.090	-0.090	41.000	33.670	14.365	33.215	13.195	5.393	1.255	1.107	5.970	0.033	-0.013	0.061	99.000	29.640	17.745	28.275	19.045	7.962	1.885	1.476	11.754	0.233	0.179	-0.141
29	8.000	10.000	27.820	27.755	26.845	29.120	14.019	1.677	1.652	23.157	0.137	0.181	0.038	18.000	29.380	15.210	28.470	14.820	9.091	0.990	0.989	8.991	0.534	0.119	-0.410	42.000	33.735	14.755	33.020	13.260	5.086	1.657	1.494	7.597	0.387	0.025	-0.380	100.000	29.835	17.745	28.340	19.370	7.433	2.208	1.618	12.029	0.142	0.195	-0.132
30	9.000	11.000	27.885	27.690	26.910	29.055	13.974	1.677	1.651	23.069	-9.791E-4	-0.091	-0.091	19.000	29.575	15.340	28.405	14.820	8.924	1.280	1.277	11.399	0.288	0.059	-0.231	43.000	33.605	14.430	32.890	13.325	5.291	1.316	1.274	6.739	-0.220	0.016	0.343	101.000	29.965	17.680	28.275	19.500	7.516	2.484	1.870	14.052	0.252	0.139	-0.136
31	10.000	12.000	27.885	27.755	26.910	29.185	13.973	1.731	1.698	23.732	0.048	0.107	0.054	20.000	29.705	15.340	28.340	14.885	8.780	1.439	1.438	12.629	0.161	0.041	-0.123	44.000	33.605	14.365	32.955	13.195	5.474	1.338	1.270	6.954	-0.003	0.082	0.057	102.000	29.900	17.745	28.145	19.565	7.448	2.528	2.032	15.138	0.163	0.137	0.092
32	11.000	13.000	27.820	27.885	26.845	29.250	13.973	1.677	1.653	23.094	-0.046	0.091	0.144	21.000	29.900	15.340	28.275	14.820	8.552	1.706	1.705	14.585	0.267	0.082	-0.186	45.000	33.865	14.950	32.825	13.325	4.794	1.929	1.847	8.856	0.577	-0.039	-0.633	103.000	29.965	17.680	28.015	19.565	7.474	2.712	2.179	16.287	0.147	0.093	-0.092
33	12.000	14.000	27.820	27.885	26.845	29.250	14.018	1.677	1.654	23.183	9.370E-4	NaN	NaN	22.000	30.030	15.405	28.210	14.885	8.387	1.893	1.890	15.852	0.185	0.045	-0.143	46.000	33.930	14.950	32.760	13.260	4.644	2.055	2.011	9.337	0.163	0.090	-0.037	104.000	29.965	17.680	27.885	19.565	7.225	2.807	2.330	16.832	0.150	0.096	NaN
34	13.000	15.000	27.755	28.210	26.975	29.380	14.202	1.406	1.380	19.596	-0.274	0.036	0.306	23.000	29.185	15.015	28.275	14.885	9.292	0.919	0.902	8.382	-0.988	-0.064	0.892	47.000	33.800	14.885	32.630	13.260	4.837	2.002	1.951	9.434	-0.060	0.076	0.129	105.000	29.965	17.680	27.755	19.630	7.998	2.947	2.445	19.553	0.115	0.140	NaN
35	14.000	16.000	27.755	28.210	27.040	29.445	14.202	1.427	1.378	19.566	-0.002	0.024	NaN	24.000	30.225	15.535	28.210	14.820	8.140	2.138	2.137	17.399	1.235	0.083	-1.154	48.000	33.800	15.015	32.305	13.390	4.802	2.208	2.187	10.503	0.237	0.124	-0.096	106.000	29.835	17.745	27.690	19.630	8.475	2.856	2.397	20.314	-0.048	0.049	0.141
36	15.000	17.000	27.690	28.535	27.040	29.510	14.478	1.172	1.148	16.625	-0.229	0.054	0.306	25.000	28.990	15.015	28.210	14.885	9.517	0.791	0.781	7.436	-1.356	-0.011	1.304	49.000	33.670	14.950	32.175	13.325	4.752	2.208	2.190	10.406	0.003	0.136	0.136	107.000	29.770	17.810	27.625	19.630	8.367	2.813	2.413	20.191	0.016	0.050	0.092
37	16.000	18.000	27.560	28.665	26.975	29.510	14.570	1.028	1.011	14.724	-0.138	0.037	0.181	26.000	29.315	15.145	28.275	14.950	9.188	1.058	1.048	9.629	0.267	-0.076	-0.343	50.000	33.605	14.885	32.045	13.325	4.412	2.206	2.206	9.734	0.016	0.092	0.092	108.000	29.770	17.875	27.560	19.695	8.450	2.863	2.590	21.886	0.177	0.091	0.041
38	17.000	19.000	27.560	28.600	26.910	29.705	14.571	1.282	1.238	18.037	0.227	0.201	-0.056	27.000	28.600	14.885	28.340	14.950	9.928	0.268	0.226	2.248	-0.822	-0.063	0.631	51.000	33.540	14.820	31.980	13.325	5.045	2.161	2.150	10.850	-0.056	0.047	0.092	109.000	29.705	17.810	27.625	19.695	8.809	2.807	2.403	21.167	-0.187	-0.048	0.005
39	18.000	20.000	27.625	28.535	26.780	29.770	14.524	1.496	1.469	21.336	0.231	0.127	-0.090	28.000	28.730	14.950	28.210	14.885	9.764	0.524	0.515	5.028	0.289	0.137	-0.137	52.000	33.215	14.690	31.915	13.260	5.370	1.933	1.905	10.233	-0.245	0.092	0.315	110.000	28.080	19.045	27.430	19.695	10.536	0.919	0.802	8.450	-1.601	0.138	2.022
40	19.000	21.000	27.820	28.340	26.780	29.770	14.340	1.768	1.747	25.046	0.278	NaN	-0.272	29.000	28.600	14.885	28.080	14.820	9.846	0.524	0.515	5.066	-4.197E-4	0.137	0.137	53.000	33.085	14.625	31.850	13.195	5.422	1.889	1.852	10.039	-0.054	0.092	0.134	111.000	28.080	19.110	27.430	19.825	10.609	0.966	0.832	8.822	0.029	0.096	0.048
41	20.000	22.000	27.885	28.340	26.780	29.770	14.340	1.807	1.794	25.726	0.047	NaN	-0.040	30.000	28.470	14.885	27.950	14.820	9.950	0.524	0.515	5.129	9.947E-4	0.129	0.129	54.000	32.955	14.625	31.850	13.195	5.564	1.807	1.746	9.718	-0.105	NaN	0.079	112.000	28.210	18.980	27.365	19.825	10.326	1.195	1.027	10.601	0.195	0.046	-0.184
42	21.000	23.000	27.885	28.210	26.650	29.705	14.294	1.939	1.931	27.602	0.137	0.033	-0.100	31.000	28.600	14.950	27.950	14.820	9.849	0.663	0.660	6.498	0.144	NaN	-0.140	55.000	32.630	14.365	31.850	13.260	6.072	1.353	1.292	7.846	-0.454	-0.053	0.400	113.000	28.730	18.200	NaN	NaN	NaN	NaN	NaN	NaN	NaN	NaN	NaN
43	22.000	24.000	27.950	28.210	26.650	29.770	14.248	2.031	2.023	28.831	0.092	0.050	-0.042	32.000	28.470	14.950	27.755	14.755	9.993	0.741	0.741	7.402	0.081	0.205	0.125	56.000	32.695	14.495	31.850	13.195	5.902	1.550	1.452	8.573	0.160	0.054	-0.144	114.000	28.275	18.850	27.170	19.760	10.608	1.431	1.344	14.255	1.344	NaN	NaN
44	23.000	25.000	28.080	28.015	26.585	29.900	14.110	2.406	2.391	33.737	0.367	0.142	-0.234	33.000	27.950	14.885	27.625	14.820	10.473	0.331	0.330	3.460	-0.410	0.115	0.523	57.000	32.695	14.690	31.785	13.260	6.123	1.695	1.590	9.734	0.137	-0.020	-0.165	NaN	NaN	NaN	NaN	NaN	NaN	NaN	NaN	NaN	NaN	NaN	NaN
45	24.000	26.000	28.015	28.080	26.455	30.030	14.156	2.497	2.482	35.135	0.091	0.183	0.091	34.000	28.210	14.950	27.430	14.820	10.205	0.791	0.786	8.019	0.455	0.192	-0.267	58.000	32.435	14.430	31.850	13.260	6.539	1.308	1.175	7.681	-0.415	-0.029	0.349	NaN	NaN	NaN	NaN	NaN	NaN	NaN	NaN	NaN	NaN	NaN	NaN
46	25.000	27.000	28.145	27.950	26.390	30.160	14.018	2.822	2.805	39.318	0.323	0.142	-0.183	35.000	28.145	14.950	27.365	14.820	10.242	0.791	0.785	8.036	-0.001	0.064	0.064	59.000	32.435	14.625	31.850	13.390	6.163	1.367	1.218	7.508	0.044	-0.117	-0.176	NaN	NaN	NaN	NaN	NaN	NaN	NaN	NaN	NaN	NaN	NaN	NaN
47	26.000	28.000	28.145	27.820	26.260	30.225	13.972	3.056	3.033	42.385	0.229	0.131	-0.102	36.000	28.275	15.080	27.300	14.820	10.062	1.009	1.009	10.153	0.224	0.063	-0.159	60.000	32.435	14.560	31.850	13.390	6.175	1.308	1.170	7.225	-0.048	NaN	0.058	NaN	NaN	NaN	NaN	NaN	NaN	NaN	NaN	NaN	NaN	NaN	NaN
48	27.000	29.000	28.145	27.820	26.130	30.420	13.927	3.289	3.265	45.465	0.231	0.234	NaN	37.000	28.210	15.015	27.235	14.755	10.098	1.009	1.009	10.186	-2.543E-4	0.080	0.080	61.000	32.370	14.430	31.785	13.390	6.491	1.193	1.074	6.971	-0.096	0.032	0.145	NaN	NaN	NaN	NaN	NaN	NaN	NaN	NaN	NaN	NaN	NaN	NaN
49	28.000	30.000	28.210	27.755	26.000	30.485	13.881	3.512	3.495	48.520	0.231	0.132	-0.091	38.000	28.275	14.950	27.105	14.690	10.117	1.199	1.195	12.092	0.186	0.141	-0.049	62.000	32.565	14.755	31.850	13.325	6.058	1.599	1.381	8.366	0.307	0.029	-0.378	NaN	NaN	NaN	NaN	NaN	NaN	NaN	NaN	NaN	NaN	NaN	NaN
50	29.000	31.000	28.210	27.625	26.000	30.615	13.881	3.718	3.677	51.038	0.181	0.105	-0.105	39.000	28.210	14.950	27.040	14.560	10.179	1.233	1.233	12.548	0.038	0.103	0.062	63.000	32.565	14.755	31.850	13.325	5.949	1.599	1.391	8.273	0.010	NaN	NaN	NaN	NaN	NaN	NaN	NaN	NaN	NaN	NaN	NaN	NaN	NaN	NaN
51	30.000	32.000	28.145	27.690	25.935	30.680	13.927	3.718	3.675	51.182	-0.002	0.091	0.091	40.000	28.015	14.885	26.910	14.495	10.323	1.172	1.171	12.084	-0.062	0.144	0.206	64.000	32.370	14.495	31.720	13.195	6.472	1.453	1.260	8.154	-0.131	0.174	0.320	NaN	NaN	NaN	NaN	NaN	NaN	NaN	NaN	NaN	NaN	NaN	NaN
52	31.000	33.000	28.145	27.625	25.870	30.745	13.972	3.861	3.815	53.303	0.140	0.091	-0.053	41.000	27.105	14.560	26.845	14.495	11.164	0.268	0.268	2.987	-0.903	0.063	0.962	65.000	32.500	14.625	31.720	13.130	6.311	1.686	1.459	9.211	0.199	0.058	-0.175	NaN	NaN	NaN	NaN	NaN	NaN	NaN	NaN	NaN	NaN	NaN	NaN
53	32.000	34.000	28.080	27.625	25.870	30.745	14.018	3.823	3.767	52.804	-0.048	NaN	0.038	42.000	26.975	14.625	26.650	14.560	11.226	0.331	0.330	3.701	0.062	0.178	0.115	66.000	32.435	14.625	31.590	13.000	6.388	1.832	1.566	10.001	0.106	0.175	0.030	NaN	NaN	NaN	NaN	NaN	NaN	NaN	NaN	NaN	NaN	NaN	NaN
54	33.000	35.000	27.755	27.885	25.870	30.940	14.295	3.590	3.485	49.817	-0.282	0.166	0.392	NaN	NaN	NaN	NaN	NaN	NaN	NaN	NaN	NaN	NaN	NaN	NaN	67.000	32.370	14.690	31.590	13.065	6.332	1.803	1.515	9.595	-0.050	-0.059	-0.030	NaN	NaN	NaN	NaN	NaN	NaN	NaN	NaN	NaN	NaN	NaN	NaN
55	34.000	36.000	27.755	27.755	25.935	30.810	14.249	3.556	3.436	48.955	-0.049	-0.145	-0.112	NaN	NaN	NaN	NaN	NaN	NaN	NaN	NaN	NaN	NaN	NaN	NaN	68.000	32.240	14.560	31.590	13.130	6.366	1.571	1.310	8.340	-0.205	-0.059	0.172	NaN	NaN	NaN	NaN	NaN	NaN	NaN	NaN	NaN	NaN	NaN	NaN
56	35.000	37.000	27.755	27.755	25.870	30.875	14.157	3.645	3.527	49.940	0.092	0.089	NaN	NaN	NaN	NaN	NaN	NaN	NaN	NaN	NaN	NaN	NaN	NaN	NaN	69.000	32.240	14.690	31.785	13.195	6.209	1.563	1.157	7.187	-0.153	-0.119	-0.124	NaN	NaN	NaN	NaN	NaN	NaN	NaN	NaN	NaN	NaN	NaN	NaN
57	36.000	38.000	27.755	27.755	25.870	30.940	14.204	3.701	3.570	50.704	0.042	0.056	NaN	NaN	NaN	NaN	NaN	NaN	NaN	NaN	NaN	NaN	NaN	NaN	NaN	70.000	32.110	14.755	31.850	13.325	6.087	1.453	0.943	5.738	-0.215	-0.140	-0.041	NaN	NaN	NaN	NaN	NaN	NaN	NaN	NaN	NaN	NaN	NaN	NaN
58	37.000	39.000	27.755	27.755	25.805	31.005	14.204	3.790	3.662	52.010	0.092	0.089	NaN	NaN	NaN	NaN	NaN	NaN	NaN	NaN	NaN	NaN	NaN	NaN	NaN	71.000	32.110	14.690	31.850	13.390	5.975	1.326	0.888	5.307	-0.054	-0.064	0.064	NaN	NaN	NaN	NaN	NaN	NaN	NaN	NaN	NaN	NaN	NaN	NaN
59	38.000	40.000	27.755	27.755	25.740	31.135	14.157	3.935	3.802	53.827	0.140	0.145	NaN	NaN	NaN	NaN	NaN	NaN	NaN	NaN	NaN	NaN	NaN	NaN	NaN	72.000	32.175	14.560	31.850	13.390	5.878	1.214	0.907	5.332	0.019	NaN	0.108	NaN	NaN	NaN	NaN	NaN	NaN	NaN	NaN	NaN	NaN	NaN	NaN
60	39.000	41.000	27.755	27.755	25.675	31.265	14.065	4.080	3.946	55.500	0.144	0.145	NaN	NaN	NaN	NaN	NaN	NaN	NaN	NaN	NaN	NaN	NaN	NaN	NaN	73.000	32.175	14.495	31.850	13.390	5.913	1.152	0.879	5.197	-0.028	NaN	0.062	NaN	NaN	NaN	NaN	NaN	NaN	NaN	NaN	NaN	NaN	NaN	NaN
61	40.000	42.000	27.625	27.885	25.610	31.265	14.157	3.935	3.808	53.915	-0.138	0.033	0.178	NaN	NaN	NaN	NaN	NaN	NaN	NaN	NaN	NaN	NaN	NaN	NaN	74.000	32.175	14.495	31.785	13.390	5.932	1.172	0.950	5.636	0.071	0.022	NaN	NaN	NaN	NaN	NaN	NaN	NaN	NaN	NaN	NaN	NaN	NaN	NaN
62	41.000	43.000	27.495	28.080	25.610	31.330	14.202	3.757	3.634	51.613	-0.174	0.056	0.234	NaN	NaN	NaN	NaN	NaN	NaN	NaN	NaN	NaN	NaN	NaN	NaN	75.000	32.175	14.430	31.850	13.260	5.955	1.214	0.952	5.670	0.002	0.108	0.063	NaN	NaN	NaN	NaN	NaN	NaN	NaN	NaN	NaN	NaN	NaN	NaN
63	42.000	44.000	27.430	28.275	25.545	31.395	14.432	3.645	3.539	51.076	-0.095	0.089	0.201	NaN	NaN	NaN	NaN	NaN	NaN	NaN	NaN	NaN	NaN	NaN	NaN	76.000	32.240	14.560	31.850	13.390	5.682	1.233	0.999	5.678	0.047	-0.123	-0.144	NaN	NaN	NaN	NaN	NaN	NaN	NaN	NaN	NaN	NaN	NaN	NaN
64	43.000	45.000	27.495	28.145	25.480	31.460	14.202	3.879	3.772	53.569	0.233	0.089	-0.145	NaN	NaN	NaN	NaN	NaN	NaN	NaN	NaN	NaN	NaN	NaN	NaN	77.000	32.175	14.560	31.785	13.390	5.577	1.233	1.009	5.628	0.010	0.021	0.021	NaN	NaN	NaN	NaN	NaN	NaN	NaN	NaN	NaN	NaN	NaN	NaN
65	44.000	46.000	27.495	28.210	25.415	31.525	14.066	3.914	3.826	53.814	0.054	0.090	0.055	NaN	NaN	NaN	NaN	NaN	NaN	NaN	NaN	NaN	NaN	NaN	NaN	78.000	32.175	14.560	31.785	13.390	5.539	1.233	1.002	5.552	-0.007	NaN	NaN	NaN	NaN	NaN	NaN	NaN	NaN	NaN	NaN	NaN	NaN	NaN	NaN
66	45.000	47.000	27.560	28.145	25.415	31.525	14.111	4.003	3.915	55.246	0.089	NaN	-0.090	NaN	NaN	NaN	NaN	NaN	NaN	NaN	NaN	NaN	NaN	NaN	NaN	79.000	32.175	14.560	31.850	13.390	5.577	1.214	0.957	5.336	-0.046	-0.017	NaN	NaN	NaN	NaN	NaN	NaN	NaN	NaN	NaN	NaN	NaN	NaN	NaN
67	46.000	48.000	27.625	28.145	25.415	31.590	14.111	4.093	4.007	56.543	0.092	0.055	-0.035	NaN	NaN	NaN	NaN	NaN	NaN	NaN	NaN	NaN	NaN	NaN	NaN	80.000	32.045	14.560	31.785	13.260	5.769	1.326	0.935	5.391	-0.022	0.140	0.025	NaN	NaN	NaN	NaN	NaN	NaN	NaN	NaN	NaN	NaN	NaN	NaN
68	47.000	49.000	27.690	28.015	25.350	31.655	13.883	4.327	4.246	58.947	0.239	0.090	-0.145	NaN	NaN	NaN	NaN	NaN	NaN	NaN	NaN	NaN	NaN	NaN	NaN	81.000	31.915	14.560	31.720	13.325	5.571	1.250	0.853	4.753	-0.081	-0.054	0.020	NaN	NaN	NaN	NaN	NaN	NaN	NaN	NaN	NaN	NaN	NaN	NaN
69	48.000	50.000	27.755	27.950	25.285	31.655	13.393	4.453	4.406	59.002	0.160	0.036	-0.090	NaN	NaN	NaN	NaN	NaN	NaN	NaN	NaN	NaN	NaN	NaN	NaN	82.000	31.915	14.690	31.785	13.325	5.698	1.371	0.842	4.795	-0.012	-0.006	-0.129	NaN	NaN	NaN	NaN	NaN	NaN	NaN	NaN	NaN	NaN	NaN	NaN
70	49.000	51.000	27.885	27.885	25.285	31.720	13.836	4.633	4.564	63.151	0.159	0.054	-0.127	NaN	NaN	NaN	NaN	NaN	NaN	NaN	NaN	NaN	NaN	NaN	NaN	83.000	31.785	14.690	31.785	13.455	5.878	1.235	0.669	3.933	-0.172	-0.130	7.960E-18	NaN	NaN	NaN	NaN	NaN	NaN	NaN	NaN	NaN	NaN	NaN	NaN
71	50.000	52.000	27.885	27.950	25.350	31.720	13.791	4.543	4.475	61.715	-0.089	-0.036	0.054	NaN	NaN	NaN	NaN	NaN	NaN	NaN	NaN	NaN	NaN	NaN	NaN	84.000	31.720	14.625	31.785	13.390	6.043	1.237	0.596	3.600	-0.073	0.065	0.061	NaN	NaN	NaN	NaN	NaN	NaN	NaN	NaN	NaN	NaN	NaN	NaN
72	51.000	53.000	28.015	27.820	25.415	31.720	13.610	4.687	4.619	62.868	0.144	-0.036	-0.180	NaN	NaN	NaN	NaN	NaN	NaN	NaN	NaN	NaN	NaN	NaN	NaN	85.000	31.655	14.755	31.850	13.390	6.064	1.379	0.535	3.245	-0.061	0.009	-0.138	NaN	NaN	NaN	NaN	NaN	NaN	NaN	NaN	NaN	NaN	NaN	NaN
73	52.000	54.000	27.950	27.885	25.415	31.720	13.654	4.597	4.525	61.782	-0.095	NaN	0.090	NaN	NaN	NaN	NaN	NaN	NaN	NaN	NaN	NaN	NaN	NaN	NaN	86.000	31.590	14.755	31.785	13.455	6.143	1.315	0.477	2.932	-0.058	-0.074	-0.010	NaN	NaN	NaN	NaN	NaN	NaN	NaN	NaN	NaN	NaN	NaN	NaN
74	53.000	55.000	27.885	28.015	25.480	31.655	13.791	4.363	4.291	59.180	-0.234	-0.090	0.144	NaN	NaN	NaN	NaN	NaN	NaN	NaN	NaN	NaN	NaN	NaN	NaN	87.000	31.525	14.625	31.785	13.390	6.112	1.262	0.451	2.759	-0.026	0.064	0.114	NaN	NaN	NaN	NaN	NaN	NaN	NaN	NaN	NaN	NaN	NaN	NaN
75	54.000	56.000	27.820	27.950	25.480	31.590	13.836	4.327	4.243	58.711	-0.048	-0.055	-0.020	NaN	NaN	NaN	NaN	NaN	NaN	NaN	NaN	NaN	NaN	NaN	NaN	88.000	31.525	14.755	31.785	13.260	6.289	1.517	0.516	3.245	0.065	0.128	-0.128	NaN	NaN	NaN	NaN	NaN	NaN	NaN	NaN	NaN	NaN	NaN	NaN
76	55.000	57.000	27.040	28.665	25.545	31.590	14.709	3.285	3.113	45.782	-1.131	-0.030	0.992	NaN	NaN	NaN	NaN	NaN	NaN	NaN	NaN	NaN	NaN	NaN	NaN	89.000	31.590	14.560	31.850	13.195	6.039	1.390	0.548	3.312	0.032	0.076	0.204	NaN	NaN	NaN	NaN	NaN	NaN	NaN	NaN	NaN	NaN	NaN	NaN
77	56.000	58.000	27.040	28.665	25.480	31.460	14.756	3.201	3.065	45.233	-0.047	-0.082	NaN	NaN	NaN	NaN	NaN	NaN	NaN	NaN	NaN	NaN	NaN	NaN	NaN	90.000	31.590	14.560	31.785	13.130	6.003	1.443	0.627	3.764	0.079	0.056	NaN	NaN	NaN	NaN	NaN	NaN	NaN	NaN	NaN	NaN	NaN	NaN	NaN
78	57.000	59.000	27.170	28.665	25.610	31.460	14.432	3.201	3.085	44.523	0.019	-0.063	-0.063	NaN	NaN	NaN	NaN	NaN	NaN	NaN	NaN	NaN	NaN	NaN	NaN	91.000	31.655	14.625	31.850	13.130	5.788	1.508	0.696	4.031	0.069	0.008	-0.056	NaN	NaN	NaN	NaN	NaN	NaN	NaN	NaN	NaN	NaN	NaN	NaN
79	58.000	60.000	27.300	28.470	25.675	31.460	14.340	3.403	3.269	46.885	0.184	-0.031	-0.233	NaN	NaN	NaN	NaN	NaN	NaN	NaN	NaN	NaN	NaN	NaN	NaN	92.000	31.720	14.495	31.850	13.130	6.020	1.371	0.738	4.440	0.041	NaN	0.136	NaN	NaN	NaN	NaN	NaN	NaN	NaN	NaN	NaN	NaN	NaN	NaN
80	59.000	61.000	27.365	28.210	25.675	31.460	14.433	3.663	3.479	50.210	0.209	NaN	-0.261	NaN	NaN	NaN	NaN	NaN	NaN	NaN	NaN	NaN	NaN	NaN	NaN	93.000	31.720	14.365	31.785	13.065	6.367	1.302	0.786	5.007	0.049	0.062	0.130	NaN	NaN	NaN	NaN	NaN	NaN	NaN	NaN	NaN	NaN	NaN	NaN
81	60.000	62.000	27.560	28.080	25.805	31.525	14.202	3.866	3.673	52.166	0.194	-0.001	-0.204	NaN	NaN	NaN	NaN	NaN	NaN	NaN	NaN	NaN	NaN	NaN	NaN	94.000	31.720	14.495	31.655	13.000	6.385	1.496	0.979	6.253	0.193	0.071	-0.130	NaN	NaN	NaN	NaN	NaN	NaN	NaN	NaN	NaN	NaN	NaN	NaN
82	61.000	63.000	27.625	28.015	25.740	31.460	14.018	3.927	3.772	52.884	0.099	-0.026	-0.088	NaN	NaN	NaN	NaN	NaN	NaN	NaN	NaN	NaN	NaN	NaN	NaN	95.000	31.655	14.300	31.720	13.000	6.274	1.302	0.673	4.225	-0.306	0.003	0.192	NaN	NaN	NaN	NaN	NaN	NaN	NaN	NaN	NaN	NaN	NaN	NaN
83	62.000	64.000	27.690	28.080	25.675	31.330	14.202	3.824	3.720	52.834	-0.052	-0.076	0.021	NaN	NaN	NaN	NaN	NaN	NaN	NaN	NaN	NaN	NaN	NaN	NaN	96.000	31.720	14.235	31.850	13.065	6.187	1.177	0.504	3.118	-0.169	-0.050	0.072	NaN	NaN	NaN	NaN	NaN	NaN	NaN	NaN	NaN	NaN	NaN	NaN
84	63.000	65.000	27.820	27.950	25.805	31.265	14.110	3.879	3.766	53.138	0.046	-0.123	-0.179	NaN	NaN	NaN	NaN	NaN	NaN	NaN	NaN	NaN	NaN	NaN	NaN	97.000	31.720	14.300	31.785	13.130	6.168	1.172	0.510	3.148	0.006	-0.069	-0.065	NaN	NaN	NaN	NaN	NaN	NaN	NaN	NaN	NaN	NaN	NaN	NaN
85	64.000	66.000	27.820	27.885	25.805	31.135	14.157	3.824	3.717	52.622	-0.049	-0.110	-0.055	NaN	NaN	NaN	NaN	NaN	NaN	NaN	NaN	NaN	NaN	NaN	NaN	98.000	31.785	14.300	31.785	13.000	6.337	1.300	0.587	3.718	0.076	0.130	3.980E-18	NaN	NaN	NaN	NaN	NaN	NaN	NaN	NaN	NaN	NaN	NaN	NaN
86	65.000	67.000	27.950	27.885	25.935	31.135	13.927	3.824	3.726	51.887	0.009	-0.069	-0.069	NaN	NaN	NaN	NaN	NaN	NaN	NaN	NaN	NaN	NaN	NaN	NaN	99.000	31.785	14.170	31.850	12.870	6.453	1.302	0.518	3.342	-0.069	0.133	0.130	NaN	NaN	NaN	NaN	NaN	NaN	NaN	NaN	NaN	NaN	NaN	NaN
87	66.000	68.000	27.950	27.755	25.935	31.005	13.789	3.824	3.729	51.414	0.003	-0.110	-0.110	NaN	NaN	NaN	NaN	NaN	NaN	NaN	NaN	NaN	NaN	NaN	NaN	100.000	31.915	14.105	31.850	12.935	6.143	1.172	0.638	3.921	0.120	-0.065	0.058	NaN	NaN	NaN	NaN	NaN	NaN	NaN	NaN	NaN	NaN	NaN	NaN
88	67.000	69.000	28.145	27.625	26.000	30.940	13.561	3.948	3.874	52.538	0.146	-0.090	-0.215	NaN	NaN	NaN	NaN	NaN	NaN	NaN	NaN	NaN	NaN	NaN	NaN	101.000	31.850	14.105	31.850	12.935	6.250	1.170	0.523	3.270	-0.115	NaN	3.980E-18	NaN	NaN	NaN	NaN	NaN	NaN	NaN	NaN	NaN	NaN	NaN	NaN
89	68.000	70.000	28.275	27.495	25.935	31.005	13.289	4.218	4.160	55.288	0.286	0.090	-0.180	NaN	NaN	NaN	NaN	NaN	NaN	NaN	NaN	NaN	NaN	NaN	NaN	102.000	31.915	14.235	31.785	12.870	5.795	1.371	0.655	3.798	0.132	0.071	-0.136	NaN	NaN	NaN	NaN	NaN	NaN	NaN	NaN	NaN	NaN	NaN	NaN
90	69.000	71.000	28.340	27.300	26.000	30.940	13.061	4.327	4.258	55.618	0.098	-0.090	-0.199	NaN	NaN	NaN	NaN	NaN	NaN	NaN	NaN	NaN	NaN	NaN	NaN	103.000	31.850	14.235	31.655	12.870	6.052	1.379	0.735	4.449	0.080	0.018	0.009	NaN	NaN	NaN	NaN	NaN	NaN	NaN	NaN	NaN	NaN	NaN	NaN
91	70.000	72.000	28.340	27.365	26.065	30.940	13.021	4.237	4.174	54.355	-0.084	-0.035	0.055	NaN	NaN	NaN	NaN	NaN	NaN	NaN	NaN	NaN	NaN	NaN	NaN	104.000	31.915	14.365	31.655	12.870	5.676	1.517	0.837	4.753	0.102	NaN	-0.139	NaN	NaN	NaN	NaN	NaN	NaN	NaN	NaN	NaN	NaN	NaN	NaN
92	71.000	73.000	28.340	27.300	26.000	30.940	12.973	4.327	4.264	55.314	0.089	0.035	-0.055	NaN	NaN	NaN	NaN	NaN	NaN	NaN	NaN	NaN	NaN	NaN	NaN	105.000	31.980	14.365	31.655	12.870	6.337	1.530	0.840	5.324	0.003	NaN	-0.014	NaN	NaN	NaN	NaN	NaN	NaN	NaN	NaN	NaN	NaN	NaN	NaN
93	72.000	74.000	28.210	27.560	26.065	30.940	13.113	4.003	3.942	51.697	-0.321	-0.035	0.289	NaN	NaN	NaN	NaN	NaN	NaN	NaN	NaN	NaN	NaN	NaN	NaN	106.000	32.110	14.365	31.655	12.805	6.476	1.625	0.946	6.126	0.106	0.062	-0.036	NaN	NaN	NaN	NaN	NaN	NaN	NaN	NaN	NaN	NaN	NaN	NaN
94	73.000	75.000	28.080	27.690	26.000	31.005	13.205	3.914	3.850	50.844	-0.092	0.090	0.179	NaN	NaN	NaN	NaN	NaN	NaN	NaN	NaN	NaN	NaN	NaN	NaN	107.000	32.175	14.170	31.590	12.740	6.277	1.545	1.064	6.676	0.117	0.085	0.156	NaN	NaN	NaN	NaN	NaN	NaN	NaN	NaN	NaN	NaN	NaN	NaN
95	74.000	76.000	28.080	27.560	26.000	30.940	13.069	3.969	3.901	50.987	0.051	-0.055	-0.111	NaN	NaN	NaN	NaN	NaN	NaN	NaN	NaN	NaN	NaN	NaN	NaN	108.000	32.175	14.300	31.525	12.740	5.975	1.690	1.020	6.092	-0.044	0.025	-0.120	NaN	NaN	NaN	NaN	NaN	NaN	NaN	NaN	NaN	NaN	NaN	NaN
96	75.000	77.000	28.145	27.560	26.065	30.940	12.896	3.969	3.912	50.447	0.010	-0.034	-0.034	NaN	NaN	NaN	NaN	NaN	NaN	NaN	NaN	NaN	NaN	NaN	NaN	109.000	32.240	14.170	31.525	12.740	6.414	1.599	1.116	7.157	0.096	NaN	0.087	NaN	NaN	NaN	NaN	NaN	NaN	NaN	NaN	NaN	NaN	NaN	NaN
97	76.000	78.000	28.145	27.625	26.065	30.940	12.994	3.914	3.867	50.248	-0.045	NaN	0.055	NaN	NaN	NaN	NaN	NaN	NaN	NaN	NaN	NaN	NaN	NaN	NaN	110.000	32.240	14.300	31.460	12.675	6.270	1.803	1.232	7.728	0.117	0.087	-0.117	NaN	NaN	NaN	NaN	NaN	NaN	NaN	NaN	NaN	NaN	NaN	NaN
98	77.000	79.000	28.145	27.625	26.065	30.810	12.945	3.804	3.767	48.765	-0.100	-0.109	NaN	NaN	NaN	NaN	NaN	NaN	NaN	NaN	NaN	NaN	NaN	NaN	NaN	111.000	32.240	14.235	31.590	12.740	6.232	1.630	1.045	6.511	-0.188	-0.111	0.060	NaN	NaN	NaN	NaN	NaN	NaN	NaN	NaN	NaN	NaN	NaN	NaN
99	78.000	80.000	28.145	27.560	26.130	30.745	13.122	3.769	3.720	48.811	-0.047	-0.090	-0.055	NaN	NaN	NaN	NaN	NaN	NaN	NaN	NaN	NaN	NaN	NaN	NaN	112.000	32.110	14.300	31.590	12.740	6.476	1.644	1.007	6.523	-0.037	NaN	-0.021	NaN	NaN	NaN	NaN	NaN	NaN	NaN	NaN	NaN	NaN	NaN	NaN
100	79.000	81.000	28.145	27.430	26.195	30.680	12.860	3.790	3.736	48.038	0.016	-0.089	-0.111	NaN	NaN	NaN	NaN	NaN	NaN	NaN	NaN	NaN	NaN	NaN	NaN	113.000	32.045	14.365	31.655	12.805	6.775	1.608	0.625	4.233	-0.383	-0.079	-0.047	NaN	NaN	NaN	NaN	NaN	NaN	NaN	NaN	NaN	NaN	NaN	NaN
101	80.000	82.000	28.080	27.495	26.195	30.680	13.031	3.701	3.634	47.350	-0.102	NaN	0.089	NaN	NaN	NaN	NaN	NaN	NaN	NaN	NaN	NaN	NaN	NaN	NaN	114.000	32.045	14.300	31.655	12.870	6.326	1.482	0.620	3.921	-0.005	-0.063	0.063	NaN	NaN	NaN	NaN	NaN	NaN	NaN	NaN	NaN	NaN	NaN	NaN
102	81.000	83.000	28.015	27.625	26.195	30.680	13.074	3.556	3.491	45.638	-0.143	NaN	0.145	NaN	NaN	NaN	NaN	NaN	NaN	NaN	NaN	NaN	NaN	NaN	NaN	115.000	32.110	14.300	31.590	12.805	6.616	1.583	0.790	5.226	0.170	0.083	-0.021	NaN	NaN	NaN	NaN	NaN	NaN	NaN	NaN	NaN	NaN	NaN	NaN
103	82.000	84.000	28.015	27.300	26.195	30.680	12.969	3.839	3.714	48.165	0.223	NaN	-0.286	NaN	NaN	NaN	NaN	NaN	NaN	NaN	NaN	NaN	NaN	NaN	NaN	116.000	32.175	14.300	31.525	12.740	6.562	1.690	1.057	6.937	0.267	0.085	-0.025	NaN	NaN	NaN	NaN	NaN	NaN	NaN	NaN	NaN	NaN	NaN	NaN
104	83.000	85.000	28.015	27.625	26.195	30.680	13.161	3.556	3.486	45.875	-0.228	NaN	0.279	NaN	NaN	NaN	NaN	NaN	NaN	NaN	NaN	NaN	NaN	NaN	NaN	117.000	32.175	14.235	31.525	12.675	6.562	1.690	1.057	6.937	6.661E-16	0.060	0.060	NaN	NaN	NaN	NaN	NaN	NaN	NaN	NaN	NaN	NaN	NaN	NaN
105	84.000	86.000	27.950	27.625	26.130	30.745	13.296	3.612	3.531	46.948	0.045	0.089	0.033	NaN	NaN	NaN	NaN	NaN	NaN	NaN	NaN	NaN	NaN	NaN	NaN	118.000	32.305	14.235	31.525	12.675	6.385	1.744	1.151	7.352	0.094	NaN	-0.058	NaN	NaN	NaN	NaN	NaN	NaN	NaN	NaN	NaN	NaN	NaN	NaN
106	85.000	87.000	27.885	27.820	26.130	30.745	13.214	3.411	3.352	44.299	-0.178	NaN	0.201	NaN	NaN	NaN	NaN	NaN	NaN	NaN	NaN	NaN	NaN	NaN	NaN	119.000	32.305	14.170	31.460	12.545	5.902	1.832	1.275	7.525	0.124	0.145	0.058	NaN	NaN	NaN	NaN	NaN	NaN	NaN	NaN	NaN	NaN	NaN	NaN
107	86.000	88.000	27.885	27.755	26.130	30.745	13.432	3.467	3.388	45.512	0.036	NaN	-0.056	NaN	NaN	NaN	NaN	NaN	NaN	NaN	NaN	NaN	NaN	NaN	NaN	120.000	32.305	14.170	31.395	12.480	6.357	1.919	1.341	8.526	0.066	0.088	NaN	NaN	NaN	NaN	NaN	NaN	NaN	NaN	NaN	NaN	NaN	NaN	NaN
108	87.000	89.000	27.885	27.755	26.195	30.680	13.122	3.378	3.310	43.429	-0.079	-0.089	NaN	NaN	NaN	NaN	NaN	NaN	NaN	NaN	NaN	NaN	NaN	NaN	NaN	121.000	32.435	14.235	31.395	12.480	6.375	2.040	1.498	9.549	0.157	NaN	-0.122	NaN	NaN	NaN	NaN	NaN	NaN	NaN	NaN	NaN	NaN	NaN	NaN
109	88.000	90.000	27.950	27.690	26.195	30.680	13.079	3.467	3.404	44.519	0.094	NaN	-0.089	NaN	NaN	NaN	NaN	NaN	NaN	NaN	NaN	NaN	NaN	NaN	NaN	NaN	NaN	NaN	NaN	NaN	NaN	NaN	NaN	NaN	NaN	NaN	NaN	NaN	NaN	NaN	NaN	NaN	NaN	NaN	NaN	NaN	NaN	NaN	NaN
110	89.000	91.000	27.820	27.820	26.195	30.615	13.086	3.233	3.176	41.557	-0.228	-0.056	0.178	NaN	NaN	NaN	NaN	NaN	NaN	NaN	NaN	NaN	NaN	NaN	NaN	NaN	NaN	NaN	NaN	NaN	NaN	NaN	NaN	NaN	NaN	NaN	NaN	NaN	NaN	NaN	NaN	NaN	NaN	NaN	NaN	NaN	NaN	NaN	NaN
111	90.000	92.000	27.300	28.405	26.260	30.615	13.716	2.442	2.339	32.085	-0.837	-0.028	0.751	NaN	NaN	NaN	NaN	NaN	NaN	NaN	NaN	NaN	NaN	NaN	NaN	NaN	NaN	NaN	NaN	NaN	NaN	NaN	NaN	NaN	NaN	NaN	NaN	NaN	NaN	NaN	NaN	NaN	NaN	NaN	NaN	NaN	NaN	NaN	NaN
112	91.000	93.000	27.170	28.730	26.195	30.615	13.939	2.122	2.048	28.548	-0.291	0.030	0.348	NaN	NaN	NaN	NaN	NaN	NaN	NaN	NaN	NaN	NaN	NaN	NaN	NaN	NaN	NaN	NaN	NaN	NaN	NaN	NaN	NaN	NaN	NaN	NaN	NaN	NaN	NaN	NaN	NaN	NaN	NaN	NaN	NaN	NaN	NaN	NaN
113	92.000	94.000	27.040	28.795	26.130	30.680	14.164	2.093	1.998	28.295	-0.050	0.087	0.115	NaN	NaN	NaN	NaN	NaN	NaN	NaN	NaN	NaN	NaN	NaN	NaN	NaN	NaN	NaN	NaN	NaN	NaN	NaN	NaN	NaN	NaN	NaN	NaN	NaN	NaN	NaN	NaN	NaN	NaN	NaN	NaN	NaN	NaN	NaN	NaN
114	93.000	95.000	27.950	27.430	26.065	30.680	13.109	3.757	3.666	48.051	1.668	0.033	-1.637	NaN	NaN	NaN	NaN	NaN	NaN	NaN	NaN	NaN	NaN	NaN	NaN	NaN	NaN	NaN	NaN	NaN	NaN	NaN	NaN	NaN	NaN	NaN	NaN	NaN	NaN	NaN	NaN	NaN	NaN	NaN	NaN	NaN	NaN	NaN	NaN
115	94.000	96.000	28.405	26.715	26.130	30.745	12.602	4.628	4.501	56.716	0.835	0.025	-0.846	NaN	NaN	NaN	NaN	NaN	NaN	NaN	NaN	NaN	NaN	NaN	NaN	NaN	NaN	NaN	NaN	NaN	NaN	NaN	NaN	NaN	NaN	NaN	NaN	NaN	NaN	NaN	NaN	NaN	NaN	NaN	NaN	NaN	NaN	NaN	NaN
116	95.000	97.000	28.535	26.455	26.065	30.875	12.554	5.063	4.915	61.702	0.414	0.145	-0.290	NaN	NaN	NaN	NaN	NaN	NaN	NaN	NaN	NaN	NaN	NaN	NaN	NaN	NaN	NaN	NaN	NaN	NaN	NaN	NaN	NaN	NaN	NaN	NaN	NaN	NaN	NaN	NaN	NaN	NaN	NaN	NaN	NaN	NaN	NaN	NaN
117	96.000	98.000	28.795	26.000	26.000	31.005	12.365	5.733	5.533	68.407	0.618	0.145	-0.524	NaN	NaN	NaN	NaN	NaN	NaN	NaN	NaN	NaN	NaN	NaN	NaN	NaN	NaN	NaN	NaN	NaN	NaN	NaN	NaN	NaN	NaN	NaN	NaN	NaN	NaN	NaN	NaN	NaN	NaN	NaN	NaN	NaN	NaN	NaN	NaN
118	97.000	99.000	28.925	25.740	25.870	31.200	12.272	6.257	6.027	73.967	0.495	0.234	-0.290	NaN	NaN	NaN	NaN	NaN	NaN	NaN	NaN	NaN	NaN	NaN	NaN	NaN	NaN	NaN	NaN	NaN	NaN	NaN	NaN	NaN	NaN	NaN	NaN	NaN	NaN	NaN	NaN	NaN	NaN	NaN	NaN	NaN	NaN	NaN	NaN
119	98.000	100.000	28.795	26.065	25.870	31.265	12.276	5.966	5.785	71.022	-0.242	0.057	0.347	NaN	NaN	NaN	NaN	NaN	NaN	NaN	NaN	NaN	NaN	NaN	NaN	NaN	NaN	NaN	NaN	NaN	NaN	NaN	NaN	NaN	NaN	NaN	NaN	NaN	NaN	NaN	NaN	NaN	NaN	NaN	NaN	NaN	NaN	NaN	NaN
120	99.000	101.000	29.120	25.480	25.935	31.200	11.952	6.547	6.324	75.577	0.538	-0.088	-0.669	NaN	NaN	NaN	NaN	NaN	NaN	NaN	NaN	NaN	NaN	NaN	NaN	NaN	NaN	NaN	NaN	NaN	NaN	NaN	NaN	NaN	NaN	NaN	NaN	NaN	NaN	NaN	NaN	NaN	NaN	NaN	NaN	NaN	NaN	NaN	NaN
121	100.000	102.000	29.445	24.765	25.935	31.200	11.357	7.330	7.088	80.499	0.764	NaN	-0.783	NaN	NaN	NaN	NaN	NaN	NaN	NaN	NaN	NaN	NaN	NaN	NaN	NaN	NaN	NaN	NaN	NaN	NaN	NaN	NaN	NaN	NaN	NaN	NaN	NaN	NaN	NaN	NaN	NaN	NaN	NaN	NaN	NaN	NaN	NaN	NaN
122	101.000	103.000	29.250	25.220	25.935	31.135	11.769	6.781	6.568	77.301	-0.520	-0.057	0.492	NaN	NaN	NaN	NaN	NaN	NaN	NaN	NaN	NaN	NaN	NaN	NaN	NaN	NaN	NaN	NaN	NaN	NaN	NaN	NaN	NaN	NaN	NaN	NaN	NaN	NaN	NaN	NaN	NaN	NaN	NaN	NaN	NaN	NaN	NaN	NaN
123	102.000	104.000	29.315	25.025	25.935	31.070	11.452	6.926	6.728	77.051	0.160	-0.057	-0.202	NaN	NaN	NaN	NaN	NaN	NaN	NaN	NaN	NaN	NaN	NaN	NaN	NaN	NaN	NaN	NaN	NaN	NaN	NaN	NaN	NaN	NaN	NaN	NaN	NaN	NaN	NaN	NaN	NaN	NaN	NaN	NaN	NaN	NaN	NaN	NaN
124	103.000	105.000	29.250	25.220	26.000	31.200	12.180	6.806	6.519	79.405	-0.209	0.083	0.202	NaN	NaN	NaN	NaN	NaN	NaN	NaN	NaN	NaN	NaN	NaN	NaN	NaN	NaN	NaN	NaN	NaN	NaN	NaN	NaN	NaN	NaN	NaN	NaN	NaN	NaN	NaN	NaN	NaN	NaN	NaN	NaN	NaN	NaN	NaN	NaN
125	104.000	106.000	29.380	24.960	26.000	31.070	12.229	6.983	6.665	81.509	0.146	-0.114	-0.290	NaN	NaN	NaN	NaN	NaN	NaN	NaN	NaN	NaN	NaN	NaN	NaN	NaN	NaN	NaN	NaN	NaN	NaN	NaN	NaN	NaN	NaN	NaN	NaN	NaN	NaN	NaN	NaN	NaN	NaN	NaN	NaN	NaN	NaN	NaN	NaN
126	105.000	107.000	29.445	24.830	26.130	30.875	11.997	6.894	6.596	79.130	-0.069	-0.233	-0.145	NaN	NaN	NaN	NaN	NaN	NaN	NaN	NaN	NaN	NaN	NaN	NaN	NaN	NaN	NaN	NaN	NaN	NaN	NaN	NaN	NaN	NaN	NaN	NaN	NaN	NaN	NaN	NaN	NaN	NaN	NaN	NaN	NaN	NaN	NaN	NaN
127	106.000	108.000	30.030	23.660	26.195	30.745	11.169	8.056	7.712	86.135	1.116	-0.145	-1.307	NaN	NaN	NaN	NaN	NaN	NaN	NaN	NaN	NaN	NaN	NaN	NaN	NaN	NaN	NaN	NaN	NaN	NaN	NaN	NaN	NaN	NaN	NaN	NaN	NaN	NaN	NaN	NaN	NaN	NaN	NaN	NaN	NaN	NaN	NaN	NaN
128	107.000	109.000	29.770	24.115	26.260	30.615	11.728	7.387	6.999	82.083	-0.713	-0.145	0.524	NaN	NaN	NaN	NaN	NaN	NaN	NaN	NaN	NaN	NaN	NaN	NaN	NaN	NaN	NaN	NaN	NaN	NaN	NaN	NaN	NaN	NaN	NaN	NaN	NaN	NaN	NaN	NaN	NaN	NaN	NaN	NaN	NaN	NaN	NaN	NaN
129	108.000	110.000	29.770	24.310	26.325	30.550	11.723	7.128	6.808	79.810	-0.191	-0.088	0.171	NaN	NaN	NaN	NaN	NaN	NaN	NaN	NaN	NaN	NaN	NaN	NaN	NaN	NaN	NaN	NaN	NaN	NaN	NaN	NaN	NaN	NaN	NaN	NaN	NaN	NaN	NaN	NaN	NaN	NaN	NaN	NaN	NaN	NaN	NaN	NaN
130	109.000	111.000	30.030	23.920	26.325	30.485	11.400	7.538	7.228	82.404	0.420	-0.057	-0.467	NaN	NaN	NaN	NaN	NaN	NaN	NaN	NaN	NaN	NaN	NaN	NaN	NaN	NaN	NaN	NaN	NaN	NaN	NaN	NaN	NaN	NaN	NaN	NaN	NaN	NaN	NaN	NaN	NaN	NaN	NaN	NaN	NaN	NaN	NaN	NaN
131	110.000	112.000	29.575	24.700	26.325	30.420	11.953	6.579	6.301	75.315	-0.928	-0.057	0.903	NaN	NaN	NaN	NaN	NaN	NaN	NaN	NaN	NaN	NaN	NaN	NaN	NaN	NaN	NaN	NaN	NaN	NaN	NaN	NaN	NaN	NaN	NaN	NaN	NaN	NaN	NaN	NaN	NaN	NaN	NaN	NaN	NaN	NaN	NaN	NaN
132	111.000	113.000	30.680	22.685	26.390	30.355	10.861	8.788	8.325	90.415	2.024	-0.088	-2.298	NaN	NaN	NaN	NaN	NaN	NaN	NaN	NaN	NaN	NaN	NaN	NaN	NaN	NaN	NaN	NaN	NaN	NaN	NaN	NaN	NaN	NaN	NaN	NaN	NaN	NaN	NaN	NaN	NaN	NaN	NaN	NaN	NaN	NaN	NaN	NaN
133	112.000	114.000	30.875	22.425	26.390	30.355	10.252	9.110	8.722	89.418	0.397	NaN	-0.322	NaN	NaN	NaN	NaN	NaN	NaN	NaN	NaN	NaN	NaN	NaN	NaN	NaN	NaN	NaN	NaN	NaN	NaN	NaN	NaN	NaN	NaN	NaN	NaN	NaN	NaN	NaN	NaN	NaN	NaN	NaN	NaN	NaN	NaN	NaN	NaN
134	113.000	115.000	30.550	22.880	26.325	30.420	10.905	8.643	8.201	89.435	-0.520	0.088	0.556	NaN	NaN	NaN	NaN	NaN	NaN	NaN	NaN	NaN	NaN	NaN	NaN	NaN	NaN	NaN	NaN	NaN	NaN	NaN	NaN	NaN	NaN	NaN	NaN	NaN	NaN	NaN	NaN	NaN	NaN	NaN	NaN	NaN	NaN	NaN	NaN
135	114.000	116.000	29.835	24.115	26.325	30.485	11.775	7.273	6.902	81.272	-1.300	0.057	1.427	NaN	NaN	NaN	NaN	NaN	NaN	NaN	NaN	NaN	NaN	NaN	NaN	NaN	NaN	NaN	NaN	NaN	NaN	NaN	NaN	NaN	NaN	NaN	NaN	NaN	NaN	NaN	NaN	NaN	NaN	NaN	NaN	NaN	NaN	NaN	NaN
136	115.000	117.000	29.900	23.920	26.390	30.485	11.639	7.444	7.024	81.750	0.122	-0.031	-0.203	NaN	NaN	NaN	NaN	NaN	NaN	NaN	NaN	NaN	NaN	NaN	NaN	NaN	NaN	NaN	NaN	NaN	NaN	NaN	NaN	NaN	NaN	NaN	NaN	NaN	NaN	NaN	NaN	NaN	NaN	NaN	NaN	NaN	NaN	NaN	NaN
137	116.000	118.000	29.965	23.530	26.390	30.485	11.460	7.820	7.311	83.786	0.288	NaN	-0.377	NaN	NaN	NaN	NaN	NaN	NaN	NaN	NaN	NaN	NaN	NaN	NaN	NaN	NaN	NaN	NaN	NaN	NaN	NaN	NaN	NaN	NaN	NaN	NaN	NaN	NaN	NaN	NaN	NaN	NaN	NaN	NaN	NaN	NaN	NaN	NaN
138	117.000	119.000	30.030	23.465	26.390	30.420	10.987	7.850	7.441	81.758	0.130	-0.058	-0.088	NaN	NaN	NaN	NaN	NaN	NaN	NaN	NaN	NaN	NaN	NaN	NaN	NaN	NaN	NaN	NaN	NaN	NaN	NaN	NaN	NaN	NaN	NaN	NaN	NaN	NaN	NaN	NaN	NaN	NaN	NaN	NaN	NaN	NaN	NaN	NaN
139	118.000	120.000	29.965	23.660	26.325	30.420	11.456	7.678	7.249	83.047	-0.192	0.031	0.203	NaN	NaN	NaN	NaN	NaN	NaN	NaN	NaN	NaN	NaN	NaN	NaN	NaN	NaN	NaN	NaN	NaN	NaN	NaN	NaN	NaN	NaN	NaN	NaN	NaN	NaN	NaN	NaN	NaN	NaN	NaN	NaN	NaN	NaN	NaN	NaN
140	119.000	121.000	29.770	23.985	26.390	30.420	11.827	7.269	6.822	80.689	-0.427	-0.030	0.378	NaN	NaN	NaN	NaN	NaN	NaN	NaN	NaN	NaN	NaN	NaN	NaN	NaN	NaN	NaN	NaN	NaN	NaN	NaN	NaN	NaN	NaN	NaN	NaN	NaN	NaN	NaN	NaN	NaN	NaN	NaN	NaN	NaN	NaN	NaN	NaN
141	120.000	NaN	NaN	NaN	NaN	NaN	NaN	NaN	NaN	NaN	NaN	NaN	NaN	NaN	NaN	NaN	NaN	NaN	NaN	NaN	NaN	NaN	NaN	NaN	NaN	NaN	NaN	NaN	NaN	NaN	NaN	NaN	NaN	NaN	NaN	NaN	NaN	NaN	NaN	NaN	NaN	NaN	NaN	NaN	NaN	NaN	NaN	NaN	NaN
[truncated: 12 more columns]
