# Supplementary material for: Filopodyan: An open-source pipeline for the analysis of filopodia
Source: J Cell Biol. 2017 Oct 2;216(10):3405–22. doi: 10.1083/jcb.201705113 (PMC5626553; doi:10.1083/jcb.201705113)
Supplement: Data tables (ZIP file) [file JCB_201705113_DataS1.zip › Data Tables/Fig5_BaseF/ENA_BaseF/GAP-RFP/NeonENA_GC4_tif Filopodia.txt]

dT	T (0)	dT (0)	Base Mean (0)	Base Local Background (0)	Body Mean (0)	Proj Mean (0)	Tip Mean (0)	Tip Th Mean (0)	Tip Local Background (0)	Length (0)	dL (0)	DCTM (0)	DCBM (0)	T (1)	dT (1)	Base Mean (1)	Base Local Background (1)	Body Mean (1)	Proj Mean (1)	Tip Mean (1)	Tip Th Mean (1)	Tip Local Background (1)	Length (1)	dL (1)	DCTM (1)	DCBM (1)	T (2)	dT (2)	Base Mean (2)	Base Local Background (2)	Body Mean (2)	Proj Mean (2)	Tip Mean (2)	Tip Th Mean (2)	Tip Local Background (2)	Length (2)	dL (2)	DCTM (2)	DCBM (2)	T (3)	dT (3)	Base Mean (3)	Base Local Background (3)	Body Mean (3)	Proj Mean (3)	Tip Mean (3)	Tip Th Mean (3)	Tip Local Background (3)	Length (3)
-20.000	NaN	NaN	NaN	NaN	NaN	NaN	NaN	NaN	NaN	NaN	NaN	NaN	NaN	NaN	NaN	NaN	NaN	NaN	NaN	NaN	NaN	NaN	NaN	NaN	NaN	NaN	14.000	-20.000	269.261	184.167	329.403	NaN	NaN	NaN	NaN	NaN	NaN	NaN	NaN	72.000	-20.000	247.971	176.859	309.167	NaN	NaN	NaN	NaN	NaN
-19.000	NaN	NaN	NaN	NaN	NaN	NaN	NaN	NaN	NaN	NaN	NaN	NaN	NaN	NaN	NaN	NaN	NaN	NaN	NaN	NaN	NaN	NaN	NaN	NaN	NaN	NaN	15.000	-19.000	281.225	197.905	327.272	NaN	NaN	NaN	NaN	NaN	NaN	NaN	NaN	73.000	-19.000	266.759	185.095	304.622	NaN	NaN	NaN	NaN	NaN
-18.000	NaN	NaN	NaN	NaN	NaN	NaN	NaN	NaN	NaN	NaN	NaN	NaN	NaN	NaN	NaN	NaN	NaN	NaN	NaN	NaN	NaN	NaN	NaN	NaN	NaN	NaN	16.000	-18.000	263.051	188.808	328.425	NaN	NaN	NaN	NaN	NaN	NaN	NaN	NaN	74.000	-18.000	255.833	182.582	304.443	NaN	NaN	NaN	NaN	NaN
-17.000	NaN	NaN	NaN	NaN	NaN	NaN	NaN	NaN	NaN	NaN	NaN	NaN	NaN	NaN	NaN	NaN	NaN	NaN	NaN	NaN	NaN	NaN	NaN	NaN	NaN	NaN	17.000	-17.000	249.538	182.625	325.471	NaN	NaN	NaN	NaN	NaN	NaN	NaN	NaN	75.000	-17.000	271.222	183.315	303.945	NaN	NaN	NaN	NaN	NaN
-16.000	NaN	NaN	NaN	NaN	NaN	NaN	NaN	NaN	NaN	NaN	NaN	NaN	NaN	NaN	NaN	NaN	NaN	NaN	NaN	NaN	NaN	NaN	NaN	NaN	NaN	NaN	18.000	-16.000	247.000	187.597	323.525	NaN	NaN	NaN	NaN	NaN	NaN	NaN	NaN	76.000	-16.000	284.160	216.000	303.429	NaN	NaN	NaN	NaN	NaN
-15.000	NaN	NaN	NaN	NaN	NaN	NaN	NaN	NaN	NaN	NaN	NaN	NaN	NaN	NaN	NaN	NaN	NaN	NaN	NaN	NaN	NaN	NaN	NaN	NaN	NaN	NaN	19.000	-15.000	207.587	166.524	322.984	NaN	NaN	NaN	NaN	NaN	NaN	NaN	NaN	77.000	-15.000	288.654	217.333	304.211	NaN	NaN	NaN	NaN	NaN
-14.000	NaN	NaN	NaN	NaN	NaN	NaN	NaN	NaN	NaN	NaN	NaN	NaN	NaN	NaN	NaN	NaN	NaN	NaN	NaN	NaN	NaN	NaN	NaN	NaN	NaN	NaN	20.000	-14.000	225.857	181.609	324.475	NaN	NaN	NaN	NaN	NaN	NaN	NaN	NaN	78.000	-14.000	274.536	215.364	302.736	NaN	NaN	NaN	NaN	NaN
-13.000	NaN	NaN	NaN	NaN	NaN	NaN	NaN	NaN	NaN	NaN	NaN	NaN	NaN	NaN	NaN	NaN	NaN	NaN	NaN	NaN	NaN	NaN	NaN	NaN	NaN	NaN	21.000	-13.000	242.114	186.622	325.716	NaN	NaN	NaN	NaN	NaN	NaN	NaN	NaN	79.000	-13.000	287.500	223.840	303.704	NaN	NaN	NaN	NaN	NaN
-12.000	NaN	NaN	NaN	NaN	NaN	NaN	NaN	NaN	NaN	NaN	NaN	NaN	NaN	NaN	NaN	NaN	NaN	NaN	NaN	NaN	NaN	NaN	NaN	NaN	NaN	NaN	22.000	-12.000	241.154	182.838	323.415	NaN	NaN	NaN	NaN	NaN	NaN	NaN	NaN	80.000	-12.000	248.607	189.339	300.381	NaN	NaN	NaN	NaN	NaN
-11.000	NaN	NaN	NaN	NaN	NaN	NaN	NaN	NaN	NaN	NaN	NaN	NaN	NaN	NaN	NaN	NaN	NaN	NaN	NaN	NaN	NaN	NaN	NaN	NaN	NaN	NaN	23.000	-11.000	246.073	185.750	321.896	NaN	NaN	NaN	NaN	NaN	NaN	NaN	NaN	81.000	-11.000	262.591	205.248	298.928	NaN	NaN	NaN	NaN	NaN
-10.000	NaN	NaN	NaN	NaN	NaN	NaN	NaN	NaN	NaN	NaN	NaN	NaN	NaN	NaN	NaN	NaN	NaN	NaN	NaN	NaN	NaN	NaN	NaN	NaN	NaN	NaN	24.000	-10.000	270.783	188.573	324.289	NaN	NaN	NaN	NaN	NaN	NaN	NaN	NaN	82.000	-10.000	248.190	199.123	299.704	NaN	NaN	NaN	NaN	NaN
-9.000	NaN	NaN	NaN	NaN	NaN	NaN	NaN	NaN	NaN	NaN	NaN	NaN	NaN	1.000	-9.000	251.045	163.198	326.923	NaN	NaN	NaN	NaN	NaN	NaN	NaN	NaN	25.000	-9.000	259.727	181.043	320.990	NaN	NaN	NaN	NaN	NaN	NaN	NaN	NaN	83.000	-9.000	245.333	189.610	302.861	NaN	NaN	NaN	NaN	NaN
-8.000	NaN	NaN	NaN	NaN	NaN	NaN	NaN	NaN	NaN	NaN	NaN	NaN	NaN	2.000	-8.000	245.711	166.741	334.531	NaN	NaN	NaN	NaN	NaN	NaN	NaN	NaN	26.000	-8.000	287.711	184.724	322.108	NaN	NaN	NaN	NaN	NaN	NaN	NaN	NaN	84.000	-8.000	249.783	206.727	301.522	NaN	NaN	NaN	NaN	NaN
-7.000	NaN	NaN	NaN	NaN	NaN	NaN	NaN	NaN	NaN	NaN	NaN	NaN	NaN	3.000	-7.000	253.093	166.640	334.014	NaN	NaN	NaN	NaN	NaN	NaN	NaN	NaN	27.000	-7.000	300.048	177.582	323.995	NaN	NaN	NaN	NaN	NaN	NaN	NaN	NaN	85.000	-7.000	243.308	197.529	300.043	NaN	NaN	NaN	NaN	NaN
-6.000	NaN	NaN	NaN	NaN	NaN	NaN	NaN	NaN	NaN	NaN	NaN	NaN	NaN	4.000	-6.000	237.047	160.941	333.417	NaN	NaN	NaN	NaN	NaN	NaN	NaN	NaN	28.000	-6.000	285.475	170.038	323.343	NaN	NaN	NaN	NaN	NaN	NaN	NaN	NaN	86.000	-6.000	246.483	171.414	299.269	NaN	NaN	NaN	NaN	NaN
-5.000	NaN	NaN	NaN	NaN	NaN	NaN	NaN	NaN	NaN	NaN	NaN	NaN	NaN	5.000	-5.000	246.349	162.082	329.506	NaN	NaN	NaN	NaN	NaN	NaN	NaN	NaN	29.000	-5.000	306.366	174.467	324.003	NaN	NaN	NaN	NaN	NaN	NaN	NaN	NaN	87.000	-5.000	250.815	175.944	297.980	NaN	NaN	NaN	NaN	NaN
-4.000	NaN	NaN	NaN	NaN	NaN	NaN	NaN	NaN	NaN	NaN	NaN	NaN	NaN	6.000	-4.000	251.091	164.400	327.085	NaN	NaN	NaN	NaN	NaN	NaN	NaN	NaN	30.000	-4.000	283.163	170.461	323.721	NaN	NaN	NaN	NaN	NaN	NaN	NaN	NaN	88.000	-4.000	263.300	179.194	299.974	NaN	NaN	NaN	NaN	NaN
-3.000	NaN	NaN	NaN	NaN	NaN	NaN	NaN	NaN	NaN	NaN	NaN	NaN	NaN	7.000	-3.000	247.163	164.894	325.442	NaN	NaN	NaN	NaN	NaN	NaN	NaN	NaN	31.000	-3.000	268.229	175.958	324.416	NaN	NaN	NaN	NaN	NaN	NaN	NaN	NaN	89.000	-3.000	249.621	170.548	298.844	NaN	NaN	NaN	NaN	NaN
-2.000	NaN	NaN	NaN	NaN	NaN	NaN	NaN	NaN	NaN	NaN	NaN	NaN	NaN	8.000	-2.000	249.605	161.763	325.480	NaN	NaN	NaN	NaN	NaN	NaN	NaN	NaN	32.000	-2.000	241.974	163.147	323.351	NaN	NaN	NaN	NaN	NaN	NaN	NaN	NaN	90.000	-2.000	227.556	162.078	301.013	NaN	NaN	NaN	NaN	NaN
-1.000	1.000	-1.000	234.926	166.607	326.923	NaN	NaN	NaN	NaN	NaN	NaN	NaN	NaN	9.000	-1.000	264.721	164.756	324.811	NaN	NaN	NaN	NaN	NaN	NaN	NaN	NaN	33.000	-1.000	232.800	164.429	323.576	NaN	NaN	NaN	NaN	NaN	NaN	NaN	NaN	91.000	-1.000	234.750	164.037	301.740	NaN	NaN	NaN	NaN	NaN
0.000	2.000	0.000	251.333	142.951	334.531	194.071	194.818	214.250	135.490	0.513	0.513	NaN	NaN	10.000	0.000	251.500	181.930	326.242	198.000	198.000	226.400	168.653	0.410	0.410	NaN	NaN	34.000	0.000	222.656	145.797	324.281	187.267	187.615	217.545	136.370	0.705	0.705	NaN	NaN	92.000	0.000	224.741	147.706	301.329	188.375	186.154	199.867	141.553	0.573
1.000	3.000	1.000	266.897	182.898	334.014	219.476	202.485	237.778	147.089	0.787	0.274	0.234	-0.089	11.000	1.000	235.471	174.786	327.157	196.000	196.000	206.500	163.622	0.154	-0.257	-1.447E-15	0.058	35.000	1.000	226.138	164.408	326.542	192.491	182.567	197.600	139.392	0.741	0.036	0.257	-0.000	93.000	1.000	238.935	160.495	297.831	198.980	199.361	219.000	141.800	0.741
2.000	4.000	2.000	275.448	178.270	333.417	218.705	196.656	223.000	141.972	0.925	0.138	0.145	-0.000	12.000	2.000	238.704	155.748	328.358	192.615	192.615	218.429	148.462	0.410	0.257	0.062	-0.000	36.000	2.000	219.034	162.631	328.458	187.028	167.286	190.583	135.050	0.890	0.149	0.129	-0.000	94.000	2.000	255.533	176.524	296.889	208.241	187.944	219.667	135.395	1.101
3.000	5.000	3.000	283.630	188.825	329.506	214.037	182.172	207.647	138.171	1.193	0.268	0.145	-0.089	13.000	3.000	225.000	158.141	328.622	179.200	179.200	204.333	153.085	0.200	-0.211	0.058	0.116	37.000	3.000	233.037	160.162	328.001	194.196	175.853	194.556	132.676	1.112	0.222	0.221	-0.000	95.000	3.000	261.621	193.573	295.974	207.568	182.312	214.500	141.507	1.323
4.000	6.000	4.000	278.414	182.379	327.085	212.425	183.793	214.083	134.551	1.377	0.184	0.090	-0.090	14.000	4.000	241.387	165.766	329.403	190.545	191.167	240.231	154.843	0.565	0.365	-0.092	-0.230	38.000	4.000	242.963	175.967	330.205	198.133	170.667	194.938	133.014	1.529	0.417	0.143	-0.205	96.000	4.000	261.594	208.584	297.814	201.792	168.533	185.188	141.557	1.515
5.000	7.000	5.000	277.923	188.951	325.442	212.873	176.600	216.000	130.290	1.710	0.333	0.162	-0.162	15.000	5.000	227.190	163.139	327.272	186.083	186.083	221.714	153.385	0.338	-0.226	-0.000	0.092	39.000	5.000	234.138	170.305	328.409	188.805	163.429	186.000	134.307	1.426	-0.103	0.110	0.189	97.000	5.000	252.276	221.289	301.830	196.342	167.067	187.235	141.034	1.634
6.000	8.000	6.000	280.759	191.685	325.480	209.931	176.182	196.429	137.143	1.791	0.081	-0.017	-0.107	16.000	6.000	249.344	178.222	328.425	206.583	206.258	248.458	162.307	0.690	0.352	-0.174	-0.291	40.000	6.000	254.897	186.969	330.057	193.485	164.571	177.000	134.404	1.732	0.306	-0.000	-0.268	98.000	6.000	241.379	193.702	305.578	195.033	169.467	190.737	131.191	1.863
7.000	9.000	7.000	265.179	180.714	324.811	207.469	177.467	206.467	135.438	1.810	0.019	-0.000	-0.039	17.000	7.000	243.600	190.238	325.471	204.339	191.469	229.118	148.472	0.760	0.070	0.090	-0.090	41.000	7.000	243.037	172.733	331.423	188.552	164.219	181.947	137.707	1.591	-0.141	-0.013	0.061	99.000	7.000	252.464	180.931	304.117	195.018	169.290	190.263	130.441	2.166
8.000	10.000	8.000	276.276	173.375	326.242	205.126	168.906	196.933	129.658	1.993	0.184	0.181	0.038	18.000	8.000	274.114	196.312	323.525	216.047	178.697	199.364	140.371	1.369	0.609	0.119	-0.410	42.000	8.000	262.091	191.090	327.755	198.979	160.200	174.158	136.554	2.108	0.517	0.025	-0.380	100.000	8.000	258.935	196.515	304.307	194.109	167.161	193.294	130.767	2.572
9.000	11.000	9.000	295.966	183.191	327.157	209.820	180.600	205.267	135.379	1.974	-0.019	-0.091	-0.091	19.000	9.000	261.361	200.835	322.984	217.609	176.875	195.278	137.241	1.656	0.287	0.059	-0.231	43.000	9.000	245.667	172.168	326.882	187.586	167.600	190.188	131.906	1.691	-0.417	0.016	0.343	101.000	9.000	268.733	187.149	306.965	196.669	158.724	178.765	125.441	2.802
10.000	12.000	10.000	276.643	177.213	328.358	208.817	180.533	208.176	130.063	2.039	0.065	0.107	0.054	20.000	10.000	273.258	197.233	324.475	227.247	184.290	210.800	136.264	1.786	0.130	0.041	-0.123	44.000	10.000	230.621	170.090	325.380	185.115	160.840	182.800	132.230	1.699	0.008	0.082	0.057	102.000	10.000	266.963	177.195	309.739	195.013	161.194	178.000	124.289	2.829
11.000	13.000	11.000	261.214	166.635	328.622	204.477	177.400	212.267	131.028	1.947	-0.092	0.091	0.144	21.000	11.000	267.103	198.274	325.716	220.766	170.812	192.000	136.226	2.111	0.325	0.082	-0.186	45.000	11.000	279.267	201.317	326.368	200.534	161.781	185.176	134.618	2.318	0.620	-0.039	-0.633	103.000	11.000	267.471	178.165	308.818	197.047	164.774	181.667	125.395	3.142
12.000	14.000	12.000	280.593	176.151	329.403	206.380	170.276	195.571	133.906	2.012	0.065	-0.000	-0.000	22.000	12.000	270.379	194.057	323.415	225.562	172.129	191.125	131.319	2.287	0.176	0.045	-0.143	46.000	12.000	278.333	202.671	326.802	198.290	158.935	169.167	130.776	2.418	0.100	0.090	-0.037	104.000	12.000	258.433	185.047	311.123	193.607	162.871	176.042	126.385	3.169
13.000	15.000	13.000	251.240	160.148	327.272	197.988	163.571	180.947	135.854	1.718	-0.295	0.036	0.306	23.000	13.000	245.455	166.028	321.896	203.975	177.107	196.500	138.254	1.315	-0.972	-0.064	0.892	47.000	13.000	270.889	190.947	324.707	195.651	159.400	177.143	129.315	2.372	-0.046	0.076	0.129	105.000	13.000	271.265	172.430	313.885	196.399	166.633	193.300	125.333	3.326
14.000	16.000	14.000	263.852	164.298	328.425	205.109	167.393	186.722	129.137	1.718	0.000	0.024	-0.000	24.000	14.000	287.968	186.671	324.289	229.230	172.323	199.333	130.870	2.509	1.194	0.083	-1.154	48.000	14.000	316.969	201.829	325.530	207.132	162.966	179.412	134.106	2.591	0.219	0.124	-0.096	106.000	14.000	277.300	174.457	313.861	194.927	160.321	180.769	126.972	3.188
15.000	17.000	15.000	262.680	155.333	325.471	198.569	166.207	200.778	130.923	1.488	-0.230	0.054	0.306	25.000	15.000	237.222	157.674	320.990	194.973	167.812	191.625	133.986	1.131	-1.378	-0.011	1.304	49.000	15.000	305.900	192.913	325.255	198.921	157.143	177.500	130.803	2.507	-0.084	0.136	0.136	107.000	15.000	253.750	175.274	313.516	186.961	158.065	173.944	125.792	3.104
16.000	18.000	16.000	249.414	157.192	323.525	195.098	168.966	191.200	130.662	1.247	-0.241	0.037	0.181	26.000	16.000	254.037	169.618	322.108	217.938	183.176	199.917	135.741	1.445	0.314	-0.076	-0.343	50.000	16.000	310.812	196.308	323.428	202.767	162.250	174.920	129.419	2.618	0.111	0.092	0.092	108.000	16.000	259.556	173.954	315.525	188.226	154.741	167.333	124.095	3.123
17.000	19.000	17.000	266.067	165.677	322.984	199.103	163.133	177.190	125.933	1.626	0.379	0.201	-0.056	27.000	17.000	219.138	151.596	323.995	187.463	186.824	208.143	140.480	0.747	-0.699	-0.063	0.631	51.000	17.000	308.312	196.302	322.864	200.593	162.000	185.692	130.845	2.591	-0.027	0.047	0.092	109.000	17.000	272.462	177.759	317.533	196.293	161.483	177.667	127.152	3.032
18.000	20.000	18.000	273.667	175.290	324.475	208.854	162.900	181.526	124.899	1.856	0.230	0.127	-0.090	28.000	18.000	227.290	152.632	323.343	189.000	178.333	239.750	128.940	0.890	0.144	0.137	-0.137	52.000	18.000	268.821	178.338	322.460	191.298	163.345	174.591	128.438	2.204	-0.387	0.092	0.315	110.000	18.000	230.667	150.618	317.021	178.581	157.607	173.923	125.014	1.220
19.000	21.000	19.000	285.871	179.564	325.716	211.318	163.103	189.500	130.122	2.104	0.249	-0.000	-0.272	29.000	19.000	237.931	153.236	324.003	186.507	170.625	199.867	129.585	0.871	-0.019	0.137	0.137	53.000	19.000	265.043	179.054	322.874	192.155	159.900	181.000	129.068	2.120	-0.084	0.092	0.134	111.000	19.000	212.593	168.752	317.654	180.152	164.697	180.947	131.789	1.266
20.000	22.000	20.000	278.600	183.568	323.415	211.316	166.107	179.333	129.246	2.112	0.008	-0.000	-0.040	30.000	20.000	223.483	151.250	323.721	183.030	167.968	186.850	128.979	0.825	-0.046	0.129	0.129	54.000	20.000	232.308	181.297	320.614	191.620	163.069	187.071	128.973	2.112	-0.008	-0.000	0.079	112.000	20.000	231.000	176.564	316.754	184.754	167.000	188.143	130.175	1.450
21.000	23.000	21.000	272.323	179.172	321.896	201.252	158.448	185.000	129.892	2.296	0.184	0.033	-0.100	31.000	21.000	245.344	154.037	324.416	195.370	177.457	195.654	129.921	1.112	0.287	-0.000	-0.140	55.000	21.000	211.179	160.309	318.597	183.639	166.935	183.174	131.562	1.653	-0.460	-0.053	0.400	113.000	21.000	242.955	199.360	321.705	NaN	NaN	NaN	NaN	NaN
22.000	24.000	22.000	273.857	177.000	324.289	201.912	161.586	181.333	127.420	2.296	0.000	0.050	-0.042	32.000	22.000	244.897	158.050	323.351	201.360	183.188	199.333	125.701	1.093	-0.019	0.205	0.125	56.000	22.000	223.462	181.405	317.906	186.324	157.889	172.222	130.099	1.875	0.222	0.054	-0.144	114.000	22.000	216.208	180.459	320.226	174.388	151.370	166.714	130.120	1.653
23.000	25.000	23.000	278.065	191.128	320.990	203.037	156.481	168.875	124.545	2.729	0.433	0.142	-0.234	33.000	23.000	211.759	143.766	323.576	180.628	177.032	196.000	131.103	0.700	-0.393	0.115	0.523	57.000	23.000	267.818	187.181	317.095	192.969	159.033	184.267	129.875	2.051	0.176	-0.020	-0.165	NaN	NaN	NaN	NaN	NaN	NaN	NaN	NaN	NaN	NaN
24.000	26.000	24.000	274.538	175.532	322.108	197.673	154.000	177.167	124.122	2.756	0.027	0.183	0.091	34.000	24.000	242.000	154.658	324.281	195.619	171.200	199.077	127.280	1.150	0.450	0.192	-0.267	58.000	24.000	225.222	174.048	317.652	181.730	161.100	177.350	129.365	1.656	-0.395	-0.029	0.349	NaN	NaN	NaN	NaN	NaN	NaN	NaN	NaN	NaN	NaN
25.000	27.000	25.000	275.269	184.111	323.995	204.063	157.786	171.842	123.068	3.097	0.341	0.142	-0.183	35.000	25.000	238.552	159.650	326.542	192.979	169.419	190.812	128.892	1.112	-0.038	0.064	0.064	59.000	25.000	258.231	189.292	314.475	190.188	163.688	178.438	134.887	1.637	-0.019	-0.117	-0.176	NaN	NaN	NaN	NaN	NaN	NaN	NaN	NaN	NaN	NaN
26.000	28.000	26.000	286.519	184.519	323.343	199.971	150.931	168.211	121.781	3.364	0.268	0.131	-0.102	36.000	26.000	245.167	162.554	328.458	200.508	176.818	201.429	128.820	1.353	0.241	0.063	-0.159	60.000	26.000	242.393	183.800	312.915	188.465	156.857	173.333	132.903	1.637	0.000	-0.000	0.058	NaN	NaN	NaN	NaN	NaN	NaN	NaN	NaN	NaN	NaN
27.000	29.000	27.000	286.538	180.727	324.003	200.014	150.296	163.000	119.324	3.594	0.230	0.234	-0.000	37.000	27.000	245.536	158.939	328.001	203.919	187.100	210.550	128.217	1.353	0.000	0.080	0.080	61.000	27.000	229.583	173.786	313.423	184.630	165.333	188.812	129.601	1.480	-0.157	0.032	0.145	NaN	NaN	NaN	NaN	NaN	NaN	NaN	NaN	NaN	NaN
28.000	30.000	28.000	279.393	176.841	323.721	197.152	155.742	169.158	121.000	3.805	0.211	0.132	-0.091	38.000	28.000	260.200	162.956	330.205	217.497	179.821	208.706	126.449	1.483	0.130	0.141	-0.049	62.000	28.000	261.452	207.013	313.263	190.000	157.536	172.786	131.156	1.905	0.425	0.029	-0.378	NaN	NaN	NaN	NaN	NaN	NaN	NaN	NaN	NaN	NaN
29.000	31.000	29.000	288.310	189.849	324.416	195.708	151.750	162.952	120.586	4.111	0.306	0.105	-0.105	39.000	29.000	266.897	169.520	328.409	226.951	186.656	218.444	125.383	1.610	0.127	0.103	0.062	63.000	29.000	269.938	196.829	313.154	190.689	158.433	170.632	131.211	1.951	0.046	-0.000	-0.000	NaN	NaN	NaN	NaN	NaN	NaN	NaN	NaN	NaN	NaN
30.000	32.000	30.000	284.538	182.544	323.351	192.744	154.607	171.857	123.360	4.084	-0.027	0.091	0.091	40.000	30.000	274.724	161.643	330.057	219.128	175.938	201.889	125.972	1.583	-0.027	0.144	0.206	64.000	30.000	233.476	181.128	316.650	187.269	168.733	186.421	128.270	1.748	-0.203	0.174	0.320	NaN	NaN	NaN	NaN	NaN	NaN	NaN	NaN	NaN	NaN
31.000	33.000	31.000	283.852	187.581	323.576	187.339	149.161	157.667	120.591	4.268	0.184	0.091	-0.053	41.000	31.000	240.862	136.752	331.423	189.405	188.677	235.000	127.846	0.689	-0.894	0.063	0.962	65.000	31.000	259.138	191.708	316.432	191.915	166.786	183.200	130.296	2.016	0.268	0.058	-0.175	NaN	NaN	NaN	NaN	NaN	NaN	NaN	NaN	NaN	NaN
32.000	34.000	32.000	302.500	180.494	324.281	189.254	152.357	166.235	121.571	4.260	-0.008	-0.000	0.038	42.000	32.000	244.483	145.452	327.755	183.659	176.719	197.143	129.655	0.700	0.010	0.178	0.115	66.000	32.000	259.759	185.000	313.127	189.638	156.567	162.679	126.694	2.135	0.119	0.175	0.030	NaN	NaN	NaN	NaN	NaN	NaN	NaN	NaN	NaN	NaN
33.000	35.000	33.000	268.643	175.269	326.542	185.963	152.429	185.000	118.564	4.022	-0.238	0.166	0.392	NaN	NaN	NaN	NaN	NaN	NaN	NaN	NaN	NaN	NaN	NaN	NaN	NaN	67.000	33.000	258.968	200.171	311.839	190.162	161.393	179.400	131.223	2.154	0.019	-0.059	-0.030	NaN	NaN	NaN	NaN	NaN	NaN	NaN	NaN	NaN	NaN
34.000	36.000	34.000	285.700	205.815	328.458	185.947	152.852	161.450	125.953	4.014	-0.008	-0.145	-0.112	NaN	NaN	NaN	NaN	NaN	NaN	NaN	NaN	NaN	NaN	NaN	NaN	NaN	68.000	34.000	243.917	186.403	310.606	187.754	159.793	177.857	131.754	1.859	-0.295	-0.059	0.172	NaN	NaN	NaN	NaN	NaN	NaN	NaN	NaN	NaN	NaN
35.000	37.000	35.000	270.290	176.893	328.001	181.846	151.357	166.357	118.898	4.087	0.073	0.089	-0.000	NaN	NaN	NaN	NaN	NaN	NaN	NaN	NaN	NaN	NaN	NaN	NaN	NaN	69.000	35.000	266.774	197.088	310.302	186.305	157.281	165.333	138.000	1.908	0.049	-0.119	-0.124	NaN	NaN	NaN	NaN	NaN	NaN	NaN	NaN	NaN	NaN
36.000	38.000	36.000	274.607	185.465	330.205	179.081	148.750	164.000	120.773	4.152	0.065	0.056	-0.000	NaN	NaN	NaN	NaN	NaN	NaN	NaN	NaN	NaN	NaN	NaN	NaN	NaN	70.000	36.000	283.393	195.357	312.283	194.580	161.296	193.667	137.207	1.697	-0.211	-0.140	-0.041	NaN	NaN	NaN	NaN	NaN	NaN	NaN	NaN	NaN	NaN
37.000	39.000	37.000	273.897	175.820	328.409	178.474	156.467	167.056	119.013	4.263	0.111	0.089	-0.000	NaN	NaN	NaN	NaN	NaN	NaN	NaN	NaN	NaN	NaN	NaN	NaN	NaN	71.000	37.000	267.893	191.099	310.889	195.367	165.167	179.944	136.347	1.586	-0.111	-0.064	0.064	NaN	NaN	NaN	NaN	NaN	NaN	NaN	NaN	NaN	NaN
38.000	40.000	38.000	277.655	175.860	330.057	179.622	152.214	169.267	118.279	4.420	0.157	0.145	-0.000	NaN	NaN	NaN	NaN	NaN	NaN	NaN	NaN	NaN	NaN	NaN	NaN	NaN	72.000	38.000	270.966	195.171	309.167	194.760	165.500	180.278	134.434	1.567	-0.019	-0.000	0.108	NaN	NaN	NaN	NaN	NaN	NaN	NaN	NaN	NaN	NaN
39.000	41.000	39.000	290.704	185.074	331.423	178.524	150.036	159.273	117.626	4.512	0.092	0.145	-0.000	NaN	NaN	NaN	NaN	NaN	NaN	NaN	NaN	NaN	NaN	NaN	NaN	NaN	73.000	39.000	253.786	189.358	304.622	193.438	163.333	180.067	135.149	1.464	-0.103	-0.000	0.062	NaN	NaN	NaN	NaN	NaN	NaN	NaN	NaN	NaN	NaN
40.000	42.000	40.000	270.107	173.049	327.755	176.739	149.643	161.810	120.027	4.420	-0.092	0.033	0.178	NaN	NaN	NaN	NaN	NaN	NaN	NaN	NaN	NaN	NaN	NaN	NaN	NaN	74.000	40.000	265.111	193.234	304.443	187.315	164.118	189.455	134.128	1.472	0.008	0.022	-0.000	NaN	NaN	NaN	NaN	NaN	NaN	NaN	NaN	NaN	NaN
41.000	43.000	41.000	259.269	168.576	326.882	175.804	153.033	170.800	119.444	4.255	-0.165	0.056	0.234	NaN	NaN	NaN	NaN	NaN	NaN	NaN	NaN	NaN	NaN	NaN	NaN	NaN	75.000	41.000	250.679	186.247	303.945	182.654	160.143	171.455	132.559	1.491	0.019	0.108	0.063	NaN	NaN	NaN	NaN	NaN	NaN	NaN	NaN	NaN	NaN
42.000	44.000	42.000	249.571	160.800	325.380	174.814	151.938	162.455	119.290	4.106	-0.149	0.089	0.201	NaN	NaN	NaN	NaN	NaN	NaN	NaN	NaN	NaN	NaN	NaN	NaN	NaN	76.000	42.000	266.000	197.720	303.429	194.237	169.938	196.000	135.080	1.502	0.011	-0.123	-0.144	NaN	NaN	NaN	NaN	NaN	NaN	NaN	NaN	NaN	NaN
43.000	45.000	43.000	262.862	177.426	326.368	178.447	150.185	158.455	120.224	4.374	0.268	0.089	-0.145	NaN	NaN	NaN	NaN	NaN	NaN	NaN	NaN	NaN	NaN	NaN	NaN	NaN	77.000	43.000	278.077	191.545	304.211	203.212	165.242	179.421	136.644	1.529	0.027	0.021	0.021	NaN	NaN	NaN	NaN	NaN	NaN	NaN	NaN	NaN	NaN
44.000	46.000	44.000	257.926	170.363	326.802	175.582	153.207	166.067	118.135	4.363	-0.011	0.090	0.055	NaN	NaN	NaN	NaN	NaN	NaN	NaN	NaN	NaN	NaN	NaN	NaN	NaN	78.000	44.000	296.852	197.508	302.736	201.844	164.226	180.312	136.582	1.537	0.008	-0.000	-0.000	NaN	NaN	NaN	NaN	NaN	NaN	NaN	NaN	NaN	NaN
45.000	47.000	45.000	262.214	175.111	324.707	178.751	151.357	165.750	121.242	4.493	0.130	-0.000	-0.090	NaN	NaN	NaN	NaN	NaN	NaN	NaN	NaN	NaN	NaN	NaN	NaN	NaN	79.000	45.000	285.133	196.232	303.704	193.067	161.000	179.643	136.833	1.483	-0.054	-0.017	-0.000	NaN	NaN	NaN	NaN	NaN	NaN	NaN	NaN	NaN	NaN
46.000	48.000	46.000	274.567	165.701	325.530	181.242	157.833	167.440	119.460	4.585	0.092	0.055	-0.035	NaN	NaN	NaN	NaN	NaN	NaN	NaN	NaN	NaN	NaN	NaN	NaN	NaN	80.000	46.000	296.828	186.838	300.381	195.476	165.548	196.333	130.302	1.575	0.092	0.140	0.025	NaN	NaN	NaN	NaN	NaN	NaN	NaN	NaN	NaN	NaN
47.000	49.000	47.000	289.034	185.418	325.255	184.370	152.613	168.765	119.596	4.796	0.211	0.090	-0.145	NaN	NaN	NaN	NaN	NaN	NaN	NaN	NaN	NaN	NaN	NaN	NaN	NaN	81.000	47.000	277.571	198.162	298.928	191.753	164.310	184.286	135.058	1.521	-0.054	-0.054	0.020	NaN	NaN	NaN	NaN	NaN	NaN	NaN	NaN	NaN	NaN
48.000	50.000	48.000	291.161	182.225	323.428	183.077	153.433	165.909	118.457	4.953	0.157	0.036	-0.090	NaN	NaN	NaN	NaN	NaN	NaN	NaN	NaN	NaN	NaN	NaN	NaN	NaN	82.000	48.000	295.700	211.014	299.704	198.895	167.281	178.364	136.882	1.632	0.111	-0.006	-0.129	NaN	NaN	NaN	NaN	NaN	NaN	NaN	NaN	NaN	NaN
49.000	51.000	49.000	294.069	190.053	322.864	184.146	154.148	168.062	120.407	5.117	0.165	0.054	-0.127	NaN	NaN	NaN	NaN	NaN	NaN	NaN	NaN	NaN	NaN	NaN	NaN	NaN	83.000	49.000	295.038	205.477	302.861	201.403	167.875	201.500	139.124	1.532	-0.100	-0.130	7.960E-18	NaN	NaN	NaN	NaN	NaN	NaN	NaN	NaN	NaN	NaN
50.000	52.000	50.000	276.481	180.352	322.460	184.079	155.759	165.143	121.373	5.045	-0.073	-0.036	0.054	NaN	NaN	NaN	NaN	NaN	NaN	NaN	NaN	NaN	NaN	NaN	NaN	NaN	84.000	50.000	269.161	192.627	301.522	200.034	164.129	175.429	136.336	1.521	-0.011	0.065	0.061	NaN	NaN	NaN	NaN	NaN	NaN	NaN	NaN	NaN	NaN
51.000	53.000	51.000	289.714	187.831	322.874	182.688	154.621	165.667	121.762	5.182	0.138	-0.036	-0.180	NaN	NaN	NaN	NaN	NaN	NaN	NaN	NaN	NaN	NaN	NaN	NaN	NaN	85.000	51.000	291.458	216.587	300.043	202.121	160.571	172.158	135.507	1.605	0.084	0.009	-0.138	NaN	NaN	NaN	NaN	NaN	NaN	NaN	NaN	NaN	NaN
52.000	54.000	52.000	269.074	186.000	320.614	181.811	150.207	164.105	119.973	5.110	-0.073	-0.000	0.090	NaN	NaN	NaN	NaN	NaN	NaN	NaN	NaN	NaN	NaN	NaN	NaN	NaN	86.000	52.000	293.433	194.535	299.269	201.148	165.786	179.562	137.151	1.567	-0.038	-0.074	-0.010	NaN	NaN	NaN	NaN	NaN	NaN	NaN	NaN	NaN	NaN
53.000	55.000	53.000	267.846	168.072	318.597	181.569	150.812	177.222	121.284	4.842	-0.268	-0.090	0.144	NaN	NaN	NaN	NaN	NaN	NaN	NaN	NaN	NaN	NaN	NaN	NaN	NaN	87.000	53.000	267.852	187.654	297.980	188.785	158.970	171.000	133.000	1.567	0.000	0.064	0.114	NaN	NaN	NaN	NaN	NaN	NaN	NaN	NaN	NaN	NaN
54.000	56.000	54.000	290.630	186.473	317.906	183.746	155.200	166.000	119.536	4.834	-0.008	-0.055	-0.020	NaN	NaN	NaN	NaN	NaN	NaN	NaN	NaN	NaN	NaN	NaN	NaN	NaN	88.000	54.000	293.517	203.043	299.974	194.812	164.719	172.500	128.215	1.770	0.203	0.128	-0.128	NaN	NaN	NaN	NaN	NaN	NaN	NaN	NaN	NaN	NaN
55.000	57.000	55.000	263.429	190.817	317.095	175.917	154.857	167.222	121.000	3.704	-1.130	-0.030	0.992	NaN	NaN	NaN	NaN	NaN	NaN	NaN	NaN	NaN	NaN	NaN	NaN	NaN	89.000	55.000	277.929	178.696	298.844	195.006	163.633	178.235	129.361	1.689	-0.081	0.076	0.204	NaN	NaN	NaN	NaN	NaN	NaN	NaN	NaN	NaN	NaN
56.000	58.000	56.000	256.370	178.194	317.652	172.675	152.690	169.833	122.061	3.647	-0.057	-0.082	-0.000	NaN	NaN	NaN	NaN	NaN	NaN	NaN	NaN	NaN	NaN	NaN	NaN	NaN	90.000	56.000	274.250	188.744	301.013	192.128	168.281	188.400	131.166	1.735	0.046	0.056	0.000	NaN	NaN	NaN	NaN	NaN	NaN	NaN	NaN	NaN	NaN
57.000	59.000	57.000	245.379	171.823	314.475	172.614	154.069	172.273	121.986	3.712	0.065	-0.063	-0.063	NaN	NaN	NaN	NaN	NaN	NaN	NaN	NaN	NaN	NaN	NaN	NaN	NaN	91.000	57.000	278.394	194.561	301.740	196.535	165.200	178.238	135.161	1.827	0.092	0.008	-0.056	NaN	NaN	NaN	NaN	NaN	NaN	NaN	NaN	NaN	NaN
58.000	60.000	58.000	271.931	177.952	312.915	179.268	151.929	173.875	120.693	3.915	0.203	-0.031	-0.233	NaN	NaN	NaN	NaN	NaN	NaN	NaN	NaN	NaN	NaN	NaN	NaN	NaN	92.000	58.000	254.593	185.606	301.329	195.987	169.633	191.643	134.566	1.578	-0.249	0.000	0.136	NaN	NaN	NaN	NaN	NaN	NaN	NaN	NaN	NaN	NaN
59.000	61.000	59.000	270.552	194.845	313.423	183.053	147.179	156.333	118.440	4.182	0.268	-0.000	-0.261	NaN	NaN	NaN	NaN	NaN	NaN	NaN	NaN	NaN	NaN	NaN	NaN	NaN	93.000	59.000	247.897	184.062	297.831	195.735	170.059	185.238	132.034	1.578	0.000	0.062	0.130	NaN	NaN	NaN	NaN	NaN	NaN	NaN	NaN	NaN	NaN
60.000	62.000	60.000	278.357	190.649	313.263	185.551	152.815	171.833	118.054	4.358	0.176	-0.001	-0.204	NaN	NaN	NaN	NaN	NaN	NaN	NaN	NaN	NaN	NaN	NaN	NaN	NaN	94.000	60.000	279.562	196.017	296.889	198.579	164.500	185.444	134.000	1.781	0.203	0.071	-0.130	NaN	NaN	NaN	NaN	NaN	NaN	NaN	NaN	NaN	NaN
61.000	63.000	61.000	269.690	183.367	313.154	183.312	152.259	162.737	118.878	4.458	0.100	-0.026	-0.088	NaN	NaN	NaN	NaN	NaN	NaN	NaN	NaN	NaN	NaN	NaN	NaN	NaN	95.000	61.000	256.714	185.153	295.974	200.797	171.000	186.412	136.366	1.586	-0.195	0.003	0.192	NaN	NaN	NaN	NaN	NaN	NaN	NaN	NaN	NaN	NaN
62.000	64.000	62.000	270.346	171.127	316.650	180.718	152.821	169.938	119.808	4.309	-0.149	-0.076	0.021	NaN	NaN	NaN	NaN	NaN	NaN	NaN	NaN	NaN	NaN	NaN	NaN	NaN	96.000	62.000	249.903	184.806	297.814	195.121	164.250	182.667	140.752	1.475	-0.111	-0.050	0.072	NaN	NaN	NaN	NaN	NaN	NaN	NaN	NaN	NaN	NaN
63.000	65.000	63.000	255.154	188.850	316.432	177.635	149.560	163.062	122.767	4.336	0.027	-0.123	-0.179	NaN	NaN	NaN	NaN	NaN	NaN	NaN	NaN	NaN	NaN	NaN	NaN	NaN	97.000	63.000	263.241	191.524	301.830	193.201	162.031	177.312	139.133	1.383	-0.092	-0.069	-0.065	NaN	NaN	NaN	NaN	NaN	NaN	NaN	NaN	NaN	NaN
64.000	66.000	64.000	259.444	175.442	313.127	180.600	150.444	167.000	121.174	4.355	0.019	-0.110	-0.055	NaN	NaN	NaN	NaN	NaN	NaN	NaN	NaN	NaN	NaN	NaN	NaN	NaN	98.000	64.000	282.900	192.883	305.578	199.667	162.812	170.682	132.593	1.540	0.157	0.130	3.980E-18	NaN	NaN	NaN	NaN	NaN	NaN	NaN	NaN	NaN	NaN
65.000	67.000	65.000	263.462	168.494	311.839	181.455	152.357	161.318	120.562	4.263	-0.092	-0.069	-0.069	NaN	NaN	NaN	NaN	NaN	NaN	NaN	NaN	NaN	NaN	NaN	NaN	NaN	99.000	65.000	261.379	186.646	304.117	194.779	160.968	182.429	131.853	1.494	-0.046	0.133	0.130	NaN	NaN	NaN	NaN	NaN	NaN	NaN	NaN	NaN	NaN
66.000	68.000	66.000	258.000	188.167	310.606	181.420	151.862	175.000	120.359	4.290	0.027	-0.110	-0.110	NaN	NaN	NaN	NaN	NaN	NaN	NaN	NaN	NaN	NaN	NaN	NaN	NaN	100.000	66.000	265.222	187.931	304.307	199.400	172.267	187.474	135.965	1.448	-0.046	-0.065	0.058	NaN	NaN	NaN	NaN	NaN	NaN	NaN	NaN	NaN	NaN
67.000	69.000	67.000	263.400	180.758	310.302	183.168	151.655	165.824	120.493	4.428	0.138	-0.090	-0.215	NaN	NaN	NaN	NaN	NaN	NaN	NaN	NaN	NaN	NaN	NaN	NaN	NaN	101.000	67.000	272.583	200.910	306.965	201.196	174.469	194.938	137.813	1.414	-0.035	0.000	3.980E-18	NaN	NaN	NaN	NaN	NaN	NaN	NaN	NaN	NaN	NaN
68.000	70.000	68.000	274.938	175.763	312.283	191.324	153.103	169.167	115.409	4.769	0.341	0.090	-0.180	NaN	NaN	NaN	NaN	NaN	NaN	NaN	NaN	NaN	NaN	NaN	NaN	NaN	102.000	68.000	271.200	198.042	309.739	203.136	167.235	180.381	135.356	1.624	0.211	0.071	-0.136	NaN	NaN	NaN	NaN	NaN	NaN	NaN	NaN	NaN	NaN
69.000	71.000	69.000	283.741	190.675	310.889	192.782	151.071	170.929	120.141	4.834	0.065	-0.090	-0.199	NaN	NaN	NaN	NaN	NaN	NaN	NaN	NaN	NaN	NaN	NaN	NaN	NaN	103.000	69.000	260.926	208.767	308.818	198.359	169.967	196.750	136.385	1.670	0.046	0.018	0.009	NaN	NaN	NaN	NaN	NaN	NaN	NaN	NaN	NaN	NaN
70.000	72.000	70.000	274.321	172.831	309.167	189.489	151.250	158.750	117.793	4.742	-0.092	-0.035	0.055	NaN	NaN	NaN	NaN	NaN	NaN	NaN	NaN	NaN	NaN	NaN	NaN	NaN	104.000	70.000	282.433	203.577	311.123	205.636	162.067	183.154	136.063	1.808	0.138	-0.000	-0.139	NaN	NaN	NaN	NaN	NaN	NaN	NaN	NaN	NaN	NaN
71.000	73.000	71.000	252.625	191.224	304.622	185.555	144.750	160.688	117.372	4.907	0.165	0.035	-0.055	NaN	NaN	NaN	NaN	NaN	NaN	NaN	NaN	NaN	NaN	NaN	NaN	NaN	105.000	71.000	280.429	207.000	313.885	203.795	160.906	177.214	134.577	1.835	0.027	-0.000	-0.014	NaN	NaN	NaN	NaN	NaN	NaN	NaN	NaN	NaN	NaN
72.000	74.000	72.000	269.640	172.536	304.443	178.208	149.071	160.455	118.430	4.493	-0.414	-0.035	0.289	NaN	NaN	NaN	NaN	NaN	NaN	NaN	NaN	NaN	NaN	NaN	NaN	NaN	106.000	72.000	281.370	208.013	313.861	207.874	166.964	184.529	130.517	1.954	0.119	0.062	-0.036	NaN	NaN	NaN	NaN	NaN	NaN	NaN	NaN	NaN	NaN
73.000	75.000	73.000	265.444	170.155	303.945	175.497	151.179	163.053	114.358	4.401	-0.092	0.090	0.179	NaN	NaN	NaN	NaN	NaN	NaN	NaN	NaN	NaN	NaN	NaN	NaN	NaN	107.000	73.000	271.800	185.651	313.516	204.137	160.857	186.364	129.972	1.924	-0.030	0.085	0.156	NaN	NaN	NaN	NaN	NaN	NaN	NaN	NaN	NaN	NaN
74.000	76.000	74.000	286.345	183.711	303.429	178.416	150.607	161.350	117.913	4.474	0.073	-0.055	-0.111	NaN	NaN	NaN	NaN	NaN	NaN	NaN	NaN	NaN	NaN	NaN	NaN	NaN	108.000	74.000	278.964	195.707	315.525	204.370	160.200	177.444	131.076	2.054	0.130	0.025	-0.120	NaN	NaN	NaN	NaN	NaN	NaN	NaN	NaN	NaN	NaN
75.000	77.000	75.000	281.444	187.512	304.211	178.822	150.179	166.812	117.288	4.428	-0.046	-0.034	-0.034	NaN	NaN	NaN	NaN	NaN	NaN	NaN	NaN	NaN	NaN	NaN	NaN	NaN	109.000	75.000	266.179	192.400	317.533	204.272	165.138	186.462	132.296	1.970	-0.084	-0.000	0.087	NaN	NaN	NaN	NaN	NaN	NaN	NaN	NaN	NaN	NaN
76.000	78.000	76.000	274.963	177.921	302.736	178.442	150.393	168.083	119.196	4.382	-0.046	-0.000	0.055	NaN	NaN	NaN	NaN	NaN	NaN	NaN	NaN	NaN	NaN	NaN	NaN	NaN	110.000	76.000	274.821	199.930	317.021	205.516	160.452	173.190	131.726	2.154	0.184	0.087	-0.117	NaN	NaN	NaN	NaN	NaN	NaN	NaN	NaN	NaN	NaN
77.000	79.000	77.000	258.037	180.933	303.704	174.093	151.750	169.231	122.250	4.271	-0.111	-0.109	-0.000	NaN	NaN	NaN	NaN	NaN	NaN	NaN	NaN	NaN	NaN	NaN	NaN	NaN	111.000	77.000	283.714	201.179	317.654	200.392	157.967	166.870	135.199	1.989	-0.165	-0.111	0.060	NaN	NaN	NaN	NaN	NaN	NaN	NaN	NaN	NaN	NaN
78.000	80.000	78.000	254.333	186.121	300.381	175.315	155.241	172.684	121.626	4.225	-0.046	-0.090	-0.055	NaN	NaN	NaN	NaN	NaN	NaN	NaN	NaN	NaN	NaN	NaN	NaN	NaN	112.000	78.000	265.067	204.447	316.754	193.661	153.962	164.667	133.307	2.000	0.011	-0.000	-0.021	NaN	NaN	NaN	NaN	NaN	NaN	NaN	NaN	NaN	NaN
79.000	81.000	79.000	271.750	199.505	298.928	176.915	152.483	176.167	121.658	4.282	0.057	-0.089	-0.111	NaN	NaN	NaN	NaN	NaN	NaN	NaN	NaN	NaN	NaN	NaN	NaN	NaN	113.000	79.000	265.967	198.838	321.705	193.632	158.321	168.810	132.538	1.973	-0.027	-0.079	-0.047	NaN	NaN	NaN	NaN	NaN	NaN	NaN	NaN	NaN	NaN
80.000	82.000	80.000	269.828	179.424	299.704	177.978	152.759	162.300	119.054	4.171	-0.111	-0.000	0.089	NaN	NaN	NaN	NaN	NaN	NaN	NaN	NaN	NaN	NaN	NaN	NaN	NaN	114.000	80.000	257.852	183.927	320.226	190.093	160.767	182.444	132.438	1.816	-0.157	-0.063	0.063	NaN	NaN	NaN	NaN	NaN	NaN	NaN	NaN	NaN	NaN
81.000	83.000	81.000	255.154	186.184	302.861	174.527	152.310	174.727	120.377	4.033	-0.138	-0.000	0.145	NaN	NaN	NaN	NaN	NaN	NaN	NaN	NaN	NaN	NaN	NaN	NaN	NaN	115.000	81.000	262.769	192.763	319.392	189.256	160.156	177.368	129.404	1.954	0.138	0.083	-0.021	NaN	NaN	NaN	NaN	NaN	NaN	NaN	NaN	NaN	NaN
82.000	84.000	82.000	264.614	165.411	301.522	178.047	152.310	172.231	118.831	6.557	2.523	-0.000	-0.286	NaN	NaN	NaN	NaN	NaN	NaN	NaN	NaN	NaN	NaN	NaN	NaN	NaN	116.000	82.000	291.667	191.444	320.118	192.177	157.179	168.950	131.127	2.008	0.054	0.085	-0.025	NaN	NaN	NaN	NaN	NaN	NaN	NaN	NaN	NaN	NaN
83.000	85.000	83.000	257.407	179.198	300.043	174.434	142.148	154.333	120.409	4.033	-2.523	-0.000	0.279	NaN	NaN	NaN	NaN	NaN	NaN	NaN	NaN	NaN	NaN	NaN	NaN	NaN	117.000	83.000	282.286	196.787	319.671	191.518	157.152	175.059	130.680	2.054	0.046	0.060	0.060	NaN	NaN	NaN	NaN	NaN	NaN	NaN	NaN	NaN	NaN
84.000	86.000	84.000	258.846	178.165	299.269	176.320	149.370	161.944	116.615	4.052	0.019	0.089	0.033	NaN	NaN	NaN	NaN	NaN	NaN	NaN	NaN	NaN	NaN	NaN	NaN	NaN	118.000	84.000	275.321	196.437	320.544	192.710	158.000	165.500	131.090	2.108	0.054	-0.000	-0.058	NaN	NaN	NaN	NaN	NaN	NaN	NaN	NaN	NaN	NaN
85.000	87.000	85.000	250.643	164.969	297.980	176.104	150.143	162.875	118.597	3.877	-0.176	-0.000	0.201	NaN	NaN	NaN	NaN	NaN	NaN	NaN	NaN	NaN	NaN	NaN	NaN	NaN	119.000	85.000	256.308	194.056	317.884	186.488	158.433	174.714	126.623	2.154	0.046	0.145	0.058	NaN	NaN	NaN	NaN	NaN	NaN	NaN	NaN	NaN	NaN
86.000	88.000	86.000	257.857	176.946	299.974	176.059	146.280	157.625	119.104	3.922	0.046	-0.000	-0.056	NaN	NaN	NaN	NaN	NaN	NaN	NaN	NaN	NaN	NaN	NaN	NaN	NaN	120.000	86.000	252.667	194.050	317.943	186.466	155.655	172.333	126.897	2.292	0.138	0.088	-0.000	NaN	NaN	NaN	NaN	NaN	NaN	NaN	NaN	NaN	NaN
87.000	89.000	87.000	258.704	175.043	298.844	178.477	151.793	163.550	121.257	3.831	-0.092	-0.089	-0.000	NaN	NaN	NaN	NaN	NaN	NaN	NaN	NaN	NaN	NaN	NaN	NaN	NaN	121.000	87.000	275.929	195.292	315.182	188.322	154.645	167.048	128.638	2.345	0.054	-0.000	-0.122	NaN	NaN	NaN	NaN	NaN	NaN	NaN	NaN	NaN	NaN
88.000	90.000	88.000	259.571	178.404	301.013	179.544	146.172	165.615	119.267	3.884	0.054	-0.000	-0.089	NaN	NaN	NaN	NaN	NaN	NaN	NaN	NaN	NaN	NaN	NaN	NaN	NaN	NaN	NaN	NaN	NaN	NaN	NaN	NaN	NaN	NaN	NaN	NaN	NaN	NaN	NaN	NaN	NaN	NaN	NaN	NaN	NaN	NaN	NaN	NaN
89.000	91.000	89.000	260.536	165.798	301.740	181.518	154.414	168.312	120.033	3.674	-0.211	-0.056	0.178	NaN	NaN	NaN	NaN	NaN	NaN	NaN	NaN	NaN	NaN	NaN	NaN	NaN	NaN	NaN	NaN	NaN	NaN	NaN	NaN	NaN	NaN	NaN	NaN	NaN	NaN	NaN	NaN	NaN	NaN	NaN	NaN	NaN	NaN	NaN	NaN
90.000	92.000	90.000	239.893	166.544	301.329	177.593	148.704	158.556	119.682	2.827	-0.846	-0.028	0.751	NaN	NaN	NaN	NaN	NaN	NaN	NaN	NaN	NaN	NaN	NaN	NaN	NaN	NaN	NaN	NaN	NaN	NaN	NaN	NaN	NaN	NaN	NaN	NaN	NaN	NaN	NaN	NaN	NaN	NaN	NaN	NaN	NaN	NaN	NaN	NaN
91.000	93.000	91.000	229.593	152.286	297.831	171.734	148.483	164.812	118.831	2.494	-0.333	0.030	0.348	NaN	NaN	NaN	NaN	NaN	NaN	NaN	NaN	NaN	NaN	NaN	NaN	NaN	NaN	NaN	NaN	NaN	NaN	NaN	NaN	NaN	NaN	NaN	NaN	NaN	NaN	NaN	NaN	NaN	NaN	NaN	NaN	NaN	NaN	NaN	NaN
92.000	94.000	92.000	246.963	162.392	296.889	178.023	153.034	175.500	118.445	2.441	-0.054	0.087	0.115	NaN	NaN	NaN	NaN	NaN	NaN	NaN	NaN	NaN	NaN	NaN	NaN	NaN	NaN	NaN	NaN	NaN	NaN	NaN	NaN	NaN	NaN	NaN	NaN	NaN	NaN	NaN	NaN	NaN	NaN	NaN	NaN	NaN	NaN	NaN	NaN
93.000	95.000	93.000	264.919	169.587	295.974	215.026	158.643	178.143	120.041	4.818	2.378	0.033	-1.637	NaN	NaN	NaN	NaN	NaN	NaN	NaN	NaN	NaN	NaN	NaN	NaN	NaN	NaN	NaN	NaN	NaN	NaN	NaN	NaN	NaN	NaN	NaN	NaN	NaN	NaN	NaN	NaN	NaN	NaN	NaN	NaN	NaN	NaN	NaN	NaN
94.000	96.000	94.000	266.333	168.298	297.814	214.852	153.821	165.700	122.148	5.741	0.923	0.025	-0.846	NaN	NaN	NaN	NaN	NaN	NaN	NaN	NaN	NaN	NaN	NaN	NaN	NaN	NaN	NaN	NaN	NaN	NaN	NaN	NaN	NaN	NaN	NaN	NaN	NaN	NaN	NaN	NaN	NaN	NaN	NaN	NaN	NaN	NaN	NaN	NaN
95.000	97.000	95.000	263.100	164.573	301.830	212.868	148.500	170.500	117.642	6.230	0.490	0.145	-0.290	NaN	NaN	NaN	NaN	NaN	NaN	NaN	NaN	NaN	NaN	NaN	NaN	NaN	NaN	NaN	NaN	NaN	NaN	NaN	NaN	NaN	NaN	NaN	NaN	NaN	NaN	NaN	NaN	NaN	NaN	NaN	NaN	NaN	NaN	NaN	NaN
96.000	98.000	96.000	251.485	162.879	305.578	214.088	154.259	169.357	117.208	7.023	0.793	0.145	-0.524	NaN	NaN	NaN	NaN	NaN	NaN	NaN	NaN	NaN	NaN	NaN	NaN	NaN	NaN	NaN	NaN	NaN	NaN	NaN	NaN	NaN	NaN	NaN	NaN	NaN	NaN	NaN	NaN	NaN	NaN	NaN	NaN	NaN	NaN	NaN	NaN
97.000	99.000	97.000	243.800	163.866	304.117	209.873	150.250	166.353	113.844	7.494	0.471	0.234	-0.290	NaN	NaN	NaN	NaN	NaN	NaN	NaN	NaN	NaN	NaN	NaN	NaN	NaN	NaN	NaN	NaN	NaN	NaN	NaN	NaN	NaN	NaN	NaN	NaN	NaN	NaN	NaN	NaN	NaN	NaN	NaN	NaN	NaN	NaN	NaN	NaN
98.000	100.000	98.000	246.138	158.847	304.307	205.466	150.786	176.100	117.527	7.088	-0.406	0.057	0.347	NaN	NaN	NaN	NaN	NaN	NaN	NaN	NaN	NaN	NaN	NaN	NaN	NaN	NaN	NaN	NaN	NaN	NaN	NaN	NaN	NaN	NaN	NaN	NaN	NaN	NaN	NaN	NaN	NaN	NaN	NaN	NaN	NaN	NaN	NaN	NaN
99.000	101.000	99.000	232.156	160.989	306.965	204.947	147.840	163.857	121.312	7.834	0.747	-0.088	-0.669	NaN	NaN	NaN	NaN	NaN	NaN	NaN	NaN	NaN	NaN	NaN	NaN	NaN	NaN	NaN	NaN	NaN	NaN	NaN	NaN	NaN	NaN	NaN	NaN	NaN	NaN	NaN	NaN	NaN	NaN	NaN	NaN	NaN	NaN	NaN	NaN
100.000	102.000	100.000	243.733	164.938	309.739	206.883	147.074	156.150	119.531	8.722	0.888	-0.000	-0.783	NaN	NaN	NaN	NaN	NaN	NaN	NaN	NaN	NaN	NaN	NaN	NaN	NaN	NaN	NaN	NaN	NaN	NaN	NaN	NaN	NaN	NaN	NaN	NaN	NaN	NaN	NaN	NaN	NaN	NaN	NaN	NaN	NaN	NaN	NaN	NaN
101.000	103.000	101.000	220.793	155.402	308.818	202.113	149.769	167.615	119.266	8.186	-0.536	-0.057	0.492	NaN	NaN	NaN	NaN	NaN	NaN	NaN	NaN	NaN	NaN	NaN	NaN	NaN	NaN	NaN	NaN	NaN	NaN	NaN	NaN	NaN	NaN	NaN	NaN	NaN	NaN	NaN	NaN	NaN	NaN	NaN	NaN	NaN	NaN	NaN	NaN
102.000	104.000	102.000	215.263	162.357	311.123	202.406	153.828	168.905	120.567	8.576	0.390	-0.057	-0.202	NaN	NaN	NaN	NaN	NaN	NaN	NaN	NaN	NaN	NaN	NaN	NaN	NaN	NaN	NaN	NaN	NaN	NaN	NaN	NaN	NaN	NaN	NaN	NaN	NaN	NaN	NaN	NaN	NaN	NaN	NaN	NaN	NaN	NaN	NaN	NaN
103.000	105.000	103.000	216.629	154.635	313.885	204.379	150.560	165.125	118.264	8.289	-0.287	0.083	0.202	NaN	NaN	NaN	NaN	NaN	NaN	NaN	NaN	NaN	NaN	NaN	NaN	NaN	NaN	NaN	NaN	NaN	NaN	NaN	NaN	NaN	NaN	NaN	NaN	NaN	NaN	NaN	NaN	NaN	NaN	NaN	NaN	NaN	NaN	NaN	NaN
104.000	106.000	104.000	216.906	153.206	313.861	204.856	151.900	165.632	122.220	8.251	-0.038	-0.114	-0.290	NaN	NaN	NaN	NaN	NaN	NaN	NaN	NaN	NaN	NaN	NaN	NaN	NaN	NaN	NaN	NaN	NaN	NaN	NaN	NaN	NaN	NaN	NaN	NaN	NaN	NaN	NaN	NaN	NaN	NaN	NaN	NaN	NaN	NaN	NaN	NaN
105.000	107.000	105.000	221.867	152.140	313.516	207.309	149.893	174.222	126.864	7.964	-0.287	-0.233	-0.145	NaN	NaN	NaN	NaN	NaN	NaN	NaN	NaN	NaN	NaN	NaN	NaN	NaN	NaN	NaN	NaN	NaN	NaN	NaN	NaN	NaN	NaN	NaN	NaN	NaN	NaN	NaN	NaN	NaN	NaN	NaN	NaN	NaN	NaN	NaN	NaN
106.000	108.000	106.000	210.800	160.424	315.525	208.240	153.815	171.071	125.084	9.036	1.072	-0.145	-1.307	NaN	NaN	NaN	NaN	NaN	NaN	NaN	NaN	NaN	NaN	NaN	NaN	NaN	NaN	NaN	NaN	NaN	NaN	NaN	NaN	NaN	NaN	NaN	NaN	NaN	NaN	NaN	NaN	NaN	NaN	NaN	NaN	NaN	NaN	NaN	NaN
107.000	109.000	107.000	220.500	146.211	317.533	207.751	151.367	159.550	124.960	8.316	-0.720	-0.145	0.524	NaN	NaN	NaN	NaN	NaN	NaN	NaN	NaN	NaN	NaN	NaN	NaN	NaN	NaN	NaN	NaN	NaN	NaN	NaN	NaN	NaN	NaN	NaN	NaN	NaN	NaN	NaN	NaN	NaN	NaN	NaN	NaN	NaN	NaN	NaN	NaN
108.000	110.000	108.000	210.886	151.223	317.021	208.555	149.704	161.111	123.911	8.140	-0.176	-0.088	0.171	NaN	NaN	NaN	NaN	NaN	NaN	NaN	NaN	NaN	NaN	NaN	NaN	NaN	NaN	NaN	NaN	NaN	NaN	NaN	NaN	NaN	NaN	NaN	NaN	NaN	NaN	NaN	NaN	NaN	NaN	NaN	NaN	NaN	NaN	NaN	NaN
109.000	111.000	109.000	216.710	150.770	317.654	207.142	148.519	162.800	120.262	8.397	0.257	-0.057	-0.467	NaN	NaN	NaN	NaN	NaN	NaN	NaN	NaN	NaN	NaN	NaN	NaN	NaN	NaN	NaN	NaN	NaN	NaN	NaN	NaN	NaN	NaN	NaN	NaN	NaN	NaN	NaN	NaN	NaN	NaN	NaN	NaN	NaN	NaN	NaN	NaN
110.000	112.000	110.000	232.829	149.056	316.754	205.764	143.120	153.400	121.062	7.494	-0.903	-0.057	0.903	NaN	NaN	NaN	NaN	NaN	NaN	NaN	NaN	NaN	NaN	NaN	NaN	NaN	NaN	NaN	NaN	NaN	NaN	NaN	NaN	NaN	NaN	NaN	NaN	NaN	NaN	NaN	NaN	NaN	NaN	NaN	NaN	NaN	NaN	NaN	NaN
111.000	113.000	111.000	214.333	172.875	321.705	210.187	142.423	152.000	121.062	9.645	2.151	-0.088	-2.298	NaN	NaN	NaN	NaN	NaN	NaN	NaN	NaN	NaN	NaN	NaN	NaN	NaN	NaN	NaN	NaN	NaN	NaN	NaN	NaN	NaN	NaN	NaN	NaN	NaN	NaN	NaN	NaN	NaN	NaN	NaN	NaN	NaN	NaN	NaN	NaN
112.000	114.000	112.000	228.257	171.633	320.226	209.236	150.607	163.111	118.135	10.085	0.441	-0.000	-0.322	NaN	NaN	NaN	NaN	NaN	NaN	NaN	NaN	NaN	NaN	NaN	NaN	NaN	NaN	NaN	NaN	NaN	NaN	NaN	NaN	NaN	NaN	NaN	NaN	NaN	NaN	NaN	NaN	NaN	NaN	NaN	NaN	NaN	NaN	NaN	NaN
113.000	115.000	113.000	220.543	154.292	319.392	208.211	148.815	165.750	116.507	9.672	-0.414	0.088	0.556	NaN	NaN	NaN	NaN	NaN	NaN	NaN	NaN	NaN	NaN	NaN	NaN	NaN	NaN	NaN	NaN	NaN	NaN	NaN	NaN	NaN	NaN	NaN	NaN	NaN	NaN	NaN	NaN	NaN	NaN	NaN	NaN	NaN	NaN	NaN	NaN
114.000	116.000	114.000	229.667	155.888	320.118	205.431	149.129	168.385	117.375	8.048	-1.623	0.057	1.427	NaN	NaN	NaN	NaN	NaN	NaN	NaN	NaN	NaN	NaN	NaN	NaN	NaN	NaN	NaN	NaN	NaN	NaN	NaN	NaN	NaN	NaN	NaN	NaN	NaN	NaN	NaN	NaN	NaN	NaN	NaN	NaN	NaN	NaN	NaN	NaN
115.000	117.000	115.000	222.793	157.394	319.671	204.107	146.760	166.250	118.731	8.251	0.203	-0.031	-0.203	NaN	NaN	NaN	NaN	NaN	NaN	NaN	NaN	NaN	NaN	NaN	NaN	NaN	NaN	NaN	NaN	NaN	NaN	NaN	NaN	NaN	NaN	NaN	NaN	NaN	NaN	NaN	NaN	NaN	NaN	NaN	NaN	NaN	NaN	NaN	NaN
116.000	118.000	116.000	232.552	168.022	320.544	205.198	152.741	166.150	118.420	8.687	0.436	-0.000	-0.377	NaN	NaN	NaN	NaN	NaN	NaN	NaN	NaN	NaN	NaN	NaN	NaN	NaN	NaN	NaN	NaN	NaN	NaN	NaN	NaN	NaN	NaN	NaN	NaN	NaN	NaN	NaN	NaN	NaN	NaN	NaN	NaN	NaN	NaN	NaN	NaN
117.000	119.000	117.000	221.600	158.000	317.884	205.371	152.536	167.944	120.349	8.695	0.008	-0.058	-0.088	NaN	NaN	NaN	NaN	NaN	NaN	NaN	NaN	NaN	NaN	NaN	NaN	NaN	NaN	NaN	NaN	NaN	NaN	NaN	NaN	NaN	NaN	NaN	NaN	NaN	NaN	NaN	NaN	NaN	NaN	NaN	NaN	NaN	NaN	NaN	NaN
118.000	120.000	118.000	221.943	150.908	317.943	205.561	152.000	164.053	120.651	8.630	-0.065	0.031	0.203	NaN	NaN	NaN	NaN	NaN	NaN	NaN	NaN	NaN	NaN	NaN	NaN	NaN	NaN	NaN	NaN	NaN	NaN	NaN	NaN	NaN	NaN	NaN	NaN	NaN	NaN	NaN	NaN	NaN	NaN	NaN	NaN	NaN	NaN	NaN	NaN
119.000	121.000	119.000	218.394	156.298	315.182	203.904	148.786	158.700	120.374	8.224	-0.406	-0.030	0.378	NaN	NaN	NaN	NaN	NaN	NaN	NaN	NaN	NaN	NaN	NaN	NaN	NaN	NaN	NaN	NaN	NaN	NaN	NaN	NaN	NaN	NaN	NaN	NaN	NaN	NaN	NaN	NaN	NaN	NaN	NaN	NaN	NaN	NaN	NaN	NaN
120.000	NaN	NaN	NaN	NaN	NaN	NaN	NaN	NaN	NaN	NaN	NaN	NaN	NaN	NaN	NaN	NaN	NaN	NaN	NaN	NaN	NaN	NaN	NaN	NaN	NaN	NaN	NaN	NaN	NaN	NaN	NaN	NaN	NaN	NaN	NaN	NaN	NaN	NaN	NaN	NaN	NaN	NaN	NaN	NaN	NaN	NaN	NaN	NaN	NaN
[truncated: 16 more columns]
