# Supplementary material for: Filopodyan: An open-source pipeline for the analysis of filopodia
Source: J Cell Biol. 2017 Oct 2;216(10):3405–22. doi: 10.1083/jcb.201705113 (PMC5626553; doi:10.1083/jcb.201705113)
Supplement: Data tables (ZIP file) [file JCB_201705113_DataS1.zip › Data Tables/Fig5_BaseF/ENA_BaseF/GAP-RFP/NeonENA_GC4_tif.txt]

Bounder settings Mon Feb 06 16:55:26 GMT 2017
Map C: 1
Measure C: 1
Threshold: RenyiEntropy
Adaptive thresholding: false
Fit tip to measure C: false
Join fragments: false
ED Iterations: 4
Base back frames: -20
LoG sigma: 2.6

Filter settings-
Min start frame: 2
Min frames: 3
Min max length: 1.8
Min length change: 0.1
Min max DCTM: 0.0
Min max DCBM: 0.0
Max mean waviness: 0.38

NeonENA_GC4.tif - no filopodia at T0
Track Edits-
Deleted T51 to T51 from track 3
Deleted T52 to T52 from track 3
Deleted T54 to T54 from track 3
Deleted T55 to T55 from track 3
Deleted T56 to T56 from track 3
Updated tracks
Deleted T59 to T59 from track 5
Deleted T60 to T60 from track 5
Deleted T61 to T61 from track 5
Deleted T62 to T62 from track 5
Deleted T63 to T63 from track 5
Deleted T64 to T64 from track 5
Deleted T65 to T65 from track 5
Deleted T66 to T66 from track 5
Deleted T67 to T67 from track 5
Deleted T68 to T68 from track 5
Deleted T69 to T69 from track 5
Deleted T70 to T70 from track 5
Deleted T71 to T71 from track 5
Deleted T72 to T72 from track 5
Deleted T73 to T73 from track 5
Deleted T74 to T74 from track 5
Deleted T75 to T75 from track 5
Deleted T76 to T76 from track 5
Deleted T77 to T77 from track 5
Deleted T78 to T78 from track 5
Deleted T79 to T79 from track 5
Deleted T80 to T80 from track 5
Deleted T81 to T81 from track 5
Deleted T82 to T82 from track 5
Deleted T83 to T83 from track 5
Deleted T84 to T84 from track 5
Deleted T85 to T85 from track 5
Deleted T86 to T86 from track 5
Deleted T87 to T87 from track 5
Deleted T88 to T88 from track 5
Deleted T89 to T89 from track 5
Deleted T90 to T90 from track 5
Deleted T91 to T91 from track 5
Deleted T92 to T92 from track 5
Deleted T93 to T93 from track 5
Deleted T94 to T94 from track 5
Deleted T95 to T95 from track 5
Deleted T96 to T96 from track 5
Deleted T97 to T97 from track 5
Deleted T98 to T98 from track 5
Deleted T99 to T99 from track 5
Deleted T101 to T101 from track 5
Deleted T102 to T102 from track 5
Deleted T103 to T103 from track 5
Updated tracks
Deleted T54 to T54 from track 4
Deleted T55 to T55 from track 4
Deleted T56 to T56 from track 4
Updated tracks
Deleted T85 to T85 from track 6
Deleted T86 to T86 from track 6
Deleted T87 to T87 from track 6
Deleted T88 to T88 from track 6
Deleted T89 to T89 from track 6
Deleted T90 to T90 from track 6
Deleted T91 to T91 from track 6
Deleted T92 to T92 from track 6
Deleted T93 to T93 from track 6
Deleted T94 to T94 from track 6
Updated tracks
Deleted T104 to T104 from track 9
Deleted T105 to T105 from track 9
Deleted T106 to T106 from track 9
Deleted T107 to T107 from track 9
Deleted T108 to T108 from track 9
Deleted T109 to T109 from track 9
Deleted T110 to T110 from track 9
Deleted T111 to T111 from track 9
Deleted T112 to T112 from track 9
Deleted T113 to T113 from track 9
Deleted T114 to T114 from track 9
Deleted T115 to T115 from track 9
Deleted T116 to T116 from track 9
Deleted T117 to T117 from track 9
Deleted T118 to T118 from track 9
Deleted T119 to T119 from track 9
Deleted T120 to T120 from track 9
Deleted T121 to T121 from track 9
Updated tracks
Index 7 changed to 3
Index 8 changed to 4
Updated tracks
