# Supplementary material for: Filopodyan: An open-source pipeline for the analysis of filopodia
Source: J Cell Biol. 2017 Oct 2;216(10):3405–22. doi: 10.1083/jcb.201705113 (PMC5626553; doi:10.1083/jcb.201705113)
Supplement: Data tables (ZIP file) [file JCB_201705113_DataS1.zip › Data Tables/Fig5_BaseF/ENA_BaseF/GAP-RFP/NeonENA_GC5_tif Bodies.txt]

T	X	Y	Mean	StdDev	Frame Background	Boundary Background
1.000	30.095	20.150	317.843	70.883	109.630	136.093
2.000	30.225	19.890	322.498	73.815	109.677	136.349
3.000	30.225	19.695	321.051	74.272	109.647	135.967
4.000	30.355	19.890	322.046	73.690	109.735	135.976
5.000	30.485	19.955	321.885	75.016	109.780	136.034
6.000	30.550	19.890	322.763	74.025	109.739	135.854
7.000	30.680	19.825	321.520	74.020	109.849	136.083
8.000	30.745	19.695	320.424	73.432	109.807	135.614
9.000	30.940	19.630	320.094	73.906	109.812	135.549
10.000	31.005	19.175	318.424	74.818	109.772	135.370
11.000	31.200	19.305	318.717	74.845	109.861	135.463
12.000	31.265	19.175	317.437	75.234	109.893	134.861
13.000	31.330	19.305	317.769	75.140	109.758	134.783
14.000	31.395	19.500	316.162	75.537	109.789	134.697
15.000	31.330	19.435	315.223	76.579	109.786	132.371
16.000	31.265	19.370	314.615	76.224	109.788	132.124
17.000	31.200	19.500	315.487	76.251	109.879	132.456
18.000	31.200	19.500	315.654	77.962	109.908	132.723
19.000	31.070	19.565	315.505	77.896	109.978	133.003
20.000	30.940	19.695	314.508	77.067	110.087	133.228
21.000	30.875	19.695	314.532	78.198	110.081	133.088
22.000	30.680	19.760	314.256	77.595	110.105	132.258
23.000	30.615	19.825	315.315	78.221	110.065	132.005
24.000	30.680	19.955	315.499	78.660	110.066	131.807
25.000	30.550	19.825	312.787	78.372	110.011	131.882
26.000	30.485	19.500	312.528	79.509	109.954	131.725
27.000	30.420	19.305	314.063	79.450	109.973	131.265
28.000	30.485	19.240	312.857	77.930	109.984	131.877
29.000	30.160	19.110	313.670	77.526	109.842	132.695
30.000	30.225	19.175	311.963	76.854	109.872	132.585
31.000	30.290	19.240	312.844	75.848	109.971	132.781
32.000	30.290	19.240	311.720	75.457	109.884	132.515
33.000	30.485	19.240	310.573	75.234	109.863	132.243
34.000	30.485	19.240	311.109	74.592	109.891	132.317
35.000	30.615	19.240	310.536	74.888	109.809	132.322
36.000	30.615	19.305	309.424	74.095	109.795	132.283
37.000	30.680	19.305	308.512	72.906	109.787	131.704
38.000	30.745	19.305	308.618	71.631	109.825	132.207
39.000	30.810	19.370	308.599	70.952	109.788	132.403
40.000	31.005	17.615	286.084	85.578	109.330	130.688
41.000	31.005	18.265	287.673	84.281	109.321	131.355
42.000	31.200	18.395	288.128	85.024	109.274	130.638
43.000	31.265	18.265	288.962	85.723	109.376	130.779
44.000	31.070	18.265	290.258	87.384	109.362	130.337
45.000	30.940	18.330	290.543	86.924	109.356	130.314
46.000	30.810	18.460	290.210	87.351	109.389	130.144
47.000	30.745	18.590	289.427	86.875	109.436	129.402
48.000	30.745	18.590	288.067	87.424	109.402	129.960
49.000	30.615	18.655	286.928	87.519	109.424	129.347
50.000	30.550	18.655	287.102	86.713	109.476	129.794
51.000	30.355	18.850	287.436	86.273	109.433	129.643
52.000	30.160	18.980	287.881	84.817	109.559	129.586
53.000	30.095	19.045	287.187	85.570	109.559	129.710
54.000	30.030	19.110	285.090	84.862	109.498	129.325
55.000	29.900	19.175	285.465	85.516	109.529	129.536
56.000	29.900	19.240	285.332	84.740	109.589	129.656
57.000	29.965	19.240	286.602	85.020	109.665	129.834
58.000	29.965	19.435	284.972	83.806	109.715	129.991
59.000	30.030	19.565	287.171	83.425	109.769	130.317
60.000	30.030	19.695	285.075	82.492	109.715	130.456
61.000	30.095	19.890	286.716	80.901	109.720	130.317
62.000	30.095	19.955	284.951	79.321	109.699	129.922
63.000	30.160	19.955	284.353	80.588	109.596	129.138
64.000	30.030	20.020	282.433	80.307	109.550	128.757
65.000	29.965	19.890	281.009	80.697	109.598	128.723
66.000	30.030	20.345	281.300	80.971	109.545	128.037
67.000	30.030	20.150	280.808	81.289	109.676	128.658
68.000	30.095	20.020	278.738	80.912	109.693	128.404
69.000	30.030	19.955	279.400	80.810	109.634	128.295
70.000	30.095	19.955	280.541	80.593	109.700	128.403
71.000	30.030	20.020	281.216	80.010	109.682	128.184
72.000	30.095	20.085	279.771	78.696	109.611	128.189
73.000	30.225	20.150	279.072	78.128	109.582	128.503
74.000	30.290	20.150	278.235	77.595	109.576	128.527
75.000	30.355	20.215	279.094	77.452	109.542	128.383
76.000	30.485	20.215	279.785	77.341	109.467	128.508
77.000	30.680	20.280	279.959	76.980	109.603	128.824
78.000	30.550	20.345	278.760	76.457	109.620	128.968
79.000	30.745	20.410	280.047	75.862	109.623	129.140
80.000	30.680	20.345	279.915	75.058	109.607	129.212
81.000	31.005	20.540	281.854	74.565	109.550	129.478
82.000	31.070	20.540	281.673	73.416	109.508	129.651
83.000	30.940	20.540	282.019	72.272	109.518	129.731
84.000	30.680	20.605	284.694	71.089	109.390	129.845
85.000	30.810	20.605	287.322	72.314	109.401	129.652
86.000	31.070	20.605	289.753	71.780	109.248	129.719
87.000	31.005	20.670	293.081	68.990	109.287	130.556
88.000	31.265	20.605	294.357	68.951	109.296	130.733
89.000	31.460	20.605	295.711	69.147	109.244	130.193
90.000	31.525	20.410	298.396	68.491	109.187	130.759
91.000	31.330	20.345	300.553	67.462	109.195	130.956
92.000	31.590	20.280	300.496	69.713	109.247	131.394
93.000	31.590	20.085	299.568	69.158	109.153	131.292
94.000	31.525	20.020	297.788	68.098	109.151	131.362
95.000	31.395	19.500	298.759	69.159	109.183	131.577
96.000	31.395	19.565	298.878	69.046	109.219	131.890
97.000	31.265	19.760	298.852	67.223	109.190	132.044
98.000	31.070	19.890	296.266	66.960	109.018	131.593
99.000	30.810	19.890	294.891	67.403	108.999	131.755
100.000	30.680	19.955	294.327	66.996	108.957	131.763
101.000	30.680	19.955	295.085	66.807	109.052	131.722
102.000	30.745	19.760	293.449	66.127	109.091	131.513
103.000	31.070	19.630	295.584	67.046	109.105	131.368
104.000	31.135	19.565	294.778	68.164	108.990	130.930
105.000	31.135	19.500	294.520	68.235	109.058	130.584
106.000	31.200	19.370	291.527	68.087	108.985	130.471
107.000	30.940	19.435	292.476	68.014	109.056	130.371
108.000	31.005	19.500	291.632	67.838	109.050	130.097
109.000	31.070	19.500	289.655	67.922	109.045	129.843
110.000	31.070	19.500	291.254	66.979	109.114	129.817
111.000	31.135	19.630	289.271	66.568	109.086	129.439
112.000	31.135	19.760	289.461	65.747	109.069	129.275
113.000	31.265	19.890	289.836	66.164	109.052	129.159
114.000	31.330	20.085	289.775	65.934	109.021	129.122
115.000	31.330	20.280	290.344	65.638	108.997	129.341
116.000	31.200	20.540	291.493	64.893	109.032	129.453
117.000	31.265	20.280	289.634	63.749	108.972	129.562
118.000	31.135	20.475	286.560	63.846	108.901	129.670
119.000	31.265	20.345	287.418	62.968	109.038	129.966
120.000	31.265	20.475	287.845	63.256	109.046	129.869
121.000	31.330	20.605	287.316	61.660	109.036	129.597
