# Supplementary material for: Filopodyan: An open-source pipeline for the analysis of filopodia
Source: J Cell Biol. 2017 Oct 2;216(10):3405–22. doi: 10.1083/jcb.201705113 (PMC5626553; doi:10.1083/jcb.201705113)
Supplement: Data tables (ZIP file) [file JCB_201705113_DataS1.zip › Data Tables/Fig5_BaseF/ENA_BaseF/GAP-RFP/NeonENA_GC5_tif Coordinates.txt]

	dT	T (0)	Base X (0)	Base Y (0)	Tip X (0)	Tip Y (0)	||[body,base]|| (0)	||[base,tip]|| (0)	||[base,tip]|| : [body,base] (0)	[base,tip] ? [body,base] (0)	?||[base,tip]|| : [body,base] (0)	||[tip(t-1),tip(t)]|| : [base,tip] (0)	||[base(t-1),base(t)]|| : [base,tip] (0)	T (1)	Base X (1)	Base Y (1)	Tip X (1)	Tip Y (1)	||[body,base]|| (1)	||[base,tip]|| (1)	||[base,tip]|| : [body,base] (1)	[base,tip] ? [body,base] (1)	?||[base,tip]|| : [body,base] (1)	||[tip(t-1),tip(t)]|| : [base,tip] (1)	||[base(t-1),base(t)]|| : [base,tip] (1)	T (2)	Base X (2)	Base Y (2)	Tip X (2)	Tip Y (2)	||[body,base]|| (2)	||[base,tip]|| (2)	||[base,tip]|| : [body,base] (2)	[base,tip] ? [body,base] (2)	?||[base,tip]|| : [body,base] (2)	||[tip(t-1),tip(t)]|| : [base,tip] (2)	||[base(t-1),base(t)]|| : [base,tip] (2)	T (3)	Base X (3)	Base Y (3)	Tip X (3)	Tip Y (3)	||[body,base]|| (3)	||[base,tip]|| (3)	||[base,tip]|| : [body,base] (3)	[base,tip] ? [body,base] (3)	?||[base,tip]|| : [body,base] (3)	||[tip(t-1),tip(t)]|| : [base,tip] (3)	||[base(t-1),base(t)]|| : [base,tip] (3)
1	-20.000	NaN	NaN	NaN	NaN	NaN	NaN	NaN	NaN	NaN	NaN	NaN	NaN	1.000	23.855	13.650	NaN	NaN	NaN	NaN	NaN	NaN	NaN	NaN	NaN	5.000	25.155	19.240	NaN	NaN	NaN	NaN	NaN	NaN	NaN	NaN	NaN	21.000	26.715	12.740	NaN	NaN	NaN	NaN	NaN	NaN	NaN	NaN	NaN
2	-19.000	NaN	NaN	NaN	NaN	NaN	NaN	NaN	NaN	NaN	NaN	NaN	NaN	2.000	23.855	13.585	NaN	NaN	NaN	NaN	NaN	NaN	NaN	NaN	NaN	6.000	25.220	19.240	NaN	NaN	NaN	NaN	NaN	NaN	NaN	NaN	NaN	22.000	26.650	12.675	NaN	NaN	NaN	NaN	NaN	NaN	NaN	NaN	NaN
3	-18.000	NaN	NaN	NaN	NaN	NaN	NaN	NaN	NaN	NaN	NaN	NaN	NaN	3.000	23.790	13.455	NaN	NaN	NaN	NaN	NaN	NaN	NaN	NaN	NaN	7.000	25.220	19.370	NaN	NaN	NaN	NaN	NaN	NaN	NaN	NaN	NaN	23.000	26.390	12.610	NaN	NaN	NaN	NaN	NaN	NaN	NaN	NaN	NaN
4	-17.000	NaN	NaN	NaN	NaN	NaN	NaN	NaN	NaN	NaN	NaN	NaN	NaN	4.000	23.790	13.390	NaN	NaN	NaN	NaN	NaN	NaN	NaN	NaN	NaN	8.000	25.220	19.435	NaN	NaN	NaN	NaN	NaN	NaN	NaN	NaN	NaN	24.000	26.390	12.220	NaN	NaN	NaN	NaN	NaN	NaN	NaN	NaN	NaN
5	-16.000	NaN	NaN	NaN	NaN	NaN	NaN	NaN	NaN	NaN	NaN	NaN	NaN	5.000	23.725	13.390	NaN	NaN	NaN	NaN	NaN	NaN	NaN	NaN	NaN	9.000	25.220	19.630	NaN	NaN	NaN	NaN	NaN	NaN	NaN	NaN	NaN	25.000	26.390	11.960	NaN	NaN	NaN	NaN	NaN	NaN	NaN	NaN	NaN
6	-15.000	NaN	NaN	NaN	NaN	NaN	NaN	NaN	NaN	NaN	NaN	NaN	NaN	6.000	23.660	13.260	NaN	NaN	NaN	NaN	NaN	NaN	NaN	NaN	NaN	10.000	25.220	19.695	NaN	NaN	NaN	NaN	NaN	NaN	NaN	NaN	NaN	26.000	26.390	11.310	NaN	NaN	NaN	NaN	NaN	NaN	NaN	NaN	NaN
7	-14.000	NaN	NaN	NaN	NaN	NaN	NaN	NaN	NaN	NaN	NaN	NaN	NaN	7.000	23.595	13.325	NaN	NaN	NaN	NaN	NaN	NaN	NaN	NaN	NaN	11.000	25.220	19.695	NaN	NaN	NaN	NaN	NaN	NaN	NaN	NaN	NaN	27.000	26.390	11.050	NaN	NaN	NaN	NaN	NaN	NaN	NaN	NaN	NaN
8	-13.000	NaN	NaN	NaN	NaN	NaN	NaN	NaN	NaN	NaN	NaN	NaN	NaN	8.000	23.595	13.195	NaN	NaN	NaN	NaN	NaN	NaN	NaN	NaN	NaN	12.000	25.220	19.890	NaN	NaN	NaN	NaN	NaN	NaN	NaN	NaN	NaN	28.000	26.260	10.855	NaN	NaN	NaN	NaN	NaN	NaN	NaN	NaN	NaN
9	-12.000	NaN	NaN	NaN	NaN	NaN	NaN	NaN	NaN	NaN	NaN	NaN	NaN	9.000	23.595	13.065	NaN	NaN	NaN	NaN	NaN	NaN	NaN	NaN	NaN	13.000	25.220	20.020	NaN	NaN	NaN	NaN	NaN	NaN	NaN	NaN	NaN	29.000	26.130	10.985	NaN	NaN	NaN	NaN	NaN	NaN	NaN	NaN	NaN
10	-11.000	NaN	NaN	NaN	NaN	NaN	NaN	NaN	NaN	NaN	NaN	NaN	NaN	10.000	23.530	13.195	NaN	NaN	NaN	NaN	NaN	NaN	NaN	NaN	NaN	14.000	25.155	20.020	NaN	NaN	NaN	NaN	NaN	NaN	NaN	NaN	NaN	30.000	26.065	11.115	NaN	NaN	NaN	NaN	NaN	NaN	NaN	NaN	NaN
11	-10.000	NaN	NaN	NaN	NaN	NaN	NaN	NaN	NaN	NaN	NaN	NaN	NaN	11.000	23.465	13.130	NaN	NaN	NaN	NaN	NaN	NaN	NaN	NaN	NaN	15.000	25.090	20.475	NaN	NaN	NaN	NaN	NaN	NaN	NaN	NaN	NaN	31.000	26.000	11.115	NaN	NaN	NaN	NaN	NaN	NaN	NaN	NaN	NaN
12	-9.000	NaN	NaN	NaN	NaN	NaN	NaN	NaN	NaN	NaN	NaN	NaN	NaN	12.000	23.465	13.065	NaN	NaN	NaN	NaN	NaN	NaN	NaN	NaN	NaN	16.000	25.090	20.475	NaN	NaN	NaN	NaN	NaN	NaN	NaN	NaN	NaN	32.000	26.000	11.115	NaN	NaN	NaN	NaN	NaN	NaN	NaN	NaN	NaN
13	-8.000	NaN	NaN	NaN	NaN	NaN	NaN	NaN	NaN	NaN	NaN	NaN	NaN	13.000	23.465	13.000	NaN	NaN	NaN	NaN	NaN	NaN	NaN	NaN	NaN	17.000	25.220	20.345	NaN	NaN	NaN	NaN	NaN	NaN	NaN	NaN	NaN	33.000	26.130	10.920	NaN	NaN	NaN	NaN	NaN	NaN	NaN	NaN	NaN
14	-7.000	NaN	NaN	NaN	NaN	NaN	NaN	NaN	NaN	NaN	NaN	NaN	NaN	14.000	23.465	12.935	NaN	NaN	NaN	NaN	NaN	NaN	NaN	NaN	NaN	18.000	25.155	20.345	NaN	NaN	NaN	NaN	NaN	NaN	NaN	NaN	NaN	34.000	26.065	10.985	NaN	NaN	NaN	NaN	NaN	NaN	NaN	NaN	NaN
15	-6.000	NaN	NaN	NaN	NaN	NaN	NaN	NaN	NaN	NaN	NaN	NaN	NaN	15.000	23.400	12.935	NaN	NaN	NaN	NaN	NaN	NaN	NaN	NaN	NaN	19.000	25.155	20.345	NaN	NaN	NaN	NaN	NaN	NaN	NaN	NaN	NaN	35.000	26.065	11.050	NaN	NaN	NaN	NaN	NaN	NaN	NaN	NaN	NaN
16	-5.000	1.000	25.935	11.830	NaN	NaN	NaN	NaN	NaN	NaN	NaN	NaN	NaN	16.000	23.335	12.870	NaN	NaN	NaN	NaN	NaN	NaN	NaN	NaN	NaN	20.000	25.090	20.280	NaN	NaN	NaN	NaN	NaN	NaN	NaN	NaN	NaN	36.000	26.065	11.115	NaN	NaN	NaN	NaN	NaN	NaN	NaN	NaN	NaN
17	-4.000	2.000	25.740	11.440	NaN	NaN	NaN	NaN	NaN	NaN	NaN	NaN	NaN	17.000	23.270	12.870	NaN	NaN	NaN	NaN	NaN	NaN	NaN	NaN	NaN	21.000	25.155	20.215	NaN	NaN	NaN	NaN	NaN	NaN	NaN	NaN	NaN	37.000	25.935	11.115	NaN	NaN	NaN	NaN	NaN	NaN	NaN	NaN	NaN
18	-3.000	3.000	25.610	11.115	NaN	NaN	NaN	NaN	NaN	NaN	NaN	NaN	NaN	18.000	23.140	12.870	NaN	NaN	NaN	NaN	NaN	NaN	NaN	NaN	NaN	22.000	24.960	20.215	NaN	NaN	NaN	NaN	NaN	NaN	NaN	NaN	NaN	38.000	25.935	11.180	NaN	NaN	NaN	NaN	NaN	NaN	NaN	NaN	NaN
19	-2.000	4.000	25.610	10.920	NaN	NaN	NaN	NaN	NaN	NaN	NaN	NaN	NaN	19.000	23.075	12.675	NaN	NaN	NaN	NaN	NaN	NaN	NaN	NaN	NaN	23.000	24.440	20.540	NaN	NaN	NaN	NaN	NaN	NaN	NaN	NaN	NaN	39.000	25.935	10.985	NaN	NaN	NaN	NaN	NaN	NaN	NaN	NaN	NaN
20	-1.000	5.000	25.610	10.660	NaN	NaN	NaN	NaN	NaN	NaN	NaN	NaN	NaN	20.000	23.075	12.480	NaN	NaN	NaN	NaN	NaN	NaN	NaN	NaN	NaN	24.000	24.180	20.605	NaN	NaN	NaN	NaN	NaN	NaN	NaN	NaN	NaN	40.000	25.935	10.725	NaN	NaN	NaN	NaN	NaN	NaN	NaN	NaN	NaN
21	0.000	6.000	25.935	10.920	26.000	10.790	10.088	0.145	0.086	0.866	0.086	NaN	NaN	21.000	23.400	12.675	23.400	12.545	10.255	0.130	0.089	0.913	0.089	NaN	NaN	25.000	23.985	21.385	16.250	24.960	6.748	8.521	8.352	56.357	8.352	NaN	NaN	41.000	26.390	10.920	26.455	10.790	8.675	0.145	0.075	0.655	0.075	NaN	NaN
22	1.000	7.000	25.935	10.920	25.870	10.725	10.090	0.206	0.203	2.045	0.117	0.103	NaN	22.000	23.270	12.285	NaN	NaN	NaN	NaN	NaN	NaN	NaN	NaN	NaN	26.000	23.335	21.255	15.990	24.180	7.362	7.906	7.831	57.650	-0.521	-0.047	0.556	42.000	26.390	11.245	26.650	10.790	8.617	0.524	0.232	2.003	0.157	0.097	-0.282
23	2.000	8.000	26.000	11.050	25.935	10.790	9.862	0.268	0.259	2.556	0.057	-0.079	-0.142	23.000	23.595	12.740	23.595	12.415	9.974	0.325	0.231	2.303	0.231	NaN	NaN	27.000	23.270	20.670	15.730	22.945	7.279	7.876	7.833	57.016	0.002	-0.108	-0.107	43.000	26.325	11.375	26.715	10.660	8.478	0.814	0.354	3.000	0.121	0.145	-0.145
24	3.000	9.000	26.130	11.180	26.065	10.855	9.723	0.331	0.315	3.059	0.055	-0.089	-0.153	24.000	23.725	12.870	23.595	12.350	9.928	0.536	0.462	4.588	0.231	0.063	-0.158	NaN	NaN	NaN	NaN	NaN	NaN	NaN	NaN	NaN	NaN	NaN	NaN	44.000	26.260	11.440	26.780	10.400	8.350	1.163	0.551	4.597	0.197	0.262	-0.087
25	4.000	10.000	26.065	10.855	26.065	10.660	9.676	0.195	0.168	1.622	-0.147	0.195	0.325	25.000	23.790	13.130	23.530	12.220	9.514	0.946	0.825	7.850	0.363	0.143	-0.268	NaN	NaN	NaN	NaN	NaN	NaN	NaN	NaN	NaN	NaN	NaN	NaN	45.000	26.260	11.635	26.780	10.400	8.169	1.340	0.714	5.835	0.164	NaN	-0.180
26	5.000	11.000	26.065	11.245	26.065	10.400	9.557	0.845	0.713	6.811	0.545	0.260	-0.390	26.000	23.855	13.130	23.465	12.155	9.194	1.050	0.957	8.796	0.132	0.084	-0.024	NaN	NaN	NaN	NaN	NaN	NaN	NaN	NaN	NaN	NaN	NaN	NaN	46.000	26.325	11.960	26.845	10.400	7.897	1.644	0.989	7.808	0.274	0.021	-0.288
27	6.000	12.000	26.065	11.050	26.065	10.270	9.647	0.780	0.657	6.338	-0.056	0.130	0.195	27.000	23.920	13.130	23.465	12.025	8.966	1.195	1.091	9.781	0.134	0.120	-0.025	NaN	NaN	NaN	NaN	NaN	NaN	NaN	NaN	NaN	NaN	NaN	NaN	47.000	26.260	12.220	26.845	10.270	7.791	2.036	1.258	9.798	0.269	0.125	-0.268
28	7.000	13.000	26.130	11.310	26.130	10.205	9.537	1.105	0.926	8.834	0.269	0.065	-0.260	28.000	24.050	13.325	23.530	11.960	8.741	1.461	1.307	11.420	0.216	0.038	-0.229	NaN	NaN	NaN	NaN	NaN	NaN	NaN	NaN	NaN	NaN	NaN	NaN	48.000	26.325	12.285	26.975	10.205	7.700	2.179	1.330	10.241	0.072	0.101	-0.043
29	8.000	14.000	26.195	11.700	26.130	10.075	9.374	1.626	1.388	13.013	0.462	0.130	-0.392	29.000	24.050	13.130	23.465	11.895	8.549	1.367	1.282	10.960	-0.025	0.087	0.176	NaN	NaN	NaN	NaN	NaN	NaN	NaN	NaN	NaN	NaN	NaN	NaN	49.000	26.325	12.480	26.910	10.140	7.519	2.412	1.588	11.940	0.258	0.047	-0.189
30	9.000	15.000	26.195	11.570	26.195	10.010	9.393	1.560	1.306	12.269	-0.082	0.065	0.130	30.000	24.115	13.195	23.465	11.895	8.549	1.453	1.374	11.746	0.092	NaN	-0.087	NaN	NaN	NaN	NaN	NaN	NaN	NaN	NaN	NaN	NaN	NaN	NaN	50.000	26.260	12.675	26.910	10.010	7.360	2.743	1.787	13.148	0.199	0.126	-0.205
31	10.000	16.000	26.260	12.155	26.195	9.945	8.781	2.211	1.853	16.270	0.547	0.065	-0.587	31.000	24.180	13.390	23.400	11.765	8.459	1.803	1.687	14.272	0.313	0.145	-0.204	NaN	NaN	NaN	NaN	NaN	NaN	NaN	NaN	NaN	NaN	NaN	NaN	51.000	26.260	12.870	26.910	9.880	7.248	3.060	2.100	15.218	0.313	0.127	-0.191
32	11.000	17.000	26.325	12.155	26.260	9.880	8.816	2.276	1.931	17.027	0.079	0.063	-0.002	32.000	24.375	13.390	23.530	11.700	8.319	1.889	1.789	14.885	0.102	-5.565E-17	-0.087	NaN	NaN	NaN	NaN	NaN	NaN	NaN	NaN	NaN	NaN	NaN	NaN	52.000	26.325	13.000	26.910	9.750	7.104	3.302	2.420	17.192	0.320	0.128	-0.116
33	12.000	18.000	26.520	12.350	26.390	9.815	8.545	2.538	2.192	18.734	0.261	0.058	-0.205	33.000	24.505	13.455	23.660	11.570	8.320	2.066	1.918	15.958	0.129	0.065	-0.112	NaN	NaN	NaN	NaN	NaN	NaN	NaN	NaN	NaN	NaN	NaN	NaN	53.000	26.325	12.935	26.780	9.555	7.179	3.410	2.638	18.936	0.218	0.176	0.064
34	13.000	19.000	26.520	12.285	26.390	9.685	8.585	2.603	2.274	19.520	0.081	0.130	0.065	34.000	24.570	13.585	23.660	11.570	8.183	2.211	2.050	16.777	0.132	NaN	-0.145	NaN	NaN	NaN	NaN	NaN	NaN	NaN	NaN	NaN	NaN	NaN	NaN	54.000	26.390	13.000	26.780	9.360	7.112	3.661	2.928	20.821	0.290	0.194	-0.058
35	14.000	20.000	26.520	12.350	26.455	9.425	8.572	2.926	2.540	21.771	0.266	0.258	-0.065	35.000	24.700	13.520	23.790	11.570	8.228	2.152	2.010	16.537	-0.040	-0.055	0.004	NaN	NaN	NaN	NaN	NaN	NaN	NaN	NaN	NaN	NaN	NaN	NaN	55.000	26.455	12.870	26.780	9.100	7.185	3.784	3.153	22.650	0.225	0.259	0.135
36	15.000	21.000	26.585	12.480	26.455	9.360	8.394	3.123	2.748	23.069	0.208	0.065	-0.133	36.000	24.765	13.390	24.050	11.570	8.319	1.955	1.797	14.948	-0.213	-0.095	0.097	NaN	NaN	NaN	NaN	NaN	NaN	NaN	NaN	NaN	NaN	NaN	NaN	56.000	26.520	13.325	26.650	8.905	6.813	4.422	3.773	25.705	0.621	0.191	-0.453
37	16.000	22.000	26.585	12.870	26.260	9.425	8.015	3.460	3.127	25.067	0.379	-0.046	-0.388	37.000	24.765	12.740	24.440	11.440	8.837	1.340	1.183	10.457	-0.613	0.032	0.631	NaN	NaN	NaN	NaN	NaN	NaN	NaN	NaN	NaN	NaN	NaN	NaN	57.000	26.585	13.260	26.455	8.775	6.869	4.487	3.968	27.260	0.195	0.136	0.063
38	17.000	23.000	26.650	13.000	26.260	9.555	7.893	3.467	3.175	25.058	0.047	-0.129	-0.136	NaN	NaN	NaN	NaN	NaN	NaN	NaN	NaN	NaN	NaN	NaN	NaN	NaN	NaN	NaN	NaN	NaN	NaN	NaN	NaN	NaN	NaN	NaN	NaN	58.000	26.650	13.650	26.130	8.775	6.667	4.903	4.488	29.926	0.520	0.034	-0.395
39	18.000	24.000	26.585	12.610	26.260	9.360	8.409	3.266	2.997	25.202	-0.178	0.194	0.395	NaN	NaN	NaN	NaN	NaN	NaN	NaN	NaN	NaN	NaN	NaN	NaN	NaN	NaN	NaN	NaN	NaN	NaN	NaN	NaN	NaN	NaN	NaN	NaN	59.000	26.650	13.715	26.000	8.775	6.756	4.983	4.603	31.096	0.114	0.017	-0.064
40	19.000	25.000	26.585	12.350	26.325	9.165	8.461	3.196	2.936	24.839	-0.061	0.189	0.259	NaN	NaN	NaN	NaN	NaN	NaN	NaN	NaN	NaN	NaN	NaN	NaN	NaN	NaN	NaN	NaN	NaN	NaN	NaN	NaN	NaN	NaN	NaN	NaN	60.000	26.650	13.910	26.065	9.035	6.700	4.910	4.504	30.179	-0.098	-0.266	-0.194
41	20.000	26.000	26.520	11.700	26.325	8.970	8.750	2.737	2.522	22.067	-0.414	0.195	0.653	NaN	NaN	NaN	NaN	NaN	NaN	NaN	NaN	NaN	NaN	NaN	NaN	NaN	NaN	NaN	NaN	NaN	NaN	NaN	NaN	NaN	NaN	NaN	NaN	61.000	26.650	13.845	26.065	9.100	6.958	4.781	4.412	30.699	-0.092	-0.065	0.065
42	21.000	27.000	26.520	11.375	26.390	8.775	8.837	2.603	2.390	21.125	-0.132	0.192	0.325	NaN	NaN	NaN	NaN	NaN	NaN	NaN	NaN	NaN	NaN	NaN	NaN	NaN	NaN	NaN	NaN	NaN	NaN	NaN	NaN	NaN	NaN	NaN	NaN	62.000	26.650	13.910	26.130	9.165	6.958	4.773	4.380	30.475	-0.032	-0.072	-0.065
43	22.000	28.000	26.715	11.180	26.585	8.580	8.898	2.603	2.410	21.446	0.020	0.185	0.185	NaN	NaN	NaN	NaN	NaN	NaN	NaN	NaN	NaN	NaN	NaN	NaN	NaN	NaN	NaN	NaN	NaN	NaN	NaN	NaN	NaN	NaN	NaN	NaN	63.000	26.520	13.910	26.195	9.100	7.056	4.821	4.288	30.259	-0.092	0.060	0.009
44	23.000	29.000	26.780	10.920	26.650	8.320	8.860	2.603	2.453	21.733	0.043	0.256	0.256	NaN	NaN	NaN	NaN	NaN	NaN	NaN	NaN	NaN	NaN	NaN	NaN	NaN	NaN	NaN	NaN	NaN	NaN	NaN	NaN	NaN	NaN	NaN	NaN	64.000	26.520	13.910	26.260	9.165	7.046	4.752	4.244	29.905	-0.044	-0.068	NaN
45	24.000	30.000	26.845	10.920	26.780	7.995	8.920	2.926	2.732	24.366	0.279	0.322	-0.001	NaN	NaN	NaN	NaN	NaN	NaN	NaN	NaN	NaN	NaN	NaN	NaN	NaN	NaN	NaN	NaN	NaN	NaN	NaN	NaN	NaN	NaN	NaN	NaN	65.000	26.585	13.910	26.260	9.100	6.869	4.821	4.347	29.862	0.103	0.065	-0.004
46	25.000	31.000	27.040	10.790	27.040	7.865	9.053	2.925	2.730	24.716	-0.001	0.130	0.130	NaN	NaN	NaN	NaN	NaN	NaN	NaN	NaN	NaN	NaN	NaN	NaN	NaN	NaN	NaN	NaN	NaN	NaN	NaN	NaN	NaN	NaN	NaN	NaN	66.000	26.585	13.520	26.390	9.035	7.645	4.489	4.092	31.282	-0.256	0.059	0.390
47	26.000	32.000	27.365	11.050	27.430	7.670	8.697	3.381	3.161	27.492	0.431	0.202	-0.254	NaN	NaN	NaN	NaN	NaN	NaN	NaN	NaN	NaN	NaN	NaN	NaN	NaN	NaN	NaN	NaN	NaN	NaN	NaN	NaN	NaN	NaN	NaN	NaN	67.000	26.455	13.520	26.455	9.035	7.532	4.485	3.948	29.736	-0.144	3.980E-18	7.960E-18
48	27.000	33.000	27.625	11.245	27.885	7.605	8.491	3.649	3.340	28.358	0.179	0.097	-0.176	NaN	NaN	NaN	NaN	NaN	NaN	NaN	NaN	NaN	NaN	NaN	NaN	NaN	NaN	NaN	NaN	NaN	NaN	NaN	NaN	NaN	NaN	NaN	NaN	68.000	26.520	13.260	26.585	9.035	7.647	4.226	3.704	28.329	-0.243	0.002	0.261
49	28.000	34.000	27.820	11.635	28.340	7.410	8.058	4.257	3.815	30.745	0.476	0.249	-0.363	NaN	NaN	NaN	NaN	NaN	NaN	NaN	NaN	NaN	NaN	NaN	NaN	NaN	NaN	NaN	NaN	NaN	NaN	NaN	NaN	NaN	NaN	NaN	NaN	69.000	26.520	13.325	26.520	9.100	7.502	4.225	3.734	28.012	0.030	-0.065	-0.065
50	29.000	35.000	27.950	11.830	28.600	7.410	7.875	4.468	3.939	31.020	0.124	0.038	-0.174	NaN	NaN	NaN	NaN	NaN	NaN	NaN	NaN	NaN	NaN	NaN	NaN	NaN	NaN	NaN	NaN	NaN	NaN	NaN	NaN	NaN	NaN	NaN	NaN	70.000	26.520	13.325	26.520	9.165	7.532	4.160	3.662	27.581	-0.072	-0.065	NaN
51	30.000	36.000	28.080	12.090	28.860	7.345	7.647	4.809	4.218	32.258	0.279	0.106	-0.235	NaN	NaN	NaN	NaN	NaN	NaN	NaN	NaN	NaN	NaN	NaN	NaN	NaN	NaN	NaN	NaN	NaN	NaN	NaN	NaN	NaN	NaN	NaN	NaN	71.000	26.585	13.520	26.455	9.165	7.356	4.357	3.909	28.755	0.247	0.002	-0.197
52	31.000	37.000	28.080	12.155	28.925	7.150	7.608	5.076	4.415	33.589	0.197	0.203	-0.064	NaN	NaN	NaN	NaN	NaN	NaN	NaN	NaN	NaN	NaN	NaN	NaN	NaN	NaN	NaN	NaN	NaN	NaN	NaN	NaN	NaN	NaN	NaN	NaN	72.000	26.585	13.455	26.390	9.360	7.502	4.100	3.710	27.834	-0.198	-0.192	0.065
53	32.000	38.000	28.210	12.350	29.185	7.085	7.403	5.355	4.613	34.146	0.198	0.111	-0.168	NaN	NaN	NaN	NaN	NaN	NaN	NaN	NaN	NaN	NaN	NaN	NaN	NaN	NaN	NaN	NaN	NaN	NaN	NaN	NaN	NaN	NaN	NaN	NaN	73.000	26.650	13.650	26.390	9.360	7.418	4.298	3.884	28.815	0.174	NaN	-0.199
54	33.000	39.000	28.275	12.610	29.640	7.345	7.220	5.439	4.450	32.131	-0.162	-0.137	-0.235	NaN	NaN	NaN	NaN	NaN	NaN	NaN	NaN	NaN	NaN	NaN	NaN	NaN	NaN	NaN	NaN	NaN	NaN	NaN	NaN	NaN	NaN	NaN	NaN	74.000	26.585	13.845	26.325	9.555	7.313	4.298	3.830	28.012	-0.054	-0.191	-0.191
55	34.000	NaN	NaN	NaN	NaN	NaN	NaN	NaN	NaN	NaN	NaN	NaN	NaN	NaN	NaN	NaN	NaN	NaN	NaN	NaN	NaN	NaN	NaN	NaN	NaN	NaN	NaN	NaN	NaN	NaN	NaN	NaN	NaN	NaN	NaN	NaN	NaN	75.000	26.715	13.910	26.260	9.750	7.280	4.185	3.830	27.885	-1.974E-4	-0.187	-0.079
56	35.000	NaN	NaN	NaN	NaN	NaN	NaN	NaN	NaN	NaN	NaN	NaN	NaN	NaN	NaN	NaN	NaN	NaN	NaN	NaN	NaN	NaN	NaN	NaN	NaN	NaN	NaN	NaN	NaN	NaN	NaN	NaN	NaN	NaN	NaN	NaN	NaN	76.000	26.780	14.105	26.260	10.075	7.146	4.063	3.716	26.550	-0.115	-0.322	-0.202
57	36.000	NaN	NaN	NaN	NaN	NaN	NaN	NaN	NaN	NaN	NaN	NaN	NaN	NaN	NaN	NaN	NaN	NaN	NaN	NaN	NaN	NaN	NaN	NaN	NaN	NaN	NaN	NaN	NaN	NaN	NaN	NaN	NaN	NaN	NaN	NaN	NaN	77.000	26.650	14.105	26.325	10.335	7.374	3.784	3.335	24.590	-0.381	-0.265	0.011
58	37.000	NaN	NaN	NaN	NaN	NaN	NaN	NaN	NaN	NaN	NaN	NaN	NaN	NaN	NaN	NaN	NaN	NaN	NaN	NaN	NaN	NaN	NaN	NaN	NaN	NaN	NaN	NaN	NaN	NaN	NaN	NaN	NaN	NaN	NaN	NaN	NaN	78.000	26.585	13.845	26.390	10.595	7.614	3.256	2.876	21.898	-0.459	-0.263	0.263
59	38.000	NaN	NaN	NaN	NaN	NaN	NaN	NaN	NaN	NaN	NaN	NaN	NaN	NaN	NaN	NaN	NaN	NaN	NaN	NaN	NaN	NaN	NaN	NaN	NaN	NaN	NaN	NaN	NaN	NaN	NaN	NaN	NaN	NaN	NaN	NaN	NaN	79.000	26.585	13.780	26.455	10.790	7.827	2.993	2.602	20.365	-0.274	-0.198	0.065
60	39.000	NaN	NaN	NaN	NaN	NaN	NaN	NaN	NaN	NaN	NaN	NaN	NaN	NaN	NaN	NaN	NaN	NaN	NaN	NaN	NaN	NaN	NaN	NaN	NaN	NaN	NaN	NaN	NaN	NaN	NaN	NaN	NaN	NaN	NaN	NaN	NaN	80.000	26.585	13.910	26.390	10.985	7.627	2.931	2.572	19.621	-0.029	-0.190	-0.130
61	40.000	NaN	NaN	NaN	NaN	NaN	NaN	NaN	NaN	NaN	NaN	NaN	NaN	NaN	NaN	NaN	NaN	NaN	NaN	NaN	NaN	NaN	NaN	NaN	NaN	NaN	NaN	NaN	NaN	NaN	NaN	NaN	NaN	NaN	NaN	NaN	NaN	81.000	26.585	13.975	26.390	11.115	7.914	2.867	2.481	19.638	-0.091	-0.130	-0.065
62	41.000	NaN	NaN	NaN	NaN	NaN	NaN	NaN	NaN	NaN	NaN	NaN	NaN	NaN	NaN	NaN	NaN	NaN	NaN	NaN	NaN	NaN	NaN	NaN	NaN	NaN	NaN	NaN	NaN	NaN	NaN	NaN	NaN	NaN	NaN	NaN	NaN	82.000	26.520	13.975	26.455	11.310	7.988	2.666	2.227	17.791	-0.254	-0.197	0.002
63	42.000	NaN	NaN	NaN	NaN	NaN	NaN	NaN	NaN	NaN	NaN	NaN	NaN	NaN	NaN	NaN	NaN	NaN	NaN	NaN	NaN	NaN	NaN	NaN	NaN	NaN	NaN	NaN	NaN	NaN	NaN	NaN	NaN	NaN	NaN	NaN	NaN	83.000	26.585	13.910	26.390	11.440	7.932	2.478	2.172	17.225	-0.056	-0.124	0.060
64	43.000	NaN	NaN	NaN	NaN	NaN	NaN	NaN	NaN	NaN	NaN	NaN	NaN	NaN	NaN	NaN	NaN	NaN	NaN	NaN	NaN	NaN	NaN	NaN	NaN	NaN	NaN	NaN	NaN	NaN	NaN	NaN	NaN	NaN	NaN	NaN	NaN	84.000	26.585	13.845	26.390	11.440	7.904	2.413	2.158	17.056	-0.013	NaN	0.065
65	44.000	NaN	NaN	NaN	NaN	NaN	NaN	NaN	NaN	NaN	NaN	NaN	NaN	NaN	NaN	NaN	NaN	NaN	NaN	NaN	NaN	NaN	NaN	NaN	NaN	NaN	NaN	NaN	NaN	NaN	NaN	NaN	NaN	NaN	NaN	NaN	NaN	85.000	26.520	13.910	26.390	11.505	7.952	2.409	2.095	16.659	-0.063	-0.065	-0.061
66	45.000	NaN	NaN	NaN	NaN	NaN	NaN	NaN	NaN	NaN	NaN	NaN	NaN	NaN	NaN	NaN	NaN	NaN	NaN	NaN	NaN	NaN	NaN	NaN	NaN	NaN	NaN	NaN	NaN	NaN	NaN	NaN	NaN	NaN	NaN	NaN	NaN	86.000	26.520	13.845	26.390	11.440	8.149	2.409	2.068	16.849	-0.027	0.065	0.065
67	46.000	NaN	NaN	NaN	NaN	NaN	NaN	NaN	NaN	NaN	NaN	NaN	NaN	NaN	NaN	NaN	NaN	NaN	NaN	NaN	NaN	NaN	NaN	NaN	NaN	NaN	NaN	NaN	NaN	NaN	NaN	NaN	NaN	NaN	NaN	NaN	NaN	87.000	26.585	13.910	26.390	11.440	8.077	2.478	2.174	17.559	0.106	NaN	-0.070
68	47.000	NaN	NaN	NaN	NaN	NaN	NaN	NaN	NaN	NaN	NaN	NaN	NaN	NaN	NaN	NaN	NaN	NaN	NaN	NaN	NaN	NaN	NaN	NaN	NaN	NaN	NaN	NaN	NaN	NaN	NaN	NaN	NaN	NaN	NaN	NaN	NaN	88.000	26.520	13.975	26.390	11.440	8.153	2.538	2.137	17.424	-0.037	NaN	-0.062
69	48.000	NaN	NaN	NaN	NaN	NaN	NaN	NaN	NaN	NaN	NaN	NaN	NaN	NaN	NaN	NaN	NaN	NaN	NaN	NaN	NaN	NaN	NaN	NaN	NaN	NaN	NaN	NaN	NaN	NaN	NaN	NaN	NaN	NaN	NaN	NaN	NaN	89.000	26.585	13.975	26.390	11.440	8.229	2.542	2.158	17.758	0.021	NaN	-0.005
70	49.000	NaN	NaN	NaN	NaN	NaN	NaN	NaN	NaN	NaN	NaN	NaN	NaN	NaN	NaN	NaN	NaN	NaN	NaN	NaN	NaN	NaN	NaN	NaN	NaN	NaN	NaN	NaN	NaN	NaN	NaN	NaN	NaN	NaN	NaN	NaN	NaN	90.000	26.715	14.040	26.390	11.440	7.982	2.620	2.271	18.125	0.113	NaN	-0.081
71	50.000	NaN	NaN	NaN	NaN	NaN	NaN	NaN	NaN	NaN	NaN	NaN	NaN	NaN	NaN	NaN	NaN	NaN	NaN	NaN	NaN	NaN	NaN	NaN	NaN	NaN	NaN	NaN	NaN	NaN	NaN	NaN	NaN	NaN	NaN	NaN	NaN	91.000	26.715	13.975	26.390	11.375	7.866	2.620	2.296	18.062	0.025	0.064	0.064
72	51.000	NaN	NaN	NaN	NaN	NaN	NaN	NaN	NaN	NaN	NaN	NaN	NaN	NaN	NaN	NaN	NaN	NaN	NaN	NaN	NaN	NaN	NaN	NaN	NaN	NaN	NaN	NaN	NaN	NaN	NaN	NaN	NaN	NaN	NaN	NaN	NaN	92.000	26.650	13.910	26.390	11.310	8.061	2.613	2.214	17.846	-0.082	0.065	0.071
73	52.000	NaN	NaN	NaN	NaN	NaN	NaN	NaN	NaN	NaN	NaN	NaN	NaN	NaN	NaN	NaN	NaN	NaN	NaN	NaN	NaN	NaN	NaN	NaN	NaN	NaN	NaN	NaN	NaN	NaN	NaN	NaN	NaN	NaN	NaN	NaN	NaN	93.000	26.650	13.845	26.390	11.375	7.959	2.484	2.098	16.697	-0.116	-0.065	0.065
74	53.000	NaN	NaN	NaN	NaN	NaN	NaN	NaN	NaN	NaN	NaN	NaN	NaN	NaN	NaN	NaN	NaN	NaN	NaN	NaN	NaN	NaN	NaN	NaN	NaN	NaN	NaN	NaN	NaN	NaN	NaN	NaN	NaN	NaN	NaN	NaN	NaN	94.000	26.455	12.870	26.390	11.375	8.765	1.496	1.257	11.019	-0.841	NaN	0.983
75	54.000	NaN	NaN	NaN	NaN	NaN	NaN	NaN	NaN	NaN	NaN	NaN	NaN	NaN	NaN	NaN	NaN	NaN	NaN	NaN	NaN	NaN	NaN	NaN	NaN	NaN	NaN	NaN	NaN	NaN	NaN	NaN	NaN	NaN	NaN	NaN	NaN	95.000	26.260	11.635	26.260	11.310	9.393	0.325	0.272	2.556	-0.985	0.065	1.235
76	55.000	NaN	NaN	NaN	NaN	NaN	NaN	NaN	NaN	NaN	NaN	NaN	NaN	NaN	NaN	NaN	NaN	NaN	NaN	NaN	NaN	NaN	NaN	NaN	NaN	NaN	NaN	NaN	NaN	NaN	NaN	NaN	NaN	NaN	NaN	NaN	NaN	96.000	26.260	11.700	26.325	11.050	9.393	0.653	0.509	4.778	0.237	0.265	-0.065
77	56.000	NaN	NaN	NaN	NaN	NaN	NaN	NaN	NaN	NaN	NaN	NaN	NaN	NaN	NaN	NaN	NaN	NaN	NaN	NaN	NaN	NaN	NaN	NaN	NaN	NaN	NaN	NaN	NaN	NaN	NaN	NaN	NaN	NaN	NaN	NaN	NaN	97.000	26.390	12.155	26.455	10.790	9.033	1.367	1.114	10.064	0.605	0.266	-0.448
78	57.000	NaN	NaN	NaN	NaN	NaN	NaN	NaN	NaN	NaN	NaN	NaN	NaN	NaN	NaN	NaN	NaN	NaN	NaN	NaN	NaN	NaN	NaN	NaN	NaN	NaN	NaN	NaN	NaN	NaN	NaN	NaN	NaN	NaN	NaN	NaN	NaN	98.000	26.325	12.350	26.455	10.400	8.909	1.954	1.581	14.086	0.467	0.389	-0.199
79	58.000	NaN	NaN	NaN	NaN	NaN	NaN	NaN	NaN	NaN	NaN	NaN	NaN	NaN	NaN	NaN	NaN	NaN	NaN	NaN	NaN	NaN	NaN	NaN	NaN	NaN	NaN	NaN	NaN	NaN	NaN	NaN	NaN	NaN	NaN	NaN	NaN	99.000	26.325	12.415	26.455	10.075	8.717	2.344	1.940	16.908	0.358	0.324	-0.065
80	59.000	NaN	NaN	NaN	NaN	NaN	NaN	NaN	NaN	NaN	NaN	NaN	NaN	NaN	NaN	NaN	NaN	NaN	NaN	NaN	NaN	NaN	NaN	NaN	NaN	NaN	NaN	NaN	NaN	NaN	NaN	NaN	NaN	NaN	NaN	NaN	NaN	100.000	26.390	12.545	26.520	9.750	8.562	2.798	2.354	20.153	0.414	0.328	-0.127
81	60.000	NaN	NaN	NaN	NaN	NaN	NaN	NaN	NaN	NaN	NaN	NaN	NaN	NaN	NaN	NaN	NaN	NaN	NaN	NaN	NaN	NaN	NaN	NaN	NaN	NaN	NaN	NaN	NaN	NaN	NaN	NaN	NaN	NaN	NaN	NaN	NaN	101.000	26.325	12.545	26.520	9.360	8.595	3.191	2.647	22.752	0.293	0.389	-0.004
82	61.000	NaN	NaN	NaN	NaN	NaN	NaN	NaN	NaN	NaN	NaN	NaN	NaN	NaN	NaN	NaN	NaN	NaN	NaN	NaN	NaN	NaN	NaN	NaN	NaN	NaN	NaN	NaN	NaN	NaN	NaN	NaN	NaN	NaN	NaN	NaN	NaN	102.000	26.325	12.155	26.585	9.165	8.796	3.001	2.454	21.590	-0.193	0.200	0.389
83	62.000	NaN	NaN	NaN	NaN	NaN	NaN	NaN	NaN	NaN	NaN	NaN	NaN	NaN	NaN	NaN	NaN	NaN	NaN	NaN	NaN	NaN	NaN	NaN	NaN	NaN	NaN	NaN	NaN	NaN	NaN	NaN	NaN	NaN	NaN	NaN	NaN	103.000	26.325	11.895	26.455	8.970	9.074	2.928	2.425	22.008	-0.029	0.189	0.260
84	63.000	NaN	NaN	NaN	NaN	NaN	NaN	NaN	NaN	NaN	NaN	NaN	NaN	NaN	NaN	NaN	NaN	NaN	NaN	NaN	NaN	NaN	NaN	NaN	NaN	NaN	NaN	NaN	NaN	NaN	NaN	NaN	NaN	NaN	NaN	NaN	NaN	104.000	26.325	11.700	26.455	8.645	9.219	3.058	2.538	23.402	0.113	0.325	0.195
85	64.000	NaN	NaN	NaN	NaN	NaN	NaN	NaN	NaN	NaN	NaN	NaN	NaN	NaN	NaN	NaN	NaN	NaN	NaN	NaN	NaN	NaN	NaN	NaN	NaN	NaN	NaN	NaN	NaN	NaN	NaN	NaN	NaN	NaN	NaN	NaN	NaN	105.000	26.260	11.635	26.390	8.450	9.253	3.188	2.639	24.416	0.100	0.192	0.062
86	65.000	NaN	NaN	NaN	NaN	NaN	NaN	NaN	NaN	NaN	NaN	NaN	NaN	NaN	NaN	NaN	NaN	NaN	NaN	NaN	NaN	NaN	NaN	NaN	NaN	NaN	NaN	NaN	NaN	NaN	NaN	NaN	NaN	NaN	NaN	NaN	NaN	106.000	26.260	11.310	26.195	8.190	9.453	3.121	2.694	25.468	0.055	0.264	0.325
87	66.000	NaN	NaN	NaN	NaN	NaN	NaN	NaN	NaN	NaN	NaN	NaN	NaN	NaN	NaN	NaN	NaN	NaN	NaN	NaN	NaN	NaN	NaN	NaN	NaN	NaN	NaN	NaN	NaN	NaN	NaN	NaN	NaN	NaN	NaN	NaN	NaN	107.000	26.260	11.375	26.065	8.060	9.320	3.321	2.965	27.632	0.271	0.137	-0.065
88	67.000	NaN	NaN	NaN	NaN	NaN	NaN	NaN	NaN	NaN	NaN	NaN	NaN	NaN	NaN	NaN	NaN	NaN	NaN	NaN	NaN	NaN	NaN	NaN	NaN	NaN	NaN	NaN	NaN	NaN	NaN	NaN	NaN	NaN	NaN	NaN	NaN	108.000	26.325	11.505	26.065	7.800	9.264	3.714	3.329	30.838	0.364	0.259	-0.134
89	68.000	NaN	NaN	NaN	NaN	NaN	NaN	NaN	NaN	NaN	NaN	NaN	NaN	NaN	NaN	NaN	NaN	NaN	NaN	NaN	NaN	NaN	NaN	NaN	NaN	NaN	NaN	NaN	NaN	NaN	NaN	NaN	NaN	NaN	NaN	NaN	NaN	109.000	26.390	11.570	26.130	7.540	9.208	4.038	3.603	33.175	0.274	0.255	-0.069
90	69.000	NaN	NaN	NaN	NaN	NaN	NaN	NaN	NaN	NaN	NaN	NaN	NaN	NaN	NaN	NaN	NaN	NaN	NaN	NaN	NaN	NaN	NaN	NaN	NaN	NaN	NaN	NaN	NaN	NaN	NaN	NaN	NaN	NaN	NaN	NaN	NaN	110.000	26.455	11.570	26.195	7.215	9.175	4.363	3.895	35.735	0.292	0.321	-0.004
91	70.000	NaN	NaN	NaN	NaN	NaN	NaN	NaN	NaN	NaN	NaN	NaN	NaN	NaN	NaN	NaN	NaN	NaN	NaN	NaN	NaN	NaN	NaN	NaN	NaN	NaN	NaN	NaN	NaN	NaN	NaN	NaN	NaN	NaN	NaN	NaN	NaN	111.000	26.520	11.765	26.130	7.085	9.119	4.696	4.234	38.608	0.339	0.135	-0.200
92	71.000	NaN	NaN	NaN	NaN	NaN	NaN	NaN	NaN	NaN	NaN	NaN	NaN	NaN	NaN	NaN	NaN	NaN	NaN	NaN	NaN	NaN	NaN	NaN	NaN	NaN	NaN	NaN	NaN	NaN	NaN	NaN	NaN	NaN	NaN	NaN	NaN	112.000	26.520	12.025	26.000	6.825	9.007	5.226	4.732	42.622	0.498	0.272	-0.259
93	72.000	NaN	NaN	NaN	NaN	NaN	NaN	NaN	NaN	NaN	NaN	NaN	NaN	NaN	NaN	NaN	NaN	NaN	NaN	NaN	NaN	NaN	NaN	NaN	NaN	NaN	NaN	NaN	NaN	NaN	NaN	NaN	NaN	NaN	NaN	NaN	NaN	113.000	26.585	12.415	25.870	6.760	8.819	5.700	5.173	45.617	0.441	0.081	-0.395
94	73.000	NaN	NaN	NaN	NaN	NaN	NaN	NaN	NaN	NaN	NaN	NaN	NaN	NaN	NaN	NaN	NaN	NaN	NaN	NaN	NaN	NaN	NaN	NaN	NaN	NaN	NaN	NaN	NaN	NaN	NaN	NaN	NaN	NaN	NaN	NaN	NaN	114.000	26.650	12.740	25.805	6.695	8.709	6.104	5.552	48.355	0.380	0.073	-0.331
95	74.000	NaN	NaN	NaN	NaN	NaN	NaN	NaN	NaN	NaN	NaN	NaN	NaN	NaN	NaN	NaN	NaN	NaN	NaN	NaN	NaN	NaN	NaN	NaN	NaN	NaN	NaN	NaN	NaN	NaN	NaN	NaN	NaN	NaN	NaN	NaN	NaN	115.000	26.715	13.130	25.740	6.500	8.510	6.701	6.099	51.904	0.547	0.202	-0.395
96	75.000	NaN	NaN	NaN	NaN	NaN	NaN	NaN	NaN	NaN	NaN	NaN	NaN	NaN	NaN	NaN	NaN	NaN	NaN	NaN	NaN	NaN	NaN	NaN	NaN	NaN	NaN	NaN	NaN	NaN	NaN	NaN	NaN	NaN	NaN	NaN	NaN	116.000	26.715	13.650	25.805	6.305	8.221	7.401	6.652	54.688	0.553	0.186	-0.516
97	76.000	NaN	NaN	NaN	NaN	NaN	NaN	NaN	NaN	NaN	NaN	NaN	NaN	NaN	NaN	NaN	NaN	NaN	NaN	NaN	NaN	NaN	NaN	NaN	NaN	NaN	NaN	NaN	NaN	NaN	NaN	NaN	NaN	NaN	NaN	NaN	NaN	117.000	26.650	13.260	25.740	6.175	8.401	7.143	6.420	53.936	-0.232	0.137	0.395
98	77.000	NaN	NaN	NaN	NaN	NaN	NaN	NaN	NaN	NaN	NaN	NaN	NaN	NaN	NaN	NaN	NaN	NaN	NaN	NaN	NaN	NaN	NaN	NaN	NaN	NaN	NaN	NaN	NaN	NaN	NaN	NaN	NaN	NaN	NaN	NaN	NaN	118.000	26.715	13.650	25.675	5.980	8.131	7.740	7.003	56.945	0.583	0.202	-0.395
99	78.000	NaN	NaN	NaN	NaN	NaN	NaN	NaN	NaN	NaN	NaN	NaN	NaN	NaN	NaN	NaN	NaN	NaN	NaN	NaN	NaN	NaN	NaN	NaN	NaN	NaN	NaN	NaN	NaN	NaN	NaN	NaN	NaN	NaN	NaN	NaN	NaN	119.000	26.650	13.325	25.610	5.720	8.401	7.676	6.926	58.187	-0.077	0.266	0.331
100	79.000	NaN	NaN	NaN	NaN	NaN	NaN	NaN	NaN	NaN	NaN	NaN	NaN	NaN	NaN	NaN	NaN	NaN	NaN	NaN	NaN	NaN	NaN	NaN	NaN	NaN	NaN	NaN	NaN	NaN	NaN	NaN	NaN	NaN	NaN	NaN	NaN	120.000	26.650	13.585	25.610	5.460	8.293	8.191	7.329	60.781	0.403	0.258	-0.258
101	80.000	NaN	NaN	NaN	NaN	NaN	NaN	NaN	NaN	NaN	NaN	NaN	NaN	NaN	NaN	NaN	NaN	NaN	NaN	NaN	NaN	NaN	NaN	NaN	NaN	NaN	NaN	NaN	NaN	NaN	NaN	NaN	NaN	NaN	NaN	NaN	NaN	121.000	26.650	13.715	25.610	5.200	8.329	8.578	7.628	63.536	0.299	0.258	-0.129
102	81.000	NaN	NaN	NaN	NaN	NaN	NaN	NaN	NaN	NaN	NaN	NaN	NaN	NaN	NaN	NaN	NaN	NaN	NaN	NaN	NaN	NaN	NaN	NaN	NaN	NaN	NaN	NaN	NaN	NaN	NaN	NaN	NaN	NaN	NaN	NaN	NaN	NaN	NaN	NaN	NaN	NaN	NaN	NaN	NaN	NaN	NaN	NaN	NaN
103	82.000	NaN	NaN	NaN	NaN	NaN	NaN	NaN	NaN	NaN	NaN	NaN	NaN	NaN	NaN	NaN	NaN	NaN	NaN	NaN	NaN	NaN	NaN	NaN	NaN	NaN	NaN	NaN	NaN	NaN	NaN	NaN	NaN	NaN	NaN	NaN	NaN	NaN	NaN	NaN	NaN	NaN	NaN	NaN	NaN	NaN	NaN	NaN	NaN
104	83.000	NaN	NaN	NaN	NaN	NaN	NaN	NaN	NaN	NaN	NaN	NaN	NaN	NaN	NaN	NaN	NaN	NaN	NaN	NaN	NaN	NaN	NaN	NaN	NaN	NaN	NaN	NaN	NaN	NaN	NaN	NaN	NaN	NaN	NaN	NaN	NaN	NaN	NaN	NaN	NaN	NaN	NaN	NaN	NaN	NaN	NaN	NaN	NaN
105	84.000	NaN	NaN	NaN	NaN	NaN	NaN	NaN	NaN	NaN	NaN	NaN	NaN	NaN	NaN	NaN	NaN	NaN	NaN	NaN	NaN	NaN	NaN	NaN	NaN	NaN	NaN	NaN	NaN	NaN	NaN	NaN	NaN	NaN	NaN	NaN	NaN	NaN	NaN	NaN	NaN	NaN	NaN	NaN	NaN	NaN	NaN	NaN	NaN
106	85.000	NaN	NaN	NaN	NaN	NaN	NaN	NaN	NaN	NaN	NaN	NaN	NaN	NaN	NaN	NaN	NaN	NaN	NaN	NaN	NaN	NaN	NaN	NaN	NaN	NaN	NaN	NaN	NaN	NaN	NaN	NaN	NaN	NaN	NaN	NaN	NaN	NaN	NaN	NaN	NaN	NaN	NaN	NaN	NaN	NaN	NaN	NaN	NaN
107	86.000	NaN	NaN	NaN	NaN	NaN	NaN	NaN	NaN	NaN	NaN	NaN	NaN	NaN	NaN	NaN	NaN	NaN	NaN	NaN	NaN	NaN	NaN	NaN	NaN	NaN	NaN	NaN	NaN	NaN	NaN	NaN	NaN	NaN	NaN	NaN	NaN	NaN	NaN	NaN	NaN	NaN	NaN	NaN	NaN	NaN	NaN	NaN	NaN
108	87.000	NaN	NaN	NaN	NaN	NaN	NaN	NaN	NaN	NaN	NaN	NaN	NaN	NaN	NaN	NaN	NaN	NaN	NaN	NaN	NaN	NaN	NaN	NaN	NaN	NaN	NaN	NaN	NaN	NaN	NaN	NaN	NaN	NaN	NaN	NaN	NaN	NaN	NaN	NaN	NaN	NaN	NaN	NaN	NaN	NaN	NaN	NaN	NaN
109	88.000	NaN	NaN	NaN	NaN	NaN	NaN	NaN	NaN	NaN	NaN	NaN	NaN	NaN	NaN	NaN	NaN	NaN	NaN	NaN	NaN	NaN	NaN	NaN	NaN	NaN	NaN	NaN	NaN	NaN	NaN	NaN	NaN	NaN	NaN	NaN	NaN	NaN	NaN	NaN	NaN	NaN	NaN	NaN	NaN	NaN	NaN	NaN	NaN
110	89.000	NaN	NaN	NaN	NaN	NaN	NaN	NaN	NaN	NaN	NaN	NaN	NaN	NaN	NaN	NaN	NaN	NaN	NaN	NaN	NaN	NaN	NaN	NaN	NaN	NaN	NaN	NaN	NaN	NaN	NaN	NaN	NaN	NaN	NaN	NaN	NaN	NaN	NaN	NaN	NaN	NaN	NaN	NaN	NaN	NaN	NaN	NaN	NaN
111	90.000	NaN	NaN	NaN	NaN	NaN	NaN	NaN	NaN	NaN	NaN	NaN	NaN	NaN	NaN	NaN	NaN	NaN	NaN	NaN	NaN	NaN	NaN	NaN	NaN	NaN	NaN	NaN	NaN	NaN	NaN	NaN	NaN	NaN	NaN	NaN	NaN	NaN	NaN	NaN	NaN	NaN	NaN	NaN	NaN	NaN	NaN	NaN	NaN
112	91.000	NaN	NaN	NaN	NaN	NaN	NaN	NaN	NaN	NaN	NaN	NaN	NaN	NaN	NaN	NaN	NaN	NaN	NaN	NaN	NaN	NaN	NaN	NaN	NaN	NaN	NaN	NaN	NaN	NaN	NaN	NaN	NaN	NaN	NaN	NaN	NaN	NaN	NaN	NaN	NaN	NaN	NaN	NaN	NaN	NaN	NaN	NaN	NaN
113	92.000	NaN	NaN	NaN	NaN	NaN	NaN	NaN	NaN	NaN	NaN	NaN	NaN	NaN	NaN	NaN	NaN	NaN	NaN	NaN	NaN	NaN	NaN	NaN	NaN	NaN	NaN	NaN	NaN	NaN	NaN	NaN	NaN	NaN	NaN	NaN	NaN	NaN	NaN	NaN	NaN	NaN	NaN	NaN	NaN	NaN	NaN	NaN	NaN
114	93.000	NaN	NaN	NaN	NaN	NaN	NaN	NaN	NaN	NaN	NaN	NaN	NaN	NaN	NaN	NaN	NaN	NaN	NaN	NaN	NaN	NaN	NaN	NaN	NaN	NaN	NaN	NaN	NaN	NaN	NaN	NaN	NaN	NaN	NaN	NaN	NaN	NaN	NaN	NaN	NaN	NaN	NaN	NaN	NaN	NaN	NaN	NaN	NaN
115	94.000	NaN	NaN	NaN	NaN	NaN	NaN	NaN	NaN	NaN	NaN	NaN	NaN	NaN	NaN	NaN	NaN	NaN	NaN	NaN	NaN	NaN	NaN	NaN	NaN	NaN	NaN	NaN	NaN	NaN	NaN	NaN	NaN	NaN	NaN	NaN	NaN	NaN	NaN	NaN	NaN	NaN	NaN	NaN	NaN	NaN	NaN	NaN	NaN
116	95.000	NaN	NaN	NaN	NaN	NaN	NaN	NaN	NaN	NaN	NaN	NaN	NaN	NaN	NaN	NaN	NaN	NaN	NaN	NaN	NaN	NaN	NaN	NaN	NaN	NaN	NaN	NaN	NaN	NaN	NaN	NaN	NaN	NaN	NaN	NaN	NaN	NaN	NaN	NaN	NaN	NaN	NaN	NaN	NaN	NaN	NaN	NaN	NaN
117	96.000	NaN	NaN	NaN	NaN	NaN	NaN	NaN	NaN	NaN	NaN	NaN	NaN	NaN	NaN	NaN	NaN	NaN	NaN	NaN	NaN	NaN	NaN	NaN	NaN	NaN	NaN	NaN	NaN	NaN	NaN	NaN	NaN	NaN	NaN	NaN	NaN	NaN	NaN	NaN	NaN	NaN	NaN	NaN	NaN	NaN	NaN	NaN	NaN
118	97.000	NaN	NaN	NaN	NaN	NaN	NaN	NaN	NaN	NaN	NaN	NaN	NaN	NaN	NaN	NaN	NaN	NaN	NaN	NaN	NaN	NaN	NaN	NaN	NaN	NaN	NaN	NaN	NaN	NaN	NaN	NaN	NaN	NaN	NaN	NaN	NaN	NaN	NaN	NaN	NaN	NaN	NaN	NaN	NaN	NaN	NaN	NaN	NaN
119	98.000	NaN	NaN	NaN	NaN	NaN	NaN	NaN	NaN	NaN	NaN	NaN	NaN	NaN	NaN	NaN	NaN	NaN	NaN	NaN	NaN	NaN	NaN	NaN	NaN	NaN	NaN	NaN	NaN	NaN	NaN	NaN	NaN	NaN	NaN	NaN	NaN	NaN	NaN	NaN	NaN	NaN	NaN	NaN	NaN	NaN	NaN	NaN	NaN
120	99.000	NaN	NaN	NaN	NaN	NaN	NaN	NaN	NaN	NaN	NaN	NaN	NaN	NaN	NaN	NaN	NaN	NaN	NaN	NaN	NaN	NaN	NaN	NaN	NaN	NaN	NaN	NaN	NaN	NaN	NaN	NaN	NaN	NaN	NaN	NaN	NaN	NaN	NaN	NaN	NaN	NaN	NaN	NaN	NaN	NaN	NaN	NaN	NaN
121	100.000	NaN	NaN	NaN	NaN	NaN	NaN	NaN	NaN	NaN	NaN	NaN	NaN	NaN	NaN	NaN	NaN	NaN	NaN	NaN	NaN	NaN	NaN	NaN	NaN	NaN	NaN	NaN	NaN	NaN	NaN	NaN	NaN	NaN	NaN	NaN	NaN	NaN	NaN	NaN	NaN	NaN	NaN	NaN	NaN	NaN	NaN	NaN	NaN
122	101.000	NaN	NaN	NaN	NaN	NaN	NaN	NaN	NaN	NaN	NaN	NaN	NaN	NaN	NaN	NaN	NaN	NaN	NaN	NaN	NaN	NaN	NaN	NaN	NaN	NaN	NaN	NaN	NaN	NaN	NaN	NaN	NaN	NaN	NaN	NaN	NaN	NaN	NaN	NaN	NaN	NaN	NaN	NaN	NaN	NaN	NaN	NaN	NaN
123	102.000	NaN	NaN	NaN	NaN	NaN	NaN	NaN	NaN	NaN	NaN	NaN	NaN	NaN	NaN	NaN	NaN	NaN	NaN	NaN	NaN	NaN	NaN	NaN	NaN	NaN	NaN	NaN	NaN	NaN	NaN	NaN	NaN	NaN	NaN	NaN	NaN	NaN	NaN	NaN	NaN	NaN	NaN	NaN	NaN	NaN	NaN	NaN	NaN
124	103.000	NaN	NaN	NaN	NaN	NaN	NaN	NaN	NaN	NaN	NaN	NaN	NaN	NaN	NaN	NaN	NaN	NaN	NaN	NaN	NaN	NaN	NaN	NaN	NaN	NaN	NaN	NaN	NaN	NaN	NaN	NaN	NaN	NaN	NaN	NaN	NaN	NaN	NaN	NaN	NaN	NaN	NaN	NaN	NaN	NaN	NaN	NaN	NaN
125	104.000	NaN	NaN	NaN	NaN	NaN	NaN	NaN	NaN	NaN	NaN	NaN	NaN	NaN	NaN	NaN	NaN	NaN	NaN	NaN	NaN	NaN	NaN	NaN	NaN	NaN	NaN	NaN	NaN	NaN	NaN	NaN	NaN	NaN	NaN	NaN	NaN	NaN	NaN	NaN	NaN	NaN	NaN	NaN	NaN	NaN	NaN	NaN	NaN
126	105.000	NaN	NaN	NaN	NaN	NaN	NaN	NaN	NaN	NaN	NaN	NaN	NaN	NaN	NaN	NaN	NaN	NaN	NaN	NaN	NaN	NaN	NaN	NaN	NaN	NaN	NaN	NaN	NaN	NaN	NaN	NaN	NaN	NaN	NaN	NaN	NaN	NaN	NaN	NaN	NaN	NaN	NaN	NaN	NaN	NaN	NaN	NaN	NaN
127	106.000	NaN	NaN	NaN	NaN	NaN	NaN	NaN	NaN	NaN	NaN	NaN	NaN	NaN	NaN	NaN	NaN	NaN	NaN	NaN	NaN	NaN	NaN	NaN	NaN	NaN	NaN	NaN	NaN	NaN	NaN	NaN	NaN	NaN	NaN	NaN	NaN	NaN	NaN	NaN	NaN	NaN	NaN	NaN	NaN	NaN	NaN	NaN	NaN
128	107.000	NaN	NaN	NaN	NaN	NaN	NaN	NaN	NaN	NaN	NaN	NaN	NaN	NaN	NaN	NaN	NaN	NaN	NaN	NaN	NaN	NaN	NaN	NaN	NaN	NaN	NaN	NaN	NaN	NaN	NaN	NaN	NaN	NaN	NaN	NaN	NaN	NaN	NaN	NaN	NaN	NaN	NaN	NaN	NaN	NaN	NaN	NaN	NaN
129	108.000	NaN	NaN	NaN	NaN	NaN	NaN	NaN	NaN	NaN	NaN	NaN	NaN	NaN	NaN	NaN	NaN	NaN	NaN	NaN	NaN	NaN	NaN	NaN	NaN	NaN	NaN	NaN	NaN	NaN	NaN	NaN	NaN	NaN	NaN	NaN	NaN	NaN	NaN	NaN	NaN	NaN	NaN	NaN	NaN	NaN	NaN	NaN	NaN
130	109.000	NaN	NaN	NaN	NaN	NaN	NaN	NaN	NaN	NaN	NaN	NaN	NaN	NaN	NaN	NaN	NaN	NaN	NaN	NaN	NaN	NaN	NaN	NaN	NaN	NaN	NaN	NaN	NaN	NaN	NaN	NaN	NaN	NaN	NaN	NaN	NaN	NaN	NaN	NaN	NaN	NaN	NaN	NaN	NaN	NaN	NaN	NaN	NaN
131	110.000	NaN	NaN	NaN	NaN	NaN	NaN	NaN	NaN	NaN	NaN	NaN	NaN	NaN	NaN	NaN	NaN	NaN	NaN	NaN	NaN	NaN	NaN	NaN	NaN	NaN	NaN	NaN	NaN	NaN	NaN	NaN	NaN	NaN	NaN	NaN	NaN	NaN	NaN	NaN	NaN	NaN	NaN	NaN	NaN	NaN	NaN	NaN	NaN
132	111.000	NaN	NaN	NaN	NaN	NaN	NaN	NaN	NaN	NaN	NaN	NaN	NaN	NaN	NaN	NaN	NaN	NaN	NaN	NaN	NaN	NaN	NaN	NaN	NaN	NaN	NaN	NaN	NaN	NaN	NaN	NaN	NaN	NaN	NaN	NaN	NaN	NaN	NaN	NaN	NaN	NaN	NaN	NaN	NaN	NaN	NaN	NaN	NaN
133	112.000	NaN	NaN	NaN	NaN	NaN	NaN	NaN	NaN	NaN	NaN	NaN	NaN	NaN	NaN	NaN	NaN	NaN	NaN	NaN	NaN	NaN	NaN	NaN	NaN	NaN	NaN	NaN	NaN	NaN	NaN	NaN	NaN	NaN	NaN	NaN	NaN	NaN	NaN	NaN	NaN	NaN	NaN	NaN	NaN	NaN	NaN	NaN	NaN
134	113.000	NaN	NaN	NaN	NaN	NaN	NaN	NaN	NaN	NaN	NaN	NaN	NaN	NaN	NaN	NaN	NaN	NaN	NaN	NaN	NaN	NaN	NaN	NaN	NaN	NaN	NaN	NaN	NaN	NaN	NaN	NaN	NaN	NaN	NaN	NaN	NaN	NaN	NaN	NaN	NaN	NaN	NaN	NaN	NaN	NaN	NaN	NaN	NaN
135	114.000	NaN	NaN	NaN	NaN	NaN	NaN	NaN	NaN	NaN	NaN	NaN	NaN	NaN	NaN	NaN	NaN	NaN	NaN	NaN	NaN	NaN	NaN	NaN	NaN	NaN	NaN	NaN	NaN	NaN	NaN	NaN	NaN	NaN	NaN	NaN	NaN	NaN	NaN	NaN	NaN	NaN	NaN	NaN	NaN	NaN	NaN	NaN	NaN
136	115.000	NaN	NaN	NaN	NaN	NaN	NaN	NaN	NaN	NaN	NaN	NaN	NaN	NaN	NaN	NaN	NaN	NaN	NaN	NaN	NaN	NaN	NaN	NaN	NaN	NaN	NaN	NaN	NaN	NaN	NaN	NaN	NaN	NaN	NaN	NaN	NaN	NaN	NaN	NaN	NaN	NaN	NaN	NaN	NaN	NaN	NaN	NaN	NaN
137	116.000	NaN	NaN	NaN	NaN	NaN	NaN	NaN	NaN	NaN	NaN	NaN	NaN	NaN	NaN	NaN	NaN	NaN	NaN	NaN	NaN	NaN	NaN	NaN	NaN	NaN	NaN	NaN	NaN	NaN	NaN	NaN	NaN	NaN	NaN	NaN	NaN	NaN	NaN	NaN	NaN	NaN	NaN	NaN	NaN	NaN	NaN	NaN	NaN
138	117.000	NaN	NaN	NaN	NaN	NaN	NaN	NaN	NaN	NaN	NaN	NaN	NaN	NaN	NaN	NaN	NaN	NaN	NaN	NaN	NaN	NaN	NaN	NaN	NaN	NaN	NaN	NaN	NaN	NaN	NaN	NaN	NaN	NaN	NaN	NaN	NaN	NaN	NaN	NaN	NaN	NaN	NaN	NaN	NaN	NaN	NaN	NaN	NaN
139	118.000	NaN	NaN	NaN	NaN	NaN	NaN	NaN	NaN	NaN	NaN	NaN	NaN	NaN	NaN	NaN	NaN	NaN	NaN	NaN	NaN	NaN	NaN	NaN	NaN	NaN	NaN	NaN	NaN	NaN	NaN	NaN	NaN	NaN	NaN	NaN	NaN	NaN	NaN	NaN	NaN	NaN	NaN	NaN	NaN	NaN	NaN	NaN	NaN
140	119.000	NaN	NaN	NaN	NaN	NaN	NaN	NaN	NaN	NaN	NaN	NaN	NaN	NaN	NaN	NaN	NaN	NaN	NaN	NaN	NaN	NaN	NaN	NaN	NaN	NaN	NaN	NaN	NaN	NaN	NaN	NaN	NaN	NaN	NaN	NaN	NaN	NaN	NaN	NaN	NaN	NaN	NaN	NaN	NaN	NaN	NaN	NaN	NaN
141	120.000	NaN	NaN	NaN	NaN	NaN	NaN	NaN	NaN	NaN	NaN	NaN	NaN	NaN	NaN	NaN	NaN	NaN	NaN	NaN	NaN	NaN	NaN	NaN	NaN	NaN	NaN	NaN	NaN	NaN	NaN	NaN	NaN	NaN	NaN	NaN	NaN	NaN	NaN	NaN	NaN	NaN	NaN	NaN	NaN	NaN	NaN	NaN	NaN
[truncated: 48 more columns]
