# Supplementary material for: Filopodyan: An open-source pipeline for the analysis of filopodia
Source: J Cell Biol. 2017 Oct 2;216(10):3405–22. doi: 10.1083/jcb.201705113 (PMC5626553; doi:10.1083/jcb.201705113)
Supplement: Data tables (ZIP file) [file JCB_201705113_DataS1.zip › Data Tables/Fig5_BaseF/ENA_BaseF/GAP-RFP/NeonENA_GC5_tif Filopodia.txt]

dT	T (0)	dT (0)	Base Mean (0)	Base Local Background (0)	Body Mean (0)	Proj Mean (0)	Tip Mean (0)	Tip Th Mean (0)	Tip Local Background (0)	Length (0)	dL (0)	DCTM (0)	DCBM (0)	T (1)	dT (1)	Base Mean (1)	Base Local Background (1)	Body Mean (1)	Proj Mean (1)	Tip Mean (1)	Tip Th Mean (1)	Tip Local Background (1)	Length (1)	dL (1)	DCTM (1)	DCBM (1)	T (2)	dT (2)	Base Mean (2)	Base Local Background (2)	Body Mean (2)	Proj Mean (2)	Tip Mean (2)	Tip Th Mean (2)	Tip Local Background (2)	Length (2)	dL (2)	DCTM (2)	DCBM (2)	T (3)	dT (3)	Base Mean (3)	Base Local Background (3)	Body Mean (3)	Proj Mean (3)	Tip Mean (3)	Tip Th Mean (3)	Tip Local Background (3)	Length (3)
-20.000	NaN	NaN	NaN	NaN	NaN	NaN	NaN	NaN	NaN	NaN	NaN	NaN	NaN	1.000	-20.000	269.442	199.159	317.843	NaN	NaN	NaN	NaN	NaN	NaN	NaN	NaN	5.000	-20.000	205.840	182.456	321.885	NaN	NaN	NaN	NaN	NaN	NaN	NaN	NaN	21.000	-20.000	236.263	162.663	314.532	NaN	NaN	NaN	NaN	NaN
-19.000	NaN	NaN	NaN	NaN	NaN	NaN	NaN	NaN	NaN	NaN	NaN	NaN	NaN	2.000	-19.000	242.191	190.529	322.498	NaN	NaN	NaN	NaN	NaN	NaN	NaN	NaN	6.000	-19.000	222.500	186.264	322.763	NaN	NaN	NaN	NaN	NaN	NaN	NaN	NaN	22.000	-19.000	244.788	186.388	314.256	NaN	NaN	NaN	NaN	NaN
-18.000	NaN	NaN	NaN	NaN	NaN	NaN	NaN	NaN	NaN	NaN	NaN	NaN	NaN	3.000	-18.000	212.135	183.511	321.051	NaN	NaN	NaN	NaN	NaN	NaN	NaN	NaN	7.000	-18.000	210.696	181.103	321.520	NaN	NaN	NaN	NaN	NaN	NaN	NaN	NaN	23.000	-18.000	243.818	189.000	315.315	NaN	NaN	NaN	NaN	NaN
-17.000	NaN	NaN	NaN	NaN	NaN	NaN	NaN	NaN	NaN	NaN	NaN	NaN	NaN	4.000	-17.000	196.690	177.125	322.046	NaN	NaN	NaN	NaN	NaN	NaN	NaN	NaN	8.000	-17.000	222.786	186.261	320.424	NaN	NaN	NaN	NaN	NaN	NaN	NaN	NaN	24.000	-17.000	233.812	181.252	315.499	NaN	NaN	NaN	NaN	NaN
-16.000	NaN	NaN	NaN	NaN	NaN	NaN	NaN	NaN	NaN	NaN	NaN	NaN	NaN	5.000	-16.000	201.767	179.294	321.885	NaN	NaN	NaN	NaN	NaN	NaN	NaN	NaN	9.000	-16.000	208.091	178.226	320.094	NaN	NaN	NaN	NaN	NaN	NaN	NaN	NaN	25.000	-16.000	232.688	179.103	312.787	NaN	NaN	NaN	NaN	NaN
-15.000	NaN	NaN	NaN	NaN	NaN	NaN	NaN	NaN	NaN	NaN	NaN	NaN	NaN	6.000	-15.000	195.000	171.011	322.763	NaN	NaN	NaN	NaN	NaN	NaN	NaN	NaN	10.000	-15.000	203.067	172.037	318.424	NaN	NaN	NaN	NaN	NaN	NaN	NaN	NaN	26.000	-15.000	210.556	168.613	312.528	NaN	NaN	NaN	NaN	NaN
-14.000	NaN	NaN	NaN	NaN	NaN	NaN	NaN	NaN	NaN	NaN	NaN	NaN	NaN	7.000	-14.000	203.071	183.847	321.520	NaN	NaN	NaN	NaN	NaN	NaN	NaN	NaN	11.000	-14.000	209.929	178.176	318.717	NaN	NaN	NaN	NaN	NaN	NaN	NaN	NaN	27.000	-14.000	206.529	166.961	314.063	NaN	NaN	NaN	NaN	NaN
-13.000	NaN	NaN	NaN	NaN	NaN	NaN	NaN	NaN	NaN	NaN	NaN	NaN	NaN	8.000	-13.000	186.450	164.069	320.424	NaN	NaN	NaN	NaN	NaN	NaN	NaN	NaN	12.000	-13.000	193.385	170.218	317.437	NaN	NaN	NaN	NaN	NaN	NaN	NaN	NaN	28.000	-13.000	212.500	162.783	312.857	NaN	NaN	NaN	NaN	NaN
-12.000	NaN	NaN	NaN	NaN	NaN	NaN	NaN	NaN	NaN	NaN	NaN	NaN	NaN	9.000	-12.000	180.222	164.000	320.094	NaN	NaN	NaN	NaN	NaN	NaN	NaN	NaN	13.000	-12.000	194.520	172.277	317.769	NaN	NaN	NaN	NaN	NaN	NaN	NaN	NaN	29.000	-12.000	219.093	155.932	313.670	NaN	NaN	NaN	NaN	NaN
-11.000	NaN	NaN	NaN	NaN	NaN	NaN	NaN	NaN	NaN	NaN	NaN	NaN	NaN	10.000	-11.000	191.447	169.830	318.424	NaN	NaN	NaN	NaN	NaN	NaN	NaN	NaN	14.000	-11.000	196.346	174.042	316.162	NaN	NaN	NaN	NaN	NaN	NaN	NaN	NaN	30.000	-11.000	219.865	157.789	311.963	NaN	NaN	NaN	NaN	NaN
-10.000	NaN	NaN	NaN	NaN	NaN	NaN	NaN	NaN	NaN	NaN	NaN	NaN	NaN	11.000	-10.000	184.933	166.698	318.717	NaN	NaN	NaN	NaN	NaN	NaN	NaN	NaN	15.000	-10.000	180.195	167.850	315.223	NaN	NaN	NaN	NaN	NaN	NaN	NaN	NaN	31.000	-10.000	214.674	154.730	312.844	NaN	NaN	NaN	NaN	NaN
-9.000	NaN	NaN	NaN	NaN	NaN	NaN	NaN	NaN	NaN	NaN	NaN	NaN	NaN	12.000	-9.000	186.514	166.887	317.437	NaN	NaN	NaN	NaN	NaN	NaN	NaN	NaN	16.000	-9.000	181.211	168.944	314.615	NaN	NaN	NaN	NaN	NaN	NaN	NaN	NaN	32.000	-9.000	215.045	154.266	311.720	NaN	NaN	NaN	NaN	NaN
-8.000	NaN	NaN	NaN	NaN	NaN	NaN	NaN	NaN	NaN	NaN	NaN	NaN	NaN	13.000	-8.000	197.000	173.019	317.769	NaN	NaN	NaN	NaN	NaN	NaN	NaN	NaN	17.000	-8.000	186.568	170.625	315.487	NaN	NaN	NaN	NaN	NaN	NaN	NaN	NaN	33.000	-8.000	222.439	156.184	310.573	NaN	NaN	NaN	NaN	NaN
-7.000	NaN	NaN	NaN	NaN	NaN	NaN	NaN	NaN	NaN	NaN	NaN	NaN	NaN	14.000	-7.000	205.769	167.022	316.162	NaN	NaN	NaN	NaN	NaN	NaN	NaN	NaN	18.000	-7.000	185.719	166.207	315.654	NaN	NaN	NaN	NaN	NaN	NaN	NaN	NaN	34.000	-7.000	220.026	155.186	311.109	NaN	NaN	NaN	NaN	NaN
-6.000	NaN	NaN	NaN	NaN	NaN	NaN	NaN	NaN	NaN	NaN	NaN	NaN	NaN	15.000	-6.000	203.105	167.011	315.223	NaN	NaN	NaN	NaN	NaN	NaN	NaN	NaN	19.000	-6.000	178.000	164.455	315.505	NaN	NaN	NaN	NaN	NaN	NaN	NaN	NaN	35.000	-6.000	217.195	157.092	310.536	NaN	NaN	NaN	NaN	NaN
-5.000	1.000	-5.000	230.455	180.826	317.843	NaN	NaN	NaN	NaN	NaN	NaN	NaN	NaN	16.000	-5.000	233.026	172.045	314.615	NaN	NaN	NaN	NaN	NaN	NaN	NaN	NaN	20.000	-5.000	178.886	162.821	314.508	NaN	NaN	NaN	NaN	NaN	NaN	NaN	NaN	36.000	-5.000	222.256	162.270	309.424	NaN	NaN	NaN	NaN	NaN
-4.000	2.000	-4.000	228.824	175.622	322.498	NaN	NaN	NaN	NaN	NaN	NaN	NaN	NaN	17.000	-4.000	236.179	173.179	315.487	NaN	NaN	NaN	NaN	NaN	NaN	NaN	NaN	21.000	-4.000	187.515	166.233	314.532	NaN	NaN	NaN	NaN	NaN	NaN	NaN	NaN	37.000	-4.000	217.128	162.975	308.512	NaN	NaN	NaN	NaN	NaN
-3.000	3.000	-3.000	213.756	159.777	321.051	NaN	NaN	NaN	NaN	NaN	NaN	NaN	NaN	18.000	-3.000	240.133	172.079	315.654	NaN	NaN	NaN	NaN	NaN	NaN	NaN	NaN	22.000	-3.000	197.913	177.257	314.256	NaN	NaN	NaN	NaN	NaN	NaN	NaN	NaN	38.000	-3.000	225.385	168.522	308.618	NaN	NaN	NaN	NaN	NaN
-2.000	4.000	-2.000	218.952	154.313	322.046	NaN	NaN	NaN	NaN	NaN	NaN	NaN	NaN	19.000	-2.000	240.125	172.452	315.505	NaN	NaN	NaN	NaN	NaN	NaN	NaN	NaN	23.000	-2.000	174.962	163.138	315.315	NaN	NaN	NaN	NaN	NaN	NaN	NaN	NaN	39.000	-2.000	230.763	156.591	308.599	NaN	NaN	NaN	NaN	NaN
-1.000	5.000	-1.000	212.735	150.282	321.885	NaN	NaN	NaN	NaN	NaN	NaN	NaN	NaN	20.000	-1.000	236.222	170.731	314.508	NaN	NaN	NaN	NaN	NaN	NaN	NaN	NaN	24.000	-1.000	171.964	162.147	315.499	NaN	NaN	NaN	NaN	NaN	NaN	NaN	NaN	40.000	-1.000	214.323	156.337	286.084	NaN	NaN	NaN	NaN	NaN
0.000	6.000	0.000	209.885	141.353	322.763	174.308	173.818	180.600	137.745	0.479	0.479	NaN	NaN	21.000	0.000	220.318	163.696	314.532	187.700	187.700	197.833	155.816	0.420	0.420	NaN	NaN	25.000	0.000	167.034	152.871	312.787	171.808	165.114	187.250	108.570	9.486	9.486	NaN	NaN	41.000	0.000	196.105	140.960	287.673	185.400	185.400	200.500	135.687	0.200
1.000	7.000	1.000	206.464	147.908	321.520	177.250	177.444	195.462	138.729	0.567	0.089	0.103	-0.000	22.000	1.000	224.914	162.246	314.256	NaN	NaN	NaN	NaN	NaN	NaN	0.000	0.000	26.000	1.000	170.310	154.520	312.528	170.885	157.029	175.118	119.968	8.873	-0.613	-0.047	0.556	42.000	1.000	221.464	177.700	288.128	187.421	175.733	213.667	142.246	0.714
2.000	8.000	2.000	212.464	165.796	320.424	182.343	182.750	209.000	148.588	0.636	0.069	-0.079	-0.142	23.000	2.000	213.963	174.800	315.315	182.147	181.464	202.846	153.746	0.595	0.595	0.000	0.000	27.000	2.000	169.400	151.940	314.063	166.712	148.296	158.000	109.152	8.753	-0.120	-0.108	-0.107	43.000	2.000	221.296	178.338	288.962	190.156	174.867	197.500	133.950	1.055
3.000	9.000	3.000	213.633	167.290	320.094	180.844	181.088	194.500	149.180	0.692	0.056	-0.089	-0.153	24.000	3.000	232.276	181.910	315.499	194.506	184.543	208.000	143.725	0.917	0.322	0.063	-0.158	NaN	NaN	NaN	NaN	NaN	NaN	NaN	NaN	NaN	NaN	NaN	NaN	NaN	44.000	3.000	220.581	170.951	290.258	186.452	162.960	188.556	128.718	1.415
4.000	10.000	4.000	204.103	139.696	318.424	174.333	175.048	199.556	131.641	0.619	-0.073	0.195	0.325	25.000	4.000	239.778	186.597	312.787	196.872	172.914	189.929	137.536	1.269	0.352	0.143	-0.268	NaN	NaN	NaN	NaN	NaN	NaN	NaN	NaN	NaN	NaN	NaN	NaN	NaN	45.000	4.000	227.929	195.026	290.543	187.267	160.222	176.000	131.395	1.648
5.000	11.000	5.000	225.800	155.560	318.717	192.873	170.812	194.154	127.342	1.123	0.504	0.260	-0.390	26.000	5.000	237.393	181.814	312.528	195.721	172.344	189.087	138.272	1.380	0.111	0.084	-0.024	NaN	NaN	NaN	NaN	NaN	NaN	NaN	NaN	NaN	NaN	NaN	NaN	NaN	46.000	5.000	228.077	206.150	290.210	184.866	157.643	175.200	128.871	1.935
6.000	12.000	6.000	216.207	155.816	317.437	181.141	167.600	187.923	127.633	1.123	0.000	0.130	0.195	27.000	6.000	226.759	184.447	314.063	186.490	163.167	178.684	133.793	1.610	0.230	0.120	-0.025	NaN	NaN	NaN	NaN	NaN	NaN	NaN	NaN	NaN	NaN	NaN	NaN	NaN	47.000	6.000	229.333	189.805	289.427	181.516	151.781	162.316	125.195	2.398
7.000	13.000	7.000	213.481	168.177	317.769	179.508	161.033	178.882	130.862	1.402	0.279	0.065	-0.260	28.000	7.000	242.963	183.554	312.857	192.000	164.179	189.500	135.280	1.767	0.157	0.038	-0.229	NaN	NaN	NaN	NaN	NaN	NaN	NaN	NaN	NaN	NaN	NaN	NaN	NaN	48.000	7.000	221.464	187.593	288.067	181.610	152.296	162.647	123.831	2.593
8.000	14.000	8.000	230.067	167.560	316.162	188.522	156.536	176.583	124.938	1.903	0.501	0.130	-0.392	29.000	8.000	235.867	175.910	313.670	192.880	166.677	180.200	133.203	1.775	0.008	0.087	0.176	NaN	NaN	NaN	NaN	NaN	NaN	NaN	NaN	NaN	NaN	NaN	NaN	NaN	49.000	8.000	223.536	188.892	286.928	178.585	152.630	165.846	123.658	2.788
9.000	15.000	9.000	208.258	161.793	315.223	177.713	153.333	163.600	124.601	1.938	0.035	0.065	0.130	30.000	9.000	237.969	182.928	311.963	190.176	159.500	174.688	135.229	1.886	0.111	-0.000	-0.087	NaN	NaN	NaN	NaN	NaN	NaN	NaN	NaN	NaN	NaN	NaN	NaN	NaN	50.000	9.000	225.231	185.462	287.102	177.972	151.034	158.200	121.461	3.113
10.000	16.000	10.000	221.400	170.590	314.615	183.139	149.448	156.778	123.135	2.515	0.577	0.065	-0.587	31.000	10.000	242.821	195.897	312.844	192.725	159.621	175.750	132.448	2.154	0.268	0.145	-0.204	NaN	NaN	NaN	NaN	NaN	NaN	NaN	NaN	NaN	NaN	NaN	NaN	NaN	51.000	10.000	225.655	189.500	287.436	177.182	151.179	164.214	118.848	3.492
11.000	17.000	11.000	220.893	167.245	315.487	183.232	153.962	166.167	122.980	2.580	0.065	0.063	-0.002	32.000	11.000	240.793	203.588	311.720	194.425	160.036	182.000	136.306	2.246	0.092	-5.565E-17	-0.087	NaN	NaN	NaN	NaN	NaN	NaN	NaN	NaN	NaN	NaN	NaN	NaN	NaN	52.000	11.000	233.308	182.711	287.881	178.362	152.963	165.214	119.434	3.671
12.000	18.000	12.000	220.036	173.520	315.654	184.019	152.067	173.333	121.934	2.894	0.314	0.058	-0.205	33.000	12.000	239.926	201.169	310.573	193.492	166.733	188.385	132.562	2.414	0.168	0.065	-0.112	NaN	NaN	NaN	NaN	NaN	NaN	NaN	NaN	NaN	NaN	NaN	NaN	NaN	53.000	12.000	225.483	171.255	287.187	176.616	150.778	156.333	121.133	3.801
13.000	19.000	13.000	212.133	161.267	315.505	182.154	148.759	162.500	121.581	2.978	0.084	0.130	0.065	34.000	13.000	249.240	206.886	311.109	192.698	167.700	190.538	132.937	2.552	0.138	-0.000	-0.145	NaN	NaN	NaN	NaN	NaN	NaN	NaN	NaN	NaN	NaN	NaN	NaN	NaN	54.000	13.000	225.107	171.828	285.090	177.263	149.536	159.750	117.664	4.053
14.000	20.000	14.000	215.690	161.520	314.508	183.232	154.393	168.188	116.696	3.292	0.314	0.258	-0.065	35.000	14.000	240.625	196.214	310.536	190.674	165.125	189.417	137.068	2.441	-0.111	-0.055	0.004	NaN	NaN	NaN	NaN	NaN	NaN	NaN	NaN	NaN	NaN	NaN	NaN	NaN	55.000	14.000	212.862	170.029	285.465	173.361	151.148	158.238	115.466	4.264
15.000	21.000	15.000	214.724	167.388	314.532	182.670	157.963	175.273	119.770	3.460	0.168	0.065	-0.133	36.000	15.000	235.345	189.831	309.424	190.009	161.321	173.222	143.297	2.341	-0.100	-0.095	0.097	NaN	NaN	NaN	NaN	NaN	NaN	NaN	NaN	NaN	NaN	NaN	NaN	NaN	56.000	15.000	233.393	184.759	285.332	179.298	151.792	160.231	119.851	4.714
16.000	22.000	16.000	243.852	178.148	314.256	188.452	153.074	158.870	125.960	3.839	0.379	-0.046	-0.388	37.000	16.000	226.929	178.117	308.512	191.025	172.879	200.385	139.311	1.640	-0.701	0.032	0.631	NaN	NaN	NaN	NaN	NaN	NaN	NaN	NaN	NaN	NaN	NaN	NaN	NaN	57.000	16.000	223.862	177.032	286.602	173.950	150.793	162.688	121.318	4.944
17.000	23.000	17.000	235.207	183.231	315.315	185.489	156.233	168.882	126.353	3.893	0.054	-0.129	-0.136	NaN	NaN	NaN	NaN	NaN	NaN	NaN	NaN	NaN	NaN	NaN	NaN	NaN	NaN	NaN	NaN	NaN	NaN	NaN	NaN	NaN	NaN	NaN	NaN	NaN	NaN	58.000	17.000	236.172	185.727	284.972	178.110	153.033	163.889	123.701	5.323
18.000	24.000	18.000	226.429	160.954	315.499	179.944	152.533	176.250	118.576	3.636	-0.257	0.194	0.395	NaN	NaN	NaN	NaN	NaN	NaN	NaN	NaN	NaN	NaN	NaN	NaN	NaN	NaN	NaN	NaN	NaN	NaN	NaN	NaN	NaN	NaN	NaN	NaN	NaN	NaN	59.000	18.000	223.207	189.048	287.171	175.499	148.115	156.438	120.865	5.469
19.000	25.000	19.000	226.286	154.457	312.787	180.209	156.036	173.000	119.493	3.498	-0.138	0.189	0.259	NaN	NaN	NaN	NaN	NaN	NaN	NaN	NaN	NaN	NaN	NaN	NaN	NaN	NaN	NaN	NaN	NaN	NaN	NaN	NaN	NaN	NaN	NaN	NaN	NaN	NaN	60.000	19.000	242.222	197.096	285.075	175.601	147.815	160.200	128.699	5.377
20.000	26.000	20.000	205.241	146.585	312.528	174.908	154.107	166.889	120.559	3.124	-0.374	0.195	0.653	NaN	NaN	NaN	NaN	NaN	NaN	NaN	NaN	NaN	NaN	NaN	NaN	NaN	NaN	NaN	NaN	NaN	NaN	NaN	NaN	NaN	NaN	NaN	NaN	NaN	NaN	61.000	20.000	234.500	182.483	286.716	172.618	146.538	163.778	123.461	5.301
21.000	27.000	21.000	203.778	144.515	314.063	173.574	149.536	170.250	119.447	3.005	-0.119	0.192	0.325	NaN	NaN	NaN	NaN	NaN	NaN	NaN	NaN	NaN	NaN	NaN	NaN	NaN	NaN	NaN	NaN	NaN	NaN	NaN	NaN	NaN	NaN	NaN	NaN	NaN	NaN	62.000	21.000	239.393	174.756	284.951	173.285	144.464	158.500	122.087	5.247
22.000	28.000	22.000	205.500	144.289	312.857	170.858	159.233	170.000	122.212	2.932	-0.073	0.185	0.185	NaN	NaN	NaN	NaN	NaN	NaN	NaN	NaN	NaN	NaN	NaN	NaN	NaN	NaN	NaN	NaN	NaN	NaN	NaN	NaN	NaN	NaN	NaN	NaN	NaN	NaN	63.000	22.000	228.690	184.964	284.353	174.495	150.667	159.062	120.615	5.193
23.000	29.000	23.000	202.889	143.327	313.670	170.946	157.032	173.929	118.641	2.967	0.035	0.256	0.256	NaN	NaN	NaN	NaN	NaN	NaN	NaN	NaN	NaN	NaN	NaN	NaN	NaN	NaN	NaN	NaN	NaN	NaN	NaN	NaN	NaN	NaN	NaN	NaN	NaN	NaN	64.000	23.000	225.172	171.872	282.433	175.903	151.714	158.143	121.635	5.147
24.000	30.000	24.000	212.040	151.000	311.963	174.854	155.167	165.944	117.959	3.284	0.317	0.322	-0.001	NaN	NaN	NaN	NaN	NaN	NaN	NaN	NaN	NaN	NaN	NaN	NaN	NaN	NaN	NaN	NaN	NaN	NaN	NaN	NaN	NaN	NaN	NaN	NaN	NaN	NaN	65.000	24.000	230.481	173.219	281.009	176.354	152.483	161.333	121.318	5.231
25.000	31.000	25.000	214.185	154.626	312.844	174.911	154.733	170.333	126.767	3.292	0.008	0.130	0.130	NaN	NaN	NaN	NaN	NaN	NaN	NaN	NaN	NaN	NaN	NaN	NaN	NaN	NaN	NaN	NaN	NaN	NaN	NaN	NaN	NaN	NaN	NaN	NaN	NaN	NaN	66.000	25.000	219.767	163.447	281.300	174.014	153.815	171.636	120.607	4.917
26.000	32.000	26.000	216.607	175.087	311.720	173.309	149.586	161.571	122.413	3.801	0.509	0.202	-0.254	NaN	NaN	NaN	NaN	NaN	NaN	NaN	NaN	NaN	NaN	NaN	NaN	NaN	NaN	NaN	NaN	NaN	NaN	NaN	NaN	NaN	NaN	NaN	NaN	NaN	NaN	67.000	26.000	223.750	167.705	280.808	174.757	151.577	165.235	123.662	4.871
27.000	33.000	27.000	213.143	167.422	310.573	175.336	153.097	160.000	118.294	3.988	0.187	0.097	-0.176	NaN	NaN	NaN	NaN	NaN	NaN	NaN	NaN	NaN	NaN	NaN	NaN	NaN	NaN	NaN	NaN	NaN	NaN	NaN	NaN	NaN	NaN	NaN	NaN	NaN	NaN	68.000	27.000	213.750	158.551	278.738	172.916	154.400	167.095	120.094	4.603
28.000	34.000	28.000	219.419	175.306	311.109	175.667	150.375	158.000	118.310	4.600	0.612	0.249	-0.363	NaN	NaN	NaN	NaN	NaN	NaN	NaN	NaN	NaN	NaN	NaN	NaN	NaN	NaN	NaN	NaN	NaN	NaN	NaN	NaN	NaN	NaN	NaN	NaN	NaN	NaN	69.000	28.000	223.103	168.307	279.400	173.886	151.767	165.333	124.987	4.557
29.000	35.000	29.000	221.357	170.812	310.536	174.561	157.267	167.273	120.090	4.868	0.268	0.038	-0.174	NaN	NaN	NaN	NaN	NaN	NaN	NaN	NaN	NaN	NaN	NaN	NaN	NaN	NaN	NaN	NaN	NaN	NaN	NaN	NaN	NaN	NaN	NaN	NaN	NaN	NaN	70.000	29.000	222.440	169.120	280.541	175.358	160.233	168.952	124.591	4.527
30.000	36.000	30.000	226.968	175.765	309.424	176.693	147.367	163.250	122.141	5.293	0.425	0.106	-0.235	NaN	NaN	NaN	NaN	NaN	NaN	NaN	NaN	NaN	NaN	NaN	NaN	NaN	NaN	NaN	NaN	NaN	NaN	NaN	NaN	NaN	NaN	NaN	NaN	NaN	NaN	71.000	30.000	231.967	181.513	281.216	175.746	160.536	173.300	125.236	4.687
31.000	37.000	31.000	227.393	172.940	308.512	176.607	150.000	157.714	116.671	5.488	0.195	0.203	-0.064	NaN	NaN	NaN	NaN	NaN	NaN	NaN	NaN	NaN	NaN	NaN	NaN	NaN	NaN	NaN	NaN	NaN	NaN	NaN	NaN	NaN	NaN	NaN	NaN	NaN	NaN	72.000	31.000	217.481	172.812	279.771	174.325	161.300	171.043	128.775	4.554
32.000	38.000	32.000	231.731	174.286	308.618	175.450	149.833	160.429	120.878	5.874	0.387	0.111	-0.168	NaN	NaN	NaN	NaN	NaN	NaN	NaN	NaN	NaN	NaN	NaN	NaN	NaN	NaN	NaN	NaN	NaN	NaN	NaN	NaN	NaN	NaN	NaN	NaN	NaN	NaN	73.000	32.000	228.429	171.763	279.072	176.216	152.786	163.882	124.507	4.657
33.000	39.000	33.000	239.838	174.333	308.599	179.628	153.000	162.619	125.041	6.220	0.345	-0.137	-0.235	NaN	NaN	NaN	NaN	NaN	NaN	NaN	NaN	NaN	NaN	NaN	NaN	NaN	NaN	NaN	NaN	NaN	NaN	NaN	NaN	NaN	NaN	NaN	NaN	NaN	NaN	74.000	33.000	239.000	186.262	278.235	181.469	158.148	171.250	130.953	4.592
34.000	NaN	NaN	NaN	NaN	NaN	NaN	NaN	NaN	NaN	NaN	NaN	NaN	NaN	NaN	NaN	NaN	NaN	NaN	NaN	NaN	NaN	NaN	NaN	NaN	NaN	NaN	NaN	NaN	NaN	NaN	NaN	NaN	NaN	NaN	NaN	NaN	NaN	NaN	NaN	75.000	34.000	241.500	189.939	279.094	181.807	157.400	166.450	131.849	4.535
35.000	NaN	NaN	NaN	NaN	NaN	NaN	NaN	NaN	NaN	NaN	NaN	NaN	NaN	NaN	NaN	NaN	NaN	NaN	NaN	NaN	NaN	NaN	NaN	NaN	NaN	NaN	NaN	NaN	NaN	NaN	NaN	NaN	NaN	NaN	NaN	NaN	NaN	NaN	NaN	76.000	35.000	242.690	209.148	279.785	181.203	155.233	167.294	136.287	4.470
36.000	NaN	NaN	NaN	NaN	NaN	NaN	NaN	NaN	NaN	NaN	NaN	NaN	NaN	NaN	NaN	NaN	NaN	NaN	NaN	NaN	NaN	NaN	NaN	NaN	NaN	NaN	NaN	NaN	NaN	NaN	NaN	NaN	NaN	NaN	NaN	NaN	NaN	NaN	NaN	77.000	36.000	238.633	188.864	279.959	182.827	159.968	173.688	135.053	4.183
37.000	NaN	NaN	NaN	NaN	NaN	NaN	NaN	NaN	NaN	NaN	NaN	NaN	NaN	NaN	NaN	NaN	NaN	NaN	NaN	NaN	NaN	NaN	NaN	NaN	NaN	NaN	NaN	NaN	NaN	NaN	NaN	NaN	NaN	NaN	NaN	NaN	NaN	NaN	NaN	78.000	37.000	222.107	170.896	278.760	181.431	160.000	182.556	136.125	3.652
38.000	NaN	NaN	NaN	NaN	NaN	NaN	NaN	NaN	NaN	NaN	NaN	NaN	NaN	NaN	NaN	NaN	NaN	NaN	NaN	NaN	NaN	NaN	NaN	NaN	NaN	NaN	NaN	NaN	NaN	NaN	NaN	NaN	NaN	NaN	NaN	NaN	NaN	NaN	NaN	79.000	38.000	220.806	163.821	280.047	177.852	157.967	167.667	135.582	3.403
39.000	NaN	NaN	NaN	NaN	NaN	NaN	NaN	NaN	NaN	NaN	NaN	NaN	NaN	NaN	NaN	NaN	NaN	NaN	NaN	NaN	NaN	NaN	NaN	NaN	NaN	NaN	NaN	NaN	NaN	NaN	NaN	NaN	NaN	NaN	NaN	NaN	NaN	NaN	NaN	80.000	39.000	227.222	176.838	279.915	182.646	158.516	169.913	135.510	3.292
40.000	NaN	NaN	NaN	NaN	NaN	NaN	NaN	NaN	NaN	NaN	NaN	NaN	NaN	NaN	NaN	NaN	NaN	NaN	NaN	NaN	NaN	NaN	NaN	NaN	NaN	NaN	NaN	NaN	NaN	NaN	NaN	NaN	NaN	NaN	NaN	NaN	NaN	NaN	NaN	81.000	40.000	229.556	175.620	281.854	182.542	165.742	181.500	132.460	3.208
41.000	NaN	NaN	NaN	NaN	NaN	NaN	NaN	NaN	NaN	NaN	NaN	NaN	NaN	NaN	NaN	NaN	NaN	NaN	NaN	NaN	NaN	NaN	NaN	NaN	NaN	NaN	NaN	NaN	NaN	NaN	NaN	NaN	NaN	NaN	NaN	NaN	NaN	NaN	NaN	82.000	41.000	227.900	174.821	281.673	182.302	158.800	173.643	137.788	3.070
42.000	NaN	NaN	NaN	NaN	NaN	NaN	NaN	NaN	NaN	NaN	NaN	NaN	NaN	NaN	NaN	NaN	NaN	NaN	NaN	NaN	NaN	NaN	NaN	NaN	NaN	NaN	NaN	NaN	NaN	NaN	NaN	NaN	NaN	NaN	NaN	NaN	NaN	NaN	NaN	83.000	42.000	217.621	164.805	282.019	181.634	163.533	174.043	133.353	2.837
43.000	NaN	NaN	NaN	NaN	NaN	NaN	NaN	NaN	NaN	NaN	NaN	NaN	NaN	NaN	NaN	NaN	NaN	NaN	NaN	NaN	NaN	NaN	NaN	NaN	NaN	NaN	NaN	NaN	NaN	NaN	NaN	NaN	NaN	NaN	NaN	NaN	NaN	NaN	NaN	84.000	43.000	214.207	161.889	284.694	180.405	162.933	175.895	129.764	2.753
44.000	NaN	NaN	NaN	NaN	NaN	NaN	NaN	NaN	NaN	NaN	NaN	NaN	NaN	NaN	NaN	NaN	NaN	NaN	NaN	NaN	NaN	NaN	NaN	NaN	NaN	NaN	NaN	NaN	NaN	NaN	NaN	NaN	NaN	NaN	NaN	NaN	NaN	NaN	NaN	85.000	44.000	225.125	168.662	287.322	178.961	157.931	172.786	129.828	2.718
45.000	NaN	NaN	NaN	NaN	NaN	NaN	NaN	NaN	NaN	NaN	NaN	NaN	NaN	NaN	NaN	NaN	NaN	NaN	NaN	NaN	NaN	NaN	NaN	NaN	NaN	NaN	NaN	NaN	NaN	NaN	NaN	NaN	NaN	NaN	NaN	NaN	NaN	NaN	NaN	86.000	45.000	221.607	165.362	289.753	179.521	154.833	166.000	125.487	2.764
46.000	NaN	NaN	NaN	NaN	NaN	NaN	NaN	NaN	NaN	NaN	NaN	NaN	NaN	NaN	NaN	NaN	NaN	NaN	NaN	NaN	NaN	NaN	NaN	NaN	NaN	NaN	NaN	NaN	NaN	NaN	NaN	NaN	NaN	NaN	NaN	NaN	NaN	NaN	NaN	87.000	46.000	219.778	165.835	293.081	179.492	155.107	178.000	126.493	2.764
47.000	NaN	NaN	NaN	NaN	NaN	NaN	NaN	NaN	NaN	NaN	NaN	NaN	NaN	NaN	NaN	NaN	NaN	NaN	NaN	NaN	NaN	NaN	NaN	NaN	NaN	NaN	NaN	NaN	NaN	NaN	NaN	NaN	NaN	NaN	NaN	NaN	NaN	NaN	NaN	88.000	47.000	236.833	171.212	294.357	187.094	164.375	183.846	124.717	2.910
48.000	NaN	NaN	NaN	NaN	NaN	NaN	NaN	NaN	NaN	NaN	NaN	NaN	NaN	NaN	NaN	NaN	NaN	NaN	NaN	NaN	NaN	NaN	NaN	NaN	NaN	NaN	NaN	NaN	NaN	NaN	NaN	NaN	NaN	NaN	NaN	NaN	NaN	NaN	NaN	89.000	48.000	231.000	165.486	295.711	185.709	161.250	170.167	126.908	2.875
49.000	NaN	NaN	NaN	NaN	NaN	NaN	NaN	NaN	NaN	NaN	NaN	NaN	NaN	NaN	NaN	NaN	NaN	NaN	NaN	NaN	NaN	NaN	NaN	NaN	NaN	NaN	NaN	NaN	NaN	NaN	NaN	NaN	NaN	NaN	NaN	NaN	NaN	NaN	NaN	90.000	49.000	226.800	167.740	298.396	184.316	153.179	171.667	129.404	2.967
50.000	NaN	NaN	NaN	NaN	NaN	NaN	NaN	NaN	NaN	NaN	NaN	NaN	NaN	NaN	NaN	NaN	NaN	NaN	NaN	NaN	NaN	NaN	NaN	NaN	NaN	NaN	NaN	NaN	NaN	NaN	NaN	NaN	NaN	NaN	NaN	NaN	NaN	NaN	NaN	91.000	50.000	224.111	171.423	300.553	180.166	155.929	168.438	124.808	2.921
51.000	NaN	NaN	NaN	NaN	NaN	NaN	NaN	NaN	NaN	NaN	NaN	NaN	NaN	NaN	NaN	NaN	NaN	NaN	NaN	NaN	NaN	NaN	NaN	NaN	NaN	NaN	NaN	NaN	NaN	NaN	NaN	NaN	NaN	NaN	NaN	NaN	NaN	NaN	NaN	92.000	51.000	224.296	166.405	300.496	176.440	155.300	166.150	124.041	2.940
52.000	NaN	NaN	NaN	NaN	NaN	NaN	NaN	NaN	NaN	NaN	NaN	NaN	NaN	NaN	NaN	NaN	NaN	NaN	NaN	NaN	NaN	NaN	NaN	NaN	NaN	NaN	NaN	NaN	NaN	NaN	NaN	NaN	NaN	NaN	NaN	NaN	NaN	NaN	NaN	93.000	52.000	221.250	162.160	299.568	178.127	157.821	162.083	128.555	2.799
53.000	NaN	NaN	NaN	NaN	NaN	NaN	NaN	NaN	NaN	NaN	NaN	NaN	NaN	NaN	NaN	NaN	NaN	NaN	NaN	NaN	NaN	NaN	NaN	NaN	NaN	NaN	NaN	NaN	NaN	NaN	NaN	NaN	NaN	NaN	NaN	NaN	NaN	NaN	NaN	94.000	53.000	204.778	144.896	297.788	175.413	159.000	174.769	125.393	1.708
54.000	NaN	NaN	NaN	NaN	NaN	NaN	NaN	NaN	NaN	NaN	NaN	NaN	NaN	NaN	NaN	NaN	NaN	NaN	NaN	NaN	NaN	NaN	NaN	NaN	NaN	NaN	NaN	NaN	NaN	NaN	NaN	NaN	NaN	NaN	NaN	NaN	NaN	NaN	NaN	95.000	54.000	193.036	139.893	298.759	170.333	167.613	181.545	128.823	0.679
55.000	NaN	NaN	NaN	NaN	NaN	NaN	NaN	NaN	NaN	NaN	NaN	NaN	NaN	NaN	NaN	NaN	NaN	NaN	NaN	NaN	NaN	NaN	NaN	NaN	NaN	NaN	NaN	NaN	NaN	NaN	NaN	NaN	NaN	NaN	NaN	NaN	NaN	NaN	NaN	96.000	55.000	196.742	146.578	298.878	168.975	161.457	172.826	123.420	1.020
56.000	NaN	NaN	NaN	NaN	NaN	NaN	NaN	NaN	NaN	NaN	NaN	NaN	NaN	NaN	NaN	NaN	NaN	NaN	NaN	NaN	NaN	NaN	NaN	NaN	NaN	NaN	NaN	NaN	NaN	NaN	NaN	NaN	NaN	NaN	NaN	NaN	NaN	NaN	NaN	97.000	56.000	204.654	166.551	298.852	180.232	163.258	175.238	122.389	1.624
57.000	NaN	NaN	NaN	NaN	NaN	NaN	NaN	NaN	NaN	NaN	NaN	NaN	NaN	NaN	NaN	NaN	NaN	NaN	NaN	NaN	NaN	NaN	NaN	NaN	NaN	NaN	NaN	NaN	NaN	NaN	NaN	NaN	NaN	NaN	NaN	NaN	NaN	NaN	NaN	98.000	57.000	211.037	159.885	296.266	177.360	154.400	164.158	117.855	2.236
58.000	NaN	NaN	NaN	NaN	NaN	NaN	NaN	NaN	NaN	NaN	NaN	NaN	NaN	NaN	NaN	NaN	NaN	NaN	NaN	NaN	NaN	NaN	NaN	NaN	NaN	NaN	NaN	NaN	NaN	NaN	NaN	NaN	NaN	NaN	NaN	NaN	NaN	NaN	NaN	99.000	58.000	205.880	157.944	294.891	178.367	155.647	166.368	117.133	2.645
59.000	NaN	NaN	NaN	NaN	NaN	NaN	NaN	NaN	NaN	NaN	NaN	NaN	NaN	NaN	NaN	NaN	NaN	NaN	NaN	NaN	NaN	NaN	NaN	NaN	NaN	NaN	NaN	NaN	NaN	NaN	NaN	NaN	NaN	NaN	NaN	NaN	NaN	NaN	NaN	100.000	59.000	218.133	155.622	294.327	178.512	160.533	177.938	116.073	3.100
60.000	NaN	NaN	NaN	NaN	NaN	NaN	NaN	NaN	NaN	NaN	NaN	NaN	NaN	NaN	NaN	NaN	NaN	NaN	NaN	NaN	NaN	NaN	NaN	NaN	NaN	NaN	NaN	NaN	NaN	NaN	NaN	NaN	NaN	NaN	NaN	NaN	NaN	NaN	NaN	101.000	60.000	207.154	156.662	295.085	177.369	160.600	166.720	114.503	3.571
61.000	NaN	NaN	NaN	NaN	NaN	NaN	NaN	NaN	NaN	NaN	NaN	NaN	NaN	NaN	NaN	NaN	NaN	NaN	NaN	NaN	NaN	NaN	NaN	NaN	NaN	NaN	NaN	NaN	NaN	NaN	NaN	NaN	NaN	NaN	NaN	NaN	NaN	NaN	NaN	102.000	61.000	209.667	147.798	293.449	174.589	153.821	158.000	116.345	3.357
62.000	NaN	NaN	NaN	NaN	NaN	NaN	NaN	NaN	NaN	NaN	NaN	NaN	NaN	NaN	NaN	NaN	NaN	NaN	NaN	NaN	NaN	NaN	NaN	NaN	NaN	NaN	NaN	NaN	NaN	NaN	NaN	NaN	NaN	NaN	NaN	NaN	NaN	NaN	NaN	103.000	62.000	206.071	145.690	295.584	176.730	164.250	179.400	120.776	3.265
63.000	NaN	NaN	NaN	NaN	NaN	NaN	NaN	NaN	NaN	NaN	NaN	NaN	NaN	NaN	NaN	NaN	NaN	NaN	NaN	NaN	NaN	NaN	NaN	NaN	NaN	NaN	NaN	NaN	NaN	NaN	NaN	NaN	NaN	NaN	NaN	NaN	NaN	NaN	NaN	104.000	63.000	203.357	144.275	294.778	175.031	153.464	171.071	115.930	3.441
64.000	NaN	NaN	NaN	NaN	NaN	NaN	NaN	NaN	NaN	NaN	NaN	NaN	NaN	NaN	NaN	NaN	NaN	NaN	NaN	NaN	NaN	NaN	NaN	NaN	NaN	NaN	NaN	NaN	NaN	NaN	NaN	NaN	NaN	NaN	NaN	NaN	NaN	NaN	NaN	105.000	64.000	206.677	146.224	294.520	171.012	153.633	170.231	117.615	3.552
65.000	NaN	NaN	NaN	NaN	NaN	NaN	NaN	NaN	NaN	NaN	NaN	NaN	NaN	NaN	NaN	NaN	NaN	NaN	NaN	NaN	NaN	NaN	NaN	NaN	NaN	NaN	NaN	NaN	NaN	NaN	NaN	NaN	NaN	NaN	NaN	NaN	NaN	NaN	NaN	106.000	65.000	201.172	148.170	291.527	171.857	155.833	172.250	117.133	3.552
66.000	NaN	NaN	NaN	NaN	NaN	NaN	NaN	NaN	NaN	NaN	NaN	NaN	NaN	NaN	NaN	NaN	NaN	NaN	NaN	NaN	NaN	NaN	NaN	NaN	NaN	NaN	NaN	NaN	NaN	NaN	NaN	NaN	NaN	NaN	NaN	NaN	NaN	NaN	NaN	107.000	66.000	197.069	148.363	292.476	173.017	154.156	171.667	117.961	3.728
67.000	NaN	NaN	NaN	NaN	NaN	NaN	NaN	NaN	NaN	NaN	NaN	NaN	NaN	NaN	NaN	NaN	NaN	NaN	NaN	NaN	NaN	NaN	NaN	NaN	NaN	NaN	NaN	NaN	NaN	NaN	NaN	NaN	NaN	NaN	NaN	NaN	NaN	NaN	NaN	108.000	67.000	197.300	147.363	291.632	172.641	154.467	162.182	115.062	4.210
68.000	NaN	NaN	NaN	NaN	NaN	NaN	NaN	NaN	NaN	NaN	NaN	NaN	NaN	NaN	NaN	NaN	NaN	NaN	NaN	NaN	NaN	NaN	NaN	NaN	NaN	NaN	NaN	NaN	NaN	NaN	NaN	NaN	NaN	NaN	NaN	NaN	NaN	NaN	NaN	109.000	68.000	206.897	149.324	289.655	173.818	149.296	161.067	116.770	4.489
69.000	NaN	NaN	NaN	NaN	NaN	NaN	NaN	NaN	NaN	NaN	NaN	NaN	NaN	NaN	NaN	NaN	NaN	NaN	NaN	NaN	NaN	NaN	NaN	NaN	NaN	NaN	NaN	NaN	NaN	NaN	NaN	NaN	NaN	NaN	NaN	NaN	NaN	NaN	NaN	110.000	69.000	207.000	148.108	291.254	173.581	156.767	175.467	112.653	4.933
70.000	NaN	NaN	NaN	NaN	NaN	NaN	NaN	NaN	NaN	NaN	NaN	NaN	NaN	NaN	NaN	NaN	NaN	NaN	NaN	NaN	NaN	NaN	NaN	NaN	NaN	NaN	NaN	NaN	NaN	NaN	NaN	NaN	NaN	NaN	NaN	NaN	NaN	NaN	NaN	111.000	70.000	199.172	149.141	289.271	173.682	158.719	171.130	117.192	5.258
71.000	NaN	NaN	NaN	NaN	NaN	NaN	NaN	NaN	NaN	NaN	NaN	NaN	NaN	NaN	NaN	NaN	NaN	NaN	NaN	NaN	NaN	NaN	NaN	NaN	NaN	NaN	NaN	NaN	NaN	NaN	NaN	NaN	NaN	NaN	NaN	NaN	NaN	NaN	NaN	112.000	71.000	202.172	150.718	289.461	174.737	157.281	172.533	114.899	5.813
72.000	NaN	NaN	NaN	NaN	NaN	NaN	NaN	NaN	NaN	NaN	NaN	NaN	NaN	NaN	NaN	NaN	NaN	NaN	NaN	NaN	NaN	NaN	NaN	NaN	NaN	NaN	NaN	NaN	NaN	NaN	NaN	NaN	NaN	NaN	NaN	NaN	NaN	NaN	NaN	113.000	72.000	203.242	153.263	289.836	175.610	157.000	167.619	121.173	6.322
73.000	NaN	NaN	NaN	NaN	NaN	NaN	NaN	NaN	NaN	NaN	NaN	NaN	NaN	NaN	NaN	NaN	NaN	NaN	NaN	NaN	NaN	NaN	NaN	NaN	NaN	NaN	NaN	NaN	NaN	NaN	NaN	NaN	NaN	NaN	NaN	NaN	NaN	NaN	NaN	114.000	73.000	203.000	156.189	289.775	175.232	154.200	163.000	118.858	6.692
74.000	NaN	NaN	NaN	NaN	NaN	NaN	NaN	NaN	NaN	NaN	NaN	NaN	NaN	NaN	NaN	NaN	NaN	NaN	NaN	NaN	NaN	NaN	NaN	NaN	NaN	NaN	NaN	NaN	NaN	NaN	NaN	NaN	NaN	NaN	NaN	NaN	NaN	NaN	NaN	115.000	74.000	200.452	156.798	290.344	174.487	154.192	166.429	117.306	7.331
75.000	NaN	NaN	NaN	NaN	NaN	NaN	NaN	NaN	NaN	NaN	NaN	NaN	NaN	NaN	NaN	NaN	NaN	NaN	NaN	NaN	NaN	NaN	NaN	NaN	NaN	NaN	NaN	NaN	NaN	NaN	NaN	NaN	NaN	NaN	NaN	NaN	NaN	NaN	NaN	116.000	75.000	214.926	166.744	291.493	175.367	149.107	161.077	115.547	8.135
76.000	NaN	NaN	NaN	NaN	NaN	NaN	NaN	NaN	NaN	NaN	NaN	NaN	NaN	NaN	NaN	NaN	NaN	NaN	NaN	NaN	NaN	NaN	NaN	NaN	NaN	NaN	NaN	NaN	NaN	NaN	NaN	NaN	NaN	NaN	NaN	NaN	NaN	NaN	NaN	117.000	76.000	210.074	152.989	289.634	171.392	150.742	163.867	115.552	7.694
77.000	NaN	NaN	NaN	NaN	NaN	NaN	NaN	NaN	NaN	NaN	NaN	NaN	NaN	NaN	NaN	NaN	NaN	NaN	NaN	NaN	NaN	NaN	NaN	NaN	NaN	NaN	NaN	NaN	NaN	NaN	NaN	NaN	NaN	NaN	NaN	NaN	NaN	NaN	NaN	118.000	77.000	218.571	165.889	286.560	172.074	147.633	153.148	115.947	8.360
78.000	NaN	NaN	NaN	NaN	NaN	NaN	NaN	NaN	NaN	NaN	NaN	NaN	NaN	NaN	NaN	NaN	NaN	NaN	NaN	NaN	NaN	NaN	NaN	NaN	NaN	NaN	NaN	NaN	NaN	NaN	NaN	NaN	NaN	NaN	NaN	NaN	NaN	NaN	NaN	119.000	78.000	208.519	154.511	287.418	170.258	151.179	161.150	112.048	8.287
79.000	NaN	NaN	NaN	NaN	NaN	NaN	NaN	NaN	NaN	NaN	NaN	NaN	NaN	NaN	NaN	NaN	NaN	NaN	NaN	NaN	NaN	NaN	NaN	NaN	NaN	NaN	NaN	NaN	NaN	NaN	NaN	NaN	NaN	NaN	NaN	NaN	NaN	NaN	NaN	120.000	79.000	224.034	163.400	287.845	171.059	149.367	158.158	115.171	8.880
80.000	NaN	NaN	NaN	NaN	NaN	NaN	NaN	NaN	NaN	NaN	NaN	NaN	NaN	NaN	NaN	NaN	NaN	NaN	NaN	NaN	NaN	NaN	NaN	NaN	NaN	NaN	NaN	NaN	NaN	NaN	NaN	NaN	NaN	NaN	NaN	NaN	NaN	NaN	NaN	121.000	80.000	221.778	173.842	287.316	169.839	149.935	164.533	114.150	9.186
81.000	NaN	NaN	NaN	NaN	NaN	NaN	NaN	NaN	NaN	NaN	NaN	NaN	NaN	NaN	NaN	NaN	NaN	NaN	NaN	NaN	NaN	NaN	NaN	NaN	NaN	NaN	NaN	NaN	NaN	NaN	NaN	NaN	NaN	NaN	NaN	NaN	NaN	NaN	NaN	NaN	NaN	NaN	NaN	NaN	NaN	NaN	NaN	NaN	NaN
82.000	NaN	NaN	NaN	NaN	NaN	NaN	NaN	NaN	NaN	NaN	NaN	NaN	NaN	NaN	NaN	NaN	NaN	NaN	NaN	NaN	NaN	NaN	NaN	NaN	NaN	NaN	NaN	NaN	NaN	NaN	NaN	NaN	NaN	NaN	NaN	NaN	NaN	NaN	NaN	NaN	NaN	NaN	NaN	NaN	NaN	NaN	NaN	NaN	NaN
83.000	NaN	NaN	NaN	NaN	NaN	NaN	NaN	NaN	NaN	NaN	NaN	NaN	NaN	NaN	NaN	NaN	NaN	NaN	NaN	NaN	NaN	NaN	NaN	NaN	NaN	NaN	NaN	NaN	NaN	NaN	NaN	NaN	NaN	NaN	NaN	NaN	NaN	NaN	NaN	NaN	NaN	NaN	NaN	NaN	NaN	NaN	NaN	NaN	NaN
84.000	NaN	NaN	NaN	NaN	NaN	NaN	NaN	NaN	NaN	NaN	NaN	NaN	NaN	NaN	NaN	NaN	NaN	NaN	NaN	NaN	NaN	NaN	NaN	NaN	NaN	NaN	NaN	NaN	NaN	NaN	NaN	NaN	NaN	NaN	NaN	NaN	NaN	NaN	NaN	NaN	NaN	NaN	NaN	NaN	NaN	NaN	NaN	NaN	NaN
85.000	NaN	NaN	NaN	NaN	NaN	NaN	NaN	NaN	NaN	NaN	NaN	NaN	NaN	NaN	NaN	NaN	NaN	NaN	NaN	NaN	NaN	NaN	NaN	NaN	NaN	NaN	NaN	NaN	NaN	NaN	NaN	NaN	NaN	NaN	NaN	NaN	NaN	NaN	NaN	NaN	NaN	NaN	NaN	NaN	NaN	NaN	NaN	NaN	NaN
86.000	NaN	NaN	NaN	NaN	NaN	NaN	NaN	NaN	NaN	NaN	NaN	NaN	NaN	NaN	NaN	NaN	NaN	NaN	NaN	NaN	NaN	NaN	NaN	NaN	NaN	NaN	NaN	NaN	NaN	NaN	NaN	NaN	NaN	NaN	NaN	NaN	NaN	NaN	NaN	NaN	NaN	NaN	NaN	NaN	NaN	NaN	NaN	NaN	NaN
87.000	NaN	NaN	NaN	NaN	NaN	NaN	NaN	NaN	NaN	NaN	NaN	NaN	NaN	NaN	NaN	NaN	NaN	NaN	NaN	NaN	NaN	NaN	NaN	NaN	NaN	NaN	NaN	NaN	NaN	NaN	NaN	NaN	NaN	NaN	NaN	NaN	NaN	NaN	NaN	NaN	NaN	NaN	NaN	NaN	NaN	NaN	NaN	NaN	NaN
88.000	NaN	NaN	NaN	NaN	NaN	NaN	NaN	NaN	NaN	NaN	NaN	NaN	NaN	NaN	NaN	NaN	NaN	NaN	NaN	NaN	NaN	NaN	NaN	NaN	NaN	NaN	NaN	NaN	NaN	NaN	NaN	NaN	NaN	NaN	NaN	NaN	NaN	NaN	NaN	NaN	NaN	NaN	NaN	NaN	NaN	NaN	NaN	NaN	NaN
89.000	NaN	NaN	NaN	NaN	NaN	NaN	NaN	NaN	NaN	NaN	NaN	NaN	NaN	NaN	NaN	NaN	NaN	NaN	NaN	NaN	NaN	NaN	NaN	NaN	NaN	NaN	NaN	NaN	NaN	NaN	NaN	NaN	NaN	NaN	NaN	NaN	NaN	NaN	NaN	NaN	NaN	NaN	NaN	NaN	NaN	NaN	NaN	NaN	NaN
90.000	NaN	NaN	NaN	NaN	NaN	NaN	NaN	NaN	NaN	NaN	NaN	NaN	NaN	NaN	NaN	NaN	NaN	NaN	NaN	NaN	NaN	NaN	NaN	NaN	NaN	NaN	NaN	NaN	NaN	NaN	NaN	NaN	NaN	NaN	NaN	NaN	NaN	NaN	NaN	NaN	NaN	NaN	NaN	NaN	NaN	NaN	NaN	NaN	NaN
91.000	NaN	NaN	NaN	NaN	NaN	NaN	NaN	NaN	NaN	NaN	NaN	NaN	NaN	NaN	NaN	NaN	NaN	NaN	NaN	NaN	NaN	NaN	NaN	NaN	NaN	NaN	NaN	NaN	NaN	NaN	NaN	NaN	NaN	NaN	NaN	NaN	NaN	NaN	NaN	NaN	NaN	NaN	NaN	NaN	NaN	NaN	NaN	NaN	NaN
92.000	NaN	NaN	NaN	NaN	NaN	NaN	NaN	NaN	NaN	NaN	NaN	NaN	NaN	NaN	NaN	NaN	NaN	NaN	NaN	NaN	NaN	NaN	NaN	NaN	NaN	NaN	NaN	NaN	NaN	NaN	NaN	NaN	NaN	NaN	NaN	NaN	NaN	NaN	NaN	NaN	NaN	NaN	NaN	NaN	NaN	NaN	NaN	NaN	NaN
93.000	NaN	NaN	NaN	NaN	NaN	NaN	NaN	NaN	NaN	NaN	NaN	NaN	NaN	NaN	NaN	NaN	NaN	NaN	NaN	NaN	NaN	NaN	NaN	NaN	NaN	NaN	NaN	NaN	NaN	NaN	NaN	NaN	NaN	NaN	NaN	NaN	NaN	NaN	NaN	NaN	NaN	NaN	NaN	NaN	NaN	NaN	NaN	NaN	NaN
94.000	NaN	NaN	NaN	NaN	NaN	NaN	NaN	NaN	NaN	NaN	NaN	NaN	NaN	NaN	NaN	NaN	NaN	NaN	NaN	NaN	NaN	NaN	NaN	NaN	NaN	NaN	NaN	NaN	NaN	NaN	NaN	NaN	NaN	NaN	NaN	NaN	NaN	NaN	NaN	NaN	NaN	NaN	NaN	NaN	NaN	NaN	NaN	NaN	NaN
95.000	NaN	NaN	NaN	NaN	NaN	NaN	NaN	NaN	NaN	NaN	NaN	NaN	NaN	NaN	NaN	NaN	NaN	NaN	NaN	NaN	NaN	NaN	NaN	NaN	NaN	NaN	NaN	NaN	NaN	NaN	NaN	NaN	NaN	NaN	NaN	NaN	NaN	NaN	NaN	NaN	NaN	NaN	NaN	NaN	NaN	NaN	NaN	NaN	NaN
96.000	NaN	NaN	NaN	NaN	NaN	NaN	NaN	NaN	NaN	NaN	NaN	NaN	NaN	NaN	NaN	NaN	NaN	NaN	NaN	NaN	NaN	NaN	NaN	NaN	NaN	NaN	NaN	NaN	NaN	NaN	NaN	NaN	NaN	NaN	NaN	NaN	NaN	NaN	NaN	NaN	NaN	NaN	NaN	NaN	NaN	NaN	NaN	NaN	NaN
97.000	NaN	NaN	NaN	NaN	NaN	NaN	NaN	NaN	NaN	NaN	NaN	NaN	NaN	NaN	NaN	NaN	NaN	NaN	NaN	NaN	NaN	NaN	NaN	NaN	NaN	NaN	NaN	NaN	NaN	NaN	NaN	NaN	NaN	NaN	NaN	NaN	NaN	NaN	NaN	NaN	NaN	NaN	NaN	NaN	NaN	NaN	NaN	NaN	NaN
98.000	NaN	NaN	NaN	NaN	NaN	NaN	NaN	NaN	NaN	NaN	NaN	NaN	NaN	NaN	NaN	NaN	NaN	NaN	NaN	NaN	NaN	NaN	NaN	NaN	NaN	NaN	NaN	NaN	NaN	NaN	NaN	NaN	NaN	NaN	NaN	NaN	NaN	NaN	NaN	NaN	NaN	NaN	NaN	NaN	NaN	NaN	NaN	NaN	NaN
99.000	NaN	NaN	NaN	NaN	NaN	NaN	NaN	NaN	NaN	NaN	NaN	NaN	NaN	NaN	NaN	NaN	NaN	NaN	NaN	NaN	NaN	NaN	NaN	NaN	NaN	NaN	NaN	NaN	NaN	NaN	NaN	NaN	NaN	NaN	NaN	NaN	NaN	NaN	NaN	NaN	NaN	NaN	NaN	NaN	NaN	NaN	NaN	NaN	NaN
100.000	NaN	NaN	NaN	NaN	NaN	NaN	NaN	NaN	NaN	NaN	NaN	NaN	NaN	NaN	NaN	NaN	NaN	NaN	NaN	NaN	NaN	NaN	NaN	NaN	NaN	NaN	NaN	NaN	NaN	NaN	NaN	NaN	NaN	NaN	NaN	NaN	NaN	NaN	NaN	NaN	NaN	NaN	NaN	NaN	NaN	NaN	NaN	NaN	NaN
101.000	NaN	NaN	NaN	NaN	NaN	NaN	NaN	NaN	NaN	NaN	NaN	NaN	NaN	NaN	NaN	NaN	NaN	NaN	NaN	NaN	NaN	NaN	NaN	NaN	NaN	NaN	NaN	NaN	NaN	NaN	NaN	NaN	NaN	NaN	NaN	NaN	NaN	NaN	NaN	NaN	NaN	NaN	NaN	NaN	NaN	NaN	NaN	NaN	NaN
102.000	NaN	NaN	NaN	NaN	NaN	NaN	NaN	NaN	NaN	NaN	NaN	NaN	NaN	NaN	NaN	NaN	NaN	NaN	NaN	NaN	NaN	NaN	NaN	NaN	NaN	NaN	NaN	NaN	NaN	NaN	NaN	NaN	NaN	NaN	NaN	NaN	NaN	NaN	NaN	NaN	NaN	NaN	NaN	NaN	NaN	NaN	NaN	NaN	NaN
103.000	NaN	NaN	NaN	NaN	NaN	NaN	NaN	NaN	NaN	NaN	NaN	NaN	NaN	NaN	NaN	NaN	NaN	NaN	NaN	NaN	NaN	NaN	NaN	NaN	NaN	NaN	NaN	NaN	NaN	NaN	NaN	NaN	NaN	NaN	NaN	NaN	NaN	NaN	NaN	NaN	NaN	NaN	NaN	NaN	NaN	NaN	NaN	NaN	NaN
104.000	NaN	NaN	NaN	NaN	NaN	NaN	NaN	NaN	NaN	NaN	NaN	NaN	NaN	NaN	NaN	NaN	NaN	NaN	NaN	NaN	NaN	NaN	NaN	NaN	NaN	NaN	NaN	NaN	NaN	NaN	NaN	NaN	NaN	NaN	NaN	NaN	NaN	NaN	NaN	NaN	NaN	NaN	NaN	NaN	NaN	NaN	NaN	NaN	NaN
105.000	NaN	NaN	NaN	NaN	NaN	NaN	NaN	NaN	NaN	NaN	NaN	NaN	NaN	NaN	NaN	NaN	NaN	NaN	NaN	NaN	NaN	NaN	NaN	NaN	NaN	NaN	NaN	NaN	NaN	NaN	NaN	NaN	NaN	NaN	NaN	NaN	NaN	NaN	NaN	NaN	NaN	NaN	NaN	NaN	NaN	NaN	NaN	NaN	NaN
106.000	NaN	NaN	NaN	NaN	NaN	NaN	NaN	NaN	NaN	NaN	NaN	NaN	NaN	NaN	NaN	NaN	NaN	NaN	NaN	NaN	NaN	NaN	NaN	NaN	NaN	NaN	NaN	NaN	NaN	NaN	NaN	NaN	NaN	NaN	NaN	NaN	NaN	NaN	NaN	NaN	NaN	NaN	NaN	NaN	NaN	NaN	NaN	NaN	NaN
107.000	NaN	NaN	NaN	NaN	NaN	NaN	NaN	NaN	NaN	NaN	NaN	NaN	NaN	NaN	NaN	NaN	NaN	NaN	NaN	NaN	NaN	NaN	NaN	NaN	NaN	NaN	NaN	NaN	NaN	NaN	NaN	NaN	NaN	NaN	NaN	NaN	NaN	NaN	NaN	NaN	NaN	NaN	NaN	NaN	NaN	NaN	NaN	NaN	NaN
108.000	NaN	NaN	NaN	NaN	NaN	NaN	NaN	NaN	NaN	NaN	NaN	NaN	NaN	NaN	NaN	NaN	NaN	NaN	NaN	NaN	NaN	NaN	NaN	NaN	NaN	NaN	NaN	NaN	NaN	NaN	NaN	NaN	NaN	NaN	NaN	NaN	NaN	NaN	NaN	NaN	NaN	NaN	NaN	NaN	NaN	NaN	NaN	NaN	NaN
109.000	NaN	NaN	NaN	NaN	NaN	NaN	NaN	NaN	NaN	NaN	NaN	NaN	NaN	NaN	NaN	NaN	NaN	NaN	NaN	NaN	NaN	NaN	NaN	NaN	NaN	NaN	NaN	NaN	NaN	NaN	NaN	NaN	NaN	NaN	NaN	NaN	NaN	NaN	NaN	NaN	NaN	NaN	NaN	NaN	NaN	NaN	NaN	NaN	NaN
110.000	NaN	NaN	NaN	NaN	NaN	NaN	NaN	NaN	NaN	NaN	NaN	NaN	NaN	NaN	NaN	NaN	NaN	NaN	NaN	NaN	NaN	NaN	NaN	NaN	NaN	NaN	NaN	NaN	NaN	NaN	NaN	NaN	NaN	NaN	NaN	NaN	NaN	NaN	NaN	NaN	NaN	NaN	NaN	NaN	NaN	NaN	NaN	NaN	NaN
111.000	NaN	NaN	NaN	NaN	NaN	NaN	NaN	NaN	NaN	NaN	NaN	NaN	NaN	NaN	NaN	NaN	NaN	NaN	NaN	NaN	NaN	NaN	NaN	NaN	NaN	NaN	NaN	NaN	NaN	NaN	NaN	NaN	NaN	NaN	NaN	NaN	NaN	NaN	NaN	NaN	NaN	NaN	NaN	NaN	NaN	NaN	NaN	NaN	NaN
112.000	NaN	NaN	NaN	NaN	NaN	NaN	NaN	NaN	NaN	NaN	NaN	NaN	NaN	NaN	NaN	NaN	NaN	NaN	NaN	NaN	NaN	NaN	NaN	NaN	NaN	NaN	NaN	NaN	NaN	NaN	NaN	NaN	NaN	NaN	NaN	NaN	NaN	NaN	NaN	NaN	NaN	NaN	NaN	NaN	NaN	NaN	NaN	NaN	NaN
113.000	NaN	NaN	NaN	NaN	NaN	NaN	NaN	NaN	NaN	NaN	NaN	NaN	NaN	NaN	NaN	NaN	NaN	NaN	NaN	NaN	NaN	NaN	NaN	NaN	NaN	NaN	NaN	NaN	NaN	NaN	NaN	NaN	NaN	NaN	NaN	NaN	NaN	NaN	NaN	NaN	NaN	NaN	NaN	NaN	NaN	NaN	NaN	NaN	NaN
114.000	NaN	NaN	NaN	NaN	NaN	NaN	NaN	NaN	NaN	NaN	NaN	NaN	NaN	NaN	NaN	NaN	NaN	NaN	NaN	NaN	NaN	NaN	NaN	NaN	NaN	NaN	NaN	NaN	NaN	NaN	NaN	NaN	NaN	NaN	NaN	NaN	NaN	NaN	NaN	NaN	NaN	NaN	NaN	NaN	NaN	NaN	NaN	NaN	NaN
115.000	NaN	NaN	NaN	NaN	NaN	NaN	NaN	NaN	NaN	NaN	NaN	NaN	NaN	NaN	NaN	NaN	NaN	NaN	NaN	NaN	NaN	NaN	NaN	NaN	NaN	NaN	NaN	NaN	NaN	NaN	NaN	NaN	NaN	NaN	NaN	NaN	NaN	NaN	NaN	NaN	NaN	NaN	NaN	NaN	NaN	NaN	NaN	NaN	NaN
116.000	NaN	NaN	NaN	NaN	NaN	NaN	NaN	NaN	NaN	NaN	NaN	NaN	NaN	NaN	NaN	NaN	NaN	NaN	NaN	NaN	NaN	NaN	NaN	NaN	NaN	NaN	NaN	NaN	NaN	NaN	NaN	NaN	NaN	NaN	NaN	NaN	NaN	NaN	NaN	NaN	NaN	NaN	NaN	NaN	NaN	NaN	NaN	NaN	NaN
117.000	NaN	NaN	NaN	NaN	NaN	NaN	NaN	NaN	NaN	NaN	NaN	NaN	NaN	NaN	NaN	NaN	NaN	NaN	NaN	NaN	NaN	NaN	NaN	NaN	NaN	NaN	NaN	NaN	NaN	NaN	NaN	NaN	NaN	NaN	NaN	NaN	NaN	NaN	NaN	NaN	NaN	NaN	NaN	NaN	NaN	NaN	NaN	NaN	NaN
118.000	NaN	NaN	NaN	NaN	NaN	NaN	NaN	NaN	NaN	NaN	NaN	NaN	NaN	NaN	NaN	NaN	NaN	NaN	NaN	NaN	NaN	NaN	NaN	NaN	NaN	NaN	NaN	NaN	NaN	NaN	NaN	NaN	NaN	NaN	NaN	NaN	NaN	NaN	NaN	NaN	NaN	NaN	NaN	NaN	NaN	NaN	NaN	NaN	NaN
119.000	NaN	NaN	NaN	NaN	NaN	NaN	NaN	NaN	NaN	NaN	NaN	NaN	NaN	NaN	NaN	NaN	NaN	NaN	NaN	NaN	NaN	NaN	NaN	NaN	NaN	NaN	NaN	NaN	NaN	NaN	NaN	NaN	NaN	NaN	NaN	NaN	NaN	NaN	NaN	NaN	NaN	NaN	NaN	NaN	NaN	NaN	NaN	NaN	NaN
120.000	NaN	NaN	NaN	NaN	NaN	NaN	NaN	NaN	NaN	NaN	NaN	NaN	NaN	NaN	NaN	NaN	NaN	NaN	NaN	NaN	NaN	NaN	NaN	NaN	NaN	NaN	NaN	NaN	NaN	NaN	NaN	NaN	NaN	NaN	NaN	NaN	NaN	NaN	NaN	NaN	NaN	NaN	NaN	NaN	NaN	NaN	NaN	NaN	NaN
[truncated: 55 more columns]
