# Supplementary material for: Filopodyan: An open-source pipeline for the analysis of filopodia
Source: J Cell Biol. 2017 Oct 2;216(10):3405–22. doi: 10.1083/jcb.201705113 (PMC5626553; doi:10.1083/jcb.201705113)
Supplement: Data tables (ZIP file) [file JCB_201705113_DataS1.zip › Data Tables/Fig5_BaseF/ENA_BaseF/GAP-RFP/NeonENA_GC7_tif Bodies.txt]

T	X	Y	Mean	StdDev	Frame Background	Boundary Background
1.000	20.800	23.660	259.826	52.778	110.343	125.687
2.000	20.670	23.660	265.200	54.738	110.391	126.094
3.000	20.475	23.790	265.174	54.173	110.446	126.193
4.000	20.280	23.725	263.922	52.010	110.218	125.651
5.000	20.215	23.660	263.142	51.051	110.010	125.309
6.000	20.020	23.920	264.110	51.251	110.040	125.414
7.000	19.890	23.985	262.660	50.552	109.945	125.150
8.000	19.760	24.180	263.080	51.063	109.857	124.918
9.000	19.760	24.115	263.238	52.114	109.915	125.173
10.000	19.565	24.245	263.189	51.540	109.898	124.857
11.000	19.630	24.180	262.065	51.101	109.905	124.887
12.000	19.630	23.530	259.985	50.373	109.969	124.937
13.000	19.760	23.530	260.366	49.915	110.014	125.015
14.000	19.955	23.530	259.949	50.044	110.054	125.109
15.000	19.955	23.725	260.400	50.540	110.066	125.160
16.000	19.955	23.790	259.644	50.040	110.026	125.068
17.000	19.760	23.075	259.195	50.454	110.018	124.982
18.000	19.630	23.270	259.031	50.686	109.907	124.909
19.000	19.565	23.400	258.452	49.660	109.946	124.894
20.000	19.500	23.400	257.677	49.892	109.858	124.872
21.000	19.565	23.465	259.446	50.530	109.877	124.698
22.000	19.565	23.465	257.570	50.394	109.822	124.505
23.000	19.630	23.660	259.089	50.395	109.844	124.624
24.000	19.630	23.530	257.033	49.163	109.883	124.498
25.000	19.565	23.660	255.711	49.165	109.955	124.441
26.000	19.370	23.465	254.920	48.385	109.789	124.272
27.000	19.240	23.205	256.040	47.711	109.757	123.896
28.000	19.175	23.270	253.289	46.319	109.644	123.674
29.000	19.110	23.140	253.762	46.278	109.716	123.940
30.000	19.175	23.075	252.854	46.225	109.683	123.941
31.000	19.045	23.075	255.304	47.910	109.634	123.855
32.000	19.175	23.010	255.040	49.395	109.513	123.649
33.000	19.240	22.945	253.777	48.235	109.516	123.571
34.000	19.240	22.750	252.398	45.911	109.495	123.334
35.000	19.240	22.685	251.689	45.104	109.532	123.261
36.000	19.240	22.685	251.382	44.417	109.694	123.626
37.000	19.305	22.555	251.513	43.740	109.732	123.556
38.000	19.370	22.490	250.667	43.732	109.708	123.409
39.000	19.370	22.425	250.815	43.090	109.776	123.585
40.000	19.435	22.295	248.612	43.327	109.828	123.704
41.000	19.695	22.230	249.198	43.142	109.876	123.737
42.000	19.565	22.100	248.392	42.925	109.992	124.025
43.000	19.630	21.970	248.029	42.866	109.876	123.827
44.000	19.695	21.905	246.673	41.911	109.991	124.024
45.000	19.630	21.970	245.759	41.477	109.969	123.856
46.000	19.630	21.970	244.615	41.889	109.978	124.029
47.000	19.695	21.970	243.722	41.546	109.962	123.984
48.000	19.825	22.100	243.862	41.594	110.023	123.997
49.000	19.695	22.100	243.502	42.513	110.191	124.403
50.000	19.825	22.165	242.695	43.547	110.223	124.327
51.000	19.695	22.230	242.421	44.446	110.148	124.566
52.000	19.825	22.100	243.040	43.934	110.067	123.998
53.000	19.760	22.100	242.140	43.300	110.085	123.935
54.000	19.825	22.165	244.130	42.794	110.150	123.892
55.000	19.630	22.035	241.848	42.310	109.956	123.630
56.000	19.565	22.100	242.015	40.992	109.939	123.528
57.000	19.370	22.360	241.166	40.890	109.766	123.457
58.000	19.175	22.295	240.726	40.397	109.777	123.386
59.000	19.110	22.425	239.137	39.866	109.720	123.277
60.000	19.370	22.295	239.889	39.461	109.630	123.187
61.000	19.305	22.295	237.974	37.869	109.576	123.424
62.000	19.435	22.100	237.332	37.660	109.430	122.858
63.000	19.565	22.035	237.904	38.038	109.409	122.931
64.000	19.630	21.970	237.951	37.476	109.351	123.118
65.000	19.630	21.840	238.021	36.969	109.367	123.129
66.000	19.500	21.775	237.173	37.322	109.308	123.013
67.000	19.435	21.710	237.048	37.233	109.330	123.188
68.000	19.435	21.710	236.609	37.278	109.241	122.908
69.000	19.370	21.710	236.598	37.474	109.232	123.155
70.000	19.435	21.775	234.579	37.058	109.079	122.653
71.000	19.500	21.905	233.630	36.815	109.048	122.320
72.000	19.435	22.035	232.569	36.154	108.971	122.098
73.000	19.435	21.775	232.041	36.399	108.945	122.008
74.000	19.435	21.450	231.604	36.170	108.933	122.080
75.000	19.305	21.450	230.462	35.582	108.990	121.930
76.000	19.305	21.515	230.885	35.374	109.063	121.753
77.000	19.175	21.515	230.454	36.004	109.115	121.815
78.000	19.305	21.580	229.394	35.134	109.165	121.742
79.000	19.565	21.710	230.404	35.960	109.253	121.909
80.000	19.500	21.645	230.319	35.942	109.242	121.830
81.000	19.565	21.970	230.784	35.811	109.366	122.003
82.000	19.500	22.100	230.143	35.271	109.273	122.071
83.000	19.565	22.230	230.762	35.287	109.375	121.967
84.000	19.630	22.230	230.162	35.567	109.404	122.029
85.000	19.890	22.295	230.428	35.741	109.483	121.429
86.000	19.955	22.165	230.399	35.668	109.690	121.508
87.000	20.085	22.295	229.822	36.006	109.676	121.495
88.000	19.955	22.165	228.636	36.089	109.596	121.171
89.000	19.760	22.230	228.162	35.698	109.538	120.988
90.000	20.020	22.165	227.463	35.653	109.491	121.046
91.000	19.955	22.295	226.725	35.189	109.542	121.005
92.000	20.020	22.165	225.907	34.175	109.588	121.332
93.000	20.085	22.295	226.487	34.274	109.531	121.159
94.000	20.085	22.295	226.409	33.551	109.517	121.037
95.000	20.020	22.360	225.981	33.478	109.582	121.078
96.000	20.150	22.230	225.502	32.516	109.510	121.050
97.000	20.085	22.360	224.911	32.235	109.527	121.022
98.000	20.020	22.230	223.816	32.580	109.478	120.892
99.000	20.020	22.035	223.877	31.981	109.576	121.177
100.000	19.890	21.840	223.926	31.790	109.533	121.200
101.000	19.955	21.645	223.134	31.970	109.398	120.976
102.000	19.760	21.710	222.757	32.234	109.470	120.554
103.000	19.760	21.775	222.385	31.596	109.524	120.358
104.000	19.695	21.320	221.610	31.685	109.449	120.217
105.000	19.435	21.320	221.264	31.704	109.398	120.028
106.000	19.175	21.320	221.694	31.259	109.440	120.059
107.000	18.915	21.320	221.306	31.239	109.469	120.212
108.000	18.785	21.255	221.033	30.413	109.502	120.247
109.000	18.655	21.320	220.434	30.639	109.396	120.019
110.000	18.525	21.320	220.847	31.160	109.458	120.185
111.000	18.330	21.385	220.761	31.395	109.533	120.317
112.000	18.395	21.450	218.890	30.398	109.437	120.119
113.000	18.460	21.385	219.455	30.788	109.481	120.376
114.000	18.395	21.450	219.298	30.715	109.330	119.880
115.000	18.525	21.450	219.719	30.742	109.370	119.385
116.000	18.525	21.450	218.996	30.583	109.254	119.419
117.000	18.395	21.515	218.611	31.064	109.425	119.652
118.000	18.590	21.385	215.256	33.358	109.379	119.609
119.000	18.525	21.580	215.072	33.452	109.396	119.696
120.000	18.460	21.450	214.667	33.050	109.356	119.543
121.000	18.590	21.515	214.967	32.846	109.378	119.757
