# Supplementary material for: Filopodyan: An open-source pipeline for the analysis of filopodia
Source: J Cell Biol. 2017 Oct 2;216(10):3405–22. doi: 10.1083/jcb.201705113 (PMC5626553; doi:10.1083/jcb.201705113)
Supplement: Data tables (ZIP file) [file JCB_201705113_DataS1.zip › Data Tables/Fig5_BaseF/ENA_BaseF/GAP-RFP/NeonENA_GC7_tif.txt]

Bounder settings Mon Feb 06 17:08:17 GMT 2017
Map C: 1
Measure C: 1
Threshold: RenyiEntropy
Adaptive thresholding: false
Fit tip to measure C: false
Join fragments: false
ED Iterations: 4
Base back frames: -20
LoG sigma: 2.6

Filter settings-
Min start frame: 2
Min frames: 3
Min max length: 1.8
Min length change: 0.1
Min max DCTM: 0.0
Min max DCBM: 0.0
Max mean waviness: 0.38

NeonENA_GC7.tif - no filopodia at T0
NeonENA_GC7.tif - no filopodia at T1
NeonENA_GC7.tif - no filopodia at T2
NeonENA_GC7.tif - no filopodia at T29
NeonENA_GC7.tif - no filopodia at T54
NeonENA_GC7.tif - no filopodia at T55
Track Edits-
Deleted T12 to T12 from track 2
Deleted T13 to T13 from track 2
Deleted T15 to T15 from track 2
Updated tracks
Deleted T18 to T18 from track 3
Deleted T19 to T19 from track 3
Deleted T20 to T20 from track 3
Deleted T21 to T21 from track 3
Deleted T22 to T22 from track 3
Deleted T23 to T23 from track 3
Deleted T24 to T24 from track 3
Deleted T25 to T25 from track 3
Deleted T26 to T26 from track 3
Deleted T27 to T27 from track 3
Deleted T28 to T28 from track 3
Deleted T29 to T29 from track 3
Deleted T31 to T31 from track 3
Deleted T32 to T32 from track 3
Deleted T34 to T34 from track 3
Deleted T35 to T35 from track 3
Deleted T36 to T36 from track 3
Deleted T37 to T37 from track 3
Deleted T38 to T38 from track 3
Updated tracks
Deleted T42 to T42 from track 7
Deleted T43 to T43 from track 7
Deleted T44 to T44 from track 7
Deleted T45 to T45 from track 7
Deleted T46 to T46 from track 7
Deleted T47 to T47 from track 7
Deleted T48 to T48 from track 7
Deleted T49 to T49 from track 7
Deleted T50 to T50 from track 7
Deleted T51 to T51 from track 7
Deleted T52 to T52 from track 7
Deleted T53 to T53 from track 7
Deleted T54 to T54 from track 7
Updated tracks
Deleted T57 to T57 from track 8
Deleted T58 to T58 from track 8
Deleted T59 to T59 from track 8
Deleted T60 to T60 from track 8
Deleted T61 to T61 from track 8
Deleted T62 to T62 from track 8
Deleted T63 to T63 from track 8
Deleted T64 to T64 from track 8
Deleted T65 to T65 from track 8
Deleted T66 to T66 from track 8
Deleted T67 to T67 from track 8
Deleted T68 to T68 from track 8
Deleted T69 to T69 from track 8
Deleted T70 to T70 from track 8
Deleted T71 to T71 from track 8
Deleted T72 to T72 from track 8
Deleted T73 to T73 from track 8
Deleted T74 to T74 from track 8
Deleted T75 to T75 from track 8
Deleted T76 to T76 from track 8
Deleted T77 to T77 from track 8
Deleted T78 to T78 from track 8
Deleted T79 to T79 from track 8
Deleted T80 to T80 from track 8
Deleted T81 to T81 from track 8
Deleted T82 to T82 from track 8
Deleted T83 to T83 from track 8
Deleted T84 to T84 from track 8
Deleted T85 to T85 from track 8
Deleted T86 to T86 from track 8
Deleted T88 to T88 from track 8
Deleted T90 to T90 from track 8
Deleted T91 to T91 from track 8
Deleted T92 to T92 from track 8
Deleted T93 to T93 from track 8
Deleted T94 to T94 from track 8
Deleted T95 to T95 from track 8
Deleted T97 to T97 from track 8
Updated tracks
Deleted T111 to T111 from track 13
Deleted T112 to T112 from track 13
Deleted T113 to T113 from track 13
Deleted T114 to T114 from track 13
Deleted T115 to T115 from track 13
Deleted T116 to T116 from track 13
Deleted T117 to T117 from track 13
Deleted T118 to T118 from track 13
Deleted T119 to T119 from track 13
Deleted T120 to T120 from track 13
Deleted T121 to T121 from track 13
Updated tracks
Restored original tracks
Updated tracks
Deleted T12 to T12 from track 2
Deleted T13 to T13 from track 2
Deleted T15 to T15 from track 2
Updated tracks
Deleted T18 to T18 from track 3
Deleted T19 to T19 from track 3
Deleted T20 to T20 from track 3
Deleted T21 to T21 from track 3
Deleted T22 to T22 from track 3
Deleted T23 to T23 from track 3
Deleted T24 to T24 from track 3
Deleted T25 to T25 from track 3
Deleted T26 to T26 from track 3
Deleted T27 to T27 from track 3
Deleted T28 to T28 from track 3
Deleted T29 to T29 from track 3
Deleted T31 to T31 from track 3
Deleted T32 to T32 from track 3
Deleted T34 to T34 from track 3
Deleted T35 to T35 from track 3
Deleted T36 to T36 from track 3
Deleted T37 to T37 from track 3
Deleted T38 to T38 from track 3
Updated tracks
Deleted T42 to T42 from track 7
Deleted T43 to T43 from track 7
Deleted T44 to T44 from track 7
Deleted T45 to T45 from track 7
Deleted T46 to T46 from track 7
Deleted T47 to T47 from track 7
Deleted T48 to T48 from track 7
Deleted T49 to T49 from track 7
Deleted T50 to T50 from track 7
Deleted T51 to T51 from track 7
Deleted T52 to T52 from track 7
Deleted T53 to T53 from track 7
Deleted T54 to T54 from track 7
Updated tracks
Deleted T57 to T57 from track 8
Deleted T58 to T58 from track 8
Deleted T59 to T59 from track 8
Deleted T60 to T60 from track 8
Deleted T61 to T61 from track 8
Deleted T62 to T62 from track 8
Deleted T63 to T63 from track 8
Deleted T64 to T64 from track 8
Deleted T65 to T65 from track 8
Deleted T66 to T66 from track 8
Deleted T67 to T67 from track 8
Deleted T68 to T68 from track 8
Deleted T69 to T69 from track 8
Deleted T70 to T70 from track 8
Deleted T71 to T71 from track 8
Deleted T72 to T72 from track 8
Deleted T73 to T73 from track 8
Deleted T74 to T74 from track 8
Deleted T75 to T75 from track 8
Deleted T76 to T76 from track 8
Deleted T77 to T77 from track 8
Deleted T78 to T78 from track 8
Deleted T79 to T79 from track 8
Deleted T80 to T80 from track 8
Deleted T81 to T81 from track 8
Deleted T82 to T82 from track 8
Deleted T83 to T83 from track 8
Deleted T84 to T84 from track 8
Deleted T85 to T85 from track 8
Deleted T86 to T86 from track 8
Deleted T88 to T88 from track 8
Deleted T90 to T90 from track 8
Deleted T91 to T91 from track 8
Deleted T92 to T92 from track 8
Deleted T93 to T93 from track 8
Deleted T94 to T94 from track 8
Deleted T95 to T95 from track 8
Deleted T97 to T97 from track 8
Updated tracks
Deleted T105 to T105 from track 12
Deleted T106 to T106 from track 12
Deleted T107 to T107 from track 12
Updated tracks
Deleted T111 to T111 from track 14
Deleted T112 to T112 from track 14
Deleted T114 to T114 from track 14
Deleted T115 to T115 from track 14
Deleted T116 to T116 from track 14
Deleted T117 to T117 from track 14
Deleted T118 to T118 from track 14
Deleted T120 to T120 from track 14
Updated tracks
Deleted T4 to T4 from track 0
Deleted T5 to T5 from track 0
Deleted T6 to T6 from track 0
Deleted T7 to T7 from track 0
Updated tracks
Deleted T34 to T34 from track 5
Deleted T35 to T35 from track 5
Deleted T36 to T36 from track 5
Deleted T37 to T37 from track 5
Deleted T38 to T38 from track 5
Deleted T39 to T39 from track 5
Updated tracks
Deleted T89 to T89 from track 11
Deleted T90 to T90 from track 11
Deleted T91 to T91 from track 11
Deleted T92 to T92 from track 11
Deleted T93 to T93 from track 11
Deleted T94 to T94 from track 11
Deleted T95 to T95 from track 11
Deleted T96 to T96 from track 11
Deleted T97 to T97 from track 11
Deleted T98 to T98 from track 11
Deleted T99 to T99 from track 11
Deleted T100 to T100 from track 11
Deleted T101 to T101 from track 11
Deleted T102 to T102 from track 11
Deleted T103 to T103 from track 11
Deleted T104 to T104 from track 11
Deleted T105 to T105 from track 11
Deleted T106 to T106 from track 11
Deleted T107 to T107 from track 11
Deleted T108 to T108 from track 11
Deleted T109 to T109 from track 11
Deleted T110 to T110 from track 11
Deleted T111 to T111 from track 11
Deleted T112 to T112 from track 11
Deleted T113 to T113 from track 11
Deleted T114 to T114 from track 11
Deleted T115 to T115 from track 11
Deleted T116 to T116 from track 11
Deleted T117 to T117 from track 11
Deleted T118 to T118 from track 11
Deleted T119 to T119 from track 11
Deleted T120 to T120 from track 11
Deleted T121 to T121 from track 11
Updated tracks
Deleted T115 to T115 from track 16
Deleted T116 to T116 from track 16
Deleted T117 to T117 from track 16
Deleted T118 to T118 from track 16
Deleted T119 to T119 from track 16
Deleted T120 to T120 from track 16
Updated tracks
Index 1 changed to 0
Index 4 changed to 1
Index 6 changed to 2
Index 9 changed to 3
Index 10 changed to 4
Index 13 changed to 5
Index 15 changed to 6
Updated tracks

Bounder settings Mon Feb 06 17:13:32 GMT 2017
Map C: 1
Measure C: 1
Threshold: RenyiEntropy
Adaptive thresholding: false
Fit tip to measure C: false
Join fragments: false
ED Iterations: 4
Base back frames: -20
LoG sigma: 2.6

Filter settings-
Min start frame: 2
Min frames: 3
Min max length: 1.8
Min length change: 0.1
Min max DCTM: 0.0
Min max DCBM: 0.0
Max mean waviness: 0.38

NeonENA_GC7.tif - no filopodia at T0
NeonENA_GC7.tif - no filopodia at T1
NeonENA_GC7.tif - no filopodia at T2
NeonENA_GC7.tif - no filopodia at T29
NeonENA_GC7.tif - no filopodia at T54
NeonENA_GC7.tif - no filopodia at T55
Track Edits-
Deleted T12 to T12 from track 2
Deleted T13 to T13 from track 2
Deleted T15 to T15 from track 2
Updated tracks
Deleted T18 to T18 from track 3
Deleted T19 to T19 from track 3
Deleted T20 to T20 from track 3
Deleted T21 to T21 from track 3
Deleted T22 to T22 from track 3
Deleted T23 to T23 from track 3
Deleted T24 to T24 from track 3
Deleted T25 to T25 from track 3
Deleted T26 to T26 from track 3
Deleted T27 to T27 from track 3
Deleted T28 to T28 from track 3
Deleted T29 to T29 from track 3
Deleted T31 to T31 from track 3
Deleted T32 to T32 from track 3
Deleted T34 to T34 from track 3
Deleted T35 to T35 from track 3
Deleted T36 to T36 from track 3
Deleted T37 to T37 from track 3
Deleted T38 to T38 from track 3
Updated tracks
Deleted T4 to T4 from track 0
Deleted T5 to T5 from track 0
Deleted T6 to T6 from track 0
Deleted T7 to T7 from track 0
Updated tracks
Deleted T34 to T34 from track 5
Deleted T35 to T35 from track 5
Deleted T36 to T36 from track 5
Deleted T37 to T37 from track 5
Deleted T38 to T38 from track 5
Deleted T39 to T39 from track 5
Updated tracks
Deleted T42 to T42 from track 7
Deleted T43 to T43 from track 7
Deleted T44 to T44 from track 7
Deleted T45 to T45 from track 7
Deleted T46 to T46 from track 7
Deleted T47 to T47 from track 7
Deleted T48 to T48 from track 7
Deleted T49 to T49 from track 7
Deleted T50 to T50 from track 7
Deleted T51 to T51 from track 7
Deleted T52 to T52 from track 7
Deleted T53 to T53 from track 7
Deleted T54 to T54 from track 7
Updated tracks
Deleted T57 to T57 from track 8
Deleted T58 to T58 from track 8
Deleted T59 to T59 from track 8
Deleted T60 to T60 from track 8
Deleted T61 to T61 from track 8
Deleted T62 to T62 from track 8
Deleted T63 to T63 from track 8
Deleted T64 to T64 from track 8
Deleted T65 to T65 from track 8
Deleted T66 to T66 from track 8
Deleted T67 to T67 from track 8
Deleted T68 to T68 from track 8
Deleted T69 to T69 from track 8
Deleted T70 to T70 from track 8
Deleted T71 to T71 from track 8
Deleted T72 to T72 from track 8
Deleted T73 to T73 from track 8
Deleted T74 to T74 from track 8
Deleted T75 to T75 from track 8
Deleted T76 to T76 from track 8
Deleted T77 to T77 from track 8
Deleted T78 to T78 from track 8
Deleted T79 to T79 from track 8
Deleted T80 to T80 from track 8
Deleted T81 to T81 from track 8
Deleted T82 to T82 from track 8
Deleted T83 to T83 from track 8
Deleted T84 to T84 from track 8
Deleted T85 to T85 from track 8
Deleted T86 to T86 from track 8
Deleted T88 to T88 from track 8
Deleted T90 to T90 from track 8
Deleted T91 to T91 from track 8
Deleted T92 to T92 from track 8
Deleted T93 to T93 from track 8
Deleted T94 to T94 from track 8
Deleted T95 to T95 from track 8
Deleted T97 to T97 from track 8
Updated tracks
Deleted T89 to T89 from track 11
Deleted T90 to T90 from track 11
Deleted T91 to T91 from track 11
Deleted T92 to T92 from track 11
Deleted T93 to T93 from track 11
Deleted T94 to T94 from track 11
Deleted T95 to T95 from track 11
Deleted T96 to T96 from track 11
Deleted T97 to T97 from track 11
Deleted T98 to T98 from track 11
Deleted T99 to T99 from track 11
Deleted T100 to T100 from track 11
Deleted T101 to T101 from track 11
Deleted T102 to T102 from track 11
Deleted T103 to T103 from track 11
Deleted T104 to T104 from track 11
Deleted T105 to T105 from track 11
Deleted T106 to T106 from track 11
Deleted T107 to T107 from track 11
Deleted T108 to T108 from track 11
Deleted T109 to T109 from track 11
Deleted T110 to T110 from track 11
Deleted T111 to T111 from track 11
Deleted T112 to T112 from track 11
Deleted T113 to T113 from track 11
Deleted T114 to T114 from track 11
Deleted T115 to T115 from track 11
Deleted T116 to T116 from track 11
Deleted T117 to T117 from track 11
Deleted T118 to T118 from track 11
Deleted T119 to T119 from track 11
Deleted T120 to T120 from track 11
Deleted T121 to T121 from track 11
Updated tracks
Deleted T105 to T105 from track 12
Deleted T106 to T106 from track 12
Deleted T107 to T107 from track 12
Updated tracks
Deleted T111 to T111 from track 14
Deleted T112 to T112 from track 14
Deleted T114 to T114 from track 14
Deleted T115 to T115 from track 14
Deleted T116 to T116 from track 14
Deleted T117 to T117 from track 14
Deleted T118 to T118 from track 14
Deleted T120 to T120 from track 14
Updated tracks
Deleted T115 to T115 from track 16
Deleted T116 to T116 from track 16
Deleted T117 to T117 from track 16
Deleted T118 to T118 from track 16
Deleted T119 to T119 from track 16
Deleted T120 to T120 from track 16
Updated tracks
Index 1 changed to 0
Index 4 changed to 1
Index 6 changed to 2
Index 9 changed to 3
Index 10 changed to 4
Index 13 changed to 5
Index 15 changed to 6
Updated tracks
