# Supplementary material for: Filopodyan: An open-source pipeline for the analysis of filopodia
Source: J Cell Biol. 2017 Oct 2;216(10):3405–22. doi: 10.1083/jcb.201705113 (PMC5626553; doi:10.1083/jcb.201705113)
Supplement: Data tables (ZIP file) [file JCB_201705113_DataS1.zip › Data Tables/Fig5_BaseF/ENA_BaseF/GAP-RFP/NeonENA_GC8_tif Bodies.txt]

T	X	Y	Mean	StdDev	Frame Background	Boundary Background
1.000	30.030	13.455	291.049	61.200	106.063	134.649
2.000	29.900	15.015	295.115	62.200	106.123	135.221
3.000	29.705	14.690	293.763	61.606	106.198	135.658
4.000	29.575	14.950	290.050	61.729	106.193	135.440
5.000	29.445	14.885	289.600	59.230	106.225	135.439
6.000	29.380	14.950	288.881	59.885	106.243	135.610
7.000	29.315	14.300	290.639	58.984	106.200	134.974
8.000	29.185	14.885	289.936	58.597	106.237	135.158
9.000	29.120	14.820	291.588	59.409	106.284	135.343
10.000	29.055	14.690	292.260	59.666	106.228	135.487
11.000	28.990	14.560	297.615	58.787	106.437	136.084
12.000	28.925	14.625	296.969	61.503	106.352	135.440
13.000	28.665	14.300	296.889	61.952	106.397	135.999
14.000	28.600	14.300	295.932	61.797	106.349	135.725
15.000	28.405	14.365	294.875	60.868	106.367	135.230
16.000	28.470	14.495	293.823	60.138	106.355	135.141
17.000	28.340	14.495	294.962	61.204	106.359	135.004
18.000	28.210	14.560	293.488	60.854	106.299	134.862
19.000	28.145	14.625	293.161	59.980	106.430	135.336
20.000	28.145	14.625	293.017	59.395	106.425	135.372
21.000	28.080	14.300	292.456	59.453	106.415	135.575
22.000	28.080	14.560	293.321	60.948	106.363	135.392
23.000	28.080	14.690	292.764	61.910	106.306	134.973
24.000	28.080	14.625	290.157	60.803	106.207	134.527
25.000	28.210	14.625	291.617	60.575	106.209	134.205
26.000	28.145	14.820	289.793	61.961	106.165	134.225
27.000	28.275	14.950	288.672	61.776	106.136	133.719
28.000	28.275	14.885	286.215	61.440	106.140	133.778
29.000	28.210	14.430	286.103	61.615	106.169	134.454
30.000	28.015	14.430	282.037	61.183	106.055	133.851
31.000	28.145	14.235	282.807	59.689	106.055	134.106
32.000	28.080	13.975	282.042	62.774	106.104	134.576
33.000	28.145	13.975	285.557	63.591	106.147	134.454
34.000	28.275	14.170	290.543	60.552	106.024	131.153
35.000	28.275	13.910	291.733	61.519	106.092	131.995
36.000	28.275	13.650	290.677	61.069	106.031	132.689
37.000	28.210	15.080	286.397	65.606	106.010	131.904
38.000	28.080	14.820	289.154	63.979	106.064	131.762
39.000	27.885	13.325	292.652	60.816	106.102	132.207
40.000	27.690	13.065	295.488	59.025	106.189	132.943
41.000	27.430	12.935	296.094	60.694	106.240	132.926
42.000	27.235	13.195	294.340	60.142	106.210	134.751
43.000	27.105	13.130	293.408	59.406	106.213	133.452
44.000	26.910	12.870	291.078	58.318	106.089	133.269
45.000	26.715	12.610	290.867	59.121	106.130	132.210
46.000	26.585	12.935	289.554	58.615	106.168	131.801
47.000	26.390	12.480	287.791	57.279	106.127	131.487
48.000	26.390	12.675	287.734	58.067	106.133	131.189
49.000	26.260	12.610	284.954	57.637	106.177	130.612
50.000	26.195	13.130	286.620	57.424	106.158	129.912
51.000	26.130	13.195	287.485	55.725	106.145	129.510
52.000	26.390	13.065	289.579	54.396	106.210	129.735
53.000	26.455	12.675	289.013	53.966	106.167	129.546
54.000	26.455	13.000	287.926	53.097	106.192	130.098
55.000	26.455	13.130	288.280	53.195	106.148	130.281
56.000	26.520	13.130	289.296	53.848	106.135	130.175
57.000	26.585	13.195	289.769	53.678	106.119	129.701
58.000	26.650	13.455	287.206	52.875	106.103	129.464
59.000	26.585	13.520	286.781	52.190	106.134	129.142
60.000	26.520	13.650	285.583	50.382	106.147	129.204
61.000	26.585	13.845	284.718	49.581	106.196	129.477
62.000	26.520	13.780	278.085	49.541	106.166	129.380
63.000	26.390	13.910	271.242	49.822	105.917	127.096
64.000	26.260	13.650	267.943	49.727	106.004	127.295
65.000	26.130	13.650	266.476	51.282	105.984	127.371
66.000	26.065	13.455	267.252	50.465	105.992	127.529
67.000	26.065	13.650	269.490	49.141	106.023	127.489
68.000	26.130	13.325	270.720	49.197	106.016	127.449
69.000	26.195	13.325	270.067	49.305	106.063	127.191
70.000	26.195	13.195	265.653	50.953	105.957	126.918
71.000	26.260	13.065	264.451	52.194	105.943	127.369
72.000	26.390	13.065	267.309	52.382	106.005	127.557
73.000	26.455	13.065	267.472	51.050	106.024	127.634
74.000	26.390	13.000	266.844	52.058	106.014	127.269
75.000	26.715	12.935	268.966	51.265	106.044	127.494
76.000	26.780	12.740	266.575	50.283	106.076	128.318
77.000	27.040	12.740	265.524	51.186	106.084	128.842
78.000	27.105	12.675	264.047	52.092	106.055	129.075
79.000	27.170	12.610	265.904	53.436	105.984	129.000
80.000	27.105	12.675	266.886	52.370	105.973	128.816
81.000	27.040	12.545	269.248	51.337	105.910	127.835
82.000	26.975	12.805	268.141	50.826	105.906	127.429
83.000	27.235	12.805	267.643	50.741	105.932	129.372
84.000	27.300	12.610	266.203	50.718	105.910	129.824
85.000	27.105	12.415	268.635	47.819	105.872	129.749
86.000	26.975	12.285	272.651	46.356	105.995	127.902
87.000	26.845	12.155	274.046	47.715	106.096	128.201
88.000	26.845	11.895	272.382	49.244	105.977	127.640
89.000	26.975	12.415	272.701	50.618	106.014	127.663
90.000	27.170	12.220	271.011	51.643	106.021	127.860
91.000	27.560	12.090	270.947	54.368	106.082	129.176
92.000	27.755	12.220	270.391	56.173	106.093	128.797
93.000	28.015	12.415	271.781	56.330	105.998	128.946
94.000	28.145	12.480	272.365	57.353	106.128	129.270
95.000	28.405	12.675	272.717	57.700	106.148	128.994
96.000	28.535	12.545	276.871	58.140	106.233	129.062
97.000	28.405	12.740	279.261	60.463	106.312	129.068
98.000	28.275	12.740	278.811	62.240	106.286	128.665
99.000	28.015	12.870	280.336	61.728	106.257	128.522
100.000	27.885	13.065	278.867	63.392	106.252	128.531
101.000	27.885	13.130	280.594	62.236	106.285	128.736
102.000	27.690	13.455	278.894	62.118	106.316	128.764
103.000	27.560	13.455	275.978	60.952	106.439	129.141
104.000	27.430	13.585	273.000	59.791	106.385	128.953
105.000	27.300	13.780	272.116	59.444	106.330	128.543
106.000	27.235	13.845	272.598	56.913	106.210	128.019
107.000	27.170	13.975	273.755	57.289	106.237	128.164
108.000	27.040	13.715	274.291	57.404	106.281	128.116
109.000	26.975	13.585	273.625	57.782	106.199	128.164
110.000	26.845	14.040	273.712	59.964	106.209	129.220
111.000	26.715	13.650	273.053	59.370	106.251	129.096
112.000	26.585	13.325	273.323	58.674	106.241	128.724
113.000	26.455	13.195	274.644	58.097	106.267	127.137
114.000	26.325	13.000	274.074	58.973	106.256	126.918
115.000	26.325	13.000	275.580	59.995	106.259	126.833
116.000	26.130	13.455	277.668	59.814	106.275	126.935
117.000	25.935	12.935	276.818	60.337	106.212	126.891
118.000	25.805	12.870	271.936	60.271	106.060	125.878
119.000	25.935	12.870	273.762	57.860	106.131	126.217
120.000	25.935	13.000	269.985	57.318	105.876	124.676
121.000	25.935	12.935	269.970	55.394	105.943	123.537
