# Supplementary material for: Filopodyan: An open-source pipeline for the analysis of filopodia
Source: J Cell Biol. 2017 Oct 2;216(10):3405–22. doi: 10.1083/jcb.201705113 (PMC5626553; doi:10.1083/jcb.201705113)
Supplement: Data tables (ZIP file) [file JCB_201705113_DataS1.zip › Data Tables/Fig5_BaseF/ENA_BaseF/GAP-RFP/NeonENA_GC8_tif Coordinates.txt]

	dT	T (0)	Base X (0)	Base Y (0)	Tip X (0)	Tip Y (0)	||[body,base]|| (0)	||[base,tip]|| (0)	||[base,tip]|| : [body,base] (0)	[base,tip] ? [body,base] (0)	?||[base,tip]|| : [body,base] (0)	||[tip(t-1),tip(t)]|| : [base,tip] (0)	||[base(t-1),base(t)]|| : [base,tip] (0)	T (1)	Base X (1)	Base Y (1)	Tip X (1)	Tip Y (1)	||[body,base]|| (1)	||[base,tip]|| (1)	||[base,tip]|| : [body,base] (1)	[base,tip] ? [body,base] (1)	?||[base,tip]|| : [body,base] (1)	||[tip(t-1),tip(t)]|| : [base,tip] (1)	||[base(t-1),base(t)]|| : [base,tip] (1)	T (2)	Base X (2)	Base Y (2)	Tip X (2)	Tip Y (2)	||[body,base]|| (2)	||[base,tip]|| (2)	||[base,tip]|| : [body,base] (2)	[base,tip] ? [body,base] (2)	?||[base,tip]|| : [body,base] (2)	||[tip(t-1),tip(t)]|| : [base,tip] (2)	||[base(t-1),base(t)]|| : [base,tip] (2)	T (3)	Base X (3)	Base Y (3)	Tip X (3)	Tip Y (3)	||[body,base]|| (3)	||[base,tip]|| (3)	||[base,tip]|| : [body,base] (3)	[base,tip] ? [body,base] (3)	?||[base,tip]|| : [body,base] (3)	||[tip(t-1),tip(t)]|| : [base,tip] (3)	||[base(t-1),base(t)]|| : [base,tip] (3)
1	-20.000	NaN	NaN	NaN	NaN	NaN	NaN	NaN	NaN	NaN	NaN	NaN	NaN	NaN	NaN	NaN	NaN	NaN	NaN	NaN	NaN	NaN	NaN	NaN	NaN	2.000	21.580	19.240	NaN	NaN	NaN	NaN	NaN	NaN	NaN	NaN	NaN	12.000	19.760	15.730	NaN	NaN	NaN	NaN	NaN	NaN	NaN	NaN	NaN
2	-19.000	NaN	NaN	NaN	NaN	NaN	NaN	NaN	NaN	NaN	NaN	NaN	NaN	NaN	NaN	NaN	NaN	NaN	NaN	NaN	NaN	NaN	NaN	NaN	NaN	3.000	21.385	19.175	NaN	NaN	NaN	NaN	NaN	NaN	NaN	NaN	NaN	13.000	19.760	15.795	NaN	NaN	NaN	NaN	NaN	NaN	NaN	NaN	NaN
3	-18.000	NaN	NaN	NaN	NaN	NaN	NaN	NaN	NaN	NaN	NaN	NaN	NaN	NaN	NaN	NaN	NaN	NaN	NaN	NaN	NaN	NaN	NaN	NaN	NaN	4.000	21.190	19.240	NaN	NaN	NaN	NaN	NaN	NaN	NaN	NaN	NaN	14.000	19.760	15.795	NaN	NaN	NaN	NaN	NaN	NaN	NaN	NaN	NaN
4	-17.000	NaN	NaN	NaN	NaN	NaN	NaN	NaN	NaN	NaN	NaN	NaN	NaN	NaN	NaN	NaN	NaN	NaN	NaN	NaN	NaN	NaN	NaN	NaN	NaN	5.000	21.060	19.370	NaN	NaN	NaN	NaN	NaN	NaN	NaN	NaN	NaN	15.000	19.760	15.795	NaN	NaN	NaN	NaN	NaN	NaN	NaN	NaN	NaN
5	-16.000	NaN	NaN	NaN	NaN	NaN	NaN	NaN	NaN	NaN	NaN	NaN	NaN	NaN	NaN	NaN	NaN	NaN	NaN	NaN	NaN	NaN	NaN	NaN	NaN	6.000	20.865	19.630	NaN	NaN	NaN	NaN	NaN	NaN	NaN	NaN	NaN	16.000	19.760	15.730	NaN	NaN	NaN	NaN	NaN	NaN	NaN	NaN	NaN
6	-15.000	NaN	NaN	NaN	NaN	NaN	NaN	NaN	NaN	NaN	NaN	NaN	NaN	1.000	29.445	22.360	NaN	NaN	NaN	NaN	NaN	NaN	NaN	NaN	NaN	7.000	20.670	19.890	NaN	NaN	NaN	NaN	NaN	NaN	NaN	NaN	NaN	17.000	19.825	15.600	NaN	NaN	NaN	NaN	NaN	NaN	NaN	NaN	NaN
7	-14.000	NaN	NaN	NaN	NaN	NaN	NaN	NaN	NaN	NaN	NaN	NaN	NaN	2.000	29.445	22.685	NaN	NaN	NaN	NaN	NaN	NaN	NaN	NaN	NaN	8.000	20.540	19.955	NaN	NaN	NaN	NaN	NaN	NaN	NaN	NaN	NaN	18.000	19.955	15.470	NaN	NaN	NaN	NaN	NaN	NaN	NaN	NaN	NaN
8	-13.000	1.000	30.290	21.710	NaN	NaN	NaN	NaN	NaN	NaN	NaN	NaN	NaN	3.000	29.380	23.010	NaN	NaN	NaN	NaN	NaN	NaN	NaN	NaN	NaN	9.000	20.345	20.150	NaN	NaN	NaN	NaN	NaN	NaN	NaN	NaN	NaN	19.000	20.085	15.275	NaN	NaN	NaN	NaN	NaN	NaN	NaN	NaN	NaN
9	-12.000	2.000	30.030	21.645	NaN	NaN	NaN	NaN	NaN	NaN	NaN	NaN	NaN	4.000	29.250	23.075	NaN	NaN	NaN	NaN	NaN	NaN	NaN	NaN	NaN	10.000	20.150	20.215	NaN	NaN	NaN	NaN	NaN	NaN	NaN	NaN	NaN	20.000	20.215	15.145	NaN	NaN	NaN	NaN	NaN	NaN	NaN	NaN	NaN
10	-11.000	3.000	29.835	21.775	NaN	NaN	NaN	NaN	NaN	NaN	NaN	NaN	NaN	5.000	29.120	23.075	NaN	NaN	NaN	NaN	NaN	NaN	NaN	NaN	NaN	11.000	19.760	20.540	NaN	NaN	NaN	NaN	NaN	NaN	NaN	NaN	NaN	21.000	20.345	15.080	NaN	NaN	NaN	NaN	NaN	NaN	NaN	NaN	NaN
11	-10.000	4.000	29.705	21.905	NaN	NaN	NaN	NaN	NaN	NaN	NaN	NaN	NaN	6.000	29.380	22.945	NaN	NaN	NaN	NaN	NaN	NaN	NaN	NaN	NaN	12.000	19.435	20.800	NaN	NaN	NaN	NaN	NaN	NaN	NaN	NaN	NaN	22.000	20.345	15.080	NaN	NaN	NaN	NaN	NaN	NaN	NaN	NaN	NaN
12	-9.000	5.000	29.510	22.035	NaN	NaN	NaN	NaN	NaN	NaN	NaN	NaN	NaN	7.000	29.705	23.335	NaN	NaN	NaN	NaN	NaN	NaN	NaN	NaN	NaN	13.000	19.045	21.190	NaN	NaN	NaN	NaN	NaN	NaN	NaN	NaN	NaN	23.000	20.215	15.080	NaN	NaN	NaN	NaN	NaN	NaN	NaN	NaN	NaN
13	-8.000	6.000	29.315	22.100	NaN	NaN	NaN	NaN	NaN	NaN	NaN	NaN	NaN	8.000	29.705	23.335	NaN	NaN	NaN	NaN	NaN	NaN	NaN	NaN	NaN	14.000	18.655	21.385	NaN	NaN	NaN	NaN	NaN	NaN	NaN	NaN	NaN	24.000	20.020	15.080	NaN	NaN	NaN	NaN	NaN	NaN	NaN	NaN	NaN
14	-7.000	7.000	29.120	22.035	NaN	NaN	NaN	NaN	NaN	NaN	NaN	NaN	NaN	9.000	29.640	23.335	NaN	NaN	NaN	NaN	NaN	NaN	NaN	NaN	NaN	15.000	18.395	21.515	NaN	NaN	NaN	NaN	NaN	NaN	NaN	NaN	NaN	25.000	19.890	15.080	NaN	NaN	NaN	NaN	NaN	NaN	NaN	NaN	NaN
15	-6.000	8.000	29.120	21.970	NaN	NaN	NaN	NaN	NaN	NaN	NaN	NaN	NaN	10.000	29.640	23.335	NaN	NaN	NaN	NaN	NaN	NaN	NaN	NaN	NaN	16.000	18.200	21.515	NaN	NaN	NaN	NaN	NaN	NaN	NaN	NaN	NaN	26.000	19.435	15.145	NaN	NaN	NaN	NaN	NaN	NaN	NaN	NaN	NaN
16	-5.000	9.000	29.185	21.905	NaN	NaN	NaN	NaN	NaN	NaN	NaN	NaN	NaN	11.000	29.575	23.335	NaN	NaN	NaN	NaN	NaN	NaN	NaN	NaN	NaN	17.000	17.940	21.515	NaN	NaN	NaN	NaN	NaN	NaN	NaN	NaN	NaN	27.000	19.110	15.145	NaN	NaN	NaN	NaN	NaN	NaN	NaN	NaN	NaN
17	-4.000	10.000	29.250	21.840	NaN	NaN	NaN	NaN	NaN	NaN	NaN	NaN	NaN	12.000	29.575	23.270	NaN	NaN	NaN	NaN	NaN	NaN	NaN	NaN	NaN	18.000	17.745	21.580	NaN	NaN	NaN	NaN	NaN	NaN	NaN	NaN	NaN	28.000	18.785	15.145	NaN	NaN	NaN	NaN	NaN	NaN	NaN	NaN	NaN
18	-3.000	11.000	29.380	21.515	NaN	NaN	NaN	NaN	NaN	NaN	NaN	NaN	NaN	13.000	29.510	23.205	NaN	NaN	NaN	NaN	NaN	NaN	NaN	NaN	NaN	19.000	17.680	21.580	NaN	NaN	NaN	NaN	NaN	NaN	NaN	NaN	NaN	29.000	18.525	15.145	NaN	NaN	NaN	NaN	NaN	NaN	NaN	NaN	NaN
19	-2.000	12.000	29.445	21.125	NaN	NaN	NaN	NaN	NaN	NaN	NaN	NaN	NaN	14.000	29.510	23.140	NaN	NaN	NaN	NaN	NaN	NaN	NaN	NaN	NaN	20.000	17.485	21.580	NaN	NaN	NaN	NaN	NaN	NaN	NaN	NaN	NaN	30.000	18.200	15.080	NaN	NaN	NaN	NaN	NaN	NaN	NaN	NaN	NaN
20	-1.000	13.000	29.445	20.735	NaN	NaN	NaN	NaN	NaN	NaN	NaN	NaN	NaN	15.000	29.510	23.140	NaN	NaN	NaN	NaN	NaN	NaN	NaN	NaN	NaN	21.000	17.355	21.515	NaN	NaN	NaN	NaN	NaN	NaN	NaN	NaN	NaN	31.000	18.070	15.210	NaN	NaN	NaN	NaN	NaN	NaN	NaN	NaN	NaN
21	0.000	14.000	29.770	20.800	30.160	20.605	6.604	0.436	-0.123	-0.811	-0.123	NaN	NaN	16.000	29.640	23.595	29.835	23.660	9.175	0.206	0.089	0.820	0.089	NaN	NaN	22.000	17.875	21.840	17.680	21.840	12.536	0.195	0.159	1.990	0.159	NaN	NaN	32.000	18.005	15.535	17.810	15.730	10.195	0.276	0.223	2.269	0.223	NaN	NaN
22	1.000	15.000	29.575	20.540	30.160	20.020	6.285	0.783	-0.402	-2.527	-0.279	0.389	0.027	17.000	29.510	23.205	NaN	NaN	NaN	NaN	NaN	NaN	NaN	NaN	NaN	23.000	17.810	21.840	17.615	21.775	12.514	0.206	0.123	1.538	-0.036	0.082	0.062	33.000	18.200	15.470	17.680	15.600	10.057	0.536	0.534	5.366	0.311	0.095	-0.205
23	2.000	16.000	29.575	20.085	30.225	19.500	5.698	0.874	-0.448	-2.552	-0.046	0.396	0.304	18.000	29.575	23.530	29.705	23.660	9.073	0.184	0.148	1.344	0.148	NaN	NaN	24.000	17.940	21.775	17.485	21.775	12.407	0.455	0.372	4.614	0.249	0.130	-0.130	34.000	18.655	15.275	17.615	15.470	9.683	1.058	1.055	10.220	0.522	0.040	-0.483
24	3.000	17.000	29.380	19.890	30.290	19.045	5.494	1.242	-0.657	-3.612	-0.210	0.357	-0.010	19.000	29.445	23.335	29.640	23.595	8.806	0.325	0.286	2.518	0.138	-0.091	-0.234	25.000	18.005	21.515	17.420	21.645	12.313	0.599	0.558	6.866	0.186	0.035	-0.120	35.000	18.785	15.145	17.680	15.210	9.570	1.107	1.104	10.567	0.049	-0.080	-0.137
25	4.000	18.000	29.315	19.630	30.355	18.525	5.189	1.517	-0.858	-4.453	-0.201	0.423	0.145	20.000	29.250	23.205	29.705	23.530	8.651	0.559	0.380	3.291	0.095	0.015	-0.234	26.000	17.940	21.515	17.225	21.775	12.205	0.761	0.740	9.037	0.183	0.228	0.061	36.000	19.110	15.015	17.745	15.015	9.266	1.365	1.350	12.510	0.246	-0.065	-0.325
26	5.000	19.000	29.120	19.695	30.290	18.135	5.163	1.950	-1.311	-6.768	-0.453	0.273	-0.169	21.000	29.120	22.945	29.640	23.595	8.707	0.832	0.707	6.160	0.327	0.010	-0.284	27.000	18.005	21.450	17.225	21.775	12.154	0.845	0.833	10.123	0.092	NaN	-0.085	37.000	19.305	14.885	17.680	14.885	8.907	1.625	1.625	14.471	0.275	0.065	-0.195
27	6.000	20.000	28.925	19.305	29.900	18.070	4.745	1.573	-1.058	-5.019	0.253	-0.191	0.185	22.000	29.120	22.945	29.575	23.465	8.449	0.691	0.572	4.833	-0.135	-0.141	NaN	28.000	17.940	21.320	16.965	21.905	12.175	1.137	1.137	13.841	0.304	0.290	-0.011	38.000	19.695	14.625	17.680	14.495	8.387	2.019	2.017	16.921	0.393	0.025	-0.372
28	7.000	21.000	28.665	18.980	28.600	17.810	4.716	1.172	-1.169	-5.514	-0.111	0.332	0.339	23.000	29.250	23.010	29.640	23.530	8.402	0.650	0.569	4.783	-0.003	0.091	0.130	29.000	17.810	21.385	16.965	21.905	12.511	0.992	0.991	12.405	-0.145	NaN	0.145	39.000	18.915	14.690	18.720	14.560	9.073	0.234	0.173	1.572	-1.844	-0.901	0.613
29	8.000	22.000	28.600	18.005	28.340	17.680	3.484	0.416	-0.360	-1.255	0.809	0.264	0.802	24.000	29.120	22.880	29.575	23.465	8.320	0.741	0.637	5.302	0.068	-0.091	-0.182	30.000	17.810	21.255	16.900	21.970	12.277	1.157	1.154	14.166	0.162	0.091	-0.080	NaN	NaN	NaN	NaN	NaN	NaN	NaN	NaN	NaN	NaN	NaN	NaN
30	9.000	23.000	28.600	18.070	28.600	17.550	3.420	0.520	-0.514	-1.758	-0.154	0.130	-0.065	25.000	28.990	22.815	29.575	23.465	8.227	0.874	0.703	5.780	0.065	NaN	-0.135	31.000	17.875	21.060	17.030	21.645	12.331	1.028	1.028	12.671	-0.126	-0.292	-0.164	NaN	NaN	NaN	NaN	NaN	NaN	NaN	NaN	NaN	NaN	NaN	NaN
31	10.000	24.000	28.210	17.940	28.405	17.810	3.318	0.234	-0.122	-0.406	0.392	-0.306	-0.252	26.000	29.120	22.815	29.705	23.660	8.054	1.028	0.910	7.326	0.207	0.234	0.074	32.000	17.680	21.190	16.900	21.645	12.658	0.903	0.900	11.395	-0.127	0.112	0.234	NaN	NaN	NaN	NaN	NaN	NaN	NaN	NaN	NaN	NaN	NaN	NaN
32	11.000	NaN	NaN	NaN	NaN	NaN	NaN	NaN	NaN	NaN	NaN	NaN	NaN	27.000	29.055	22.620	29.705	23.595	7.710	1.172	1.036	7.985	0.126	-0.054	-0.198	33.000	17.745	21.125	16.835	21.645	12.621	1.048	1.044	13.182	0.144	0.056	-0.089	NaN	NaN	NaN	NaN	NaN	NaN	NaN	NaN	NaN	NaN	NaN	NaN
33	12.000	NaN	NaN	NaN	NaN	NaN	NaN	NaN	NaN	NaN	NaN	NaN	NaN	28.000	28.990	22.490	29.770	23.725	7.639	1.461	1.303	9.950	0.267	0.145	-0.145	34.000	18.005	20.930	16.705	21.645	12.295	1.484	1.479	18.184	0.435	0.114	-0.322	NaN	NaN	NaN	NaN	NaN	NaN	NaN	NaN	NaN	NaN	NaN	NaN
34	13.000	NaN	NaN	NaN	NaN	NaN	NaN	NaN	NaN	NaN	NaN	NaN	NaN	29.000	28.860	22.360	29.770	23.855	7.957	1.750	1.564	12.447	0.262	0.111	-0.179	35.000	18.005	20.735	16.380	21.515	12.331	1.803	1.785	22.012	0.306	0.237	-0.084	NaN	NaN	NaN	NaN	NaN	NaN	NaN	NaN	NaN	NaN	NaN	NaN
35	14.000	NaN	NaN	NaN	NaN	NaN	NaN	NaN	NaN	NaN	NaN	NaN	NaN	30.000	28.860	22.360	29.835	23.855	7.975	1.785	1.590	12.679	0.026	0.036	NaN	36.000	18.005	20.735	15.925	21.515	12.477	2.221	2.155	26.888	0.370	0.426	NaN	NaN	NaN	NaN	NaN	NaN	NaN	NaN	NaN	NaN	NaN	NaN	NaN
36	15.000	NaN	NaN	NaN	NaN	NaN	NaN	NaN	NaN	NaN	NaN	NaN	NaN	31.000	28.795	22.100	29.705	23.660	7.892	1.806	1.630	12.861	0.040	-0.234	-0.257	37.000	18.070	20.670	15.795	21.515	11.579	2.427	2.400	27.792	0.245	0.122	-0.084	NaN	NaN	NaN	NaN	NaN	NaN	NaN	NaN	NaN	NaN	NaN	NaN
37	16.000	NaN	NaN	NaN	NaN	NaN	NaN	NaN	NaN	NaN	NaN	NaN	NaN	32.000	28.795	22.035	29.640	23.530	8.092	1.717	1.564	12.654	-0.066	-0.145	-0.057	38.000	18.005	20.475	15.860	21.385	11.554	2.330	2.316	26.757	-0.084	-0.111	-0.016	NaN	NaN	NaN	NaN	NaN	NaN	NaN	NaN	NaN	NaN	NaN	NaN
38	17.000	NaN	NaN	NaN	NaN	NaN	NaN	NaN	NaN	NaN	NaN	NaN	NaN	33.000	28.795	21.970	29.705	23.465	8.021	1.750	1.564	12.544	5.380E-6	-0.022	-0.056	39.000	17.550	20.605	15.730	21.320	12.642	1.955	1.900	24.015	-0.416	0.097	0.471	NaN	NaN	NaN	NaN	NaN	NaN	NaN	NaN	NaN	NaN	NaN	NaN
39	18.000	NaN	NaN	NaN	NaN	NaN	NaN	NaN	NaN	NaN	NaN	NaN	NaN	34.000	28.730	21.905	29.705	23.465	7.748	1.840	1.615	12.510	0.051	NaN	-0.090	40.000	17.160	20.670	15.600	21.320	12.989	1.690	1.645	21.370	-0.254	0.120	0.385	NaN	NaN	NaN	NaN	NaN	NaN	NaN	NaN	NaN	NaN	NaN	NaN
40	19.000	NaN	NaN	NaN	NaN	NaN	NaN	NaN	NaN	NaN	NaN	NaN	NaN	35.000	28.860	22.100	29.640	23.465	8.211	1.572	1.417	11.636	-0.197	-0.032	0.234	41.000	16.705	20.800	15.405	21.255	13.300	1.377	1.317	17.521	-0.328	0.163	0.472	NaN	NaN	NaN	NaN	NaN	NaN	NaN	NaN	NaN	NaN	NaN	NaN
41	20.000	NaN	NaN	NaN	NaN	NaN	NaN	NaN	NaN	NaN	NaN	NaN	NaN	36.000	28.795	21.970	29.640	23.530	8.336	1.774	1.610	13.419	0.193	0.057	-0.145	42.000	16.380	20.735	15.275	21.190	13.217	1.195	1.167	15.425	-0.150	0.095	0.276	NaN	NaN	NaN	NaN	NaN	NaN	NaN	NaN	NaN	NaN	NaN	NaN
42	21.000	NaN	NaN	NaN	NaN	NaN	NaN	NaN	NaN	NaN	NaN	NaN	NaN	37.000	28.665	21.840	29.640	23.465	6.775	1.895	1.687	11.429	0.077	-0.056	-0.178	43.000	15.990	20.800	15.145	21.190	13.505	0.931	0.917	12.383	-0.250	0.118	0.381	NaN	NaN	NaN	NaN	NaN	NaN	NaN	NaN	NaN	NaN	NaN	NaN
43	22.000	NaN	NaN	NaN	NaN	NaN	NaN	NaN	NaN	NaN	NaN	NaN	NaN	38.000	28.795	22.035	29.640	23.530	7.250	1.717	1.571	11.391	-0.116	0.057	0.234	44.000	15.535	20.995	15.015	21.190	13.979	0.555	0.536	7.499	-0.381	0.122	0.494	NaN	NaN	NaN	NaN	NaN	NaN	NaN	NaN	NaN	NaN	NaN	NaN
44	23.000	NaN	NaN	NaN	NaN	NaN	NaN	NaN	NaN	NaN	NaN	NaN	NaN	39.000	28.795	22.035	29.640	23.530	8.757	1.717	1.575	13.790	0.004	NaN	NaN	45.000	15.275	21.060	14.950	21.255	14.222	0.379	0.377	5.366	-0.159	0.089	0.256	NaN	NaN	NaN	NaN	NaN	NaN	NaN	NaN	NaN	NaN	NaN	NaN
45	24.000	NaN	NaN	NaN	NaN	NaN	NaN	NaN	NaN	NaN	NaN	NaN	NaN	40.000	28.730	21.905	29.640	23.595	8.901	1.919	1.785	15.886	0.210	0.057	-0.145	46.000	14.820	21.125	14.625	21.255	14.335	0.234	0.234	3.359	-0.143	0.270	0.415	NaN	NaN	NaN	NaN	NaN	NaN	NaN	NaN	NaN	NaN	NaN	NaN
46	25.000	NaN	NaN	NaN	NaN	NaN	NaN	NaN	NaN	NaN	NaN	NaN	NaN	41.000	28.730	21.840	29.575	23.530	8.999	1.889	1.794	16.148	0.010	-0.087	-0.058	47.000	14.625	20.995	14.300	21.125	14.523	0.350	0.339	4.931	0.105	0.253	0.133	NaN	NaN	NaN	NaN	NaN	NaN	NaN	NaN	NaN	NaN	NaN	NaN
47	26.000	NaN	NaN	NaN	NaN	NaN	NaN	NaN	NaN	NaN	NaN	NaN	NaN	42.000	28.665	21.775	29.640	23.465	8.698	1.951	1.827	15.894	0.033	-0.024	-0.089	48.000	14.430	20.930	14.170	21.060	14.532	0.291	0.288	4.183	-0.052	0.087	0.145	NaN	NaN	NaN	NaN	NaN	NaN	NaN	NaN	NaN	NaN	NaN	NaN
48	27.000	NaN	NaN	NaN	NaN	NaN	NaN	NaN	NaN	NaN	NaN	NaN	NaN	43.000	28.600	21.645	29.640	23.530	8.645	2.153	2.036	17.606	0.209	0.057	-0.145	49.000	14.105	20.930	13.975	20.995	14.730	0.145	0.144	2.121	-0.144	0.145	0.291	NaN	NaN	NaN	NaN	NaN	NaN	NaN	NaN	NaN	NaN	NaN	NaN
49	28.000	NaN	NaN	NaN	NaN	NaN	NaN	NaN	NaN	NaN	NaN	NaN	NaN	44.000	28.340	21.385	29.770	23.660	8.634	2.687	2.480	21.417	0.444	0.179	-0.358	50.000	14.040	20.995	13.845	21.125	14.478	0.234	0.234	3.393	0.090	0.180	0.090	NaN	NaN	NaN	NaN	NaN	NaN	NaN	NaN	NaN	NaN	NaN	NaN
50	29.000	NaN	NaN	NaN	NaN	NaN	NaN	NaN	NaN	NaN	NaN	NaN	NaN	45.000	28.340	21.320	29.835	23.790	8.860	2.887	2.702	23.943	0.222	0.145	-0.056	51.000	14.235	21.190	13.715	21.450	14.332	0.581	0.577	8.264	0.342	0.262	-0.087	NaN	NaN	NaN	NaN	NaN	NaN	NaN	NaN	NaN	NaN	NaN	NaN
51	30.000	NaN	NaN	NaN	NaN	NaN	NaN	NaN	NaN	NaN	NaN	NaN	NaN	46.000	28.275	21.255	29.770	23.855	8.490	2.999	2.846	24.159	0.143	0.024	-0.089	52.000	14.625	21.190	13.780	21.450	14.298	0.884	0.843	12.054	0.266	-0.062	-0.373	NaN	NaN	NaN	NaN	NaN	NaN	NaN	NaN	NaN	NaN	NaN	NaN
52	31.000	NaN	NaN	NaN	NaN	NaN	NaN	NaN	NaN	NaN	NaN	NaN	NaN	47.000	28.145	20.995	29.770	23.725	8.694	3.177	3.002	26.098	0.156	-0.112	-0.290	53.000	14.820	20.800	13.715	21.125	14.191	1.152	1.092	15.497	0.249	-0.029	-0.297	NaN	NaN	NaN	NaN	NaN	NaN	NaN	NaN	NaN	NaN	NaN	NaN
53	32.000	NaN	NaN	NaN	NaN	NaN	NaN	NaN	NaN	NaN	NaN	NaN	NaN	48.000	27.950	20.735	29.770	23.725	8.210	3.500	3.281	26.939	0.280	NaN	-0.323	54.000	15.080	20.540	13.585	20.995	13.647	1.563	1.497	20.436	0.405	0.087	-0.324	NaN	NaN	NaN	NaN	NaN	NaN	NaN	NaN	NaN	NaN	NaN	NaN
54	33.000	NaN	NaN	NaN	NaN	NaN	NaN	NaN	NaN	NaN	NaN	NaN	NaN	49.000	27.885	20.670	29.770	23.725	8.222	3.590	3.367	27.686	0.086	NaN	-0.089	55.000	15.080	20.540	13.520	20.865	13.576	1.593	1.485	20.153	-0.013	0.037	NaN	NaN	NaN	NaN	NaN	NaN	NaN	NaN	NaN	NaN	NaN	NaN	NaN
55	34.000	NaN	NaN	NaN	NaN	NaN	NaN	NaN	NaN	NaN	NaN	NaN	NaN	50.000	27.885	20.410	29.640	23.400	7.474	3.467	3.309	24.733	-0.058	-0.346	-0.224	56.000	15.275	20.410	13.455	20.735	13.396	1.849	1.704	22.832	0.220	0.041	-0.215	NaN	NaN	NaN	NaN	NaN	NaN	NaN	NaN	NaN	NaN	NaN	NaN
56	35.000	NaN	NaN	NaN	NaN	NaN	NaN	NaN	NaN	NaN	NaN	NaN	NaN	51.000	27.820	20.280	29.705	23.400	7.284	3.645	3.472	25.291	0.163	0.034	-0.145	57.000	15.210	20.475	13.390	20.670	13.505	1.830	1.638	22.122	-0.066	0.058	0.072	NaN	NaN	NaN	NaN	NaN	NaN	NaN	NaN	NaN	NaN	NaN	NaN
57	36.000	NaN	NaN	NaN	NaN	NaN	NaN	NaN	NaN	NaN	NaN	NaN	NaN	52.000	27.755	20.150	29.640	23.400	7.215	3.757	3.548	25.599	0.076	-0.033	-0.145	58.000	14.885	20.540	13.325	20.540	13.734	1.560	1.336	18.353	-0.302	0.065	0.325	NaN	NaN	NaN	NaN	NaN	NaN	NaN	NaN	NaN	NaN	NaN	NaN
58	37.000	NaN	NaN	NaN	NaN	NaN	NaN	NaN	NaN	NaN	NaN	NaN	NaN	53.000	27.885	20.280	29.640	23.400	7.738	3.580	3.391	26.237	-0.157	NaN	0.177	59.000	14.625	20.475	13.195	20.410	13.835	1.431	1.204	16.651	-0.133	0.136	0.263	NaN	NaN	NaN	NaN	NaN	NaN	NaN	NaN	NaN	NaN	NaN	NaN
59	38.000	NaN	NaN	NaN	NaN	NaN	NaN	NaN	NaN	NaN	NaN	NaN	NaN	54.000	27.885	20.280	29.510	23.205	7.419	3.346	3.183	23.618	-0.207	-0.234	NaN	60.000	14.495	20.345	13.130	20.345	13.763	1.365	1.193	16.414	-0.011	0.065	0.130	NaN	NaN	NaN	NaN	NaN	NaN	NaN	NaN	NaN	NaN	NaN	NaN
60	39.000	NaN	NaN	NaN	NaN	NaN	NaN	NaN	NaN	NaN	NaN	NaN	NaN	55.000	27.560	19.890	29.510	23.270	6.850	3.902	3.650	25.004	0.467	0.056	-0.500	61.000	14.625	20.215	13.065	20.280	13.551	1.561	1.407	19.072	0.215	0.062	-0.135	NaN	NaN	NaN	NaN	NaN	NaN	NaN	NaN	NaN	NaN	NaN	NaN
61	40.000	NaN	NaN	NaN	NaN	NaN	NaN	NaN	NaN	NaN	NaN	NaN	NaN	56.000	27.495	19.630	29.510	23.270	6.573	4.161	3.899	25.625	0.248	NaN	-0.259	62.000	14.560	20.085	13.000	20.020	13.520	1.561	1.350	18.248	-0.058	0.076	0.070	NaN	NaN	NaN	NaN	NaN	NaN	NaN	NaN	NaN	NaN	NaN	NaN
62	41.000	NaN	NaN	NaN	NaN	NaN	NaN	NaN	NaN	NaN	NaN	NaN	NaN	57.000	27.040	19.305	29.510	23.270	6.127	4.671	4.137	25.350	0.239	NaN	-0.516	63.000	14.235	19.825	12.870	19.695	13.518	1.371	1.171	15.823	-0.179	0.160	0.348	NaN	NaN	NaN	NaN	NaN	NaN	NaN	NaN	NaN	NaN	NaN	NaN
63	42.000	NaN	NaN	NaN	NaN	NaN	NaN	NaN	NaN	NaN	NaN	NaN	NaN	58.000	27.170	19.305	29.510	23.270	5.873	4.604	4.157	24.412	0.019	NaN	0.066	64.000	14.040	19.630	12.805	19.435	13.605	1.250	1.024	13.926	-0.147	0.105	0.223	NaN	NaN	NaN	NaN	NaN	NaN	NaN	NaN	NaN	NaN	NaN	NaN
64	43.000	NaN	NaN	NaN	NaN	NaN	NaN	NaN	NaN	NaN	NaN	NaN	NaN	59.000	27.170	19.370	29.510	23.205	5.879	4.493	4.049	23.804	-0.108	-0.055	0.055	65.000	13.910	19.435	12.805	19.240	13.520	1.122	0.915	12.375	-0.108	0.034	0.162	NaN	NaN	NaN	NaN	NaN	NaN	NaN	NaN	NaN	NaN	NaN	NaN
65	44.000	NaN	NaN	NaN	NaN	NaN	NaN	NaN	NaN	NaN	NaN	NaN	NaN	60.000	27.365	19.565	29.510	23.205	5.975	4.225	3.907	23.343	-0.142	NaN	0.267	66.000	13.650	19.240	12.805	19.045	13.697	0.867	0.684	9.363	-0.232	0.044	0.297	NaN	NaN	NaN	NaN	NaN	NaN	NaN	NaN	NaN	NaN	NaN	NaN
66	45.000	NaN	NaN	NaN	NaN	NaN	NaN	NaN	NaN	NaN	NaN	NaN	NaN	61.000	27.365	19.565	29.510	23.270	5.773	4.281	3.961	22.866	0.054	0.056	NaN	67.000	13.585	19.110	12.740	18.850	13.622	0.884	0.670	9.126	-0.014	0.119	0.100	NaN	NaN	NaN	NaN	NaN	NaN	NaN	NaN	NaN	NaN	NaN	NaN
67	46.000	NaN	NaN	NaN	NaN	NaN	NaN	NaN	NaN	NaN	NaN	NaN	NaN	62.000	27.820	20.345	29.510	23.270	6.692	3.378	3.198	21.400	-0.763	NaN	0.903	68.000	13.650	18.785	12.805	18.525	13.622	0.884	0.670	9.126	NaN	0.033	0.033	NaN	NaN	NaN	NaN	NaN	NaN	NaN	NaN	NaN	NaN	NaN	NaN
68	47.000	NaN	NaN	NaN	NaN	NaN	NaN	NaN	NaN	NaN	NaN	NaN	NaN	NaN	NaN	NaN	NaN	NaN	NaN	NaN	NaN	NaN	NaN	NaN	NaN	69.000	13.780	18.525	12.805	18.265	13.460	1.009	0.799	10.753	0.129	0.067	-0.059	NaN	NaN	NaN	NaN	NaN	NaN	NaN	NaN	NaN	NaN	NaN	NaN
69	48.000	NaN	NaN	NaN	NaN	NaN	NaN	NaN	NaN	NaN	NaN	NaN	NaN	NaN	NaN	NaN	NaN	NaN	NaN	NaN	NaN	NaN	NaN	NaN	NaN	70.000	13.845	18.460	12.610	18.200	13.425	1.262	1.034	13.883	0.235	0.204	-0.050	NaN	NaN	NaN	NaN	NaN	NaN	NaN	NaN	NaN	NaN	NaN	NaN
70	49.000	NaN	NaN	NaN	NaN	NaN	NaN	NaN	NaN	NaN	NaN	NaN	NaN	NaN	NaN	NaN	NaN	NaN	NaN	NaN	NaN	NaN	NaN	NaN	NaN	71.000	13.910	18.460	12.675	18.135	13.477	1.277	1.002	13.499	-0.032	-0.046	-0.063	NaN	NaN	NaN	NaN	NaN	NaN	NaN	NaN	NaN	NaN	NaN	NaN
71	50.000	NaN	NaN	NaN	NaN	NaN	NaN	NaN	NaN	NaN	NaN	NaN	NaN	NaN	NaN	NaN	NaN	NaN	NaN	NaN	NaN	NaN	NaN	NaN	NaN	72.000	14.235	18.330	12.675	17.940	13.246	1.608	1.276	16.908	0.275	0.047	-0.284	NaN	NaN	NaN	NaN	NaN	NaN	NaN	NaN	NaN	NaN	NaN	NaN
72	51.000	NaN	NaN	NaN	NaN	NaN	NaN	NaN	NaN	NaN	NaN	NaN	NaN	NaN	NaN	NaN	NaN	NaN	NaN	NaN	NaN	NaN	NaN	NaN	NaN	73.000	14.495	18.200	12.610	17.680	13.016	1.955	1.527	19.874	0.250	0.132	-0.216	NaN	NaN	NaN	NaN	NaN	NaN	NaN	NaN	NaN	NaN	NaN	NaN
73	52.000	NaN	NaN	NaN	NaN	NaN	NaN	NaN	NaN	NaN	NaN	NaN	NaN	NaN	NaN	NaN	NaN	NaN	NaN	NaN	NaN	NaN	NaN	NaN	NaN	74.000	14.625	18.070	12.545	17.485	12.811	2.161	1.679	21.505	0.152	0.115	-0.090	NaN	NaN	NaN	NaN	NaN	NaN	NaN	NaN	NaN	NaN	NaN	NaN
74	53.000	NaN	NaN	NaN	NaN	NaN	NaN	NaN	NaN	NaN	NaN	NaN	NaN	NaN	NaN	NaN	NaN	NaN	NaN	NaN	NaN	NaN	NaN	NaN	NaN	75.000	14.885	18.135	12.480	17.485	12.922	2.491	1.940	25.071	0.261	0.063	-0.268	NaN	NaN	NaN	NaN	NaN	NaN	NaN	NaN	NaN	NaN	NaN	NaN
75	54.000	NaN	NaN	NaN	NaN	NaN	NaN	NaN	NaN	NaN	NaN	NaN	NaN	NaN	NaN	NaN	NaN	NaN	NaN	NaN	NaN	NaN	NaN	NaN	NaN	76.000	15.080	18.070	12.545	17.355	12.857	2.634	2.010	25.849	0.070	-0.027	-0.170	NaN	NaN	NaN	NaN	NaN	NaN	NaN	NaN	NaN	NaN	NaN	NaN
76	55.000	NaN	NaN	NaN	NaN	NaN	NaN	NaN	NaN	NaN	NaN	NaN	NaN	NaN	NaN	NaN	NaN	NaN	NaN	NaN	NaN	NaN	NaN	NaN	NaN	77.000	15.470	17.810	12.610	17.095	12.632	2.948	2.333	29.465	0.322	1.949E-16	-0.315	NaN	NaN	NaN	NaN	NaN	NaN	NaN	NaN	NaN	NaN	NaN	NaN
77	56.000	NaN	NaN	NaN	NaN	NaN	NaN	NaN	NaN	NaN	NaN	NaN	NaN	NaN	NaN	NaN	NaN	NaN	NaN	NaN	NaN	NaN	NaN	NaN	NaN	78.000	15.535	17.875	15.275	17.875	12.685	0.260	0.237	3.008	-2.095	-2.665	-0.065	NaN	NaN	NaN	NaN	NaN	NaN	NaN	NaN	NaN	NaN	NaN	NaN
78	57.000	NaN	NaN	NaN	NaN	NaN	NaN	NaN	NaN	NaN	NaN	NaN	NaN	NaN	NaN	NaN	NaN	NaN	NaN	NaN	NaN	NaN	NaN	NaN	NaN	NaN	NaN	NaN	NaN	NaN	NaN	NaN	NaN	NaN	NaN	NaN	NaN	NaN	NaN	NaN	NaN	NaN	NaN	NaN	NaN	NaN	NaN	NaN	NaN
79	58.000	NaN	NaN	NaN	NaN	NaN	NaN	NaN	NaN	NaN	NaN	NaN	NaN	NaN	NaN	NaN	NaN	NaN	NaN	NaN	NaN	NaN	NaN	NaN	NaN	NaN	NaN	NaN	NaN	NaN	NaN	NaN	NaN	NaN	NaN	NaN	NaN	NaN	NaN	NaN	NaN	NaN	NaN	NaN	NaN	NaN	NaN	NaN	NaN
80	59.000	NaN	NaN	NaN	NaN	NaN	NaN	NaN	NaN	NaN	NaN	NaN	NaN	NaN	NaN	NaN	NaN	NaN	NaN	NaN	NaN	NaN	NaN	NaN	NaN	NaN	NaN	NaN	NaN	NaN	NaN	NaN	NaN	NaN	NaN	NaN	NaN	NaN	NaN	NaN	NaN	NaN	NaN	NaN	NaN	NaN	NaN	NaN	NaN
81	60.000	NaN	NaN	NaN	NaN	NaN	NaN	NaN	NaN	NaN	NaN	NaN	NaN	NaN	NaN	NaN	NaN	NaN	NaN	NaN	NaN	NaN	NaN	NaN	NaN	NaN	NaN	NaN	NaN	NaN	NaN	NaN	NaN	NaN	NaN	NaN	NaN	NaN	NaN	NaN	NaN	NaN	NaN	NaN	NaN	NaN	NaN	NaN	NaN
82	61.000	NaN	NaN	NaN	NaN	NaN	NaN	NaN	NaN	NaN	NaN	NaN	NaN	NaN	NaN	NaN	NaN	NaN	NaN	NaN	NaN	NaN	NaN	NaN	NaN	NaN	NaN	NaN	NaN	NaN	NaN	NaN	NaN	NaN	NaN	NaN	NaN	NaN	NaN	NaN	NaN	NaN	NaN	NaN	NaN	NaN	NaN	NaN	NaN
83	62.000	NaN	NaN	NaN	NaN	NaN	NaN	NaN	NaN	NaN	NaN	NaN	NaN	NaN	NaN	NaN	NaN	NaN	NaN	NaN	NaN	NaN	NaN	NaN	NaN	NaN	NaN	NaN	NaN	NaN	NaN	NaN	NaN	NaN	NaN	NaN	NaN	NaN	NaN	NaN	NaN	NaN	NaN	NaN	NaN	NaN	NaN	NaN	NaN
84	63.000	NaN	NaN	NaN	NaN	NaN	NaN	NaN	NaN	NaN	NaN	NaN	NaN	NaN	NaN	NaN	NaN	NaN	NaN	NaN	NaN	NaN	NaN	NaN	NaN	NaN	NaN	NaN	NaN	NaN	NaN	NaN	NaN	NaN	NaN	NaN	NaN	NaN	NaN	NaN	NaN	NaN	NaN	NaN	NaN	NaN	NaN	NaN	NaN
85	64.000	NaN	NaN	NaN	NaN	NaN	NaN	NaN	NaN	NaN	NaN	NaN	NaN	NaN	NaN	NaN	NaN	NaN	NaN	NaN	NaN	NaN	NaN	NaN	NaN	NaN	NaN	NaN	NaN	NaN	NaN	NaN	NaN	NaN	NaN	NaN	NaN	NaN	NaN	NaN	NaN	NaN	NaN	NaN	NaN	NaN	NaN	NaN	NaN
86	65.000	NaN	NaN	NaN	NaN	NaN	NaN	NaN	NaN	NaN	NaN	NaN	NaN	NaN	NaN	NaN	NaN	NaN	NaN	NaN	NaN	NaN	NaN	NaN	NaN	NaN	NaN	NaN	NaN	NaN	NaN	NaN	NaN	NaN	NaN	NaN	NaN	NaN	NaN	NaN	NaN	NaN	NaN	NaN	NaN	NaN	NaN	NaN	NaN
87	66.000	NaN	NaN	NaN	NaN	NaN	NaN	NaN	NaN	NaN	NaN	NaN	NaN	NaN	NaN	NaN	NaN	NaN	NaN	NaN	NaN	NaN	NaN	NaN	NaN	NaN	NaN	NaN	NaN	NaN	NaN	NaN	NaN	NaN	NaN	NaN	NaN	NaN	NaN	NaN	NaN	NaN	NaN	NaN	NaN	NaN	NaN	NaN	NaN
88	67.000	NaN	NaN	NaN	NaN	NaN	NaN	NaN	NaN	NaN	NaN	NaN	NaN	NaN	NaN	NaN	NaN	NaN	NaN	NaN	NaN	NaN	NaN	NaN	NaN	NaN	NaN	NaN	NaN	NaN	NaN	NaN	NaN	NaN	NaN	NaN	NaN	NaN	NaN	NaN	NaN	NaN	NaN	NaN	NaN	NaN	NaN	NaN	NaN
89	68.000	NaN	NaN	NaN	NaN	NaN	NaN	NaN	NaN	NaN	NaN	NaN	NaN	NaN	NaN	NaN	NaN	NaN	NaN	NaN	NaN	NaN	NaN	NaN	NaN	NaN	NaN	NaN	NaN	NaN	NaN	NaN	NaN	NaN	NaN	NaN	NaN	NaN	NaN	NaN	NaN	NaN	NaN	NaN	NaN	NaN	NaN	NaN	NaN
90	69.000	NaN	NaN	NaN	NaN	NaN	NaN	NaN	NaN	NaN	NaN	NaN	NaN	NaN	NaN	NaN	NaN	NaN	NaN	NaN	NaN	NaN	NaN	NaN	NaN	NaN	NaN	NaN	NaN	NaN	NaN	NaN	NaN	NaN	NaN	NaN	NaN	NaN	NaN	NaN	NaN	NaN	NaN	NaN	NaN	NaN	NaN	NaN	NaN
91	70.000	NaN	NaN	NaN	NaN	NaN	NaN	NaN	NaN	NaN	NaN	NaN	NaN	NaN	NaN	NaN	NaN	NaN	NaN	NaN	NaN	NaN	NaN	NaN	NaN	NaN	NaN	NaN	NaN	NaN	NaN	NaN	NaN	NaN	NaN	NaN	NaN	NaN	NaN	NaN	NaN	NaN	NaN	NaN	NaN	NaN	NaN	NaN	NaN
92	71.000	NaN	NaN	NaN	NaN	NaN	NaN	NaN	NaN	NaN	NaN	NaN	NaN	NaN	NaN	NaN	NaN	NaN	NaN	NaN	NaN	NaN	NaN	NaN	NaN	NaN	NaN	NaN	NaN	NaN	NaN	NaN	NaN	NaN	NaN	NaN	NaN	NaN	NaN	NaN	NaN	NaN	NaN	NaN	NaN	NaN	NaN	NaN	NaN
93	72.000	NaN	NaN	NaN	NaN	NaN	NaN	NaN	NaN	NaN	NaN	NaN	NaN	NaN	NaN	NaN	NaN	NaN	NaN	NaN	NaN	NaN	NaN	NaN	NaN	NaN	NaN	NaN	NaN	NaN	NaN	NaN	NaN	NaN	NaN	NaN	NaN	NaN	NaN	NaN	NaN	NaN	NaN	NaN	NaN	NaN	NaN	NaN	NaN
94	73.000	NaN	NaN	NaN	NaN	NaN	NaN	NaN	NaN	NaN	NaN	NaN	NaN	NaN	NaN	NaN	NaN	NaN	NaN	NaN	NaN	NaN	NaN	NaN	NaN	NaN	NaN	NaN	NaN	NaN	NaN	NaN	NaN	NaN	NaN	NaN	NaN	NaN	NaN	NaN	NaN	NaN	NaN	NaN	NaN	NaN	NaN	NaN	NaN
95	74.000	NaN	NaN	NaN	NaN	NaN	NaN	NaN	NaN	NaN	NaN	NaN	NaN	NaN	NaN	NaN	NaN	NaN	NaN	NaN	NaN	NaN	NaN	NaN	NaN	NaN	NaN	NaN	NaN	NaN	NaN	NaN	NaN	NaN	NaN	NaN	NaN	NaN	NaN	NaN	NaN	NaN	NaN	NaN	NaN	NaN	NaN	NaN	NaN
96	75.000	NaN	NaN	NaN	NaN	NaN	NaN	NaN	NaN	NaN	NaN	NaN	NaN	NaN	NaN	NaN	NaN	NaN	NaN	NaN	NaN	NaN	NaN	NaN	NaN	NaN	NaN	NaN	NaN	NaN	NaN	NaN	NaN	NaN	NaN	NaN	NaN	NaN	NaN	NaN	NaN	NaN	NaN	NaN	NaN	NaN	NaN	NaN	NaN
97	76.000	NaN	NaN	NaN	NaN	NaN	NaN	NaN	NaN	NaN	NaN	NaN	NaN	NaN	NaN	NaN	NaN	NaN	NaN	NaN	NaN	NaN	NaN	NaN	NaN	NaN	NaN	NaN	NaN	NaN	NaN	NaN	NaN	NaN	NaN	NaN	NaN	NaN	NaN	NaN	NaN	NaN	NaN	NaN	NaN	NaN	NaN	NaN	NaN
98	77.000	NaN	NaN	NaN	NaN	NaN	NaN	NaN	NaN	NaN	NaN	NaN	NaN	NaN	NaN	NaN	NaN	NaN	NaN	NaN	NaN	NaN	NaN	NaN	NaN	NaN	NaN	NaN	NaN	NaN	NaN	NaN	NaN	NaN	NaN	NaN	NaN	NaN	NaN	NaN	NaN	NaN	NaN	NaN	NaN	NaN	NaN	NaN	NaN
99	78.000	NaN	NaN	NaN	NaN	NaN	NaN	NaN	NaN	NaN	NaN	NaN	NaN	NaN	NaN	NaN	NaN	NaN	NaN	NaN	NaN	NaN	NaN	NaN	NaN	NaN	NaN	NaN	NaN	NaN	NaN	NaN	NaN	NaN	NaN	NaN	NaN	NaN	NaN	NaN	NaN	NaN	NaN	NaN	NaN	NaN	NaN	NaN	NaN
100	79.000	NaN	NaN	NaN	NaN	NaN	NaN	NaN	NaN	NaN	NaN	NaN	NaN	NaN	NaN	NaN	NaN	NaN	NaN	NaN	NaN	NaN	NaN	NaN	NaN	NaN	NaN	NaN	NaN	NaN	NaN	NaN	NaN	NaN	NaN	NaN	NaN	NaN	NaN	NaN	NaN	NaN	NaN	NaN	NaN	NaN	NaN	NaN	NaN
101	80.000	NaN	NaN	NaN	NaN	NaN	NaN	NaN	NaN	NaN	NaN	NaN	NaN	NaN	NaN	NaN	NaN	NaN	NaN	NaN	NaN	NaN	NaN	NaN	NaN	NaN	NaN	NaN	NaN	NaN	NaN	NaN	NaN	NaN	NaN	NaN	NaN	NaN	NaN	NaN	NaN	NaN	NaN	NaN	NaN	NaN	NaN	NaN	NaN
102	81.000	NaN	NaN	NaN	NaN	NaN	NaN	NaN	NaN	NaN	NaN	NaN	NaN	NaN	NaN	NaN	NaN	NaN	NaN	NaN	NaN	NaN	NaN	NaN	NaN	NaN	NaN	NaN	NaN	NaN	NaN	NaN	NaN	NaN	NaN	NaN	NaN	NaN	NaN	NaN	NaN	NaN	NaN	NaN	NaN	NaN	NaN	NaN	NaN
103	82.000	NaN	NaN	NaN	NaN	NaN	NaN	NaN	NaN	NaN	NaN	NaN	NaN	NaN	NaN	NaN	NaN	NaN	NaN	NaN	NaN	NaN	NaN	NaN	NaN	NaN	NaN	NaN	NaN	NaN	NaN	NaN	NaN	NaN	NaN	NaN	NaN	NaN	NaN	NaN	NaN	NaN	NaN	NaN	NaN	NaN	NaN	NaN	NaN
104	83.000	NaN	NaN	NaN	NaN	NaN	NaN	NaN	NaN	NaN	NaN	NaN	NaN	NaN	NaN	NaN	NaN	NaN	NaN	NaN	NaN	NaN	NaN	NaN	NaN	NaN	NaN	NaN	NaN	NaN	NaN	NaN	NaN	NaN	NaN	NaN	NaN	NaN	NaN	NaN	NaN	NaN	NaN	NaN	NaN	NaN	NaN	NaN	NaN
105	84.000	NaN	NaN	NaN	NaN	NaN	NaN	NaN	NaN	NaN	NaN	NaN	NaN	NaN	NaN	NaN	NaN	NaN	NaN	NaN	NaN	NaN	NaN	NaN	NaN	NaN	NaN	NaN	NaN	NaN	NaN	NaN	NaN	NaN	NaN	NaN	NaN	NaN	NaN	NaN	NaN	NaN	NaN	NaN	NaN	NaN	NaN	NaN	NaN
106	85.000	NaN	NaN	NaN	NaN	NaN	NaN	NaN	NaN	NaN	NaN	NaN	NaN	NaN	NaN	NaN	NaN	NaN	NaN	NaN	NaN	NaN	NaN	NaN	NaN	NaN	NaN	NaN	NaN	NaN	NaN	NaN	NaN	NaN	NaN	NaN	NaN	NaN	NaN	NaN	NaN	NaN	NaN	NaN	NaN	NaN	NaN	NaN	NaN
107	86.000	NaN	NaN	NaN	NaN	NaN	NaN	NaN	NaN	NaN	NaN	NaN	NaN	NaN	NaN	NaN	NaN	NaN	NaN	NaN	NaN	NaN	NaN	NaN	NaN	NaN	NaN	NaN	NaN	NaN	NaN	NaN	NaN	NaN	NaN	NaN	NaN	NaN	NaN	NaN	NaN	NaN	NaN	NaN	NaN	NaN	NaN	NaN	NaN
108	87.000	NaN	NaN	NaN	NaN	NaN	NaN	NaN	NaN	NaN	NaN	NaN	NaN	NaN	NaN	NaN	NaN	NaN	NaN	NaN	NaN	NaN	NaN	NaN	NaN	NaN	NaN	NaN	NaN	NaN	NaN	NaN	NaN	NaN	NaN	NaN	NaN	NaN	NaN	NaN	NaN	NaN	NaN	NaN	NaN	NaN	NaN	NaN	NaN
109	88.000	NaN	NaN	NaN	NaN	NaN	NaN	NaN	NaN	NaN	NaN	NaN	NaN	NaN	NaN	NaN	NaN	NaN	NaN	NaN	NaN	NaN	NaN	NaN	NaN	NaN	NaN	NaN	NaN	NaN	NaN	NaN	NaN	NaN	NaN	NaN	NaN	NaN	NaN	NaN	NaN	NaN	NaN	NaN	NaN	NaN	NaN	NaN	NaN
110	89.000	NaN	NaN	NaN	NaN	NaN	NaN	NaN	NaN	NaN	NaN	NaN	NaN	NaN	NaN	NaN	NaN	NaN	NaN	NaN	NaN	NaN	NaN	NaN	NaN	NaN	NaN	NaN	NaN	NaN	NaN	NaN	NaN	NaN	NaN	NaN	NaN	NaN	NaN	NaN	NaN	NaN	NaN	NaN	NaN	NaN	NaN	NaN	NaN
111	90.000	NaN	NaN	NaN	NaN	NaN	NaN	NaN	NaN	NaN	NaN	NaN	NaN	NaN	NaN	NaN	NaN	NaN	NaN	NaN	NaN	NaN	NaN	NaN	NaN	NaN	NaN	NaN	NaN	NaN	NaN	NaN	NaN	NaN	NaN	NaN	NaN	NaN	NaN	NaN	NaN	NaN	NaN	NaN	NaN	NaN	NaN	NaN	NaN
112	91.000	NaN	NaN	NaN	NaN	NaN	NaN	NaN	NaN	NaN	NaN	NaN	NaN	NaN	NaN	NaN	NaN	NaN	NaN	NaN	NaN	NaN	NaN	NaN	NaN	NaN	NaN	NaN	NaN	NaN	NaN	NaN	NaN	NaN	NaN	NaN	NaN	NaN	NaN	NaN	NaN	NaN	NaN	NaN	NaN	NaN	NaN	NaN	NaN
113	92.000	NaN	NaN	NaN	NaN	NaN	NaN	NaN	NaN	NaN	NaN	NaN	NaN	NaN	NaN	NaN	NaN	NaN	NaN	NaN	NaN	NaN	NaN	NaN	NaN	NaN	NaN	NaN	NaN	NaN	NaN	NaN	NaN	NaN	NaN	NaN	NaN	NaN	NaN	NaN	NaN	NaN	NaN	NaN	NaN	NaN	NaN	NaN	NaN
114	93.000	NaN	NaN	NaN	NaN	NaN	NaN	NaN	NaN	NaN	NaN	NaN	NaN	NaN	NaN	NaN	NaN	NaN	NaN	NaN	NaN	NaN	NaN	NaN	NaN	NaN	NaN	NaN	NaN	NaN	NaN	NaN	NaN	NaN	NaN	NaN	NaN	NaN	NaN	NaN	NaN	NaN	NaN	NaN	NaN	NaN	NaN	NaN	NaN
115	94.000	NaN	NaN	NaN	NaN	NaN	NaN	NaN	NaN	NaN	NaN	NaN	NaN	NaN	NaN	NaN	NaN	NaN	NaN	NaN	NaN	NaN	NaN	NaN	NaN	NaN	NaN	NaN	NaN	NaN	NaN	NaN	NaN	NaN	NaN	NaN	NaN	NaN	NaN	NaN	NaN	NaN	NaN	NaN	NaN	NaN	NaN	NaN	NaN
116	95.000	NaN	NaN	NaN	NaN	NaN	NaN	NaN	NaN	NaN	NaN	NaN	NaN	NaN	NaN	NaN	NaN	NaN	NaN	NaN	NaN	NaN	NaN	NaN	NaN	NaN	NaN	NaN	NaN	NaN	NaN	NaN	NaN	NaN	NaN	NaN	NaN	NaN	NaN	NaN	NaN	NaN	NaN	NaN	NaN	NaN	NaN	NaN	NaN
117	96.000	NaN	NaN	NaN	NaN	NaN	NaN	NaN	NaN	NaN	NaN	NaN	NaN	NaN	NaN	NaN	NaN	NaN	NaN	NaN	NaN	NaN	NaN	NaN	NaN	NaN	NaN	NaN	NaN	NaN	NaN	NaN	NaN	NaN	NaN	NaN	NaN	NaN	NaN	NaN	NaN	NaN	NaN	NaN	NaN	NaN	NaN	NaN	NaN
118	97.000	NaN	NaN	NaN	NaN	NaN	NaN	NaN	NaN	NaN	NaN	NaN	NaN	NaN	NaN	NaN	NaN	NaN	NaN	NaN	NaN	NaN	NaN	NaN	NaN	NaN	NaN	NaN	NaN	NaN	NaN	NaN	NaN	NaN	NaN	NaN	NaN	NaN	NaN	NaN	NaN	NaN	NaN	NaN	NaN	NaN	NaN	NaN	NaN
119	98.000	NaN	NaN	NaN	NaN	NaN	NaN	NaN	NaN	NaN	NaN	NaN	NaN	NaN	NaN	NaN	NaN	NaN	NaN	NaN	NaN	NaN	NaN	NaN	NaN	NaN	NaN	NaN	NaN	NaN	NaN	NaN	NaN	NaN	NaN	NaN	NaN	NaN	NaN	NaN	NaN	NaN	NaN	NaN	NaN	NaN	NaN	NaN	NaN
120	99.000	NaN	NaN	NaN	NaN	NaN	NaN	NaN	NaN	NaN	NaN	NaN	NaN	NaN	NaN	NaN	NaN	NaN	NaN	NaN	NaN	NaN	NaN	NaN	NaN	NaN	NaN	NaN	NaN	NaN	NaN	NaN	NaN	NaN	NaN	NaN	NaN	NaN	NaN	NaN	NaN	NaN	NaN	NaN	NaN	NaN	NaN	NaN	NaN
121	100.000	NaN	NaN	NaN	NaN	NaN	NaN	NaN	NaN	NaN	NaN	NaN	NaN	NaN	NaN	NaN	NaN	NaN	NaN	NaN	NaN	NaN	NaN	NaN	NaN	NaN	NaN	NaN	NaN	NaN	NaN	NaN	NaN	NaN	NaN	NaN	NaN	NaN	NaN	NaN	NaN	NaN	NaN	NaN	NaN	NaN	NaN	NaN	NaN
122	101.000	NaN	NaN	NaN	NaN	NaN	NaN	NaN	NaN	NaN	NaN	NaN	NaN	NaN	NaN	NaN	NaN	NaN	NaN	NaN	NaN	NaN	NaN	NaN	NaN	NaN	NaN	NaN	NaN	NaN	NaN	NaN	NaN	NaN	NaN	NaN	NaN	NaN	NaN	NaN	NaN	NaN	NaN	NaN	NaN	NaN	NaN	NaN	NaN
123	102.000	NaN	NaN	NaN	NaN	NaN	NaN	NaN	NaN	NaN	NaN	NaN	NaN	NaN	NaN	NaN	NaN	NaN	NaN	NaN	NaN	NaN	NaN	NaN	NaN	NaN	NaN	NaN	NaN	NaN	NaN	NaN	NaN	NaN	NaN	NaN	NaN	NaN	NaN	NaN	NaN	NaN	NaN	NaN	NaN	NaN	NaN	NaN	NaN
124	103.000	NaN	NaN	NaN	NaN	NaN	NaN	NaN	NaN	NaN	NaN	NaN	NaN	NaN	NaN	NaN	NaN	NaN	NaN	NaN	NaN	NaN	NaN	NaN	NaN	NaN	NaN	NaN	NaN	NaN	NaN	NaN	NaN	NaN	NaN	NaN	NaN	NaN	NaN	NaN	NaN	NaN	NaN	NaN	NaN	NaN	NaN	NaN	NaN
125	104.000	NaN	NaN	NaN	NaN	NaN	NaN	NaN	NaN	NaN	NaN	NaN	NaN	NaN	NaN	NaN	NaN	NaN	NaN	NaN	NaN	NaN	NaN	NaN	NaN	NaN	NaN	NaN	NaN	NaN	NaN	NaN	NaN	NaN	NaN	NaN	NaN	NaN	NaN	NaN	NaN	NaN	NaN	NaN	NaN	NaN	NaN	NaN	NaN
126	105.000	NaN	NaN	NaN	NaN	NaN	NaN	NaN	NaN	NaN	NaN	NaN	NaN	NaN	NaN	NaN	NaN	NaN	NaN	NaN	NaN	NaN	NaN	NaN	NaN	NaN	NaN	NaN	NaN	NaN	NaN	NaN	NaN	NaN	NaN	NaN	NaN	NaN	NaN	NaN	NaN	NaN	NaN	NaN	NaN	NaN	NaN	NaN	NaN
127	106.000	NaN	NaN	NaN	NaN	NaN	NaN	NaN	NaN	NaN	NaN	NaN	NaN	NaN	NaN	NaN	NaN	NaN	NaN	NaN	NaN	NaN	NaN	NaN	NaN	NaN	NaN	NaN	NaN	NaN	NaN	NaN	NaN	NaN	NaN	NaN	NaN	NaN	NaN	NaN	NaN	NaN	NaN	NaN	NaN	NaN	NaN	NaN	NaN
128	107.000	NaN	NaN	NaN	NaN	NaN	NaN	NaN	NaN	NaN	NaN	NaN	NaN	NaN	NaN	NaN	NaN	NaN	NaN	NaN	NaN	NaN	NaN	NaN	NaN	NaN	NaN	NaN	NaN	NaN	NaN	NaN	NaN	NaN	NaN	NaN	NaN	NaN	NaN	NaN	NaN	NaN	NaN	NaN	NaN	NaN	NaN	NaN	NaN
129	108.000	NaN	NaN	NaN	NaN	NaN	NaN	NaN	NaN	NaN	NaN	NaN	NaN	NaN	NaN	NaN	NaN	NaN	NaN	NaN	NaN	NaN	NaN	NaN	NaN	NaN	NaN	NaN	NaN	NaN	NaN	NaN	NaN	NaN	NaN	NaN	NaN	NaN	NaN	NaN	NaN	NaN	NaN	NaN	NaN	NaN	NaN	NaN	NaN
130	109.000	NaN	NaN	NaN	NaN	NaN	NaN	NaN	NaN	NaN	NaN	NaN	NaN	NaN	NaN	NaN	NaN	NaN	NaN	NaN	NaN	NaN	NaN	NaN	NaN	NaN	NaN	NaN	NaN	NaN	NaN	NaN	NaN	NaN	NaN	NaN	NaN	NaN	NaN	NaN	NaN	NaN	NaN	NaN	NaN	NaN	NaN	NaN	NaN
131	110.000	NaN	NaN	NaN	NaN	NaN	NaN	NaN	NaN	NaN	NaN	NaN	NaN	NaN	NaN	NaN	NaN	NaN	NaN	NaN	NaN	NaN	NaN	NaN	NaN	NaN	NaN	NaN	NaN	NaN	NaN	NaN	NaN	NaN	NaN	NaN	NaN	NaN	NaN	NaN	NaN	NaN	NaN	NaN	NaN	NaN	NaN	NaN	NaN
132	111.000	NaN	NaN	NaN	NaN	NaN	NaN	NaN	NaN	NaN	NaN	NaN	NaN	NaN	NaN	NaN	NaN	NaN	NaN	NaN	NaN	NaN	NaN	NaN	NaN	NaN	NaN	NaN	NaN	NaN	NaN	NaN	NaN	NaN	NaN	NaN	NaN	NaN	NaN	NaN	NaN	NaN	NaN	NaN	NaN	NaN	NaN	NaN	NaN
133	112.000	NaN	NaN	NaN	NaN	NaN	NaN	NaN	NaN	NaN	NaN	NaN	NaN	NaN	NaN	NaN	NaN	NaN	NaN	NaN	NaN	NaN	NaN	NaN	NaN	NaN	NaN	NaN	NaN	NaN	NaN	NaN	NaN	NaN	NaN	NaN	NaN	NaN	NaN	NaN	NaN	NaN	NaN	NaN	NaN	NaN	NaN	NaN	NaN
134	113.000	NaN	NaN	NaN	NaN	NaN	NaN	NaN	NaN	NaN	NaN	NaN	NaN	NaN	NaN	NaN	NaN	NaN	NaN	NaN	NaN	NaN	NaN	NaN	NaN	NaN	NaN	NaN	NaN	NaN	NaN	NaN	NaN	NaN	NaN	NaN	NaN	NaN	NaN	NaN	NaN	NaN	NaN	NaN	NaN	NaN	NaN	NaN	NaN
135	114.000	NaN	NaN	NaN	NaN	NaN	NaN	NaN	NaN	NaN	NaN	NaN	NaN	NaN	NaN	NaN	NaN	NaN	NaN	NaN	NaN	NaN	NaN	NaN	NaN	NaN	NaN	NaN	NaN	NaN	NaN	NaN	NaN	NaN	NaN	NaN	NaN	NaN	NaN	NaN	NaN	NaN	NaN	NaN	NaN	NaN	NaN	NaN	NaN
136	115.000	NaN	NaN	NaN	NaN	NaN	NaN	NaN	NaN	NaN	NaN	NaN	NaN	NaN	NaN	NaN	NaN	NaN	NaN	NaN	NaN	NaN	NaN	NaN	NaN	NaN	NaN	NaN	NaN	NaN	NaN	NaN	NaN	NaN	NaN	NaN	NaN	NaN	NaN	NaN	NaN	NaN	NaN	NaN	NaN	NaN	NaN	NaN	NaN
137	116.000	NaN	NaN	NaN	NaN	NaN	NaN	NaN	NaN	NaN	NaN	NaN	NaN	NaN	NaN	NaN	NaN	NaN	NaN	NaN	NaN	NaN	NaN	NaN	NaN	NaN	NaN	NaN	NaN	NaN	NaN	NaN	NaN	NaN	NaN	NaN	NaN	NaN	NaN	NaN	NaN	NaN	NaN	NaN	NaN	NaN	NaN	NaN	NaN
138	117.000	NaN	NaN	NaN	NaN	NaN	NaN	NaN	NaN	NaN	NaN	NaN	NaN	NaN	NaN	NaN	NaN	NaN	NaN	NaN	NaN	NaN	NaN	NaN	NaN	NaN	NaN	NaN	NaN	NaN	NaN	NaN	NaN	NaN	NaN	NaN	NaN	NaN	NaN	NaN	NaN	NaN	NaN	NaN	NaN	NaN	NaN	NaN	NaN
139	118.000	NaN	NaN	NaN	NaN	NaN	NaN	NaN	NaN	NaN	NaN	NaN	NaN	NaN	NaN	NaN	NaN	NaN	NaN	NaN	NaN	NaN	NaN	NaN	NaN	NaN	NaN	NaN	NaN	NaN	NaN	NaN	NaN	NaN	NaN	NaN	NaN	NaN	NaN	NaN	NaN	NaN	NaN	NaN	NaN	NaN	NaN	NaN	NaN
140	119.000	NaN	NaN	NaN	NaN	NaN	NaN	NaN	NaN	NaN	NaN	NaN	NaN	NaN	NaN	NaN	NaN	NaN	NaN	NaN	NaN	NaN	NaN	NaN	NaN	NaN	NaN	NaN	NaN	NaN	NaN	NaN	NaN	NaN	NaN	NaN	NaN	NaN	NaN	NaN	NaN	NaN	NaN	NaN	NaN	NaN	NaN	NaN	NaN
141	120.000	NaN	NaN	NaN	NaN	NaN	NaN	NaN	NaN	NaN	NaN	NaN	NaN	NaN	NaN	NaN	NaN	NaN	NaN	NaN	NaN	NaN	NaN	NaN	NaN	NaN	NaN	NaN	NaN	NaN	NaN	NaN	NaN	NaN	NaN	NaN	NaN	NaN	NaN	NaN	NaN	NaN	NaN	NaN	NaN	NaN	NaN	NaN	NaN
[truncated: 120 more columns]
