# Supplementary material for: Filopodyan: An open-source pipeline for the analysis of filopodia
Source: J Cell Biol. 2017 Oct 2;216(10):3405–22. doi: 10.1083/jcb.201705113 (PMC5626553; doi:10.1083/jcb.201705113)
Supplement: Data tables (ZIP file) [file JCB_201705113_DataS1.zip › Data Tables/Fig5_BaseF/ENA_BaseF/GAP-RFP/NeonENA_GC8_tif Filopodia.txt]

dT	T (0)	dT (0)	Base Mean (0)	Base Local Background (0)	Body Mean (0)	Proj Mean (0)	Tip Mean (0)	Tip Th Mean (0)	Tip Local Background (0)	Length (0)	dL (0)	DCTM (0)	DCBM (0)	T (1)	dT (1)	Base Mean (1)	Base Local Background (1)	Body Mean (1)	Proj Mean (1)	Tip Mean (1)	Tip Th Mean (1)	Tip Local Background (1)	Length (1)	dL (1)	DCTM (1)	DCBM (1)	T (2)	dT (2)	Base Mean (2)	Base Local Background (2)	Body Mean (2)	Proj Mean (2)	Tip Mean (2)	Tip Th Mean (2)	Tip Local Background (2)	Length (2)	dL (2)	DCTM (2)	DCBM (2)	T (3)	dT (3)	Base Mean (3)	Base Local Background (3)	Body Mean (3)	Proj Mean (3)	Tip Mean (3)	Tip Th Mean (3)	Tip Local Background (3)	Length (3)
-20.000	NaN	NaN	NaN	NaN	NaN	NaN	NaN	NaN	NaN	NaN	NaN	NaN	NaN	NaN	NaN	NaN	NaN	NaN	NaN	NaN	NaN	NaN	NaN	NaN	NaN	NaN	2.000	-20.000	233.897	194.771	295.115	NaN	NaN	NaN	NaN	NaN	NaN	NaN	NaN	12.000	-20.000	245.375	187.662	296.969	NaN	NaN	NaN	NaN	NaN
-19.000	NaN	NaN	NaN	NaN	NaN	NaN	NaN	NaN	NaN	NaN	NaN	NaN	NaN	NaN	NaN	NaN	NaN	NaN	NaN	NaN	NaN	NaN	NaN	NaN	NaN	NaN	3.000	-19.000	260.652	203.250	293.763	NaN	NaN	NaN	NaN	NaN	NaN	NaN	NaN	13.000	-19.000	242.412	183.095	296.889	NaN	NaN	NaN	NaN	NaN
-18.000	NaN	NaN	NaN	NaN	NaN	NaN	NaN	NaN	NaN	NaN	NaN	NaN	NaN	NaN	NaN	NaN	NaN	NaN	NaN	NaN	NaN	NaN	NaN	NaN	NaN	NaN	4.000	-18.000	245.045	194.355	290.050	NaN	NaN	NaN	NaN	NaN	NaN	NaN	NaN	14.000	-18.000	241.439	180.427	295.932	NaN	NaN	NaN	NaN	NaN
-17.000	NaN	NaN	NaN	NaN	NaN	NaN	NaN	NaN	NaN	NaN	NaN	NaN	NaN	NaN	NaN	NaN	NaN	NaN	NaN	NaN	NaN	NaN	NaN	NaN	NaN	NaN	5.000	-17.000	256.375	193.193	289.600	NaN	NaN	NaN	NaN	NaN	NaN	NaN	NaN	15.000	-17.000	241.025	176.325	294.875	NaN	NaN	NaN	NaN	NaN
-16.000	NaN	NaN	NaN	NaN	NaN	NaN	NaN	NaN	NaN	NaN	NaN	NaN	NaN	NaN	NaN	NaN	NaN	NaN	NaN	NaN	NaN	NaN	NaN	NaN	NaN	NaN	6.000	-16.000	236.652	183.528	288.881	NaN	NaN	NaN	NaN	NaN	NaN	NaN	NaN	16.000	-16.000	241.318	181.092	293.823	NaN	NaN	NaN	NaN	NaN
-15.000	NaN	NaN	NaN	NaN	NaN	NaN	NaN	NaN	NaN	NaN	NaN	NaN	NaN	1.000	-15.000	207.296	151.226	291.049	NaN	NaN	NaN	NaN	NaN	NaN	NaN	NaN	7.000	-15.000	242.320	183.912	290.639	NaN	NaN	NaN	NaN	NaN	NaN	NaN	NaN	17.000	-15.000	243.267	175.710	294.962	NaN	NaN	NaN	NaN	NaN
-14.000	NaN	NaN	NaN	NaN	NaN	NaN	NaN	NaN	NaN	NaN	NaN	NaN	NaN	2.000	-14.000	215.815	152.163	295.115	NaN	NaN	NaN	NaN	NaN	NaN	NaN	NaN	8.000	-14.000	246.455	188.204	289.936	NaN	NaN	NaN	NaN	NaN	NaN	NaN	NaN	18.000	-14.000	241.795	183.338	293.488	NaN	NaN	NaN	NaN	NaN
-13.000	1.000	-13.000	184.323	148.873	291.049	NaN	NaN	NaN	NaN	NaN	NaN	NaN	NaN	3.000	-13.000	205.720	146.777	293.763	NaN	NaN	NaN	NaN	NaN	NaN	NaN	NaN	9.000	-13.000	234.609	183.250	291.588	NaN	NaN	NaN	NaN	NaN	NaN	NaN	NaN	19.000	-13.000	236.319	179.000	293.161	NaN	NaN	NaN	NaN	NaN
-12.000	2.000	-12.000	200.171	167.594	295.115	NaN	NaN	NaN	NaN	NaN	NaN	NaN	NaN	4.000	-12.000	224.632	154.809	290.050	NaN	NaN	NaN	NaN	NaN	NaN	NaN	NaN	10.000	-12.000	235.400	181.828	292.260	NaN	NaN	NaN	NaN	NaN	NaN	NaN	NaN	20.000	-12.000	237.067	173.274	293.017	NaN	NaN	NaN	NaN	NaN
-11.000	3.000	-11.000	207.525	165.860	293.763	NaN	NaN	NaN	NaN	NaN	NaN	NaN	NaN	5.000	-11.000	244.878	172.495	289.600	NaN	NaN	NaN	NaN	NaN	NaN	NaN	NaN	11.000	-11.000	231.920	179.786	297.615	NaN	NaN	NaN	NaN	NaN	NaN	NaN	NaN	21.000	-11.000	255.085	183.678	292.456	NaN	NaN	NaN	NaN	NaN
-10.000	4.000	-10.000	224.571	173.456	290.050	NaN	NaN	NaN	NaN	NaN	NaN	NaN	NaN	6.000	-10.000	262.471	214.486	288.881	NaN	NaN	NaN	NaN	NaN	NaN	NaN	NaN	12.000	-10.000	213.920	179.275	296.969	NaN	NaN	NaN	NaN	NaN	NaN	NaN	NaN	22.000	-10.000	246.188	188.851	293.321	NaN	NaN	NaN	NaN	NaN
-9.000	5.000	-9.000	224.486	171.384	289.600	NaN	NaN	NaN	NaN	NaN	NaN	NaN	NaN	7.000	-9.000	203.520	145.725	290.639	NaN	NaN	NaN	NaN	NaN	NaN	NaN	NaN	13.000	-9.000	213.917	171.176	296.889	NaN	NaN	NaN	NaN	NaN	NaN	NaN	NaN	23.000	-9.000	241.455	180.918	292.764	NaN	NaN	NaN	NaN	NaN
-8.000	6.000	-8.000	228.912	176.976	288.881	NaN	NaN	NaN	NaN	NaN	NaN	NaN	NaN	8.000	-8.000	206.821	148.890	289.936	NaN	NaN	NaN	NaN	NaN	NaN	NaN	NaN	14.000	-8.000	213.840	176.468	295.932	NaN	NaN	NaN	NaN	NaN	NaN	NaN	NaN	24.000	-8.000	239.714	170.602	290.157	NaN	NaN	NaN	NaN	NaN
-7.000	7.000	-7.000	229.926	152.704	290.639	NaN	NaN	NaN	NaN	NaN	NaN	NaN	NaN	9.000	-7.000	207.633	149.593	291.588	NaN	NaN	NaN	NaN	NaN	NaN	NaN	NaN	15.000	-7.000	206.487	162.164	294.875	NaN	NaN	NaN	NaN	NaN	NaN	NaN	NaN	25.000	-7.000	227.355	167.421	291.617	NaN	NaN	NaN	NaN	NaN
-6.000	8.000	-6.000	225.167	154.333	289.936	NaN	NaN	NaN	NaN	NaN	NaN	NaN	NaN	10.000	-6.000	209.969	144.742	292.260	NaN	NaN	NaN	NaN	NaN	NaN	NaN	NaN	16.000	-6.000	212.514	170.562	293.823	NaN	NaN	NaN	NaN	NaN	NaN	NaN	NaN	26.000	-6.000	211.483	159.030	289.793	NaN	NaN	NaN	NaN	NaN
-5.000	9.000	-5.000	217.111	150.854	291.588	NaN	NaN	NaN	NaN	NaN	NaN	NaN	NaN	11.000	-5.000	221.818	154.684	297.615	NaN	NaN	NaN	NaN	NaN	NaN	NaN	NaN	17.000	-5.000	209.771	160.850	294.962	NaN	NaN	NaN	NaN	NaN	NaN	NaN	NaN	27.000	-5.000	219.529	153.410	288.672	NaN	NaN	NaN	NaN	NaN
-4.000	10.000	-4.000	217.581	152.707	292.260	NaN	NaN	NaN	NaN	NaN	NaN	NaN	NaN	12.000	-4.000	212.241	152.580	296.969	NaN	NaN	NaN	NaN	NaN	NaN	NaN	NaN	18.000	-4.000	207.342	157.147	293.488	NaN	NaN	NaN	NaN	NaN	NaN	NaN	NaN	28.000	-4.000	216.275	154.832	286.215	NaN	NaN	NaN	NaN	NaN
-3.000	11.000	-3.000	211.655	154.434	297.615	NaN	NaN	NaN	NaN	NaN	NaN	NaN	NaN	13.000	-3.000	216.818	151.063	296.889	NaN	NaN	NaN	NaN	NaN	NaN	NaN	NaN	19.000	-3.000	206.575	154.953	293.161	NaN	NaN	NaN	NaN	NaN	NaN	NaN	NaN	29.000	-3.000	223.069	158.464	286.103	NaN	NaN	NaN	NaN	NaN
-2.000	12.000	-2.000	215.394	153.436	296.969	NaN	NaN	NaN	NaN	NaN	NaN	NaN	NaN	14.000	-2.000	225.448	154.000	295.932	NaN	NaN	NaN	NaN	NaN	NaN	NaN	NaN	20.000	-2.000	214.026	161.021	293.017	NaN	NaN	NaN	NaN	NaN	NaN	NaN	NaN	30.000	-2.000	210.872	156.351	282.037	NaN	NaN	NaN	NaN	NaN
-1.000	13.000	-1.000	213.455	158.617	296.889	NaN	NaN	NaN	NaN	NaN	NaN	NaN	NaN	15.000	-1.000	223.000	156.657	294.875	NaN	NaN	NaN	NaN	NaN	NaN	NaN	NaN	21.000	-1.000	225.703	158.742	292.456	NaN	NaN	NaN	NaN	NaN	NaN	NaN	NaN	31.000	-1.000	228.000	173.424	282.807	NaN	NaN	NaN	NaN	NaN
0.000	14.000	0.000	211.314	150.359	295.932	183.870	182.676	210.250	132.612	0.871	0.871	NaN	NaN	16.000	0.000	217.227	163.435	293.823	178.125	178.125	185.600	157.047	0.253	0.253	NaN	NaN	22.000	0.000	223.034	181.619	293.321	194.750	193.722	212.111	169.880	0.546	0.546	NaN	NaN	32.000	0.000	204.000	137.985	282.042	174.000	171.944	209.500	131.322	0.702
1.000	15.000	1.000	221.939	176.632	294.875	197.680	180.903	209.688	133.218	1.101	0.230	0.389	0.027	17.000	1.000	226.552	153.184	294.962	NaN	NaN	NaN	NaN	NaN	NaN	0.000	0.000	23.000	1.000	219.423	165.826	292.764	188.941	189.400	208.500	156.810	0.475	-0.071	0.082	0.062	33.000	1.000	206.103	162.078	285.557	178.761	170.633	197.000	137.525	0.844
2.000	16.000	2.000	219.786	176.102	293.823	184.147	165.655	183.214	133.427	1.090	-0.011	0.396	0.304	18.000	2.000	213.600	163.046	293.488	182.533	183.000	226.125	152.678	0.476	0.476	0.000	0.000	24.000	2.000	225.172	171.394	290.157	185.519	175.839	189.700	150.021	0.668	0.193	0.130	-0.130	34.000	2.000	218.743	175.430	290.543	179.673	160.036	168.040	137.162	1.491
3.000	17.000	3.000	226.828	173.229	294.962	192.243	174.964	193.000	129.261	1.542	0.452	0.357	-0.010	19.000	3.000	223.034	169.444	293.161	184.121	183.069	221.385	151.805	0.614	0.138	-0.091	-0.234	25.000	3.000	227.897	185.219	291.617	192.910	181.625	198.632	150.152	0.825	0.157	0.035	-0.120	35.000	3.000	213.344	174.336	291.733	179.229	159.815	178.692	139.095	1.429
4.000	18.000	4.000	213.900	169.306	293.488	184.346	163.033	177.067	128.324	1.902	0.360	0.423	0.145	20.000	4.000	223.200	198.427	293.017	188.687	177.469	212.933	150.399	0.814	0.200	0.015	-0.234	26.000	4.000	236.517	163.924	289.793	192.144	171.393	189.000	136.428	1.028	0.203	0.228	0.061	36.000	4.000	212.594	174.446	290.677	182.795	165.333	186.154	130.851	1.735
5.000	19.000	5.000	225.176	180.400	293.161	187.889	156.680	166.059	133.360	2.315	0.414	0.273	-0.169	21.000	5.000	228.393	208.800	292.456	189.022	172.800	202.750	145.831	1.017	0.203	0.010	-0.284	27.000	5.000	225.107	184.439	288.672	181.922	168.200	179.043	142.007	1.047	0.019	-0.000	-0.085	37.000	5.000	217.448	170.578	286.397	178.339	155.643	161.261	129.222	1.930
6.000	20.000	6.000	224.543	194.780	293.017	182.613	156.828	169.412	147.388	2.058	-0.257	-0.191	0.185	22.000	6.000	222.692	169.419	293.321	191.718	174.963	186.625	148.036	0.879	-0.138	-0.141	0.000	28.000	6.000	229.464	166.108	286.215	181.145	159.481	177.917	130.986	1.350	0.303	0.290	-0.011	38.000	6.000	210.897	183.990	289.154	178.157	154.600	164.286	130.392	2.401
7.000	21.000	7.000	211.000	194.473	292.456	176.550	165.900	172.286	155.326	2.005	-0.054	0.332	0.339	23.000	7.000	219.667	160.677	292.764	179.152	165.370	190.700	138.418	0.944	0.065	0.091	0.130	29.000	7.000	211.087	168.462	286.103	176.578	162.097	182.000	130.771	1.285	-0.065	-0.000	0.145	39.000	7.000	162.821	143.504	292.652	159.833	161.381	177.333	150.331	0.576
8.000	22.000	8.000	172.609	160.196	293.321	175.000	174.600	180.148	167.582	0.573	-1.431	0.264	0.802	24.000	8.000	218.250	171.333	290.157	187.058	174.118	191.500	139.047	0.998	0.054	-0.091	-0.182	30.000	8.000	210.913	171.290	282.037	179.390	160.862	173.095	132.947	1.377	0.092	0.091	-0.080	NaN	NaN	NaN	NaN	NaN	NaN	NaN	NaN	NaN	NaN
9.000	23.000	9.000	180.722	166.895	292.764	169.419	168.360	180.154	164.561	0.611	0.038	0.130	-0.065	25.000	9.000	227.375	173.634	291.617	192.709	173.500	203.143	133.993	1.201	0.203	0.000	-0.135	31.000	9.000	205.485	191.600	282.807	176.015	158.560	166.227	145.721	1.369	-0.008	-0.292	-0.164	NaN	NaN	NaN	NaN	NaN	NaN	NaN	NaN	NaN	NaN
10.000	24.000	10.000	187.870	182.193	290.157	183.292	183.292	190.263	173.802	0.465	-0.146	-0.306	-0.252	26.000	10.000	219.000	160.909	289.793	188.414	171.433	189.353	126.462	1.220	0.019	0.234	0.074	32.000	10.000	190.625	160.800	282.042	166.392	152.594	163.100	135.797	1.147	-0.222	0.112	0.234	NaN	NaN	NaN	NaN	NaN	NaN	NaN	NaN	NaN	NaN
11.000	NaN	NaN	NaN	NaN	NaN	NaN	NaN	NaN	NaN	NaN	NaN	NaN	NaN	27.000	11.000	218.172	169.527	288.672	184.549	167.069	184.750	135.336	1.377	0.157	-0.054	-0.198	33.000	11.000	192.000	159.242	285.557	165.203	151.233	159.938	135.967	1.369	0.222	0.056	-0.089	NaN	NaN	NaN	NaN	NaN	NaN	NaN	NaN	NaN	NaN
12.000	NaN	NaN	NaN	NaN	NaN	NaN	NaN	NaN	NaN	NaN	NaN	NaN	NaN	28.000	12.000	227.594	165.674	286.215	185.986	158.731	183.900	126.208	1.718	0.341	0.145	-0.145	34.000	12.000	211.407	167.033	290.543	174.387	150.750	168.800	134.941	1.775	0.406	0.114	-0.322	NaN	NaN	NaN	NaN	NaN	NaN	NaN	NaN	NaN	NaN
13.000	NaN	NaN	NaN	NaN	NaN	NaN	NaN	NaN	NaN	NaN	NaN	NaN	NaN	29.000	13.000	229.250	177.488	286.103	185.822	156.708	175.667	124.143	2.032	0.314	0.111	-0.179	35.000	13.000	210.333	163.247	291.733	171.770	150.500	158.667	126.796	2.238	0.463	0.237	-0.084	NaN	NaN	NaN	NaN	NaN	NaN	NaN	NaN	NaN	NaN
14.000	NaN	NaN	NaN	NaN	NaN	NaN	NaN	NaN	NaN	NaN	NaN	NaN	NaN	30.000	14.000	220.529	167.696	282.037	182.141	150.538	168.067	124.946	2.188	0.157	0.036	0.000	36.000	14.000	216.846	166.405	290.677	169.096	143.826	154.818	120.669	2.544	0.306	0.426	-0.000	NaN	NaN	NaN	NaN	NaN	NaN	NaN	NaN	NaN	NaN
15.000	NaN	NaN	NaN	NaN	NaN	NaN	NaN	NaN	NaN	NaN	NaN	NaN	NaN	31.000	15.000	224.000	176.640	282.807	183.268	158.893	181.500	132.136	2.116	-0.073	-0.234	-0.257	37.000	15.000	219.875	170.724	286.397	172.473	146.957	154.588	121.911	2.857	0.314	0.122	-0.084	NaN	NaN	NaN	NaN	NaN	NaN	NaN	NaN	NaN	NaN
16.000	NaN	NaN	NaN	NaN	NaN	NaN	NaN	NaN	NaN	NaN	NaN	NaN	NaN	32.000	16.000	223.867	169.473	282.042	181.261	159.857	175.444	131.448	2.005	-0.111	-0.145	-0.057	38.000	16.000	224.043	183.346	289.154	172.005	150.889	163.750	127.252	2.655	-0.203	-0.111	-0.016	NaN	NaN	NaN	NaN	NaN	NaN	NaN	NaN	NaN	NaN
17.000	NaN	NaN	NaN	NaN	NaN	NaN	NaN	NaN	NaN	NaN	NaN	NaN	NaN	33.000	17.000	223.276	162.109	285.557	185.292	160.643	177.562	127.324	2.024	0.019	-0.022	-0.056	39.000	17.000	216.130	154.338	292.652	172.145	152.167	161.000	121.169	2.257	-0.398	0.097	0.471	NaN	NaN	NaN	NaN	NaN	NaN	NaN	NaN	NaN	NaN
18.000	NaN	NaN	NaN	NaN	NaN	NaN	NaN	NaN	NaN	NaN	NaN	NaN	NaN	34.000	18.000	232.222	162.110	290.543	190.279	152.250	168.143	124.692	2.207	0.184	0.000	-0.090	40.000	18.000	223.036	151.433	295.488	175.080	159.321	169.333	122.819	1.962	-0.295	0.120	0.385	NaN	NaN	NaN	NaN	NaN	NaN	NaN	NaN	NaN	NaN
19.000	NaN	NaN	NaN	NaN	NaN	NaN	NaN	NaN	NaN	NaN	NaN	NaN	NaN	35.000	19.000	222.821	169.083	291.733	174.219	158.600	179.500	126.832	1.840	-0.368	-0.032	0.234	41.000	19.000	213.545	154.643	296.094	176.446	161.000	177.600	123.088	1.621	-0.341	0.163	0.472	NaN	NaN	NaN	NaN	NaN	NaN	NaN	NaN	NaN	NaN
20.000	NaN	NaN	NaN	NaN	NaN	NaN	NaN	NaN	NaN	NaN	NaN	NaN	NaN	36.000	20.000	232.448	178.707	290.677	175.091	153.143	165.778	123.685	2.043	0.203	0.057	-0.145	42.000	20.000	203.870	156.481	294.340	174.405	156.556	162.208	125.730	1.426	-0.195	0.095	0.276	NaN	NaN	NaN	NaN	NaN	NaN	NaN	NaN	NaN	NaN
21.000	NaN	NaN	NaN	NaN	NaN	NaN	NaN	NaN	NaN	NaN	NaN	NaN	NaN	37.000	21.000	225.469	187.211	286.397	176.819	155.786	165.955	124.851	2.227	0.184	-0.056	-0.178	43.000	21.000	202.259	146.298	293.408	173.604	156.115	167.909	125.234	1.185	-0.241	0.118	0.381	NaN	NaN	NaN	NaN	NaN	NaN	NaN	NaN	NaN	NaN
22.000	NaN	NaN	NaN	NaN	NaN	NaN	NaN	NaN	NaN	NaN	NaN	NaN	NaN	38.000	22.000	220.174	152.722	289.154	167.830	155.893	170.571	122.573	1.913	-0.314	0.057	0.234	44.000	22.000	199.880	137.678	291.078	171.574	163.444	183.455	124.336	0.714	-0.471	0.122	0.494	NaN	NaN	NaN	NaN	NaN	NaN	NaN	NaN	NaN	NaN
23.000	NaN	NaN	NaN	NaN	NaN	NaN	NaN	NaN	NaN	NaN	NaN	NaN	NaN	39.000	23.000	214.478	155.069	292.652	167.052	152.926	164.200	123.146	1.894	-0.019	0.000	0.000	45.000	23.000	193.286	136.287	290.867	168.955	166.323	200.286	125.385	0.625	-0.090	0.089	0.256	NaN	NaN	NaN	NaN	NaN	NaN	NaN	NaN	NaN	NaN
24.000	NaN	NaN	NaN	NaN	NaN	NaN	NaN	NaN	NaN	NaN	NaN	NaN	NaN	40.000	24.000	214.241	164.736	295.488	172.741	158.214	172.375	119.527	2.227	0.333	0.057	-0.145	46.000	24.000	191.536	128.972	289.554	168.481	168.115	191.227	123.862	0.595	-0.030	0.270	0.415	NaN	NaN	NaN	NaN	NaN	NaN	NaN	NaN	NaN	NaN
25.000	NaN	NaN	NaN	NaN	NaN	NaN	NaN	NaN	NaN	NaN	NaN	NaN	NaN	41.000	25.000	219.857	161.528	296.094	179.675	160.741	174.882	126.027	2.207	-0.019	-0.087	-0.058	47.000	25.000	196.828	146.899	287.791	175.195	172.069	187.350	130.536	0.617	0.022	0.253	0.133	NaN	NaN	NaN	NaN	NaN	NaN	NaN	NaN	NaN	NaN
26.000	NaN	NaN	NaN	NaN	NaN	NaN	NaN	NaN	NaN	NaN	NaN	NaN	NaN	42.000	26.000	216.964	164.151	294.340	176.431	160.034	180.467	124.384	2.272	0.065	-0.024	-0.089	48.000	26.000	191.077	140.247	287.734	168.108	167.375	184.500	129.101	0.644	0.028	0.087	0.145	NaN	NaN	NaN	NaN	NaN	NaN	NaN	NaN	NaN	NaN
27.000	NaN	NaN	NaN	NaN	NaN	NaN	NaN	NaN	NaN	NaN	NaN	NaN	NaN	43.000	27.000	216.429	161.629	293.408	174.630	155.107	166.611	121.211	2.475	0.203	0.057	-0.145	49.000	27.000	184.577	128.691	284.954	161.500	161.500	186.500	124.133	0.421	-0.223	0.145	0.291	NaN	NaN	NaN	NaN	NaN	NaN	NaN	NaN	NaN	NaN
28.000	NaN	NaN	NaN	NaN	NaN	NaN	NaN	NaN	NaN	NaN	NaN	NaN	NaN	44.000	28.000	221.514	164.932	291.078	182.669	154.464	172.538	117.397	3.195	0.720	0.179	-0.358	50.000	28.000	185.913	134.144	286.620	169.852	169.852	184.833	124.925	0.530	0.108	0.180	0.090	NaN	NaN	NaN	NaN	NaN	NaN	NaN	NaN	NaN	NaN
29.000	NaN	NaN	NaN	NaN	NaN	NaN	NaN	NaN	NaN	NaN	NaN	NaN	NaN	45.000	29.000	211.613	170.389	290.867	178.201	150.885	166.857	118.735	3.379	0.184	0.145	-0.056	51.000	29.000	191.481	148.922	287.485	166.678	156.222	168.722	124.348	0.787	0.257	0.262	-0.087	NaN	NaN	NaN	NaN	NaN	NaN	NaN	NaN	NaN	NaN
30.000	NaN	NaN	NaN	NaN	NaN	NaN	NaN	NaN	NaN	NaN	NaN	NaN	NaN	46.000	30.000	217.621	166.351	289.554	178.340	154.042	159.611	121.069	3.360	-0.019	0.024	-0.089	52.000	30.000	195.148	168.088	289.579	167.058	154.923	161.895	133.924	1.112	0.325	-0.062	-0.373	NaN	NaN	NaN	NaN	NaN	NaN	NaN	NaN	NaN	NaN
31.000	NaN	NaN	NaN	NaN	NaN	NaN	NaN	NaN	NaN	NaN	NaN	NaN	NaN	47.000	31.000	216.300	174.389	287.791	180.988	152.333	169.917	123.562	3.609	0.249	-0.112	-0.290	53.000	31.000	197.346	194.034	289.013	162.925	151.222	163.867	134.368	1.372	0.260	-0.029	-0.297	NaN	NaN	NaN	NaN	NaN	NaN	NaN	NaN	NaN	NaN
32.000	NaN	NaN	NaN	NaN	NaN	NaN	NaN	NaN	NaN	NaN	NaN	NaN	NaN	48.000	32.000	221.258	173.374	287.734	181.870	157.111	168.118	121.872	3.922	0.314	0.000	-0.323	54.000	32.000	207.759	177.012	287.926	169.863	150.931	160.692	122.435	1.881	0.509	0.087	-0.324	NaN	NaN	NaN	NaN	NaN	NaN	NaN	NaN	NaN	NaN
33.000	NaN	NaN	NaN	NaN	NaN	NaN	NaN	NaN	NaN	NaN	NaN	NaN	NaN	49.000	33.000	215.129	168.871	284.954	178.720	150.536	158.190	122.507	4.079	0.157	0.000	-0.089	55.000	33.000	202.269	166.978	288.280	165.587	147.833	165.143	123.313	1.808	-0.073	0.037	-0.000	NaN	NaN	NaN	NaN	NaN	NaN	NaN	NaN	NaN	NaN
34.000	NaN	NaN	NaN	NaN	NaN	NaN	NaN	NaN	NaN	NaN	NaN	NaN	NaN	50.000	34.000	223.333	183.125	286.620	177.355	156.103	166.762	131.396	3.922	-0.157	-0.346	-0.224	56.000	34.000	209.267	177.580	289.296	164.348	145.962	159.308	124.187	2.087	0.279	0.041	-0.215	NaN	NaN	NaN	NaN	NaN	NaN	NaN	NaN	NaN	NaN
35.000	NaN	NaN	NaN	NaN	NaN	NaN	NaN	NaN	NaN	NaN	NaN	NaN	NaN	51.000	35.000	223.944	159.931	287.485	180.763	157.286	165.545	120.831	4.255	0.333	0.034	-0.145	57.000	35.000	212.120	163.292	289.769	163.701	149.333	155.667	120.071	2.068	-0.019	0.058	0.072	NaN	NaN	NaN	NaN	NaN	NaN	NaN	NaN	NaN	NaN
36.000	NaN	NaN	NaN	NaN	NaN	NaN	NaN	NaN	NaN	NaN	NaN	NaN	NaN	52.000	36.000	230.343	169.705	289.579	184.639	149.538	158.688	123.958	4.301	0.046	-0.033	-0.145	58.000	36.000	205.346	145.641	287.206	165.478	148.083	158.909	120.765	1.754	-0.314	0.065	0.325	NaN	NaN	NaN	NaN	NaN	NaN	NaN	NaN	NaN	NaN
37.000	NaN	NaN	NaN	NaN	NaN	NaN	NaN	NaN	NaN	NaN	NaN	NaN	NaN	53.000	37.000	218.970	158.402	289.013	183.520	153.519	166.421	122.342	4.163	-0.138	0.000	0.177	59.000	37.000	198.294	148.612	286.781	168.086	148.231	161.077	121.315	1.854	0.100	0.136	0.263	NaN	NaN	NaN	NaN	NaN	NaN	NaN	NaN	NaN	NaN
38.000	NaN	NaN	NaN	NaN	NaN	NaN	NaN	NaN	NaN	NaN	NaN	NaN	NaN	54.000	38.000	209.833	171.049	287.926	178.328	154.552	170.933	129.633	3.842	-0.322	-0.234	0.000	60.000	38.000	201.724	151.107	285.583	167.836	152.000	158.526	120.837	1.716	-0.138	0.065	0.130	NaN	NaN	NaN	NaN	NaN	NaN	NaN	NaN	NaN	NaN
39.000	NaN	NaN	NaN	NaN	NaN	NaN	NaN	NaN	NaN	NaN	NaN	NaN	NaN	55.000	39.000	229.971	170.843	288.280	182.452	152.370	159.348	121.954	4.523	0.682	0.056	-0.500	61.000	39.000	213.321	152.744	284.718	173.974	150.407	163.467	121.093	1.827	0.111	0.062	-0.135	NaN	NaN	NaN	NaN	NaN	NaN	NaN	NaN	NaN	NaN
40.000	NaN	NaN	NaN	NaN	NaN	NaN	NaN	NaN	NaN	NaN	NaN	NaN	NaN	56.000	40.000	232.061	178.180	289.296	183.023	149.692	162.846	123.046	4.772	0.249	0.000	-0.259	62.000	40.000	205.786	155.517	278.085	166.136	148.538	160.500	127.552	1.800	-0.027	0.076	0.070	NaN	NaN	NaN	NaN	NaN	NaN	NaN	NaN	NaN	NaN
41.000	NaN	NaN	NaN	NaN	NaN	NaN	NaN	NaN	NaN	NaN	NaN	NaN	NaN	57.000	41.000	238.968	183.690	289.769	186.905	151.429	169.214	119.118	5.270	0.498	0.000	-0.516	63.000	41.000	189.615	141.400	271.242	158.641	149.577	166.778	122.960	1.559	-0.241	0.160	0.348	NaN	NaN	NaN	NaN	NaN	NaN	NaN	NaN	NaN	NaN
42.000	NaN	NaN	NaN	NaN	NaN	NaN	NaN	NaN	NaN	NaN	NaN	NaN	NaN	58.000	42.000	235.966	177.616	287.206	183.850	147.370	160.312	119.860	5.197	-0.073	0.000	0.066	64.000	42.000	183.348	135.650	267.943	157.636	144.308	173.000	122.160	1.422	-0.138	0.105	0.223	NaN	NaN	NaN	NaN	NaN	NaN	NaN	NaN	NaN	NaN
43.000	NaN	NaN	NaN	NaN	NaN	NaN	NaN	NaN	NaN	NaN	NaN	NaN	NaN	59.000	43.000	241.226	171.451	286.781	183.326	148.500	156.300	121.900	5.086	-0.111	-0.055	0.055	65.000	43.000	199.893	132.812	266.476	164.952	146.519	157.471	123.220	1.399	-0.022	0.034	0.162	NaN	NaN	NaN	NaN	NaN	NaN	NaN	NaN	NaN	NaN
44.000	NaN	NaN	NaN	NaN	NaN	NaN	NaN	NaN	NaN	NaN	NaN	NaN	NaN	60.000	44.000	232.148	170.679	285.583	179.072	150.923	173.833	120.487	4.726	-0.360	0.000	0.267	66.000	44.000	192.240	133.844	267.252	162.093	149.115	153.909	124.180	1.012	-0.387	0.044	0.297	NaN	NaN	NaN	NaN	NaN	NaN	NaN	NaN	NaN	NaN
45.000	NaN	NaN	NaN	NaN	NaN	NaN	NaN	NaN	NaN	NaN	NaN	NaN	NaN	61.000	45.000	226.484	172.657	284.718	178.677	152.143	166.786	118.796	4.856	0.130	0.056	0.000	67.000	45.000	198.724	136.953	269.490	169.441	152.000	172.500	122.704	1.104	0.092	0.119	0.100	NaN	NaN	NaN	NaN	NaN	NaN	NaN	NaN	NaN	NaN
46.000	NaN	NaN	NaN	NaN	NaN	NaN	NaN	NaN	NaN	NaN	NaN	NaN	NaN	62.000	46.000	214.750	146.444	278.085	173.149	153.357	163.722	120.584	3.869	-0.988	0.000	0.903	68.000	46.000	202.214	150.000	270.720	169.333	154.000	168.562	128.425	1.112	0.008	0.033	0.033	NaN	NaN	NaN	NaN	NaN	NaN	NaN	NaN	NaN	NaN
47.000	NaN	NaN	NaN	NaN	NaN	NaN	NaN	NaN	NaN	NaN	NaN	NaN	NaN	NaN	NaN	NaN	NaN	NaN	NaN	NaN	NaN	NaN	NaN	NaN	NaN	NaN	69.000	47.000	201.880	162.815	270.067	168.233	154.000	161.400	128.781	1.223	0.111	0.067	-0.059	NaN	NaN	NaN	NaN	NaN	NaN	NaN	NaN	NaN	NaN
48.000	NaN	NaN	NaN	NaN	NaN	NaN	NaN	NaN	NaN	NaN	NaN	NaN	NaN	NaN	NaN	NaN	NaN	NaN	NaN	NaN	NaN	NaN	NaN	NaN	NaN	NaN	70.000	48.000	186.600	155.234	265.653	161.157	149.769	163.000	119.436	1.429	0.206	0.204	-0.050	NaN	NaN	NaN	NaN	NaN	NaN	NaN	NaN	NaN	NaN
49.000	NaN	NaN	NaN	NaN	NaN	NaN	NaN	NaN	NaN	NaN	NaN	NaN	NaN	NaN	NaN	NaN	NaN	NaN	NaN	NaN	NaN	NaN	NaN	NaN	NaN	NaN	71.000	49.000	193.808	148.035	264.451	159.444	146.333	154.895	120.148	1.567	0.138	-0.046	-0.063	NaN	NaN	NaN	NaN	NaN	NaN	NaN	NaN	NaN	NaN
50.000	NaN	NaN	NaN	NaN	NaN	NaN	NaN	NaN	NaN	NaN	NaN	NaN	NaN	NaN	NaN	NaN	NaN	NaN	NaN	NaN	NaN	NaN	NaN	NaN	NaN	NaN	72.000	50.000	212.423	154.205	267.309	164.490	147.962	154.333	122.618	1.908	0.341	0.047	-0.284	NaN	NaN	NaN	NaN	NaN	NaN	NaN	NaN	NaN	NaN
51.000	NaN	NaN	NaN	NaN	NaN	NaN	NaN	NaN	NaN	NaN	NaN	NaN	NaN	NaN	NaN	NaN	NaN	NaN	NaN	NaN	NaN	NaN	NaN	NaN	NaN	NaN	73.000	51.000	216.500	160.086	267.472	162.328	147.071	164.167	120.426	2.260	0.352	0.132	-0.216	NaN	NaN	NaN	NaN	NaN	NaN	NaN	NaN	NaN	NaN
52.000	NaN	NaN	NaN	NaN	NaN	NaN	NaN	NaN	NaN	NaN	NaN	NaN	NaN	NaN	NaN	NaN	NaN	NaN	NaN	NaN	NaN	NaN	NaN	NaN	NaN	NaN	74.000	52.000	221.800	155.568	266.844	162.957	145.240	151.000	119.862	2.417	0.157	0.115	-0.090	NaN	NaN	NaN	NaN	NaN	NaN	NaN	NaN	NaN	NaN
53.000	NaN	NaN	NaN	NaN	NaN	NaN	NaN	NaN	NaN	NaN	NaN	NaN	NaN	NaN	NaN	NaN	NaN	NaN	NaN	NaN	NaN	NaN	NaN	NaN	NaN	NaN	75.000	53.000	227.464	176.600	268.966	164.241	145.462	152.667	117.680	2.853	0.436	0.063	-0.268	NaN	NaN	NaN	NaN	NaN	NaN	NaN	NaN	NaN	NaN
54.000	NaN	NaN	NaN	NaN	NaN	NaN	NaN	NaN	NaN	NaN	NaN	NaN	NaN	NaN	NaN	NaN	NaN	NaN	NaN	NaN	NaN	NaN	NaN	NaN	NaN	NaN	76.000	54.000	216.148	172.947	266.575	164.828	144.769	159.300	121.507	3.010	0.157	-0.027	-0.170	NaN	NaN	NaN	NaN	NaN	NaN	NaN	NaN	NaN	NaN
55.000	NaN	NaN	NaN	NaN	NaN	NaN	NaN	NaN	NaN	NaN	NaN	NaN	NaN	NaN	NaN	NaN	NaN	NaN	NaN	NaN	NaN	NaN	NaN	NaN	NaN	NaN	77.000	55.000	231.444	181.293	265.524	167.581	146.208	175.800	126.209	3.362	0.352	1.949E-16	-0.315	NaN	NaN	NaN	NaN	NaN	NaN	NaN	NaN	NaN	NaN
56.000	NaN	NaN	NaN	NaN	NaN	NaN	NaN	NaN	NaN	NaN	NaN	NaN	NaN	NaN	NaN	NaN	NaN	NaN	NaN	NaN	NaN	NaN	NaN	NaN	NaN	NaN	78.000	56.000	170.833	180.063	264.047	161.640	161.917	190.750	180.107	0.485	-2.877	-2.665	-0.065	NaN	NaN	NaN	NaN	NaN	NaN	NaN	NaN	NaN	NaN
57.000	NaN	NaN	NaN	NaN	NaN	NaN	NaN	NaN	NaN	NaN	NaN	NaN	NaN	NaN	NaN	NaN	NaN	NaN	NaN	NaN	NaN	NaN	NaN	NaN	NaN	NaN	NaN	NaN	NaN	NaN	NaN	NaN	NaN	NaN	NaN	NaN	NaN	NaN	NaN	NaN	NaN	NaN	NaN	NaN	NaN	NaN	NaN	NaN	NaN
58.000	NaN	NaN	NaN	NaN	NaN	NaN	NaN	NaN	NaN	NaN	NaN	NaN	NaN	NaN	NaN	NaN	NaN	NaN	NaN	NaN	NaN	NaN	NaN	NaN	NaN	NaN	NaN	NaN	NaN	NaN	NaN	NaN	NaN	NaN	NaN	NaN	NaN	NaN	NaN	NaN	NaN	NaN	NaN	NaN	NaN	NaN	NaN	NaN	NaN
59.000	NaN	NaN	NaN	NaN	NaN	NaN	NaN	NaN	NaN	NaN	NaN	NaN	NaN	NaN	NaN	NaN	NaN	NaN	NaN	NaN	NaN	NaN	NaN	NaN	NaN	NaN	NaN	NaN	NaN	NaN	NaN	NaN	NaN	NaN	NaN	NaN	NaN	NaN	NaN	NaN	NaN	NaN	NaN	NaN	NaN	NaN	NaN	NaN	NaN
60.000	NaN	NaN	NaN	NaN	NaN	NaN	NaN	NaN	NaN	NaN	NaN	NaN	NaN	NaN	NaN	NaN	NaN	NaN	NaN	NaN	NaN	NaN	NaN	NaN	NaN	NaN	NaN	NaN	NaN	NaN	NaN	NaN	NaN	NaN	NaN	NaN	NaN	NaN	NaN	NaN	NaN	NaN	NaN	NaN	NaN	NaN	NaN	NaN	NaN
61.000	NaN	NaN	NaN	NaN	NaN	NaN	NaN	NaN	NaN	NaN	NaN	NaN	NaN	NaN	NaN	NaN	NaN	NaN	NaN	NaN	NaN	NaN	NaN	NaN	NaN	NaN	NaN	NaN	NaN	NaN	NaN	NaN	NaN	NaN	NaN	NaN	NaN	NaN	NaN	NaN	NaN	NaN	NaN	NaN	NaN	NaN	NaN	NaN	NaN
62.000	NaN	NaN	NaN	NaN	NaN	NaN	NaN	NaN	NaN	NaN	NaN	NaN	NaN	NaN	NaN	NaN	NaN	NaN	NaN	NaN	NaN	NaN	NaN	NaN	NaN	NaN	NaN	NaN	NaN	NaN	NaN	NaN	NaN	NaN	NaN	NaN	NaN	NaN	NaN	NaN	NaN	NaN	NaN	NaN	NaN	NaN	NaN	NaN	NaN
63.000	NaN	NaN	NaN	NaN	NaN	NaN	NaN	NaN	NaN	NaN	NaN	NaN	NaN	NaN	NaN	NaN	NaN	NaN	NaN	NaN	NaN	NaN	NaN	NaN	NaN	NaN	NaN	NaN	NaN	NaN	NaN	NaN	NaN	NaN	NaN	NaN	NaN	NaN	NaN	NaN	NaN	NaN	NaN	NaN	NaN	NaN	NaN	NaN	NaN
64.000	NaN	NaN	NaN	NaN	NaN	NaN	NaN	NaN	NaN	NaN	NaN	NaN	NaN	NaN	NaN	NaN	NaN	NaN	NaN	NaN	NaN	NaN	NaN	NaN	NaN	NaN	NaN	NaN	NaN	NaN	NaN	NaN	NaN	NaN	NaN	NaN	NaN	NaN	NaN	NaN	NaN	NaN	NaN	NaN	NaN	NaN	NaN	NaN	NaN
65.000	NaN	NaN	NaN	NaN	NaN	NaN	NaN	NaN	NaN	NaN	NaN	NaN	NaN	NaN	NaN	NaN	NaN	NaN	NaN	NaN	NaN	NaN	NaN	NaN	NaN	NaN	NaN	NaN	NaN	NaN	NaN	NaN	NaN	NaN	NaN	NaN	NaN	NaN	NaN	NaN	NaN	NaN	NaN	NaN	NaN	NaN	NaN	NaN	NaN
66.000	NaN	NaN	NaN	NaN	NaN	NaN	NaN	NaN	NaN	NaN	NaN	NaN	NaN	NaN	NaN	NaN	NaN	NaN	NaN	NaN	NaN	NaN	NaN	NaN	NaN	NaN	NaN	NaN	NaN	NaN	NaN	NaN	NaN	NaN	NaN	NaN	NaN	NaN	NaN	NaN	NaN	NaN	NaN	NaN	NaN	NaN	NaN	NaN	NaN
67.000	NaN	NaN	NaN	NaN	NaN	NaN	NaN	NaN	NaN	NaN	NaN	NaN	NaN	NaN	NaN	NaN	NaN	NaN	NaN	NaN	NaN	NaN	NaN	NaN	NaN	NaN	NaN	NaN	NaN	NaN	NaN	NaN	NaN	NaN	NaN	NaN	NaN	NaN	NaN	NaN	NaN	NaN	NaN	NaN	NaN	NaN	NaN	NaN	NaN
68.000	NaN	NaN	NaN	NaN	NaN	NaN	NaN	NaN	NaN	NaN	NaN	NaN	NaN	NaN	NaN	NaN	NaN	NaN	NaN	NaN	NaN	NaN	NaN	NaN	NaN	NaN	NaN	NaN	NaN	NaN	NaN	NaN	NaN	NaN	NaN	NaN	NaN	NaN	NaN	NaN	NaN	NaN	NaN	NaN	NaN	NaN	NaN	NaN	NaN
69.000	NaN	NaN	NaN	NaN	NaN	NaN	NaN	NaN	NaN	NaN	NaN	NaN	NaN	NaN	NaN	NaN	NaN	NaN	NaN	NaN	NaN	NaN	NaN	NaN	NaN	NaN	NaN	NaN	NaN	NaN	NaN	NaN	NaN	NaN	NaN	NaN	NaN	NaN	NaN	NaN	NaN	NaN	NaN	NaN	NaN	NaN	NaN	NaN	NaN
70.000	NaN	NaN	NaN	NaN	NaN	NaN	NaN	NaN	NaN	NaN	NaN	NaN	NaN	NaN	NaN	NaN	NaN	NaN	NaN	NaN	NaN	NaN	NaN	NaN	NaN	NaN	NaN	NaN	NaN	NaN	NaN	NaN	NaN	NaN	NaN	NaN	NaN	NaN	NaN	NaN	NaN	NaN	NaN	NaN	NaN	NaN	NaN	NaN	NaN
71.000	NaN	NaN	NaN	NaN	NaN	NaN	NaN	NaN	NaN	NaN	NaN	NaN	NaN	NaN	NaN	NaN	NaN	NaN	NaN	NaN	NaN	NaN	NaN	NaN	NaN	NaN	NaN	NaN	NaN	NaN	NaN	NaN	NaN	NaN	NaN	NaN	NaN	NaN	NaN	NaN	NaN	NaN	NaN	NaN	NaN	NaN	NaN	NaN	NaN
72.000	NaN	NaN	NaN	NaN	NaN	NaN	NaN	NaN	NaN	NaN	NaN	NaN	NaN	NaN	NaN	NaN	NaN	NaN	NaN	NaN	NaN	NaN	NaN	NaN	NaN	NaN	NaN	NaN	NaN	NaN	NaN	NaN	NaN	NaN	NaN	NaN	NaN	NaN	NaN	NaN	NaN	NaN	NaN	NaN	NaN	NaN	NaN	NaN	NaN
73.000	NaN	NaN	NaN	NaN	NaN	NaN	NaN	NaN	NaN	NaN	NaN	NaN	NaN	NaN	NaN	NaN	NaN	NaN	NaN	NaN	NaN	NaN	NaN	NaN	NaN	NaN	NaN	NaN	NaN	NaN	NaN	NaN	NaN	NaN	NaN	NaN	NaN	NaN	NaN	NaN	NaN	NaN	NaN	NaN	NaN	NaN	NaN	NaN	NaN
74.000	NaN	NaN	NaN	NaN	NaN	NaN	NaN	NaN	NaN	NaN	NaN	NaN	NaN	NaN	NaN	NaN	NaN	NaN	NaN	NaN	NaN	NaN	NaN	NaN	NaN	NaN	NaN	NaN	NaN	NaN	NaN	NaN	NaN	NaN	NaN	NaN	NaN	NaN	NaN	NaN	NaN	NaN	NaN	NaN	NaN	NaN	NaN	NaN	NaN
75.000	NaN	NaN	NaN	NaN	NaN	NaN	NaN	NaN	NaN	NaN	NaN	NaN	NaN	NaN	NaN	NaN	NaN	NaN	NaN	NaN	NaN	NaN	NaN	NaN	NaN	NaN	NaN	NaN	NaN	NaN	NaN	NaN	NaN	NaN	NaN	NaN	NaN	NaN	NaN	NaN	NaN	NaN	NaN	NaN	NaN	NaN	NaN	NaN	NaN
76.000	NaN	NaN	NaN	NaN	NaN	NaN	NaN	NaN	NaN	NaN	NaN	NaN	NaN	NaN	NaN	NaN	NaN	NaN	NaN	NaN	NaN	NaN	NaN	NaN	NaN	NaN	NaN	NaN	NaN	NaN	NaN	NaN	NaN	NaN	NaN	NaN	NaN	NaN	NaN	NaN	NaN	NaN	NaN	NaN	NaN	NaN	NaN	NaN	NaN
77.000	NaN	NaN	NaN	NaN	NaN	NaN	NaN	NaN	NaN	NaN	NaN	NaN	NaN	NaN	NaN	NaN	NaN	NaN	NaN	NaN	NaN	NaN	NaN	NaN	NaN	NaN	NaN	NaN	NaN	NaN	NaN	NaN	NaN	NaN	NaN	NaN	NaN	NaN	NaN	NaN	NaN	NaN	NaN	NaN	NaN	NaN	NaN	NaN	NaN
78.000	NaN	NaN	NaN	NaN	NaN	NaN	NaN	NaN	NaN	NaN	NaN	NaN	NaN	NaN	NaN	NaN	NaN	NaN	NaN	NaN	NaN	NaN	NaN	NaN	NaN	NaN	NaN	NaN	NaN	NaN	NaN	NaN	NaN	NaN	NaN	NaN	NaN	NaN	NaN	NaN	NaN	NaN	NaN	NaN	NaN	NaN	NaN	NaN	NaN
79.000	NaN	NaN	NaN	NaN	NaN	NaN	NaN	NaN	NaN	NaN	NaN	NaN	NaN	NaN	NaN	NaN	NaN	NaN	NaN	NaN	NaN	NaN	NaN	NaN	NaN	NaN	NaN	NaN	NaN	NaN	NaN	NaN	NaN	NaN	NaN	NaN	NaN	NaN	NaN	NaN	NaN	NaN	NaN	NaN	NaN	NaN	NaN	NaN	NaN
80.000	NaN	NaN	NaN	NaN	NaN	NaN	NaN	NaN	NaN	NaN	NaN	NaN	NaN	NaN	NaN	NaN	NaN	NaN	NaN	NaN	NaN	NaN	NaN	NaN	NaN	NaN	NaN	NaN	NaN	NaN	NaN	NaN	NaN	NaN	NaN	NaN	NaN	NaN	NaN	NaN	NaN	NaN	NaN	NaN	NaN	NaN	NaN	NaN	NaN
81.000	NaN	NaN	NaN	NaN	NaN	NaN	NaN	NaN	NaN	NaN	NaN	NaN	NaN	NaN	NaN	NaN	NaN	NaN	NaN	NaN	NaN	NaN	NaN	NaN	NaN	NaN	NaN	NaN	NaN	NaN	NaN	NaN	NaN	NaN	NaN	NaN	NaN	NaN	NaN	NaN	NaN	NaN	NaN	NaN	NaN	NaN	NaN	NaN	NaN
82.000	NaN	NaN	NaN	NaN	NaN	NaN	NaN	NaN	NaN	NaN	NaN	NaN	NaN	NaN	NaN	NaN	NaN	NaN	NaN	NaN	NaN	NaN	NaN	NaN	NaN	NaN	NaN	NaN	NaN	NaN	NaN	NaN	NaN	NaN	NaN	NaN	NaN	NaN	NaN	NaN	NaN	NaN	NaN	NaN	NaN	NaN	NaN	NaN	NaN
83.000	NaN	NaN	NaN	NaN	NaN	NaN	NaN	NaN	NaN	NaN	NaN	NaN	NaN	NaN	NaN	NaN	NaN	NaN	NaN	NaN	NaN	NaN	NaN	NaN	NaN	NaN	NaN	NaN	NaN	NaN	NaN	NaN	NaN	NaN	NaN	NaN	NaN	NaN	NaN	NaN	NaN	NaN	NaN	NaN	NaN	NaN	NaN	NaN	NaN
84.000	NaN	NaN	NaN	NaN	NaN	NaN	NaN	NaN	NaN	NaN	NaN	NaN	NaN	NaN	NaN	NaN	NaN	NaN	NaN	NaN	NaN	NaN	NaN	NaN	NaN	NaN	NaN	NaN	NaN	NaN	NaN	NaN	NaN	NaN	NaN	NaN	NaN	NaN	NaN	NaN	NaN	NaN	NaN	NaN	NaN	NaN	NaN	NaN	NaN
85.000	NaN	NaN	NaN	NaN	NaN	NaN	NaN	NaN	NaN	NaN	NaN	NaN	NaN	NaN	NaN	NaN	NaN	NaN	NaN	NaN	NaN	NaN	NaN	NaN	NaN	NaN	NaN	NaN	NaN	NaN	NaN	NaN	NaN	NaN	NaN	NaN	NaN	NaN	NaN	NaN	NaN	NaN	NaN	NaN	NaN	NaN	NaN	NaN	NaN
86.000	NaN	NaN	NaN	NaN	NaN	NaN	NaN	NaN	NaN	NaN	NaN	NaN	NaN	NaN	NaN	NaN	NaN	NaN	NaN	NaN	NaN	NaN	NaN	NaN	NaN	NaN	NaN	NaN	NaN	NaN	NaN	NaN	NaN	NaN	NaN	NaN	NaN	NaN	NaN	NaN	NaN	NaN	NaN	NaN	NaN	NaN	NaN	NaN	NaN
87.000	NaN	NaN	NaN	NaN	NaN	NaN	NaN	NaN	NaN	NaN	NaN	NaN	NaN	NaN	NaN	NaN	NaN	NaN	NaN	NaN	NaN	NaN	NaN	NaN	NaN	NaN	NaN	NaN	NaN	NaN	NaN	NaN	NaN	NaN	NaN	NaN	NaN	NaN	NaN	NaN	NaN	NaN	NaN	NaN	NaN	NaN	NaN	NaN	NaN
88.000	NaN	NaN	NaN	NaN	NaN	NaN	NaN	NaN	NaN	NaN	NaN	NaN	NaN	NaN	NaN	NaN	NaN	NaN	NaN	NaN	NaN	NaN	NaN	NaN	NaN	NaN	NaN	NaN	NaN	NaN	NaN	NaN	NaN	NaN	NaN	NaN	NaN	NaN	NaN	NaN	NaN	NaN	NaN	NaN	NaN	NaN	NaN	NaN	NaN
89.000	NaN	NaN	NaN	NaN	NaN	NaN	NaN	NaN	NaN	NaN	NaN	NaN	NaN	NaN	NaN	NaN	NaN	NaN	NaN	NaN	NaN	NaN	NaN	NaN	NaN	NaN	NaN	NaN	NaN	NaN	NaN	NaN	NaN	NaN	NaN	NaN	NaN	NaN	NaN	NaN	NaN	NaN	NaN	NaN	NaN	NaN	NaN	NaN	NaN
90.000	NaN	NaN	NaN	NaN	NaN	NaN	NaN	NaN	NaN	NaN	NaN	NaN	NaN	NaN	NaN	NaN	NaN	NaN	NaN	NaN	NaN	NaN	NaN	NaN	NaN	NaN	NaN	NaN	NaN	NaN	NaN	NaN	NaN	NaN	NaN	NaN	NaN	NaN	NaN	NaN	NaN	NaN	NaN	NaN	NaN	NaN	NaN	NaN	NaN
91.000	NaN	NaN	NaN	NaN	NaN	NaN	NaN	NaN	NaN	NaN	NaN	NaN	NaN	NaN	NaN	NaN	NaN	NaN	NaN	NaN	NaN	NaN	NaN	NaN	NaN	NaN	NaN	NaN	NaN	NaN	NaN	NaN	NaN	NaN	NaN	NaN	NaN	NaN	NaN	NaN	NaN	NaN	NaN	NaN	NaN	NaN	NaN	NaN	NaN
92.000	NaN	NaN	NaN	NaN	NaN	NaN	NaN	NaN	NaN	NaN	NaN	NaN	NaN	NaN	NaN	NaN	NaN	NaN	NaN	NaN	NaN	NaN	NaN	NaN	NaN	NaN	NaN	NaN	NaN	NaN	NaN	NaN	NaN	NaN	NaN	NaN	NaN	NaN	NaN	NaN	NaN	NaN	NaN	NaN	NaN	NaN	NaN	NaN	NaN
93.000	NaN	NaN	NaN	NaN	NaN	NaN	NaN	NaN	NaN	NaN	NaN	NaN	NaN	NaN	NaN	NaN	NaN	NaN	NaN	NaN	NaN	NaN	NaN	NaN	NaN	NaN	NaN	NaN	NaN	NaN	NaN	NaN	NaN	NaN	NaN	NaN	NaN	NaN	NaN	NaN	NaN	NaN	NaN	NaN	NaN	NaN	NaN	NaN	NaN
94.000	NaN	NaN	NaN	NaN	NaN	NaN	NaN	NaN	NaN	NaN	NaN	NaN	NaN	NaN	NaN	NaN	NaN	NaN	NaN	NaN	NaN	NaN	NaN	NaN	NaN	NaN	NaN	NaN	NaN	NaN	NaN	NaN	NaN	NaN	NaN	NaN	NaN	NaN	NaN	NaN	NaN	NaN	NaN	NaN	NaN	NaN	NaN	NaN	NaN
95.000	NaN	NaN	NaN	NaN	NaN	NaN	NaN	NaN	NaN	NaN	NaN	NaN	NaN	NaN	NaN	NaN	NaN	NaN	NaN	NaN	NaN	NaN	NaN	NaN	NaN	NaN	NaN	NaN	NaN	NaN	NaN	NaN	NaN	NaN	NaN	NaN	NaN	NaN	NaN	NaN	NaN	NaN	NaN	NaN	NaN	NaN	NaN	NaN	NaN
96.000	NaN	NaN	NaN	NaN	NaN	NaN	NaN	NaN	NaN	NaN	NaN	NaN	NaN	NaN	NaN	NaN	NaN	NaN	NaN	NaN	NaN	NaN	NaN	NaN	NaN	NaN	NaN	NaN	NaN	NaN	NaN	NaN	NaN	NaN	NaN	NaN	NaN	NaN	NaN	NaN	NaN	NaN	NaN	NaN	NaN	NaN	NaN	NaN	NaN
97.000	NaN	NaN	NaN	NaN	NaN	NaN	NaN	NaN	NaN	NaN	NaN	NaN	NaN	NaN	NaN	NaN	NaN	NaN	NaN	NaN	NaN	NaN	NaN	NaN	NaN	NaN	NaN	NaN	NaN	NaN	NaN	NaN	NaN	NaN	NaN	NaN	NaN	NaN	NaN	NaN	NaN	NaN	NaN	NaN	NaN	NaN	NaN	NaN	NaN
98.000	NaN	NaN	NaN	NaN	NaN	NaN	NaN	NaN	NaN	NaN	NaN	NaN	NaN	NaN	NaN	NaN	NaN	NaN	NaN	NaN	NaN	NaN	NaN	NaN	NaN	NaN	NaN	NaN	NaN	NaN	NaN	NaN	NaN	NaN	NaN	NaN	NaN	NaN	NaN	NaN	NaN	NaN	NaN	NaN	NaN	NaN	NaN	NaN	NaN
99.000	NaN	NaN	NaN	NaN	NaN	NaN	NaN	NaN	NaN	NaN	NaN	NaN	NaN	NaN	NaN	NaN	NaN	NaN	NaN	NaN	NaN	NaN	NaN	NaN	NaN	NaN	NaN	NaN	NaN	NaN	NaN	NaN	NaN	NaN	NaN	NaN	NaN	NaN	NaN	NaN	NaN	NaN	NaN	NaN	NaN	NaN	NaN	NaN	NaN
100.000	NaN	NaN	NaN	NaN	NaN	NaN	NaN	NaN	NaN	NaN	NaN	NaN	NaN	NaN	NaN	NaN	NaN	NaN	NaN	NaN	NaN	NaN	NaN	NaN	NaN	NaN	NaN	NaN	NaN	NaN	NaN	NaN	NaN	NaN	NaN	NaN	NaN	NaN	NaN	NaN	NaN	NaN	NaN	NaN	NaN	NaN	NaN	NaN	NaN
101.000	NaN	NaN	NaN	NaN	NaN	NaN	NaN	NaN	NaN	NaN	NaN	NaN	NaN	NaN	NaN	NaN	NaN	NaN	NaN	NaN	NaN	NaN	NaN	NaN	NaN	NaN	NaN	NaN	NaN	NaN	NaN	NaN	NaN	NaN	NaN	NaN	NaN	NaN	NaN	NaN	NaN	NaN	NaN	NaN	NaN	NaN	NaN	NaN	NaN
102.000	NaN	NaN	NaN	NaN	NaN	NaN	NaN	NaN	NaN	NaN	NaN	NaN	NaN	NaN	NaN	NaN	NaN	NaN	NaN	NaN	NaN	NaN	NaN	NaN	NaN	NaN	NaN	NaN	NaN	NaN	NaN	NaN	NaN	NaN	NaN	NaN	NaN	NaN	NaN	NaN	NaN	NaN	NaN	NaN	NaN	NaN	NaN	NaN	NaN
103.000	NaN	NaN	NaN	NaN	NaN	NaN	NaN	NaN	NaN	NaN	NaN	NaN	NaN	NaN	NaN	NaN	NaN	NaN	NaN	NaN	NaN	NaN	NaN	NaN	NaN	NaN	NaN	NaN	NaN	NaN	NaN	NaN	NaN	NaN	NaN	NaN	NaN	NaN	NaN	NaN	NaN	NaN	NaN	NaN	NaN	NaN	NaN	NaN	NaN
104.000	NaN	NaN	NaN	NaN	NaN	NaN	NaN	NaN	NaN	NaN	NaN	NaN	NaN	NaN	NaN	NaN	NaN	NaN	NaN	NaN	NaN	NaN	NaN	NaN	NaN	NaN	NaN	NaN	NaN	NaN	NaN	NaN	NaN	NaN	NaN	NaN	NaN	NaN	NaN	NaN	NaN	NaN	NaN	NaN	NaN	NaN	NaN	NaN	NaN
105.000	NaN	NaN	NaN	NaN	NaN	NaN	NaN	NaN	NaN	NaN	NaN	NaN	NaN	NaN	NaN	NaN	NaN	NaN	NaN	NaN	NaN	NaN	NaN	NaN	NaN	NaN	NaN	NaN	NaN	NaN	NaN	NaN	NaN	NaN	NaN	NaN	NaN	NaN	NaN	NaN	NaN	NaN	NaN	NaN	NaN	NaN	NaN	NaN	NaN
106.000	NaN	NaN	NaN	NaN	NaN	NaN	NaN	NaN	NaN	NaN	NaN	NaN	NaN	NaN	NaN	NaN	NaN	NaN	NaN	NaN	NaN	NaN	NaN	NaN	NaN	NaN	NaN	NaN	NaN	NaN	NaN	NaN	NaN	NaN	NaN	NaN	NaN	NaN	NaN	NaN	NaN	NaN	NaN	NaN	NaN	NaN	NaN	NaN	NaN
107.000	NaN	NaN	NaN	NaN	NaN	NaN	NaN	NaN	NaN	NaN	NaN	NaN	NaN	NaN	NaN	NaN	NaN	NaN	NaN	NaN	NaN	NaN	NaN	NaN	NaN	NaN	NaN	NaN	NaN	NaN	NaN	NaN	NaN	NaN	NaN	NaN	NaN	NaN	NaN	NaN	NaN	NaN	NaN	NaN	NaN	NaN	NaN	NaN	NaN
108.000	NaN	NaN	NaN	NaN	NaN	NaN	NaN	NaN	NaN	NaN	NaN	NaN	NaN	NaN	NaN	NaN	NaN	NaN	NaN	NaN	NaN	NaN	NaN	NaN	NaN	NaN	NaN	NaN	NaN	NaN	NaN	NaN	NaN	NaN	NaN	NaN	NaN	NaN	NaN	NaN	NaN	NaN	NaN	NaN	NaN	NaN	NaN	NaN	NaN
109.000	NaN	NaN	NaN	NaN	NaN	NaN	NaN	NaN	NaN	NaN	NaN	NaN	NaN	NaN	NaN	NaN	NaN	NaN	NaN	NaN	NaN	NaN	NaN	NaN	NaN	NaN	NaN	NaN	NaN	NaN	NaN	NaN	NaN	NaN	NaN	NaN	NaN	NaN	NaN	NaN	NaN	NaN	NaN	NaN	NaN	NaN	NaN	NaN	NaN
110.000	NaN	NaN	NaN	NaN	NaN	NaN	NaN	NaN	NaN	NaN	NaN	NaN	NaN	NaN	NaN	NaN	NaN	NaN	NaN	NaN	NaN	NaN	NaN	NaN	NaN	NaN	NaN	NaN	NaN	NaN	NaN	NaN	NaN	NaN	NaN	NaN	NaN	NaN	NaN	NaN	NaN	NaN	NaN	NaN	NaN	NaN	NaN	NaN	NaN
111.000	NaN	NaN	NaN	NaN	NaN	NaN	NaN	NaN	NaN	NaN	NaN	NaN	NaN	NaN	NaN	NaN	NaN	NaN	NaN	NaN	NaN	NaN	NaN	NaN	NaN	NaN	NaN	NaN	NaN	NaN	NaN	NaN	NaN	NaN	NaN	NaN	NaN	NaN	NaN	NaN	NaN	NaN	NaN	NaN	NaN	NaN	NaN	NaN	NaN
112.000	NaN	NaN	NaN	NaN	NaN	NaN	NaN	NaN	NaN	NaN	NaN	NaN	NaN	NaN	NaN	NaN	NaN	NaN	NaN	NaN	NaN	NaN	NaN	NaN	NaN	NaN	NaN	NaN	NaN	NaN	NaN	NaN	NaN	NaN	NaN	NaN	NaN	NaN	NaN	NaN	NaN	NaN	NaN	NaN	NaN	NaN	NaN	NaN	NaN
113.000	NaN	NaN	NaN	NaN	NaN	NaN	NaN	NaN	NaN	NaN	NaN	NaN	NaN	NaN	NaN	NaN	NaN	NaN	NaN	NaN	NaN	NaN	NaN	NaN	NaN	NaN	NaN	NaN	NaN	NaN	NaN	NaN	NaN	NaN	NaN	NaN	NaN	NaN	NaN	NaN	NaN	NaN	NaN	NaN	NaN	NaN	NaN	NaN	NaN
114.000	NaN	NaN	NaN	NaN	NaN	NaN	NaN	NaN	NaN	NaN	NaN	NaN	NaN	NaN	NaN	NaN	NaN	NaN	NaN	NaN	NaN	NaN	NaN	NaN	NaN	NaN	NaN	NaN	NaN	NaN	NaN	NaN	NaN	NaN	NaN	NaN	NaN	NaN	NaN	NaN	NaN	NaN	NaN	NaN	NaN	NaN	NaN	NaN	NaN
115.000	NaN	NaN	NaN	NaN	NaN	NaN	NaN	NaN	NaN	NaN	NaN	NaN	NaN	NaN	NaN	NaN	NaN	NaN	NaN	NaN	NaN	NaN	NaN	NaN	NaN	NaN	NaN	NaN	NaN	NaN	NaN	NaN	NaN	NaN	NaN	NaN	NaN	NaN	NaN	NaN	NaN	NaN	NaN	NaN	NaN	NaN	NaN	NaN	NaN
116.000	NaN	NaN	NaN	NaN	NaN	NaN	NaN	NaN	NaN	NaN	NaN	NaN	NaN	NaN	NaN	NaN	NaN	NaN	NaN	NaN	NaN	NaN	NaN	NaN	NaN	NaN	NaN	NaN	NaN	NaN	NaN	NaN	NaN	NaN	NaN	NaN	NaN	NaN	NaN	NaN	NaN	NaN	NaN	NaN	NaN	NaN	NaN	NaN	NaN
117.000	NaN	NaN	NaN	NaN	NaN	NaN	NaN	NaN	NaN	NaN	NaN	NaN	NaN	NaN	NaN	NaN	NaN	NaN	NaN	NaN	NaN	NaN	NaN	NaN	NaN	NaN	NaN	NaN	NaN	NaN	NaN	NaN	NaN	NaN	NaN	NaN	NaN	NaN	NaN	NaN	NaN	NaN	NaN	NaN	NaN	NaN	NaN	NaN	NaN
118.000	NaN	NaN	NaN	NaN	NaN	NaN	NaN	NaN	NaN	NaN	NaN	NaN	NaN	NaN	NaN	NaN	NaN	NaN	NaN	NaN	NaN	NaN	NaN	NaN	NaN	NaN	NaN	NaN	NaN	NaN	NaN	NaN	NaN	NaN	NaN	NaN	NaN	NaN	NaN	NaN	NaN	NaN	NaN	NaN	NaN	NaN	NaN	NaN	NaN
119.000	NaN	NaN	NaN	NaN	NaN	NaN	NaN	NaN	NaN	NaN	NaN	NaN	NaN	NaN	NaN	NaN	NaN	NaN	NaN	NaN	NaN	NaN	NaN	NaN	NaN	NaN	NaN	NaN	NaN	NaN	NaN	NaN	NaN	NaN	NaN	NaN	NaN	NaN	NaN	NaN	NaN	NaN	NaN	NaN	NaN	NaN	NaN	NaN	NaN
120.000	NaN	NaN	NaN	NaN	NaN	NaN	NaN	NaN	NaN	NaN	NaN	NaN	NaN	NaN	NaN	NaN	NaN	NaN	NaN	NaN	NaN	NaN	NaN	NaN	NaN	NaN	NaN	NaN	NaN	NaN	NaN	NaN	NaN	NaN	NaN	NaN	NaN	NaN	NaN	NaN	NaN	NaN	NaN	NaN	NaN	NaN	NaN	NaN	NaN
[truncated: 133 more columns]
