# Supplementary material for: Filopodyan: An open-source pipeline for the analysis of filopodia
Source: J Cell Biol. 2017 Oct 2;216(10):3405–22. doi: 10.1083/jcb.201705113 (PMC5626553; doi:10.1083/jcb.201705113)
Supplement: Data tables (ZIP file) [file JCB_201705113_DataS1.zip › Data Tables/Fig5_BaseF/ENA_BaseF/GAP-RFP/NeonENA_GC8_tif.txt]

Bounder settings Mon Feb 06 17:21:15 GMT 2017
Map C: 1
Measure C: 1
Threshold: RenyiEntropy
Adaptive thresholding: false
Fit tip to measure C: false
Join fragments: false
ED Iterations: 4
Base back frames: -20
LoG sigma: 2.6

Filter settings-
Min start frame: 2
Min frames: 3
Min max length: 1.8
Min length change: 0.1
Min max DCTM: 0.0
Min max DCBM: 0.0
Max mean waviness: 0.38

NeonENA_GC8.tif - no filopodia at T0
NeonENA_GC8.tif - no filopodia at T8
NeonENA_GC8.tif - no filopodia at T9
Track Edits-
Deleted T36 to T36 from track 9
Deleted T37 to T37 from track 9
Deleted T38 to T38 from track 9
Deleted T39 to T39 from track 9
Deleted T40 to T40 from track 9
Deleted T41 to T41 from track 9
Deleted T42 to T42 from track 9
Deleted T43 to T43 from track 9
Deleted T44 to T44 from track 9
Deleted T45 to T45 from track 9
Deleted T46 to T46 from track 9
Deleted T47 to T47 from track 9
Deleted T48 to T48 from track 9
Deleted T49 to T49 from track 9
Deleted T50 to T50 from track 9
Deleted T51 to T51 from track 9
Deleted T52 to T52 from track 9
Deleted T53 to T53 from track 9
Deleted T54 to T54 from track 9
Deleted T55 to T55 from track 9
Deleted T56 to T56 from track 9
Deleted T57 to T57 from track 9
Deleted T58 to T58 from track 9
Deleted T59 to T59 from track 9
Deleted T60 to T60 from track 9
Deleted T61 to T61 from track 9
Deleted T62 to T62 from track 9
Deleted T63 to T63 from track 9
Deleted T64 to T64 from track 9
Deleted T65 to T65 from track 9
Deleted T66 to T66 from track 9
Deleted T67 to T67 from track 9
Deleted T68 to T68 from track 9
Deleted T69 to T69 from track 9
Deleted T70 to T70 from track 9
Deleted T71 to T71 from track 9
Deleted T72 to T72 from track 9
Deleted T73 to T73 from track 9
Deleted T74 to T74 from track 9
Deleted T75 to T75 from track 9
Deleted T76 to T76 from track 9
Deleted T77 to T77 from track 9
Deleted T78 to T78 from track 9
Deleted T79 to T79 from track 9
Deleted T80 to T80 from track 9
Deleted T81 to T81 from track 9
Deleted T82 to T82 from track 9
Updated tracks
Deleted T57 to T57 from track 17
Deleted T58 to T58 from track 17
Deleted T59 to T59 from track 17
Deleted T60 to T60 from track 17
Deleted T61 to T61 from track 17
Deleted T62 to T62 from track 17
Deleted T63 to T63 from track 17
Deleted T64 to T64 from track 17
Deleted T65 to T65 from track 17
Deleted T66 to T66 from track 17
Deleted T67 to T67 from track 17
Deleted T68 to T68 from track 17
Deleted T69 to T69 from track 17
Deleted T70 to T70 from track 17
Deleted T71 to T71 from track 17
Updated tracks
Deleted T2 to T2 from track 0
Deleted T3 to T3 from track 0
Deleted T4 to T4 from track 0
Deleted T5 to T5 from track 0
Deleted T6 to T6 from track 0
Deleted T7 to T7 from track 0
Deleted T8 to T8 from track 0
Updated tracks
Deleted T11 to T11 from track 1
Deleted T12 to T12 from track 1
Deleted T13 to T13 from track 1
Deleted T14 to T14 from track 1
Deleted T15 to T15 from track 1
Deleted T16 to T16 from track 1
Deleted T17 to T17 from track 1
Deleted T18 to T18 from track 1
Deleted T19 to T19 from track 1
Deleted T20 to T20 from track 1
Deleted T21 to T21 from track 1
Deleted T22 to T22 from track 1
Deleted T23 to T23 from track 1
Deleted T24 to T24 from track 1
Deleted T25 to T25 from track 1
Deleted T26 to T26 from track 1
Deleted T27 to T27 from track 1
Deleted T28 to T28 from track 1
Deleted T29 to T29 from track 1
Deleted T30 to T30 from track 1
Deleted T31 to T31 from track 1
Deleted T32 to T32 from track 1
Deleted T33 to T33 from track 1
Deleted T34 to T34 from track 1
Deleted T35 to T35 from track 1
Deleted T36 to T36 from track 1
Updated tracks
Deleted T39 to T39 from track 11
Deleted T40 to T40 from track 11
Deleted T41 to T41 from track 11
Deleted T42 to T42 from track 11
Deleted T43 to T43 from track 11
Deleted T44 to T44 from track 11
Deleted T45 to T45 from track 11
Deleted T46 to T46 from track 11
Deleted T47 to T47 from track 11
Deleted T48 to T48 from track 11
Deleted T49 to T49 from track 11
Deleted T50 to T50 from track 11
Deleted T51 to T51 from track 11
Deleted T52 to T52 from track 11
Deleted T53 to T53 from track 11
Deleted T54 to T54 from track 11
Deleted T55 to T55 from track 11
Deleted T56 to T56 from track 11
Deleted T57 to T57 from track 11
Deleted T58 to T58 from track 11
Deleted T59 to T59 from track 11
Deleted T60 to T60 from track 11
Deleted T61 to T61 from track 11
Deleted T62 to T62 from track 11
Deleted T63 to T63 from track 11
Deleted T65 to T65 from track 11
Deleted T66 to T66 from track 11
Deleted T67 to T67 from track 11
Deleted T68 to T68 from track 11
Deleted T69 to T69 from track 11
Deleted T70 to T70 from track 11
Deleted T71 to T71 from track 11
Deleted T72 to T72 from track 11
Deleted T73 to T73 from track 11
Deleted T74 to T74 from track 11
Deleted T75 to T75 from track 11
Deleted T76 to T76 from track 11
Deleted T77 to T77 from track 11
Deleted T78 to T78 from track 11
Deleted T79 to T79 from track 11
Deleted T80 to T80 from track 11
Deleted T81 to T81 from track 11
Deleted T82 to T82 from track 11
Deleted T83 to T83 from track 11
Deleted T84 to T84 from track 11
Deleted T85 to T85 from track 11
Deleted T86 to T86 from track 11
Deleted T87 to T87 from track 11
Deleted T88 to T88 from track 11
Deleted T89 to T89 from track 11
Deleted T90 to T90 from track 11
Deleted T91 to T91 from track 11
Deleted T92 to T92 from track 11
Deleted T93 to T93 from track 11
Deleted T94 to T94 from track 11
Deleted T95 to T95 from track 11
Deleted T96 to T96 from track 11
Deleted T97 to T97 from track 11
Deleted T98 to T98 from track 11
Deleted T99 to T99 from track 11
Deleted T100 to T100 from track 11
Deleted T101 to T101 from track 11
Deleted T102 to T102 from track 11
Deleted T103 to T103 from track 11
Deleted T104 to T104 from track 11
Deleted T105 to T105 from track 11
Deleted T106 to T106 from track 11
Deleted T107 to T107 from track 11
Deleted T109 to T109 from track 11
Deleted T110 to T110 from track 11
Deleted T111 to T111 from track 11
Deleted T112 to T112 from track 11
Deleted T113 to T113 from track 11
Updated tracks
Deleted T29 to T29 from track 6
Deleted T30 to T30 from track 6
Deleted T31 to T31 from track 6
Deleted T33 to T33 from track 6
Deleted T34 to T34 from track 6
Deleted T35 to T35 from track 6
Updated tracks
Deleted T25 to T25 from track 5
Deleted T26 to T26 from track 5
Deleted T27 to T27 from track 5
Deleted T28 to T28 from track 5
Deleted T29 to T29 from track 5
Deleted T30 to T30 from track 5
Deleted T31 to T31 from track 5
Deleted T32 to T32 from track 5
Deleted T33 to T33 from track 5
Deleted T34 to T34 from track 5
Deleted T35 to T35 from track 5
Deleted T36 to T36 from track 5
Deleted T37 to T37 from track 5
Deleted T38 to T38 from track 5
Deleted T39 to T39 from track 5
Deleted T40 to T40 from track 5
Deleted T41 to T41 from track 5
Deleted T42 to T42 from track 5
Deleted T43 to T43 from track 5
Updated tracks
Deleted T33 to T33 from track 8
Deleted T34 to T34 from track 8
Deleted T35 to T35 from track 8
Deleted T36 to T36 from track 8
Updated tracks
Deleted T37 to T37 from track 10
Deleted T38 to T38 from track 10
Deleted T39 to T39 from track 10
Deleted T40 to T40 from track 10
Deleted T41 to T41 from track 10
Deleted T42 to T42 from track 10
Deleted T43 to T43 from track 10
Updated tracks
Deleted T50 to T50 from track 13
Deleted T51 to T51 from track 13
Deleted T52 to T52 from track 13
Deleted T53 to T53 from track 13
Deleted T54 to T54 from track 13
Deleted T55 to T55 from track 13
Deleted T56 to T56 from track 13
Deleted T57 to T57 from track 13
Updated tracks
Deleted T52 to T52 from track 14
Updated tracks
Deleted T57 to T57 from track 16
Updated tracks
Deleted T55 to T55 from track 16
Deleted T58 to T58 from track 16
Deleted T59 to T59 from track 16
Deleted T60 to T60 from track 16
Deleted T61 to T61 from track 16
Updated tracks
Deleted T67 to T67 from track 20
Deleted T68 to T68 from track 20
Deleted T69 to T69 from track 20
Deleted T70 to T70 from track 20
Deleted T71 to T71 from track 20
Deleted T72 to T72 from track 20
Deleted T73 to T73 from track 20
Deleted T74 to T74 from track 20
Deleted T75 to T75 from track 20
Deleted T76 to T76 from track 20
Deleted T77 to T77 from track 20
Updated tracks
Deleted T80 to T80 from track 23
Deleted T81 to T81 from track 23
Deleted T82 to T82 from track 23
Deleted T83 to T83 from track 23
Deleted T84 to T84 from track 23
Deleted T85 to T85 from track 23
Deleted T86 to T86 from track 23
Deleted T87 to T87 from track 23
Deleted T88 to T88 from track 23
Deleted T89 to T89 from track 23
Deleted T90 to T90 from track 23
Deleted T91 to T91 from track 23
Deleted T92 to T92 from track 23
Deleted T93 to T93 from track 23
Deleted T94 to T94 from track 23
Deleted T95 to T95 from track 23
Deleted T96 to T96 from track 23
Updated tracks
Deleted T78 to T78 from track 21
Deleted T80 to T80 from track 21
Deleted T81 to T81 from track 21
Deleted T82 to T82 from track 21
Deleted T83 to T83 from track 21
Deleted T84 to T84 from track 21
Updated tracks
Deleted T80 to T80 from track 24
Deleted T81 to T81 from track 24
Deleted T82 to T82 from track 24
Deleted T83 to T83 from track 24
Updated tracks
Deleted T81 to T81 from track 25
Deleted T82 to T82 from track 25
Deleted T83 to T83 from track 25
Deleted T84 to T84 from track 25
Updated tracks
Deleted T85 to T85 from track 26
Deleted T86 to T86 from track 26
Deleted T87 to T87 from track 26
Deleted T88 to T88 from track 26
Deleted T89 to T89 from track 26
Deleted T90 to T90 from track 26
Updated tracks
Deleted T100 to T100 from track 27
Deleted T101 to T101 from track 27
Deleted T102 to T102 from track 27
Deleted T103 to T103 from track 27
Deleted T104 to T104 from track 27
Deleted T105 to T105 from track 27
Deleted T106 to T106 from track 27
Deleted T107 to T107 from track 27
Deleted T108 to T108 from track 27
Updated tracks
Deleted T105 to T105 from track 28
Deleted T106 to T106 from track 28
Deleted T107 to T107 from track 28
Updated tracks
Deleted T106 to T106 from track 29
Deleted T107 to T107 from track 29
Deleted T108 to T108 from track 29
Deleted T109 to T109 from track 29
Deleted T110 to T110 from track 29
Deleted T111 to T111 from track 29
Deleted T112 to T112 from track 29
Deleted T113 to T113 from track 29
Updated tracks
Deleted T113 to T113 from track 35
Deleted T114 to T114 from track 35
Deleted T115 to T115 from track 35
Deleted T116 to T116 from track 35
Deleted T117 to T117 from track 35
Deleted T118 to T118 from track 35
Deleted T119 to T119 from track 35
Deleted T120 to T120 from track 35
Deleted T121 to T121 from track 35
Updated tracks
Deleted T110 to T110 from track 34
Deleted T111 to T111 from track 34
Deleted T112 to T112 from track 34
Deleted T113 to T113 from track 34
Updated tracks
Index 36 changed to 30
Updated tracks
Deleted T63 to T121 from track 3
Updated tracks
Index 2 changed to 0
Index 3 changed to 1
Index 4 changed to 2
Index 7 changed to 3
Index 12 changed to 4
Index 14 changed to 5
Index 15 changed to 6
Index 18 changed to 7
Index 19 changed to 8
Index 22 changed to 9
Index 30 changed to 10
Index 31 changed to 11
Index 32 changed to 12
Index 33 changed to 13
Updated tracks
