# Supplementary material for: Filopodyan: An open-source pipeline for the analysis of filopodia
Source: J Cell Biol. 2017 Oct 2;216(10):3405–22. doi: 10.1083/jcb.201705113 (PMC5626553; doi:10.1083/jcb.201705113)
Supplement: Data tables (ZIP file) [file JCB_201705113_DataS1.zip › Data Tables/Fig5_BaseF/ENA_BaseF/GAP-RFP/Track Edits - NeonENA_GC10_tif.txt]

1	5	85	85	Deleted T85 to T85 from track 5
1	5	87	87	Deleted T87 to T87 from track 5
1	5	88	88	Deleted T88 to T88 from track 5
1	5	89	89	Deleted T89 to T89 from track 5
1	5	90	90	Deleted T90 to T90 from track 5
1	5	91	91	Deleted T91 to T91 from track 5
1	5	92	92	Deleted T92 to T92 from track 5
1	5	93	93	Deleted T93 to T93 from track 5
1	5	94	94	Deleted T94 to T94 from track 5
1	5	95	95	Deleted T95 to T95 from track 5
1	5	96	96	Deleted T96 to T96 from track 5
1	5	97	97	Deleted T97 to T97 from track 5
1	5	98	98	Deleted T98 to T98 from track 5
1	5	99	99	Deleted T99 to T99 from track 5
1	5	100	100	Deleted T100 to T100 from track 5
1	5	101	101	Deleted T101 to T101 from track 5
1	5	102	102	Deleted T102 to T102 from track 5
1	5	103	103	Deleted T103 to T103 from track 5
1	5	104	104	Deleted T104 to T104 from track 5
1	5	105	105	Deleted T105 to T105 from track 5
1	5	106	106	Deleted T106 to T106 from track 5
1	5	107	107	Deleted T107 to T107 from track 5
1	5	108	108	Deleted T108 to T108 from track 5
1	5	109	109	Deleted T109 to T109 from track 5
1	5	110	110	Deleted T110 to T110 from track 5
1	5	111	111	Deleted T111 to T111 from track 5
1	5	112	112	Deleted T112 to T112 from track 5
1	5	113	113	Deleted T113 to T113 from track 5
1	5	114	114	Deleted T114 to T114 from track 5
1	5	115	115	Deleted T115 to T115 from track 5
1	5	116	116	Deleted T116 to T116 from track 5
1	5	117	117	Deleted T117 to T117 from track 5
1	5	118	118	Deleted T118 to T118 from track 5
1	5	119	119	Deleted T119 to T119 from track 5
1	5	120	120	Deleted T120 to T120 from track 5
1	5	121	121	Deleted T121 to T121 from track 5
3	Updated tracks
1	0	2	2	Deleted T2 to T2 from track 0
1	0	3	3	Deleted T3 to T3 from track 0
1	0	4	4	Deleted T4 to T4 from track 0
1	0	5	5	Deleted T5 to T5 from track 0
1	0	6	6	Deleted T6 to T6 from track 0
1	0	7	7	Deleted T7 to T7 from track 0
1	0	8	8	Deleted T8 to T8 from track 0
1	0	9	9	Deleted T9 to T9 from track 0
1	0	10	10	Deleted T10 to T10 from track 0
1	0	11	11	Deleted T11 to T11 from track 0
1	0	12	12	Deleted T12 to T12 from track 0
1	0	13	13	Deleted T13 to T13 from track 0
1	0	14	14	Deleted T14 to T14 from track 0
1	0	15	15	Deleted T15 to T15 from track 0
1	0	16	16	Deleted T16 to T16 from track 0
1	0	17	17	Deleted T17 to T17 from track 0
1	0	18	18	Deleted T18 to T18 from track 0
1	0	19	19	Deleted T19 to T19 from track 0
1	0	20	20	Deleted T20 to T20 from track 0
1	0	21	21	Deleted T21 to T21 from track 0
1	0	22	22	Deleted T22 to T22 from track 0
1	0	23	23	Deleted T23 to T23 from track 0
1	0	24	24	Deleted T24 to T24 from track 0
1	0	25	25	Deleted T25 to T25 from track 0
1	0	26	26	Deleted T26 to T26 from track 0
1	0	27	27	Deleted T27 to T27 from track 0
1	0	28	28	Deleted T28 to T28 from track 0
1	0	29	29	Deleted T29 to T29 from track 0
1	0	30	30	Deleted T30 to T30 from track 0
1	0	31	31	Deleted T31 to T31 from track 0
1	0	32	32	Deleted T32 to T32 from track 0
1	0	33	33	Deleted T33 to T33 from track 0
1	0	34	34	Deleted T34 to T34 from track 0
1	0	35	35	Deleted T35 to T35 from track 0
1	0	36	36	Deleted T36 to T36 from track 0
1	0	37	37	Deleted T37 to T37 from track 0
1	0	38	38	Deleted T38 to T38 from track 0
1	0	39	39	Deleted T39 to T39 from track 0
1	0	40	40	Deleted T40 to T40 from track 0
1	0	41	41	Deleted T41 to T41 from track 0
1	0	42	42	Deleted T42 to T42 from track 0
1	0	43	43	Deleted T43 to T43 from track 0
1	0	44	44	Deleted T44 to T44 from track 0
1	0	45	45	Deleted T45 to T45 from track 0
1	0	46	46	Deleted T46 to T46 from track 0
1	0	47	47	Deleted T47 to T47 from track 0
1	0	48	48	Deleted T48 to T48 from track 0
1	0	49	49	Deleted T49 to T49 from track 0
1	0	50	50	Deleted T50 to T50 from track 0
1	0	51	51	Deleted T51 to T51 from track 0
1	0	52	52	Deleted T52 to T52 from track 0
1	0	53	53	Deleted T53 to T53 from track 0
1	0	54	54	Deleted T54 to T54 from track 0
1	0	55	55	Deleted T55 to T55 from track 0
1	0	56	56	Deleted T56 to T56 from track 0
1	0	57	57	Deleted T57 to T57 from track 0
1	0	58	58	Deleted T58 to T58 from track 0
1	0	59	59	Deleted T59 to T59 from track 0
1	0	60	60	Deleted T60 to T60 from track 0
1	0	61	61	Deleted T61 to T61 from track 0
1	0	62	62	Deleted T62 to T62 from track 0
1	0	63	63	Deleted T63 to T63 from track 0
1	0	64	64	Deleted T64 to T64 from track 0
1	0	65	65	Deleted T65 to T65 from track 0
1	0	66	66	Deleted T66 to T66 from track 0
1	0	67	67	Deleted T67 to T67 from track 0
1	0	68	68	Deleted T68 to T68 from track 0
1	0	69	69	Deleted T69 to T69 from track 0
1	0	70	70	Deleted T70 to T70 from track 0
1	0	71	71	Deleted T71 to T71 from track 0
1	0	72	72	Deleted T72 to T72 from track 0
1	0	73	73	Deleted T73 to T73 from track 0
1	0	74	74	Deleted T74 to T74 from track 0
1	0	75	75	Deleted T75 to T75 from track 0
1	0	76	76	Deleted T76 to T76 from track 0
1	0	77	77	Deleted T77 to T77 from track 0
1	0	78	78	Deleted T78 to T78 from track 0
1	0	79	79	Deleted T79 to T79 from track 0
1	0	80	80	Deleted T80 to T80 from track 0
1	0	81	81	Deleted T81 to T81 from track 0
1	0	82	82	Deleted T82 to T82 from track 0
1	0	83	83	Deleted T83 to T83 from track 0
1	0	84	84	Deleted T84 to T84 from track 0
1	0	85	85	Deleted T85 to T85 from track 0
1	0	86	86	Deleted T86 to T86 from track 0
1	0	87	87	Deleted T87 to T87 from track 0
1	0	88	88	Deleted T88 to T88 from track 0
1	0	89	89	Deleted T89 to T89 from track 0
1	0	90	90	Deleted T90 to T90 from track 0
1	0	91	91	Deleted T91 to T91 from track 0
1	0	92	92	Deleted T92 to T92 from track 0
1	0	93	93	Deleted T93 to T93 from track 0
1	0	94	94	Deleted T94 to T94 from track 0
1	0	95	95	Deleted T95 to T95 from track 0
1	0	96	96	Deleted T96 to T96 from track 0
1	0	97	97	Deleted T97 to T97 from track 0
1	0	98	98	Deleted T98 to T98 from track 0
1	0	99	99	Deleted T99 to T99 from track 0
1	0	100	100	Deleted T100 to T100 from track 0
1	0	101	101	Deleted T101 to T101 from track 0
1	0	102	102	Deleted T102 to T102 from track 0
1	0	103	103	Deleted T103 to T103 from track 0
1	0	104	104	Deleted T104 to T104 from track 0
1	0	105	105	Deleted T105 to T105 from track 0
1	0	106	106	Deleted T106 to T106 from track 0
1	0	107	107	Deleted T107 to T107 from track 0
1	0	108	108	Deleted T108 to T108 from track 0
1	0	109	109	Deleted T109 to T109 from track 0
1	0	110	110	Deleted T110 to T110 from track 0
1	0	111	111	Deleted T111 to T111 from track 0
1	0	112	112	Deleted T112 to T112 from track 0
1	0	113	113	Deleted T113 to T113 from track 0
1	0	114	114	Deleted T114 to T114 from track 0
1	0	115	115	Deleted T115 to T115 from track 0
1	0	116	116	Deleted T116 to T116 from track 0
1	0	117	117	Deleted T117 to T117 from track 0
1	0	118	118	Deleted T118 to T118 from track 0
1	0	119	119	Deleted T119 to T119 from track 0
1	0	120	120	Deleted T120 to T120 from track 0
1	0	121	121	Deleted T121 to T121 from track 0
3	Updated tracks
1	2	42	42	Deleted T42 to T42 from track 2
1	2	43	43	Deleted T43 to T43 from track 2
1	2	44	44	Deleted T44 to T44 from track 2
1	2	45	45	Deleted T45 to T45 from track 2
1	2	46	46	Deleted T46 to T46 from track 2
1	2	47	47	Deleted T47 to T47 from track 2
1	2	48	48	Deleted T48 to T48 from track 2
1	2	49	49	Deleted T49 to T49 from track 2
1	2	50	50	Deleted T50 to T50 from track 2
1	2	51	51	Deleted T51 to T51 from track 2
1	2	52	52	Deleted T52 to T52 from track 2
1	2	53	53	Deleted T53 to T53 from track 2
1	2	54	54	Deleted T54 to T54 from track 2
1	2	55	55	Deleted T55 to T55 from track 2
1	2	56	56	Deleted T56 to T56 from track 2
1	2	57	57	Deleted T57 to T57 from track 2
1	2	58	58	Deleted T58 to T58 from track 2
1	2	59	59	Deleted T59 to T59 from track 2
1	2	60	60	Deleted T60 to T60 from track 2
1	2	61	61	Deleted T61 to T61 from track 2
1	2	62	62	Deleted T62 to T62 from track 2
1	2	63	63	Deleted T63 to T63 from track 2
1	2	64	64	Deleted T64 to T64 from track 2
1	2	65	65	Deleted T65 to T65 from track 2
1	2	66	66	Deleted T66 to T66 from track 2
1	2	67	67	Deleted T67 to T67 from track 2
1	2	68	68	Deleted T68 to T68 from track 2
1	2	69	69	Deleted T69 to T69 from track 2
1	2	70	70	Deleted T70 to T70 from track 2
1	2	71	71	Deleted T71 to T71 from track 2
1	2	72	72	Deleted T72 to T72 from track 2
1	2	73	73	Deleted T73 to T73 from track 2
1	2	74	74	Deleted T74 to T74 from track 2
1	2	75	75	Deleted T75 to T75 from track 2
1	2	76	76	Deleted T76 to T76 from track 2
1	2	77	77	Deleted T77 to T77 from track 2
1	2	78	78	Deleted T78 to T78 from track 2
1	2	79	79	Deleted T79 to T79 from track 2
1	2	80	80	Deleted T80 to T80 from track 2
1	2	81	81	Deleted T81 to T81 from track 2
1	2	82	82	Deleted T82 to T82 from track 2
1	2	83	83	Deleted T83 to T83 from track 2
1	2	84	84	Deleted T84 to T84 from track 2
1	2	85	85	Deleted T85 to T85 from track 2
1	2	86	86	Deleted T86 to T86 from track 2
1	2	87	87	Deleted T87 to T87 from track 2
1	2	88	88	Deleted T88 to T88 from track 2
1	2	89	89	Deleted T89 to T89 from track 2
1	2	90	90	Deleted T90 to T90 from track 2
1	2	91	91	Deleted T91 to T91 from track 2
1	2	92	92	Deleted T92 to T92 from track 2
1	2	93	93	Deleted T93 to T93 from track 2
1	2	94	94	Deleted T94 to T94 from track 2
1	2	95	95	Deleted T95 to T95 from track 2
1	2	96	96	Deleted T96 to T96 from track 2
1	2	97	97	Deleted T97 to T97 from track 2
1	2	98	98	Deleted T98 to T98 from track 2
1	2	99	99	Deleted T99 to T99 from track 2
1	2	100	100	Deleted T100 to T100 from track 2
1	2	101	101	Deleted T101 to T101 from track 2
1	2	102	102	Deleted T102 to T102 from track 2
1	2	103	103	Deleted T103 to T103 from track 2
1	2	104	104	Deleted T104 to T104 from track 2
1	2	105	105	Deleted T105 to T105 from track 2
1	2	106	106	Deleted T106 to T106 from track 2
1	2	107	107	Deleted T107 to T107 from track 2
1	2	108	108	Deleted T108 to T108 from track 2
1	2	109	109	Deleted T109 to T109 from track 2
1	2	110	110	Deleted T110 to T110 from track 2
1	2	111	111	Deleted T111 to T111 from track 2
1	2	112	112	Deleted T112 to T112 from track 2
1	2	113	113	Deleted T113 to T113 from track 2
1	2	114	114	Deleted T114 to T114 from track 2
1	2	115	115	Deleted T115 to T115 from track 2
1	2	116	116	Deleted T116 to T116 from track 2
1	2	117	117	Deleted T117 to T117 from track 2
1	2	118	118	Deleted T118 to T118 from track 2
1	2	119	119	Deleted T119 to T119 from track 2
1	2	120	120	Deleted T120 to T120 from track 2
1	2	121	121	Deleted T121 to T121 from track 2
3	Updated tracks
1	4	75	75	Deleted T75 to T75 from track 4
1	4	76	76	Deleted T76 to T76 from track 4
1	4	77	77	Deleted T77 to T77 from track 4
1	4	78	78	Deleted T78 to T78 from track 4
1	4	79	79	Deleted T79 to T79 from track 4
1	4	80	80	Deleted T80 to T80 from track 4
1	4	81	81	Deleted T81 to T81 from track 4
1	4	82	82	Deleted T82 to T82 from track 4
1	4	83	83	Deleted T83 to T83 from track 4
1	4	84	84	Deleted T84 to T84 from track 4
1	4	85	85	Deleted T85 to T85 from track 4
1	4	86	86	Deleted T86 to T86 from track 4
1	4	87	87	Deleted T87 to T87 from track 4
1	4	88	88	Deleted T88 to T88 from track 4
1	4	89	89	Deleted T89 to T89 from track 4
1	4	90	90	Deleted T90 to T90 from track 4
1	4	91	91	Deleted T91 to T91 from track 4
1	4	92	92	Deleted T92 to T92 from track 4
1	4	93	93	Deleted T93 to T93 from track 4
1	4	94	94	Deleted T94 to T94 from track 4
1	4	95	95	Deleted T95 to T95 from track 4
1	4	96	96	Deleted T96 to T96 from track 4
1	4	97	97	Deleted T97 to T97 from track 4
1	4	98	98	Deleted T98 to T98 from track 4
1	4	99	99	Deleted T99 to T99 from track 4
1	4	100	100	Deleted T100 to T100 from track 4
1	4	101	101	Deleted T101 to T101 from track 4
1	4	102	102	Deleted T102 to T102 from track 4
1	4	103	103	Deleted T103 to T103 from track 4
1	4	104	104	Deleted T104 to T104 from track 4
1	4	105	105	Deleted T105 to T105 from track 4
1	4	106	106	Deleted T106 to T106 from track 4
1	4	107	107	Deleted T107 to T107 from track 4
1	4	108	108	Deleted T108 to T108 from track 4
1	4	109	109	Deleted T109 to T109 from track 4
1	4	110	110	Deleted T110 to T110 from track 4
1	4	111	111	Deleted T111 to T111 from track 4
1	4	112	112	Deleted T112 to T112 from track 4
1	4	113	113	Deleted T113 to T113 from track 4
1	4	114	114	Deleted T114 to T114 from track 4
1	4	115	115	Deleted T115 to T115 from track 4
1	4	116	116	Deleted T116 to T116 from track 4
1	4	117	117	Deleted T117 to T117 from track 4
1	4	118	118	Deleted T118 to T118 from track 4
1	4	119	119	Deleted T119 to T119 from track 4
1	4	120	120	Deleted T120 to T120 from track 4
1	4	121	121	Deleted T121 to T121 from track 4
3	Updated tracks
1	6	88	88	Deleted T88 to T88 from track 6
1	6	89	89	Deleted T89 to T89 from track 6
1	6	90	90	Deleted T90 to T90 from track 6
1	6	91	91	Deleted T91 to T91 from track 6
1	6	92	92	Deleted T92 to T92 from track 6
1	6	93	93	Deleted T93 to T93 from track 6
1	6	94	94	Deleted T94 to T94 from track 6
1	6	95	95	Deleted T95 to T95 from track 6
1	6	96	96	Deleted T96 to T96 from track 6
1	6	97	97	Deleted T97 to T97 from track 6
1	6	98	98	Deleted T98 to T98 from track 6
1	6	99	99	Deleted T99 to T99 from track 6
1	6	100	100	Deleted T100 to T100 from track 6
1	6	101	101	Deleted T101 to T101 from track 6
1	6	102	102	Deleted T102 to T102 from track 6
1	6	103	103	Deleted T103 to T103 from track 6
1	6	104	104	Deleted T104 to T104 from track 6
1	6	105	105	Deleted T105 to T105 from track 6
1	6	106	106	Deleted T106 to T106 from track 6
1	6	107	107	Deleted T107 to T107 from track 6
1	6	108	108	Deleted T108 to T108 from track 6
1	6	109	109	Deleted T109 to T109 from track 6
3	Updated tracks
0	1	0	1	Index 1 changed to 0
0	3	1	1	Index 3 changed to 1
0	7	2	1	Index 7 changed to 2
3	Updated tracks
