# Supplementary material for: Filopodyan: An open-source pipeline for the analysis of filopodia
Source: J Cell Biol. 2017 Oct 2;216(10):3405–22. doi: 10.1083/jcb.201705113 (PMC5626553; doi:10.1083/jcb.201705113)
Supplement: Data tables (ZIP file) [file JCB_201705113_DataS1.zip › Data Tables/Fig5_BaseF/ENA_BaseF/GAP-RFP/Track Edits - NeonENA_GC14_tif.txt]

1,0,2,2, Deleted T2 to T2 from track 0
1,0,3,3, Deleted T3 to T3 from track 0
1,0,4,4, Deleted T4 to T4 from track 0
1,0,5,5, Deleted T5 to T5 from track 0
1,0,6,6, Deleted T6 to T6 from track 0
1,0,7,7, Deleted T7 to T7 from track 0
1,0,8,8, Deleted T8 to T8 from track 0
3, Updated tracks
0,1,0,1, Index 1 changed to 0
0,2,1,1, Index 2 changed to 1
3, Updated tracks
