# Supplementary material for: Filopodyan: An open-source pipeline for the analysis of filopodia
Source: J Cell Biol. 2017 Oct 2;216(10):3405–22. doi: 10.1083/jcb.201705113 (PMC5626553; doi:10.1083/jcb.201705113)
Supplement: Data tables (ZIP file) [file JCB_201705113_DataS1.zip › Data Tables/Fig5_BaseF/ENA_BaseF/GAP-RFP/Track Edits - NeonENA_GC15_tif.txt]

1	1	7	7	Deleted T7 to T7 from track 1
1	1	8	8	Deleted T8 to T8 from track 1
1	1	9	9	Deleted T9 to T9 from track 1
1	1	10	10	Deleted T10 to T10 from track 1
1	1	11	11	Deleted T11 to T11 from track 1
3	Updated tracks
1	5	11	11	Deleted T11 to T11 from track 5
1	5	12	12	Deleted T12 to T12 from track 5
1	5	13	13	Deleted T13 to T13 from track 5
1	5	14	14	Deleted T14 to T14 from track 5
1	5	15	15	Deleted T15 to T15 from track 5
1	5	16	16	Deleted T16 to T16 from track 5
1	5	17	17	Deleted T17 to T17 from track 5
1	5	18	18	Deleted T18 to T18 from track 5
1	5	19	19	Deleted T19 to T19 from track 5
1	5	20	20	Deleted T20 to T20 from track 5
1	5	21	21	Deleted T21 to T21 from track 5
1	5	22	22	Deleted T22 to T22 from track 5
1	5	23	23	Deleted T23 to T23 from track 5
1	5	24	24	Deleted T24 to T24 from track 5
1	5	25	25	Deleted T25 to T25 from track 5
1	5	26	26	Deleted T26 to T26 from track 5
1	5	27	27	Deleted T27 to T27 from track 5
1	5	28	28	Deleted T28 to T28 from track 5
1	5	29	29	Deleted T29 to T29 from track 5
1	5	30	30	Deleted T30 to T30 from track 5
1	5	31	31	Deleted T31 to T31 from track 5
1	5	32	32	Deleted T32 to T32 from track 5
1	5	33	33	Deleted T33 to T33 from track 5
1	5	34	34	Deleted T34 to T34 from track 5
1	5	35	35	Deleted T35 to T35 from track 5
1	5	36	36	Deleted T36 to T36 from track 5
1	5	37	37	Deleted T37 to T37 from track 5
1	5	38	38	Deleted T38 to T38 from track 5
1	5	39	39	Deleted T39 to T39 from track 5
1	5	40	40	Deleted T40 to T40 from track 5
1	5	41	41	Deleted T41 to T41 from track 5
1	5	42	42	Deleted T42 to T42 from track 5
1	5	43	43	Deleted T43 to T43 from track 5
1	5	44	44	Deleted T44 to T44 from track 5
1	5	45	45	Deleted T45 to T45 from track 5
1	5	46	46	Deleted T46 to T46 from track 5
1	5	47	47	Deleted T47 to T47 from track 5
1	5	48	48	Deleted T48 to T48 from track 5
1	5	49	49	Deleted T49 to T49 from track 5
1	5	50	50	Deleted T50 to T50 from track 5
1	5	51	51	Deleted T51 to T51 from track 5
1	5	52	52	Deleted T52 to T52 from track 5
1	5	53	53	Deleted T53 to T53 from track 5
1	5	54	54	Deleted T54 to T54 from track 5
1	5	55	55	Deleted T55 to T55 from track 5
1	5	56	56	Deleted T56 to T56 from track 5
1	5	57	57	Deleted T57 to T57 from track 5
1	5	58	58	Deleted T58 to T58 from track 5
1	5	59	59	Deleted T59 to T59 from track 5
1	5	60	60	Deleted T60 to T60 from track 5
1	5	61	61	Deleted T61 to T61 from track 5
1	5	62	62	Deleted T62 to T62 from track 5
1	5	63	63	Deleted T63 to T63 from track 5
1	5	64	64	Deleted T64 to T64 from track 5
1	5	65	65	Deleted T65 to T65 from track 5
1	5	66	66	Deleted T66 to T66 from track 5
1	5	67	67	Deleted T67 to T67 from track 5
1	5	68	68	Deleted T68 to T68 from track 5
1	5	69	69	Deleted T69 to T69 from track 5
1	5	70	70	Deleted T70 to T70 from track 5
1	5	71	71	Deleted T71 to T71 from track 5
1	5	72	72	Deleted T72 to T72 from track 5
1	5	73	73	Deleted T73 to T73 from track 5
1	5	74	74	Deleted T74 to T74 from track 5
1	5	75	75	Deleted T75 to T75 from track 5
1	5	76	76	Deleted T76 to T76 from track 5
1	5	77	77	Deleted T77 to T77 from track 5
1	5	78	78	Deleted T78 to T78 from track 5
1	5	79	79	Deleted T79 to T79 from track 5
1	5	80	80	Deleted T80 to T80 from track 5
1	5	81	81	Deleted T81 to T81 from track 5
1	5	82	82	Deleted T82 to T82 from track 5
1	5	83	83	Deleted T83 to T83 from track 5
1	5	84	84	Deleted T84 to T84 from track 5
1	5	85	85	Deleted T85 to T85 from track 5
1	5	86	86	Deleted T86 to T86 from track 5
1	5	87	87	Deleted T87 to T87 from track 5
1	5	88	88	Deleted T88 to T88 from track 5
1	5	89	89	Deleted T89 to T89 from track 5
1	5	90	90	Deleted T90 to T90 from track 5
1	5	91	91	Deleted T91 to T91 from track 5
1	5	92	92	Deleted T92 to T92 from track 5
1	5	93	93	Deleted T93 to T93 from track 5
1	5	94	94	Deleted T94 to T94 from track 5
1	5	95	95	Deleted T95 to T95 from track 5
1	5	96	96	Deleted T96 to T96 from track 5
1	5	97	97	Deleted T97 to T97 from track 5
1	5	98	98	Deleted T98 to T98 from track 5
1	5	99	99	Deleted T99 to T99 from track 5
1	5	100	100	Deleted T100 to T100 from track 5
1	5	101	101	Deleted T101 to T101 from track 5
1	5	102	102	Deleted T102 to T102 from track 5
1	5	103	103	Deleted T103 to T103 from track 5
1	5	104	104	Deleted T104 to T104 from track 5
1	5	105	105	Deleted T105 to T105 from track 5
1	5	106	106	Deleted T106 to T106 from track 5
1	5	107	107	Deleted T107 to T107 from track 5
1	5	108	108	Deleted T108 to T108 from track 5
1	5	109	109	Deleted T109 to T109 from track 5
1	5	110	110	Deleted T110 to T110 from track 5
1	5	111	111	Deleted T111 to T111 from track 5
1	5	112	112	Deleted T112 to T112 from track 5
1	5	113	113	Deleted T113 to T113 from track 5
1	5	114	114	Deleted T114 to T114 from track 5
1	5	115	115	Deleted T115 to T115 from track 5
1	5	116	116	Deleted T116 to T116 from track 5
1	5	117	117	Deleted T117 to T117 from track 5
1	5	118	118	Deleted T118 to T118 from track 5
1	5	119	119	Deleted T119 to T119 from track 5
1	5	120	120	Deleted T120 to T120 from track 5
3	Updated tracks
1	6	11	11	Deleted T11 to T11 from track 6
1	6	12	12	Deleted T12 to T12 from track 6
1	6	13	13	Deleted T13 to T13 from track 6
1	6	14	14	Deleted T14 to T14 from track 6
1	6	15	15	Deleted T15 to T15 from track 6
3	Updated tracks
1	7	11	11	Deleted T11 to T11 from track 7
1	7	12	12	Deleted T12 to T12 from track 7
1	7	13	13	Deleted T13 to T13 from track 7
1	7	14	14	Deleted T14 to T14 from track 7
1	7	15	15	Deleted T15 to T15 from track 7
1	7	16	16	Deleted T16 to T16 from track 7
1	7	17	17	Deleted T17 to T17 from track 7
3	Updated tracks
1	11	28	28	Deleted T28 to T28 from track 11
1	11	29	29	Deleted T29 to T29 from track 11
1	11	30	30	Deleted T30 to T30 from track 11
1	11	31	31	Deleted T31 to T31 from track 11
1	11	32	32	Deleted T32 to T32 from track 11
1	11	33	33	Deleted T33 to T33 from track 11
3	Updated tracks
1	14	43	43	Deleted T43 to T43 from track 14
1	14	44	44	Deleted T44 to T44 from track 14
1	14	45	45	Deleted T45 to T45 from track 14
1	14	46	46	Deleted T46 to T46 from track 14
1	14	47	47	Deleted T47 to T47 from track 14
1	14	48	48	Deleted T48 to T48 from track 14
1	14	49	49	Deleted T49 to T49 from track 14
1	14	50	50	Deleted T50 to T50 from track 14
1	14	51	51	Deleted T51 to T51 from track 14
1	14	52	52	Deleted T52 to T52 from track 14
1	14	53	53	Deleted T53 to T53 from track 14
1	14	54	54	Deleted T54 to T54 from track 14
1	14	55	55	Deleted T55 to T55 from track 14
1	14	56	56	Deleted T56 to T56 from track 14
1	14	57	57	Deleted T57 to T57 from track 14
1	14	58	58	Deleted T58 to T58 from track 14
1	14	59	59	Deleted T59 to T59 from track 14
1	14	60	60	Deleted T60 to T60 from track 14
1	14	61	61	Deleted T61 to T61 from track 14
1	14	62	62	Deleted T62 to T62 from track 14
1	14	63	63	Deleted T63 to T63 from track 14
1	14	64	64	Deleted T64 to T64 from track 14
1	14	65	65	Deleted T65 to T65 from track 14
1	14	66	66	Deleted T66 to T66 from track 14
1	14	67	67	Deleted T67 to T67 from track 14
1	14	68	68	Deleted T68 to T68 from track 14
1	14	69	69	Deleted T69 to T69 from track 14
1	14	70	70	Deleted T70 to T70 from track 14
1	14	71	71	Deleted T71 to T71 from track 14
1	14	72	72	Deleted T72 to T72 from track 14
1	14	73	73	Deleted T73 to T73 from track 14
1	14	74	74	Deleted T74 to T74 from track 14
1	14	75	75	Deleted T75 to T75 from track 14
1	14	76	76	Deleted T76 to T76 from track 14
1	14	77	77	Deleted T77 to T77 from track 14
1	14	78	78	Deleted T78 to T78 from track 14
1	14	79	79	Deleted T79 to T79 from track 14
1	14	80	80	Deleted T80 to T80 from track 14
1	14	81	81	Deleted T81 to T81 from track 14
1	14	82	82	Deleted T82 to T82 from track 14
1	14	83	83	Deleted T83 to T83 from track 14
1	14	84	84	Deleted T84 to T84 from track 14
1	14	85	85	Deleted T85 to T85 from track 14
1	14	86	86	Deleted T86 to T86 from track 14
1	14	87	87	Deleted T87 to T87 from track 14
1	14	88	88	Deleted T88 to T88 from track 14
1	14	89	89	Deleted T89 to T89 from track 14
1	14	90	90	Deleted T90 to T90 from track 14
1	14	91	91	Deleted T91 to T91 from track 14
1	14	92	92	Deleted T92 to T92 from track 14
1	14	93	93	Deleted T93 to T93 from track 14
1	14	94	94	Deleted T94 to T94 from track 14
1	14	95	95	Deleted T95 to T95 from track 14
1	14	96	96	Deleted T96 to T96 from track 14
1	14	97	97	Deleted T97 to T97 from track 14
1	14	98	98	Deleted T98 to T98 from track 14
1	14	99	99	Deleted T99 to T99 from track 14
1	14	100	100	Deleted T100 to T100 from track 14
1	14	101	101	Deleted T101 to T101 from track 14
1	14	102	102	Deleted T102 to T102 from track 14
1	14	103	103	Deleted T103 to T103 from track 14
1	14	104	104	Deleted T104 to T104 from track 14
1	14	105	105	Deleted T105 to T105 from track 14
1	14	106	106	Deleted T106 to T106 from track 14
1	14	107	107	Deleted T107 to T107 from track 14
1	14	108	108	Deleted T108 to T108 from track 14
1	14	109	109	Deleted T109 to T109 from track 14
1	14	110	110	Deleted T110 to T110 from track 14
1	14	111	111	Deleted T111 to T111 from track 14
1	14	112	112	Deleted T112 to T112 from track 14
1	14	113	113	Deleted T113 to T113 from track 14
1	14	114	114	Deleted T114 to T114 from track 14
1	14	115	115	Deleted T115 to T115 from track 14
1	14	116	116	Deleted T116 to T116 from track 14
1	14	117	117	Deleted T117 to T117 from track 14
1	14	118	118	Deleted T118 to T118 from track 14
1	14	119	119	Deleted T119 to T119 from track 14
1	14	120	120	Deleted T120 to T120 from track 14
1	14	121	121	Deleted T121 to T121 from track 14
3	Updated tracks
1	16	56	56	Deleted T56 to T56 from track 16
1	16	57	57	Deleted T57 to T57 from track 16
1	16	58	58	Deleted T58 to T58 from track 16
1	16	59	59	Deleted T59 to T59 from track 16
1	16	60	60	Deleted T60 to T60 from track 16
1	16	61	61	Deleted T61 to T61 from track 16
1	16	62	62	Deleted T62 to T62 from track 16
1	16	63	63	Deleted T63 to T63 from track 16
1	16	64	64	Deleted T64 to T64 from track 16
3	Updated tracks
1	17	69	69	Deleted T69 to T69 from track 17
1	17	70	70	Deleted T70 to T70 from track 17
1	17	71	71	Deleted T71 to T71 from track 17
1	17	72	72	Deleted T72 to T72 from track 17
1	17	73	73	Deleted T73 to T73 from track 17
1	17	74	74	Deleted T74 to T74 from track 17
1	17	75	75	Deleted T75 to T75 from track 17
1	17	76	76	Deleted T76 to T76 from track 17
1	17	77	77	Deleted T77 to T77 from track 17
1	17	78	78	Deleted T78 to T78 from track 17
1	17	79	79	Deleted T79 to T79 from track 17
1	17	80	80	Deleted T80 to T80 from track 17
1	17	81	81	Deleted T81 to T81 from track 17
1	17	82	82	Deleted T82 to T82 from track 17
1	17	83	83	Deleted T83 to T83 from track 17
1	17	84	84	Deleted T84 to T84 from track 17
1	17	85	85	Deleted T85 to T85 from track 17
1	17	86	86	Deleted T86 to T86 from track 17
1	17	87	87	Deleted T87 to T87 from track 17
3	Updated tracks
1	18	74	74	Deleted T74 to T74 from track 18
1	18	75	75	Deleted T75 to T75 from track 18
1	18	76	76	Deleted T76 to T76 from track 18
1	18	77	77	Deleted T77 to T77 from track 18
1	18	78	78	Deleted T78 to T78 from track 18
1	18	79	79	Deleted T79 to T79 from track 18
1	18	80	80	Deleted T80 to T80 from track 18
1	18	81	81	Deleted T81 to T81 from track 18
1	18	82	82	Deleted T82 to T82 from track 18
1	18	83	83	Deleted T83 to T83 from track 18
1	18	84	84	Deleted T84 to T84 from track 18
1	18	85	85	Deleted T85 to T85 from track 18
1	18	86	86	Deleted T86 to T86 from track 18
1	18	88	88	Deleted T88 to T88 from track 18
3	Updated tracks
1	21	91	91	Deleted T91 to T91 from track 21
1	21	93	93	Deleted T93 to T93 from track 21
1	21	95	95	Deleted T95 to T95 from track 21
3	Updated tracks
1	25	99	99	Deleted T99 to T99 from track 25
1	25	101	101	Deleted T101 to T101 from track 25
1	25	102	102	Deleted T102 to T102 from track 25
1	25	103	103	Deleted T103 to T103 from track 25
1	25	104	104	Deleted T104 to T104 from track 25
1	25	105	105	Deleted T105 to T105 from track 25
1	25	106	106	Deleted T106 to T106 from track 25
1	25	107	107	Deleted T107 to T107 from track 25
1	25	108	108	Deleted T108 to T108 from track 25
1	25	109	109	Deleted T109 to T109 from track 25
1	25	110	110	Deleted T110 to T110 from track 25
1	25	111	111	Deleted T111 to T111 from track 25
1	25	112	112	Deleted T112 to T112 from track 25
1	25	113	113	Deleted T113 to T113 from track 25
1	25	114	114	Deleted T114 to T114 from track 25
1	25	115	115	Deleted T115 to T115 from track 25
1	25	117	117	Deleted T117 to T117 from track 25
1	25	118	118	Deleted T118 to T118 from track 25
1	25	120	120	Deleted T120 to T120 from track 25
3	Updated tracks
1	23	96	96	Deleted T96 to T96 from track 23
1	23	98	98	Deleted T98 to T98 from track 23
1	23	99	99	Deleted T99 to T99 from track 23
1	23	100	100	Deleted T100 to T100 from track 23
1	23	101	101	Deleted T101 to T101 from track 23
3	Updated tracks
1	27	104	104	Deleted T104 to T104 from track 27
1	27	105	105	Deleted T105 to T105 from track 27
1	27	106	106	Deleted T106 to T106 from track 27
1	27	107	107	Deleted T107 to T107 from track 27
1	27	108	108	Deleted T108 to T108 from track 27
1	27	110	110	Deleted T110 to T110 from track 27
1	27	111	111	Deleted T111 to T111 from track 27
1	27	112	112	Deleted T112 to T112 from track 27
3	Updated tracks
1	22	119	119	Deleted T119 to T119 from track 22
3	Updated tracks
1	22	121	121	Deleted T121 to T121 from track 22
3	Updated tracks
1	28	112	112	Deleted T112 to T112 from track 28
1	28	113	113	Deleted T113 to T113 from track 28
1	28	115	115	Deleted T115 to T115 from track 28
1	28	116	116	Deleted T116 to T116 from track 28
1	28	117	117	Deleted T117 to T117 from track 28
1	28	118	118	Deleted T118 to T118 from track 28
1	28	119	119	Deleted T119 to T119 from track 28
1	28	121	121	Deleted T121 to T121 from track 28
3	Updated tracks
1	29	121	121	Deleted T121 to T121 from track 29
3	Updated tracks
1	30	116	116	Deleted T116 to T116 from track 30
1	30	117	117	Deleted T117 to T117 from track 30
1	30	118	118	Deleted T118 to T118 from track 30
1	30	119	119	Deleted T119 to T119 from track 30
1	30	120	120	Deleted T120 to T120 from track 30
3	Updated tracks
1	0	26	121	Deleted T26 to T121 from track 0
3	Updated tracks
0	2	1	1	Index 2 changed to 1
0	3	2	1	Index 3 changed to 2
0	4	3	1	Index 4 changed to 3
0	8	4	1	Index 8 changed to 4
0	9	5	1	Index 9 changed to 5
0	10	6	1	Index 10 changed to 6
0	12	7	1	Index 12 changed to 7
0	13	8	1	Index 13 changed to 8
0	15	9	1	Index 15 changed to 9
0	19	10	1	Index 19 changed to 10
0	20	11	1	Index 20 changed to 11
0	22	12	1	Index 22 changed to 12
0	24	13	1	Index 24 changed to 13
0	26	14	1	Index 26 changed to 14
0	29	15	1	Index 29 changed to 15
3	Updated tracks
1	10	79	79	Deleted T79 to T79 from track 10
1	10	80	80	Deleted T80 to T80 from track 10
1	10	82	82	Deleted T82 to T82 from track 10
1	10	84	84	Deleted T84 to T84 from track 10
1	10	85	85	Deleted T85 to T85 from track 10
1	10	86	86	Deleted T86 to T86 from track 10
3	Updated tracks
0	11	10	1	Index 11 changed to 10
0	12	11	1	Index 12 changed to 11
0	13	12	1	Index 13 changed to 12
0	14	13	1	Index 14 changed to 13
0	15	14	1	Index 15 changed to 14
3	Updated tracks
