# Supplementary material for: Filopodyan: An open-source pipeline for the analysis of filopodia
Source: J Cell Biol. 2017 Oct 2;216(10):3405–22. doi: 10.1083/jcb.201705113 (PMC5626553; doi:10.1083/jcb.201705113)
Supplement: Data tables (ZIP file) [file JCB_201705113_DataS1.zip › Data Tables/Fig5_BaseF/ENA_BaseF/GAP-RFP/Track Edits - NeonENA_GC1_tif.txt]

1	1	60	60	Deleted T60 to T60 from track 1
1	1	62	62	Deleted T62 to T62 from track 1
1	1	63	63	Deleted T63 to T63 from track 1
1	1	64	64	Deleted T64 to T64 from track 1
1	1	65	65	Deleted T65 to T65 from track 1
1	1	66	66	Deleted T66 to T66 from track 1
1	1	67	67	Deleted T67 to T67 from track 1
1	1	68	68	Deleted T68 to T68 from track 1
1	1	69	69	Deleted T69 to T69 from track 1
1	1	70	70	Deleted T70 to T70 from track 1
1	1	71	71	Deleted T71 to T71 from track 1
1	1	72	72	Deleted T72 to T72 from track 1
1	1	73	73	Deleted T73 to T73 from track 1
1	1	74	74	Deleted T74 to T74 from track 1
1	1	75	75	Deleted T75 to T75 from track 1
3	Updated tracks
1	2	68	68	Deleted T68 to T68 from track 2
1	2	69	69	Deleted T69 to T69 from track 2
1	2	70	70	Deleted T70 to T70 from track 2
1	2	71	71	Deleted T71 to T71 from track 2
1	2	72	72	Deleted T72 to T72 from track 2
1	2	73	73	Deleted T73 to T73 from track 2
1	2	74	74	Deleted T74 to T74 from track 2
1	2	75	75	Deleted T75 to T75 from track 2
1	2	76	76	Deleted T76 to T76 from track 2
1	2	77	77	Deleted T77 to T77 from track 2
1	2	78	78	Deleted T78 to T78 from track 2
1	2	79	79	Deleted T79 to T79 from track 2
1	2	80	80	Deleted T80 to T80 from track 2
1	2	81	81	Deleted T81 to T81 from track 2
1	2	82	82	Deleted T82 to T82 from track 2
1	2	83	83	Deleted T83 to T83 from track 2
1	2	84	84	Deleted T84 to T84 from track 2
1	2	85	85	Deleted T85 to T85 from track 2
1	2	86	86	Deleted T86 to T86 from track 2
1	2	87	87	Deleted T87 to T87 from track 2
1	2	88	88	Deleted T88 to T88 from track 2
1	2	89	89	Deleted T89 to T89 from track 2
1	2	90	90	Deleted T90 to T90 from track 2
1	2	91	91	Deleted T91 to T91 from track 2
1	2	92	92	Deleted T92 to T92 from track 2
1	2	93	93	Deleted T93 to T93 from track 2
1	2	94	94	Deleted T94 to T94 from track 2
1	2	95	95	Deleted T95 to T95 from track 2
1	2	96	96	Deleted T96 to T96 from track 2
1	2	97	97	Deleted T97 to T97 from track 2
1	2	98	98	Deleted T98 to T98 from track 2
1	2	99	99	Deleted T99 to T99 from track 2
1	2	100	100	Deleted T100 to T100 from track 2
1	2	101	101	Deleted T101 to T101 from track 2
1	2	102	102	Deleted T102 to T102 from track 2
1	2	103	103	Deleted T103 to T103 from track 2
1	2	104	104	Deleted T104 to T104 from track 2
1	2	105	105	Deleted T105 to T105 from track 2
1	2	106	106	Deleted T106 to T106 from track 2
1	2	107	107	Deleted T107 to T107 from track 2
1	2	108	108	Deleted T108 to T108 from track 2
1	2	109	109	Deleted T109 to T109 from track 2
1	2	110	110	Deleted T110 to T110 from track 2
1	2	111	111	Deleted T111 to T111 from track 2
1	2	112	112	Deleted T112 to T112 from track 2
1	2	113	113	Deleted T113 to T113 from track 2
1	2	114	114	Deleted T114 to T114 from track 2
1	2	115	115	Deleted T115 to T115 from track 2
1	2	116	116	Deleted T116 to T116 from track 2
1	2	117	117	Deleted T117 to T117 from track 2
1	2	118	118	Deleted T118 to T118 from track 2
1	2	119	119	Deleted T119 to T119 from track 2
1	2	120	120	Deleted T120 to T120 from track 2
1	2	121	121	Deleted T121 to T121 from track 2
3	Updated tracks
1	3	69	69	Deleted T69 to T69 from track 3
1	3	70	70	Deleted T70 to T70 from track 3
1	3	71	71	Deleted T71 to T71 from track 3
1	3	72	72	Deleted T72 to T72 from track 3
1	3	73	73	Deleted T73 to T73 from track 3
1	3	74	74	Deleted T74 to T74 from track 3
1	3	75	75	Deleted T75 to T75 from track 3
1	3	76	76	Deleted T76 to T76 from track 3
1	3	77	77	Deleted T77 to T77 from track 3
1	3	78	78	Deleted T78 to T78 from track 3
1	3	79	79	Deleted T79 to T79 from track 3
1	3	80	80	Deleted T80 to T80 from track 3
1	3	81	81	Deleted T81 to T81 from track 3
1	3	82	82	Deleted T82 to T82 from track 3
1	3	83	83	Deleted T83 to T83 from track 3
1	3	84	84	Deleted T84 to T84 from track 3
1	3	85	85	Deleted T85 to T85 from track 3
1	3	86	86	Deleted T86 to T86 from track 3
1	3	87	87	Deleted T87 to T87 from track 3
1	3	88	88	Deleted T88 to T88 from track 3
1	3	89	89	Deleted T89 to T89 from track 3
1	3	90	90	Deleted T90 to T90 from track 3
1	3	91	91	Deleted T91 to T91 from track 3
1	3	92	92	Deleted T92 to T92 from track 3
1	3	93	93	Deleted T93 to T93 from track 3
1	3	94	94	Deleted T94 to T94 from track 3
1	3	95	95	Deleted T95 to T95 from track 3
1	3	96	96	Deleted T96 to T96 from track 3
1	3	97	97	Deleted T97 to T97 from track 3
1	3	98	98	Deleted T98 to T98 from track 3
1	3	99	99	Deleted T99 to T99 from track 3
1	3	100	100	Deleted T100 to T100 from track 3
1	3	101	101	Deleted T101 to T101 from track 3
1	3	102	102	Deleted T102 to T102 from track 3
1	3	103	103	Deleted T103 to T103 from track 3
1	3	104	104	Deleted T104 to T104 from track 3
1	3	105	105	Deleted T105 to T105 from track 3
1	3	106	106	Deleted T106 to T106 from track 3
1	3	107	107	Deleted T107 to T107 from track 3
1	3	108	108	Deleted T108 to T108 from track 3
1	3	109	109	Deleted T109 to T109 from track 3
1	3	110	110	Deleted T110 to T110 from track 3
1	3	111	111	Deleted T111 to T111 from track 3
1	3	112	112	Deleted T112 to T112 from track 3
1	3	113	113	Deleted T113 to T113 from track 3
1	3	114	114	Deleted T114 to T114 from track 3
1	3	115	115	Deleted T115 to T115 from track 3
1	3	116	116	Deleted T116 to T116 from track 3
1	3	117	117	Deleted T117 to T117 from track 3
1	3	118	118	Deleted T118 to T118 from track 3
1	3	119	119	Deleted T119 to T119 from track 3
1	3	120	120	Deleted T120 to T120 from track 3
1	3	121	121	Deleted T121 to T121 from track 3
3	Updated tracks
1	5	79	79	Deleted T79 to T79 from track 5
1	5	81	81	Deleted T81 to T81 from track 5
1	5	82	82	Deleted T82 to T82 from track 5
1	5	83	83	Deleted T83 to T83 from track 5
1	5	84	84	Deleted T84 to T84 from track 5
1	5	85	85	Deleted T85 to T85 from track 5
1	5	86	86	Deleted T86 to T86 from track 5
1	5	87	87	Deleted T87 to T87 from track 5
1	5	88	88	Deleted T88 to T88 from track 5
1	5	89	89	Deleted T89 to T89 from track 5
1	5	90	90	Deleted T90 to T90 from track 5
1	5	91	91	Deleted T91 to T91 from track 5
1	5	92	92	Deleted T92 to T92 from track 5
1	5	93	93	Deleted T93 to T93 from track 5
1	5	94	94	Deleted T94 to T94 from track 5
1	5	95	95	Deleted T95 to T95 from track 5
1	5	96	96	Deleted T96 to T96 from track 5
1	5	97	97	Deleted T97 to T97 from track 5
1	5	98	98	Deleted T98 to T98 from track 5
1	5	99	99	Deleted T99 to T99 from track 5
1	5	100	100	Deleted T100 to T100 from track 5
1	5	101	101	Deleted T101 to T101 from track 5
1	5	102	102	Deleted T102 to T102 from track 5
1	5	103	103	Deleted T103 to T103 from track 5
1	5	104	104	Deleted T104 to T104 from track 5
1	5	105	105	Deleted T105 to T105 from track 5
1	5	106	106	Deleted T106 to T106 from track 5
1	5	107	107	Deleted T107 to T107 from track 5
1	5	108	108	Deleted T108 to T108 from track 5
1	5	109	109	Deleted T109 to T109 from track 5
1	5	110	110	Deleted T110 to T110 from track 5
1	5	111	111	Deleted T111 to T111 from track 5
1	5	112	112	Deleted T112 to T112 from track 5
1	5	113	113	Deleted T113 to T113 from track 5
1	5	114	114	Deleted T114 to T114 from track 5
1	5	115	115	Deleted T115 to T115 from track 5
1	5	116	116	Deleted T116 to T116 from track 5
1	5	117	117	Deleted T117 to T117 from track 5
1	5	118	118	Deleted T118 to T118 from track 5
1	5	119	119	Deleted T119 to T119 from track 5
1	5	120	120	Deleted T120 to T120 from track 5
1	5	121	121	Deleted T121 to T121 from track 5
3	Updated tracks
0	4	1	1	Index 4 changed to 1
3	Updated tracks
