# Supplementary material for: Filopodyan: An open-source pipeline for the analysis of filopodia
Source: J Cell Biol. 2017 Oct 2;216(10):3405–22. doi: 10.1083/jcb.201705113 (PMC5626553; doi:10.1083/jcb.201705113)
Supplement: Data tables (ZIP file) [file JCB_201705113_DataS1.zip › Data Tables/Fig5_BaseF/ENA_BaseF/GAP-RFP/Track Edits - NeonENA_GC5_tif.txt]

1	3	40	40	Deleted T40 to T40 from track 3
1	3	41	41	Deleted T41 to T41 from track 3
1	3	42	42	Deleted T42 to T42 from track 3
1	3	43	43	Deleted T43 to T43 from track 3
1	3	44	44	Deleted T44 to T44 from track 3
1	3	45	45	Deleted T45 to T45 from track 3
1	3	46	46	Deleted T46 to T46 from track 3
1	3	47	47	Deleted T47 to T47 from track 3
1	3	48	48	Deleted T48 to T48 from track 3
1	3	49	49	Deleted T49 to T49 from track 3
1	3	50	50	Deleted T50 to T50 from track 3
1	3	51	51	Deleted T51 to T51 from track 3
1	3	52	52	Deleted T52 to T52 from track 3
1	3	53	53	Deleted T53 to T53 from track 3
1	3	54	54	Deleted T54 to T54 from track 3
1	3	55	55	Deleted T55 to T55 from track 3
1	3	56	56	Deleted T56 to T56 from track 3
1	3	57	57	Deleted T57 to T57 from track 3
1	3	58	58	Deleted T58 to T58 from track 3
1	3	59	59	Deleted T59 to T59 from track 3
1	3	60	60	Deleted T60 to T60 from track 3
1	3	61	61	Deleted T61 to T61 from track 3
1	3	62	62	Deleted T62 to T62 from track 3
1	3	63	63	Deleted T63 to T63 from track 3
1	3	64	64	Deleted T64 to T64 from track 3
1	3	65	65	Deleted T65 to T65 from track 3
1	3	66	66	Deleted T66 to T66 from track 3
1	3	67	67	Deleted T67 to T67 from track 3
1	3	68	68	Deleted T68 to T68 from track 3
1	3	69	69	Deleted T69 to T69 from track 3
1	3	70	70	Deleted T70 to T70 from track 3
1	3	71	71	Deleted T71 to T71 from track 3
1	3	72	72	Deleted T72 to T72 from track 3
1	3	73	73	Deleted T73 to T73 from track 3
1	3	74	74	Deleted T74 to T74 from track 3
1	3	75	75	Deleted T75 to T75 from track 3
1	3	76	76	Deleted T76 to T76 from track 3
1	3	77	77	Deleted T77 to T77 from track 3
1	3	78	78	Deleted T78 to T78 from track 3
1	3	79	79	Deleted T79 to T79 from track 3
1	3	80	80	Deleted T80 to T80 from track 3
1	3	81	81	Deleted T81 to T81 from track 3
1	3	82	82	Deleted T82 to T82 from track 3
1	3	83	83	Deleted T83 to T83 from track 3
1	3	84	84	Deleted T84 to T84 from track 3
1	3	85	85	Deleted T85 to T85 from track 3
1	3	86	86	Deleted T86 to T86 from track 3
1	3	87	87	Deleted T87 to T87 from track 3
1	3	88	88	Deleted T88 to T88 from track 3
1	3	89	89	Deleted T89 to T89 from track 3
1	3	90	90	Deleted T90 to T90 from track 3
1	3	91	91	Deleted T91 to T91 from track 3
1	3	92	92	Deleted T92 to T92 from track 3
1	3	93	93	Deleted T93 to T93 from track 3
1	3	94	94	Deleted T94 to T94 from track 3
1	3	95	95	Deleted T95 to T95 from track 3
1	3	96	96	Deleted T96 to T96 from track 3
1	3	97	97	Deleted T97 to T97 from track 3
1	3	98	98	Deleted T98 to T98 from track 3
1	3	99	99	Deleted T99 to T99 from track 3
1	3	100	100	Deleted T100 to T100 from track 3
1	3	101	101	Deleted T101 to T101 from track 3
1	3	102	102	Deleted T102 to T102 from track 3
1	3	103	103	Deleted T103 to T103 from track 3
1	3	104	104	Deleted T104 to T104 from track 3
1	3	105	105	Deleted T105 to T105 from track 3
1	3	106	106	Deleted T106 to T106 from track 3
1	3	107	107	Deleted T107 to T107 from track 3
1	3	108	108	Deleted T108 to T108 from track 3
1	3	109	109	Deleted T109 to T109 from track 3
1	3	110	110	Deleted T110 to T110 from track 3
1	3	111	111	Deleted T111 to T111 from track 3
1	3	112	112	Deleted T112 to T112 from track 3
1	3	113	113	Deleted T113 to T113 from track 3
1	3	114	114	Deleted T114 to T114 from track 3
1	3	115	115	Deleted T115 to T115 from track 3
1	3	116	116	Deleted T116 to T116 from track 3
1	3	117	117	Deleted T117 to T117 from track 3
1	3	118	118	Deleted T118 to T118 from track 3
1	3	119	119	Deleted T119 to T119 from track 3
1	3	120	120	Deleted T120 to T120 from track 3
1	3	121	121	Deleted T121 to T121 from track 3
3	Updated tracks
1	10	87	87	Deleted T87 to T87 from track 10
1	10	88	88	Deleted T88 to T88 from track 10
1	10	89	89	Deleted T89 to T89 from track 10
3	Updated tracks
1	9	84	84	Deleted T84 to T84 from track 9
1	9	85	85	Deleted T85 to T85 from track 9
1	9	86	86	Deleted T86 to T86 from track 9
3	Updated tracks
1	11	90	90	Deleted T90 to T90 from track 11
1	11	91	91	Deleted T91 to T91 from track 11
1	11	92	92	Deleted T92 to T92 from track 11
1	11	93	93	Deleted T93 to T93 from track 11
1	11	94	94	Deleted T94 to T94 from track 11
1	11	95	95	Deleted T95 to T95 from track 11
1	11	96	96	Deleted T96 to T96 from track 11
1	11	97	97	Deleted T97 to T97 from track 11
1	11	98	98	Deleted T98 to T98 from track 11
1	11	99	99	Deleted T99 to T99 from track 11
1	11	100	100	Deleted T100 to T100 from track 11
1	11	101	101	Deleted T101 to T101 from track 11
1	11	102	102	Deleted T102 to T102 from track 11
1	11	103	103	Deleted T103 to T103 from track 11
3	Updated tracks
2	Restored original tracks
3	Updated tracks
1	3	40	40	Deleted T40 to T40 from track 3
1	3	41	41	Deleted T41 to T41 from track 3
1	3	42	42	Deleted T42 to T42 from track 3
1	3	43	43	Deleted T43 to T43 from track 3
1	3	44	44	Deleted T44 to T44 from track 3
1	3	45	45	Deleted T45 to T45 from track 3
1	3	46	46	Deleted T46 to T46 from track 3
1	3	47	47	Deleted T47 to T47 from track 3
1	3	48	48	Deleted T48 to T48 from track 3
1	3	49	49	Deleted T49 to T49 from track 3
1	3	50	50	Deleted T50 to T50 from track 3
1	3	51	51	Deleted T51 to T51 from track 3
1	3	52	52	Deleted T52 to T52 from track 3
1	3	53	53	Deleted T53 to T53 from track 3
1	3	54	54	Deleted T54 to T54 from track 3
1	3	55	55	Deleted T55 to T55 from track 3
1	3	56	56	Deleted T56 to T56 from track 3
1	3	57	57	Deleted T57 to T57 from track 3
1	3	58	58	Deleted T58 to T58 from track 3
1	3	59	59	Deleted T59 to T59 from track 3
1	3	60	60	Deleted T60 to T60 from track 3
1	3	61	61	Deleted T61 to T61 from track 3
1	3	62	62	Deleted T62 to T62 from track 3
1	3	63	63	Deleted T63 to T63 from track 3
1	3	64	64	Deleted T64 to T64 from track 3
1	3	65	65	Deleted T65 to T65 from track 3
1	3	66	66	Deleted T66 to T66 from track 3
1	3	67	67	Deleted T67 to T67 from track 3
1	3	68	68	Deleted T68 to T68 from track 3
1	3	69	69	Deleted T69 to T69 from track 3
1	3	70	70	Deleted T70 to T70 from track 3
1	3	71	71	Deleted T71 to T71 from track 3
1	3	72	72	Deleted T72 to T72 from track 3
1	3	73	73	Deleted T73 to T73 from track 3
1	3	74	74	Deleted T74 to T74 from track 3
1	3	75	75	Deleted T75 to T75 from track 3
1	3	76	76	Deleted T76 to T76 from track 3
1	3	77	77	Deleted T77 to T77 from track 3
1	3	78	78	Deleted T78 to T78 from track 3
1	3	79	79	Deleted T79 to T79 from track 3
1	3	80	80	Deleted T80 to T80 from track 3
1	3	81	81	Deleted T81 to T81 from track 3
1	3	82	82	Deleted T82 to T82 from track 3
1	3	83	83	Deleted T83 to T83 from track 3
1	3	84	84	Deleted T84 to T84 from track 3
1	3	85	85	Deleted T85 to T85 from track 3
1	3	86	86	Deleted T86 to T86 from track 3
1	3	87	87	Deleted T87 to T87 from track 3
1	3	88	88	Deleted T88 to T88 from track 3
1	3	89	89	Deleted T89 to T89 from track 3
1	3	90	90	Deleted T90 to T90 from track 3
1	3	91	91	Deleted T91 to T91 from track 3
1	3	92	92	Deleted T92 to T92 from track 3
1	3	93	93	Deleted T93 to T93 from track 3
1	3	94	94	Deleted T94 to T94 from track 3
1	3	95	95	Deleted T95 to T95 from track 3
1	3	96	96	Deleted T96 to T96 from track 3
1	3	97	97	Deleted T97 to T97 from track 3
1	3	98	98	Deleted T98 to T98 from track 3
1	3	99	99	Deleted T99 to T99 from track 3
1	3	100	100	Deleted T100 to T100 from track 3
1	3	101	101	Deleted T101 to T101 from track 3
1	3	102	102	Deleted T102 to T102 from track 3
1	3	103	103	Deleted T103 to T103 from track 3
1	3	104	104	Deleted T104 to T104 from track 3
1	3	105	105	Deleted T105 to T105 from track 3
1	3	106	106	Deleted T106 to T106 from track 3
1	3	107	107	Deleted T107 to T107 from track 3
1	3	108	108	Deleted T108 to T108 from track 3
1	3	109	109	Deleted T109 to T109 from track 3
1	3	110	110	Deleted T110 to T110 from track 3
1	3	111	111	Deleted T111 to T111 from track 3
1	3	112	112	Deleted T112 to T112 from track 3
1	3	113	113	Deleted T113 to T113 from track 3
1	3	114	114	Deleted T114 to T114 from track 3
1	3	115	115	Deleted T115 to T115 from track 3
1	3	116	116	Deleted T116 to T116 from track 3
1	3	117	117	Deleted T117 to T117 from track 3
1	3	118	118	Deleted T118 to T118 from track 3
1	3	119	119	Deleted T119 to T119 from track 3
1	3	120	120	Deleted T120 to T120 from track 3
1	3	121	121	Deleted T121 to T121 from track 3
3	Updated tracks
1	6	51	51	Deleted T51 to T51 from track 6
1	6	52	52	Deleted T52 to T52 from track 6
1	6	53	53	Deleted T53 to T53 from track 6
1	6	54	54	Deleted T54 to T54 from track 6
1	6	55	55	Deleted T55 to T55 from track 6
1	6	56	56	Deleted T56 to T56 from track 6
1	6	57	57	Deleted T57 to T57 from track 6
1	6	58	58	Deleted T58 to T58 from track 6
3	Updated tracks
2	Restored original tracks
3	Updated tracks
1	3	40	40	Deleted T40 to T40 from track 3
1	3	41	41	Deleted T41 to T41 from track 3
1	3	42	42	Deleted T42 to T42 from track 3
1	3	43	43	Deleted T43 to T43 from track 3
1	3	44	44	Deleted T44 to T44 from track 3
1	3	45	45	Deleted T45 to T45 from track 3
1	3	46	46	Deleted T46 to T46 from track 3
1	3	47	47	Deleted T47 to T47 from track 3
1	3	48	48	Deleted T48 to T48 from track 3
1	3	49	49	Deleted T49 to T49 from track 3
1	3	50	50	Deleted T50 to T50 from track 3
1	3	51	51	Deleted T51 to T51 from track 3
1	3	52	52	Deleted T52 to T52 from track 3
1	3	53	53	Deleted T53 to T53 from track 3
1	3	54	54	Deleted T54 to T54 from track 3
1	3	55	55	Deleted T55 to T55 from track 3
1	3	56	56	Deleted T56 to T56 from track 3
1	3	57	57	Deleted T57 to T57 from track 3
1	3	58	58	Deleted T58 to T58 from track 3
1	3	59	59	Deleted T59 to T59 from track 3
1	3	60	60	Deleted T60 to T60 from track 3
1	3	61	61	Deleted T61 to T61 from track 3
1	3	62	62	Deleted T62 to T62 from track 3
1	3	63	63	Deleted T63 to T63 from track 3
1	3	64	64	Deleted T64 to T64 from track 3
1	3	65	65	Deleted T65 to T65 from track 3
1	3	66	66	Deleted T66 to T66 from track 3
1	3	67	67	Deleted T67 to T67 from track 3
1	3	68	68	Deleted T68 to T68 from track 3
1	3	69	69	Deleted T69 to T69 from track 3
1	3	70	70	Deleted T70 to T70 from track 3
1	3	71	71	Deleted T71 to T71 from track 3
1	3	72	72	Deleted T72 to T72 from track 3
1	3	73	73	Deleted T73 to T73 from track 3
1	3	74	74	Deleted T74 to T74 from track 3
1	3	75	75	Deleted T75 to T75 from track 3
1	3	76	76	Deleted T76 to T76 from track 3
1	3	77	77	Deleted T77 to T77 from track 3
1	3	78	78	Deleted T78 to T78 from track 3
1	3	79	79	Deleted T79 to T79 from track 3
1	3	80	80	Deleted T80 to T80 from track 3
1	3	81	81	Deleted T81 to T81 from track 3
1	3	82	82	Deleted T82 to T82 from track 3
1	3	83	83	Deleted T83 to T83 from track 3
1	3	84	84	Deleted T84 to T84 from track 3
1	3	85	85	Deleted T85 to T85 from track 3
1	3	86	86	Deleted T86 to T86 from track 3
1	3	87	87	Deleted T87 to T87 from track 3
1	3	88	88	Deleted T88 to T88 from track 3
1	3	89	89	Deleted T89 to T89 from track 3
1	3	90	90	Deleted T90 to T90 from track 3
1	3	91	91	Deleted T91 to T91 from track 3
1	3	92	92	Deleted T92 to T92 from track 3
1	3	93	93	Deleted T93 to T93 from track 3
1	3	94	94	Deleted T94 to T94 from track 3
1	3	95	95	Deleted T95 to T95 from track 3
1	3	96	96	Deleted T96 to T96 from track 3
1	3	97	97	Deleted T97 to T97 from track 3
1	3	98	98	Deleted T98 to T98 from track 3
1	3	99	99	Deleted T99 to T99 from track 3
1	3	100	100	Deleted T100 to T100 from track 3
1	3	101	101	Deleted T101 to T101 from track 3
1	3	102	102	Deleted T102 to T102 from track 3
1	3	103	103	Deleted T103 to T103 from track 3
1	3	104	104	Deleted T104 to T104 from track 3
1	3	105	105	Deleted T105 to T105 from track 3
1	3	106	106	Deleted T106 to T106 from track 3
1	3	107	107	Deleted T107 to T107 from track 3
1	3	108	108	Deleted T108 to T108 from track 3
1	3	109	109	Deleted T109 to T109 from track 3
1	3	110	110	Deleted T110 to T110 from track 3
1	3	111	111	Deleted T111 to T111 from track 3
1	3	112	112	Deleted T112 to T112 from track 3
1	3	113	113	Deleted T113 to T113 from track 3
1	3	114	114	Deleted T114 to T114 from track 3
1	3	115	115	Deleted T115 to T115 from track 3
1	3	116	116	Deleted T116 to T116 from track 3
1	3	117	117	Deleted T117 to T117 from track 3
1	3	118	118	Deleted T118 to T118 from track 3
1	3	119	119	Deleted T119 to T119 from track 3
1	3	120	120	Deleted T120 to T120 from track 3
1	3	121	121	Deleted T121 to T121 from track 3
3	Updated tracks
1	9	84	84	Deleted T84 to T84 from track 9
1	9	85	85	Deleted T85 to T85 from track 9
1	9	86	86	Deleted T86 to T86 from track 9
3	Updated tracks
1	10	87	87	Deleted T87 to T87 from track 10
1	10	88	88	Deleted T88 to T88 from track 10
1	10	89	89	Deleted T89 to T89 from track 10
3	Updated tracks
1	11	90	90	Deleted T90 to T90 from track 11
1	11	91	91	Deleted T91 to T91 from track 11
1	11	92	92	Deleted T92 to T92 from track 11
1	11	93	93	Deleted T93 to T93 from track 11
1	11	94	94	Deleted T94 to T94 from track 11
1	11	95	95	Deleted T95 to T95 from track 11
1	11	96	96	Deleted T96 to T96 from track 11
1	11	97	97	Deleted T97 to T97 from track 11
1	11	98	98	Deleted T98 to T98 from track 11
1	11	99	99	Deleted T99 to T99 from track 11
1	11	100	100	Deleted T100 to T100 from track 11
1	11	101	101	Deleted T101 to T101 from track 11
1	11	102	102	Deleted T102 to T102 from track 11
1	11	103	103	Deleted T103 to T103 from track 11
3	Updated tracks
0	4	3	1	Index 4 changed to 3
0	5	4	1	Index 5 changed to 4
0	6	5	1	Index 6 changed to 5
0	7	6	1	Index 7 changed to 6
0	8	7	1	Index 8 changed to 7
3	Updated tracks
