# Supplementary material for: Filopodyan: An open-source pipeline for the analysis of filopodia
Source: J Cell Biol. 2017 Oct 2;216(10):3405–22. doi: 10.1083/jcb.201705113 (PMC5626553; doi:10.1083/jcb.201705113)
Supplement: Data tables (ZIP file) [file JCB_201705113_DataS1.zip › Data Tables/Fig5_BaseF/ENA_BaseF/GAP-RFP/Track Edits - NeonENA_GC7_tif.txt]

1	2	12	12	Deleted T12 to T12 from track 2
1	2	13	13	Deleted T13 to T13 from track 2
1	2	15	15	Deleted T15 to T15 from track 2
3	Updated tracks
1	3	18	18	Deleted T18 to T18 from track 3
1	3	19	19	Deleted T19 to T19 from track 3
1	3	20	20	Deleted T20 to T20 from track 3
1	3	21	21	Deleted T21 to T21 from track 3
1	3	22	22	Deleted T22 to T22 from track 3
1	3	23	23	Deleted T23 to T23 from track 3
1	3	24	24	Deleted T24 to T24 from track 3
1	3	25	25	Deleted T25 to T25 from track 3
1	3	26	26	Deleted T26 to T26 from track 3
1	3	27	27	Deleted T27 to T27 from track 3
1	3	28	28	Deleted T28 to T28 from track 3
1	3	29	29	Deleted T29 to T29 from track 3
1	3	31	31	Deleted T31 to T31 from track 3
1	3	32	32	Deleted T32 to T32 from track 3
1	3	34	34	Deleted T34 to T34 from track 3
1	3	35	35	Deleted T35 to T35 from track 3
1	3	36	36	Deleted T36 to T36 from track 3
1	3	37	37	Deleted T37 to T37 from track 3
1	3	38	38	Deleted T38 to T38 from track 3
3	Updated tracks
1	7	42	42	Deleted T42 to T42 from track 7
1	7	43	43	Deleted T43 to T43 from track 7
1	7	44	44	Deleted T44 to T44 from track 7
1	7	45	45	Deleted T45 to T45 from track 7
1	7	46	46	Deleted T46 to T46 from track 7
1	7	47	47	Deleted T47 to T47 from track 7
1	7	48	48	Deleted T48 to T48 from track 7
1	7	49	49	Deleted T49 to T49 from track 7
1	7	50	50	Deleted T50 to T50 from track 7
1	7	51	51	Deleted T51 to T51 from track 7
1	7	52	52	Deleted T52 to T52 from track 7
1	7	53	53	Deleted T53 to T53 from track 7
1	7	54	54	Deleted T54 to T54 from track 7
3	Updated tracks
1	8	57	57	Deleted T57 to T57 from track 8
1	8	58	58	Deleted T58 to T58 from track 8
1	8	59	59	Deleted T59 to T59 from track 8
1	8	60	60	Deleted T60 to T60 from track 8
1	8	61	61	Deleted T61 to T61 from track 8
1	8	62	62	Deleted T62 to T62 from track 8
1	8	63	63	Deleted T63 to T63 from track 8
1	8	64	64	Deleted T64 to T64 from track 8
1	8	65	65	Deleted T65 to T65 from track 8
1	8	66	66	Deleted T66 to T66 from track 8
1	8	67	67	Deleted T67 to T67 from track 8
1	8	68	68	Deleted T68 to T68 from track 8
1	8	69	69	Deleted T69 to T69 from track 8
1	8	70	70	Deleted T70 to T70 from track 8
1	8	71	71	Deleted T71 to T71 from track 8
1	8	72	72	Deleted T72 to T72 from track 8
1	8	73	73	Deleted T73 to T73 from track 8
1	8	74	74	Deleted T74 to T74 from track 8
1	8	75	75	Deleted T75 to T75 from track 8
1	8	76	76	Deleted T76 to T76 from track 8
1	8	77	77	Deleted T77 to T77 from track 8
1	8	78	78	Deleted T78 to T78 from track 8
1	8	79	79	Deleted T79 to T79 from track 8
1	8	80	80	Deleted T80 to T80 from track 8
1	8	81	81	Deleted T81 to T81 from track 8
1	8	82	82	Deleted T82 to T82 from track 8
1	8	83	83	Deleted T83 to T83 from track 8
1	8	84	84	Deleted T84 to T84 from track 8
1	8	85	85	Deleted T85 to T85 from track 8
1	8	86	86	Deleted T86 to T86 from track 8
1	8	88	88	Deleted T88 to T88 from track 8
1	8	90	90	Deleted T90 to T90 from track 8
1	8	91	91	Deleted T91 to T91 from track 8
1	8	92	92	Deleted T92 to T92 from track 8
1	8	93	93	Deleted T93 to T93 from track 8
1	8	94	94	Deleted T94 to T94 from track 8
1	8	95	95	Deleted T95 to T95 from track 8
1	8	97	97	Deleted T97 to T97 from track 8
3	Updated tracks
1	13	111	111	Deleted T111 to T111 from track 13
1	13	112	112	Deleted T112 to T112 from track 13
1	13	113	113	Deleted T113 to T113 from track 13
1	13	114	114	Deleted T114 to T114 from track 13
1	13	115	115	Deleted T115 to T115 from track 13
1	13	116	116	Deleted T116 to T116 from track 13
1	13	117	117	Deleted T117 to T117 from track 13
1	13	118	118	Deleted T118 to T118 from track 13
1	13	119	119	Deleted T119 to T119 from track 13
1	13	120	120	Deleted T120 to T120 from track 13
1	13	121	121	Deleted T121 to T121 from track 13
3	Updated tracks
2	Restored original tracks
3	Updated tracks
1	2	12	12	Deleted T12 to T12 from track 2
1	2	13	13	Deleted T13 to T13 from track 2
1	2	15	15	Deleted T15 to T15 from track 2
3	Updated tracks
1	3	18	18	Deleted T18 to T18 from track 3
1	3	19	19	Deleted T19 to T19 from track 3
1	3	20	20	Deleted T20 to T20 from track 3
1	3	21	21	Deleted T21 to T21 from track 3
1	3	22	22	Deleted T22 to T22 from track 3
1	3	23	23	Deleted T23 to T23 from track 3
1	3	24	24	Deleted T24 to T24 from track 3
1	3	25	25	Deleted T25 to T25 from track 3
1	3	26	26	Deleted T26 to T26 from track 3
1	3	27	27	Deleted T27 to T27 from track 3
1	3	28	28	Deleted T28 to T28 from track 3
1	3	29	29	Deleted T29 to T29 from track 3
1	3	31	31	Deleted T31 to T31 from track 3
1	3	32	32	Deleted T32 to T32 from track 3
1	3	34	34	Deleted T34 to T34 from track 3
1	3	35	35	Deleted T35 to T35 from track 3
1	3	36	36	Deleted T36 to T36 from track 3
1	3	37	37	Deleted T37 to T37 from track 3
1	3	38	38	Deleted T38 to T38 from track 3
3	Updated tracks
1	7	42	42	Deleted T42 to T42 from track 7
1	7	43	43	Deleted T43 to T43 from track 7
1	7	44	44	Deleted T44 to T44 from track 7
1	7	45	45	Deleted T45 to T45 from track 7
1	7	46	46	Deleted T46 to T46 from track 7
1	7	47	47	Deleted T47 to T47 from track 7
1	7	48	48	Deleted T48 to T48 from track 7
1	7	49	49	Deleted T49 to T49 from track 7
1	7	50	50	Deleted T50 to T50 from track 7
1	7	51	51	Deleted T51 to T51 from track 7
1	7	52	52	Deleted T52 to T52 from track 7
1	7	53	53	Deleted T53 to T53 from track 7
1	7	54	54	Deleted T54 to T54 from track 7
3	Updated tracks
1	8	57	57	Deleted T57 to T57 from track 8
1	8	58	58	Deleted T58 to T58 from track 8
1	8	59	59	Deleted T59 to T59 from track 8
1	8	60	60	Deleted T60 to T60 from track 8
1	8	61	61	Deleted T61 to T61 from track 8
1	8	62	62	Deleted T62 to T62 from track 8
1	8	63	63	Deleted T63 to T63 from track 8
1	8	64	64	Deleted T64 to T64 from track 8
1	8	65	65	Deleted T65 to T65 from track 8
1	8	66	66	Deleted T66 to T66 from track 8
1	8	67	67	Deleted T67 to T67 from track 8
1	8	68	68	Deleted T68 to T68 from track 8
1	8	69	69	Deleted T69 to T69 from track 8
1	8	70	70	Deleted T70 to T70 from track 8
1	8	71	71	Deleted T71 to T71 from track 8
1	8	72	72	Deleted T72 to T72 from track 8
1	8	73	73	Deleted T73 to T73 from track 8
1	8	74	74	Deleted T74 to T74 from track 8
1	8	75	75	Deleted T75 to T75 from track 8
1	8	76	76	Deleted T76 to T76 from track 8
1	8	77	77	Deleted T77 to T77 from track 8
1	8	78	78	Deleted T78 to T78 from track 8
1	8	79	79	Deleted T79 to T79 from track 8
1	8	80	80	Deleted T80 to T80 from track 8
1	8	81	81	Deleted T81 to T81 from track 8
1	8	82	82	Deleted T82 to T82 from track 8
1	8	83	83	Deleted T83 to T83 from track 8
1	8	84	84	Deleted T84 to T84 from track 8
1	8	85	85	Deleted T85 to T85 from track 8
1	8	86	86	Deleted T86 to T86 from track 8
1	8	88	88	Deleted T88 to T88 from track 8
1	8	90	90	Deleted T90 to T90 from track 8
1	8	91	91	Deleted T91 to T91 from track 8
1	8	92	92	Deleted T92 to T92 from track 8
1	8	93	93	Deleted T93 to T93 from track 8
1	8	94	94	Deleted T94 to T94 from track 8
1	8	95	95	Deleted T95 to T95 from track 8
1	8	97	97	Deleted T97 to T97 from track 8
3	Updated tracks
1	12	105	105	Deleted T105 to T105 from track 12
1	12	106	106	Deleted T106 to T106 from track 12
1	12	107	107	Deleted T107 to T107 from track 12
3	Updated tracks
1	14	111	111	Deleted T111 to T111 from track 14
1	14	112	112	Deleted T112 to T112 from track 14
1	14	114	114	Deleted T114 to T114 from track 14
1	14	115	115	Deleted T115 to T115 from track 14
1	14	116	116	Deleted T116 to T116 from track 14
1	14	117	117	Deleted T117 to T117 from track 14
1	14	118	118	Deleted T118 to T118 from track 14
1	14	120	120	Deleted T120 to T120 from track 14
3	Updated tracks
1	0	4	4	Deleted T4 to T4 from track 0
1	0	5	5	Deleted T5 to T5 from track 0
1	0	6	6	Deleted T6 to T6 from track 0
1	0	7	7	Deleted T7 to T7 from track 0
3	Updated tracks
1	5	34	34	Deleted T34 to T34 from track 5
1	5	35	35	Deleted T35 to T35 from track 5
1	5	36	36	Deleted T36 to T36 from track 5
1	5	37	37	Deleted T37 to T37 from track 5
1	5	38	38	Deleted T38 to T38 from track 5
1	5	39	39	Deleted T39 to T39 from track 5
3	Updated tracks
1	11	89	89	Deleted T89 to T89 from track 11
1	11	90	90	Deleted T90 to T90 from track 11
1	11	91	91	Deleted T91 to T91 from track 11
1	11	92	92	Deleted T92 to T92 from track 11
1	11	93	93	Deleted T93 to T93 from track 11
1	11	94	94	Deleted T94 to T94 from track 11
1	11	95	95	Deleted T95 to T95 from track 11
1	11	96	96	Deleted T96 to T96 from track 11
1	11	97	97	Deleted T97 to T97 from track 11
1	11	98	98	Deleted T98 to T98 from track 11
1	11	99	99	Deleted T99 to T99 from track 11
1	11	100	100	Deleted T100 to T100 from track 11
1	11	101	101	Deleted T101 to T101 from track 11
1	11	102	102	Deleted T102 to T102 from track 11
1	11	103	103	Deleted T103 to T103 from track 11
1	11	104	104	Deleted T104 to T104 from track 11
1	11	105	105	Deleted T105 to T105 from track 11
1	11	106	106	Deleted T106 to T106 from track 11
1	11	107	107	Deleted T107 to T107 from track 11
1	11	108	108	Deleted T108 to T108 from track 11
1	11	109	109	Deleted T109 to T109 from track 11
1	11	110	110	Deleted T110 to T110 from track 11
1	11	111	111	Deleted T111 to T111 from track 11
1	11	112	112	Deleted T112 to T112 from track 11
1	11	113	113	Deleted T113 to T113 from track 11
1	11	114	114	Deleted T114 to T114 from track 11
1	11	115	115	Deleted T115 to T115 from track 11
1	11	116	116	Deleted T116 to T116 from track 11
1	11	117	117	Deleted T117 to T117 from track 11
1	11	118	118	Deleted T118 to T118 from track 11
1	11	119	119	Deleted T119 to T119 from track 11
1	11	120	120	Deleted T120 to T120 from track 11
1	11	121	121	Deleted T121 to T121 from track 11
3	Updated tracks
1	16	115	115	Deleted T115 to T115 from track 16
1	16	116	116	Deleted T116 to T116 from track 16
1	16	117	117	Deleted T117 to T117 from track 16
1	16	118	118	Deleted T118 to T118 from track 16
1	16	119	119	Deleted T119 to T119 from track 16
1	16	120	120	Deleted T120 to T120 from track 16
3	Updated tracks
0	1	0	1	Index 1 changed to 0
0	4	1	1	Index 4 changed to 1
0	6	2	1	Index 6 changed to 2
0	9	3	1	Index 9 changed to 3
0	10	4	1	Index 10 changed to 4
0	13	5	1	Index 13 changed to 5
0	15	6	1	Index 15 changed to 6
3	Updated tracks
1	2	12	12	Deleted T12 to T12 from track 2
1	2	13	13	Deleted T13 to T13 from track 2
1	2	15	15	Deleted T15 to T15 from track 2
3	Updated tracks
1	3	18	18	Deleted T18 to T18 from track 3
1	3	19	19	Deleted T19 to T19 from track 3
1	3	20	20	Deleted T20 to T20 from track 3
1	3	21	21	Deleted T21 to T21 from track 3
1	3	22	22	Deleted T22 to T22 from track 3
1	3	23	23	Deleted T23 to T23 from track 3
1	3	24	24	Deleted T24 to T24 from track 3
1	3	25	25	Deleted T25 to T25 from track 3
1	3	26	26	Deleted T26 to T26 from track 3
1	3	27	27	Deleted T27 to T27 from track 3
1	3	28	28	Deleted T28 to T28 from track 3
1	3	29	29	Deleted T29 to T29 from track 3
1	3	31	31	Deleted T31 to T31 from track 3
1	3	32	32	Deleted T32 to T32 from track 3
1	3	34	34	Deleted T34 to T34 from track 3
1	3	35	35	Deleted T35 to T35 from track 3
1	3	36	36	Deleted T36 to T36 from track 3
1	3	37	37	Deleted T37 to T37 from track 3
1	3	38	38	Deleted T38 to T38 from track 3
3	Updated tracks
1	0	4	4	Deleted T4 to T4 from track 0
1	0	5	5	Deleted T5 to T5 from track 0
1	0	6	6	Deleted T6 to T6 from track 0
1	0	7	7	Deleted T7 to T7 from track 0
3	Updated tracks
1	5	34	34	Deleted T34 to T34 from track 5
1	5	35	35	Deleted T35 to T35 from track 5
1	5	36	36	Deleted T36 to T36 from track 5
1	5	37	37	Deleted T37 to T37 from track 5
1	5	38	38	Deleted T38 to T38 from track 5
1	5	39	39	Deleted T39 to T39 from track 5
3	Updated tracks
1	7	42	42	Deleted T42 to T42 from track 7
1	7	43	43	Deleted T43 to T43 from track 7
1	7	44	44	Deleted T44 to T44 from track 7
1	7	45	45	Deleted T45 to T45 from track 7
1	7	46	46	Deleted T46 to T46 from track 7
1	7	47	47	Deleted T47 to T47 from track 7
1	7	48	48	Deleted T48 to T48 from track 7
1	7	49	49	Deleted T49 to T49 from track 7
1	7	50	50	Deleted T50 to T50 from track 7
1	7	51	51	Deleted T51 to T51 from track 7
1	7	52	52	Deleted T52 to T52 from track 7
1	7	53	53	Deleted T53 to T53 from track 7
1	7	54	54	Deleted T54 to T54 from track 7
3	Updated tracks
1	8	57	57	Deleted T57 to T57 from track 8
1	8	58	58	Deleted T58 to T58 from track 8
1	8	59	59	Deleted T59 to T59 from track 8
1	8	60	60	Deleted T60 to T60 from track 8
1	8	61	61	Deleted T61 to T61 from track 8
1	8	62	62	Deleted T62 to T62 from track 8
1	8	63	63	Deleted T63 to T63 from track 8
1	8	64	64	Deleted T64 to T64 from track 8
1	8	65	65	Deleted T65 to T65 from track 8
1	8	66	66	Deleted T66 to T66 from track 8
1	8	67	67	Deleted T67 to T67 from track 8
1	8	68	68	Deleted T68 to T68 from track 8
1	8	69	69	Deleted T69 to T69 from track 8
1	8	70	70	Deleted T70 to T70 from track 8
1	8	71	71	Deleted T71 to T71 from track 8
1	8	72	72	Deleted T72 to T72 from track 8
1	8	73	73	Deleted T73 to T73 from track 8
1	8	74	74	Deleted T74 to T74 from track 8
1	8	75	75	Deleted T75 to T75 from track 8
1	8	76	76	Deleted T76 to T76 from track 8
1	8	77	77	Deleted T77 to T77 from track 8
1	8	78	78	Deleted T78 to T78 from track 8
1	8	79	79	Deleted T79 to T79 from track 8
1	8	80	80	Deleted T80 to T80 from track 8
1	8	81	81	Deleted T81 to T81 from track 8
1	8	82	82	Deleted T82 to T82 from track 8
1	8	83	83	Deleted T83 to T83 from track 8
1	8	84	84	Deleted T84 to T84 from track 8
1	8	85	85	Deleted T85 to T85 from track 8
1	8	86	86	Deleted T86 to T86 from track 8
1	8	88	88	Deleted T88 to T88 from track 8
1	8	90	90	Deleted T90 to T90 from track 8
1	8	91	91	Deleted T91 to T91 from track 8
1	8	92	92	Deleted T92 to T92 from track 8
1	8	93	93	Deleted T93 to T93 from track 8
1	8	94	94	Deleted T94 to T94 from track 8
1	8	95	95	Deleted T95 to T95 from track 8
1	8	97	97	Deleted T97 to T97 from track 8
3	Updated tracks
1	11	89	89	Deleted T89 to T89 from track 11
1	11	90	90	Deleted T90 to T90 from track 11
1	11	91	91	Deleted T91 to T91 from track 11
1	11	92	92	Deleted T92 to T92 from track 11
1	11	93	93	Deleted T93 to T93 from track 11
1	11	94	94	Deleted T94 to T94 from track 11
1	11	95	95	Deleted T95 to T95 from track 11
1	11	96	96	Deleted T96 to T96 from track 11
1	11	97	97	Deleted T97 to T97 from track 11
1	11	98	98	Deleted T98 to T98 from track 11
1	11	99	99	Deleted T99 to T99 from track 11
1	11	100	100	Deleted T100 to T100 from track 11
1	11	101	101	Deleted T101 to T101 from track 11
1	11	102	102	Deleted T102 to T102 from track 11
1	11	103	103	Deleted T103 to T103 from track 11
1	11	104	104	Deleted T104 to T104 from track 11
1	11	105	105	Deleted T105 to T105 from track 11
1	11	106	106	Deleted T106 to T106 from track 11
1	11	107	107	Deleted T107 to T107 from track 11
1	11	108	108	Deleted T108 to T108 from track 11
1	11	109	109	Deleted T109 to T109 from track 11
1	11	110	110	Deleted T110 to T110 from track 11
1	11	111	111	Deleted T111 to T111 from track 11
1	11	112	112	Deleted T112 to T112 from track 11
1	11	113	113	Deleted T113 to T113 from track 11
1	11	114	114	Deleted T114 to T114 from track 11
1	11	115	115	Deleted T115 to T115 from track 11
1	11	116	116	Deleted T116 to T116 from track 11
1	11	117	117	Deleted T117 to T117 from track 11
1	11	118	118	Deleted T118 to T118 from track 11
1	11	119	119	Deleted T119 to T119 from track 11
1	11	120	120	Deleted T120 to T120 from track 11
1	11	121	121	Deleted T121 to T121 from track 11
3	Updated tracks
1	12	105	105	Deleted T105 to T105 from track 12
1	12	106	106	Deleted T106 to T106 from track 12
1	12	107	107	Deleted T107 to T107 from track 12
3	Updated tracks
1	14	111	111	Deleted T111 to T111 from track 14
1	14	112	112	Deleted T112 to T112 from track 14
1	14	114	114	Deleted T114 to T114 from track 14
1	14	115	115	Deleted T115 to T115 from track 14
1	14	116	116	Deleted T116 to T116 from track 14
1	14	117	117	Deleted T117 to T117 from track 14
1	14	118	118	Deleted T118 to T118 from track 14
1	14	120	120	Deleted T120 to T120 from track 14
3	Updated tracks
1	16	115	115	Deleted T115 to T115 from track 16
1	16	116	116	Deleted T116 to T116 from track 16
1	16	117	117	Deleted T117 to T117 from track 16
1	16	118	118	Deleted T118 to T118 from track 16
1	16	119	119	Deleted T119 to T119 from track 16
1	16	120	120	Deleted T120 to T120 from track 16
3	Updated tracks
0	1	0	1	Index 1 changed to 0
0	4	1	1	Index 4 changed to 1
0	6	2	1	Index 6 changed to 2
0	9	3	1	Index 9 changed to 3
0	10	4	1	Index 10 changed to 4
0	13	5	1	Index 13 changed to 5
0	15	6	1	Index 15 changed to 6
3	Updated tracks
