# Supplementary material for: Filopodyan: An open-source pipeline for the analysis of filopodia
Source: J Cell Biol. 2017 Oct 2;216(10):3405–22. doi: 10.1083/jcb.201705113 (PMC5626553; doi:10.1083/jcb.201705113)
Supplement: Data tables (ZIP file) [file JCB_201705113_DataS1.zip › Data Tables/Fig5_BaseF/ENA_BaseF/GAP-RFP/Track Edits - NeonENA_GC8_tif.txt]

1	9	36	36	Deleted T36 to T36 from track 9
1	9	37	37	Deleted T37 to T37 from track 9
1	9	38	38	Deleted T38 to T38 from track 9
1	9	39	39	Deleted T39 to T39 from track 9
1	9	40	40	Deleted T40 to T40 from track 9
1	9	41	41	Deleted T41 to T41 from track 9
1	9	42	42	Deleted T42 to T42 from track 9
1	9	43	43	Deleted T43 to T43 from track 9
1	9	44	44	Deleted T44 to T44 from track 9
1	9	45	45	Deleted T45 to T45 from track 9
1	9	46	46	Deleted T46 to T46 from track 9
1	9	47	47	Deleted T47 to T47 from track 9
1	9	48	48	Deleted T48 to T48 from track 9
1	9	49	49	Deleted T49 to T49 from track 9
1	9	50	50	Deleted T50 to T50 from track 9
1	9	51	51	Deleted T51 to T51 from track 9
1	9	52	52	Deleted T52 to T52 from track 9
1	9	53	53	Deleted T53 to T53 from track 9
1	9	54	54	Deleted T54 to T54 from track 9
1	9	55	55	Deleted T55 to T55 from track 9
1	9	56	56	Deleted T56 to T56 from track 9
1	9	57	57	Deleted T57 to T57 from track 9
1	9	58	58	Deleted T58 to T58 from track 9
1	9	59	59	Deleted T59 to T59 from track 9
1	9	60	60	Deleted T60 to T60 from track 9
1	9	61	61	Deleted T61 to T61 from track 9
1	9	62	62	Deleted T62 to T62 from track 9
1	9	63	63	Deleted T63 to T63 from track 9
1	9	64	64	Deleted T64 to T64 from track 9
1	9	65	65	Deleted T65 to T65 from track 9
1	9	66	66	Deleted T66 to T66 from track 9
1	9	67	67	Deleted T67 to T67 from track 9
1	9	68	68	Deleted T68 to T68 from track 9
1	9	69	69	Deleted T69 to T69 from track 9
1	9	70	70	Deleted T70 to T70 from track 9
1	9	71	71	Deleted T71 to T71 from track 9
1	9	72	72	Deleted T72 to T72 from track 9
1	9	73	73	Deleted T73 to T73 from track 9
1	9	74	74	Deleted T74 to T74 from track 9
1	9	75	75	Deleted T75 to T75 from track 9
1	9	76	76	Deleted T76 to T76 from track 9
1	9	77	77	Deleted T77 to T77 from track 9
1	9	78	78	Deleted T78 to T78 from track 9
1	9	79	79	Deleted T79 to T79 from track 9
1	9	80	80	Deleted T80 to T80 from track 9
1	9	81	81	Deleted T81 to T81 from track 9
1	9	82	82	Deleted T82 to T82 from track 9
3	Updated tracks
1	17	57	57	Deleted T57 to T57 from track 17
1	17	58	58	Deleted T58 to T58 from track 17
1	17	59	59	Deleted T59 to T59 from track 17
1	17	60	60	Deleted T60 to T60 from track 17
1	17	61	61	Deleted T61 to T61 from track 17
1	17	62	62	Deleted T62 to T62 from track 17
1	17	63	63	Deleted T63 to T63 from track 17
1	17	64	64	Deleted T64 to T64 from track 17
1	17	65	65	Deleted T65 to T65 from track 17
1	17	66	66	Deleted T66 to T66 from track 17
1	17	67	67	Deleted T67 to T67 from track 17
1	17	68	68	Deleted T68 to T68 from track 17
1	17	69	69	Deleted T69 to T69 from track 17
1	17	70	70	Deleted T70 to T70 from track 17
1	17	71	71	Deleted T71 to T71 from track 17
3	Updated tracks
1	0	2	2	Deleted T2 to T2 from track 0
1	0	3	3	Deleted T3 to T3 from track 0
1	0	4	4	Deleted T4 to T4 from track 0
1	0	5	5	Deleted T5 to T5 from track 0
1	0	6	6	Deleted T6 to T6 from track 0
1	0	7	7	Deleted T7 to T7 from track 0
1	0	8	8	Deleted T8 to T8 from track 0
3	Updated tracks
1	1	11	11	Deleted T11 to T11 from track 1
1	1	12	12	Deleted T12 to T12 from track 1
1	1	13	13	Deleted T13 to T13 from track 1
1	1	14	14	Deleted T14 to T14 from track 1
1	1	15	15	Deleted T15 to T15 from track 1
1	1	16	16	Deleted T16 to T16 from track 1
1	1	17	17	Deleted T17 to T17 from track 1
1	1	18	18	Deleted T18 to T18 from track 1
1	1	19	19	Deleted T19 to T19 from track 1
1	1	20	20	Deleted T20 to T20 from track 1
1	1	21	21	Deleted T21 to T21 from track 1
1	1	22	22	Deleted T22 to T22 from track 1
1	1	23	23	Deleted T23 to T23 from track 1
1	1	24	24	Deleted T24 to T24 from track 1
1	1	25	25	Deleted T25 to T25 from track 1
1	1	26	26	Deleted T26 to T26 from track 1
1	1	27	27	Deleted T27 to T27 from track 1
1	1	28	28	Deleted T28 to T28 from track 1
1	1	29	29	Deleted T29 to T29 from track 1
1	1	30	30	Deleted T30 to T30 from track 1
1	1	31	31	Deleted T31 to T31 from track 1
1	1	32	32	Deleted T32 to T32 from track 1
1	1	33	33	Deleted T33 to T33 from track 1
1	1	34	34	Deleted T34 to T34 from track 1
1	1	35	35	Deleted T35 to T35 from track 1
1	1	36	36	Deleted T36 to T36 from track 1
3	Updated tracks
1	11	39	39	Deleted T39 to T39 from track 11
1	11	40	40	Deleted T40 to T40 from track 11
1	11	41	41	Deleted T41 to T41 from track 11
1	11	42	42	Deleted T42 to T42 from track 11
1	11	43	43	Deleted T43 to T43 from track 11
1	11	44	44	Deleted T44 to T44 from track 11
1	11	45	45	Deleted T45 to T45 from track 11
1	11	46	46	Deleted T46 to T46 from track 11
1	11	47	47	Deleted T47 to T47 from track 11
1	11	48	48	Deleted T48 to T48 from track 11
1	11	49	49	Deleted T49 to T49 from track 11
1	11	50	50	Deleted T50 to T50 from track 11
1	11	51	51	Deleted T51 to T51 from track 11
1	11	52	52	Deleted T52 to T52 from track 11
1	11	53	53	Deleted T53 to T53 from track 11
1	11	54	54	Deleted T54 to T54 from track 11
1	11	55	55	Deleted T55 to T55 from track 11
1	11	56	56	Deleted T56 to T56 from track 11
1	11	57	57	Deleted T57 to T57 from track 11
1	11	58	58	Deleted T58 to T58 from track 11
1	11	59	59	Deleted T59 to T59 from track 11
1	11	60	60	Deleted T60 to T60 from track 11
1	11	61	61	Deleted T61 to T61 from track 11
1	11	62	62	Deleted T62 to T62 from track 11
1	11	63	63	Deleted T63 to T63 from track 11
1	11	65	65	Deleted T65 to T65 from track 11
1	11	66	66	Deleted T66 to T66 from track 11
1	11	67	67	Deleted T67 to T67 from track 11
1	11	68	68	Deleted T68 to T68 from track 11
1	11	69	69	Deleted T69 to T69 from track 11
1	11	70	70	Deleted T70 to T70 from track 11
1	11	71	71	Deleted T71 to T71 from track 11
1	11	72	72	Deleted T72 to T72 from track 11
1	11	73	73	Deleted T73 to T73 from track 11
1	11	74	74	Deleted T74 to T74 from track 11
1	11	75	75	Deleted T75 to T75 from track 11
1	11	76	76	Deleted T76 to T76 from track 11
1	11	77	77	Deleted T77 to T77 from track 11
1	11	78	78	Deleted T78 to T78 from track 11
1	11	79	79	Deleted T79 to T79 from track 11
1	11	80	80	Deleted T80 to T80 from track 11
1	11	81	81	Deleted T81 to T81 from track 11
1	11	82	82	Deleted T82 to T82 from track 11
1	11	83	83	Deleted T83 to T83 from track 11
1	11	84	84	Deleted T84 to T84 from track 11
1	11	85	85	Deleted T85 to T85 from track 11
1	11	86	86	Deleted T86 to T86 from track 11
1	11	87	87	Deleted T87 to T87 from track 11
1	11	88	88	Deleted T88 to T88 from track 11
1	11	89	89	Deleted T89 to T89 from track 11
1	11	90	90	Deleted T90 to T90 from track 11
1	11	91	91	Deleted T91 to T91 from track 11
1	11	92	92	Deleted T92 to T92 from track 11
1	11	93	93	Deleted T93 to T93 from track 11
1	11	94	94	Deleted T94 to T94 from track 11
1	11	95	95	Deleted T95 to T95 from track 11
1	11	96	96	Deleted T96 to T96 from track 11
1	11	97	97	Deleted T97 to T97 from track 11
1	11	98	98	Deleted T98 to T98 from track 11
1	11	99	99	Deleted T99 to T99 from track 11
1	11	100	100	Deleted T100 to T100 from track 11
1	11	101	101	Deleted T101 to T101 from track 11
1	11	102	102	Deleted T102 to T102 from track 11
1	11	103	103	Deleted T103 to T103 from track 11
1	11	104	104	Deleted T104 to T104 from track 11
1	11	105	105	Deleted T105 to T105 from track 11
1	11	106	106	Deleted T106 to T106 from track 11
1	11	107	107	Deleted T107 to T107 from track 11
1	11	109	109	Deleted T109 to T109 from track 11
1	11	110	110	Deleted T110 to T110 from track 11
1	11	111	111	Deleted T111 to T111 from track 11
1	11	112	112	Deleted T112 to T112 from track 11
1	11	113	113	Deleted T113 to T113 from track 11
3	Updated tracks
1	6	29	29	Deleted T29 to T29 from track 6
1	6	30	30	Deleted T30 to T30 from track 6
1	6	31	31	Deleted T31 to T31 from track 6
1	6	33	33	Deleted T33 to T33 from track 6
1	6	34	34	Deleted T34 to T34 from track 6
1	6	35	35	Deleted T35 to T35 from track 6
3	Updated tracks
1	5	25	25	Deleted T25 to T25 from track 5
1	5	26	26	Deleted T26 to T26 from track 5
1	5	27	27	Deleted T27 to T27 from track 5
1	5	28	28	Deleted T28 to T28 from track 5
1	5	29	29	Deleted T29 to T29 from track 5
1	5	30	30	Deleted T30 to T30 from track 5
1	5	31	31	Deleted T31 to T31 from track 5
1	5	32	32	Deleted T32 to T32 from track 5
1	5	33	33	Deleted T33 to T33 from track 5
1	5	34	34	Deleted T34 to T34 from track 5
1	5	35	35	Deleted T35 to T35 from track 5
1	5	36	36	Deleted T36 to T36 from track 5
1	5	37	37	Deleted T37 to T37 from track 5
1	5	38	38	Deleted T38 to T38 from track 5
1	5	39	39	Deleted T39 to T39 from track 5
1	5	40	40	Deleted T40 to T40 from track 5
1	5	41	41	Deleted T41 to T41 from track 5
1	5	42	42	Deleted T42 to T42 from track 5
1	5	43	43	Deleted T43 to T43 from track 5
3	Updated tracks
1	8	33	33	Deleted T33 to T33 from track 8
1	8	34	34	Deleted T34 to T34 from track 8
1	8	35	35	Deleted T35 to T35 from track 8
1	8	36	36	Deleted T36 to T36 from track 8
3	Updated tracks
1	10	37	37	Deleted T37 to T37 from track 10
1	10	38	38	Deleted T38 to T38 from track 10
1	10	39	39	Deleted T39 to T39 from track 10
1	10	40	40	Deleted T40 to T40 from track 10
1	10	41	41	Deleted T41 to T41 from track 10
1	10	42	42	Deleted T42 to T42 from track 10
1	10	43	43	Deleted T43 to T43 from track 10
3	Updated tracks
1	13	50	50	Deleted T50 to T50 from track 13
1	13	51	51	Deleted T51 to T51 from track 13
1	13	52	52	Deleted T52 to T52 from track 13
1	13	53	53	Deleted T53 to T53 from track 13
1	13	54	54	Deleted T54 to T54 from track 13
1	13	55	55	Deleted T55 to T55 from track 13
1	13	56	56	Deleted T56 to T56 from track 13
1	13	57	57	Deleted T57 to T57 from track 13
3	Updated tracks
1	14	52	52	Deleted T52 to T52 from track 14
3	Updated tracks
1	16	57	57	Deleted T57 to T57 from track 16
3	Updated tracks
1	16	55	55	Deleted T55 to T55 from track 16
1	16	58	58	Deleted T58 to T58 from track 16
1	16	59	59	Deleted T59 to T59 from track 16
1	16	60	60	Deleted T60 to T60 from track 16
1	16	61	61	Deleted T61 to T61 from track 16
3	Updated tracks
1	20	67	67	Deleted T67 to T67 from track 20
1	20	68	68	Deleted T68 to T68 from track 20
1	20	69	69	Deleted T69 to T69 from track 20
1	20	70	70	Deleted T70 to T70 from track 20
1	20	71	71	Deleted T71 to T71 from track 20
1	20	72	72	Deleted T72 to T72 from track 20
1	20	73	73	Deleted T73 to T73 from track 20
1	20	74	74	Deleted T74 to T74 from track 20
1	20	75	75	Deleted T75 to T75 from track 20
1	20	76	76	Deleted T76 to T76 from track 20
1	20	77	77	Deleted T77 to T77 from track 20
3	Updated tracks
1	23	80	80	Deleted T80 to T80 from track 23
1	23	81	81	Deleted T81 to T81 from track 23
1	23	82	82	Deleted T82 to T82 from track 23
1	23	83	83	Deleted T83 to T83 from track 23
1	23	84	84	Deleted T84 to T84 from track 23
1	23	85	85	Deleted T85 to T85 from track 23
1	23	86	86	Deleted T86 to T86 from track 23
1	23	87	87	Deleted T87 to T87 from track 23
1	23	88	88	Deleted T88 to T88 from track 23
1	23	89	89	Deleted T89 to T89 from track 23
1	23	90	90	Deleted T90 to T90 from track 23
1	23	91	91	Deleted T91 to T91 from track 23
1	23	92	92	Deleted T92 to T92 from track 23
1	23	93	93	Deleted T93 to T93 from track 23
1	23	94	94	Deleted T94 to T94 from track 23
1	23	95	95	Deleted T95 to T95 from track 23
1	23	96	96	Deleted T96 to T96 from track 23
3	Updated tracks
1	21	78	78	Deleted T78 to T78 from track 21
1	21	80	80	Deleted T80 to T80 from track 21
1	21	81	81	Deleted T81 to T81 from track 21
1	21	82	82	Deleted T82 to T82 from track 21
1	21	83	83	Deleted T83 to T83 from track 21
1	21	84	84	Deleted T84 to T84 from track 21
3	Updated tracks
1	24	80	80	Deleted T80 to T80 from track 24
1	24	81	81	Deleted T81 to T81 from track 24
1	24	82	82	Deleted T82 to T82 from track 24
1	24	83	83	Deleted T83 to T83 from track 24
3	Updated tracks
1	25	81	81	Deleted T81 to T81 from track 25
1	25	82	82	Deleted T82 to T82 from track 25
1	25	83	83	Deleted T83 to T83 from track 25
1	25	84	84	Deleted T84 to T84 from track 25
3	Updated tracks
1	26	85	85	Deleted T85 to T85 from track 26
1	26	86	86	Deleted T86 to T86 from track 26
1	26	87	87	Deleted T87 to T87 from track 26
1	26	88	88	Deleted T88 to T88 from track 26
1	26	89	89	Deleted T89 to T89 from track 26
1	26	90	90	Deleted T90 to T90 from track 26
3	Updated tracks
1	27	100	100	Deleted T100 to T100 from track 27
1	27	101	101	Deleted T101 to T101 from track 27
1	27	102	102	Deleted T102 to T102 from track 27
1	27	103	103	Deleted T103 to T103 from track 27
1	27	104	104	Deleted T104 to T104 from track 27
1	27	105	105	Deleted T105 to T105 from track 27
1	27	106	106	Deleted T106 to T106 from track 27
1	27	107	107	Deleted T107 to T107 from track 27
1	27	108	108	Deleted T108 to T108 from track 27
3	Updated tracks
1	28	105	105	Deleted T105 to T105 from track 28
1	28	106	106	Deleted T106 to T106 from track 28
1	28	107	107	Deleted T107 to T107 from track 28
3	Updated tracks
1	29	106	106	Deleted T106 to T106 from track 29
1	29	107	107	Deleted T107 to T107 from track 29
1	29	108	108	Deleted T108 to T108 from track 29
1	29	109	109	Deleted T109 to T109 from track 29
1	29	110	110	Deleted T110 to T110 from track 29
1	29	111	111	Deleted T111 to T111 from track 29
1	29	112	112	Deleted T112 to T112 from track 29
1	29	113	113	Deleted T113 to T113 from track 29
3	Updated tracks
1	35	113	113	Deleted T113 to T113 from track 35
1	35	114	114	Deleted T114 to T114 from track 35
1	35	115	115	Deleted T115 to T115 from track 35
1	35	116	116	Deleted T116 to T116 from track 35
1	35	117	117	Deleted T117 to T117 from track 35
1	35	118	118	Deleted T118 to T118 from track 35
1	35	119	119	Deleted T119 to T119 from track 35
1	35	120	120	Deleted T120 to T120 from track 35
1	35	121	121	Deleted T121 to T121 from track 35
3	Updated tracks
1	34	110	110	Deleted T110 to T110 from track 34
1	34	111	111	Deleted T111 to T111 from track 34
1	34	112	112	Deleted T112 to T112 from track 34
1	34	113	113	Deleted T113 to T113 from track 34
3	Updated tracks
0	36	30	1	Index 36 changed to 30
3	Updated tracks
1	3	63	121	Deleted T63 to T121 from track 3
3	Updated tracks
0	2	0	1	Index 2 changed to 0
0	3	1	1	Index 3 changed to 1
0	4	2	1	Index 4 changed to 2
0	7	3	1	Index 7 changed to 3
0	12	4	1	Index 12 changed to 4
0	14	5	1	Index 14 changed to 5
0	15	6	1	Index 15 changed to 6
0	18	7	1	Index 18 changed to 7
0	19	8	1	Index 19 changed to 8
0	22	9	1	Index 22 changed to 9
0	30	10	1	Index 30 changed to 10
0	31	11	1	Index 31 changed to 11
0	32	12	1	Index 32 changed to 12
0	33	13	1	Index 33 changed to 13
3	Updated tracks
