# Supplementary material for: Filopodyan: An open-source pipeline for the analysis of filopodia
Source: J Cell Biol. 2017 Oct 2;216(10):3405–22. doi: 10.1083/jcb.201705113 (PMC5626553; doi:10.1083/jcb.201705113)
Supplement: Data tables (ZIP file) [file JCB_201705113_DataS1.zip › Data Tables/Fig5_BaseF/ENA_BaseF/NeonENA/NeonENA_GC10_tif Bodies.txt]

T	X	Y	Mean	StdDev	Frame Background	Boundary Background
1.000	8.385	20.085	353.242	126.633	106.032	118.382
2.000	8.385	20.410	344.998	125.252	105.810	117.684
3.000	8.385	20.345	345.721	124.062	105.842	117.495
4.000	8.320	20.540	346.088	124.174	105.816	117.250
5.000	7.995	20.540	345.613	123.098	105.772	116.993
6.000	7.995	20.475	345.836	120.512	105.756	116.991
7.000	7.930	20.475	344.404	118.123	105.713	116.778
8.000	7.865	20.215	346.316	118.255	105.786	117.028
9.000	7.995	20.085	345.256	119.227	105.729	116.864
10.000	7.930	19.955	346.892	115.957	105.805	117.125
11.000	7.930	19.825	345.269	114.518	105.811	117.011
12.000	7.800	19.890	345.345	118.117	105.756	116.890
13.000	7.800	19.955	343.154	115.934	105.699	116.717
14.000	7.865	20.020	343.872	119.420	105.780	116.968
15.000	7.865	20.150	345.248	115.784	105.820	117.102
16.000	7.865	20.085	344.337	116.564	105.774	117.066
17.000	7.865	20.150	344.231	115.139	105.739	116.906
18.000	7.865	20.150	342.331	117.744	105.684	116.634
19.000	7.800	20.215	342.571	113.408	105.689	116.669
20.000	7.800	20.280	342.197	113.728	105.655	116.570
21.000	7.800	19.630	334.466	112.917	105.693	116.748
22.000	7.865	19.890	333.738	115.396	105.666	116.595
23.000	7.930	19.890	330.222	116.942	105.673	116.568
24.000	7.865	20.020	330.995	115.134	105.669	116.543
25.000	7.865	20.085	334.379	114.076	105.668	116.474
26.000	7.930	20.150	333.848	114.738	105.625	116.285
27.000	7.865	20.215	335.590	115.250	105.645	116.252
28.000	7.930	20.215	332.844	116.905	105.615	116.182
29.000	7.800	20.280	333.736	118.468	105.596	116.205
30.000	7.800	20.280	334.273	118.759	105.596	116.294
31.000	7.800	20.085	334.306	117.394	105.597	116.245
32.000	7.800	20.150	333.811	118.242	105.678	116.435
33.000	7.930	20.020	334.308	120.649	105.586	116.244
34.000	7.865	20.215	334.198	120.254	105.652	116.445
35.000	7.865	20.215	336.154	119.657	105.589	116.246
36.000	7.865	20.475	333.140	117.327	105.605	116.278
37.000	7.930	19.955	330.491	119.154	105.605	116.226
38.000	7.930	20.280	332.398	118.833	105.629	116.186
39.000	7.995	20.410	332.969	120.600	105.624	116.260
40.000	7.995	20.475	330.205	119.512	105.446	116.495
41.000	7.995	20.475	328.927	117.725	105.624	116.376
42.000	7.995	20.020	327.944	121.878	105.567	116.078
43.000	7.995	20.150	326.511	121.045	105.570	115.932
44.000	7.995	19.890	322.837	122.173	105.518	115.643
45.000	7.865	20.020	324.827	120.133	105.511	115.647
46.000	7.800	20.085	323.407	117.266	105.515	115.743
47.000	7.865	19.630	319.495	116.386	105.525	115.725
48.000	7.800	20.020	320.421	115.106	105.345	115.555
49.000	7.800	20.150	321.672	117.117	105.491	115.504
50.000	7.800	20.150	322.234	115.609	105.514	115.495
51.000	7.865	20.085	322.185	116.489	105.519	115.416
52.000	7.865	20.085	321.688	117.571	105.502	115.266
53.000	7.865	20.150	321.287	116.409	105.459	115.177
54.000	7.865	20.345	323.230	115.238	105.501	115.027
55.000	7.800	20.215	321.748	112.538	105.461	114.863
56.000	7.800	20.215	323.930	114.107	105.417	114.857
57.000	7.800	20.475	324.185	109.119	105.468	115.043
58.000	7.800	20.475	322.682	108.117	105.459	114.798
59.000	7.800	20.280	322.516	108.647	105.414	114.661
60.000	7.800	20.735	320.451	109.506	105.411	114.637
61.000	7.735	20.735	319.250	111.022	105.413	114.638
62.000	7.735	20.670	317.297	112.597	105.342	114.373
63.000	7.735	20.475	315.788	110.115	105.348	114.371
64.000	7.800	20.410	315.413	107.308	105.437	114.778
65.000	7.800	20.475	314.741	111.277	105.371	114.542
66.000	7.865	20.410	313.284	107.786	105.383	114.539
67.000	7.865	20.280	315.111	105.054	105.382	114.561
68.000	7.995	20.085	314.338	108.293	105.387	114.533
69.000	8.060	20.800	308.545	108.345	105.333	114.391
70.000	7.800	20.800	304.871	106.515	105.262	114.101
71.000	7.865	20.735	304.817	106.436	105.295	114.198
72.000	7.865	20.865	304.512	102.404	105.303	114.307
73.000	7.865	20.865	303.767	104.027	105.296	114.287
74.000	7.800	20.800	305.372	106.716	105.302	114.178
75.000	8.060	20.930	303.808	103.831	105.295	114.126
76.000	7.995	20.865	303.191	102.546	105.294	114.246
77.000	7.995	20.865	302.156	99.435	105.240	114.107
78.000	7.995	20.930	304.492	99.702	105.326	114.322
79.000	8.125	20.800	306.423	102.791	105.330	114.394
80.000	8.125	20.995	303.389	100.083	105.283	114.247
81.000	8.125	20.540	303.753	99.630	105.281	114.485
82.000	8.255	20.540	302.351	99.355	105.305	114.635
83.000	8.320	20.540	302.632	102.718	105.304	114.454
84.000	8.515	20.930	298.475	103.751	105.253	114.270
85.000	8.710	21.060	298.255	103.401	105.347	114.485
86.000	8.970	20.540	296.469	102.405	105.336	114.427
87.000	9.100	20.280	293.908	100.925	105.347	114.510
88.000	9.295	20.410	292.767	100.779	105.370	114.664
89.000	9.295	20.995	291.377	102.153	105.393	114.678
90.000	9.360	20.280	291.511	99.335	105.420	114.599
91.000	9.295	20.995	289.355	97.817	105.451	114.577
92.000	9.295	21.060	290.177	99.058	105.444	114.664
93.000	9.230	21.060	291.476	99.703	105.475	114.620
94.000	9.100	21.060	289.892	98.333	105.508	114.660
95.000	8.970	20.995	291.181	96.998	105.509	114.757
96.000	8.905	21.060	291.390	96.598	105.464	114.595
97.000	8.840	21.060	290.708	96.822	105.443	114.396
98.000	8.775	21.125	291.334	93.676	105.438	114.271
99.000	8.710	21.125	291.087	94.022	105.353	114.068
100.000	8.645	20.995	291.355	96.041	105.373	114.069
101.000	8.645	21.060	291.035	94.650	105.329	113.872
102.000	8.580	21.060	290.351	94.901	105.347	113.806
103.000	8.580	20.865	289.738	93.143	105.308	113.876
104.000	8.580	20.215	290.721	93.398	105.319	113.717
105.000	8.580	20.150	291.103	94.391	105.267	113.557
106.000	8.515	20.800	289.716	94.458	105.327	113.635
107.000	8.515	20.540	287.759	95.848	105.305	113.472
108.000	8.515	20.085	292.534	93.637	105.317	113.454
109.000	8.645	19.955	289.253	96.111	105.266	113.176
110.000	8.905	19.825	287.948	94.699	105.272	113.283
111.000	8.710	20.410	279.173	96.557	105.209	112.818
112.000	8.580	19.500	283.840	94.874	105.141	112.872
113.000	8.450	20.540	281.209	95.576	105.155	112.871
114.000	8.450	19.630	286.623	93.309	105.004	112.709
115.000	8.385	20.670	283.337	95.706	105.218	113.050
116.000	8.385	20.735	284.223	93.165	105.178	113.023
117.000	8.385	20.800	284.297	92.072	105.230	113.100
118.000	8.450	20.800	284.425	89.824	105.211	113.225
119.000	8.450	20.735	285.262	91.897	105.184	113.080
120.000	8.450	20.670	285.493	91.260	105.269	113.269
121.000	8.385	20.540	285.529	89.769	105.187	113.138
