# Supplementary material for: Filopodyan: An open-source pipeline for the analysis of filopodia
Source: J Cell Biol. 2017 Oct 2;216(10):3405–22. doi: 10.1083/jcb.201705113 (PMC5626553; doi:10.1083/jcb.201705113)
Supplement: Data tables (ZIP file) [file JCB_201705113_DataS1.zip › Data Tables/Fig5_BaseF/ENA_BaseF/NeonENA/NeonENA_GC14_tif Bodies.txt]

T	X	Y	Mean	StdDev	Frame Background	Boundary Background
1.000	19.630	41.340	123.477	12.829	103.423	104.650
2.000	19.760	38.935	122.340	13.219	103.288	104.540
3.000	19.500	38.025	121.811	13.307	103.334	104.453
4.000	19.370	38.285	122.066	13.555	103.335	104.483
5.000	19.370	38.220	122.050	13.333	103.340	104.488
6.000	19.370	38.350	121.945	13.098	103.356	104.581
7.000	19.175	37.765	121.844	13.747	103.253	104.453
8.000	19.305	37.960	121.821	13.148	103.302	104.432
9.000	19.175	37.635	121.941	13.770	103.389	104.517
10.000	19.045	37.505	121.965	13.565	103.318	104.463
11.000	19.695	38.740	121.851	13.516	103.352	104.524
12.000	19.435	38.675	121.984	13.108	103.338	104.501
13.000	19.370	41.925	122.756	13.525	103.338	104.567
14.000	19.500	41.730	122.779	13.056	103.355	104.598
15.000	19.435	38.870	121.628	13.365	103.348	104.529
16.000	19.045	37.245	121.215	12.890	103.344	104.621
17.000	19.500	39.130	121.689	12.699	103.328	104.531
18.000	19.305	38.025	121.379	12.649	103.323	104.585
19.000	19.500	39.130	121.631	12.431	103.342	104.535
20.000	19.500	39.065	121.556	12.084	103.362	104.505
21.000	19.500	39.065	121.575	11.931	103.367	104.558
22.000	19.435	39.260	121.561	11.869	103.367	104.676
23.000	19.175	37.765	121.225	12.022	103.332	104.540
24.000	19.500	39.520	121.473	11.938	103.289	104.408
25.000	19.565	39.650	121.372	11.602	103.316	104.566
26.000	19.500	38.935	121.265	11.562	103.301	104.477
27.000	19.500	39.390	121.288	11.856	103.290	104.548
28.000	19.500	39.975	121.394	11.238	103.320	104.726
29.000	19.370	38.610	121.101	11.624	103.294	104.523
30.000	19.435	40.040	121.649	11.560	103.338	104.540
31.000	19.240	39.195	121.500	11.824	103.330	104.447
32.000	19.500	39.845	121.452	11.707	103.369	104.571
33.000	19.305	39.585	121.426	12.117	103.291	104.550
34.000	19.110	40.040	121.542	12.022	103.309	104.425
35.000	19.110	38.675	121.346	11.956	103.309	104.559
36.000	19.110	39.845	121.543	11.787	103.306	104.457
37.000	19.305	40.300	121.451	11.323	103.292	104.527
38.000	19.175	41.665	121.578	11.164	103.318	104.486
39.000	19.240	40.495	121.526	11.112	103.338	104.506
40.000	19.370	42.185	121.943	11.249	103.310	104.514
41.000	19.175	40.885	121.554	11.415	103.317	104.438
42.000	19.240	40.885	121.578	11.215	103.251	104.444
43.000	19.045	40.755	121.426	11.588	103.272	104.429
44.000	19.175	40.560	121.085	11.320	103.178	104.362
45.000	19.240	42.380	121.746	11.544	103.253	104.385
46.000	18.915	41.210	121.413	11.520	103.156	104.304
47.000	18.915	41.470	121.511	11.561	103.292	104.468
48.000	19.045	41.600	121.620	11.378	103.302	104.381
49.000	18.915	41.405	121.638	11.617	103.295	104.410
50.000	19.240	41.730	121.396	11.287	103.323	104.531
51.000	18.785	40.755	121.091	11.392	103.298	104.435
52.000	19.110	41.795	121.338	11.423	103.293	104.467
53.000	19.110	40.495	120.948	11.549	103.166	104.249
54.000	19.305	41.795	121.342	11.119	103.298	104.515
55.000	19.240	41.990	121.543	11.705	103.281	104.444
56.000	19.175	42.185	121.440	11.109	103.301	104.478
57.000	19.110	42.380	121.390	11.386	103.254	104.393
58.000	19.045	42.120	121.404	11.349	103.265	104.336
59.000	19.110	42.380	121.268	11.676	103.269	104.461
60.000	19.240	42.185	121.101	11.198	103.265	104.431
61.000	19.110	42.900	121.148	11.505	103.281	104.480
62.000	19.175	42.445	120.890	11.270	103.278	104.409
63.000	19.110	40.690	120.272	11.530	103.271	104.576
