# Supplementary material for: Filopodyan: An open-source pipeline for the analysis of filopodia
Source: J Cell Biol. 2017 Oct 2;216(10):3405–22. doi: 10.1083/jcb.201705113 (PMC5626553; doi:10.1083/jcb.201705113)
Supplement: Data tables (ZIP file) [file JCB_201705113_DataS1.zip › Data Tables/Fig5_BaseF/ENA_BaseF/NeonENA/NeonENA_GC14_tif Filopodia.txt]

dT	T (0)	dT (0)	Base Mean (0)	Base Local Background (0)	Body Mean (0)	Proj Mean (0)	Tip Mean (0)	Tip Th Mean (0)	Tip Local Background (0)	Length (0)	dL (0)	DCTM (0)	DCBM (0)	T (1)	dT (1)	Base Mean (1)	Base Local Background (1)	Body Mean (1)	Proj Mean (1)	Tip Mean (1)	Tip Th Mean (1)	Tip Local Background (1)	Length (1)	dL (1)	DCTM (1)	DCBM (1)
-20.000	NaN	NaN	NaN	NaN	NaN	NaN	NaN	NaN	NaN	NaN	NaN	NaN	NaN	35.000	-20.000	113.333	108.012	121.346	NaN	NaN	NaN	NaN	NaN	NaN	NaN	NaN
-19.000	NaN	NaN	NaN	NaN	NaN	NaN	NaN	NaN	NaN	NaN	NaN	NaN	NaN	36.000	-19.000	113.667	107.831	121.543	NaN	NaN	NaN	NaN	NaN	NaN	NaN	NaN
-18.000	1.000	-18.000	111.100	108.464	123.477	NaN	NaN	NaN	NaN	NaN	NaN	NaN	NaN	37.000	-18.000	113.769	109.824	121.451	NaN	NaN	NaN	NaN	NaN	NaN	NaN	NaN
-17.000	2.000	-17.000	113.250	106.761	122.340	NaN	NaN	NaN	NaN	NaN	NaN	NaN	NaN	38.000	-17.000	113.308	108.559	121.578	NaN	NaN	NaN	NaN	NaN	NaN	NaN	NaN
-16.000	3.000	-16.000	113.308	106.185	121.811	NaN	NaN	NaN	NaN	NaN	NaN	NaN	NaN	39.000	-16.000	119.205	110.830	121.526	NaN	NaN	NaN	NaN	NaN	NaN	NaN	NaN
-15.000	4.000	-15.000	110.590	105.992	122.066	NaN	NaN	NaN	NaN	NaN	NaN	NaN	NaN	40.000	-15.000	115.359	110.351	121.943	NaN	NaN	NaN	NaN	NaN	NaN	NaN	NaN
-14.000	5.000	-14.000	108.333	106.000	122.050	NaN	NaN	NaN	NaN	NaN	NaN	NaN	NaN	41.000	-14.000	114.488	107.734	121.554	NaN	NaN	NaN	NaN	NaN	NaN	NaN	NaN
-13.000	6.000	-13.000	111.744	106.347	121.945	NaN	NaN	NaN	NaN	NaN	NaN	NaN	NaN	42.000	-13.000	115.256	108.800	121.578	NaN	NaN	NaN	NaN	NaN	NaN	NaN	NaN
-12.000	7.000	-12.000	111.385	106.350	121.844	NaN	NaN	NaN	NaN	NaN	NaN	NaN	NaN	43.000	-12.000	110.154	107.653	121.426	NaN	NaN	NaN	NaN	NaN	NaN	NaN	NaN
-11.000	8.000	-11.000	109.775	107.091	121.821	NaN	NaN	NaN	NaN	NaN	NaN	NaN	NaN	44.000	-11.000	110.077	107.983	121.085	NaN	NaN	NaN	NaN	NaN	NaN	NaN	NaN
-10.000	9.000	-10.000	114.692	107.607	121.941	NaN	NaN	NaN	NaN	NaN	NaN	NaN	NaN	45.000	-10.000	113.436	109.008	121.746	NaN	NaN	NaN	NaN	NaN	NaN	NaN	NaN
-9.000	10.000	-9.000	113.425	106.521	121.965	NaN	NaN	NaN	NaN	NaN	NaN	NaN	NaN	46.000	-9.000	116.368	109.255	121.413	NaN	NaN	NaN	NaN	NaN	NaN	NaN	NaN
-8.000	11.000	-8.000	116.462	108.933	121.851	NaN	NaN	NaN	NaN	NaN	NaN	NaN	NaN	47.000	-8.000	113.583	107.800	121.511	NaN	NaN	NaN	NaN	NaN	NaN	NaN	NaN
-7.000	12.000	-7.000	113.237	107.667	121.984	NaN	NaN	NaN	NaN	NaN	NaN	NaN	NaN	48.000	-7.000	116.000	108.138	121.620	NaN	NaN	NaN	NaN	NaN	NaN	NaN	NaN
-6.000	13.000	-6.000	109.575	107.400	122.756	NaN	NaN	NaN	NaN	NaN	NaN	NaN	NaN	49.000	-6.000	118.289	109.709	121.638	NaN	NaN	NaN	NaN	NaN	NaN	NaN	NaN
-5.000	14.000	-5.000	110.000	106.101	122.779	NaN	NaN	NaN	NaN	NaN	NaN	NaN	NaN	50.000	-5.000	125.175	110.380	121.396	NaN	NaN	NaN	NaN	NaN	NaN	NaN	NaN
-4.000	15.000	-4.000	111.923	107.099	121.628	NaN	NaN	NaN	NaN	NaN	NaN	NaN	NaN	51.000	-4.000	123.553	112.272	121.091	NaN	NaN	NaN	NaN	NaN	NaN	NaN	NaN
-3.000	16.000	-3.000	115.256	108.246	121.215	NaN	NaN	NaN	NaN	NaN	NaN	NaN	NaN	52.000	-3.000	117.050	109.286	121.338	NaN	NaN	NaN	NaN	NaN	NaN	NaN	NaN
-2.000	17.000	-2.000	111.875	106.830	121.689	NaN	NaN	NaN	NaN	NaN	NaN	NaN	NaN	53.000	-2.000	117.923	109.102	120.948	NaN	NaN	NaN	NaN	NaN	NaN	NaN	NaN
-1.000	18.000	-1.000	112.436	108.265	121.379	NaN	NaN	NaN	NaN	NaN	NaN	NaN	NaN	54.000	-1.000	121.000	110.865	121.342	NaN	NaN	NaN	NaN	NaN	NaN	NaN	NaN
0.000	19.000	0.000	112.500	108.456	121.631	106.818	106.818	115.600	107.255	0.421	0.421	NaN	NaN	55.000	0.000	114.913	111.031	121.543	111.500	111.500	117.625	109.383	0.391	0.391	NaN	NaN
1.000	20.000	1.000	114.414	106.418	121.556	109.864	108.778	120.375	106.092	0.595	0.173	0.036	-0.054	56.000	1.000	111.967	110.571	121.440	110.644	111.471	117.571	108.364	0.671	0.279	0.111	-0.067
2.000	21.000	2.000	113.421	106.433	121.575	106.600	106.600	109.500	105.349	0.219	-0.376	0.116	0.203	57.000	2.000	112.793	109.372	121.390	110.210	111.167	119.200	107.085	0.798	0.128	0.250	0.073
3.000	22.000	3.000	115.087	106.805	121.561	109.100	109.100	115.375	106.515	0.356	0.138	-0.058	-0.058	58.000	3.000	117.654	109.674	121.404	111.286	108.812	119.250	105.878	1.058	0.260	0.267	-0.064
4.000	23.000	4.000	108.889	107.560	121.225	108.500	108.222	110.455	107.066	0.530	0.173	-0.054	-0.144	59.000	4.000	115.148	109.626	121.268	110.737	111.562	117.118	105.389	1.418	0.360	0.331	0.064
5.000	24.000	5.000	111.107	107.374	121.473	108.643	108.500	112.600	106.552	0.462	-0.068	-1.194E-17	3.980E-18	60.000	5.000	119.138	110.111	121.101	109.035	107.815	111.579	105.878	1.816	0.398	0.249	-0.073
6.000	25.000	6.000	111.667	107.532	121.372	NaN	NaN	NaN	NaN	NaN	NaN	0.000	0.000	61.000	6.000	110.536	108.903	121.148	107.497	108.679	123.286	105.099	1.678	-0.138	0.059	0.129
7.000	26.000	7.000	111.556	107.208	121.265	106.200	106.200	110.143	107.059	0.280	0.280	0.000	0.000	62.000	7.000	112.969	107.417	120.890	110.200	113.935	121.071	104.810	1.919	0.241	0.073	-0.000
8.000	27.000	8.000	110.471	106.168	121.288	107.500	107.500	110.000	106.449	0.145	-0.135	-1.011E-14	0.092	63.000	8.000	114.387	108.167	120.272	108.957	114.194	118.316	104.579	2.141	0.222	0.257	-0.074
9.000	28.000	9.000	112.963	105.758	121.394	111.286	111.667	121.167	105.826	0.508	0.363	0.130	-2.388E-17	NaN	NaN	NaN	NaN	NaN	NaN	NaN	NaN	NaN	NaN	NaN	NaN	NaN
10.000	29.000	10.000	113.188	107.134	121.101	112.564	113.250	121.550	105.719	0.755	0.247	0.058	-0.058	NaN	NaN	NaN	NaN	NaN	NaN	NaN	NaN	NaN	NaN	NaN	NaN	NaN
11.000	30.000	11.000	112.621	107.305	121.649	110.984	112.370	120.857	106.059	0.825	0.070	0.347	0.095	NaN	NaN	NaN	NaN	NaN	NaN	NaN	NaN	NaN	NaN	NaN	NaN	NaN
12.000	31.000	12.000	111.778	107.398	121.500	111.220	114.931	123.154	104.972	0.982	0.157	0.231	0.119	NaN	NaN	NaN	NaN	NaN	NaN	NaN	NaN	NaN	NaN	NaN	NaN	NaN
13.000	32.000	13.000	116.935	107.911	121.452	109.986	113.353	122.833	104.623	1.499	0.517	0.233	-0.291	NaN	NaN	NaN	NaN	NaN	NaN	NaN	NaN	NaN	NaN	NaN	NaN	NaN
14.000	33.000	14.000	108.931	107.341	121.426	109.270	116.000	124.615	105.322	1.832	0.333	0.350	0.086	NaN	NaN	NaN	NaN	NaN	NaN	NaN	NaN	NaN	NaN	NaN	NaN	NaN
15.000	34.000	15.000	109.259	106.620	121.542	109.972	117.138	125.467	105.315	2.027	0.195	0.447	0.266	NaN	NaN	NaN	NaN	NaN	NaN	NaN	NaN	NaN	NaN	NaN	NaN	NaN
16.000	35.000	16.000	114.000	107.348	121.346	112.570	114.032	121.800	104.810	2.655	0.628	0.376	-0.231	NaN	NaN	NaN	NaN	NaN	NaN	NaN	NaN	NaN	NaN	NaN	NaN	NaN
17.000	36.000	17.000	117.815	106.622	121.543	110.503	117.258	126.471	105.537	3.022	0.368	0.461	0.052	NaN	NaN	NaN	NaN	NaN	NaN	NaN	NaN	NaN	NaN	NaN	NaN	NaN
18.000	37.000	18.000	112.517	109.176	121.451	110.590	114.000	118.850	105.315	3.420	0.398	0.205	-0.086	NaN	NaN	NaN	NaN	NaN	NaN	NaN	NaN	NaN	NaN	NaN	NaN	NaN
19.000	38.000	19.000	114.097	107.802	121.578	108.051	106.833	110.333	106.921	3.807	0.387	0.189	-0.090	NaN	NaN	NaN	NaN	NaN	NaN	NaN	NaN	NaN	NaN	NaN	NaN	NaN
20.000	39.000	20.000	121.903	108.364	121.526	109.534	105.886	110.600	106.091	3.103	-0.704	-0.560	-0.000	NaN	NaN	NaN	NaN	NaN	NaN	NaN	NaN	NaN	NaN	NaN	NaN	NaN
21.000	40.000	21.000	122.621	109.926	121.943	109.433	106.156	110.938	105.174	3.244	0.141	0.145	-0.029	NaN	NaN	NaN	NaN	NaN	NaN	NaN	NaN	NaN	NaN	NaN	NaN	NaN
22.000	41.000	22.000	113.000	110.172	121.554	107.601	106.840	110.240	105.562	2.946	-0.298	-0.384	0.055	NaN	NaN	NaN	NaN	NaN	NaN	NaN	NaN	NaN	NaN	NaN	NaN	NaN
23.000	42.000	23.000	113.769	108.463	121.578	106.704	104.526	107.667	105.488	2.762	-0.184	-0.120	-0.114	NaN	NaN	NaN	NaN	NaN	NaN	NaN	NaN	NaN	NaN	NaN	NaN	NaN
24.000	43.000	24.000	110.808	108.814	121.426	106.041	105.207	113.900	105.763	2.632	-0.130	-0.093	-0.000	NaN	NaN	NaN	NaN	NaN	NaN	NaN	NaN	NaN	NaN	NaN	NaN	NaN
25.000	44.000	25.000	110.387	108.000	121.085	106.830	103.760	110.333	104.493	3.176	0.544	0.320	-0.000	NaN	NaN	NaN	NaN	NaN	NaN	NaN	NaN	NaN	NaN	NaN	NaN	NaN
26.000	45.000	26.000	113.730	106.774	121.746	106.978	105.714	110.500	104.196	3.666	0.490	0.294	-0.027	NaN	NaN	NaN	NaN	NaN	NaN	NaN	NaN	NaN	NaN	NaN	NaN	NaN
27.000	46.000	27.000	116.667	106.726	121.413	106.954	102.846	107.429	104.493	3.764	0.098	0.789	0.289	NaN	NaN	NaN	NaN	NaN	NaN	NaN	NaN	NaN	NaN	NaN	NaN	NaN
28.000	47.000	28.000	113.323	107.866	121.511	107.890	104.731	107.588	104.766	3.558	-0.206	-0.537	-0.021	NaN	NaN	NaN	NaN	NaN	NaN	NaN	NaN	NaN	NaN	NaN	NaN	NaN
29.000	48.000	29.000	113.037	107.872	121.620	108.058	105.276	110.118	104.752	2.590	-0.968	-0.469	0.321	NaN	NaN	NaN	NaN	NaN	NaN	NaN	NaN	NaN	NaN	NaN	NaN	NaN
30.000	49.000	30.000	115.000	107.921	121.638	107.529	103.667	108.357	105.404	2.773	0.184	0.145	-0.087	NaN	NaN	NaN	NaN	NaN	NaN	NaN	NaN	NaN	NaN	NaN	NaN	NaN
31.000	50.000	31.000	121.038	108.602	121.396	108.996	109.640	116.444	104.628	2.146	-0.628	-0.646	-0.126	NaN	NaN	NaN	NaN	NaN	NaN	NaN	NaN	NaN	NaN	NaN	NaN	NaN
32.000	51.000	32.000	117.136	110.548	121.091	113.750	113.750	117.500	110.150	0.467	-1.678	-1.337	0.087	NaN	NaN	NaN	NaN	NaN	NaN	NaN	NaN	NaN	NaN	NaN	NaN	NaN
33.000	52.000	33.000	116.857	111.273	121.338	109.719	109.931	115.867	110.294	0.533	0.066	0.058	-0.087	NaN	NaN	NaN	NaN	NaN	NaN	NaN	NaN	NaN	NaN	NaN	NaN	NaN
34.000	NaN	NaN	NaN	NaN	NaN	NaN	NaN	NaN	NaN	NaN	NaN	NaN	NaN	NaN	NaN	NaN	NaN	NaN	NaN	NaN	NaN	NaN	NaN	NaN	NaN	NaN
35.000	NaN	NaN	NaN	NaN	NaN	NaN	NaN	NaN	NaN	NaN	NaN	NaN	NaN	NaN	NaN	NaN	NaN	NaN	NaN	NaN	NaN	NaN	NaN	NaN	NaN	NaN
36.000	NaN	NaN	NaN	NaN	NaN	NaN	NaN	NaN	NaN	NaN	NaN	NaN	NaN	NaN	NaN	NaN	NaN	NaN	NaN	NaN	NaN	NaN	NaN	NaN	NaN	NaN
37.000	NaN	NaN	NaN	NaN	NaN	NaN	NaN	NaN	NaN	NaN	NaN	NaN	NaN	NaN	NaN	NaN	NaN	NaN	NaN	NaN	NaN	NaN	NaN	NaN	NaN	NaN
38.000	NaN	NaN	NaN	NaN	NaN	NaN	NaN	NaN	NaN	NaN	NaN	NaN	NaN	NaN	NaN	NaN	NaN	NaN	NaN	NaN	NaN	NaN	NaN	NaN	NaN	NaN
39.000	NaN	NaN	NaN	NaN	NaN	NaN	NaN	NaN	NaN	NaN	NaN	NaN	NaN	NaN	NaN	NaN	NaN	NaN	NaN	NaN	NaN	NaN	NaN	NaN	NaN	NaN
40.000	NaN	NaN	NaN	NaN	NaN	NaN	NaN	NaN	NaN	NaN	NaN	NaN	NaN	NaN	NaN	NaN	NaN	NaN	NaN	NaN	NaN	NaN	NaN	NaN	NaN	NaN
41.000	NaN	NaN	NaN	NaN	NaN	NaN	NaN	NaN	NaN	NaN	NaN	NaN	NaN	NaN	NaN	NaN	NaN	NaN	NaN	NaN	NaN	NaN	NaN	NaN	NaN	NaN
42.000	NaN	NaN	NaN	NaN	NaN	NaN	NaN	NaN	NaN	NaN	NaN	NaN	NaN	NaN	NaN	NaN	NaN	NaN	NaN	NaN	NaN	NaN	NaN	NaN	NaN	NaN
43.000	NaN	NaN	NaN	NaN	NaN	NaN	NaN	NaN	NaN	NaN	NaN	NaN	NaN	NaN	NaN	NaN	NaN	NaN	NaN	NaN	NaN	NaN	NaN	NaN	NaN	NaN
44.000	NaN	NaN	NaN	NaN	NaN	NaN	NaN	NaN	NaN	NaN	NaN	NaN	NaN	NaN	NaN	NaN	NaN	NaN	NaN	NaN	NaN	NaN	NaN	NaN	NaN	NaN
45.000	NaN	NaN	NaN	NaN	NaN	NaN	NaN	NaN	NaN	NaN	NaN	NaN	NaN	NaN	NaN	NaN	NaN	NaN	NaN	NaN	NaN	NaN	NaN	NaN	NaN	NaN
46.000	NaN	NaN	NaN	NaN	NaN	NaN	NaN	NaN	NaN	NaN	NaN	NaN	NaN	NaN	NaN	NaN	NaN	NaN	NaN	NaN	NaN	NaN	NaN	NaN	NaN	NaN
47.000	NaN	NaN	NaN	NaN	NaN	NaN	NaN	NaN	NaN	NaN	NaN	NaN	NaN	NaN	NaN	NaN	NaN	NaN	NaN	NaN	NaN	NaN	NaN	NaN	NaN	NaN
48.000	NaN	NaN	NaN	NaN	NaN	NaN	NaN	NaN	NaN	NaN	NaN	NaN	NaN	NaN	NaN	NaN	NaN	NaN	NaN	NaN	NaN	NaN	NaN	NaN	NaN	NaN
49.000	NaN	NaN	NaN	NaN	NaN	NaN	NaN	NaN	NaN	NaN	NaN	NaN	NaN	NaN	NaN	NaN	NaN	NaN	NaN	NaN	NaN	NaN	NaN	NaN	NaN	NaN
50.000	NaN	NaN	NaN	NaN	NaN	NaN	NaN	NaN	NaN	NaN	NaN	NaN	NaN	NaN	NaN	NaN	NaN	NaN	NaN	NaN	NaN	NaN	NaN	NaN	NaN	NaN
51.000	NaN	NaN	NaN	NaN	NaN	NaN	NaN	NaN	NaN	NaN	NaN	NaN	NaN	NaN	NaN	NaN	NaN	NaN	NaN	NaN	NaN	NaN	NaN	NaN	NaN	NaN
52.000	NaN	NaN	NaN	NaN	NaN	NaN	NaN	NaN	NaN	NaN	NaN	NaN	NaN	NaN	NaN	NaN	NaN	NaN	NaN	NaN	NaN	NaN	NaN	NaN	NaN	NaN
53.000	NaN	NaN	NaN	NaN	NaN	NaN	NaN	NaN	NaN	NaN	NaN	NaN	NaN	NaN	NaN	NaN	NaN	NaN	NaN	NaN	NaN	NaN	NaN	NaN	NaN	NaN
54.000	NaN	NaN	NaN	NaN	NaN	NaN	NaN	NaN	NaN	NaN	NaN	NaN	NaN	NaN	NaN	NaN	NaN	NaN	NaN	NaN	NaN	NaN	NaN	NaN	NaN	NaN
55.000	NaN	NaN	NaN	NaN	NaN	NaN	NaN	NaN	NaN	NaN	NaN	NaN	NaN	NaN	NaN	NaN	NaN	NaN	NaN	NaN	NaN	NaN	NaN	NaN	NaN	NaN
56.000	NaN	NaN	NaN	NaN	NaN	NaN	NaN	NaN	NaN	NaN	NaN	NaN	NaN	NaN	NaN	NaN	NaN	NaN	NaN	NaN	NaN	NaN	NaN	NaN	NaN	NaN
57.000	NaN	NaN	NaN	NaN	NaN	NaN	NaN	NaN	NaN	NaN	NaN	NaN	NaN	NaN	NaN	NaN	NaN	NaN	NaN	NaN	NaN	NaN	NaN	NaN	NaN	NaN
58.000	NaN	NaN	NaN	NaN	NaN	NaN	NaN	NaN	NaN	NaN	NaN	NaN	NaN	NaN	NaN	NaN	NaN	NaN	NaN	NaN	NaN	NaN	NaN	NaN	NaN	NaN
59.000	NaN	NaN	NaN	NaN	NaN	NaN	NaN	NaN	NaN	NaN	NaN	NaN	NaN	NaN	NaN	NaN	NaN	NaN	NaN	NaN	NaN	NaN	NaN	NaN	NaN	NaN
60.000	NaN	NaN	NaN	NaN	NaN	NaN	NaN	NaN	NaN	NaN	NaN	NaN	NaN	NaN	NaN	NaN	NaN	NaN	NaN	NaN	NaN	NaN	NaN	NaN	NaN	NaN
61.000	NaN	NaN	NaN	NaN	NaN	NaN	NaN	NaN	NaN	NaN	NaN	NaN	NaN	NaN	NaN	NaN	NaN	NaN	NaN	NaN	NaN	NaN	NaN	NaN	NaN	NaN
62.000	NaN	NaN	NaN	NaN	NaN	NaN	NaN	NaN	NaN	NaN	NaN	NaN	NaN	NaN	NaN	NaN	NaN	NaN	NaN	NaN	NaN	NaN	NaN	NaN	NaN	NaN
