# Supplementary material for: Filopodyan: An open-source pipeline for the analysis of filopodia
Source: J Cell Biol. 2017 Oct 2;216(10):3405–22. doi: 10.1083/jcb.201705113 (PMC5626553; doi:10.1083/jcb.201705113)
Supplement: Data tables (ZIP file) [file JCB_201705113_DataS1.zip › Data Tables/Fig5_BaseF/ENA_BaseF/NeonENA/NeonENA_GC14_tif.txt]

Bounder settings Mon Feb 06 18:07:31 GMT 2017
Map C: 1
Measure C: 2
Threshold: RenyiEntropy
Adaptive thresholding: false
Fit tip to measure C: false
Join fragments: false
ED Iterations: 4
Base back frames: -20
LoG sigma: 2.6

Filter settings-
Min start frame: 2
Min frames: 3
Min max length: 1.8
Min length change: 0.1
Min max DCTM: 0.0
Min max DCBM: 0.0
Max mean waviness: 0.38

NeonENA_GC14.tif - no filopodia at T0
NeonENA_GC14.tif - no filopodia at T8
NeonENA_GC14.tif - no filopodia at T9
NeonENA_GC14.tif - no filopodia at T10
NeonENA_GC14.tif - no filopodia at T11
NeonENA_GC14.tif - no filopodia at T12
NeonENA_GC14.tif - no filopodia at T13
NeonENA_GC14.tif - no filopodia at T14
NeonENA_GC14.tif - no filopodia at T15
NeonENA_GC14.tif - no filopodia at T16
NeonENA_GC14.tif - no filopodia at T17
NeonENA_GC14.tif - no filopodia at T24
NeonENA_GC14.tif - no filopodia at T52
NeonENA_GC14.tif - no filopodia at T53
Track Edits-
 Deleted T2 to T2 from track 0
 Deleted T3 to T3 from track 0
 Deleted T4 to T4 from track 0
 Deleted T5 to T5 from track 0
 Deleted T6 to T6 from track 0
 Deleted T7 to T7 from track 0
 Deleted T8 to T8 from track 0
 Updated tracks
 Index 1 changed to 0
 Index 2 changed to 1
 Updated tracks
