# Supplementary material for: Filopodyan: An open-source pipeline for the analysis of filopodia
Source: J Cell Biol. 2017 Oct 2;216(10):3405–22. doi: 10.1083/jcb.201705113 (PMC5626553; doi:10.1083/jcb.201705113)
Supplement: Data tables (ZIP file) [file JCB_201705113_DataS1.zip › Data Tables/Fig5_BaseF/ENA_BaseF/NeonENA/NeonENA_GC15_tif Bodies.txt]

T	X	Y	Mean	StdDev	Frame Background	Boundary Background
1.000	7.345	21.645	203.496	90.653	104.514	113.980
2.000	7.345	21.775	198.708	85.731	104.341	113.165
3.000	7.280	21.775	199.886	84.832	104.358	113.290
4.000	7.150	21.645	199.706	82.320	104.405	113.561
5.000	6.955	21.515	200.200	82.613	104.435	113.676
6.000	6.825	21.450	199.391	80.093	104.454	113.628
7.000	6.825	21.320	199.527	81.243	104.471	113.987
8.000	6.695	21.060	200.216	78.467	104.436	113.951
9.000	6.630	20.995	200.309	81.838	104.483	114.077
10.000	6.760	20.995	195.713	78.359	104.484	113.573
11.000	6.955	21.125	198.821	79.561	104.417	112.883
12.000	7.020	21.125	200.320	77.485	104.423	112.958
13.000	7.085	21.190	200.143	77.472	104.411	112.806
14.000	6.890	21.255	199.734	77.297	104.416	112.519
15.000	6.890	21.255	200.934	78.385	104.396	112.516
16.000	7.020	21.060	199.420	75.276	104.378	112.677
17.000	7.150	21.125	197.759	74.204	104.374	112.736
18.000	7.345	21.060	196.475	72.921	104.351	113.204
19.000	7.475	20.995	196.786	70.965	104.389	112.905
20.000	7.605	20.930	197.594	73.356	104.416	113.238
21.000	7.670	20.930	197.516	72.536	104.393	113.156
22.000	7.735	20.865	198.383	71.458	104.432	113.489
23.000	7.800	20.735	194.555	69.102	104.366	113.072
24.000	7.930	20.605	197.049	69.169	104.371	113.468
25.000	8.125	20.605	194.586	66.734	104.327	113.011
26.000	8.255	20.605	196.425	68.178	104.388	113.852
27.000	8.385	20.540	197.607	69.348	104.397	113.696
28.000	8.515	20.150	194.964	68.152	104.367	113.390
29.000	8.645	20.215	194.734	69.038	104.290	113.411
30.000	8.645	20.670	194.339	69.223	104.396	113.075
31.000	8.645	20.475	191.139	68.674	104.312	112.885
32.000	8.645	20.605	192.480	66.167	104.332	112.646
33.000	8.580	20.540	193.577	67.747	104.318	112.753
34.000	8.710	20.540	194.337	66.208	104.406	113.006
35.000	8.775	20.540	194.303	64.967	104.445	113.334
36.000	8.840	20.475	194.186	65.295	104.424	113.316
37.000	9.165	20.410	192.883	64.473	104.421	113.226
38.000	9.295	20.475	192.934	66.243	104.397	112.950
39.000	9.360	20.475	192.400	64.214	104.471	112.804
40.000	9.555	20.540	191.781	63.172	104.465	112.560
41.000	9.360	20.475	190.889	64.466	104.477	112.465
42.000	9.425	20.605	190.821	60.378	104.504	111.971
43.000	9.425	20.670	190.232	58.205	104.459	111.764
44.000	9.360	20.735	189.541	57.601	104.479	111.732
45.000	9.425	20.735	188.365	53.014	104.456	111.612
46.000	9.425	20.800	186.394	50.641	104.473	111.705
47.000	9.360	20.865	184.696	49.842	104.444	111.458
48.000	9.360	20.930	183.497	48.209	104.320	111.089
49.000	9.360	20.930	182.249	44.489	104.377	111.253
50.000	9.295	21.060	182.772	43.663	104.389	111.374
51.000	9.230	21.515	181.007	42.543	104.374	111.273
52.000	9.100	21.515	179.729	42.360	104.356	111.108
53.000	9.035	21.580	179.109	41.959	104.350	110.951
54.000	8.970	21.580	178.400	41.328	104.323	111.071
55.000	8.905	21.515	179.612	40.413	104.327	111.112
56.000	8.840	21.775	180.143	40.726	104.328	111.549
57.000	8.840	21.515	178.762	40.788	104.396	112.079
58.000	9.230	20.865	175.079	44.763	104.344	111.736
59.000	8.840	21.125	175.623	47.024	104.271	111.701
60.000	8.970	21.450	175.654	47.227	104.307	111.797
61.000	8.905	21.775	176.085	47.736	104.339	111.830
62.000	8.970	21.905	175.760	49.302	104.320	111.773
63.000	9.035	21.905	176.285	49.210	104.295	111.472
64.000	8.905	21.905	176.994	48.559	104.326	111.539
65.000	8.840	21.385	177.360	50.748	104.352	111.646
66.000	8.645	21.515	177.536	50.370	104.318	111.401
67.000	8.645	21.515	179.561	50.640	104.322	111.423
68.000	8.515	21.515	179.968	48.342	104.311	111.389
69.000	8.515	21.385	180.473	49.504	104.295	111.194
70.000	9.035	21.385	180.282	48.537	104.334	111.714
71.000	8.580	21.450	181.278	48.856	104.341	111.650
72.000	8.580	21.710	181.367	50.299	104.325	111.531
73.000	8.385	22.165	182.146	50.121	104.295	111.245
74.000	8.190	21.840	181.682	51.135	104.268	111.553
75.000	8.125	21.840	183.363	52.947	104.283	111.853
76.000	7.995	22.035	184.005	54.133	104.236	111.467
77.000	7.865	21.970	185.159	54.970	104.252	111.583
78.000	7.735	22.230	185.834	55.438	104.285	111.598
79.000	7.800	22.295	186.552	55.866	104.206	111.304
80.000	7.540	22.230	186.996	55.165	104.244	111.120
81.000	7.670	22.165	188.062	59.673	104.218	111.084
82.000	7.605	22.295	188.064	61.371	104.250	110.850
83.000	7.735	22.230	188.610	61.962	104.289	110.833
84.000	7.865	22.165	189.257	64.006	104.189	110.465
85.000	7.800	22.100	189.324	61.752	104.221	110.390
86.000	7.800	22.035	187.088	62.358	104.181	109.995
87.000	8.320	21.970	184.501	58.422	104.234	110.066
88.000	8.515	22.165	184.509	58.181	104.229	110.119
89.000	8.450	22.035	185.676	57.715	104.253	110.159
90.000	8.385	21.970	186.086	58.717	104.244	110.117
91.000	8.515	22.035	184.936	59.031	104.222	110.019
92.000	8.385	21.970	184.001	58.019	104.152	109.964
93.000	8.515	22.035	181.932	56.629	104.239	110.071
94.000	8.580	21.970	179.271	53.215	104.251	109.953
95.000	8.710	21.970	179.466	55.146	104.234	109.801
96.000	8.840	22.100	177.578	53.493	104.253	109.870
97.000	9.035	22.360	175.993	51.816	104.178	109.630
98.000	9.230	22.490	175.212	50.847	104.167	109.468
99.000	9.425	22.555	174.634	48.062	104.170	109.527
100.000	9.555	22.490	173.924	48.188	104.213	109.690
101.000	9.750	22.620	173.347	47.853	104.170	109.476
102.000	9.880	23.010	173.597	45.787	104.150	109.408
103.000	10.075	23.075	172.287	46.221	104.151	109.382
104.000	9.945	23.270	172.438	45.275	104.147	109.307
105.000	9.815	23.140	171.216	42.167	104.182	109.369
106.000	9.880	23.660	169.975	40.335	104.139	109.248
107.000	9.945	23.595	169.850	41.037	104.165	109.400
108.000	9.880	23.595	169.752	40.422	104.212	109.554
109.000	10.010	23.790	168.201	38.400	104.183	109.421
110.000	10.205	23.855	167.941	38.375	104.189	109.461
111.000	10.335	23.855	167.535	38.577	104.184	109.325
112.000	10.465	23.920	167.457	38.591	104.160	109.385
113.000	10.465	23.725	167.083	36.768	104.156	109.483
114.000	10.465	23.725	166.583	37.291	104.189	109.539
115.000	10.595	23.595	165.713	37.126	104.141	109.264
116.000	10.855	23.530	165.445	38.035	104.124	109.312
117.000	10.985	23.530	165.431	37.189	104.133	109.321
118.000	10.985	23.335	165.498	37.778	104.131	109.433
119.000	10.985	24.700	165.396	37.260	104.152	109.382
120.000	10.790	23.400	163.673	36.331	104.197	109.580
121.000	10.595	24.635	165.714	36.431	104.193	109.769
