# Supplementary material for: Filopodyan: An open-source pipeline for the analysis of filopodia
Source: J Cell Biol. 2017 Oct 2;216(10):3405–22. doi: 10.1083/jcb.201705113 (PMC5626553; doi:10.1083/jcb.201705113)
Supplement: Data tables (ZIP file) [file JCB_201705113_DataS1.zip › Data Tables/Fig5_BaseF/ENA_BaseF/NeonENA/NeonENA_GC1_tif Bodies.txt]

T	X	Y	Mean	StdDev	Frame Background	Boundary Background
1.000	21.970	21.970	308.882	142.567	110.209	140.125
2.000	21.905	21.840	305.019	139.752	109.865	138.562
3.000	21.840	21.840	306.933	139.224	109.927	138.688
4.000	21.840	21.775	308.489	140.167	109.894	138.630
5.000	21.775	21.645	309.609	139.543	109.859	138.497
6.000	21.710	21.580	311.037	140.540	109.925	138.491
7.000	21.710	21.515	312.243	141.488	109.790	137.806
8.000	21.710	21.450	313.018	141.878	109.862	137.776
9.000	21.710	21.450	313.373	141.791	109.843	137.527
10.000	21.710	21.515	314.698	141.763	109.859	137.464
11.000	21.710	21.450	314.980	142.192	109.893	137.632
12.000	21.775	21.385	315.767	142.083	109.895	137.417
13.000	21.775	21.385	315.157	140.786	109.901	137.345
14.000	21.710	21.450	314.850	139.996	109.909	137.287
15.000	21.710	21.450	314.309	140.369	109.922	136.983
16.000	21.710	21.385	315.559	139.225	109.967	137.126
17.000	21.710	21.385	315.555	139.476	109.917	136.821
18.000	21.580	21.385	315.241	140.310	109.752	136.571
19.000	21.580	21.385	314.568	138.227	109.857	136.424
20.000	21.580	21.385	315.777	138.991	109.904	136.734
21.000	21.450	21.320	315.985	139.498	109.850	136.287
22.000	21.515	21.385	312.723	139.015	109.796	136.198
23.000	21.515	21.450	312.951	138.568	109.774	136.201
24.000	21.385	21.450	313.319	138.163	109.711	135.872
25.000	21.385	21.450	313.570	136.431	109.619	135.694
26.000	21.320	21.450	314.363	137.073	109.769	135.635
27.000	21.320	21.385	314.563	134.812	109.744	135.656
28.000	21.255	21.385	313.770	134.684	109.680	135.323
29.000	21.255	21.385	313.416	132.315	109.691	135.473
30.000	21.190	21.385	314.004	132.788	109.642	135.390
31.000	21.190	21.320	313.760	132.714	109.645	135.226
32.000	21.125	21.320	314.246	133.378	109.640	135.394
33.000	21.125	21.255	313.934	132.688	109.670	135.276
34.000	21.190	21.255	315.812	132.872	109.609	135.242
35.000	21.125	21.190	316.008	133.312	109.615	135.104
36.000	21.190	21.125	315.070	134.512	109.567	135.230
37.000	21.190	21.125	314.288	133.617	109.590	134.880
38.000	21.190	21.060	311.576	133.934	109.467	134.741
39.000	21.190	21.060	312.027	133.214	109.658	134.921
40.000	21.190	21.060	312.304	131.938	109.617	135.095
41.000	21.190	21.060	313.495	131.622	109.624	135.039
42.000	21.190	21.060	313.121	131.208	109.508	135.160
43.000	21.125	21.060	312.542	129.318	109.597	135.022
44.000	21.125	20.995	312.705	128.659	109.491	134.943
45.000	21.125	20.995	314.083	128.025	109.590	134.892
46.000	21.125	20.995	313.086	126.786	109.581	134.711
47.000	21.190	20.930	313.741	128.288	109.604	134.876
48.000	21.125	20.930	313.471	127.341	109.574	134.727
49.000	21.255	20.865	313.258	127.407	109.533	134.858
50.000	21.190	20.865	314.903	127.693	109.573	135.049
51.000	21.255	20.865	315.243	126.480	109.554	134.789
52.000	21.125	20.865	315.451	124.391	109.552	135.022
53.000	21.385	20.865	314.363	124.700	109.535	135.144
54.000	21.190	20.800	314.795	122.847	109.487	134.989
55.000	21.125	20.735	315.028	124.024	109.465	134.937
56.000	21.190	20.605	314.576	122.199	109.460	134.758
57.000	21.255	20.605	315.213	122.173	109.396	134.522
58.000	21.255	20.540	315.576	122.236	109.422	134.497
59.000	21.190	20.475	314.945	123.030	109.318	133.834
60.000	21.645	23.400	286.991	133.006	109.232	134.285
61.000	21.450	20.475	316.606	122.426	109.304	133.582
62.000	21.580	23.270	288.334	131.020	109.292	134.384
63.000	21.645	23.270	287.965	132.524	109.224	134.059
64.000	21.645	23.205	289.590	132.877	109.175	133.890
65.000	21.645	23.205	290.024	132.434	109.212	133.979
66.000	21.580	23.075	289.448	131.171	109.132	133.692
67.000	21.580	23.140	290.009	130.565	109.142	133.678
68.000	21.580	23.075	291.208	129.683	109.073	134.236
69.000	21.580	22.945	291.178	128.600	109.027	134.041
70.000	21.515	22.880	292.449	128.712	109.009	134.103
71.000	21.515	22.750	293.087	128.498	108.944	134.058
72.000	21.515	22.620	294.418	128.074	108.954	134.139
73.000	21.450	22.555	297.098	127.334	108.942	134.095
74.000	21.450	22.490	298.450	126.326	108.943	134.088
75.000	21.385	22.425	298.543	126.435	108.919	134.197
76.000	21.385	22.425	294.814	127.143	108.873	134.213
77.000	21.385	22.295	295.770	126.607	108.863	133.901
78.000	21.385	22.230	294.963	125.731	108.814	133.502
79.000	21.385	22.100	297.070	124.530	108.870	133.489
80.000	21.385	21.970	299.364	123.780	108.902	133.345
81.000	21.385	21.970	299.313	124.015	108.886	133.077
82.000	21.255	21.905	301.106	122.266	108.858	132.808
83.000	21.255	21.840	301.331	121.113	108.860	132.600
84.000	21.190	21.710	303.281	122.727	108.804	132.474
85.000	21.190	21.645	302.578	122.284	108.797	132.474
86.000	21.190	21.515	307.012	123.503	108.744	132.882
87.000	21.190	21.450	307.980	122.698	108.720	132.997
88.000	21.125	21.385	308.400	121.008	108.740	133.039
89.000	21.125	21.450	306.540	121.113	108.733	132.950
90.000	21.190	21.450	306.921	121.492	108.696	132.794
91.000	21.125	21.385	306.258	120.865	108.756	133.165
92.000	21.125	21.320	307.037	119.766	108.758	133.171
93.000	21.190	21.255	306.080	120.948	108.717	132.949
94.000	21.125	21.255	306.439	122.022	108.728	133.193
95.000	21.385	21.255	303.853	121.443	108.743	133.166
96.000	21.450	21.255	303.057	122.607	108.671	133.047
97.000	21.255	21.255	304.858	122.773	108.714	132.900
98.000	21.385	21.190	304.751	122.199	108.686	133.058
99.000	21.320	21.190	305.672	121.764	108.716	133.062
100.000	21.190	21.125	303.082	121.566	108.642	132.721
101.000	21.125	21.125	301.954	121.220	108.668	132.780
102.000	21.125	20.930	301.936	123.142	108.668	133.017
103.000	21.190	20.930	301.812	123.145	108.567	132.821
104.000	21.190	20.735	219.993	122.898	107.502	130.578
105.000	21.125	20.605	219.989	122.684	107.454	130.760
106.000	21.125	20.410	222.012	123.205	107.528	130.811
107.000	21.125	20.280	222.042	122.933	107.590	131.001
108.000	21.125	20.345	221.483	121.920	107.567	130.997
109.000	21.125	20.215	220.627	120.619	107.572	131.158
110.000	21.125	20.215	220.486	120.372	107.613	131.322
111.000	21.125	20.150	220.619	120.085	107.575	131.482
112.000	21.125	20.150	220.761	120.033	107.611	131.501
113.000	21.190	20.150	219.949	118.807	107.542	131.293
114.000	21.190	20.085	219.971	118.437	107.506	131.305
115.000	21.190	20.150	219.438	118.763	107.486	131.075
116.000	21.190	20.150	219.539	118.116	107.470	131.012
117.000	21.125	20.085	219.287	118.061	107.450	131.036
118.000	21.125	20.150	218.677	118.245	107.421	131.423
119.000	21.125	20.150	218.949	118.167	107.358	131.578
120.000	21.190	20.150	218.296	117.717	107.382	132.623
121.000	21.190	20.150	218.630	117.366	107.359	132.467
