# Supplementary material for: Filopodyan: An open-source pipeline for the analysis of filopodia
Source: J Cell Biol. 2017 Oct 2;216(10):3405–22. doi: 10.1083/jcb.201705113 (PMC5626553; doi:10.1083/jcb.201705113)
Supplement: Data tables (ZIP file) [file JCB_201705113_DataS1.zip › Data Tables/Fig5_BaseF/ENA_BaseF/NeonENA/NeonENA_GC1_tif Filopodia.txt]

dT	T (0)	dT (0)	Base Mean (0)	Base Local Background (0)	Body Mean (0)	Proj Mean (0)	Tip Mean (0)	Tip Th Mean (0)	Tip Local Background (0)	Length (0)	dL (0)	DCTM (0)	DCBM (0)	T (1)	dT (1)	Base Mean (1)	Base Local Background (1)	Body Mean (1)	Proj Mean (1)	Tip Mean (1)	Tip Th Mean (1)	Tip Local Background (1)	Length (1)	dL (1)	DCTM (1)	DCBM (1)
-20.000	1.000	-20.000	313.423	200.594	308.882	NaN	NaN	NaN	NaN	NaN	NaN	NaN	NaN	50.000	-20.000	280.026	221.776	314.903	NaN	NaN	NaN	NaN	NaN	NaN	NaN	NaN
-19.000	2.000	-19.000	320.889	196.830	305.019	NaN	NaN	NaN	NaN	NaN	NaN	NaN	NaN	51.000	-19.000	270.788	220.548	315.243	NaN	NaN	NaN	NaN	NaN	NaN	NaN	NaN
-18.000	3.000	-18.000	342.370	213.622	306.933	NaN	NaN	NaN	NaN	NaN	NaN	NaN	NaN	52.000	-18.000	274.300	223.816	315.451	NaN	NaN	NaN	NaN	NaN	NaN	NaN	NaN
-17.000	4.000	-17.000	322.040	198.480	308.489	NaN	NaN	NaN	NaN	NaN	NaN	NaN	NaN	53.000	-17.000	290.657	216.881	314.363	NaN	NaN	NaN	NaN	NaN	NaN	NaN	NaN
-16.000	5.000	-16.000	326.643	203.654	309.609	NaN	NaN	NaN	NaN	NaN	NaN	NaN	NaN	54.000	-16.000	275.324	219.036	314.795	NaN	NaN	NaN	NaN	NaN	NaN	NaN	NaN
-15.000	6.000	-15.000	331.679	212.049	311.037	NaN	NaN	NaN	NaN	NaN	NaN	NaN	NaN	55.000	-15.000	280.081	219.300	315.028	NaN	NaN	NaN	NaN	NaN	NaN	NaN	NaN
-14.000	7.000	-14.000	278.556	186.194	312.243	NaN	NaN	NaN	NaN	NaN	NaN	NaN	NaN	56.000	-14.000	283.658	218.532	314.576	NaN	NaN	NaN	NaN	NaN	NaN	NaN	NaN
-13.000	8.000	-13.000	289.643	189.120	313.018	NaN	NaN	NaN	NaN	NaN	NaN	NaN	NaN	57.000	-13.000	291.025	223.165	315.213	NaN	NaN	NaN	NaN	NaN	NaN	NaN	NaN
-12.000	9.000	-12.000	273.206	179.657	313.373	NaN	NaN	NaN	NaN	NaN	NaN	NaN	NaN	58.000	-12.000	281.421	224.322	315.576	NaN	NaN	NaN	NaN	NaN	NaN	NaN	NaN
-11.000	10.000	-11.000	272.735	182.981	314.698	NaN	NaN	NaN	NaN	NaN	NaN	NaN	NaN	59.000	-11.000	295.026	227.684	314.945	NaN	NaN	NaN	NaN	NaN	NaN	NaN	NaN
-10.000	11.000	-10.000	265.192	184.222	314.980	NaN	NaN	NaN	NaN	NaN	NaN	NaN	NaN	60.000	-10.000	279.806	223.195	286.991	NaN	NaN	NaN	NaN	NaN	NaN	NaN	NaN
-9.000	12.000	-9.000	267.735	184.453	315.767	NaN	NaN	NaN	NaN	NaN	NaN	NaN	NaN	61.000	-9.000	305.222	227.965	316.606	NaN	NaN	NaN	NaN	NaN	NaN	NaN	NaN
-8.000	13.000	-8.000	257.226	189.725	315.157	NaN	NaN	NaN	NaN	NaN	NaN	NaN	NaN	62.000	-8.000	273.968	219.207	288.334	NaN	NaN	NaN	NaN	NaN	NaN	NaN	NaN
-7.000	14.000	-7.000	243.419	183.453	314.850	NaN	NaN	NaN	NaN	NaN	NaN	NaN	NaN	63.000	-7.000	284.839	221.069	287.965	NaN	NaN	NaN	NaN	NaN	NaN	NaN	NaN
-6.000	15.000	-6.000	249.735	182.864	314.309	NaN	NaN	NaN	NaN	NaN	NaN	NaN	NaN	64.000	-6.000	287.240	217.368	289.590	NaN	NaN	NaN	NaN	NaN	NaN	NaN	NaN
-5.000	16.000	-5.000	240.205	176.918	315.559	NaN	NaN	NaN	NaN	NaN	NaN	NaN	NaN	65.000	-5.000	275.696	216.275	290.024	NaN	NaN	NaN	NaN	NaN	NaN	NaN	NaN
-4.000	17.000	-4.000	224.100	173.086	315.555	NaN	NaN	NaN	NaN	NaN	NaN	NaN	NaN	66.000	-4.000	232.308	205.859	289.448	NaN	NaN	NaN	NaN	NaN	NaN	NaN	NaN
-3.000	18.000	-3.000	218.659	171.612	315.241	NaN	NaN	NaN	NaN	NaN	NaN	NaN	NaN	67.000	-3.000	226.565	196.782	290.009	NaN	NaN	NaN	NaN	NaN	NaN	NaN	NaN
-2.000	19.000	-2.000	233.395	176.516	314.568	NaN	NaN	NaN	NaN	NaN	NaN	NaN	NaN	68.000	-2.000	239.130	199.086	291.208	NaN	NaN	NaN	NaN	NaN	NaN	NaN	NaN
-1.000	20.000	-1.000	231.730	174.939	315.777	NaN	NaN	NaN	NaN	NaN	NaN	NaN	NaN	69.000	-1.000	230.923	185.602	291.178	NaN	NaN	NaN	NaN	NaN	NaN	NaN	NaN
0.000	21.000	0.000	222.727	171.473	315.985	189.000	189.000	200.600	166.304	0.349	0.349	NaN	NaN	70.000	0.000	222.148	157.882	292.449	241.053	241.053	265.933	151.111	0.594	0.594	NaN	NaN
1.000	22.000	1.000	217.567	174.595	312.723	192.111	193.312	213.333	164.626	0.484	0.135	0.072	-0.018	71.000	1.000	243.448	188.333	293.087	218.030	260.061	311.474	143.979	1.074	0.480	0.231	-0.350
2.000	23.000	2.000	227.633	168.745	312.951	206.429	208.526	238.286	160.857	0.503	0.019	0.036	0.036	72.000	2.000	227.742	180.233	294.418	190.075	222.188	289.083	136.781	1.461	0.387	0.318	0.027
3.000	24.000	3.000	229.897	176.059	313.319	199.514	199.031	213.429	162.978	0.562	0.059	0.115	0.000	73.000	3.000	194.333	169.276	297.098	158.338	163.774	173.857	149.329	1.526	0.065	0.119	0.088
4.000	25.000	4.000	216.000	180.012	313.570	190.556	188.886	203.200	155.641	0.844	0.282	0.268	0.000	74.000	4.000	216.706	184.394	298.450	166.750	145.467	160.188	142.549	1.304	-0.222	-0.564	-0.354
5.000	26.000	5.000	197.567	182.791	314.363	172.169	168.812	187.929	161.007	0.902	0.057	0.165	0.172	75.000	5.000	167.800	152.465	298.543	150.600	150.600	170.000	146.294	0.514	-0.790	-0.230	0.460
6.000	27.000	6.000	210.000	174.812	314.563	171.388	162.871	177.917	154.993	0.974	0.073	0.140	-0.065	76.000	6.000	167.630	154.546	294.814	152.468	149.733	161.938	142.692	0.671	0.156	0.145	-0.056
7.000	28.000	7.000	207.536	182.284	313.770	168.765	158.300	166.421	151.372	1.097	0.122	0.065	-0.010	77.000	7.000	162.690	158.515	295.770	146.785	143.868	151.720	136.097	1.009	0.339	0.230	-0.046
8.000	29.000	8.000	197.444	171.579	313.416	163.859	152.750	164.167	144.814	1.123	0.027	0.130	0.065	78.000	8.000	242.344	186.833	294.963	152.788	140.714	155.538	117.628	3.487	2.477	1.783	-0.612
9.000	30.000	9.000	203.321	173.354	314.004	167.910	163.148	166.542	141.149	1.318	0.195	0.195	0.000	79.000	9.000	245.441	198.952	297.070	153.900	134.917	155.000	133.940	4.011	0.525	0.378	-0.181
10.000	31.000	10.000	198.480	171.963	313.760	164.612	154.080	163.500	143.381	1.169	-0.149	-0.056	0.056	80.000	10.000	246.407	205.961	299.364	152.791	128.571	147.667	120.483	4.214	0.203	0.288	0.090
11.000	32.000	11.000	187.160	171.306	314.246	158.133	151.333	160.722	143.289	1.169	0.000	0.014	0.064	81.000	11.000	244.194	221.633	299.313	150.315	133.600	158.143	119.510	4.804	0.590	0.325	-0.181
12.000	33.000	12.000	214.621	177.965	313.934	168.744	152.852	163.571	142.293	1.345	0.176	0.012	-0.116	82.000	12.000	242.333	207.667	301.106	147.800	132.750	151.200	116.432	5.052	0.249	0.325	0.037
13.000	34.000	13.000	192.897	172.400	315.812	162.143	153.269	163.615	143.240	1.212	-0.133	0.009	0.145	83.000	13.000	256.194	214.493	301.331	151.308	153.643	215.667	118.493	5.534	0.482	0.253	-0.144
14.000	35.000	14.000	195.296	168.831	316.008	162.026	153.519	161.048	145.075	1.017	-0.195	-0.011	0.123	84.000	14.000	240.933	209.623	303.281	144.754	134.560	141.938	126.520	5.561	0.027	0.055	0.000
15.000	36.000	15.000	193.440	172.235	315.070	161.977	154.207	168.000	145.500	1.063	0.046	0.071	-0.010	85.000	15.000	239.167	199.000	302.578	144.469	157.778	177.846	122.678	5.997	0.436	0.478	0.111
16.000	37.000	16.000	205.000	179.770	314.288	166.353	158.750	168.810	145.849	1.166	0.103	0.139	0.057	86.000	16.000	250.938	219.141	307.012	166.163	128.938	138.400	124.264	2.529	-3.468	-3.425	-0.144
17.000	38.000	17.000	212.480	169.345	311.576	169.103	167.750	183.500	150.319	0.936	-0.230	0.255	0.344	87.000	17.000	246.000	212.794	307.980	169.796	139.250	148.000	134.496	1.967	-0.563	-0.465	0.029
18.000	39.000	18.000	203.885	177.871	312.027	173.880	169.967	196.500	143.517	1.139	0.203	0.173	0.000	88.000	18.000	233.964	203.920	308.400	162.097	133.545	139.370	130.654	2.051	0.084	0.108	0.054
19.000	40.000	19.000	217.462	181.217	312.304	171.807	166.800	186.385	140.510	1.518	0.379	0.205	-0.145	89.000	19.000	253.200	212.493	306.540	165.248	130.667	137.077	123.184	2.518	0.468	0.402	-0.143
20.000	41.000	20.000	216.231	183.116	313.495	169.132	164.633	172.950	138.150	1.656	0.138	0.118	0.000	90.000	20.000	233.613	199.953	306.921	161.147	129.200	135.833	127.954	2.158	-0.360	-0.138	0.184
21.000	42.000	21.000	224.286	179.849	313.121	175.309	155.536	167.571	133.101	1.794	0.138	0.204	0.087	91.000	21.000	226.567	199.316	306.258	169.538	139.906	149.167	133.200	1.772	-0.387	-0.274	0.124
22.000	43.000	22.000	238.344	186.978	312.542	172.461	141.815	148.211	137.647	2.024	0.230	0.032	-0.177	92.000	22.000	212.000	193.627	307.037	156.711	131.650	142.786	129.022	2.097	0.325	0.593	0.210
23.000	44.000	23.000	245.000	182.468	312.705	166.283	137.594	147.412	137.639	1.867	-0.157	0.000	0.145	93.000	23.000	207.032	186.035	306.080	151.003	125.136	132.400	116.106	3.122	1.026	1.244	0.288
24.000	45.000	24.000	247.500	190.912	314.083	169.986	136.500	142.857	131.549	2.070	0.203	0.178	-0.056	NaN	NaN	NaN	NaN	NaN	NaN	NaN	NaN	NaN	NaN	NaN	NaN	NaN
25.000	46.000	25.000	232.545	185.800	313.086	160.905	137.828	147.923	129.376	2.246	0.176	0.120	0.064	NaN	NaN	NaN	NaN	NaN	NaN	NaN	NaN	NaN	NaN	NaN	NaN	NaN
26.000	47.000	26.000	250.378	189.402	313.741	170.434	134.207	143.000	134.993	1.959	-0.287	-0.460	-0.053	NaN	NaN	NaN	NaN	NaN	NaN	NaN	NaN	NaN	NaN	NaN	NaN	NaN
27.000	48.000	27.000	227.323	186.115	313.471	169.640	153.364	164.000	147.843	1.139	-0.819	-0.559	0.091	NaN	NaN	NaN	NaN	NaN	NaN	NaN	NaN	NaN	NaN	NaN	NaN	NaN
28.000	49.000	28.000	225.903	184.989	313.258	168.981	154.821	163.765	149.296	1.182	0.043	0.026	0.000	NaN	NaN	NaN	NaN	NaN	NaN	NaN	NaN	NaN	NaN	NaN	NaN	NaN
29.000	50.000	29.000	229.844	183.352	314.903	172.423	158.057	169.455	148.262	1.071	-0.111	-0.061	-0.091	NaN	NaN	NaN	NaN	NaN	NaN	NaN	NaN	NaN	NaN	NaN	NaN	NaN
30.000	51.000	30.000	249.833	188.345	315.243	157.823	132.125	138.500	119.914	2.494	1.423	1.411	0.137	NaN	NaN	NaN	NaN	NaN	NaN	NaN	NaN	NaN	NaN	NaN	NaN	NaN
31.000	52.000	31.000	247.536	199.349	315.451	163.956	133.778	143.647	132.547	2.062	-0.433	-0.320	0.017	NaN	NaN	NaN	NaN	NaN	NaN	NaN	NaN	NaN	NaN	NaN	NaN	NaN
32.000	NaN	NaN	NaN	NaN	NaN	NaN	NaN	NaN	NaN	NaN	NaN	NaN	NaN	NaN	NaN	NaN	NaN	NaN	NaN	NaN	NaN	NaN	NaN	NaN	NaN	NaN
33.000	NaN	NaN	NaN	NaN	NaN	NaN	NaN	NaN	NaN	NaN	NaN	NaN	NaN	NaN	NaN	NaN	NaN	NaN	NaN	NaN	NaN	NaN	NaN	NaN	NaN	NaN
34.000	NaN	NaN	NaN	NaN	NaN	NaN	NaN	NaN	NaN	NaN	NaN	NaN	NaN	NaN	NaN	NaN	NaN	NaN	NaN	NaN	NaN	NaN	NaN	NaN	NaN	NaN
35.000	NaN	NaN	NaN	NaN	NaN	NaN	NaN	NaN	NaN	NaN	NaN	NaN	NaN	NaN	NaN	NaN	NaN	NaN	NaN	NaN	NaN	NaN	NaN	NaN	NaN	NaN
36.000	NaN	NaN	NaN	NaN	NaN	NaN	NaN	NaN	NaN	NaN	NaN	NaN	NaN	NaN	NaN	NaN	NaN	NaN	NaN	NaN	NaN	NaN	NaN	NaN	NaN	NaN
37.000	NaN	NaN	NaN	NaN	NaN	NaN	NaN	NaN	NaN	NaN	NaN	NaN	NaN	NaN	NaN	NaN	NaN	NaN	NaN	NaN	NaN	NaN	NaN	NaN	NaN	NaN
38.000	NaN	NaN	NaN	NaN	NaN	NaN	NaN	NaN	NaN	NaN	NaN	NaN	NaN	NaN	NaN	NaN	NaN	NaN	NaN	NaN	NaN	NaN	NaN	NaN	NaN	NaN
39.000	NaN	NaN	NaN	NaN	NaN	NaN	NaN	NaN	NaN	NaN	NaN	NaN	NaN	NaN	NaN	NaN	NaN	NaN	NaN	NaN	NaN	NaN	NaN	NaN	NaN	NaN
40.000	NaN	NaN	NaN	NaN	NaN	NaN	NaN	NaN	NaN	NaN	NaN	NaN	NaN	NaN	NaN	NaN	NaN	NaN	NaN	NaN	NaN	NaN	NaN	NaN	NaN	NaN
41.000	NaN	NaN	NaN	NaN	NaN	NaN	NaN	NaN	NaN	NaN	NaN	NaN	NaN	NaN	NaN	NaN	NaN	NaN	NaN	NaN	NaN	NaN	NaN	NaN	NaN	NaN
42.000	NaN	NaN	NaN	NaN	NaN	NaN	NaN	NaN	NaN	NaN	NaN	NaN	NaN	NaN	NaN	NaN	NaN	NaN	NaN	NaN	NaN	NaN	NaN	NaN	NaN	NaN
43.000	NaN	NaN	NaN	NaN	NaN	NaN	NaN	NaN	NaN	NaN	NaN	NaN	NaN	NaN	NaN	NaN	NaN	NaN	NaN	NaN	NaN	NaN	NaN	NaN	NaN	NaN
44.000	NaN	NaN	NaN	NaN	NaN	NaN	NaN	NaN	NaN	NaN	NaN	NaN	NaN	NaN	NaN	NaN	NaN	NaN	NaN	NaN	NaN	NaN	NaN	NaN	NaN	NaN
45.000	NaN	NaN	NaN	NaN	NaN	NaN	NaN	NaN	NaN	NaN	NaN	NaN	NaN	NaN	NaN	NaN	NaN	NaN	NaN	NaN	NaN	NaN	NaN	NaN	NaN	NaN
46.000	NaN	NaN	NaN	NaN	NaN	NaN	NaN	NaN	NaN	NaN	NaN	NaN	NaN	NaN	NaN	NaN	NaN	NaN	NaN	NaN	NaN	NaN	NaN	NaN	NaN	NaN
47.000	NaN	NaN	NaN	NaN	NaN	NaN	NaN	NaN	NaN	NaN	NaN	NaN	NaN	NaN	NaN	NaN	NaN	NaN	NaN	NaN	NaN	NaN	NaN	NaN	NaN	NaN
48.000	NaN	NaN	NaN	NaN	NaN	NaN	NaN	NaN	NaN	NaN	NaN	NaN	NaN	NaN	NaN	NaN	NaN	NaN	NaN	NaN	NaN	NaN	NaN	NaN	NaN	NaN
49.000	NaN	NaN	NaN	NaN	NaN	NaN	NaN	NaN	NaN	NaN	NaN	NaN	NaN	NaN	NaN	NaN	NaN	NaN	NaN	NaN	NaN	NaN	NaN	NaN	NaN	NaN
50.000	NaN	NaN	NaN	NaN	NaN	NaN	NaN	NaN	NaN	NaN	NaN	NaN	NaN	NaN	NaN	NaN	NaN	NaN	NaN	NaN	NaN	NaN	NaN	NaN	NaN	NaN
51.000	NaN	NaN	NaN	NaN	NaN	NaN	NaN	NaN	NaN	NaN	NaN	NaN	NaN	NaN	NaN	NaN	NaN	NaN	NaN	NaN	NaN	NaN	NaN	NaN	NaN	NaN
52.000	NaN	NaN	NaN	NaN	NaN	NaN	NaN	NaN	NaN	NaN	NaN	NaN	NaN	NaN	NaN	NaN	NaN	NaN	NaN	NaN	NaN	NaN	NaN	NaN	NaN	NaN
53.000	NaN	NaN	NaN	NaN	NaN	NaN	NaN	NaN	NaN	NaN	NaN	NaN	NaN	NaN	NaN	NaN	NaN	NaN	NaN	NaN	NaN	NaN	NaN	NaN	NaN	NaN
54.000	NaN	NaN	NaN	NaN	NaN	NaN	NaN	NaN	NaN	NaN	NaN	NaN	NaN	NaN	NaN	NaN	NaN	NaN	NaN	NaN	NaN	NaN	NaN	NaN	NaN	NaN
55.000	NaN	NaN	NaN	NaN	NaN	NaN	NaN	NaN	NaN	NaN	NaN	NaN	NaN	NaN	NaN	NaN	NaN	NaN	NaN	NaN	NaN	NaN	NaN	NaN	NaN	NaN
56.000	NaN	NaN	NaN	NaN	NaN	NaN	NaN	NaN	NaN	NaN	NaN	NaN	NaN	NaN	NaN	NaN	NaN	NaN	NaN	NaN	NaN	NaN	NaN	NaN	NaN	NaN
57.000	NaN	NaN	NaN	NaN	NaN	NaN	NaN	NaN	NaN	NaN	NaN	NaN	NaN	NaN	NaN	NaN	NaN	NaN	NaN	NaN	NaN	NaN	NaN	NaN	NaN	NaN
58.000	NaN	NaN	NaN	NaN	NaN	NaN	NaN	NaN	NaN	NaN	NaN	NaN	NaN	NaN	NaN	NaN	NaN	NaN	NaN	NaN	NaN	NaN	NaN	NaN	NaN	NaN
59.000	NaN	NaN	NaN	NaN	NaN	NaN	NaN	NaN	NaN	NaN	NaN	NaN	NaN	NaN	NaN	NaN	NaN	NaN	NaN	NaN	NaN	NaN	NaN	NaN	NaN	NaN
60.000	NaN	NaN	NaN	NaN	NaN	NaN	NaN	NaN	NaN	NaN	NaN	NaN	NaN	NaN	NaN	NaN	NaN	NaN	NaN	NaN	NaN	NaN	NaN	NaN	NaN	NaN
61.000	NaN	NaN	NaN	NaN	NaN	NaN	NaN	NaN	NaN	NaN	NaN	NaN	NaN	NaN	NaN	NaN	NaN	NaN	NaN	NaN	NaN	NaN	NaN	NaN	NaN	NaN
62.000	NaN	NaN	NaN	NaN	NaN	NaN	NaN	NaN	NaN	NaN	NaN	NaN	NaN	NaN	NaN	NaN	NaN	NaN	NaN	NaN	NaN	NaN	NaN	NaN	NaN	NaN
63.000	NaN	NaN	NaN	NaN	NaN	NaN	NaN	NaN	NaN	NaN	NaN	NaN	NaN	NaN	NaN	NaN	NaN	NaN	NaN	NaN	NaN	NaN	NaN	NaN	NaN	NaN
64.000	NaN	NaN	NaN	NaN	NaN	NaN	NaN	NaN	NaN	NaN	NaN	NaN	NaN	NaN	NaN	NaN	NaN	NaN	NaN	NaN	NaN	NaN	NaN	NaN	NaN	NaN
65.000	NaN	NaN	NaN	NaN	NaN	NaN	NaN	NaN	NaN	NaN	NaN	NaN	NaN	NaN	NaN	NaN	NaN	NaN	NaN	NaN	NaN	NaN	NaN	NaN	NaN	NaN
66.000	NaN	NaN	NaN	NaN	NaN	NaN	NaN	NaN	NaN	NaN	NaN	NaN	NaN	NaN	NaN	NaN	NaN	NaN	NaN	NaN	NaN	NaN	NaN	NaN	NaN	NaN
67.000	NaN	NaN	NaN	NaN	NaN	NaN	NaN	NaN	NaN	NaN	NaN	NaN	NaN	NaN	NaN	NaN	NaN	NaN	NaN	NaN	NaN	NaN	NaN	NaN	NaN	NaN
68.000	NaN	NaN	NaN	NaN	NaN	NaN	NaN	NaN	NaN	NaN	NaN	NaN	NaN	NaN	NaN	NaN	NaN	NaN	NaN	NaN	NaN	NaN	NaN	NaN	NaN	NaN
69.000	NaN	NaN	NaN	NaN	NaN	NaN	NaN	NaN	NaN	NaN	NaN	NaN	NaN	NaN	NaN	NaN	NaN	NaN	NaN	NaN	NaN	NaN	NaN	NaN	NaN	NaN
70.000	NaN	NaN	NaN	NaN	NaN	NaN	NaN	NaN	NaN	NaN	NaN	NaN	NaN	NaN	NaN	NaN	NaN	NaN	NaN	NaN	NaN	NaN	NaN	NaN	NaN	NaN
71.000	NaN	NaN	NaN	NaN	NaN	NaN	NaN	NaN	NaN	NaN	NaN	NaN	NaN	NaN	NaN	NaN	NaN	NaN	NaN	NaN	NaN	NaN	NaN	NaN	NaN	NaN
72.000	NaN	NaN	NaN	NaN	NaN	NaN	NaN	NaN	NaN	NaN	NaN	NaN	NaN	NaN	NaN	NaN	NaN	NaN	NaN	NaN	NaN	NaN	NaN	NaN	NaN	NaN
73.000	NaN	NaN	NaN	NaN	NaN	NaN	NaN	NaN	NaN	NaN	NaN	NaN	NaN	NaN	NaN	NaN	NaN	NaN	NaN	NaN	NaN	NaN	NaN	NaN	NaN	NaN
74.000	NaN	NaN	NaN	NaN	NaN	NaN	NaN	NaN	NaN	NaN	NaN	NaN	NaN	NaN	NaN	NaN	NaN	NaN	NaN	NaN	NaN	NaN	NaN	NaN	NaN	NaN
75.000	NaN	NaN	NaN	NaN	NaN	NaN	NaN	NaN	NaN	NaN	NaN	NaN	NaN	NaN	NaN	NaN	NaN	NaN	NaN	NaN	NaN	NaN	NaN	NaN	NaN	NaN
76.000	NaN	NaN	NaN	NaN	NaN	NaN	NaN	NaN	NaN	NaN	NaN	NaN	NaN	NaN	NaN	NaN	NaN	NaN	NaN	NaN	NaN	NaN	NaN	NaN	NaN	NaN
77.000	NaN	NaN	NaN	NaN	NaN	NaN	NaN	NaN	NaN	NaN	NaN	NaN	NaN	NaN	NaN	NaN	NaN	NaN	NaN	NaN	NaN	NaN	NaN	NaN	NaN	NaN
78.000	NaN	NaN	NaN	NaN	NaN	NaN	NaN	NaN	NaN	NaN	NaN	NaN	NaN	NaN	NaN	NaN	NaN	NaN	NaN	NaN	NaN	NaN	NaN	NaN	NaN	NaN
79.000	NaN	NaN	NaN	NaN	NaN	NaN	NaN	NaN	NaN	NaN	NaN	NaN	NaN	NaN	NaN	NaN	NaN	NaN	NaN	NaN	NaN	NaN	NaN	NaN	NaN	NaN
80.000	NaN	NaN	NaN	NaN	NaN	NaN	NaN	NaN	NaN	NaN	NaN	NaN	NaN	NaN	NaN	NaN	NaN	NaN	NaN	NaN	NaN	NaN	NaN	NaN	NaN	NaN
81.000	NaN	NaN	NaN	NaN	NaN	NaN	NaN	NaN	NaN	NaN	NaN	NaN	NaN	NaN	NaN	NaN	NaN	NaN	NaN	NaN	NaN	NaN	NaN	NaN	NaN	NaN
82.000	NaN	NaN	NaN	NaN	NaN	NaN	NaN	NaN	NaN	NaN	NaN	NaN	NaN	NaN	NaN	NaN	NaN	NaN	NaN	NaN	NaN	NaN	NaN	NaN	NaN	NaN
83.000	NaN	NaN	NaN	NaN	NaN	NaN	NaN	NaN	NaN	NaN	NaN	NaN	NaN	NaN	NaN	NaN	NaN	NaN	NaN	NaN	NaN	NaN	NaN	NaN	NaN	NaN
84.000	NaN	NaN	NaN	NaN	NaN	NaN	NaN	NaN	NaN	NaN	NaN	NaN	NaN	NaN	NaN	NaN	NaN	NaN	NaN	NaN	NaN	NaN	NaN	NaN	NaN	NaN
85.000	NaN	NaN	NaN	NaN	NaN	NaN	NaN	NaN	NaN	NaN	NaN	NaN	NaN	NaN	NaN	NaN	NaN	NaN	NaN	NaN	NaN	NaN	NaN	NaN	NaN	NaN
86.000	NaN	NaN	NaN	NaN	NaN	NaN	NaN	NaN	NaN	NaN	NaN	NaN	NaN	NaN	NaN	NaN	NaN	NaN	NaN	NaN	NaN	NaN	NaN	NaN	NaN	NaN
87.000	NaN	NaN	NaN	NaN	NaN	NaN	NaN	NaN	NaN	NaN	NaN	NaN	NaN	NaN	NaN	NaN	NaN	NaN	NaN	NaN	NaN	NaN	NaN	NaN	NaN	NaN
88.000	NaN	NaN	NaN	NaN	NaN	NaN	NaN	NaN	NaN	NaN	NaN	NaN	NaN	NaN	NaN	NaN	NaN	NaN	NaN	NaN	NaN	NaN	NaN	NaN	NaN	NaN
89.000	NaN	NaN	NaN	NaN	NaN	NaN	NaN	NaN	NaN	NaN	NaN	NaN	NaN	NaN	NaN	NaN	NaN	NaN	NaN	NaN	NaN	NaN	NaN	NaN	NaN	NaN
90.000	NaN	NaN	NaN	NaN	NaN	NaN	NaN	NaN	NaN	NaN	NaN	NaN	NaN	NaN	NaN	NaN	NaN	NaN	NaN	NaN	NaN	NaN	NaN	NaN	NaN	NaN
91.000	NaN	NaN	NaN	NaN	NaN	NaN	NaN	NaN	NaN	NaN	NaN	NaN	NaN	NaN	NaN	NaN	NaN	NaN	NaN	NaN	NaN	NaN	NaN	NaN	NaN	NaN
92.000	NaN	NaN	NaN	NaN	NaN	NaN	NaN	NaN	NaN	NaN	NaN	NaN	NaN	NaN	NaN	NaN	NaN	NaN	NaN	NaN	NaN	NaN	NaN	NaN	NaN	NaN
93.000	NaN	NaN	NaN	NaN	NaN	NaN	NaN	NaN	NaN	NaN	NaN	NaN	NaN	NaN	NaN	NaN	NaN	NaN	NaN	NaN	NaN	NaN	NaN	NaN	NaN	NaN
94.000	NaN	NaN	NaN	NaN	NaN	NaN	NaN	NaN	NaN	NaN	NaN	NaN	NaN	NaN	NaN	NaN	NaN	NaN	NaN	NaN	NaN	NaN	NaN	NaN	NaN	NaN
95.000	NaN	NaN	NaN	NaN	NaN	NaN	NaN	NaN	NaN	NaN	NaN	NaN	NaN	NaN	NaN	NaN	NaN	NaN	NaN	NaN	NaN	NaN	NaN	NaN	NaN	NaN
96.000	NaN	NaN	NaN	NaN	NaN	NaN	NaN	NaN	NaN	NaN	NaN	NaN	NaN	NaN	NaN	NaN	NaN	NaN	NaN	NaN	NaN	NaN	NaN	NaN	NaN	NaN
97.000	NaN	NaN	NaN	NaN	NaN	NaN	NaN	NaN	NaN	NaN	NaN	NaN	NaN	NaN	NaN	NaN	NaN	NaN	NaN	NaN	NaN	NaN	NaN	NaN	NaN	NaN
98.000	NaN	NaN	NaN	NaN	NaN	NaN	NaN	NaN	NaN	NaN	NaN	NaN	NaN	NaN	NaN	NaN	NaN	NaN	NaN	NaN	NaN	NaN	NaN	NaN	NaN	NaN
99.000	NaN	NaN	NaN	NaN	NaN	NaN	NaN	NaN	NaN	NaN	NaN	NaN	NaN	NaN	NaN	NaN	NaN	NaN	NaN	NaN	NaN	NaN	NaN	NaN	NaN	NaN
100.000	NaN	NaN	NaN	NaN	NaN	NaN	NaN	NaN	NaN	NaN	NaN	NaN	NaN	NaN	NaN	NaN	NaN	NaN	NaN	NaN	NaN	NaN	NaN	NaN	NaN	NaN
101.000	NaN	NaN	NaN	NaN	NaN	NaN	NaN	NaN	NaN	NaN	NaN	NaN	NaN	NaN	NaN	NaN	NaN	NaN	NaN	NaN	NaN	NaN	NaN	NaN	NaN	NaN
102.000	NaN	NaN	NaN	NaN	NaN	NaN	NaN	NaN	NaN	NaN	NaN	NaN	NaN	NaN	NaN	NaN	NaN	NaN	NaN	NaN	NaN	NaN	NaN	NaN	NaN	NaN
103.000	NaN	NaN	NaN	NaN	NaN	NaN	NaN	NaN	NaN	NaN	NaN	NaN	NaN	NaN	NaN	NaN	NaN	NaN	NaN	NaN	NaN	NaN	NaN	NaN	NaN	NaN
104.000	NaN	NaN	NaN	NaN	NaN	NaN	NaN	NaN	NaN	NaN	NaN	NaN	NaN	NaN	NaN	NaN	NaN	NaN	NaN	NaN	NaN	NaN	NaN	NaN	NaN	NaN
105.000	NaN	NaN	NaN	NaN	NaN	NaN	NaN	NaN	NaN	NaN	NaN	NaN	NaN	NaN	NaN	NaN	NaN	NaN	NaN	NaN	NaN	NaN	NaN	NaN	NaN	NaN
106.000	NaN	NaN	NaN	NaN	NaN	NaN	NaN	NaN	NaN	NaN	NaN	NaN	NaN	NaN	NaN	NaN	NaN	NaN	NaN	NaN	NaN	NaN	NaN	NaN	NaN	NaN
107.000	NaN	NaN	NaN	NaN	NaN	NaN	NaN	NaN	NaN	NaN	NaN	NaN	NaN	NaN	NaN	NaN	NaN	NaN	NaN	NaN	NaN	NaN	NaN	NaN	NaN	NaN
108.000	NaN	NaN	NaN	NaN	NaN	NaN	NaN	NaN	NaN	NaN	NaN	NaN	NaN	NaN	NaN	NaN	NaN	NaN	NaN	NaN	NaN	NaN	NaN	NaN	NaN	NaN
109.000	NaN	NaN	NaN	NaN	NaN	NaN	NaN	NaN	NaN	NaN	NaN	NaN	NaN	NaN	NaN	NaN	NaN	NaN	NaN	NaN	NaN	NaN	NaN	NaN	NaN	NaN
110.000	NaN	NaN	NaN	NaN	NaN	NaN	NaN	NaN	NaN	NaN	NaN	NaN	NaN	NaN	NaN	NaN	NaN	NaN	NaN	NaN	NaN	NaN	NaN	NaN	NaN	NaN
111.000	NaN	NaN	NaN	NaN	NaN	NaN	NaN	NaN	NaN	NaN	NaN	NaN	NaN	NaN	NaN	NaN	NaN	NaN	NaN	NaN	NaN	NaN	NaN	NaN	NaN	NaN
112.000	NaN	NaN	NaN	NaN	NaN	NaN	NaN	NaN	NaN	NaN	NaN	NaN	NaN	NaN	NaN	NaN	NaN	NaN	NaN	NaN	NaN	NaN	NaN	NaN	NaN	NaN
113.000	NaN	NaN	NaN	NaN	NaN	NaN	NaN	NaN	NaN	NaN	NaN	NaN	NaN	NaN	NaN	NaN	NaN	NaN	NaN	NaN	NaN	NaN	NaN	NaN	NaN	NaN
114.000	NaN	NaN	NaN	NaN	NaN	NaN	NaN	NaN	NaN	NaN	NaN	NaN	NaN	NaN	NaN	NaN	NaN	NaN	NaN	NaN	NaN	NaN	NaN	NaN	NaN	NaN
115.000	NaN	NaN	NaN	NaN	NaN	NaN	NaN	NaN	NaN	NaN	NaN	NaN	NaN	NaN	NaN	NaN	NaN	NaN	NaN	NaN	NaN	NaN	NaN	NaN	NaN	NaN
116.000	NaN	NaN	NaN	NaN	NaN	NaN	NaN	NaN	NaN	NaN	NaN	NaN	NaN	NaN	NaN	NaN	NaN	NaN	NaN	NaN	NaN	NaN	NaN	NaN	NaN	NaN
117.000	NaN	NaN	NaN	NaN	NaN	NaN	NaN	NaN	NaN	NaN	NaN	NaN	NaN	NaN	NaN	NaN	NaN	NaN	NaN	NaN	NaN	NaN	NaN	NaN	NaN	NaN
118.000	NaN	NaN	NaN	NaN	NaN	NaN	NaN	NaN	NaN	NaN	NaN	NaN	NaN	NaN	NaN	NaN	NaN	NaN	NaN	NaN	NaN	NaN	NaN	NaN	NaN	NaN
119.000	NaN	NaN	NaN	NaN	NaN	NaN	NaN	NaN	NaN	NaN	NaN	NaN	NaN	NaN	NaN	NaN	NaN	NaN	NaN	NaN	NaN	NaN	NaN	NaN	NaN	NaN
120.000	NaN	NaN	NaN	NaN	NaN	NaN	NaN	NaN	NaN	NaN	NaN	NaN	NaN	NaN	NaN	NaN	NaN	NaN	NaN	NaN	NaN	NaN	NaN	NaN	NaN	NaN
