# Supplementary material for: Filopodyan: An open-source pipeline for the analysis of filopodia
Source: J Cell Biol. 2017 Oct 2;216(10):3405–22. doi: 10.1083/jcb.201705113 (PMC5626553; doi:10.1083/jcb.201705113)
Supplement: Data tables (ZIP file) [file JCB_201705113_DataS1.zip › Data Tables/Fig5_BaseF/ENA_BaseF/NeonENA/NeonENA_GC1_tif.txt]

Bounder settings Mon Feb 06 17:54:47 GMT 2017
Map C: 1
Measure C: 2
Threshold: RenyiEntropy
Adaptive thresholding: false
Fit tip to measure C: false
Join fragments: false
ED Iterations: 4
Base back frames: -20
LoG sigma: 2.6

Filter settings-
Min start frame: 2
Min frames: 3
Min max length: 1.8
Min length change: 0.1
Min max DCTM: 0.0
Min max DCBM: 0.0
Max mean waviness: 0.38

NeonENA_GC1.tif - no filopodia at T0
NeonENA_GC1.tif - no filopodia at T1
NeonENA_GC1.tif - no filopodia at T2
NeonENA_GC1.tif - no filopodia at T3
NeonENA_GC1.tif - no filopodia at T4
NeonENA_GC1.tif - no filopodia at T5
NeonENA_GC1.tif - no filopodia at T6
NeonENA_GC1.tif - no filopodia at T7
NeonENA_GC1.tif - no filopodia at T8
NeonENA_GC1.tif - no filopodia at T9
NeonENA_GC1.tif - no filopodia at T10
NeonENA_GC1.tif - no filopodia at T11
NeonENA_GC1.tif - no filopodia at T12
NeonENA_GC1.tif - no filopodia at T13
NeonENA_GC1.tif - no filopodia at T14
NeonENA_GC1.tif - no filopodia at T15
NeonENA_GC1.tif - no filopodia at T16
NeonENA_GC1.tif - no filopodia at T17
NeonENA_GC1.tif - no filopodia at T18
NeonENA_GC1.tif - no filopodia at T19
NeonENA_GC1.tif - no filopodia at T52
NeonENA_GC1.tif - no filopodia at T53
NeonENA_GC1.tif - no filopodia at T54
NeonENA_GC1.tif - no filopodia at T55
NeonENA_GC1.tif - no filopodia at T56
NeonENA_GC1.tif - no filopodia at T57
NeonENA_GC1.tif - no filopodia at T58
NeonENA_GC1.tif - no filopodia at T60
Track Edits-
 Deleted T60 to T60 from track 1
 Deleted T62 to T62 from track 1
 Deleted T63 to T63 from track 1
 Deleted T64 to T64 from track 1
 Deleted T65 to T65 from track 1
 Deleted T66 to T66 from track 1
 Deleted T67 to T67 from track 1
 Deleted T68 to T68 from track 1
 Deleted T69 to T69 from track 1
 Deleted T70 to T70 from track 1
 Deleted T71 to T71 from track 1
 Deleted T72 to T72 from track 1
 Deleted T73 to T73 from track 1
 Deleted T74 to T74 from track 1
 Deleted T75 to T75 from track 1
 Updated tracks
 Deleted T68 to T68 from track 2
 Deleted T69 to T69 from track 2
 Deleted T70 to T70 from track 2
 Deleted T71 to T71 from track 2
 Deleted T72 to T72 from track 2
 Deleted T73 to T73 from track 2
 Deleted T74 to T74 from track 2
 Deleted T75 to T75 from track 2
 Deleted T76 to T76 from track 2
 Deleted T77 to T77 from track 2
 Deleted T78 to T78 from track 2
 Deleted T79 to T79 from track 2
 Deleted T80 to T80 from track 2
 Deleted T81 to T81 from track 2
 Deleted T82 to T82 from track 2
 Deleted T83 to T83 from track 2
 Deleted T84 to T84 from track 2
 Deleted T85 to T85 from track 2
 Deleted T86 to T86 from track 2
 Deleted T87 to T87 from track 2
 Deleted T88 to T88 from track 2
 Deleted T89 to T89 from track 2
 Deleted T90 to T90 from track 2
 Deleted T91 to T91 from track 2
 Deleted T92 to T92 from track 2
 Deleted T93 to T93 from track 2
 Deleted T94 to T94 from track 2
 Deleted T95 to T95 from track 2
 Deleted T96 to T96 from track 2
 Deleted T97 to T97 from track 2
 Deleted T98 to T98 from track 2
 Deleted T99 to T99 from track 2
 Deleted T100 to T100 from track 2
 Deleted T101 to T101 from track 2
 Deleted T102 to T102 from track 2
 Deleted T103 to T103 from track 2
 Deleted T104 to T104 from track 2
 Deleted T105 to T105 from track 2
 Deleted T106 to T106 from track 2
 Deleted T107 to T107 from track 2
 Deleted T108 to T108 from track 2
 Deleted T109 to T109 from track 2
 Deleted T110 to T110 from track 2
 Deleted T111 to T111 from track 2
 Deleted T112 to T112 from track 2
 Deleted T113 to T113 from track 2
 Deleted T114 to T114 from track 2
 Deleted T115 to T115 from track 2
 Deleted T116 to T116 from track 2
 Deleted T117 to T117 from track 2
 Deleted T118 to T118 from track 2
 Deleted T119 to T119 from track 2
 Deleted T120 to T120 from track 2
 Deleted T121 to T121 from track 2
 Updated tracks
 Deleted T69 to T69 from track 3
 Deleted T70 to T70 from track 3
 Deleted T71 to T71 from track 3
 Deleted T72 to T72 from track 3
 Deleted T73 to T73 from track 3
 Deleted T74 to T74 from track 3
 Deleted T75 to T75 from track 3
 Deleted T76 to T76 from track 3
 Deleted T77 to T77 from track 3
 Deleted T78 to T78 from track 3
 Deleted T79 to T79 from track 3
 Deleted T80 to T80 from track 3
 Deleted T81 to T81 from track 3
 Deleted T82 to T82 from track 3
 Deleted T83 to T83 from track 3
 Deleted T84 to T84 from track 3
 Deleted T85 to T85 from track 3
 Deleted T86 to T86 from track 3
 Deleted T87 to T87 from track 3
 Deleted T88 to T88 from track 3
 Deleted T89 to T89 from track 3
 Deleted T90 to T90 from track 3
 Deleted T91 to T91 from track 3
 Deleted T92 to T92 from track 3
 Deleted T93 to T93 from track 3
 Deleted T94 to T94 from track 3
 Deleted T95 to T95 from track 3
 Deleted T96 to T96 from track 3
 Deleted T97 to T97 from track 3
 Deleted T98 to T98 from track 3
 Deleted T99 to T99 from track 3
 Deleted T100 to T100 from track 3
 Deleted T101 to T101 from track 3
 Deleted T102 to T102 from track 3
 Deleted T103 to T103 from track 3
 Deleted T104 to T104 from track 3
 Deleted T105 to T105 from track 3
 Deleted T106 to T106 from track 3
 Deleted T107 to T107 from track 3
 Deleted T108 to T108 from track 3
 Deleted T109 to T109 from track 3
 Deleted T110 to T110 from track 3
 Deleted T111 to T111 from track 3
 Deleted T112 to T112 from track 3
 Deleted T113 to T113 from track 3
 Deleted T114 to T114 from track 3
 Deleted T115 to T115 from track 3
 Deleted T116 to T116 from track 3
 Deleted T117 to T117 from track 3
 Deleted T118 to T118 from track 3
 Deleted T119 to T119 from track 3
 Deleted T120 to T120 from track 3
 Deleted T121 to T121 from track 3
 Updated tracks
 Deleted T79 to T79 from track 5
 Deleted T81 to T81 from track 5
 Deleted T82 to T82 from track 5
 Deleted T83 to T83 from track 5
 Deleted T84 to T84 from track 5
 Deleted T85 to T85 from track 5
 Deleted T86 to T86 from track 5
 Deleted T87 to T87 from track 5
 Deleted T88 to T88 from track 5
 Deleted T89 to T89 from track 5
 Deleted T90 to T90 from track 5
 Deleted T91 to T91 from track 5
 Deleted T92 to T92 from track 5
 Deleted T93 to T93 from track 5
 Deleted T94 to T94 from track 5
 Deleted T95 to T95 from track 5
 Deleted T96 to T96 from track 5
 Deleted T97 to T97 from track 5
 Deleted T98 to T98 from track 5
 Deleted T99 to T99 from track 5
 Deleted T100 to T100 from track 5
 Deleted T101 to T101 from track 5
 Deleted T102 to T102 from track 5
 Deleted T103 to T103 from track 5
 Deleted T104 to T104 from track 5
 Deleted T105 to T105 from track 5
 Deleted T106 to T106 from track 5
 Deleted T107 to T107 from track 5
 Deleted T108 to T108 from track 5
 Deleted T109 to T109 from track 5
 Deleted T110 to T110 from track 5
 Deleted T111 to T111 from track 5
 Deleted T112 to T112 from track 5
 Deleted T113 to T113 from track 5
 Deleted T114 to T114 from track 5
 Deleted T115 to T115 from track 5
 Deleted T116 to T116 from track 5
 Deleted T117 to T117 from track 5
 Deleted T118 to T118 from track 5
 Deleted T119 to T119 from track 5
 Deleted T120 to T120 from track 5
 Deleted T121 to T121 from track 5
 Updated tracks
 Index 4 changed to 1
 Updated tracks
