# Supplementary material for: Filopodyan: An open-source pipeline for the analysis of filopodia
Source: J Cell Biol. 2017 Oct 2;216(10):3405–22. doi: 10.1083/jcb.201705113 (PMC5626553; doi:10.1083/jcb.201705113)
Supplement: Data tables (ZIP file) [file JCB_201705113_DataS1.zip › Data Tables/Fig5_BaseF/ENA_BaseF/NeonENA/NeonENA_GC4_tif Bodies.txt]

T	X	Y	Mean	StdDev	Frame Background	Boundary Background
1.000	37.635	18.070	237.301	83.962	104.806	115.011
2.000	37.635	18.135	236.099	83.308	104.618	114.256
3.000	37.700	18.135	236.173	84.611	104.674	114.744
4.000	37.700	18.070	234.937	85.588	104.660	114.012
5.000	37.765	18.070	232.909	84.551	104.657	114.303
6.000	37.700	18.005	230.228	81.637	104.567	113.765
7.000	37.765	18.005	230.065	81.124	104.672	113.757
8.000	37.765	17.940	227.431	79.931	104.685	113.870
9.000	37.830	17.940	226.144	79.436	104.582	113.742
10.000	37.830	17.940	227.875	79.378	104.650	113.644
11.000	37.895	17.940	229.300	80.976	104.644	113.614
12.000	37.830	17.940	230.784	82.852	104.592	113.513
13.000	37.765	18.070	231.516	82.431	104.630	113.600
14.000	37.765	18.005	230.508	81.162	104.639	113.590
15.000	37.765	18.135	229.770	80.831	104.631	113.501
16.000	37.830	18.200	230.572	81.648	104.647	113.457
17.000	37.960	18.330	229.677	81.928	104.664	113.572
18.000	37.895	18.395	229.977	82.549	104.679	113.567
19.000	37.960	18.395	230.471	83.769	104.680	113.265
20.000	37.960	18.330	230.939	82.604	104.712	113.307
21.000	37.960	18.200	231.228	82.981	104.617	113.049
22.000	37.960	18.135	230.810	83.782	104.658	113.057
23.000	37.960	18.070	229.392	82.136	104.626	112.992
24.000	37.960	18.070	231.051	80.209	104.632	113.112
25.000	38.025	18.005	228.828	77.801	104.667	113.009
26.000	38.025	18.070	228.891	77.206	104.623	113.002
27.000	38.025	18.005	229.551	76.073	104.683	113.173
28.000	38.025	17.940	230.131	74.889	104.494	112.967
29.000	37.960	17.940	229.968	74.276	104.689	113.096
30.000	37.960	17.875	230.846	73.708	104.650	113.086
31.000	38.025	17.810	230.809	72.511	104.633	113.131
32.000	38.025	17.875	231.213	73.819	104.624	112.941
33.000	38.025	17.745	232.538	74.684	104.596	112.978
34.000	38.025	17.745	232.765	75.289	104.611	112.976
35.000	37.960	17.875	233.866	78.536	104.647	112.943
36.000	37.960	17.810	234.141	80.191	104.596	112.844
37.000	37.895	17.875	234.908	82.299	104.560	112.854
38.000	37.960	17.875	234.693	79.626	104.602	113.028
39.000	37.960	17.875	235.077	81.846	104.622	113.120
40.000	37.895	17.875	235.576	81.053	104.651	113.149
41.000	37.765	17.875	235.869	80.123	104.656	113.216
42.000	37.700	17.940	234.642	80.226	104.631	113.261
43.000	37.505	18.005	232.814	78.097	104.615	113.410
44.000	37.635	18.070	232.701	80.837	104.644	113.321
45.000	37.505	18.070	234.288	80.880	104.627	113.298
46.000	37.310	18.135	235.517	83.302	104.616	113.241
47.000	37.440	18.070	235.792	83.122	104.632	113.273
48.000	37.505	18.070	236.091	83.281	104.597	113.157
49.000	37.310	18.005	235.295	82.868	104.445	112.944
50.000	36.725	18.005	234.862	84.020	104.619	113.145
51.000	37.505	17.940	235.363	83.461	104.603	113.132
52.000	37.440	18.005	234.345	84.552	104.643	113.596
53.000	37.375	17.940	234.408	85.980	104.622	113.175
54.000	37.375	18.005	234.141	84.467	104.611	113.138
55.000	37.440	18.070	234.075	86.719	104.609	113.314
56.000	37.440	18.005	231.434	85.391	104.715	113.444
57.000	37.570	18.395	232.285	85.556	104.631	113.224
58.000	37.635	18.395	233.309	86.011	104.660	113.448
59.000	37.310	18.395	230.955	86.228	104.644	113.451
60.000	37.375	18.265	230.332	85.944	104.580	113.610
61.000	37.700	18.135	230.220	87.667	104.582	113.154
62.000	37.635	18.070	230.483	88.802	104.624	113.116
63.000	37.505	18.070	229.816	88.092	104.584	112.909
64.000	37.765	18.070	231.525	88.500	104.408	112.723
65.000	37.830	18.005	231.988	89.498	104.513	112.887
66.000	37.895	17.940	230.026	89.257	104.512	112.801
67.000	37.765	18.005	230.913	92.839	104.505	112.961
68.000	37.635	17.940	230.547	94.354	104.452	112.491
69.000	37.570	17.875	229.009	95.214	104.472	112.491
70.000	37.375	17.810	229.638	94.213	104.526	112.694
71.000	37.245	17.745	229.004	94.283	104.475	112.711
72.000	37.115	17.745	228.076	93.469	104.537	112.852
73.000	37.115	17.745	225.620	92.357	104.522	112.876
74.000	37.050	17.875	225.453	90.061	104.578	113.098
75.000	36.985	17.940	224.098	88.447	104.576	113.400
76.000	36.855	17.875	224.638	87.537	104.470	113.072
77.000	36.660	17.875	225.334	84.736	104.559	113.288
78.000	36.660	17.810	224.728	82.541	104.537	113.036
79.000	36.660	17.875	226.894	82.663	104.583	113.199
80.000	36.855	17.745	224.969	82.369	104.578	113.257
81.000	36.530	17.680	223.525	80.114	104.548	113.023
82.000	36.725	17.745	225.477	79.203	104.497	112.888
83.000	36.725	17.875	226.489	77.359	104.481	112.876
84.000	36.855	17.810	227.974	79.854	104.475	112.736
85.000	36.855	17.875	227.100	80.304	104.483	113.216
86.000	36.920	17.810	226.590	81.315	104.489	113.034
87.000	36.660	17.940	224.731	83.547	104.493	113.043
88.000	36.985	17.875	228.490	83.553	104.529	113.076
89.000	36.595	17.940	227.627	83.823	104.512	112.912
90.000	36.595	17.875	228.201	83.794	104.446	112.973
91.000	36.400	17.940	228.867	84.850	104.460	113.484
92.000	36.465	18.200	229.359	86.260	104.524	113.197
93.000	36.595	18.460	228.506	86.639	104.530	113.717
94.000	36.725	18.460	229.154	89.292	104.490	113.231
95.000	36.855	17.810	229.343	89.204	104.526	113.706
96.000	36.985	17.485	230.996	92.592	104.490	113.790
97.000	37.115	17.290	234.599	90.373	104.496	113.555
98.000	37.440	17.160	238.071	89.760	104.369	113.511
99.000	37.570	17.030	237.865	91.296	104.437	113.221
100.000	37.245	17.160	236.844	90.785	104.460	112.902
101.000	37.440	16.900	239.080	91.391	104.427	113.377
102.000	37.245	16.510	240.225	88.590	104.416	113.218
103.000	37.375	16.705	239.970	88.827	104.396	113.014
104.000	37.115	16.640	242.634	90.993	104.442	113.319
105.000	37.895	16.640	242.987	89.959	104.432	113.718
106.000	38.220	16.510	244.275	90.309	104.426	113.651
107.000	38.025	16.445	243.413	89.002	104.357	113.768
108.000	37.960	15.795	244.378	88.400	104.364	113.812
109.000	38.350	16.120	245.608	87.331	104.393	113.573
110.000	38.220	16.185	243.483	86.612	104.433	113.451
111.000	38.220	15.990	244.381	88.898	104.401	113.408
112.000	38.220	16.445	241.316	87.667	104.408	113.310
113.000	38.740	15.405	246.498	84.091	104.384	113.447
114.000	38.285	15.340	244.152	83.292	104.338	113.200
115.000	38.610	15.535	245.486	83.457	104.370	113.334
116.000	38.480	16.120	243.311	85.367	104.349	113.007
117.000	38.480	16.055	245.340	86.358	104.346	113.725
118.000	38.480	15.860	245.350	86.022	104.223	113.370
119.000	37.960	15.860	242.282	84.679	104.340	113.189
120.000	38.415	15.925	244.353	83.981	104.302	113.502
121.000	38.545	16.055	242.604	82.084	104.316	113.565
