# Supplementary material for: Filopodyan: An open-source pipeline for the analysis of filopodia
Source: J Cell Biol. 2017 Oct 2;216(10):3405–22. doi: 10.1083/jcb.201705113 (PMC5626553; doi:10.1083/jcb.201705113)
Supplement: Data tables (ZIP file) [file JCB_201705113_DataS1.zip › Data Tables/Fig5_BaseF/ENA_BaseF/NeonENA/NeonENA_GC4_tif Filopodia.txt]

dT	T (0)	dT (0)	Base Mean (0)	Base Local Background (0)	Body Mean (0)	Proj Mean (0)	Tip Mean (0)	Tip Th Mean (0)	Tip Local Background (0)	Length (0)	dL (0)	DCTM (0)	DCBM (0)	T (1)	dT (1)	Base Mean (1)	Base Local Background (1)	Body Mean (1)	Proj Mean (1)	Tip Mean (1)	Tip Th Mean (1)	Tip Local Background (1)	Length (1)	dL (1)	DCTM (1)	DCBM (1)	T (2)	dT (2)	Base Mean (2)	Base Local Background (2)	Body Mean (2)	Proj Mean (2)	Tip Mean (2)	Tip Th Mean (2)	Tip Local Background (2)	Length (2)	dL (2)	DCTM (2)	DCBM (2)	T (3)	dT (3)	Base Mean (3)	Base Local Background (3)	Body Mean (3)	Proj Mean (3)	Tip Mean (3)	Tip Th Mean (3)	Tip Local Background (3)	Length (3)
-20.000	NaN	NaN	NaN	NaN	NaN	NaN	NaN	NaN	NaN	NaN	NaN	NaN	NaN	NaN	NaN	NaN	NaN	NaN	NaN	NaN	NaN	NaN	NaN	NaN	NaN	NaN	14.000	-20.000	174.783	140.306	230.508	NaN	NaN	NaN	NaN	NaN	NaN	NaN	NaN	72.000	-20.000	170.714	139.887	228.076	NaN	NaN	NaN	NaN	NaN
-19.000	NaN	NaN	NaN	NaN	NaN	NaN	NaN	NaN	NaN	NaN	NaN	NaN	NaN	NaN	NaN	NaN	NaN	NaN	NaN	NaN	NaN	NaN	NaN	NaN	NaN	NaN	15.000	-19.000	193.750	147.041	229.770	NaN	NaN	NaN	NaN	NaN	NaN	NaN	NaN	73.000	-19.000	163.828	140.905	225.620	NaN	NaN	NaN	NaN	NaN
-18.000	NaN	NaN	NaN	NaN	NaN	NaN	NaN	NaN	NaN	NaN	NaN	NaN	NaN	NaN	NaN	NaN	NaN	NaN	NaN	NaN	NaN	NaN	NaN	NaN	NaN	NaN	16.000	-18.000	186.051	145.064	230.572	NaN	NaN	NaN	NaN	NaN	NaN	NaN	NaN	74.000	-18.000	166.200	140.593	225.453	NaN	NaN	NaN	NaN	NaN
-17.000	NaN	NaN	NaN	NaN	NaN	NaN	NaN	NaN	NaN	NaN	NaN	NaN	NaN	NaN	NaN	NaN	NaN	NaN	NaN	NaN	NaN	NaN	NaN	NaN	NaN	NaN	17.000	-17.000	169.615	142.512	229.677	NaN	NaN	NaN	NaN	NaN	NaN	NaN	NaN	75.000	-17.000	192.111	144.404	224.098	NaN	NaN	NaN	NaN	NaN
-16.000	NaN	NaN	NaN	NaN	NaN	NaN	NaN	NaN	NaN	NaN	NaN	NaN	NaN	NaN	NaN	NaN	NaN	NaN	NaN	NaN	NaN	NaN	NaN	NaN	NaN	NaN	18.000	-16.000	177.641	145.468	229.977	NaN	NaN	NaN	NaN	NaN	NaN	NaN	NaN	76.000	-16.000	183.600	146.543	224.638	NaN	NaN	NaN	NaN	NaN
-15.000	NaN	NaN	NaN	NaN	NaN	NaN	NaN	NaN	NaN	NaN	NaN	NaN	NaN	NaN	NaN	NaN	NaN	NaN	NaN	NaN	NaN	NaN	NaN	NaN	NaN	NaN	19.000	-15.000	165.609	134.536	230.471	NaN	NaN	NaN	NaN	NaN	NaN	NaN	NaN	77.000	-15.000	172.962	143.261	225.334	NaN	NaN	NaN	NaN	NaN
-14.000	NaN	NaN	NaN	NaN	NaN	NaN	NaN	NaN	NaN	NaN	NaN	NaN	NaN	NaN	NaN	NaN	NaN	NaN	NaN	NaN	NaN	NaN	NaN	NaN	NaN	NaN	20.000	-14.000	183.048	150.230	230.939	NaN	NaN	NaN	NaN	NaN	NaN	NaN	NaN	78.000	-14.000	176.214	148.191	224.728	NaN	NaN	NaN	NaN	NaN
-13.000	NaN	NaN	NaN	NaN	NaN	NaN	NaN	NaN	NaN	NaN	NaN	NaN	NaN	NaN	NaN	NaN	NaN	NaN	NaN	NaN	NaN	NaN	NaN	NaN	NaN	NaN	21.000	-13.000	192.568	155.744	231.228	NaN	NaN	NaN	NaN	NaN	NaN	NaN	NaN	79.000	-13.000	169.045	144.113	226.894	NaN	NaN	NaN	NaN	NaN
-12.000	NaN	NaN	NaN	NaN	NaN	NaN	NaN	NaN	NaN	NaN	NaN	NaN	NaN	NaN	NaN	NaN	NaN	NaN	NaN	NaN	NaN	NaN	NaN	NaN	NaN	NaN	22.000	-12.000	194.077	153.450	230.810	NaN	NaN	NaN	NaN	NaN	NaN	NaN	NaN	80.000	-12.000	158.964	135.085	224.969	NaN	NaN	NaN	NaN	NaN
-11.000	NaN	NaN	NaN	NaN	NaN	NaN	NaN	NaN	NaN	NaN	NaN	NaN	NaN	NaN	NaN	NaN	NaN	NaN	NaN	NaN	NaN	NaN	NaN	NaN	NaN	NaN	23.000	-11.000	193.220	152.489	229.392	NaN	NaN	NaN	NaN	NaN	NaN	NaN	NaN	81.000	-11.000	158.818	134.947	223.525	NaN	NaN	NaN	NaN	NaN
-10.000	NaN	NaN	NaN	NaN	NaN	NaN	NaN	NaN	NaN	NaN	NaN	NaN	NaN	NaN	NaN	NaN	NaN	NaN	NaN	NaN	NaN	NaN	NaN	NaN	NaN	NaN	24.000	-10.000	214.022	156.159	231.051	NaN	NaN	NaN	NaN	NaN	NaN	NaN	NaN	82.000	-10.000	158.143	134.211	225.477	NaN	NaN	NaN	NaN	NaN
-9.000	NaN	NaN	NaN	NaN	NaN	NaN	NaN	NaN	NaN	NaN	NaN	NaN	NaN	1.000	-9.000	152.432	132.868	237.301	NaN	NaN	NaN	NaN	NaN	NaN	NaN	NaN	25.000	-9.000	202.841	148.699	228.828	NaN	NaN	NaN	NaN	NaN	NaN	NaN	NaN	83.000	-9.000	165.444	135.667	226.489	NaN	NaN	NaN	NaN	NaN
-8.000	NaN	NaN	NaN	NaN	NaN	NaN	NaN	NaN	NaN	NaN	NaN	NaN	NaN	2.000	-8.000	142.500	128.012	236.099	NaN	NaN	NaN	NaN	NaN	NaN	NaN	NaN	26.000	-8.000	215.842	150.520	228.891	NaN	NaN	NaN	NaN	NaN	NaN	NaN	NaN	84.000	-8.000	158.652	144.791	227.974	NaN	NaN	NaN	NaN	NaN
-7.000	NaN	NaN	NaN	NaN	NaN	NaN	NaN	NaN	NaN	NaN	NaN	NaN	NaN	3.000	-7.000	156.721	128.151	236.173	NaN	NaN	NaN	NaN	NaN	NaN	NaN	NaN	27.000	-7.000	235.405	146.164	229.551	NaN	NaN	NaN	NaN	NaN	NaN	NaN	NaN	85.000	-7.000	150.077	135.827	227.100	NaN	NaN	NaN	NaN	NaN
-6.000	NaN	NaN	NaN	NaN	NaN	NaN	NaN	NaN	NaN	NaN	NaN	NaN	NaN	4.000	-6.000	160.256	125.970	234.937	NaN	NaN	NaN	NaN	NaN	NaN	NaN	NaN	28.000	-6.000	197.325	141.106	230.131	NaN	NaN	NaN	NaN	NaN	NaN	NaN	NaN	86.000	-6.000	153.897	132.931	226.590	NaN	NaN	NaN	NaN	NaN
-5.000	NaN	NaN	NaN	NaN	NaN	NaN	NaN	NaN	NaN	NaN	NaN	NaN	NaN	5.000	-5.000	139.512	126.351	232.909	NaN	NaN	NaN	NaN	NaN	NaN	NaN	NaN	29.000	-5.000	198.024	148.421	229.968	NaN	NaN	NaN	NaN	NaN	NaN	NaN	NaN	87.000	-5.000	175.741	138.663	224.731	NaN	NaN	NaN	NaN	NaN
-4.000	NaN	NaN	NaN	NaN	NaN	NaN	NaN	NaN	NaN	NaN	NaN	NaN	NaN	6.000	-4.000	146.659	125.653	230.228	NaN	NaN	NaN	NaN	NaN	NaN	NaN	NaN	30.000	-4.000	183.233	149.661	230.846	NaN	NaN	NaN	NaN	NaN	NaN	NaN	NaN	88.000	-4.000	186.900	145.500	228.490	NaN	NaN	NaN	NaN	NaN
-3.000	NaN	NaN	NaN	NaN	NaN	NaN	NaN	NaN	NaN	NaN	NaN	NaN	NaN	7.000	-3.000	144.721	122.468	230.065	NaN	NaN	NaN	NaN	NaN	NaN	NaN	NaN	31.000	-3.000	173.600	148.244	230.809	NaN	NaN	NaN	NaN	NaN	NaN	NaN	NaN	89.000	-3.000	191.172	142.654	227.627	NaN	NaN	NaN	NaN	NaN
-2.000	NaN	NaN	NaN	NaN	NaN	NaN	NaN	NaN	NaN	NaN	NaN	NaN	NaN	8.000	-2.000	154.093	122.215	227.431	NaN	NaN	NaN	NaN	NaN	NaN	NaN	NaN	32.000	-2.000	174.447	140.597	231.213	NaN	NaN	NaN	NaN	NaN	NaN	NaN	NaN	90.000	-2.000	189.481	143.553	228.201	NaN	NaN	NaN	NaN	NaN
-1.000	1.000	-1.000	219.111	205.854	237.301	NaN	NaN	NaN	NaN	NaN	NaN	NaN	NaN	9.000	-1.000	149.558	123.189	226.144	NaN	NaN	NaN	NaN	NaN	NaN	NaN	NaN	33.000	-1.000	189.700	146.373	232.538	NaN	NaN	NaN	NaN	NaN	NaN	NaN	NaN	91.000	-1.000	182.893	140.676	228.867	NaN	NaN	NaN	NaN	NaN
0.000	2.000	0.000	277.037	143.549	236.099	294.857	295.545	347.000	139.561	0.513	0.513	NaN	NaN	10.000	0.000	156.500	126.221	227.875	151.333	151.333	168.000	123.816	0.410	0.410	NaN	NaN	34.000	0.000	153.469	129.016	232.765	176.533	180.885	197.071	123.348	0.705	0.705	NaN	NaN	92.000	0.000	189.259	129.235	229.359	173.250	171.615	191.308	127.281	0.573
1.000	3.000	1.000	172.966	161.534	236.173	291.254	369.273	430.952	139.493	0.787	0.274	0.234	-0.089	11.000	1.000	146.706	127.643	229.300	138.750	138.750	168.000	125.216	0.154	-0.257	-1.447E-15	0.058	35.000	1.000	139.862	131.981	233.866	159.614	180.500	196.833	123.916	0.741	0.036	0.257	-0.000	93.000	1.000	171.935	137.566	228.506	182.510	189.139	199.786	125.950	0.741
2.000	4.000	2.000	161.000	140.562	234.937	257.244	369.062	456.125	138.517	0.925	0.138	0.145	-0.000	12.000	2.000	157.593	121.786	230.784	144.846	144.846	160.333	119.558	0.410	0.257	0.062	-0.000	36.000	2.000	137.138	130.553	234.141	151.873	175.393	199.364	122.207	0.890	0.149	0.129	-0.000	94.000	2.000	171.067	147.524	229.154	171.870	201.250	243.667	124.980	1.101
3.000	5.000	3.000	148.148	138.075	232.909	217.899	357.448	431.933	136.271	1.193	0.268	0.145	-0.089	13.000	3.000	146.421	122.101	231.516	134.800	134.800	141.250	121.195	0.200	-0.211	0.058	0.116	37.000	3.000	137.370	127.626	234.908	141.225	161.500	197.375	118.223	1.112	0.222	0.221	-0.000	95.000	3.000	160.414	146.960	229.343	158.192	197.156	232.000	133.473	1.323
4.000	6.000	4.000	140.724	129.149	230.228	187.851	348.207	387.381	137.324	1.377	0.184	0.090	-0.090	14.000	4.000	153.097	124.523	230.508	138.545	138.222	150.250	120.852	0.565	0.365	-0.092	-0.230	38.000	4.000	145.407	133.967	234.693	135.820	159.933	171.300	118.616	1.529	0.417	0.143	-0.205	96.000	4.000	157.625	153.978	230.996	153.322	202.733	226.000	139.057	1.515
5.000	7.000	5.000	143.500	132.390	230.065	177.090	337.900	436.200	133.683	1.710	0.333	0.162	-0.162	15.000	5.000	151.048	122.000	229.770	138.833	138.833	151.500	120.712	0.338	-0.226	-0.000	0.092	39.000	5.000	137.966	128.952	235.077	134.562	157.071	173.222	118.129	1.426	-0.103	0.110	0.189	97.000	5.000	153.621	149.178	234.599	146.678	197.133	221.941	135.315	1.634
6.000	8.000	6.000	142.379	132.596	227.431	171.728	323.000	404.471	142.918	1.791	0.081	-0.017	-0.107	16.000	6.000	158.656	126.939	230.572	143.694	143.903	155.640	122.109	0.690	0.352	-0.174	-0.291	40.000	6.000	158.586	137.061	235.576	135.914	147.464	160.188	119.206	1.732	0.306	-0.000	-0.268	98.000	6.000	141.034	139.745	238.071	143.486	210.633	255.273	128.936	1.863
7.000	9.000	7.000	144.821	130.179	226.144	170.783	333.633	402.267	142.236	1.810	0.019	-0.000	-0.039	17.000	7.000	174.367	130.845	229.677	155.017	155.469	167.727	119.535	0.760	0.070	0.090	-0.090	41.000	7.000	141.519	136.050	235.869	131.152	146.250	161.056	121.767	1.591	-0.141	-0.013	0.061	99.000	7.000	142.071	133.517	237.865	142.514	218.645	260.000	126.066	2.166
8.000	10.000	8.000	150.517	129.250	227.875	169.532	314.156	382.059	131.349	1.993	0.184	0.181	0.038	18.000	8.000	150.057	136.062	229.977	153.047	150.000	161.421	119.098	1.369	0.609	0.119	-0.410	42.000	8.000	154.030	143.870	234.642	133.026	157.867	175.750	121.034	2.108	0.517	0.025	-0.380	100.000	8.000	153.387	137.337	236.844	138.097	211.871	254.933	127.808	2.572
9.000	11.000	9.000	147.966	134.674	229.300	157.412	287.300	373.133	143.483	1.974	-0.019	-0.091	-0.091	19.000	9.000	138.889	129.671	230.471	139.462	143.688	157.923	117.234	1.656	0.287	0.059	-0.231	43.000	9.000	142.852	131.621	232.814	133.710	156.800	171.278	118.443	1.691	-0.417	0.016	0.343	101.000	9.000	156.067	136.414	239.080	135.599	196.276	220.688	119.315	2.802
10.000	12.000	10.000	157.643	127.978	230.784	162.761	303.833	377.071	133.217	2.039	0.065	0.107	0.054	20.000	10.000	141.419	129.342	230.939	145.475	138.290	150.222	115.107	1.786	0.130	0.041	-0.123	44.000	10.000	135.517	129.890	232.701	128.350	160.960	179.571	117.705	1.699	0.008	0.082	0.057	102.000	10.000	159.852	132.927	240.225	134.053	197.871	224.368	117.020	2.829
11.000	13.000	11.000	160.464	127.948	231.516	165.306	301.967	374.333	129.503	1.947	-0.092	0.091	0.144	21.000	11.000	139.069	129.849	231.228	143.754	145.812	153.300	116.562	2.111	0.325	0.082	-0.186	45.000	11.000	162.300	147.305	234.288	131.573	147.375	172.286	120.388	2.318	0.620	-0.039	-0.633	103.000	11.000	156.912	134.784	239.970	133.783	199.613	224.632	119.088	3.142
12.000	14.000	12.000	163.556	134.791	230.508	170.605	306.586	367.933	137.783	2.012	0.065	-0.000	-0.000	22.000	12.000	143.379	128.457	230.810	145.210	144.323	154.647	117.603	2.287	0.176	0.045	-0.143	46.000	12.000	162.267	147.207	235.517	131.996	145.194	164.944	116.361	2.418	0.100	0.090	-0.037	104.000	12.000	153.500	138.282	242.634	132.476	199.613	225.150	121.412	3.169
13.000	15.000	13.000	163.720	129.409	229.770	175.957	316.321	388.769	141.049	1.718	-0.295	0.036	0.306	23.000	13.000	161.182	125.906	229.392	152.756	154.250	169.500	121.866	1.315	-0.972	-0.064	0.892	47.000	13.000	162.444	142.093	235.792	127.880	137.267	151.588	115.897	2.372	-0.046	0.076	0.129	105.000	13.000	159.176	131.559	242.987	131.491	197.200	237.062	120.796	3.326
14.000	16.000	14.000	163.556	133.679	230.572	181.655	340.929	374.238	135.899	1.718	0.000	0.024	-0.000	24.000	14.000	154.355	135.507	231.051	148.473	162.194	170.792	119.959	2.509	1.194	0.083	-1.154	48.000	14.000	179.281	146.586	236.091	135.208	150.931	174.571	120.631	2.591	0.219	0.124	-0.096	106.000	14.000	162.133	134.489	244.275	131.262	186.893	217.714	122.676	3.188
15.000	17.000	15.000	155.400	130.440	229.677	187.799	316.655	361.350	137.542	1.488	-0.230	0.054	0.306	25.000	15.000	141.333	126.783	228.828	144.991	153.188	171.400	121.707	1.131	-1.378	-0.011	1.304	49.000	15.000	175.467	143.159	235.295	132.114	153.607	166.056	118.106	2.507	-0.084	0.136	0.136	107.000	15.000	151.821	133.684	243.413	131.061	199.323	221.048	119.631	3.104
16.000	18.000	16.000	199.379	129.525	229.977	209.920	318.414	369.158	142.535	1.247	-0.241	0.037	0.181	26.000	16.000	146.815	129.393	228.891	150.802	159.941	175.524	123.158	1.445	0.314	-0.076	-0.343	50.000	16.000	168.594	144.949	234.862	132.288	144.875	172.462	115.548	2.618	0.111	0.092	0.092	108.000	16.000	147.889	131.299	244.378	132.436	207.037	237.562	119.558	3.123
17.000	19.000	17.000	188.600	137.583	230.471	216.676	300.567	342.789	130.600	1.626	0.379	0.201	-0.056	27.000	17.000	145.414	125.220	229.551	170.805	174.147	197.783	122.300	0.747	-0.699	-0.063	0.631	51.000	17.000	174.250	141.314	235.363	129.569	140.000	170.400	116.979	2.591	-0.027	0.047	0.092	109.000	17.000	163.192	133.667	245.608	133.826	198.414	239.200	124.310	3.032
18.000	20.000	18.000	156.000	138.742	230.939	194.130	312.667	369.667	127.114	1.856	0.230	0.127	-0.090	28.000	18.000	151.161	127.208	230.131	168.716	198.967	231.286	121.612	0.890	0.144	0.137	-0.137	52.000	18.000	150.536	131.883	234.345	125.972	145.069	161.500	115.035	2.204	-0.387	0.092	0.315	110.000	18.000	131.519	117.431	243.483	155.000	208.536	258.083	122.000	1.220
19.000	21.000	19.000	149.871	130.074	231.228	184.019	322.793	407.400	138.399	2.104	0.249	-0.000	-0.272	29.000	19.000	145.931	127.330	229.968	162.239	196.281	235.667	121.122	0.871	-0.019	0.137	0.137	53.000	19.000	151.565	133.716	234.408	127.932	143.000	165.750	114.459	2.120	-0.084	0.092	0.134	111.000	19.000	123.296	119.950	244.381	146.590	193.788	231.000	118.928	1.266
20.000	22.000	20.000	151.033	129.179	230.810	176.033	339.821	404.154	140.810	2.112	0.008	-0.000	-0.040	30.000	20.000	159.310	125.500	230.846	165.348	187.290	211.706	120.514	0.825	-0.046	0.129	0.129	54.000	20.000	144.423	133.392	234.141	125.899	145.276	174.182	117.486	2.112	-0.008	-0.000	0.079	112.000	20.000	125.536	118.040	241.316	134.885	191.655	226.133	119.573	1.450
21.000	23.000	21.000	149.548	131.798	229.392	173.694	317.414	388.000	141.885	2.296	0.184	0.033	-0.100	31.000	21.000	162.500	131.213	230.809	163.978	188.371	206.091	122.583	1.112	0.287	-0.000	-0.140	55.000	21.000	131.679	124.711	234.075	125.211	144.871	168.071	120.379	1.653	-0.460	-0.053	0.400	113.000	21.000	132.136	124.982	246.498	NaN	NaN	NaN	NaN	NaN
22.000	24.000	22.000	158.714	130.968	231.051	174.655	348.448	411.875	134.958	2.296	0.000	0.050	-0.042	32.000	22.000	143.655	133.119	231.213	165.840	200.750	231.400	121.778	1.093	-0.019	0.205	0.125	56.000	22.000	134.769	130.014	231.434	126.335	149.926	156.750	117.451	1.875	0.222	0.054	-0.144	114.000	22.000	121.792	117.541	244.152	132.553	197.481	244.167	121.880	1.653
23.000	25.000	23.000	152.484	131.702	228.828	167.948	325.185	375.929	132.951	2.729	0.433	0.142	-0.234	33.000	23.000	137.034	127.135	232.538	176.535	190.903	223.529	124.614	0.700	-0.393	0.115	0.523	57.000	23.000	153.121	132.736	232.285	129.192	144.400	155.526	117.178	2.051	0.176	-0.020	-0.165	NaN	NaN	NaN	NaN	NaN	NaN	NaN	NaN	NaN	NaN
24.000	26.000	24.000	141.385	127.872	228.891	165.254	319.786	379.667	128.422	2.756	0.027	0.183	0.091	34.000	24.000	144.344	126.568	232.765	165.124	215.500	261.364	120.091	1.150	0.450	0.192	-0.267	58.000	24.000	133.481	130.976	233.309	127.453	139.567	153.571	118.432	1.656	-0.395	-0.029	0.349	NaN	NaN	NaN	NaN	NaN	NaN	NaN	NaN	NaN	NaN
25.000	27.000	25.000	145.538	129.704	229.551	158.216	329.643	387.067	127.803	3.097	0.341	0.142	-0.183	35.000	25.000	130.828	131.816	233.866	157.196	204.968	248.286	123.797	1.112	-0.038	0.064	0.064	59.000	25.000	146.231	135.694	230.955	128.766	133.656	144.500	121.027	1.637	-0.019	-0.117	-0.176	NaN	NaN	NaN	NaN	NaN	NaN	NaN	NaN	NaN	NaN
26.000	28.000	26.000	142.111	129.278	230.131	152.443	330.862	410.923	127.265	3.364	0.268	0.131	-0.102	36.000	26.000	127.633	124.683	234.141	148.266	202.697	235.278	124.787	1.353	0.241	0.063	-0.159	60.000	26.000	140.929	136.838	230.332	129.229	141.286	146.520	117.752	1.637	0.000	-0.000	0.058	NaN	NaN	NaN	NaN	NaN	NaN	NaN	NaN	NaN	NaN
27.000	29.000	27.000	136.885	127.330	229.968	150.248	328.407	396.000	130.110	3.594	0.230	0.234	-0.000	37.000	27.000	136.321	122.172	234.908	147.390	209.133	255.417	123.049	1.353	0.000	0.080	0.080	61.000	27.000	141.333	133.750	230.220	126.059	128.939	137.955	118.242	1.480	-0.157	0.032	0.145	NaN	NaN	NaN	NaN	NaN	NaN	NaN	NaN	NaN	NaN
28.000	30.000	28.000	144.500	126.773	230.846	147.738	329.806	398.000	128.412	3.805	0.211	0.132	-0.091	38.000	28.000	145.880	123.033	234.693	153.134	228.607	264.929	122.537	1.483	0.130	0.141	-0.049	62.000	28.000	157.710	145.403	230.483	129.468	131.821	141.000	116.211	1.905	0.425	0.029	-0.378	NaN	NaN	NaN	NaN	NaN	NaN	NaN	NaN	NaN	NaN
29.000	31.000	29.000	161.759	129.395	230.809	145.122	345.357	413.533	127.366	4.111	0.306	0.105	-0.105	39.000	29.000	153.000	130.578	235.077	157.244	213.000	251.438	122.532	1.610	0.127	0.103	0.062	63.000	29.000	157.156	146.868	229.816	129.887	134.700	140.810	114.735	1.951	0.046	-0.000	-0.000	NaN	NaN	NaN	NaN	NaN	NaN	NaN	NaN	NaN	NaN
30.000	32.000	30.000	151.538	129.937	231.213	142.835	345.821	401.235	130.447	4.084	-0.027	0.091	0.091	40.000	30.000	164.138	123.439	235.576	166.116	221.438	271.714	120.206	1.583	-0.027	0.144	0.206	64.000	30.000	137.619	135.859	231.525	124.563	127.600	135.158	113.078	1.748	-0.203	0.174	0.320	NaN	NaN	NaN	NaN	NaN	NaN	NaN	NaN	NaN	NaN
31.000	33.000	31.000	165.037	129.570	232.538	141.775	323.677	388.118	133.552	4.268	0.184	0.091	-0.053	41.000	31.000	163.724	125.349	235.869	233.135	248.613	292.750	126.070	0.689	-0.894	0.063	0.962	65.000	31.000	151.793	136.944	231.988	125.476	130.357	136.933	114.493	2.016	0.268	0.058	-0.175	NaN	NaN	NaN	NaN	NaN	NaN	NaN	NaN	NaN	NaN
32.000	34.000	32.000	158.633	132.188	232.765	139.875	312.893	378.588	134.497	4.260	-0.008	-0.000	0.038	42.000	32.000	192.310	132.510	234.642	229.932	239.250	288.154	128.393	0.700	0.010	0.178	0.115	66.000	32.000	153.655	136.447	230.026	125.116	126.633	138.000	112.687	2.135	0.119	0.175	0.030	NaN	NaN	NaN	NaN	NaN	NaN	NaN	NaN	NaN	NaN
33.000	35.000	33.000	132.964	125.161	233.866	145.617	323.464	375.625	126.852	4.022	-0.238	0.166	0.392	NaN	NaN	NaN	NaN	NaN	NaN	NaN	NaN	NaN	NaN	NaN	NaN	NaN	67.000	33.000	158.581	142.750	230.913	126.000	122.893	129.222	114.734	2.154	0.019	-0.059	-0.030	NaN	NaN	NaN	NaN	NaN	NaN	NaN	NaN	NaN	NaN
34.000	36.000	34.000	137.967	134.163	234.141	142.987	319.407	351.952	147.345	4.014	-0.008	-0.145	-0.112	NaN	NaN	NaN	NaN	NaN	NaN	NaN	NaN	NaN	NaN	NaN	NaN	NaN	68.000	34.000	149.958	137.662	230.547	125.936	119.138	126.667	114.007	1.859	-0.295	-0.059	0.172	NaN	NaN	NaN	NaN	NaN	NaN	NaN	NaN	NaN	NaN
35.000	37.000	35.000	131.000	123.988	234.908	142.247	313.321	433.250	131.163	4.087	0.073	0.089	-0.000	NaN	NaN	NaN	NaN	NaN	NaN	NaN	NaN	NaN	NaN	NaN	NaN	NaN	69.000	35.000	166.452	143.288	229.009	126.408	118.156	124.609	113.967	1.908	0.049	-0.119	-0.124	NaN	NaN	NaN	NaN	NaN	NaN	NaN	NaN	NaN	NaN
36.000	38.000	36.000	130.929	126.337	234.693	143.651	338.750	402.067	130.693	4.152	0.065	0.056	-0.000	NaN	NaN	NaN	NaN	NaN	NaN	NaN	NaN	NaN	NaN	NaN	NaN	NaN	70.000	36.000	167.643	143.100	229.638	127.503	116.556	122.867	114.614	1.697	-0.211	-0.140	-0.041	NaN	NaN	NaN	NaN	NaN	NaN	NaN	NaN	NaN	NaN
37.000	39.000	37.000	137.621	124.798	235.077	142.482	316.667	388.533	129.421	4.263	0.111	0.089	-0.000	NaN	NaN	NaN	NaN	NaN	NaN	NaN	NaN	NaN	NaN	NaN	NaN	NaN	71.000	37.000	161.107	143.324	229.004	128.986	123.767	132.800	115.401	1.586	-0.111	-0.064	0.064	NaN	NaN	NaN	NaN	NaN	NaN	NaN	NaN	NaN	NaN
38.000	40.000	38.000	130.138	125.860	235.576	141.744	329.071	398.500	126.918	4.420	0.157	0.145	-0.000	NaN	NaN	NaN	NaN	NaN	NaN	NaN	NaN	NaN	NaN	NaN	NaN	NaN	72.000	38.000	166.931	141.382	228.076	130.671	129.733	136.588	115.811	1.567	-0.019	-0.000	0.108	NaN	NaN	NaN	NaN	NaN	NaN	NaN	NaN	NaN	NaN
39.000	41.000	39.000	145.667	123.654	235.869	142.404	318.393	381.000	127.367	4.512	0.092	0.145	-0.000	NaN	NaN	NaN	NaN	NaN	NaN	NaN	NaN	NaN	NaN	NaN	NaN	NaN	73.000	39.000	159.714	141.407	225.620	128.992	126.400	133.688	115.872	1.464	-0.103	-0.000	0.062	NaN	NaN	NaN	NaN	NaN	NaN	NaN	NaN	NaN	NaN
40.000	42.000	40.000	149.250	121.914	234.642	139.766	312.464	379.647	131.743	4.420	-0.092	0.033	0.178	NaN	NaN	NaN	NaN	NaN	NaN	NaN	NaN	NaN	NaN	NaN	NaN	NaN	74.000	40.000	163.778	144.857	225.453	129.724	130.794	141.278	117.058	1.472	0.008	0.022	-0.000	NaN	NaN	NaN	NaN	NaN	NaN	NaN	NaN	NaN	NaN
41.000	43.000	41.000	157.308	122.153	232.814	141.083	316.133	390.308	130.278	4.255	-0.165	0.056	0.234	NaN	NaN	NaN	NaN	NaN	NaN	NaN	NaN	NaN	NaN	NaN	NaN	NaN	75.000	41.000	152.036	141.284	224.098	128.286	132.679	142.429	116.055	1.491	0.019	0.108	0.063	NaN	NaN	NaN	NaN	NaN	NaN	NaN	NaN	NaN	NaN
42.000	44.000	42.000	151.964	122.400	232.701	140.087	290.125	350.556	128.019	4.106	-0.149	0.089	0.201	NaN	NaN	NaN	NaN	NaN	NaN	NaN	NaN	NaN	NaN	NaN	NaN	NaN	76.000	42.000	160.111	146.373	224.638	130.554	127.781	135.882	118.867	1.502	0.011	-0.123	-0.144	NaN	NaN	NaN	NaN	NaN	NaN	NaN	NaN	NaN	NaN
43.000	45.000	43.000	143.276	127.330	234.288	140.713	300.778	350.500	129.714	4.374	0.268	0.089	-0.145	NaN	NaN	NaN	NaN	NaN	NaN	NaN	NaN	NaN	NaN	NaN	NaN	NaN	77.000	43.000	163.731	144.000	225.334	131.459	125.818	133.250	117.396	1.529	0.027	0.021	0.021	NaN	NaN	NaN	NaN	NaN	NaN	NaN	NaN	NaN	NaN
44.000	46.000	44.000	143.889	123.571	235.517	139.643	277.310	330.647	126.878	4.363	-0.011	0.090	0.055	NaN	NaN	NaN	NaN	NaN	NaN	NaN	NaN	NaN	NaN	NaN	NaN	NaN	78.000	44.000	166.259	144.571	224.728	132.599	134.742	160.286	117.212	1.537	0.008	-0.000	-0.000	NaN	NaN	NaN	NaN	NaN	NaN	NaN	NaN	NaN	NaN
45.000	47.000	45.000	153.393	129.256	235.792	139.800	270.607	324.067	131.336	4.493	0.130	-0.000	-0.090	NaN	NaN	NaN	NaN	NaN	NaN	NaN	NaN	NaN	NaN	NaN	NaN	NaN	79.000	45.000	162.933	138.797	226.894	133.111	139.067	146.895	117.611	1.483	-0.054	-0.017	-0.000	NaN	NaN	NaN	NaN	NaN	NaN	NaN	NaN	NaN	NaN
46.000	48.000	46.000	147.133	124.126	236.091	138.427	272.467	327.812	127.667	4.585	0.092	0.055	-0.035	NaN	NaN	NaN	NaN	NaN	NaN	NaN	NaN	NaN	NaN	NaN	NaN	NaN	80.000	46.000	169.276	140.485	224.969	130.145	132.871	142.647	114.685	1.575	0.092	0.140	0.025	NaN	NaN	NaN	NaN	NaN	NaN	NaN	NaN	NaN	NaN
47.000	49.000	47.000	145.138	127.215	235.295	138.392	266.677	315.833	126.053	4.796	0.211	0.090	-0.145	NaN	NaN	NaN	NaN	NaN	NaN	NaN	NaN	NaN	NaN	NaN	NaN	NaN	81.000	47.000	158.679	141.147	223.525	129.151	130.414	139.000	116.667	1.521	-0.054	-0.054	0.020	NaN	NaN	NaN	NaN	NaN	NaN	NaN	NaN	NaN	NaN
48.000	50.000	48.000	148.323	126.825	234.862	138.168	261.200	301.050	128.099	4.953	0.157	0.036	-0.090	NaN	NaN	NaN	NaN	NaN	NaN	NaN	NaN	NaN	NaN	NaN	NaN	NaN	82.000	48.000	163.900	147.443	225.477	130.062	135.688	148.133	117.583	1.632	0.111	-0.006	-0.129	NaN	NaN	NaN	NaN	NaN	NaN	NaN	NaN	NaN	NaN
49.000	51.000	49.000	129.966	127.447	235.363	137.910	276.444	318.562	129.103	5.117	0.165	0.054	-0.127	NaN	NaN	NaN	NaN	NaN	NaN	NaN	NaN	NaN	NaN	NaN	NaN	NaN	83.000	49.000	160.885	140.785	226.489	130.156	132.312	142.947	119.124	1.532	-0.100	-0.130	7.960E-18	NaN	NaN	NaN	NaN	NaN	NaN	NaN	NaN	NaN	NaN
50.000	52.000	50.000	130.889	121.859	234.345	136.808	289.414	360.786	133.660	5.045	-0.073	-0.036	0.054	NaN	NaN	NaN	NaN	NaN	NaN	NaN	NaN	NaN	NaN	NaN	NaN	NaN	84.000	50.000	156.065	136.080	227.974	131.581	138.968	157.455	117.349	1.521	-0.011	0.065	0.061	NaN	NaN	NaN	NaN	NaN	NaN	NaN	NaN	NaN	NaN
51.000	53.000	51.000	130.643	122.690	234.408	136.196	293.966	344.889	135.596	5.182	0.138	-0.036	-0.180	NaN	NaN	NaN	NaN	NaN	NaN	NaN	NaN	NaN	NaN	NaN	NaN	NaN	85.000	51.000	162.750	144.524	227.100	133.815	143.143	160.000	117.160	1.605	0.084	0.009	-0.138	NaN	NaN	NaN	NaN	NaN	NaN	NaN	NaN	NaN	NaN
52.000	54.000	52.000	127.741	120.988	234.141	136.730	294.517	362.625	136.886	5.110	-0.073	-0.000	0.090	NaN	NaN	NaN	NaN	NaN	NaN	NaN	NaN	NaN	NaN	NaN	NaN	NaN	86.000	52.000	164.567	139.930	226.590	132.261	137.143	156.364	118.788	1.567	-0.038	-0.074	-0.010	NaN	NaN	NaN	NaN	NaN	NaN	NaN	NaN	NaN	NaN
53.000	55.000	53.000	126.269	120.265	234.075	138.077	295.062	338.435	140.316	4.842	-0.268	-0.090	0.144	NaN	NaN	NaN	NaN	NaN	NaN	NaN	NaN	NaN	NaN	NaN	NaN	NaN	87.000	53.000	153.852	136.346	224.731	128.264	132.303	142.667	115.461	1.567	0.000	0.064	0.114	NaN	NaN	NaN	NaN	NaN	NaN	NaN	NaN	NaN	NaN
54.000	56.000	54.000	132.519	120.486	231.434	139.844	307.000	370.500	137.993	4.834	-0.008	-0.055	-0.020	NaN	NaN	NaN	NaN	NaN	NaN	NaN	NaN	NaN	NaN	NaN	NaN	NaN	88.000	54.000	171.931	140.457	228.490	130.853	132.875	142.227	114.550	1.770	0.203	0.128	-0.128	NaN	NaN	NaN	NaN	NaN	NaN	NaN	NaN	NaN	NaN
55.000	57.000	55.000	241.036	166.602	232.285	152.596	321.000	400.231	143.573	3.704	-1.130	-0.030	0.992	NaN	NaN	NaN	NaN	NaN	NaN	NaN	NaN	NaN	NaN	NaN	NaN	NaN	89.000	55.000	159.643	134.913	227.627	126.695	128.700	140.267	114.562	1.689	-0.081	0.076	0.204	NaN	NaN	NaN	NaN	NaN	NaN	NaN	NaN	NaN	NaN
56.000	58.000	56.000	196.111	141.469	233.309	155.041	307.448	379.786	151.646	3.647	-0.057	-0.082	-0.000	NaN	NaN	NaN	NaN	NaN	NaN	NaN	NaN	NaN	NaN	NaN	NaN	NaN	90.000	56.000	155.607	137.359	228.201	129.902	132.406	137.720	114.477	1.735	0.046	0.056	0.000	NaN	NaN	NaN	NaN	NaN	NaN	NaN	NaN	NaN	NaN
57.000	59.000	57.000	151.828	137.021	230.955	152.910	288.414	348.941	143.932	3.712	0.065	-0.063	-0.063	NaN	NaN	NaN	NaN	NaN	NaN	NaN	NaN	NaN	NaN	NaN	NaN	NaN	91.000	57.000	173.818	139.576	228.867	131.634	130.800	134.130	116.706	1.827	0.092	0.008	-0.056	NaN	NaN	NaN	NaN	NaN	NaN	NaN	NaN	NaN	NaN
58.000	60.000	58.000	148.172	132.277	230.332	151.575	314.929	363.278	143.253	3.915	0.203	-0.031	-0.233	NaN	NaN	NaN	NaN	NaN	NaN	NaN	NaN	NaN	NaN	NaN	NaN	NaN	92.000	58.000	153.074	135.833	229.359	128.987	131.000	138.889	116.629	1.578	-0.249	0.000	0.136	NaN	NaN	NaN	NaN	NaN	NaN	NaN	NaN	NaN	NaN
59.000	61.000	59.000	138.759	134.893	230.220	146.949	332.500	411.071	140.213	4.182	0.268	-0.000	-0.261	NaN	NaN	NaN	NaN	NaN	NaN	NaN	NaN	NaN	NaN	NaN	NaN	NaN	93.000	59.000	153.759	134.200	228.506	129.099	127.971	134.524	115.856	1.578	0.000	0.062	0.130	NaN	NaN	NaN	NaN	NaN	NaN	NaN	NaN	NaN	NaN
60.000	62.000	60.000	133.786	129.156	230.483	147.406	339.667	392.375	140.262	4.358	0.176	-0.001	-0.204	NaN	NaN	NaN	NaN	NaN	NaN	NaN	NaN	NaN	NaN	NaN	NaN	NaN	94.000	60.000	172.500	144.424	229.154	132.617	122.176	133.143	115.827	1.781	0.203	0.071	-0.130	NaN	NaN	NaN	NaN	NaN	NaN	NaN	NaN	NaN	NaN
61.000	63.000	61.000	132.586	122.924	229.816	144.802	345.889	406.133	144.694	4.458	0.100	-0.026	-0.088	NaN	NaN	NaN	NaN	NaN	NaN	NaN	NaN	NaN	NaN	NaN	NaN	NaN	95.000	61.000	163.107	136.653	229.343	131.039	123.100	162.000	116.746	1.586	-0.195	0.003	0.192	NaN	NaN	NaN	NaN	NaN	NaN	NaN	NaN	NaN	NaN
62.000	64.000	62.000	133.000	119.570	231.525	145.396	316.857	401.154	151.473	4.309	-0.149	-0.076	0.021	NaN	NaN	NaN	NaN	NaN	NaN	NaN	NaN	NaN	NaN	NaN	NaN	NaN	96.000	62.000	155.839	138.179	230.996	131.493	131.214	184.000	118.021	1.475	-0.111	-0.050	0.072	NaN	NaN	NaN	NaN	NaN	NaN	NaN	NaN	NaN	NaN
63.000	65.000	63.000	135.346	125.938	231.988	145.000	334.760	384.000	153.452	4.336	0.027	-0.123	-0.179	NaN	NaN	NaN	NaN	NaN	NaN	NaN	NaN	NaN	NaN	NaN	NaN	NaN	97.000	63.000	162.276	138.667	234.599	133.284	129.750	138.941	118.620	1.383	-0.092	-0.069	-0.065	NaN	NaN	NaN	NaN	NaN	NaN	NaN	NaN	NaN	NaN
64.000	66.000	64.000	144.296	124.314	230.026	144.516	338.333	393.222	149.148	4.355	0.019	-0.110	-0.055	NaN	NaN	NaN	NaN	NaN	NaN	NaN	NaN	NaN	NaN	NaN	NaN	NaN	98.000	64.000	171.900	138.583	238.071	133.248	125.875	135.067	115.214	1.540	0.157	0.130	3.980E-18	NaN	NaN	NaN	NaN	NaN	NaN	NaN	NaN	NaN	NaN
65.000	67.000	65.000	131.615	122.318	230.913	146.758	357.071	439.833	148.623	4.263	-0.092	-0.069	-0.069	NaN	NaN	NaN	NaN	NaN	NaN	NaN	NaN	NaN	NaN	NaN	NaN	NaN	99.000	65.000	155.103	137.292	237.865	132.752	130.258	137.111	113.680	1.494	-0.046	0.133	0.130	NaN	NaN	NaN	NaN	NaN	NaN	NaN	NaN	NaN	NaN
66.000	68.000	66.000	126.963	124.156	230.547	146.268	346.034	434.167	150.448	4.290	0.027	-0.110	-0.110	NaN	NaN	NaN	NaN	NaN	NaN	NaN	NaN	NaN	NaN	NaN	NaN	NaN	100.000	66.000	152.630	133.972	236.844	130.785	121.133	125.182	114.559	1.448	-0.046	-0.065	0.058	NaN	NaN	NaN	NaN	NaN	NaN	NaN	NaN	NaN	NaN
67.000	69.000	67.000	140.300	117.726	229.009	143.278	352.897	425.933	149.649	4.428	0.138	-0.090	-0.215	NaN	NaN	NaN	NaN	NaN	NaN	NaN	NaN	NaN	NaN	NaN	NaN	NaN	101.000	67.000	159.417	141.090	239.080	137.014	125.188	131.583	113.820	1.414	-0.035	0.000	3.980E-18	NaN	NaN	NaN	NaN	NaN	NaN	NaN	NaN	NaN	NaN
68.000	70.000	68.000	142.469	120.860	229.638	143.712	356.483	394.958	134.423	4.769	0.341	0.090	-0.180	NaN	NaN	NaN	NaN	NaN	NaN	NaN	NaN	NaN	NaN	NaN	NaN	NaN	102.000	68.000	154.733	140.873	240.225	135.917	119.735	126.417	115.438	1.624	0.211	0.071	-0.136	NaN	NaN	NaN	NaN	NaN	NaN	NaN	NaN	NaN	NaN
69.000	71.000	69.000	136.074	119.663	229.004	141.776	362.036	434.562	147.228	4.834	0.065	-0.090	-0.199	NaN	NaN	NaN	NaN	NaN	NaN	NaN	NaN	NaN	NaN	NaN	NaN	NaN	103.000	69.000	145.852	144.685	239.970	132.180	124.833	133.154	116.545	1.670	0.046	0.018	0.009	NaN	NaN	NaN	NaN	NaN	NaN	NaN	NaN	NaN	NaN
70.000	72.000	70.000	127.607	115.416	228.076	140.894	341.071	417.333	147.613	4.742	-0.092	-0.035	0.055	NaN	NaN	NaN	NaN	NaN	NaN	NaN	NaN	NaN	NaN	NaN	NaN	NaN	104.000	70.000	166.400	139.648	242.634	135.979	118.400	130.556	115.592	1.808	0.138	-0.000	-0.139	NaN	NaN	NaN	NaN	NaN	NaN	NaN	NaN	NaN	NaN
71.000	73.000	71.000	127.625	118.306	225.620	143.454	341.464	389.000	138.291	4.907	0.165	0.035	-0.055	NaN	NaN	NaN	NaN	NaN	NaN	NaN	NaN	NaN	NaN	NaN	NaN	NaN	105.000	71.000	164.286	144.118	242.987	134.308	127.656	137.778	114.705	1.835	0.027	-0.000	-0.014	NaN	NaN	NaN	NaN	NaN	NaN	NaN	NaN	NaN	NaN
72.000	74.000	72.000	136.000	117.036	225.453	142.916	332.750	383.647	142.205	4.493	-0.414	-0.035	0.289	NaN	NaN	NaN	NaN	NaN	NaN	NaN	NaN	NaN	NaN	NaN	NaN	NaN	106.000	72.000	159.185	144.907	244.275	129.811	122.036	128.789	115.517	1.954	0.119	0.062	-0.036	NaN	NaN	NaN	NaN	NaN	NaN	NaN	NaN	NaN	NaN
73.000	75.000	73.000	144.259	116.298	224.098	144.314	342.857	421.692	133.459	4.401	-0.092	0.090	0.179	NaN	NaN	NaN	NaN	NaN	NaN	NaN	NaN	NaN	NaN	NaN	NaN	NaN	107.000	73.000	149.100	136.831	243.413	130.418	125.250	133.600	111.972	1.924	-0.030	0.085	0.156	NaN	NaN	NaN	NaN	NaN	NaN	NaN	NaN	NaN	NaN
74.000	76.000	74.000	142.552	118.867	224.638	141.592	289.786	321.318	139.760	4.474	0.073	-0.055	-0.111	NaN	NaN	NaN	NaN	NaN	NaN	NaN	NaN	NaN	NaN	NaN	NaN	NaN	108.000	74.000	162.679	141.120	244.378	134.337	117.600	124.294	113.583	2.054	0.130	0.025	-0.120	NaN	NaN	NaN	NaN	NaN	NaN	NaN	NaN	NaN	NaN
75.000	77.000	75.000	142.333	125.305	225.334	142.018	291.429	345.200	141.452	4.428	-0.046	-0.034	-0.034	NaN	NaN	NaN	NaN	NaN	NaN	NaN	NaN	NaN	NaN	NaN	NaN	NaN	109.000	75.000	151.964	140.565	245.608	130.476	124.379	131.583	113.049	1.970	-0.084	-0.000	0.087	NaN	NaN	NaN	NaN	NaN	NaN	NaN	NaN	NaN	NaN
76.000	78.000	76.000	141.111	121.124	224.728	142.222	312.286	385.417	137.324	4.382	-0.046	-0.000	0.055	NaN	NaN	NaN	NaN	NaN	NaN	NaN	NaN	NaN	NaN	NaN	NaN	NaN	110.000	76.000	160.821	140.789	243.483	133.320	120.129	126.556	113.890	2.154	0.184	0.087	-0.117	NaN	NaN	NaN	NaN	NaN	NaN	NaN	NaN	NaN	NaN
77.000	79.000	77.000	143.630	121.567	226.894	142.189	290.536	325.652	146.946	4.271	-0.111	-0.109	-0.000	NaN	NaN	NaN	NaN	NaN	NaN	NaN	NaN	NaN	NaN	NaN	NaN	NaN	111.000	77.000	160.357	141.346	244.381	132.165	128.833	144.000	114.938	1.989	-0.165	-0.111	0.060	NaN	NaN	NaN	NaN	NaN	NaN	NaN	NaN	NaN	NaN
78.000	80.000	78.000	132.556	119.758	224.969	141.741	281.034	319.667	147.272	4.225	-0.046	-0.090	-0.055	NaN	NaN	NaN	NaN	NaN	NaN	NaN	NaN	NaN	NaN	NaN	NaN	NaN	112.000	78.000	158.600	142.059	241.316	124.317	127.346	131.412	115.050	2.000	0.011	-0.000	-0.021	NaN	NaN	NaN	NaN	NaN	NaN	NaN	NaN	NaN	NaN
79.000	81.000	79.000	139.964	122.667	223.525	143.280	309.379	385.091	143.281	4.282	0.057	-0.089	-0.111	NaN	NaN	NaN	NaN	NaN	NaN	NaN	NaN	NaN	NaN	NaN	NaN	NaN	113.000	79.000	158.433	139.225	246.498	126.714	126.250	134.562	114.224	1.973	-0.027	-0.079	-0.047	NaN	NaN	NaN	NaN	NaN	NaN	NaN	NaN	NaN	NaN
80.000	82.000	80.000	145.517	116.765	225.477	140.382	292.793	339.529	132.818	4.171	-0.111	-0.000	0.089	NaN	NaN	NaN	NaN	NaN	NaN	NaN	NaN	NaN	NaN	NaN	NaN	NaN	114.000	80.000	151.222	136.012	244.152	124.029	124.467	137.267	114.623	1.816	-0.157	-0.063	0.063	NaN	NaN	NaN	NaN	NaN	NaN	NaN	NaN	NaN	NaN
81.000	83.000	81.000	154.846	121.173	226.489	138.799	297.138	339.895	135.417	4.033	-0.138	-0.000	0.145	NaN	NaN	NaN	NaN	NaN	NaN	NaN	NaN	NaN	NaN	NaN	NaN	NaN	115.000	81.000	151.038	138.316	245.486	121.682	121.781	131.714	113.219	1.954	0.138	0.083	-0.021	NaN	NaN	NaN	NaN	NaN	NaN	NaN	NaN	NaN	NaN
82.000	84.000	82.000	146.705	117.981	227.974	132.188	283.172	338.071	132.351	6.557	2.523	-0.000	-0.286	NaN	NaN	NaN	NaN	NaN	NaN	NaN	NaN	NaN	NaN	NaN	NaN	NaN	116.000	82.000	157.259	135.587	243.311	124.660	125.464	136.750	112.472	2.008	0.054	0.085	-0.025	NaN	NaN	NaN	NaN	NaN	NaN	NaN	NaN	NaN	NaN
83.000	85.000	83.000	142.074	118.416	227.100	135.536	301.370	342.000	133.060	4.033	-2.523	-0.000	0.279	NaN	NaN	NaN	NaN	NaN	NaN	NaN	NaN	NaN	NaN	NaN	NaN	NaN	117.000	83.000	157.750	139.040	245.340	124.619	120.727	127.043	113.928	2.054	0.046	0.060	0.060	NaN	NaN	NaN	NaN	NaN	NaN	NaN	NaN	NaN	NaN
84.000	86.000	84.000	158.346	115.824	226.590	136.591	285.000	368.667	128.182	4.052	0.019	0.089	0.033	NaN	NaN	NaN	NaN	NaN	NaN	NaN	NaN	NaN	NaN	NaN	NaN	NaN	118.000	84.000	156.321	140.324	245.350	124.834	124.931	138.571	113.410	2.108	0.054	-0.000	-0.058	NaN	NaN	NaN	NaN	NaN	NaN	NaN	NaN	NaN	NaN
85.000	87.000	85.000	139.107	117.844	224.731	136.173	261.750	287.045	129.342	3.877	-0.176	-0.000	0.201	NaN	NaN	NaN	NaN	NaN	NaN	NaN	NaN	NaN	NaN	NaN	NaN	NaN	119.000	85.000	155.385	139.111	242.282	123.304	123.933	138.200	113.452	2.154	0.046	0.145	0.058	NaN	NaN	NaN	NaN	NaN	NaN	NaN	NaN	NaN	NaN
86.000	88.000	86.000	132.857	121.011	228.490	136.059	273.880	324.571	130.938	3.922	0.046	-0.000	-0.056	NaN	NaN	NaN	NaN	NaN	NaN	NaN	NaN	NaN	NaN	NaN	NaN	NaN	120.000	86.000	151.000	139.712	244.353	120.183	115.345	120.550	112.034	2.292	0.138	0.088	-0.000	NaN	NaN	NaN	NaN	NaN	NaN	NaN	NaN	NaN	NaN
87.000	89.000	87.000	134.852	118.979	227.627	135.692	238.897	278.250	136.039	3.831	-0.092	-0.089	-0.000	NaN	NaN	NaN	NaN	NaN	NaN	NaN	NaN	NaN	NaN	NaN	NaN	NaN	121.000	87.000	157.964	139.014	242.604	121.570	118.903	126.938	110.906	2.345	0.054	-0.000	-0.122	NaN	NaN	NaN	NaN	NaN	NaN	NaN	NaN	NaN	NaN
88.000	90.000	88.000	133.679	121.315	228.201	134.328	247.655	276.905	128.853	3.884	0.054	-0.000	-0.089	NaN	NaN	NaN	NaN	NaN	NaN	NaN	NaN	NaN	NaN	NaN	NaN	NaN	NaN	NaN	NaN	NaN	NaN	NaN	NaN	NaN	NaN	NaN	NaN	NaN	NaN	NaN	NaN	NaN	NaN	NaN	NaN	NaN	NaN	NaN	NaN
89.000	91.000	89.000	128.714	117.562	228.867	135.886	220.759	249.947	129.927	3.674	-0.211	-0.056	0.178	NaN	NaN	NaN	NaN	NaN	NaN	NaN	NaN	NaN	NaN	NaN	NaN	NaN	NaN	NaN	NaN	NaN	NaN	NaN	NaN	NaN	NaN	NaN	NaN	NaN	NaN	NaN	NaN	NaN	NaN	NaN	NaN	NaN	NaN	NaN	NaN
90.000	92.000	90.000	128.071	119.389	229.359	136.226	210.296	236.941	126.277	2.827	-0.846	-0.028	0.751	NaN	NaN	NaN	NaN	NaN	NaN	NaN	NaN	NaN	NaN	NaN	NaN	NaN	NaN	NaN	NaN	NaN	NaN	NaN	NaN	NaN	NaN	NaN	NaN	NaN	NaN	NaN	NaN	NaN	NaN	NaN	NaN	NaN	NaN	NaN	NaN
91.000	93.000	91.000	127.444	119.648	228.506	136.197	216.069	264.929	121.662	2.494	-0.333	0.030	0.348	NaN	NaN	NaN	NaN	NaN	NaN	NaN	NaN	NaN	NaN	NaN	NaN	NaN	NaN	NaN	NaN	NaN	NaN	NaN	NaN	NaN	NaN	NaN	NaN	NaN	NaN	NaN	NaN	NaN	NaN	NaN	NaN	NaN	NaN	NaN	NaN
92.000	94.000	92.000	135.222	117.526	229.154	137.972	206.345	245.154	122.205	2.441	-0.054	0.087	0.115	NaN	NaN	NaN	NaN	NaN	NaN	NaN	NaN	NaN	NaN	NaN	NaN	NaN	NaN	NaN	NaN	NaN	NaN	NaN	NaN	NaN	NaN	NaN	NaN	NaN	NaN	NaN	NaN	NaN	NaN	NaN	NaN	NaN	NaN	NaN	NaN
93.000	95.000	93.000	137.297	116.452	229.343	137.547	201.536	242.500	125.117	4.818	2.378	0.033	-1.637	NaN	NaN	NaN	NaN	NaN	NaN	NaN	NaN	NaN	NaN	NaN	NaN	NaN	NaN	NaN	NaN	NaN	NaN	NaN	NaN	NaN	NaN	NaN	NaN	NaN	NaN	NaN	NaN	NaN	NaN	NaN	NaN	NaN	NaN	NaN	NaN
94.000	96.000	94.000	136.767	112.521	230.996	137.177	182.571	218.067	120.671	5.741	0.923	0.025	-0.846	NaN	NaN	NaN	NaN	NaN	NaN	NaN	NaN	NaN	NaN	NaN	NaN	NaN	NaN	NaN	NaN	NaN	NaN	NaN	NaN	NaN	NaN	NaN	NaN	NaN	NaN	NaN	NaN	NaN	NaN	NaN	NaN	NaN	NaN	NaN	NaN
95.000	97.000	95.000	127.733	111.844	234.599	132.159	208.107	233.353	117.155	6.230	0.490	0.145	-0.290	NaN	NaN	NaN	NaN	NaN	NaN	NaN	NaN	NaN	NaN	NaN	NaN	NaN	NaN	NaN	NaN	NaN	NaN	NaN	NaN	NaN	NaN	NaN	NaN	NaN	NaN	NaN	NaN	NaN	NaN	NaN	NaN	NaN	NaN	NaN	NaN
96.000	98.000	96.000	130.818	110.030	238.071	129.251	201.333	241.750	116.450	7.023	0.793	0.145	-0.524	NaN	NaN	NaN	NaN	NaN	NaN	NaN	NaN	NaN	NaN	NaN	NaN	NaN	NaN	NaN	NaN	NaN	NaN	NaN	NaN	NaN	NaN	NaN	NaN	NaN	NaN	NaN	NaN	NaN	NaN	NaN	NaN	NaN	NaN	NaN	NaN
97.000	99.000	97.000	136.533	113.062	237.865	130.942	206.071	226.333	115.347	7.494	0.471	0.234	-0.290	NaN	NaN	NaN	NaN	NaN	NaN	NaN	NaN	NaN	NaN	NaN	NaN	NaN	NaN	NaN	NaN	NaN	NaN	NaN	NaN	NaN	NaN	NaN	NaN	NaN	NaN	NaN	NaN	NaN	NaN	NaN	NaN	NaN	NaN	NaN	NaN
98.000	100.000	98.000	130.207	113.122	236.844	129.945	215.679	264.091	117.365	7.088	-0.406	0.057	0.347	NaN	NaN	NaN	NaN	NaN	NaN	NaN	NaN	NaN	NaN	NaN	NaN	NaN	NaN	NaN	NaN	NaN	NaN	NaN	NaN	NaN	NaN	NaN	NaN	NaN	NaN	NaN	NaN	NaN	NaN	NaN	NaN	NaN	NaN	NaN	NaN
99.000	101.000	99.000	125.500	112.147	239.080	127.991	194.720	215.471	126.375	7.834	0.747	-0.088	-0.669	NaN	NaN	NaN	NaN	NaN	NaN	NaN	NaN	NaN	NaN	NaN	NaN	NaN	NaN	NaN	NaN	NaN	NaN	NaN	NaN	NaN	NaN	NaN	NaN	NaN	NaN	NaN	NaN	NaN	NaN	NaN	NaN	NaN	NaN	NaN	NaN
100.000	102.000	100.000	119.367	111.134	240.225	125.880	188.741	209.353	120.578	8.722	0.888	-0.000	-0.783	NaN	NaN	NaN	NaN	NaN	NaN	NaN	NaN	NaN	NaN	NaN	NaN	NaN	NaN	NaN	NaN	NaN	NaN	NaN	NaN	NaN	NaN	NaN	NaN	NaN	NaN	NaN	NaN	NaN	NaN	NaN	NaN	NaN	NaN	NaN	NaN
101.000	103.000	101.000	120.241	109.598	239.970	127.253	191.500	211.944	122.357	8.186	-0.536	-0.057	0.492	NaN	NaN	NaN	NaN	NaN	NaN	NaN	NaN	NaN	NaN	NaN	NaN	NaN	NaN	NaN	NaN	NaN	NaN	NaN	NaN	NaN	NaN	NaN	NaN	NaN	NaN	NaN	NaN	NaN	NaN	NaN	NaN	NaN	NaN	NaN	NaN
102.000	104.000	102.000	113.947	112.861	242.634	127.863	158.586	179.938	122.607	8.576	0.390	-0.057	-0.202	NaN	NaN	NaN	NaN	NaN	NaN	NaN	NaN	NaN	NaN	NaN	NaN	NaN	NaN	NaN	NaN	NaN	NaN	NaN	NaN	NaN	NaN	NaN	NaN	NaN	NaN	NaN	NaN	NaN	NaN	NaN	NaN	NaN	NaN	NaN	NaN
103.000	105.000	103.000	124.829	108.221	242.987	127.383	200.320	220.889	118.014	8.289	-0.287	0.083	0.202	NaN	NaN	NaN	NaN	NaN	NaN	NaN	NaN	NaN	NaN	NaN	NaN	NaN	NaN	NaN	NaN	NaN	NaN	NaN	NaN	NaN	NaN	NaN	NaN	NaN	NaN	NaN	NaN	NaN	NaN	NaN	NaN	NaN	NaN	NaN	NaN
104.000	106.000	104.000	121.219	110.882	244.275	128.129	199.133	232.412	126.547	8.251	-0.038	-0.114	-0.290	NaN	NaN	NaN	NaN	NaN	NaN	NaN	NaN	NaN	NaN	NaN	NaN	NaN	NaN	NaN	NaN	NaN	NaN	NaN	NaN	NaN	NaN	NaN	NaN	NaN	NaN	NaN	NaN	NaN	NaN	NaN	NaN	NaN	NaN	NaN	NaN
105.000	107.000	105.000	121.133	109.820	243.413	127.190	201.571	248.083	135.156	7.964	-0.287	-0.233	-0.145	NaN	NaN	NaN	NaN	NaN	NaN	NaN	NaN	NaN	NaN	NaN	NaN	NaN	NaN	NaN	NaN	NaN	NaN	NaN	NaN	NaN	NaN	NaN	NaN	NaN	NaN	NaN	NaN	NaN	NaN	NaN	NaN	NaN	NaN	NaN	NaN
106.000	108.000	106.000	122.900	113.978	244.378	126.345	205.185	249.929	133.937	9.036	1.072	-0.145	-1.307	NaN	NaN	NaN	NaN	NaN	NaN	NaN	NaN	NaN	NaN	NaN	NaN	NaN	NaN	NaN	NaN	NaN	NaN	NaN	NaN	NaN	NaN	NaN	NaN	NaN	NaN	NaN	NaN	NaN	NaN	NaN	NaN	NaN	NaN	NaN	NaN
107.000	109.000	107.000	120.433	113.556	245.608	126.075	202.367	251.571	131.868	8.316	-0.720	-0.145	0.524	NaN	NaN	NaN	NaN	NaN	NaN	NaN	NaN	NaN	NaN	NaN	NaN	NaN	NaN	NaN	NaN	NaN	NaN	NaN	NaN	NaN	NaN	NaN	NaN	NaN	NaN	NaN	NaN	NaN	NaN	NaN	NaN	NaN	NaN	NaN	NaN
108.000	110.000	108.000	121.771	110.825	243.483	126.242	222.333	260.500	132.959	8.140	-0.176	-0.088	0.171	NaN	NaN	NaN	NaN	NaN	NaN	NaN	NaN	NaN	NaN	NaN	NaN	NaN	NaN	NaN	NaN	NaN	NaN	NaN	NaN	NaN	NaN	NaN	NaN	NaN	NaN	NaN	NaN	NaN	NaN	NaN	NaN	NaN	NaN	NaN	NaN
109.000	111.000	109.000	120.387	110.070	244.381	126.401	221.556	256.353	130.545	8.397	0.257	-0.057	-0.467	NaN	NaN	NaN	NaN	NaN	NaN	NaN	NaN	NaN	NaN	NaN	NaN	NaN	NaN	NaN	NaN	NaN	NaN	NaN	NaN	NaN	NaN	NaN	NaN	NaN	NaN	NaN	NaN	NaN	NaN	NaN	NaN	NaN	NaN	NaN	NaN
110.000	112.000	110.000	126.343	112.407	241.316	125.861	224.080	240.474	131.117	7.494	-0.903	-0.057	0.903	NaN	NaN	NaN	NaN	NaN	NaN	NaN	NaN	NaN	NaN	NaN	NaN	NaN	NaN	NaN	NaN	NaN	NaN	NaN	NaN	NaN	NaN	NaN	NaN	NaN	NaN	NaN	NaN	NaN	NaN	NaN	NaN	NaN	NaN	NaN	NaN
111.000	113.000	111.000	142.148	122.295	246.498	124.958	218.692	263.231	128.390	9.645	2.151	-0.088	-2.298	NaN	NaN	NaN	NaN	NaN	NaN	NaN	NaN	NaN	NaN	NaN	NaN	NaN	NaN	NaN	NaN	NaN	NaN	NaN	NaN	NaN	NaN	NaN	NaN	NaN	NaN	NaN	NaN	NaN	NaN	NaN	NaN	NaN	NaN	NaN	NaN
112.000	114.000	112.000	148.343	128.567	244.152	126.714	229.750	275.533	127.480	10.085	0.441	-0.000	-0.322	NaN	NaN	NaN	NaN	NaN	NaN	NaN	NaN	NaN	NaN	NaN	NaN	NaN	NaN	NaN	NaN	NaN	NaN	NaN	NaN	NaN	NaN	NaN	NaN	NaN	NaN	NaN	NaN	NaN	NaN	NaN	NaN	NaN	NaN	NaN	NaN
113.000	115.000	113.000	138.114	117.615	245.486	126.595	243.481	285.176	122.966	9.672	-0.414	0.088	0.556	NaN	NaN	NaN	NaN	NaN	NaN	NaN	NaN	NaN	NaN	NaN	NaN	NaN	NaN	NaN	NaN	NaN	NaN	NaN	NaN	NaN	NaN	NaN	NaN	NaN	NaN	NaN	NaN	NaN	NaN	NaN	NaN	NaN	NaN	NaN	NaN
114.000	116.000	114.000	124.963	112.809	243.311	125.294	223.387	275.294	124.625	8.048	-1.623	0.057	1.427	NaN	NaN	NaN	NaN	NaN	NaN	NaN	NaN	NaN	NaN	NaN	NaN	NaN	NaN	NaN	NaN	NaN	NaN	NaN	NaN	NaN	NaN	NaN	NaN	NaN	NaN	NaN	NaN	NaN	NaN	NaN	NaN	NaN	NaN	NaN	NaN
115.000	117.000	115.000	122.310	115.798	245.340	125.064	219.040	268.400	130.662	8.251	0.203	-0.031	-0.203	NaN	NaN	NaN	NaN	NaN	NaN	NaN	NaN	NaN	NaN	NaN	NaN	NaN	NaN	NaN	NaN	NaN	NaN	NaN	NaN	NaN	NaN	NaN	NaN	NaN	NaN	NaN	NaN	NaN	NaN	NaN	NaN	NaN	NaN	NaN	NaN
116.000	118.000	116.000	147.966	119.449	245.350	125.243	213.593	247.933	128.825	8.687	0.436	-0.000	-0.377	NaN	NaN	NaN	NaN	NaN	NaN	NaN	NaN	NaN	NaN	NaN	NaN	NaN	NaN	NaN	NaN	NaN	NaN	NaN	NaN	NaN	NaN	NaN	NaN	NaN	NaN	NaN	NaN	NaN	NaN	NaN	NaN	NaN	NaN	NaN	NaN
117.000	119.000	117.000	148.300	119.258	242.282	125.292	207.071	256.000	128.007	8.695	0.008	-0.058	-0.088	NaN	NaN	NaN	NaN	NaN	NaN	NaN	NaN	NaN	NaN	NaN	NaN	NaN	NaN	NaN	NaN	NaN	NaN	NaN	NaN	NaN	NaN	NaN	NaN	NaN	NaN	NaN	NaN	NaN	NaN	NaN	NaN	NaN	NaN	NaN	NaN
118.000	120.000	118.000	125.657	118.092	244.353	125.281	198.963	238.867	124.336	8.630	-0.065	0.031	0.203	NaN	NaN	NaN	NaN	NaN	NaN	NaN	NaN	NaN	NaN	NaN	NaN	NaN	NaN	NaN	NaN	NaN	NaN	NaN	NaN	NaN	NaN	NaN	NaN	NaN	NaN	NaN	NaN	NaN	NaN	NaN	NaN	NaN	NaN	NaN	NaN
119.000	121.000	119.000	123.364	112.538	242.604	124.725	197.036	266.333	125.905	8.224	-0.406	-0.030	0.378	NaN	NaN	NaN	NaN	NaN	NaN	NaN	NaN	NaN	NaN	NaN	NaN	NaN	NaN	NaN	NaN	NaN	NaN	NaN	NaN	NaN	NaN	NaN	NaN	NaN	NaN	NaN	NaN	NaN	NaN	NaN	NaN	NaN	NaN	NaN	NaN
120.000	NaN	NaN	NaN	NaN	NaN	NaN	NaN	NaN	NaN	NaN	NaN	NaN	NaN	NaN	NaN	NaN	NaN	NaN	NaN	NaN	NaN	NaN	NaN	NaN	NaN	NaN	NaN	NaN	NaN	NaN	NaN	NaN	NaN	NaN	NaN	NaN	NaN	NaN	NaN	NaN	NaN	NaN	NaN	NaN	NaN	NaN	NaN	NaN	NaN
[truncated: 16 more columns]
