# Supplementary material for: Filopodyan: An open-source pipeline for the analysis of filopodia
Source: J Cell Biol. 2017 Oct 2;216(10):3405–22. doi: 10.1083/jcb.201705113 (PMC5626553; doi:10.1083/jcb.201705113)
Supplement: Data tables (ZIP file) [file JCB_201705113_DataS1.zip › Data Tables/Fig5_BaseF/ENA_BaseF/NeonENA/NeonENA_GC5_tif Bodies.txt]

T	X	Y	Mean	StdDev	Frame Background	Boundary Background
1.000	30.095	20.150	170.767	36.221	108.646	116.625
2.000	30.225	19.890	168.101	36.323	108.351	115.809
3.000	30.225	19.695	167.163	34.983	108.407	115.819
4.000	30.355	19.890	167.466	34.087	108.512	115.816
5.000	30.485	19.955	166.814	34.855	108.546	115.957
6.000	30.550	19.890	166.537	33.502	108.586	115.940
7.000	30.680	19.825	166.343	33.514	108.600	115.940
8.000	30.745	19.695	166.935	34.422	108.592	115.863
9.000	30.940	19.630	166.634	35.054	108.604	115.834
10.000	31.005	19.175	165.866	34.358	108.602	115.732
11.000	31.200	19.305	165.770	33.570	108.643	115.897
12.000	31.265	19.175	165.609	33.206	108.647	115.556
13.000	31.330	19.305	165.666	34.599	108.581	115.400
14.000	31.395	19.500	165.618	35.145	108.564	115.253
15.000	31.330	19.435	165.238	34.506	108.559	114.478
16.000	31.265	19.370	164.393	33.583	108.570	114.498
17.000	31.200	19.500	164.874	35.003	108.600	114.620
18.000	31.200	19.500	164.805	35.240	108.589	114.613
19.000	31.070	19.565	164.379	35.173	108.548	114.592
20.000	30.940	19.695	164.018	35.400	108.586	114.530
21.000	30.875	19.695	163.570	35.407	108.594	114.658
22.000	30.680	19.760	163.402	34.126	108.586	114.269
23.000	30.615	19.825	163.686	35.182	108.533	114.078
24.000	30.680	19.955	163.398	33.999	108.569	114.144
25.000	30.550	19.825	162.541	34.583	108.524	114.078
26.000	30.485	19.500	162.017	34.169	108.543	113.988
27.000	30.420	19.305	161.947	33.352	108.516	113.996
28.000	30.485	19.240	161.593	33.064	108.546	114.061
29.000	30.160	19.110	161.047	32.971	108.497	114.357
30.000	30.225	19.175	160.436	31.997	108.462	114.110
31.000	30.290	19.240	160.468	31.725	108.457	114.040
32.000	30.290	19.240	159.805	31.849	108.432	114.140
33.000	30.485	19.240	159.438	31.379	108.419	113.892
34.000	30.485	19.240	159.300	31.858	108.394	113.822
35.000	30.615	19.240	159.372	31.493	108.340	113.675
36.000	30.615	19.305	159.023	31.241	108.353	113.672
37.000	30.680	19.305	158.508	30.252	108.382	113.733
38.000	30.745	19.305	158.411	31.333	108.371	113.857
39.000	30.810	19.370	158.519	31.906	108.369	113.804
40.000	31.005	17.615	151.817	32.479	108.313	113.830
41.000	31.005	18.265	152.631	31.900	108.255	113.808
42.000	31.200	18.395	152.900	31.957	108.284	113.731
43.000	31.265	18.265	153.053	32.440	108.325	113.685
44.000	31.070	18.265	153.466	32.496	108.299	113.685
45.000	30.940	18.330	153.382	32.517	108.260	113.475
46.000	30.810	18.460	153.120	32.923	108.287	113.413
47.000	30.745	18.590	152.888	32.189	108.260	113.087
48.000	30.745	18.590	152.147	32.463	108.227	113.104
49.000	30.615	18.655	151.933	32.812	108.266	112.939
50.000	30.550	18.655	151.590	32.990	108.223	113.078
51.000	30.355	18.850	151.742	33.254	108.192	112.917
52.000	30.160	18.980	151.889	32.244	108.198	112.859
53.000	30.095	19.045	151.920	32.456	108.202	112.875
54.000	30.030	19.110	151.581	32.661	108.165	112.767
55.000	29.900	19.175	151.664	32.929	108.189	112.714
56.000	29.900	19.240	151.616	32.829	108.205	112.588
57.000	29.965	19.240	151.756	32.724	108.198	112.711
58.000	29.965	19.435	151.335	33.165	108.231	112.591
59.000	30.030	19.565	151.667	33.811	108.147	112.623
60.000	30.030	19.695	151.088	32.836	108.129	112.585
61.000	30.095	19.890	151.434	32.549	108.155	112.565
62.000	30.095	19.955	150.648	31.647	108.114	112.359
63.000	30.160	19.955	150.084	32.030	108.066	112.263
64.000	30.030	20.020	149.654	31.212	108.090	112.067
65.000	29.965	19.890	149.371	31.378	108.080	112.154
66.000	30.030	20.345	149.206	31.204	108.041	111.934
67.000	30.030	20.150	149.183	30.600	108.118	112.109
68.000	30.095	20.020	148.546	29.721	108.094	112.045
69.000	30.030	19.955	148.466	29.296	108.091	111.965
70.000	30.095	19.955	148.763	29.800	108.093	111.919
71.000	30.030	20.020	148.758	29.989	108.108	111.879
72.000	30.095	20.085	148.418	29.605	108.065	111.902
73.000	30.225	20.150	147.943	28.869	108.035	111.845
74.000	30.290	20.150	148.320	29.090	108.056	111.978
75.000	30.355	20.215	147.896	29.444	108.041	111.926
76.000	30.485	20.215	148.308	29.112	107.948	111.716
77.000	30.680	20.280	148.528	29.342	107.993	111.774
78.000	30.550	20.345	148.216	29.196	108.018	111.812
79.000	30.745	20.410	148.389	28.886	107.997	111.841
80.000	30.680	20.345	148.005	28.855	108.009	111.807
81.000	31.005	20.540	148.540	28.737	107.897	111.687
82.000	31.070	20.540	148.459	28.788	107.926	111.752
83.000	30.940	20.540	148.804	28.586	107.968	111.807
84.000	30.680	20.605	149.150	27.434	107.973	111.931
85.000	30.810	20.605	149.525	27.338	107.900	111.930
86.000	31.070	20.605	150.019	27.035	107.904	111.946
87.000	31.005	20.670	150.702	26.153	107.887	111.977
88.000	31.265	20.605	151.032	26.604	107.906	112.033
89.000	31.460	20.605	150.827	26.080	107.929	111.982
90.000	31.525	20.410	151.630	25.889	107.913	112.115
91.000	31.330	20.345	151.669	25.157	107.887	112.093
92.000	31.590	20.280	151.452	24.991	107.866	112.026
93.000	31.590	20.085	151.209	25.078	107.890	112.251
94.000	31.525	20.020	150.346	25.082	107.825	112.037
95.000	31.395	19.500	150.554	25.522	107.847	112.119
96.000	31.395	19.565	150.449	24.704	107.870	112.131
97.000	31.265	19.760	150.138	24.094	107.864	112.270
98.000	31.070	19.890	149.260	24.345	107.894	112.234
99.000	30.810	19.890	148.674	24.310	107.829	112.182
100.000	30.680	19.955	148.383	24.052	107.784	112.080
101.000	30.680	19.955	148.298	23.653	107.825	112.119
102.000	30.745	19.760	147.571	22.792	107.814	112.034
103.000	31.070	19.630	148.102	23.392	107.874	112.153
104.000	31.135	19.565	147.726	23.325	107.838	111.958
105.000	31.135	19.500	147.889	23.286	107.853	111.928
106.000	31.200	19.370	147.668	22.826	107.817	111.891
107.000	30.940	19.435	147.850	23.548	107.841	111.913
108.000	31.005	19.500	147.647	22.717	107.813	111.774
109.000	31.070	19.500	147.417	22.946	107.835	111.745
110.000	31.070	19.500	147.626	23.701	107.864	111.798
111.000	31.135	19.630	147.359	23.225	107.762	111.534
112.000	31.135	19.760	147.341	23.162	107.781	111.424
113.000	31.265	19.890	147.798	23.702	107.776	111.494
114.000	31.330	20.085	147.466	23.957	107.751	111.334
115.000	31.330	20.280	147.417	24.347	107.788	111.570
116.000	31.200	20.540	147.342	23.493	107.766	111.420
117.000	31.265	20.280	147.292	23.558	107.768	111.481
118.000	31.135	20.475	146.459	23.739	107.712	111.447
119.000	31.265	20.345	146.998	23.512	107.819	111.593
120.000	31.265	20.475	146.962	23.515	107.791	111.508
121.000	31.330	20.605	146.798	23.567	107.768	111.461
