# Supplementary material for: Filopodyan: An open-source pipeline for the analysis of filopodia
Source: J Cell Biol. 2017 Oct 2;216(10):3405–22. doi: 10.1083/jcb.201705113 (PMC5626553; doi:10.1083/jcb.201705113)
Supplement: Data tables (ZIP file) [file JCB_201705113_DataS1.zip › Data Tables/Fig5_BaseF/ENA_BaseF/NeonENA/NeonENA_GC5_tif.txt]

Bounder settings Mon Feb 06 18:00:06 GMT 2017
Map C: 1
Measure C: 2
Threshold: RenyiEntropy
Adaptive thresholding: false
Fit tip to measure C: false
Join fragments: false
ED Iterations: 4
Base back frames: -20
LoG sigma: 2.6

Filter settings-
Min start frame: 2
Min frames: 3
Min max length: 1.8
Min length change: 0.1
Min max DCTM: 0.0
Min max DCBM: 0.0
Max mean waviness: 0.38

NeonENA_GC5.tif - no filopodia at T0
NeonENA_GC5.tif - no filopodia at T1
NeonENA_GC5.tif - no filopodia at T2
NeonENA_GC5.tif - no filopodia at T3
NeonENA_GC5.tif - no filopodia at T4
Track Edits-
 Deleted T40 to T40 from track 3
 Deleted T41 to T41 from track 3
 Deleted T42 to T42 from track 3
 Deleted T43 to T43 from track 3
 Deleted T44 to T44 from track 3
 Deleted T45 to T45 from track 3
 Deleted T46 to T46 from track 3
 Deleted T47 to T47 from track 3
 Deleted T48 to T48 from track 3
 Deleted T49 to T49 from track 3
 Deleted T50 to T50 from track 3
 Deleted T51 to T51 from track 3
 Deleted T52 to T52 from track 3
 Deleted T53 to T53 from track 3
 Deleted T54 to T54 from track 3
 Deleted T55 to T55 from track 3
 Deleted T56 to T56 from track 3
 Deleted T57 to T57 from track 3
 Deleted T58 to T58 from track 3
 Deleted T59 to T59 from track 3
 Deleted T60 to T60 from track 3
 Deleted T61 to T61 from track 3
 Deleted T62 to T62 from track 3
 Deleted T63 to T63 from track 3
 Deleted T64 to T64 from track 3
 Deleted T65 to T65 from track 3
 Deleted T66 to T66 from track 3
 Deleted T67 to T67 from track 3
 Deleted T68 to T68 from track 3
 Deleted T69 to T69 from track 3
 Deleted T70 to T70 from track 3
 Deleted T71 to T71 from track 3
 Deleted T72 to T72 from track 3
 Deleted T73 to T73 from track 3
 Deleted T74 to T74 from track 3
 Deleted T75 to T75 from track 3
 Deleted T76 to T76 from track 3
 Deleted T77 to T77 from track 3
 Deleted T78 to T78 from track 3
 Deleted T79 to T79 from track 3
 Deleted T80 to T80 from track 3
 Deleted T81 to T81 from track 3
 Deleted T82 to T82 from track 3
 Deleted T83 to T83 from track 3
 Deleted T84 to T84 from track 3
 Deleted T85 to T85 from track 3
 Deleted T86 to T86 from track 3
 Deleted T87 to T87 from track 3
 Deleted T88 to T88 from track 3
 Deleted T89 to T89 from track 3
 Deleted T90 to T90 from track 3
 Deleted T91 to T91 from track 3
 Deleted T92 to T92 from track 3
 Deleted T93 to T93 from track 3
 Deleted T94 to T94 from track 3
 Deleted T95 to T95 from track 3
 Deleted T96 to T96 from track 3
 Deleted T97 to T97 from track 3
 Deleted T98 to T98 from track 3
 Deleted T99 to T99 from track 3
 Deleted T100 to T100 from track 3
 Deleted T101 to T101 from track 3
 Deleted T102 to T102 from track 3
 Deleted T103 to T103 from track 3
 Deleted T104 to T104 from track 3
 Deleted T105 to T105 from track 3
 Deleted T106 to T106 from track 3
 Deleted T107 to T107 from track 3
 Deleted T108 to T108 from track 3
 Deleted T109 to T109 from track 3
 Deleted T110 to T110 from track 3
 Deleted T111 to T111 from track 3
 Deleted T112 to T112 from track 3
 Deleted T113 to T113 from track 3
 Deleted T114 to T114 from track 3
 Deleted T115 to T115 from track 3
 Deleted T116 to T116 from track 3
 Deleted T117 to T117 from track 3
 Deleted T118 to T118 from track 3
 Deleted T119 to T119 from track 3
 Deleted T120 to T120 from track 3
 Deleted T121 to T121 from track 3
 Updated tracks
 Deleted T87 to T87 from track 10
 Deleted T88 to T88 from track 10
 Deleted T89 to T89 from track 10
 Updated tracks
 Deleted T84 to T84 from track 9
 Deleted T85 to T85 from track 9
 Deleted T86 to T86 from track 9
 Updated tracks
 Deleted T90 to T90 from track 11
 Deleted T91 to T91 from track 11
 Deleted T92 to T92 from track 11
 Deleted T93 to T93 from track 11
 Deleted T94 to T94 from track 11
 Deleted T95 to T95 from track 11
 Deleted T96 to T96 from track 11
 Deleted T97 to T97 from track 11
 Deleted T98 to T98 from track 11
 Deleted T99 to T99 from track 11
 Deleted T100 to T100 from track 11
 Deleted T101 to T101 from track 11
 Deleted T102 to T102 from track 11
 Deleted T103 to T103 from track 11
 Updated tracks
 Restored original tracks
 Updated tracks
 Deleted T40 to T40 from track 3
 Deleted T41 to T41 from track 3
 Deleted T42 to T42 from track 3
 Deleted T43 to T43 from track 3
 Deleted T44 to T44 from track 3
 Deleted T45 to T45 from track 3
 Deleted T46 to T46 from track 3
 Deleted T47 to T47 from track 3
 Deleted T48 to T48 from track 3
 Deleted T49 to T49 from track 3
 Deleted T50 to T50 from track 3
 Deleted T51 to T51 from track 3
 Deleted T52 to T52 from track 3
 Deleted T53 to T53 from track 3
 Deleted T54 to T54 from track 3
 Deleted T55 to T55 from track 3
 Deleted T56 to T56 from track 3
 Deleted T57 to T57 from track 3
 Deleted T58 to T58 from track 3
 Deleted T59 to T59 from track 3
 Deleted T60 to T60 from track 3
 Deleted T61 to T61 from track 3
 Deleted T62 to T62 from track 3
 Deleted T63 to T63 from track 3
 Deleted T64 to T64 from track 3
 Deleted T65 to T65 from track 3
 Deleted T66 to T66 from track 3
 Deleted T67 to T67 from track 3
 Deleted T68 to T68 from track 3
 Deleted T69 to T69 from track 3
 Deleted T70 to T70 from track 3
 Deleted T71 to T71 from track 3
 Deleted T72 to T72 from track 3
 Deleted T73 to T73 from track 3
 Deleted T74 to T74 from track 3
 Deleted T75 to T75 from track 3
 Deleted T76 to T76 from track 3
 Deleted T77 to T77 from track 3
 Deleted T78 to T78 from track 3
 Deleted T79 to T79 from track 3
 Deleted T80 to T80 from track 3
 Deleted T81 to T81 from track 3
 Deleted T82 to T82 from track 3
 Deleted T83 to T83 from track 3
 Deleted T84 to T84 from track 3
 Deleted T85 to T85 from track 3
 Deleted T86 to T86 from track 3
 Deleted T87 to T87 from track 3
 Deleted T88 to T88 from track 3
 Deleted T89 to T89 from track 3
 Deleted T90 to T90 from track 3
 Deleted T91 to T91 from track 3
 Deleted T92 to T92 from track 3
 Deleted T93 to T93 from track 3
 Deleted T94 to T94 from track 3
 Deleted T95 to T95 from track 3
 Deleted T96 to T96 from track 3
 Deleted T97 to T97 from track 3
 Deleted T98 to T98 from track 3
 Deleted T99 to T99 from track 3
 Deleted T100 to T100 from track 3
 Deleted T101 to T101 from track 3
 Deleted T102 to T102 from track 3
 Deleted T103 to T103 from track 3
 Deleted T104 to T104 from track 3
 Deleted T105 to T105 from track 3
 Deleted T106 to T106 from track 3
 Deleted T107 to T107 from track 3
 Deleted T108 to T108 from track 3
 Deleted T109 to T109 from track 3
 Deleted T110 to T110 from track 3
 Deleted T111 to T111 from track 3
 Deleted T112 to T112 from track 3
 Deleted T113 to T113 from track 3
 Deleted T114 to T114 from track 3
 Deleted T115 to T115 from track 3
 Deleted T116 to T116 from track 3
 Deleted T117 to T117 from track 3
 Deleted T118 to T118 from track 3
 Deleted T119 to T119 from track 3
 Deleted T120 to T120 from track 3
 Deleted T121 to T121 from track 3
 Updated tracks
 Deleted T51 to T51 from track 6
 Deleted T52 to T52 from track 6
 Deleted T53 to T53 from track 6
 Deleted T54 to T54 from track 6
 Deleted T55 to T55 from track 6
 Deleted T56 to T56 from track 6
 Deleted T57 to T57 from track 6
 Deleted T58 to T58 from track 6
 Updated tracks
 Restored original tracks
 Updated tracks
 Deleted T40 to T40 from track 3
 Deleted T41 to T41 from track 3
 Deleted T42 to T42 from track 3
 Deleted T43 to T43 from track 3
 Deleted T44 to T44 from track 3
 Deleted T45 to T45 from track 3
 Deleted T46 to T46 from track 3
 Deleted T47 to T47 from track 3
 Deleted T48 to T48 from track 3
 Deleted T49 to T49 from track 3
 Deleted T50 to T50 from track 3
 Deleted T51 to T51 from track 3
 Deleted T52 to T52 from track 3
 Deleted T53 to T53 from track 3
 Deleted T54 to T54 from track 3
 Deleted T55 to T55 from track 3
 Deleted T56 to T56 from track 3
 Deleted T57 to T57 from track 3
 Deleted T58 to T58 from track 3
 Deleted T59 to T59 from track 3
 Deleted T60 to T60 from track 3
 Deleted T61 to T61 from track 3
 Deleted T62 to T62 from track 3
 Deleted T63 to T63 from track 3
 Deleted T64 to T64 from track 3
 Deleted T65 to T65 from track 3
 Deleted T66 to T66 from track 3
 Deleted T67 to T67 from track 3
 Deleted T68 to T68 from track 3
 Deleted T69 to T69 from track 3
 Deleted T70 to T70 from track 3
 Deleted T71 to T71 from track 3
 Deleted T72 to T72 from track 3
 Deleted T73 to T73 from track 3
 Deleted T74 to T74 from track 3
 Deleted T75 to T75 from track 3
 Deleted T76 to T76 from track 3
 Deleted T77 to T77 from track 3
 Deleted T78 to T78 from track 3
 Deleted T79 to T79 from track 3
 Deleted T80 to T80 from track 3
 Deleted T81 to T81 from track 3
 Deleted T82 to T82 from track 3
 Deleted T83 to T83 from track 3
 Deleted T84 to T84 from track 3
 Deleted T85 to T85 from track 3
 Deleted T86 to T86 from track 3
 Deleted T87 to T87 from track 3
 Deleted T88 to T88 from track 3
 Deleted T89 to T89 from track 3
 Deleted T90 to T90 from track 3
 Deleted T91 to T91 from track 3
 Deleted T92 to T92 from track 3
 Deleted T93 to T93 from track 3
 Deleted T94 to T94 from track 3
 Deleted T95 to T95 from track 3
 Deleted T96 to T96 from track 3
 Deleted T97 to T97 from track 3
 Deleted T98 to T98 from track 3
 Deleted T99 to T99 from track 3
 Deleted T100 to T100 from track 3
 Deleted T101 to T101 from track 3
 Deleted T102 to T102 from track 3
 Deleted T103 to T103 from track 3
 Deleted T104 to T104 from track 3
 Deleted T105 to T105 from track 3
 Deleted T106 to T106 from track 3
 Deleted T107 to T107 from track 3
 Deleted T108 to T108 from track 3
 Deleted T109 to T109 from track 3
 Deleted T110 to T110 from track 3
 Deleted T111 to T111 from track 3
 Deleted T112 to T112 from track 3
 Deleted T113 to T113 from track 3
 Deleted T114 to T114 from track 3
 Deleted T115 to T115 from track 3
 Deleted T116 to T116 from track 3
 Deleted T117 to T117 from track 3
 Deleted T118 to T118 from track 3
 Deleted T119 to T119 from track 3
 Deleted T120 to T120 from track 3
 Deleted T121 to T121 from track 3
 Updated tracks
 Deleted T84 to T84 from track 9
 Deleted T85 to T85 from track 9
 Deleted T86 to T86 from track 9
 Updated tracks
 Deleted T87 to T87 from track 10
 Deleted T88 to T88 from track 10
 Deleted T89 to T89 from track 10
 Updated tracks
 Deleted T90 to T90 from track 11
 Deleted T91 to T91 from track 11
 Deleted T92 to T92 from track 11
 Deleted T93 to T93 from track 11
 Deleted T94 to T94 from track 11
 Deleted T95 to T95 from track 11
 Deleted T96 to T96 from track 11
 Deleted T97 to T97 from track 11
 Deleted T98 to T98 from track 11
 Deleted T99 to T99 from track 11
 Deleted T100 to T100 from track 11
 Deleted T101 to T101 from track 11
 Deleted T102 to T102 from track 11
 Deleted T103 to T103 from track 11
 Updated tracks
 Index 4 changed to 3
 Index 5 changed to 4
 Index 6 changed to 5
 Index 7 changed to 6
 Index 8 changed to 7
 Updated tracks
