# Supplementary material for: Filopodyan: An open-source pipeline for the analysis of filopodia
Source: J Cell Biol. 2017 Oct 2;216(10):3405–22. doi: 10.1083/jcb.201705113 (PMC5626553; doi:10.1083/jcb.201705113)
Supplement: Data tables (ZIP file) [file JCB_201705113_DataS1.zip › Data Tables/Fig5_BaseF/ENA_BaseF/NeonENA/NeonENA_GC7_tif Bodies.txt]

T	X	Y	Mean	StdDev	Frame Background	Boundary Background
1.000	20.800	23.660	164.209	39.825	105.830	110.124
2.000	20.670	23.660	162.217	38.935	105.559	109.629
3.000	20.475	23.790	162.680	37.801	105.635	109.831
4.000	20.280	23.725	162.252	36.493	105.644	109.826
5.000	20.215	23.660	162.530	37.146	105.600	109.742
6.000	20.020	23.920	162.887	37.492	105.573	109.665
7.000	19.890	23.985	163.455	38.993	105.546	109.605
8.000	19.760	24.180	163.905	39.017	105.549	109.569
9.000	19.760	24.115	163.214	36.699	105.556	109.656
10.000	19.565	24.245	163.941	37.904	105.581	109.581
11.000	19.630	24.180	163.646	37.533	105.592	109.685
12.000	19.630	23.530	163.829	36.199	105.587	109.576
13.000	19.760	23.530	163.343	35.589	105.589	109.575
14.000	19.955	23.530	162.167	34.434	105.594	109.652
15.000	19.955	23.725	162.805	34.007	105.569	109.609
16.000	19.955	23.790	162.414	32.679	105.562	109.633
17.000	19.760	23.075	161.772	33.148	105.578	109.660
18.000	19.630	23.270	161.541	32.210	105.574	109.655
19.000	19.565	23.400	161.435	32.873	105.561	109.602
20.000	19.500	23.400	160.864	32.218	105.486	109.529
21.000	19.565	23.465	161.248	33.194	105.486	109.498
22.000	19.565	23.465	160.690	32.874	105.482	109.407
23.000	19.630	23.660	161.652	32.725	105.501	109.476
24.000	19.630	23.530	161.631	32.703	105.499	109.390
25.000	19.565	23.660	160.901	32.810	105.519	109.387
26.000	19.370	23.465	160.537	31.722	105.468	109.311
27.000	19.240	23.205	160.430	30.506	105.443	109.138
28.000	19.175	23.270	159.333	30.770	105.468	109.218
29.000	19.110	23.140	159.961	30.818	105.471	109.353
30.000	19.175	23.075	159.688	31.248	105.498	109.324
31.000	19.045	23.075	160.497	31.833	105.514	109.383
32.000	19.175	23.010	160.434	32.690	105.440	109.342
33.000	19.240	22.945	159.845	32.768	105.415	109.210
34.000	19.240	22.750	159.732	31.989	105.426	109.151
35.000	19.240	22.685	159.315	32.579	105.417	109.105
36.000	19.240	22.685	160.317	33.835	105.468	109.224
37.000	19.305	22.555	160.716	33.971	105.463	109.173
38.000	19.370	22.490	160.419	33.917	105.452	109.090
39.000	19.370	22.425	160.557	34.279	105.479	109.187
40.000	19.435	22.295	159.722	34.632	105.490	109.192
41.000	19.695	22.230	159.862	34.744	105.521	109.262
42.000	19.565	22.100	159.303	33.396	105.548	109.316
43.000	19.630	21.970	159.171	33.375	105.491	109.254
44.000	19.695	21.905	158.981	33.179	105.530	109.304
45.000	19.630	21.970	158.800	33.687	105.498	109.269
46.000	19.630	21.970	158.013	32.286	105.521	109.300
47.000	19.695	21.970	157.810	32.173	105.468	109.224
48.000	19.825	22.100	157.638	32.177	105.533	109.295
49.000	19.695	22.100	157.101	31.207	105.565	109.404
50.000	19.825	22.165	157.463	33.157	105.518	109.237
51.000	19.695	22.230	157.503	33.425	105.524	109.265
52.000	19.825	22.100	157.487	34.680	105.473	109.100
53.000	19.760	22.100	156.893	35.000	105.462	109.104
54.000	19.825	22.165	157.876	33.956	105.473	109.000
55.000	19.630	22.035	156.825	34.769	105.441	108.996
56.000	19.565	22.100	157.100	34.815	105.476	109.034
57.000	19.370	22.360	156.178	34.837	105.390	108.984
58.000	19.175	22.295	155.877	34.126	105.358	108.936
59.000	19.110	22.425	155.255	33.349	105.362	108.936
60.000	19.370	22.295	155.808	33.472	105.315	108.886
61.000	19.305	22.295	155.191	32.919	105.324	108.946
62.000	19.435	22.100	154.533	33.388	105.271	108.766
63.000	19.565	22.035	155.171	33.945	105.312	108.848
64.000	19.630	21.970	154.909	35.107	105.230	108.760
65.000	19.630	21.840	154.670	34.400	105.285	108.854
66.000	19.500	21.775	154.055	34.668	105.243	108.851
67.000	19.435	21.710	153.433	33.949	105.276	108.943
68.000	19.435	21.710	153.419	33.847	105.253	108.871
69.000	19.370	21.710	153.690	33.415	105.197	108.806
70.000	19.435	21.775	152.727	32.452	105.156	108.711
71.000	19.500	21.905	152.589	33.553	105.191	108.628
72.000	19.435	22.035	151.803	31.553	105.177	108.626
73.000	19.435	21.775	151.886	31.988	105.185	108.614
74.000	19.435	21.450	151.533	32.361	105.190	108.624
75.000	19.305	21.450	151.371	32.824	105.147	108.531
76.000	19.305	21.515	151.108	32.411	105.175	108.549
77.000	19.175	21.515	151.146	32.790	105.116	108.408
78.000	19.305	21.580	151.404	32.339	105.202	108.420
79.000	19.565	21.710	152.091	33.532	105.185	108.385
80.000	19.500	21.645	152.257	35.674	105.144	108.328
81.000	19.565	21.970	152.645	35.277	105.167	108.341
82.000	19.500	22.100	152.247	34.977	105.080	108.308
83.000	19.565	22.230	152.893	35.089	105.153	108.328
84.000	19.630	22.230	152.390	35.344	105.119	108.289
85.000	19.890	22.295	152.968	35.834	105.070	108.017
86.000	19.955	22.165	153.068	35.345	105.222	108.167
87.000	20.085	22.295	152.886	35.310	105.275	108.259
88.000	19.955	22.165	152.995	35.316	105.298	108.230
89.000	19.760	22.230	152.879	35.288	105.198	108.121
90.000	20.020	22.165	152.482	35.575	105.128	108.084
91.000	19.955	22.295	152.628	35.273	105.223	108.208
92.000	20.020	22.165	152.977	35.567	105.255	108.302
93.000	20.085	22.295	152.747	34.712	105.207	108.242
94.000	20.085	22.295	153.009	34.536	105.124	108.046
95.000	20.020	22.360	152.659	34.052	105.242	108.241
96.000	20.150	22.230	152.907	32.558	105.158	108.213
97.000	20.085	22.360	152.463	32.379	105.250	108.327
98.000	20.020	22.230	151.997	32.406	105.198	108.200
99.000	20.020	22.035	152.114	32.114	105.268	108.430
100.000	19.890	21.840	152.419	30.883	105.258	108.435
101.000	19.955	21.645	151.548	30.517	105.168	108.306
102.000	19.760	21.710	151.717	29.965	105.229	108.179
103.000	19.760	21.775	151.684	29.631	105.289	108.166
104.000	19.695	21.320	151.886	29.820	105.203	108.029
105.000	19.435	21.320	151.723	30.190	105.187	108.008
106.000	19.175	21.320	151.290	28.359	105.222	108.031
107.000	18.915	21.320	150.763	28.212	105.200	107.980
108.000	18.785	21.255	150.689	28.059	105.238	108.032
109.000	18.655	21.320	150.350	27.271	105.240	108.032
110.000	18.525	21.320	149.880	27.726	105.249	108.059
111.000	18.330	21.385	149.627	27.174	105.253	108.103
112.000	18.395	21.450	149.416	26.842	105.260	108.096
113.000	18.460	21.385	149.781	26.672	105.252	108.113
114.000	18.395	21.450	149.559	26.127	105.224	108.029
115.000	18.525	21.450	149.428	25.832	105.249	107.962
116.000	18.525	21.450	149.141	25.704	105.110	107.846
117.000	18.395	21.515	149.411	26.953	105.239	107.989
118.000	18.590	21.385	147.980	26.731	105.231	107.990
119.000	18.525	21.580	147.904	26.522	105.256	108.034
120.000	18.460	21.450	148.048	26.805	105.186	107.851
121.000	18.590	21.515	147.794	25.947	105.241	108.035
