# Supplementary material for: Filopodyan: An open-source pipeline for the analysis of filopodia
Source: J Cell Biol. 2017 Oct 2;216(10):3405–22. doi: 10.1083/jcb.201705113 (PMC5626553; doi:10.1083/jcb.201705113)
Supplement: Data tables (ZIP file) [file JCB_201705113_DataS1.zip › Data Tables/Fig5_BaseF/ENA_BaseF/NeonENA/NeonENA_GC8_tif Bodies.txt]

T	X	Y	Mean	StdDev	Frame Background	Boundary Background
1.000	30.030	13.455	210.755	63.875	105.049	116.336
2.000	29.900	15.015	204.705	61.487	104.856	115.728
3.000	29.705	14.690	204.259	60.634	104.963	115.914
4.000	29.575	14.950	201.457	59.064	104.940	115.650
5.000	29.445	14.885	202.038	57.683	104.966	115.712
6.000	29.380	14.950	201.060	57.616	104.977	115.582
7.000	29.315	14.300	200.223	54.813	104.979	115.351
8.000	29.185	14.885	198.869	55.382	104.973	115.308
9.000	29.120	14.820	198.299	54.269	104.961	115.327
10.000	29.055	14.690	197.724	53.255	104.912	115.607
11.000	28.990	14.560	198.734	53.915	105.035	115.625
12.000	28.925	14.625	197.060	51.620	104.973	115.400
13.000	28.665	14.300	195.480	50.481	105.007	115.768
14.000	28.600	14.300	194.822	50.812	104.965	115.467
15.000	28.405	14.365	194.764	51.472	104.992	115.358
16.000	28.470	14.495	194.724	51.606	105.018	115.324
17.000	28.340	14.495	193.802	51.666	104.975	114.961
18.000	28.210	14.560	193.188	51.138	104.926	114.923
19.000	28.145	14.625	193.462	50.517	104.998	115.120
20.000	28.145	14.625	193.379	50.947	104.989	115.051
21.000	28.080	14.300	192.938	48.978	104.980	115.249
22.000	28.080	14.560	193.399	50.112	104.899	114.982
23.000	28.080	14.690	193.200	52.046	104.868	114.575
24.000	28.080	14.625	192.949	52.552	104.866	114.541
25.000	28.210	14.625	192.505	51.448	104.863	114.162
26.000	28.145	14.820	192.084	50.612	104.838	114.391
27.000	28.275	14.950	192.668	51.506	104.818	114.062
28.000	28.275	14.885	192.452	52.153	104.853	114.358
29.000	28.210	14.430	193.373	54.181	104.813	114.294
30.000	28.015	14.430	191.903	52.909	104.812	114.265
31.000	28.145	14.235	192.208	53.695	104.758	114.139
32.000	28.080	13.975	192.213	53.932	104.753	114.031
33.000	28.145	13.975	192.561	53.549	104.830	114.079
34.000	28.275	14.170	194.125	51.859	104.756	113.291
35.000	28.275	13.910	195.590	51.400	104.762	113.678
36.000	28.275	13.650	195.983	53.262	104.768	113.779
37.000	28.210	15.080	192.177	52.969	104.745	113.829
38.000	28.080	14.820	193.835	53.157	104.736	113.647
39.000	27.885	13.325	197.091	53.469	104.769	113.919
40.000	27.690	13.065	198.934	54.690	104.815	114.151
41.000	27.430	12.935	197.785	52.917	104.863	114.352
42.000	27.235	13.195	197.199	53.184	104.831	114.624
43.000	27.105	13.130	197.156	53.777	104.853	114.875
44.000	26.910	12.870	196.283	54.608	104.772	115.091
45.000	26.715	12.610	196.282	55.489	104.850	114.573
46.000	26.585	12.935	196.367	56.500	104.856	114.311
47.000	26.390	12.480	196.059	56.787	104.830	114.048
48.000	26.390	12.675	196.449	58.458	104.832	113.864
49.000	26.260	12.610	194.709	56.233	104.869	113.675
50.000	26.195	13.130	194.731	55.115	104.844	113.401
51.000	26.130	13.195	194.182	55.564	104.852	113.278
52.000	26.390	13.065	194.650	57.085	104.858	113.303
53.000	26.455	12.675	193.798	57.464	104.817	113.120
54.000	26.455	13.000	194.160	59.087	104.859	113.426
55.000	26.455	13.130	193.926	58.740	104.797	113.284
56.000	26.520	13.130	194.374	59.603	104.808	113.307
57.000	26.585	13.195	194.482	58.685	104.808	113.262
58.000	26.650	13.455	193.423	58.882	104.805	113.178
59.000	26.585	13.520	193.003	57.677	104.804	112.955
60.000	26.520	13.650	193.167	57.220	104.814	112.990
61.000	26.585	13.845	193.139	57.221	104.837	113.055
62.000	26.520	13.780	190.990	56.576	104.793	113.011
63.000	26.390	13.910	188.905	57.161	104.686	112.267
64.000	26.260	13.650	188.281	58.358	104.805	112.466
65.000	26.130	13.650	187.445	57.889	104.818	112.467
66.000	26.065	13.455	187.717	58.412	104.790	112.361
67.000	26.065	13.650	189.779	58.947	104.860	112.536
68.000	26.130	13.325	189.109	58.423	104.801	112.315
69.000	26.195	13.325	189.178	57.276	104.821	112.257
70.000	26.195	13.195	188.403	54.815	104.773	112.228
71.000	26.260	13.065	188.066	55.370	104.793	112.298
72.000	26.390	13.065	188.723	53.958	104.811	112.235
73.000	26.455	13.065	189.527	52.564	104.803	112.287
74.000	26.390	13.000	189.255	51.530	104.859	112.303
75.000	26.715	12.935	190.396	51.983	104.806	112.204
76.000	26.780	12.740	190.783	52.633	104.846	112.503
77.000	27.040	12.740	191.861	54.658	104.796	112.443
78.000	27.105	12.675	191.632	55.448	104.763	112.519
79.000	27.170	12.610	192.696	55.422	104.763	112.526
80.000	27.105	12.675	194.071	56.172	104.725	112.252
81.000	27.040	12.545	195.112	56.766	104.680	111.978
82.000	26.975	12.805	194.853	58.032	104.689	111.988
83.000	27.235	12.805	196.225	56.346	104.728	112.655
84.000	27.300	12.610	196.645	57.035	104.714	112.798
85.000	27.105	12.415	198.722	59.380	104.708	112.628
86.000	26.975	12.285	199.971	58.760	104.698	111.867
87.000	26.845	12.155	200.313	56.889	104.750	112.046
88.000	26.845	11.895	198.892	57.623	104.737	111.991
89.000	26.975	12.415	198.833	56.274	104.765	112.072
90.000	27.170	12.220	199.633	57.983	104.788	112.086
91.000	27.560	12.090	198.737	61.112	104.793	112.522
92.000	27.755	12.220	199.162	61.896	104.794	112.434
93.000	28.015	12.415	199.938	63.322	104.675	112.412
94.000	28.145	12.480	200.462	63.161	104.801	112.547
95.000	28.405	12.675	201.142	62.495	104.764	112.281
96.000	28.535	12.545	203.002	61.591	104.816	112.360
97.000	28.405	12.740	203.650	61.196	104.856	112.443
98.000	28.275	12.740	204.098	62.649	104.831	112.232
99.000	28.015	12.870	204.974	62.297	104.828	112.142
100.000	27.885	13.065	203.181	63.448	104.765	112.026
101.000	27.885	13.130	202.954	64.525	104.765	111.969
102.000	27.690	13.455	201.922	64.763	104.746	111.857
103.000	27.560	13.455	199.107	62.465	104.801	111.903
104.000	27.430	13.585	196.885	60.206	104.738	111.730
105.000	27.300	13.780	195.620	59.269	104.733	111.605
106.000	27.235	13.845	194.808	56.756	104.735	111.841
107.000	27.170	13.975	194.339	55.996	104.731	111.793
108.000	27.040	13.715	193.427	54.419	104.783	111.929
109.000	26.975	13.585	192.126	53.164	104.690	111.888
110.000	26.845	14.040	191.993	53.444	104.709	112.191
111.000	26.715	13.650	192.063	54.162	104.737	112.154
112.000	26.585	13.325	191.868	53.040	104.719	112.096
113.000	26.455	13.195	191.142	53.481	104.737	111.416
114.000	26.325	13.000	191.958	54.099	104.698	111.119
115.000	26.325	13.000	191.587	55.619	104.701	111.074
116.000	26.130	13.455	192.421	57.434	104.717	111.129
117.000	25.935	12.935	192.866	61.053	104.635	110.873
118.000	25.805	12.870	190.128	60.785	104.576	110.484
119.000	25.935	12.870	190.756	59.567	104.613	110.579
120.000	25.935	13.000	189.421	59.769	104.507	110.182
121.000	25.935	12.935	188.229	58.652	104.578	109.867
