# Supplementary material for: Filopodyan: An open-source pipeline for the analysis of filopodia
Source: J Cell Biol. 2017 Oct 2;216(10):3405–22. doi: 10.1083/jcb.201705113 (PMC5626553; doi:10.1083/jcb.201705113)
Supplement: Data tables (ZIP file) [file JCB_201705113_DataS1.zip › Data Tables/Fig5_BaseF/ENA_BaseF/NeonENA/NeonENA_GC8_tif Filopodia.txt]

dT	T (0)	dT (0)	Base Mean (0)	Base Local Background (0)	Body Mean (0)	Proj Mean (0)	Tip Mean (0)	Tip Th Mean (0)	Tip Local Background (0)	Length (0)	dL (0)	DCTM (0)	DCBM (0)	T (1)	dT (1)	Base Mean (1)	Base Local Background (1)	Body Mean (1)	Proj Mean (1)	Tip Mean (1)	Tip Th Mean (1)	Tip Local Background (1)	Length (1)	dL (1)	DCTM (1)	DCBM (1)	T (2)	dT (2)	Base Mean (2)	Base Local Background (2)	Body Mean (2)	Proj Mean (2)	Tip Mean (2)	Tip Th Mean (2)	Tip Local Background (2)	Length (2)	dL (2)	DCTM (2)	DCBM (2)	T (3)	dT (3)	Base Mean (3)	Base Local Background (3)	Body Mean (3)	Proj Mean (3)	Tip Mean (3)	Tip Th Mean (3)	Tip Local Background (3)	Length (3)
-20.000	NaN	NaN	NaN	NaN	NaN	NaN	NaN	NaN	NaN	NaN	NaN	NaN	NaN	NaN	NaN	NaN	NaN	NaN	NaN	NaN	NaN	NaN	NaN	NaN	NaN	NaN	2.000	-20.000	169.759	158.009	204.705	NaN	NaN	NaN	NaN	NaN	NaN	NaN	NaN	12.000	-20.000	148.531	138.052	197.060	NaN	NaN	NaN	NaN	NaN
-19.000	NaN	NaN	NaN	NaN	NaN	NaN	NaN	NaN	NaN	NaN	NaN	NaN	NaN	NaN	NaN	NaN	NaN	NaN	NaN	NaN	NaN	NaN	NaN	NaN	NaN	NaN	3.000	-19.000	222.348	172.170	204.259	NaN	NaN	NaN	NaN	NaN	NaN	NaN	NaN	13.000	-19.000	143.618	135.568	195.480	NaN	NaN	NaN	NaN	NaN
-18.000	NaN	NaN	NaN	NaN	NaN	NaN	NaN	NaN	NaN	NaN	NaN	NaN	NaN	NaN	NaN	NaN	NaN	NaN	NaN	NaN	NaN	NaN	NaN	NaN	NaN	NaN	4.000	-18.000	227.591	162.691	201.457	NaN	NaN	NaN	NaN	NaN	NaN	NaN	NaN	14.000	-18.000	161.561	134.240	194.822	NaN	NaN	NaN	NaN	NaN
-17.000	NaN	NaN	NaN	NaN	NaN	NaN	NaN	NaN	NaN	NaN	NaN	NaN	NaN	NaN	NaN	NaN	NaN	NaN	NaN	NaN	NaN	NaN	NaN	NaN	NaN	NaN	5.000	-17.000	236.125	149.789	202.038	NaN	NaN	NaN	NaN	NaN	NaN	NaN	NaN	15.000	-17.000	172.025	131.948	194.764	NaN	NaN	NaN	NaN	NaN
-16.000	NaN	NaN	NaN	NaN	NaN	NaN	NaN	NaN	NaN	NaN	NaN	NaN	NaN	NaN	NaN	NaN	NaN	NaN	NaN	NaN	NaN	NaN	NaN	NaN	NaN	NaN	6.000	-16.000	166.000	145.833	201.060	NaN	NaN	NaN	NaN	NaN	NaN	NaN	NaN	16.000	-16.000	169.136	135.382	194.724	NaN	NaN	NaN	NaN	NaN
-15.000	NaN	NaN	NaN	NaN	NaN	NaN	NaN	NaN	NaN	NaN	NaN	NaN	NaN	1.000	-15.000	195.444	140.632	210.755	NaN	NaN	NaN	NaN	NaN	NaN	NaN	NaN	7.000	-15.000	162.000	143.070	200.223	NaN	NaN	NaN	NaN	NaN	NaN	NaN	NaN	17.000	-15.000	158.000	133.609	193.802	NaN	NaN	NaN	NaN	NaN
-14.000	NaN	NaN	NaN	NaN	NaN	NaN	NaN	NaN	NaN	NaN	NaN	NaN	NaN	2.000	-14.000	187.074	142.019	204.705	NaN	NaN	NaN	NaN	NaN	NaN	NaN	NaN	8.000	-14.000	171.682	149.947	198.869	NaN	NaN	NaN	NaN	NaN	NaN	NaN	NaN	18.000	-14.000	159.068	143.634	193.188	NaN	NaN	NaN	NaN	NaN
-13.000	1.000	-13.000	210.548	161.645	210.755	NaN	NaN	NaN	NaN	NaN	NaN	NaN	NaN	3.000	-13.000	181.720	136.796	204.259	NaN	NaN	NaN	NaN	NaN	NaN	NaN	NaN	9.000	-13.000	160.304	134.920	198.299	NaN	NaN	NaN	NaN	NaN	NaN	NaN	NaN	19.000	-13.000	151.255	139.200	193.462	NaN	NaN	NaN	NaN	NaN
-12.000	2.000	-12.000	159.371	144.729	204.705	NaN	NaN	NaN	NaN	NaN	NaN	NaN	NaN	4.000	-12.000	173.711	137.085	201.457	NaN	NaN	NaN	NaN	NaN	NaN	NaN	NaN	10.000	-12.000	163.280	135.485	197.724	NaN	NaN	NaN	NaN	NaN	NaN	NaN	NaN	20.000	-12.000	141.489	131.041	193.379	NaN	NaN	NaN	NaN	NaN
-11.000	3.000	-11.000	148.850	135.663	204.259	NaN	NaN	NaN	NaN	NaN	NaN	NaN	NaN	5.000	-11.000	168.610	144.268	202.038	NaN	NaN	NaN	NaN	NaN	NaN	NaN	NaN	11.000	-11.000	178.760	134.350	198.734	NaN	NaN	NaN	NaN	NaN	NaN	NaN	NaN	21.000	-11.000	155.213	143.203	192.938	NaN	NaN	NaN	NaN	NaN
-10.000	4.000	-10.000	141.571	132.114	201.457	NaN	NaN	NaN	NaN	NaN	NaN	NaN	NaN	6.000	-10.000	173.941	153.156	201.060	NaN	NaN	NaN	NaN	NaN	NaN	NaN	NaN	12.000	-10.000	160.240	141.755	197.060	NaN	NaN	NaN	NaN	NaN	NaN	NaN	NaN	22.000	-10.000	157.979	149.701	193.399	NaN	NaN	NaN	NaN	NaN
-9.000	5.000	-9.000	152.543	131.884	202.038	NaN	NaN	NaN	NaN	NaN	NaN	NaN	NaN	7.000	-9.000	135.600	120.407	200.223	NaN	NaN	NaN	NaN	NaN	NaN	NaN	NaN	13.000	-9.000	169.333	145.741	195.480	NaN	NaN	NaN	NaN	NaN	NaN	NaN	NaN	23.000	-9.000	176.932	148.377	193.200	NaN	NaN	NaN	NaN	NaN
-8.000	6.000	-8.000	158.029	132.929	201.060	NaN	NaN	NaN	NaN	NaN	NaN	NaN	NaN	8.000	-8.000	137.750	120.154	198.869	NaN	NaN	NaN	NaN	NaN	NaN	NaN	NaN	14.000	-8.000	190.040	143.303	194.822	NaN	NaN	NaN	NaN	NaN	NaN	NaN	NaN	24.000	-8.000	208.943	144.284	192.949	NaN	NaN	NaN	NaN	NaN
-7.000	7.000	-7.000	153.519	123.531	200.223	NaN	NaN	NaN	NaN	NaN	NaN	NaN	NaN	9.000	-7.000	145.233	122.670	198.299	NaN	NaN	NaN	NaN	NaN	NaN	NaN	NaN	15.000	-7.000	168.590	136.809	194.764	NaN	NaN	NaN	NaN	NaN	NaN	NaN	NaN	25.000	-7.000	182.645	139.926	192.505	NaN	NaN	NaN	NaN	NaN
-6.000	8.000	-6.000	152.633	127.816	198.869	NaN	NaN	NaN	NaN	NaN	NaN	NaN	NaN	10.000	-6.000	141.500	120.798	197.724	NaN	NaN	NaN	NaN	NaN	NaN	NaN	NaN	16.000	-6.000	161.200	134.143	194.724	NaN	NaN	NaN	NaN	NaN	NaN	NaN	NaN	26.000	-6.000	196.172	146.129	192.084	NaN	NaN	NaN	NaN	NaN
-5.000	9.000	-5.000	164.259	132.899	198.299	NaN	NaN	NaN	NaN	NaN	NaN	NaN	NaN	11.000	-5.000	146.545	121.884	198.734	NaN	NaN	NaN	NaN	NaN	NaN	NaN	NaN	17.000	-5.000	169.029	134.630	193.802	NaN	NaN	NaN	NaN	NaN	NaN	NaN	NaN	27.000	-5.000	204.441	147.880	192.668	NaN	NaN	NaN	NaN	NaN
-4.000	10.000	-4.000	161.452	130.565	197.724	NaN	NaN	NaN	NaN	NaN	NaN	NaN	NaN	12.000	-4.000	146.517	121.795	197.060	NaN	NaN	NaN	NaN	NaN	NaN	NaN	NaN	18.000	-4.000	162.079	135.084	193.188	NaN	NaN	NaN	NaN	NaN	NaN	NaN	NaN	28.000	-4.000	183.950	147.009	192.452	NaN	NaN	NaN	NaN	NaN
-3.000	11.000	-3.000	168.414	130.189	198.734	NaN	NaN	NaN	NaN	NaN	NaN	NaN	NaN	13.000	-3.000	145.303	120.295	195.480	NaN	NaN	NaN	NaN	NaN	NaN	NaN	NaN	19.000	-3.000	142.475	141.070	193.462	NaN	NaN	NaN	NaN	NaN	NaN	NaN	NaN	29.000	-3.000	163.966	155.400	193.373	NaN	NaN	NaN	NaN	NaN
-2.000	12.000	-2.000	168.818	137.918	197.060	NaN	NaN	NaN	NaN	NaN	NaN	NaN	NaN	14.000	-2.000	160.793	123.926	194.822	NaN	NaN	NaN	NaN	NaN	NaN	NaN	NaN	20.000	-2.000	155.158	136.260	193.379	NaN	NaN	NaN	NaN	NaN	NaN	NaN	NaN	30.000	-2.000	165.872	147.557	191.903	NaN	NaN	NaN	NaN	NaN
-1.000	13.000	-1.000	163.909	146.113	195.480	NaN	NaN	NaN	NaN	NaN	NaN	NaN	NaN	15.000	-1.000	159.324	124.505	194.764	NaN	NaN	NaN	NaN	NaN	NaN	NaN	NaN	21.000	-1.000	157.568	135.711	192.938	NaN	NaN	NaN	NaN	NaN	NaN	NaN	NaN	31.000	-1.000	156.656	142.368	192.208	NaN	NaN	NaN	NaN	NaN
0.000	14.000	0.000	146.257	135.165	194.822	151.389	152.412	168.429	123.518	0.871	0.871	NaN	NaN	16.000	0.000	164.727	125.630	194.724	139.750	139.750	154.333	123.682	0.253	0.253	NaN	NaN	22.000	0.000	155.379	143.786	193.399	164.700	165.833	185.125	139.204	0.546	0.546	NaN	NaN	32.000	0.000	136.939	124.390	192.213	150.308	149.222	169.111	120.058	0.702
1.000	15.000	1.000	147.545	136.333	194.764	149.000	157.419	170.682	121.944	1.101	0.230	0.389	0.027	17.000	1.000	173.897	127.340	193.802	NaN	NaN	NaN	NaN	NaN	NaN	0.000	0.000	23.000	1.000	140.538	136.217	193.200	160.824	164.267	186.250	133.533	0.475	-0.071	0.082	0.062	33.000	1.000	132.931	124.784	192.561	135.194	144.333	176.111	118.993	0.844
2.000	16.000	2.000	141.071	132.520	194.724	145.695	172.207	192.944	122.413	1.090	-0.011	0.396	0.304	18.000	2.000	144.600	127.229	193.188	138.200	137.786	155.071	123.704	0.476	0.476	0.000	0.000	24.000	2.000	140.862	132.972	192.949	152.269	158.290	168.087	125.133	0.668	0.193	0.130	-0.130	34.000	2.000	135.514	126.271	194.125	133.055	143.821	161.000	121.426	1.491
3.000	17.000	3.000	145.448	128.281	193.802	138.807	166.107	179.895	122.908	1.542	0.452	0.357	-0.010	19.000	3.000	160.621	126.414	193.462	151.576	152.690	174.421	121.316	0.614	0.138	-0.091	-0.234	25.000	3.000	141.655	133.959	192.505	134.940	136.969	155.471	125.623	0.825	0.157	0.035	-0.120	35.000	3.000	134.688	124.133	195.590	126.169	133.630	158.636	124.885	1.429
4.000	18.000	4.000	140.200	125.490	193.188	135.536	164.600	177.000	115.813	1.902	0.360	0.423	0.145	20.000	4.000	157.500	136.022	193.379	152.224	150.156	172.333	121.291	0.814	0.200	0.015	-0.234	26.000	4.000	142.172	123.439	192.084	137.200	138.143	153.529	117.483	1.028	0.203	0.228	0.061	36.000	4.000	143.344	122.545	195.983	126.219	128.700	139.467	119.459	1.735
5.000	19.000	5.000	142.618	129.056	193.462	129.540	137.280	152.300	123.446	2.315	0.414	0.273	-0.169	21.000	5.000	138.500	137.150	192.938	143.652	148.333	177.375	121.641	1.017	0.203	0.010	-0.284	27.000	5.000	130.214	129.463	192.668	123.256	124.000	148.200	121.477	1.047	0.019	-0.000	-0.085	37.000	5.000	130.655	122.881	192.177	121.103	125.750	133.895	115.639	1.930
6.000	20.000	6.000	141.771	134.560	193.379	126.152	121.138	128.682	126.918	2.058	-0.257	-0.191	0.185	22.000	6.000	142.808	127.824	193.399	143.197	141.852	154.895	123.500	0.879	-0.138	-0.141	0.000	28.000	6.000	148.929	122.527	192.452	128.803	138.963	158.077	115.181	1.350	0.303	0.290	-0.011	38.000	6.000	129.069	123.098	193.835	119.433	134.333	152.111	116.765	2.401
7.000	21.000	7.000	140.200	134.692	192.938	131.825	126.600	134.727	126.394	2.005	-0.054	0.332	0.339	23.000	7.000	165.833	126.634	193.200	149.985	144.111	160.571	117.326	0.944	0.065	0.091	0.130	29.000	7.000	133.739	126.812	193.373	123.541	128.774	171.000	117.860	1.285	-0.065	-0.000	0.145	39.000	7.000	121.929	112.826	197.091	121.875	121.571	129.769	114.145	0.576
8.000	22.000	8.000	128.000	128.206	193.399	130.214	129.960	138.550	134.284	0.573	-1.431	0.264	0.802	24.000	8.000	141.969	133.448	192.949	151.349	161.618	181.944	121.195	0.998	0.054	-0.091	-0.182	30.000	8.000	136.826	124.754	191.903	124.314	135.897	168.625	117.633	1.377	0.092	0.091	-0.080	NaN	NaN	NaN	NaN	NaN	NaN	NaN	NaN	NaN	NaN
9.000	23.000	9.000	129.111	128.553	193.200	130.070	130.040	141.182	128.818	0.611	0.038	0.130	-0.065	25.000	9.000	146.219	126.829	192.505	142.009	151.167	164.333	120.164	1.201	0.203	0.000	-0.135	31.000	9.000	153.788	137.576	192.208	143.138	145.560	154.143	122.535	1.369	-0.008	-0.292	-0.164	NaN	NaN	NaN	NaN	NaN	NaN	NaN	NaN	NaN	NaN
10.000	24.000	10.000	136.435	133.456	192.949	127.958	127.958	141.300	130.045	0.465	-0.146	-0.306	-0.252	26.000	10.000	141.846	126.307	192.084	142.649	139.200	149.900	114.483	1.220	0.019	0.234	0.074	32.000	10.000	140.000	128.767	192.213	129.137	133.594	141.706	129.693	1.147	-0.222	0.112	0.234	NaN	NaN	NaN	NaN	NaN	NaN	NaN	NaN	NaN	NaN
11.000	NaN	NaN	NaN	NaN	NaN	NaN	NaN	NaN	NaN	NaN	NaN	NaN	NaN	27.000	11.000	143.241	127.659	192.668	139.730	137.828	148.882	116.776	1.377	0.157	-0.054	-0.198	33.000	11.000	133.692	123.192	192.561	123.975	127.800	133.632	123.667	1.369	0.222	0.056	-0.089	NaN	NaN	NaN	NaN	NaN	NaN	NaN	NaN	NaN	NaN
12.000	NaN	NaN	NaN	NaN	NaN	NaN	NaN	NaN	NaN	NaN	NaN	NaN	NaN	28.000	12.000	153.688	127.899	192.452	138.434	133.462	144.083	112.354	1.718	0.341	0.145	-0.145	34.000	12.000	142.741	125.944	194.125	128.348	126.050	142.800	123.816	1.775	0.406	0.114	-0.322	NaN	NaN	NaN	NaN	NaN	NaN	NaN	NaN	NaN	NaN
13.000	NaN	NaN	NaN	NaN	NaN	NaN	NaN	NaN	NaN	NaN	NaN	NaN	NaN	29.000	13.000	140.531	131.841	193.373	133.806	123.917	146.667	113.364	2.032	0.314	0.111	-0.179	35.000	13.000	151.833	126.656	195.590	123.205	124.857	141.000	122.170	2.238	0.463	0.237	-0.084	NaN	NaN	NaN	NaN	NaN	NaN	NaN	NaN	NaN	NaN
14.000	NaN	NaN	NaN	NaN	NaN	NaN	NaN	NaN	NaN	NaN	NaN	NaN	NaN	30.000	14.000	150.676	126.196	191.903	135.511	130.077	139.571	112.662	2.188	0.157	0.036	0.000	36.000	14.000	152.115	130.532	195.983	125.096	137.652	165.800	127.710	2.544	0.306	0.426	-0.000	NaN	NaN	NaN	NaN	NaN	NaN	NaN	NaN	NaN	NaN
15.000	NaN	NaN	NaN	NaN	NaN	NaN	NaN	NaN	NaN	NaN	NaN	NaN	NaN	31.000	15.000	147.781	133.067	192.208	139.300	140.321	153.500	117.844	2.116	-0.073	-0.234	-0.257	37.000	15.000	142.344	135.195	192.177	126.597	171.783	222.250	126.247	2.857	0.314	0.122	-0.084	NaN	NaN	NaN	NaN	NaN	NaN	NaN	NaN	NaN	NaN
16.000	NaN	NaN	NaN	NaN	NaN	NaN	NaN	NaN	NaN	NaN	NaN	NaN	NaN	32.000	16.000	147.700	129.000	192.213	139.085	148.393	155.652	120.586	2.005	-0.111	-0.145	-0.057	38.000	16.000	168.348	136.247	193.835	126.461	150.185	194.500	131.185	2.655	-0.203	-0.111	-0.016	NaN	NaN	NaN	NaN	NaN	NaN	NaN	NaN	NaN	NaN
17.000	NaN	NaN	NaN	NaN	NaN	NaN	NaN	NaN	NaN	NaN	NaN	NaN	NaN	33.000	17.000	156.586	129.685	192.561	147.535	148.607	165.000	117.110	2.024	0.019	-0.022	-0.056	39.000	17.000	142.913	124.838	197.091	128.317	148.417	178.444	121.930	2.257	-0.398	0.097	0.471	NaN	NaN	NaN	NaN	NaN	NaN	NaN	NaN	NaN	NaN
18.000	NaN	NaN	NaN	NaN	NaN	NaN	NaN	NaN	NaN	NaN	NaN	NaN	NaN	34.000	18.000	159.306	131.768	194.125	146.093	158.964	168.167	117.493	2.207	0.184	0.000	-0.090	40.000	18.000	157.107	120.989	198.934	130.173	143.607	181.800	118.087	1.962	-0.295	0.120	0.385	NaN	NaN	NaN	NaN	NaN	NaN	NaN	NaN	NaN	NaN
19.000	NaN	NaN	NaN	NaN	NaN	NaN	NaN	NaN	NaN	NaN	NaN	NaN	NaN	35.000	19.000	153.036	131.345	195.590	144.290	147.133	157.609	119.020	1.840	-0.368	-0.032	0.234	41.000	19.000	148.682	124.524	197.785	132.640	147.250	193.750	117.953	1.621	-0.341	0.163	0.472	NaN	NaN	NaN	NaN	NaN	NaN	NaN	NaN	NaN	NaN
20.000	NaN	NaN	NaN	NaN	NaN	NaN	NaN	NaN	NaN	NaN	NaN	NaN	NaN	36.000	20.000	169.931	144.012	195.983	144.903	145.214	162.375	117.596	2.043	0.203	0.057	-0.145	42.000	20.000	141.130	123.924	197.199	133.008	146.111	192.500	121.581	1.426	-0.195	0.095	0.276	NaN	NaN	NaN	NaN	NaN	NaN	NaN	NaN	NaN	NaN
21.000	NaN	NaN	NaN	NaN	NaN	NaN	NaN	NaN	NaN	NaN	NaN	NaN	NaN	37.000	21.000	163.875	149.544	192.177	137.412	147.107	165.588	117.946	2.227	0.184	-0.056	-0.178	43.000	21.000	152.556	122.905	197.156	145.188	164.462	208.667	125.731	1.185	-0.241	0.118	0.381	NaN	NaN	NaN	NaN	NaN	NaN	NaN	NaN	NaN	NaN
22.000	NaN	NaN	NaN	NaN	NaN	NaN	NaN	NaN	NaN	NaN	NaN	NaN	NaN	38.000	22.000	159.826	126.378	193.835	136.222	144.750	148.640	115.973	1.913	-0.314	0.057	0.234	44.000	22.000	163.040	125.011	196.283	168.074	182.370	236.444	129.116	0.714	-0.471	0.122	0.494	NaN	NaN	NaN	NaN	NaN	NaN	NaN	NaN	NaN	NaN
23.000	NaN	NaN	NaN	NaN	NaN	NaN	NaN	NaN	NaN	NaN	NaN	NaN	NaN	39.000	23.000	162.739	132.161	197.091	145.190	159.444	174.154	117.215	1.894	-0.019	0.000	0.000	45.000	23.000	171.964	133.319	196.282	184.545	189.323	233.222	133.497	0.625	-0.090	0.089	0.256	NaN	NaN	NaN	NaN	NaN	NaN	NaN	NaN	NaN	NaN
24.000	NaN	NaN	NaN	NaN	NaN	NaN	NaN	NaN	NaN	NaN	NaN	NaN	NaN	40.000	24.000	148.345	138.264	198.934	140.832	146.143	153.478	116.649	2.227	0.333	0.057	-0.145	46.000	24.000	162.571	129.569	196.367	200.481	201.962	243.846	125.775	0.595	-0.030	0.270	0.415	NaN	NaN	NaN	NaN	NaN	NaN	NaN	NaN	NaN	NaN
25.000	NaN	NaN	NaN	NaN	NaN	NaN	NaN	NaN	NaN	NaN	NaN	NaN	NaN	41.000	25.000	152.429	131.416	197.785	142.082	137.889	159.667	118.463	2.207	-0.019	-0.087	-0.058	47.000	25.000	149.793	142.921	196.059	188.073	199.586	266.000	133.821	0.617	0.022	0.253	0.133	NaN	NaN	NaN	NaN	NaN	NaN	NaN	NaN	NaN	NaN
26.000	NaN	NaN	NaN	NaN	NaN	NaN	NaN	NaN	NaN	NaN	NaN	NaN	NaN	42.000	26.000	147.321	130.054	197.199	137.345	147.000	162.000	115.322	2.272	0.065	-0.024	-0.089	48.000	26.000	161.846	134.753	196.449	202.541	207.219	270.750	134.239	0.644	0.028	0.087	0.145	NaN	NaN	NaN	NaN	NaN	NaN	NaN	NaN	NaN	NaN
27.000	NaN	NaN	NaN	NaN	NaN	NaN	NaN	NaN	NaN	NaN	NaN	NaN	NaN	43.000	27.000	156.643	130.577	197.156	133.034	144.179	152.625	115.048	2.475	0.203	0.057	-0.145	49.000	27.000	190.423	136.627	194.709	262.250	262.250	300.625	136.790	0.421	-0.223	0.145	0.291	NaN	NaN	NaN	NaN	NaN	NaN	NaN	NaN	NaN	NaN
28.000	NaN	NaN	NaN	NaN	NaN	NaN	NaN	NaN	NaN	NaN	NaN	NaN	NaN	44.000	28.000	169.189	137.341	196.283	137.841	122.107	143.167	113.130	3.195	0.720	0.179	-0.358	50.000	28.000	174.087	138.978	194.731	224.481	224.481	279.769	131.716	0.530	0.108	0.180	0.090	NaN	NaN	NaN	NaN	NaN	NaN	NaN	NaN	NaN	NaN
29.000	NaN	NaN	NaN	NaN	NaN	NaN	NaN	NaN	NaN	NaN	NaN	NaN	NaN	45.000	29.000	162.387	134.968	196.282	134.799	118.423	122.192	110.224	3.379	0.184	0.145	-0.056	51.000	29.000	154.593	151.378	194.182	164.136	188.333	249.222	142.007	0.787	0.257	0.262	-0.087	NaN	NaN	NaN	NaN	NaN	NaN	NaN	NaN	NaN	NaN
30.000	NaN	NaN	NaN	NaN	NaN	NaN	NaN	NaN	NaN	NaN	NaN	NaN	NaN	46.000	30.000	148.379	129.619	196.367	129.771	118.792	144.667	110.111	3.360	-0.019	0.024	-0.089	52.000	30.000	135.815	133.681	194.650	138.988	166.808	208.308	142.958	1.112	0.325	-0.062	-0.373	NaN	NaN	NaN	NaN	NaN	NaN	NaN	NaN	NaN	NaN
31.000	NaN	NaN	NaN	NaN	NaN	NaN	NaN	NaN	NaN	NaN	NaN	NaN	NaN	47.000	31.000	142.200	130.589	196.059	127.973	112.148	120.308	112.171	3.609	0.249	-0.112	-0.290	53.000	31.000	129.192	138.193	193.798	135.439	178.889	239.250	133.625	1.372	0.260	-0.029	-0.297	NaN	NaN	NaN	NaN	NaN	NaN	NaN	NaN	NaN	NaN
32.000	NaN	NaN	NaN	NaN	NaN	NaN	NaN	NaN	NaN	NaN	NaN	NaN	NaN	48.000	32.000	150.871	127.418	196.449	129.580	111.556	120.714	109.671	3.922	0.314	0.000	-0.323	54.000	32.000	156.103	129.350	194.160	133.484	165.483	212.923	124.455	1.881	0.509	0.087	-0.324	NaN	NaN	NaN	NaN	NaN	NaN	NaN	NaN	NaN	NaN
33.000	NaN	NaN	NaN	NaN	NaN	NaN	NaN	NaN	NaN	NaN	NaN	NaN	NaN	49.000	33.000	138.065	130.495	194.709	128.762	117.607	121.409	108.887	4.079	0.157	0.000	-0.089	55.000	33.000	136.038	130.978	193.926	127.304	164.417	243.286	129.449	1.808	-0.073	0.037	-0.000	NaN	NaN	NaN	NaN	NaN	NaN	NaN	NaN	NaN	NaN
34.000	NaN	NaN	NaN	NaN	NaN	NaN	NaN	NaN	NaN	NaN	NaN	NaN	NaN	50.000	34.000	139.111	132.466	194.731	126.517	137.552	150.562	112.738	3.922	-0.157	-0.346	-0.224	56.000	34.000	147.567	131.086	194.374	129.006	167.885	232.700	133.900	2.087	0.279	0.041	-0.215	NaN	NaN	NaN	NaN	NaN	NaN	NaN	NaN	NaN	NaN
35.000	NaN	NaN	NaN	NaN	NaN	NaN	NaN	NaN	NaN	NaN	NaN	NaN	NaN	51.000	35.000	134.000	126.743	194.182	127.982	135.143	150.000	111.466	4.255	0.333	0.034	-0.145	57.000	35.000	146.520	125.764	194.482	123.146	140.333	189.400	125.149	2.068	-0.019	0.058	0.072	NaN	NaN	NaN	NaN	NaN	NaN	NaN	NaN	NaN	NaN
36.000	NaN	NaN	NaN	NaN	NaN	NaN	NaN	NaN	NaN	NaN	NaN	NaN	NaN	52.000	36.000	146.600	126.568	194.650	130.886	136.500	152.692	111.382	4.301	0.046	-0.033	-0.145	58.000	36.000	165.423	118.033	193.423	126.118	133.750	167.300	122.168	1.754	-0.314	0.065	0.325	NaN	NaN	NaN	NaN	NaN	NaN	NaN	NaN	NaN	NaN
37.000	NaN	NaN	NaN	NaN	NaN	NaN	NaN	NaN	NaN	NaN	NaN	NaN	NaN	53.000	37.000	143.242	126.876	193.798	130.501	139.556	149.750	112.699	4.163	-0.138	0.000	0.177	59.000	37.000	147.324	128.474	193.003	136.705	137.385	179.250	122.630	1.854	0.100	0.136	0.263	NaN	NaN	NaN	NaN	NaN	NaN	NaN	NaN	NaN	NaN
38.000	NaN	NaN	NaN	NaN	NaN	NaN	NaN	NaN	NaN	NaN	NaN	NaN	NaN	54.000	38.000	132.033	126.363	194.160	130.805	143.034	162.333	116.300	3.842	-0.322	-0.234	0.000	60.000	38.000	133.931	127.204	193.167	128.657	137.923	166.800	121.327	1.716	-0.138	0.065	0.130	NaN	NaN	NaN	NaN	NaN	NaN	NaN	NaN	NaN	NaN
39.000	NaN	NaN	NaN	NaN	NaN	NaN	NaN	NaN	NaN	NaN	NaN	NaN	NaN	55.000	39.000	139.257	129.549	193.926	128.713	140.111	155.923	112.589	4.523	0.682	0.056	-0.500	61.000	39.000	132.750	119.686	193.139	122.667	132.889	176.333	122.107	1.827	0.111	0.062	-0.135	NaN	NaN	NaN	NaN	NaN	NaN	NaN	NaN	NaN	NaN
40.000	NaN	NaN	NaN	NaN	NaN	NaN	NaN	NaN	NaN	NaN	NaN	NaN	NaN	56.000	40.000	146.636	133.760	194.374	125.979	141.731	151.765	114.316	4.772	0.249	0.000	-0.259	62.000	40.000	139.500	121.276	190.990	120.116	128.731	160.833	127.297	1.800	-0.027	0.076	0.070	NaN	NaN	NaN	NaN	NaN	NaN	NaN	NaN	NaN	NaN
41.000	NaN	NaN	NaN	NaN	NaN	NaN	NaN	NaN	NaN	NaN	NaN	NaN	NaN	57.000	41.000	158.710	137.143	194.482	127.807	141.714	149.474	112.178	5.270	0.498	0.000	-0.516	63.000	41.000	146.269	114.379	188.905	130.444	159.500	239.167	127.213	1.559	-0.241	0.160	0.348	NaN	NaN	NaN	NaN	NaN	NaN	NaN	NaN	NaN	NaN
42.000	NaN	NaN	NaN	NaN	NaN	NaN	NaN	NaN	NaN	NaN	NaN	NaN	NaN	58.000	42.000	163.310	136.137	193.423	127.593	127.815	130.000	111.787	5.197	-0.073	0.000	0.066	64.000	42.000	149.739	112.462	188.281	128.037	151.077	209.429	130.340	1.422	-0.138	0.105	0.223	NaN	NaN	NaN	NaN	NaN	NaN	NaN	NaN	NaN	NaN
43.000	NaN	NaN	NaN	NaN	NaN	NaN	NaN	NaN	NaN	NaN	NaN	NaN	NaN	59.000	43.000	153.710	137.573	193.003	126.324	127.962	137.000	111.427	5.086	-0.111	-0.055	0.055	65.000	43.000	157.179	117.447	187.445	135.019	142.111	187.714	130.060	1.399	-0.022	0.034	0.162	NaN	NaN	NaN	NaN	NaN	NaN	NaN	NaN	NaN	NaN
44.000	NaN	NaN	NaN	NaN	NaN	NaN	NaN	NaN	NaN	NaN	NaN	NaN	NaN	60.000	44.000	157.111	133.259	193.167	123.101	129.346	136.316	111.173	4.726	-0.360	0.000	0.267	66.000	44.000	151.040	119.544	187.717	135.920	145.077	176.833	126.220	1.012	-0.387	0.044	0.297	NaN	NaN	NaN	NaN	NaN	NaN	NaN	NaN	NaN	NaN
45.000	NaN	NaN	NaN	NaN	NaN	NaN	NaN	NaN	NaN	NaN	NaN	NaN	NaN	61.000	45.000	152.452	133.091	193.139	122.156	128.786	142.800	110.322	4.856	0.130	0.056	0.000	67.000	45.000	134.000	124.447	189.779	145.161	161.346	202.600	127.817	1.104	0.092	0.119	0.100	NaN	NaN	NaN	NaN	NaN	NaN	NaN	NaN	NaN	NaN
46.000	NaN	NaN	NaN	NaN	NaN	NaN	NaN	NaN	NaN	NaN	NaN	NaN	NaN	62.000	46.000	133.179	117.765	190.990	118.869	126.357	138.467	109.455	3.869	-0.988	0.000	0.903	68.000	46.000	138.179	123.216	189.109	130.241	142.433	174.733	132.908	1.112	0.008	0.033	0.033	NaN	NaN	NaN	NaN	NaN	NaN	NaN	NaN	NaN	NaN
47.000	NaN	NaN	NaN	NaN	NaN	NaN	NaN	NaN	NaN	NaN	NaN	NaN	NaN	NaN	NaN	NaN	NaN	NaN	NaN	NaN	NaN	NaN	NaN	NaN	NaN	NaN	69.000	47.000	136.720	123.951	189.178	122.175	130.107	166.000	129.829	1.223	0.111	0.067	-0.059	NaN	NaN	NaN	NaN	NaN	NaN	NaN	NaN	NaN	NaN
48.000	NaN	NaN	NaN	NaN	NaN	NaN	NaN	NaN	NaN	NaN	NaN	NaN	NaN	NaN	NaN	NaN	NaN	NaN	NaN	NaN	NaN	NaN	NaN	NaN	NaN	NaN	70.000	48.000	135.200	121.442	188.403	120.078	135.731	179.714	118.765	1.429	0.206	0.204	-0.050	NaN	NaN	NaN	NaN	NaN	NaN	NaN	NaN	NaN	NaN
49.000	NaN	NaN	NaN	NaN	NaN	NaN	NaN	NaN	NaN	NaN	NaN	NaN	NaN	NaN	NaN	NaN	NaN	NaN	NaN	NaN	NaN	NaN	NaN	NaN	NaN	NaN	71.000	49.000	136.538	130.953	188.066	126.758	128.433	163.333	121.800	1.567	0.138	-0.046	-0.063	NaN	NaN	NaN	NaN	NaN	NaN	NaN	NaN	NaN	NaN
50.000	NaN	NaN	NaN	NaN	NaN	NaN	NaN	NaN	NaN	NaN	NaN	NaN	NaN	NaN	NaN	NaN	NaN	NaN	NaN	NaN	NaN	NaN	NaN	NaN	NaN	NaN	72.000	50.000	128.000	122.859	188.723	118.503	141.462	191.222	124.197	1.908	0.341	0.047	-0.284	NaN	NaN	NaN	NaN	NaN	NaN	NaN	NaN	NaN	NaN
51.000	NaN	NaN	NaN	NaN	NaN	NaN	NaN	NaN	NaN	NaN	NaN	NaN	NaN	NaN	NaN	NaN	NaN	NaN	NaN	NaN	NaN	NaN	NaN	NaN	NaN	NaN	73.000	51.000	145.846	117.815	189.527	119.356	143.750	187.727	127.574	2.260	0.352	0.132	-0.216	NaN	NaN	NaN	NaN	NaN	NaN	NaN	NaN	NaN	NaN
52.000	NaN	NaN	NaN	NaN	NaN	NaN	NaN	NaN	NaN	NaN	NaN	NaN	NaN	NaN	NaN	NaN	NaN	NaN	NaN	NaN	NaN	NaN	NaN	NaN	NaN	NaN	74.000	52.000	129.760	121.568	189.255	116.218	145.080	197.875	124.634	2.417	0.157	0.115	-0.090	NaN	NaN	NaN	NaN	NaN	NaN	NaN	NaN	NaN	NaN
53.000	NaN	NaN	NaN	NaN	NaN	NaN	NaN	NaN	NaN	NaN	NaN	NaN	NaN	NaN	NaN	NaN	NaN	NaN	NaN	NaN	NaN	NaN	NaN	NaN	NaN	NaN	75.000	53.000	139.607	131.779	190.396	118.476	138.846	209.800	125.420	2.853	0.436	0.063	-0.268	NaN	NaN	NaN	NaN	NaN	NaN	NaN	NaN	NaN	NaN
54.000	NaN	NaN	NaN	NaN	NaN	NaN	NaN	NaN	NaN	NaN	NaN	NaN	NaN	NaN	NaN	NaN	NaN	NaN	NaN	NaN	NaN	NaN	NaN	NaN	NaN	NaN	76.000	54.000	135.852	130.468	190.783	116.220	131.308	159.600	128.257	3.010	0.157	-0.027	-0.170	NaN	NaN	NaN	NaN	NaN	NaN	NaN	NaN	NaN	NaN
55.000	NaN	NaN	NaN	NaN	NaN	NaN	NaN	NaN	NaN	NaN	NaN	NaN	NaN	NaN	NaN	NaN	NaN	NaN	NaN	NaN	NaN	NaN	NaN	NaN	NaN	NaN	77.000	55.000	151.148	135.511	191.861	115.798	120.042	159.000	126.811	3.362	0.352	1.949E-16	-0.315	NaN	NaN	NaN	NaN	NaN	NaN	NaN	NaN	NaN	NaN
56.000	NaN	NaN	NaN	NaN	NaN	NaN	NaN	NaN	NaN	NaN	NaN	NaN	NaN	NaN	NaN	NaN	NaN	NaN	NaN	NaN	NaN	NaN	NaN	NaN	NaN	NaN	78.000	56.000	133.875	131.418	191.632	128.840	128.708	134.579	127.820	0.485	-2.877	-2.665	-0.065	NaN	NaN	NaN	NaN	NaN	NaN	NaN	NaN	NaN	NaN
57.000	NaN	NaN	NaN	NaN	NaN	NaN	NaN	NaN	NaN	NaN	NaN	NaN	NaN	NaN	NaN	NaN	NaN	NaN	NaN	NaN	NaN	NaN	NaN	NaN	NaN	NaN	NaN	NaN	NaN	NaN	NaN	NaN	NaN	NaN	NaN	NaN	NaN	NaN	NaN	NaN	NaN	NaN	NaN	NaN	NaN	NaN	NaN	NaN	NaN
58.000	NaN	NaN	NaN	NaN	NaN	NaN	NaN	NaN	NaN	NaN	NaN	NaN	NaN	NaN	NaN	NaN	NaN	NaN	NaN	NaN	NaN	NaN	NaN	NaN	NaN	NaN	NaN	NaN	NaN	NaN	NaN	NaN	NaN	NaN	NaN	NaN	NaN	NaN	NaN	NaN	NaN	NaN	NaN	NaN	NaN	NaN	NaN	NaN	NaN
59.000	NaN	NaN	NaN	NaN	NaN	NaN	NaN	NaN	NaN	NaN	NaN	NaN	NaN	NaN	NaN	NaN	NaN	NaN	NaN	NaN	NaN	NaN	NaN	NaN	NaN	NaN	NaN	NaN	NaN	NaN	NaN	NaN	NaN	NaN	NaN	NaN	NaN	NaN	NaN	NaN	NaN	NaN	NaN	NaN	NaN	NaN	NaN	NaN	NaN
60.000	NaN	NaN	NaN	NaN	NaN	NaN	NaN	NaN	NaN	NaN	NaN	NaN	NaN	NaN	NaN	NaN	NaN	NaN	NaN	NaN	NaN	NaN	NaN	NaN	NaN	NaN	NaN	NaN	NaN	NaN	NaN	NaN	NaN	NaN	NaN	NaN	NaN	NaN	NaN	NaN	NaN	NaN	NaN	NaN	NaN	NaN	NaN	NaN	NaN
61.000	NaN	NaN	NaN	NaN	NaN	NaN	NaN	NaN	NaN	NaN	NaN	NaN	NaN	NaN	NaN	NaN	NaN	NaN	NaN	NaN	NaN	NaN	NaN	NaN	NaN	NaN	NaN	NaN	NaN	NaN	NaN	NaN	NaN	NaN	NaN	NaN	NaN	NaN	NaN	NaN	NaN	NaN	NaN	NaN	NaN	NaN	NaN	NaN	NaN
62.000	NaN	NaN	NaN	NaN	NaN	NaN	NaN	NaN	NaN	NaN	NaN	NaN	NaN	NaN	NaN	NaN	NaN	NaN	NaN	NaN	NaN	NaN	NaN	NaN	NaN	NaN	NaN	NaN	NaN	NaN	NaN	NaN	NaN	NaN	NaN	NaN	NaN	NaN	NaN	NaN	NaN	NaN	NaN	NaN	NaN	NaN	NaN	NaN	NaN
63.000	NaN	NaN	NaN	NaN	NaN	NaN	NaN	NaN	NaN	NaN	NaN	NaN	NaN	NaN	NaN	NaN	NaN	NaN	NaN	NaN	NaN	NaN	NaN	NaN	NaN	NaN	NaN	NaN	NaN	NaN	NaN	NaN	NaN	NaN	NaN	NaN	NaN	NaN	NaN	NaN	NaN	NaN	NaN	NaN	NaN	NaN	NaN	NaN	NaN
64.000	NaN	NaN	NaN	NaN	NaN	NaN	NaN	NaN	NaN	NaN	NaN	NaN	NaN	NaN	NaN	NaN	NaN	NaN	NaN	NaN	NaN	NaN	NaN	NaN	NaN	NaN	NaN	NaN	NaN	NaN	NaN	NaN	NaN	NaN	NaN	NaN	NaN	NaN	NaN	NaN	NaN	NaN	NaN	NaN	NaN	NaN	NaN	NaN	NaN
65.000	NaN	NaN	NaN	NaN	NaN	NaN	NaN	NaN	NaN	NaN	NaN	NaN	NaN	NaN	NaN	NaN	NaN	NaN	NaN	NaN	NaN	NaN	NaN	NaN	NaN	NaN	NaN	NaN	NaN	NaN	NaN	NaN	NaN	NaN	NaN	NaN	NaN	NaN	NaN	NaN	NaN	NaN	NaN	NaN	NaN	NaN	NaN	NaN	NaN
66.000	NaN	NaN	NaN	NaN	NaN	NaN	NaN	NaN	NaN	NaN	NaN	NaN	NaN	NaN	NaN	NaN	NaN	NaN	NaN	NaN	NaN	NaN	NaN	NaN	NaN	NaN	NaN	NaN	NaN	NaN	NaN	NaN	NaN	NaN	NaN	NaN	NaN	NaN	NaN	NaN	NaN	NaN	NaN	NaN	NaN	NaN	NaN	NaN	NaN
67.000	NaN	NaN	NaN	NaN	NaN	NaN	NaN	NaN	NaN	NaN	NaN	NaN	NaN	NaN	NaN	NaN	NaN	NaN	NaN	NaN	NaN	NaN	NaN	NaN	NaN	NaN	NaN	NaN	NaN	NaN	NaN	NaN	NaN	NaN	NaN	NaN	NaN	NaN	NaN	NaN	NaN	NaN	NaN	NaN	NaN	NaN	NaN	NaN	NaN
68.000	NaN	NaN	NaN	NaN	NaN	NaN	NaN	NaN	NaN	NaN	NaN	NaN	NaN	NaN	NaN	NaN	NaN	NaN	NaN	NaN	NaN	NaN	NaN	NaN	NaN	NaN	NaN	NaN	NaN	NaN	NaN	NaN	NaN	NaN	NaN	NaN	NaN	NaN	NaN	NaN	NaN	NaN	NaN	NaN	NaN	NaN	NaN	NaN	NaN
69.000	NaN	NaN	NaN	NaN	NaN	NaN	NaN	NaN	NaN	NaN	NaN	NaN	NaN	NaN	NaN	NaN	NaN	NaN	NaN	NaN	NaN	NaN	NaN	NaN	NaN	NaN	NaN	NaN	NaN	NaN	NaN	NaN	NaN	NaN	NaN	NaN	NaN	NaN	NaN	NaN	NaN	NaN	NaN	NaN	NaN	NaN	NaN	NaN	NaN
70.000	NaN	NaN	NaN	NaN	NaN	NaN	NaN	NaN	NaN	NaN	NaN	NaN	NaN	NaN	NaN	NaN	NaN	NaN	NaN	NaN	NaN	NaN	NaN	NaN	NaN	NaN	NaN	NaN	NaN	NaN	NaN	NaN	NaN	NaN	NaN	NaN	NaN	NaN	NaN	NaN	NaN	NaN	NaN	NaN	NaN	NaN	NaN	NaN	NaN
71.000	NaN	NaN	NaN	NaN	NaN	NaN	NaN	NaN	NaN	NaN	NaN	NaN	NaN	NaN	NaN	NaN	NaN	NaN	NaN	NaN	NaN	NaN	NaN	NaN	NaN	NaN	NaN	NaN	NaN	NaN	NaN	NaN	NaN	NaN	NaN	NaN	NaN	NaN	NaN	NaN	NaN	NaN	NaN	NaN	NaN	NaN	NaN	NaN	NaN
72.000	NaN	NaN	NaN	NaN	NaN	NaN	NaN	NaN	NaN	NaN	NaN	NaN	NaN	NaN	NaN	NaN	NaN	NaN	NaN	NaN	NaN	NaN	NaN	NaN	NaN	NaN	NaN	NaN	NaN	NaN	NaN	NaN	NaN	NaN	NaN	NaN	NaN	NaN	NaN	NaN	NaN	NaN	NaN	NaN	NaN	NaN	NaN	NaN	NaN
73.000	NaN	NaN	NaN	NaN	NaN	NaN	NaN	NaN	NaN	NaN	NaN	NaN	NaN	NaN	NaN	NaN	NaN	NaN	NaN	NaN	NaN	NaN	NaN	NaN	NaN	NaN	NaN	NaN	NaN	NaN	NaN	NaN	NaN	NaN	NaN	NaN	NaN	NaN	NaN	NaN	NaN	NaN	NaN	NaN	NaN	NaN	NaN	NaN	NaN
74.000	NaN	NaN	NaN	NaN	NaN	NaN	NaN	NaN	NaN	NaN	NaN	NaN	NaN	NaN	NaN	NaN	NaN	NaN	NaN	NaN	NaN	NaN	NaN	NaN	NaN	NaN	NaN	NaN	NaN	NaN	NaN	NaN	NaN	NaN	NaN	NaN	NaN	NaN	NaN	NaN	NaN	NaN	NaN	NaN	NaN	NaN	NaN	NaN	NaN
75.000	NaN	NaN	NaN	NaN	NaN	NaN	NaN	NaN	NaN	NaN	NaN	NaN	NaN	NaN	NaN	NaN	NaN	NaN	NaN	NaN	NaN	NaN	NaN	NaN	NaN	NaN	NaN	NaN	NaN	NaN	NaN	NaN	NaN	NaN	NaN	NaN	NaN	NaN	NaN	NaN	NaN	NaN	NaN	NaN	NaN	NaN	NaN	NaN	NaN
76.000	NaN	NaN	NaN	NaN	NaN	NaN	NaN	NaN	NaN	NaN	NaN	NaN	NaN	NaN	NaN	NaN	NaN	NaN	NaN	NaN	NaN	NaN	NaN	NaN	NaN	NaN	NaN	NaN	NaN	NaN	NaN	NaN	NaN	NaN	NaN	NaN	NaN	NaN	NaN	NaN	NaN	NaN	NaN	NaN	NaN	NaN	NaN	NaN	NaN
77.000	NaN	NaN	NaN	NaN	NaN	NaN	NaN	NaN	NaN	NaN	NaN	NaN	NaN	NaN	NaN	NaN	NaN	NaN	NaN	NaN	NaN	NaN	NaN	NaN	NaN	NaN	NaN	NaN	NaN	NaN	NaN	NaN	NaN	NaN	NaN	NaN	NaN	NaN	NaN	NaN	NaN	NaN	NaN	NaN	NaN	NaN	NaN	NaN	NaN
78.000	NaN	NaN	NaN	NaN	NaN	NaN	NaN	NaN	NaN	NaN	NaN	NaN	NaN	NaN	NaN	NaN	NaN	NaN	NaN	NaN	NaN	NaN	NaN	NaN	NaN	NaN	NaN	NaN	NaN	NaN	NaN	NaN	NaN	NaN	NaN	NaN	NaN	NaN	NaN	NaN	NaN	NaN	NaN	NaN	NaN	NaN	NaN	NaN	NaN
79.000	NaN	NaN	NaN	NaN	NaN	NaN	NaN	NaN	NaN	NaN	NaN	NaN	NaN	NaN	NaN	NaN	NaN	NaN	NaN	NaN	NaN	NaN	NaN	NaN	NaN	NaN	NaN	NaN	NaN	NaN	NaN	NaN	NaN	NaN	NaN	NaN	NaN	NaN	NaN	NaN	NaN	NaN	NaN	NaN	NaN	NaN	NaN	NaN	NaN
80.000	NaN	NaN	NaN	NaN	NaN	NaN	NaN	NaN	NaN	NaN	NaN	NaN	NaN	NaN	NaN	NaN	NaN	NaN	NaN	NaN	NaN	NaN	NaN	NaN	NaN	NaN	NaN	NaN	NaN	NaN	NaN	NaN	NaN	NaN	NaN	NaN	NaN	NaN	NaN	NaN	NaN	NaN	NaN	NaN	NaN	NaN	NaN	NaN	NaN
81.000	NaN	NaN	NaN	NaN	NaN	NaN	NaN	NaN	NaN	NaN	NaN	NaN	NaN	NaN	NaN	NaN	NaN	NaN	NaN	NaN	NaN	NaN	NaN	NaN	NaN	NaN	NaN	NaN	NaN	NaN	NaN	NaN	NaN	NaN	NaN	NaN	NaN	NaN	NaN	NaN	NaN	NaN	NaN	NaN	NaN	NaN	NaN	NaN	NaN
82.000	NaN	NaN	NaN	NaN	NaN	NaN	NaN	NaN	NaN	NaN	NaN	NaN	NaN	NaN	NaN	NaN	NaN	NaN	NaN	NaN	NaN	NaN	NaN	NaN	NaN	NaN	NaN	NaN	NaN	NaN	NaN	NaN	NaN	NaN	NaN	NaN	NaN	NaN	NaN	NaN	NaN	NaN	NaN	NaN	NaN	NaN	NaN	NaN	NaN
83.000	NaN	NaN	NaN	NaN	NaN	NaN	NaN	NaN	NaN	NaN	NaN	NaN	NaN	NaN	NaN	NaN	NaN	NaN	NaN	NaN	NaN	NaN	NaN	NaN	NaN	NaN	NaN	NaN	NaN	NaN	NaN	NaN	NaN	NaN	NaN	NaN	NaN	NaN	NaN	NaN	NaN	NaN	NaN	NaN	NaN	NaN	NaN	NaN	NaN
84.000	NaN	NaN	NaN	NaN	NaN	NaN	NaN	NaN	NaN	NaN	NaN	NaN	NaN	NaN	NaN	NaN	NaN	NaN	NaN	NaN	NaN	NaN	NaN	NaN	NaN	NaN	NaN	NaN	NaN	NaN	NaN	NaN	NaN	NaN	NaN	NaN	NaN	NaN	NaN	NaN	NaN	NaN	NaN	NaN	NaN	NaN	NaN	NaN	NaN
85.000	NaN	NaN	NaN	NaN	NaN	NaN	NaN	NaN	NaN	NaN	NaN	NaN	NaN	NaN	NaN	NaN	NaN	NaN	NaN	NaN	NaN	NaN	NaN	NaN	NaN	NaN	NaN	NaN	NaN	NaN	NaN	NaN	NaN	NaN	NaN	NaN	NaN	NaN	NaN	NaN	NaN	NaN	NaN	NaN	NaN	NaN	NaN	NaN	NaN
86.000	NaN	NaN	NaN	NaN	NaN	NaN	NaN	NaN	NaN	NaN	NaN	NaN	NaN	NaN	NaN	NaN	NaN	NaN	NaN	NaN	NaN	NaN	NaN	NaN	NaN	NaN	NaN	NaN	NaN	NaN	NaN	NaN	NaN	NaN	NaN	NaN	NaN	NaN	NaN	NaN	NaN	NaN	NaN	NaN	NaN	NaN	NaN	NaN	NaN
87.000	NaN	NaN	NaN	NaN	NaN	NaN	NaN	NaN	NaN	NaN	NaN	NaN	NaN	NaN	NaN	NaN	NaN	NaN	NaN	NaN	NaN	NaN	NaN	NaN	NaN	NaN	NaN	NaN	NaN	NaN	NaN	NaN	NaN	NaN	NaN	NaN	NaN	NaN	NaN	NaN	NaN	NaN	NaN	NaN	NaN	NaN	NaN	NaN	NaN
88.000	NaN	NaN	NaN	NaN	NaN	NaN	NaN	NaN	NaN	NaN	NaN	NaN	NaN	NaN	NaN	NaN	NaN	NaN	NaN	NaN	NaN	NaN	NaN	NaN	NaN	NaN	NaN	NaN	NaN	NaN	NaN	NaN	NaN	NaN	NaN	NaN	NaN	NaN	NaN	NaN	NaN	NaN	NaN	NaN	NaN	NaN	NaN	NaN	NaN
89.000	NaN	NaN	NaN	NaN	NaN	NaN	NaN	NaN	NaN	NaN	NaN	NaN	NaN	NaN	NaN	NaN	NaN	NaN	NaN	NaN	NaN	NaN	NaN	NaN	NaN	NaN	NaN	NaN	NaN	NaN	NaN	NaN	NaN	NaN	NaN	NaN	NaN	NaN	NaN	NaN	NaN	NaN	NaN	NaN	NaN	NaN	NaN	NaN	NaN
90.000	NaN	NaN	NaN	NaN	NaN	NaN	NaN	NaN	NaN	NaN	NaN	NaN	NaN	NaN	NaN	NaN	NaN	NaN	NaN	NaN	NaN	NaN	NaN	NaN	NaN	NaN	NaN	NaN	NaN	NaN	NaN	NaN	NaN	NaN	NaN	NaN	NaN	NaN	NaN	NaN	NaN	NaN	NaN	NaN	NaN	NaN	NaN	NaN	NaN
91.000	NaN	NaN	NaN	NaN	NaN	NaN	NaN	NaN	NaN	NaN	NaN	NaN	NaN	NaN	NaN	NaN	NaN	NaN	NaN	NaN	NaN	NaN	NaN	NaN	NaN	NaN	NaN	NaN	NaN	NaN	NaN	NaN	NaN	NaN	NaN	NaN	NaN	NaN	NaN	NaN	NaN	NaN	NaN	NaN	NaN	NaN	NaN	NaN	NaN
92.000	NaN	NaN	NaN	NaN	NaN	NaN	NaN	NaN	NaN	NaN	NaN	NaN	NaN	NaN	NaN	NaN	NaN	NaN	NaN	NaN	NaN	NaN	NaN	NaN	NaN	NaN	NaN	NaN	NaN	NaN	NaN	NaN	NaN	NaN	NaN	NaN	NaN	NaN	NaN	NaN	NaN	NaN	NaN	NaN	NaN	NaN	NaN	NaN	NaN
93.000	NaN	NaN	NaN	NaN	NaN	NaN	NaN	NaN	NaN	NaN	NaN	NaN	NaN	NaN	NaN	NaN	NaN	NaN	NaN	NaN	NaN	NaN	NaN	NaN	NaN	NaN	NaN	NaN	NaN	NaN	NaN	NaN	NaN	NaN	NaN	NaN	NaN	NaN	NaN	NaN	NaN	NaN	NaN	NaN	NaN	NaN	NaN	NaN	NaN
94.000	NaN	NaN	NaN	NaN	NaN	NaN	NaN	NaN	NaN	NaN	NaN	NaN	NaN	NaN	NaN	NaN	NaN	NaN	NaN	NaN	NaN	NaN	NaN	NaN	NaN	NaN	NaN	NaN	NaN	NaN	NaN	NaN	NaN	NaN	NaN	NaN	NaN	NaN	NaN	NaN	NaN	NaN	NaN	NaN	NaN	NaN	NaN	NaN	NaN
95.000	NaN	NaN	NaN	NaN	NaN	NaN	NaN	NaN	NaN	NaN	NaN	NaN	NaN	NaN	NaN	NaN	NaN	NaN	NaN	NaN	NaN	NaN	NaN	NaN	NaN	NaN	NaN	NaN	NaN	NaN	NaN	NaN	NaN	NaN	NaN	NaN	NaN	NaN	NaN	NaN	NaN	NaN	NaN	NaN	NaN	NaN	NaN	NaN	NaN
96.000	NaN	NaN	NaN	NaN	NaN	NaN	NaN	NaN	NaN	NaN	NaN	NaN	NaN	NaN	NaN	NaN	NaN	NaN	NaN	NaN	NaN	NaN	NaN	NaN	NaN	NaN	NaN	NaN	NaN	NaN	NaN	NaN	NaN	NaN	NaN	NaN	NaN	NaN	NaN	NaN	NaN	NaN	NaN	NaN	NaN	NaN	NaN	NaN	NaN
97.000	NaN	NaN	NaN	NaN	NaN	NaN	NaN	NaN	NaN	NaN	NaN	NaN	NaN	NaN	NaN	NaN	NaN	NaN	NaN	NaN	NaN	NaN	NaN	NaN	NaN	NaN	NaN	NaN	NaN	NaN	NaN	NaN	NaN	NaN	NaN	NaN	NaN	NaN	NaN	NaN	NaN	NaN	NaN	NaN	NaN	NaN	NaN	NaN	NaN
98.000	NaN	NaN	NaN	NaN	NaN	NaN	NaN	NaN	NaN	NaN	NaN	NaN	NaN	NaN	NaN	NaN	NaN	NaN	NaN	NaN	NaN	NaN	NaN	NaN	NaN	NaN	NaN	NaN	NaN	NaN	NaN	NaN	NaN	NaN	NaN	NaN	NaN	NaN	NaN	NaN	NaN	NaN	NaN	NaN	NaN	NaN	NaN	NaN	NaN
99.000	NaN	NaN	NaN	NaN	NaN	NaN	NaN	NaN	NaN	NaN	NaN	NaN	NaN	NaN	NaN	NaN	NaN	NaN	NaN	NaN	NaN	NaN	NaN	NaN	NaN	NaN	NaN	NaN	NaN	NaN	NaN	NaN	NaN	NaN	NaN	NaN	NaN	NaN	NaN	NaN	NaN	NaN	NaN	NaN	NaN	NaN	NaN	NaN	NaN
100.000	NaN	NaN	NaN	NaN	NaN	NaN	NaN	NaN	NaN	NaN	NaN	NaN	NaN	NaN	NaN	NaN	NaN	NaN	NaN	NaN	NaN	NaN	NaN	NaN	NaN	NaN	NaN	NaN	NaN	NaN	NaN	NaN	NaN	NaN	NaN	NaN	NaN	NaN	NaN	NaN	NaN	NaN	NaN	NaN	NaN	NaN	NaN	NaN	NaN
101.000	NaN	NaN	NaN	NaN	NaN	NaN	NaN	NaN	NaN	NaN	NaN	NaN	NaN	NaN	NaN	NaN	NaN	NaN	NaN	NaN	NaN	NaN	NaN	NaN	NaN	NaN	NaN	NaN	NaN	NaN	NaN	NaN	NaN	NaN	NaN	NaN	NaN	NaN	NaN	NaN	NaN	NaN	NaN	NaN	NaN	NaN	NaN	NaN	NaN
102.000	NaN	NaN	NaN	NaN	NaN	NaN	NaN	NaN	NaN	NaN	NaN	NaN	NaN	NaN	NaN	NaN	NaN	NaN	NaN	NaN	NaN	NaN	NaN	NaN	NaN	NaN	NaN	NaN	NaN	NaN	NaN	NaN	NaN	NaN	NaN	NaN	NaN	NaN	NaN	NaN	NaN	NaN	NaN	NaN	NaN	NaN	NaN	NaN	NaN
103.000	NaN	NaN	NaN	NaN	NaN	NaN	NaN	NaN	NaN	NaN	NaN	NaN	NaN	NaN	NaN	NaN	NaN	NaN	NaN	NaN	NaN	NaN	NaN	NaN	NaN	NaN	NaN	NaN	NaN	NaN	NaN	NaN	NaN	NaN	NaN	NaN	NaN	NaN	NaN	NaN	NaN	NaN	NaN	NaN	NaN	NaN	NaN	NaN	NaN
104.000	NaN	NaN	NaN	NaN	NaN	NaN	NaN	NaN	NaN	NaN	NaN	NaN	NaN	NaN	NaN	NaN	NaN	NaN	NaN	NaN	NaN	NaN	NaN	NaN	NaN	NaN	NaN	NaN	NaN	NaN	NaN	NaN	NaN	NaN	NaN	NaN	NaN	NaN	NaN	NaN	NaN	NaN	NaN	NaN	NaN	NaN	NaN	NaN	NaN
105.000	NaN	NaN	NaN	NaN	NaN	NaN	NaN	NaN	NaN	NaN	NaN	NaN	NaN	NaN	NaN	NaN	NaN	NaN	NaN	NaN	NaN	NaN	NaN	NaN	NaN	NaN	NaN	NaN	NaN	NaN	NaN	NaN	NaN	NaN	NaN	NaN	NaN	NaN	NaN	NaN	NaN	NaN	NaN	NaN	NaN	NaN	NaN	NaN	NaN
106.000	NaN	NaN	NaN	NaN	NaN	NaN	NaN	NaN	NaN	NaN	NaN	NaN	NaN	NaN	NaN	NaN	NaN	NaN	NaN	NaN	NaN	NaN	NaN	NaN	NaN	NaN	NaN	NaN	NaN	NaN	NaN	NaN	NaN	NaN	NaN	NaN	NaN	NaN	NaN	NaN	NaN	NaN	NaN	NaN	NaN	NaN	NaN	NaN	NaN
107.000	NaN	NaN	NaN	NaN	NaN	NaN	NaN	NaN	NaN	NaN	NaN	NaN	NaN	NaN	NaN	NaN	NaN	NaN	NaN	NaN	NaN	NaN	NaN	NaN	NaN	NaN	NaN	NaN	NaN	NaN	NaN	NaN	NaN	NaN	NaN	NaN	NaN	NaN	NaN	NaN	NaN	NaN	NaN	NaN	NaN	NaN	NaN	NaN	NaN
108.000	NaN	NaN	NaN	NaN	NaN	NaN	NaN	NaN	NaN	NaN	NaN	NaN	NaN	NaN	NaN	NaN	NaN	NaN	NaN	NaN	NaN	NaN	NaN	NaN	NaN	NaN	NaN	NaN	NaN	NaN	NaN	NaN	NaN	NaN	NaN	NaN	NaN	NaN	NaN	NaN	NaN	NaN	NaN	NaN	NaN	NaN	NaN	NaN	NaN
109.000	NaN	NaN	NaN	NaN	NaN	NaN	NaN	NaN	NaN	NaN	NaN	NaN	NaN	NaN	NaN	NaN	NaN	NaN	NaN	NaN	NaN	NaN	NaN	NaN	NaN	NaN	NaN	NaN	NaN	NaN	NaN	NaN	NaN	NaN	NaN	NaN	NaN	NaN	NaN	NaN	NaN	NaN	NaN	NaN	NaN	NaN	NaN	NaN	NaN
110.000	NaN	NaN	NaN	NaN	NaN	NaN	NaN	NaN	NaN	NaN	NaN	NaN	NaN	NaN	NaN	NaN	NaN	NaN	NaN	NaN	NaN	NaN	NaN	NaN	NaN	NaN	NaN	NaN	NaN	NaN	NaN	NaN	NaN	NaN	NaN	NaN	NaN	NaN	NaN	NaN	NaN	NaN	NaN	NaN	NaN	NaN	NaN	NaN	NaN
111.000	NaN	NaN	NaN	NaN	NaN	NaN	NaN	NaN	NaN	NaN	NaN	NaN	NaN	NaN	NaN	NaN	NaN	NaN	NaN	NaN	NaN	NaN	NaN	NaN	NaN	NaN	NaN	NaN	NaN	NaN	NaN	NaN	NaN	NaN	NaN	NaN	NaN	NaN	NaN	NaN	NaN	NaN	NaN	NaN	NaN	NaN	NaN	NaN	NaN
112.000	NaN	NaN	NaN	NaN	NaN	NaN	NaN	NaN	NaN	NaN	NaN	NaN	NaN	NaN	NaN	NaN	NaN	NaN	NaN	NaN	NaN	NaN	NaN	NaN	NaN	NaN	NaN	NaN	NaN	NaN	NaN	NaN	NaN	NaN	NaN	NaN	NaN	NaN	NaN	NaN	NaN	NaN	NaN	NaN	NaN	NaN	NaN	NaN	NaN
113.000	NaN	NaN	NaN	NaN	NaN	NaN	NaN	NaN	NaN	NaN	NaN	NaN	NaN	NaN	NaN	NaN	NaN	NaN	NaN	NaN	NaN	NaN	NaN	NaN	NaN	NaN	NaN	NaN	NaN	NaN	NaN	NaN	NaN	NaN	NaN	NaN	NaN	NaN	NaN	NaN	NaN	NaN	NaN	NaN	NaN	NaN	NaN	NaN	NaN
114.000	NaN	NaN	NaN	NaN	NaN	NaN	NaN	NaN	NaN	NaN	NaN	NaN	NaN	NaN	NaN	NaN	NaN	NaN	NaN	NaN	NaN	NaN	NaN	NaN	NaN	NaN	NaN	NaN	NaN	NaN	NaN	NaN	NaN	NaN	NaN	NaN	NaN	NaN	NaN	NaN	NaN	NaN	NaN	NaN	NaN	NaN	NaN	NaN	NaN
115.000	NaN	NaN	NaN	NaN	NaN	NaN	NaN	NaN	NaN	NaN	NaN	NaN	NaN	NaN	NaN	NaN	NaN	NaN	NaN	NaN	NaN	NaN	NaN	NaN	NaN	NaN	NaN	NaN	NaN	NaN	NaN	NaN	NaN	NaN	NaN	NaN	NaN	NaN	NaN	NaN	NaN	NaN	NaN	NaN	NaN	NaN	NaN	NaN	NaN
116.000	NaN	NaN	NaN	NaN	NaN	NaN	NaN	NaN	NaN	NaN	NaN	NaN	NaN	NaN	NaN	NaN	NaN	NaN	NaN	NaN	NaN	NaN	NaN	NaN	NaN	NaN	NaN	NaN	NaN	NaN	NaN	NaN	NaN	NaN	NaN	NaN	NaN	NaN	NaN	NaN	NaN	NaN	NaN	NaN	NaN	NaN	NaN	NaN	NaN
117.000	NaN	NaN	NaN	NaN	NaN	NaN	NaN	NaN	NaN	NaN	NaN	NaN	NaN	NaN	NaN	NaN	NaN	NaN	NaN	NaN	NaN	NaN	NaN	NaN	NaN	NaN	NaN	NaN	NaN	NaN	NaN	NaN	NaN	NaN	NaN	NaN	NaN	NaN	NaN	NaN	NaN	NaN	NaN	NaN	NaN	NaN	NaN	NaN	NaN
118.000	NaN	NaN	NaN	NaN	NaN	NaN	NaN	NaN	NaN	NaN	NaN	NaN	NaN	NaN	NaN	NaN	NaN	NaN	NaN	NaN	NaN	NaN	NaN	NaN	NaN	NaN	NaN	NaN	NaN	NaN	NaN	NaN	NaN	NaN	NaN	NaN	NaN	NaN	NaN	NaN	NaN	NaN	NaN	NaN	NaN	NaN	NaN	NaN	NaN
119.000	NaN	NaN	NaN	NaN	NaN	NaN	NaN	NaN	NaN	NaN	NaN	NaN	NaN	NaN	NaN	NaN	NaN	NaN	NaN	NaN	NaN	NaN	NaN	NaN	NaN	NaN	NaN	NaN	NaN	NaN	NaN	NaN	NaN	NaN	NaN	NaN	NaN	NaN	NaN	NaN	NaN	NaN	NaN	NaN	NaN	NaN	NaN	NaN	NaN
120.000	NaN	NaN	NaN	NaN	NaN	NaN	NaN	NaN	NaN	NaN	NaN	NaN	NaN	NaN	NaN	NaN	NaN	NaN	NaN	NaN	NaN	NaN	NaN	NaN	NaN	NaN	NaN	NaN	NaN	NaN	NaN	NaN	NaN	NaN	NaN	NaN	NaN	NaN	NaN	NaN	NaN	NaN	NaN	NaN	NaN	NaN	NaN	NaN	NaN
[truncated: 133 more columns]
