# Supplementary material for: Filopodyan: An open-source pipeline for the analysis of filopodia
Source: J Cell Biol. 2017 Oct 2;216(10):3405–22. doi: 10.1083/jcb.201705113 (PMC5626553; doi:10.1083/jcb.201705113)
Supplement: Data tables (ZIP file) [file JCB_201705113_DataS1.zip › Data Tables/Fig5_BaseF/ENA_Phenotype/MANUAL_CTRL_s15_Renyi2-6_ed4/Neon Ctrl_GC10_tif.txt]

Bounder settings Mon Apr 10 14:41:12 BST 2017
Map C: 1
Measure C: 2
Threshold: RenyiEntropy
Adaptive thresholding: false
Fit tip to measure C: false
Join fragments: false
ED Iterations: 4
Base back frames: 0
LoG sigma: 2.6

Filter settings-
Min start frame: 1
Min frames: 3
Min max length: 1.8
Min length change: 0.1
Min max DCTM: 0.0
Min max DCBM: 0.0
Max mean waviness: 0.35

Track Edits-
Deleted T12 to T12 from track 8
Deleted T13 to T13 from track 8
Deleted T14 to T14 from track 8
Deleted T15 to T15 from track 8
Deleted T16 to T16 from track 8
Deleted T17 to T17 from track 8
Updated tracks
Deleted T27 to T27 from track 12
Deleted T29 to T29 from track 12
Deleted T30 to T30 from track 12
Deleted T32 to T32 from track 12
Deleted T33 to T33 from track 12
Deleted T34 to T34 from track 12
Deleted T35 to T35 from track 12
Deleted T36 to T36 from track 12
Deleted T37 to T37 from track 12
Deleted T38 to T38 from track 12
Deleted T39 to T39 from track 12
Deleted T40 to T40 from track 12
Deleted T41 to T41 from track 12
Deleted T42 to T42 from track 12
Deleted T43 to T43 from track 12
Deleted T44 to T44 from track 12
Deleted T45 to T45 from track 12
Deleted T46 to T46 from track 12
Deleted T47 to T47 from track 12
Deleted T48 to T48 from track 12
Deleted T49 to T49 from track 12
Updated tracks
Deleted T47 to T47 from track 13
Deleted T49 to T49 from track 13
Deleted T50 to T50 from track 13
Deleted T51 to T51 from track 13
Deleted T52 to T52 from track 13
Deleted T53 to T53 from track 13
Deleted T54 to T54 from track 13
Deleted T55 to T55 from track 13
Deleted T56 to T56 from track 13
Deleted T57 to T57 from track 13
Deleted T58 to T58 from track 13
Deleted T59 to T59 from track 13
Deleted T60 to T60 from track 13
Deleted T61 to T61 from track 13
Deleted T63 to T63 from track 13
Deleted T64 to T64 from track 13
Deleted T65 to T65 from track 13
Deleted T66 to T66 from track 13
Deleted T67 to T67 from track 13
Deleted T68 to T68 from track 13
Deleted T69 to T69 from track 13
Deleted T70 to T70 from track 13
Deleted T71 to T71 from track 13
Deleted T72 to T72 from track 13
Deleted T73 to T73 from track 13
Deleted T74 to T74 from track 13
Deleted T75 to T75 from track 13
Deleted T76 to T76 from track 13
Updated tracks
Deleted T21 to T21 from track 10
Deleted T22 to T22 from track 10
Deleted T23 to T23 from track 10
Deleted T24 to T24 from track 10
Updated tracks
Deleted T8 to T8 from track 7
Deleted T9 to T9 from track 7
Deleted T11 to T11 from track 7
Updated tracks
Deleted T97 to T97 from track 16
Deleted T98 to T98 from track 16
Deleted T99 to T99 from track 16
Deleted T100 to T100 from track 16
Deleted T101 to T101 from track 16
Deleted T102 to T102 from track 16
Deleted T103 to T103 from track 16
Deleted T104 to T104 from track 16
Deleted T105 to T105 from track 16
Deleted T106 to T106 from track 16
Deleted T107 to T107 from track 16
Updated tracks
Index 14 changed to 0
Updated tracks
Deleted T79 to T121 from track 9
Updated tracks
Index 9 changed to 7
Index 11 changed to 8
Index 15 changed to 9
Updated tracks
