# Supplementary material for: Filopodyan: An open-source pipeline for the analysis of filopodia
Source: J Cell Biol. 2017 Oct 2;216(10):3405–22. doi: 10.1083/jcb.201705113 (PMC5626553; doi:10.1083/jcb.201705113)
Supplement: Data tables (ZIP file) [file JCB_201705113_DataS1.zip › Data Tables/Fig5_BaseF/ENA_Phenotype/MANUAL_CTRL_s15_Renyi2-6_ed4/Neon Ctrl_GC13_tif.txt]

Bounder settings Mon Apr 10 14:48:35 BST 2017
Map C: 1
Measure C: 2
Threshold: RenyiEntropy
Adaptive thresholding: false
Fit tip to measure C: false
Join fragments: false
ED Iterations: 4
Base back frames: 0
LoG sigma: 2.6

Filter settings-
Min start frame: 1
Min frames: 3
Min max length: 1.8
Min length change: 0.1
Min max DCTM: 0.0
Min max DCBM: 0.0
Max mean waviness: 0.35

Track Edits-
Deleted T1 to T1 from track 2
Deleted T2 to T2 from track 2
Deleted T3 to T3 from track 2
Deleted T4 to T4 from track 2
Deleted T5 to T5 from track 2
Deleted T6 to T6 from track 2
Deleted T7 to T7 from track 2
Deleted T8 to T8 from track 2
Deleted T9 to T9 from track 2
Deleted T10 to T10 from track 2
Deleted T11 to T11 from track 2
Deleted T12 to T12 from track 2
Deleted T13 to T13 from track 2
Deleted T14 to T14 from track 2
Deleted T15 to T15 from track 2
Deleted T16 to T16 from track 2
Deleted T17 to T17 from track 2
Deleted T18 to T18 from track 2
Deleted T19 to T19 from track 2
Deleted T20 to T20 from track 2
Deleted T21 to T21 from track 2
Deleted T22 to T22 from track 2
Deleted T23 to T23 from track 2
Deleted T24 to T24 from track 2
Deleted T25 to T25 from track 2
Deleted T26 to T26 from track 2
Deleted T27 to T27 from track 2
Deleted T28 to T28 from track 2
Deleted T29 to T29 from track 2
Deleted T30 to T30 from track 2
Deleted T31 to T31 from track 2
Deleted T32 to T32 from track 2
Deleted T33 to T33 from track 2
Deleted T34 to T34 from track 2
Deleted T35 to T35 from track 2
Deleted T36 to T36 from track 2
Deleted T37 to T37 from track 2
Deleted T38 to T38 from track 2
Deleted T39 to T39 from track 2
Deleted T40 to T40 from track 2
Deleted T41 to T41 from track 2
Deleted T42 to T42 from track 2
Deleted T43 to T43 from track 2
Deleted T44 to T44 from track 2
Deleted T45 to T45 from track 2
Deleted T46 to T46 from track 2
Deleted T47 to T47 from track 2
Deleted T48 to T48 from track 2
Deleted T49 to T49 from track 2
Deleted T50 to T50 from track 2
Deleted T51 to T51 from track 2
Deleted T52 to T52 from track 2
Deleted T53 to T53 from track 2
Deleted T54 to T54 from track 2
Deleted T55 to T55 from track 2
Deleted T56 to T56 from track 2
Deleted T57 to T57 from track 2
Deleted T58 to T58 from track 2
Deleted T59 to T59 from track 2
Deleted T60 to T60 from track 2
Deleted T61 to T61 from track 2
Deleted T62 to T62 from track 2
Deleted T63 to T63 from track 2
Deleted T64 to T64 from track 2
Deleted T65 to T65 from track 2
Updated tracks
Deleted T1 to T1 from track 6
Deleted T2 to T2 from track 6
Deleted T3 to T3 from track 6
Deleted T4 to T4 from track 6
Deleted T5 to T5 from track 6
Deleted T6 to T6 from track 6
Deleted T7 to T7 from track 6
Deleted T8 to T8 from track 6
Deleted T9 to T9 from track 6
Deleted T10 to T10 from track 6
Deleted T11 to T11 from track 6
Deleted T12 to T12 from track 6
Deleted T13 to T13 from track 6
Deleted T14 to T14 from track 6
Deleted T15 to T15 from track 6
Deleted T16 to T16 from track 6
Deleted T18 to T18 from track 6
Deleted T19 to T19 from track 6
Deleted T20 to T20 from track 6
Deleted T21 to T21 from track 6
Deleted T22 to T22 from track 6
Deleted T23 to T23 from track 6
Deleted T24 to T24 from track 6
Updated tracks
Deleted T82 to T82 from track 14
Deleted T83 to T83 from track 14
Deleted T84 to T84 from track 14
Deleted T85 to T85 from track 14
Deleted T86 to T86 from track 14
Deleted T87 to T87 from track 14
Deleted T88 to T88 from track 14
Deleted T89 to T89 from track 14
Deleted T90 to T90 from track 14
Deleted T91 to T91 from track 14
Deleted T92 to T92 from track 14
Deleted T93 to T93 from track 14
Deleted T94 to T94 from track 14
Deleted T95 to T95 from track 14
Deleted T96 to T96 from track 14
Deleted T97 to T97 from track 14
Deleted T98 to T98 from track 14
Deleted T99 to T99 from track 14
Deleted T100 to T100 from track 14
Deleted T101 to T101 from track 14
Deleted T102 to T102 from track 14
Deleted T103 to T103 from track 14
Deleted T104 to T104 from track 14
Deleted T105 to T105 from track 14
Deleted T106 to T106 from track 14
Deleted T107 to T107 from track 14
Deleted T108 to T108 from track 14
Deleted T109 to T109 from track 14
Deleted T110 to T110 from track 14
Deleted T111 to T111 from track 14
Deleted T112 to T112 from track 14
Deleted T113 to T113 from track 14
Deleted T114 to T114 from track 14
Deleted T115 to T115 from track 14
Deleted T116 to T116 from track 14
Deleted T117 to T117 from track 14
Deleted T118 to T118 from track 14
Deleted T119 to T119 from track 14
Deleted T120 to T120 from track 14
Deleted T121 to T121 from track 14
Updated tracks
Deleted T86 to T94 from track 0
Updated tracks
Deleted T119 to T119 from track 0
Updated tracks
Deleted T118 to T118 from track 0
Updated tracks
Deleted T9 to T9 from track 3
Updated tracks
Deleted T8 to T8 from track 3
Updated tracks
Deleted T5 to T5 from track 3
Updated tracks
Deleted T4 to T4 from track 3
Updated tracks
Deleted T3 to T3 from track 3
Updated tracks
Deleted T6 to T6 from track 3
Updated tracks
Deleted T73 to T121 from track 9
Updated tracks
Deleted T54 to T64 from track 7
Updated tracks
Deleted T9 to T9 from track 8
Updated tracks
Deleted T9 to T9 from track 1
Updated tracks
Index 3 changed to 2
Index 4 changed to 3
Index 5 changed to 4
Index 7 changed to 5
Index 8 changed to 6
Index 9 changed to 7
Index 10 changed to 8
Index 11 changed to 9
Index 12 changed to 10
Index 13 changed to 11
Index 15 changed to 12
Updated tracks
