# Supplementary material for: Filopodyan: An open-source pipeline for the analysis of filopodia
Source: J Cell Biol. 2017 Oct 2;216(10):3405–22. doi: 10.1083/jcb.201705113 (PMC5626553; doi:10.1083/jcb.201705113)
Supplement: Data tables (ZIP file) [file JCB_201705113_DataS1.zip › Data Tables/Fig5_BaseF/ENA_Phenotype/MANUAL_CTRL_s15_Renyi2-6_ed4/Neon Ctrl_GC15_tif.txt]

Bounder settings Mon Apr 10 15:00:14 BST 2017
Map C: 1
Measure C: 2
Threshold: RenyiEntropy
Adaptive thresholding: false
Fit tip to measure C: false
Join fragments: false
ED Iterations: 4
Base back frames: 0
LoG sigma: 2.6

Filter settings-
Min start frame: 1
Min frames: 3
Min max length: 1.8
Min length change: 0.1
Min max DCTM: 0.0
Min max DCBM: 0.0
Max mean waviness: 0.35

Track Edits-
Index 6 changed to 1
Updated tracks
Deleted T36 to T56 from track 1
Updated tracks
Updated tracks
