# Supplementary material for: Filopodyan: An open-source pipeline for the analysis of filopodia
Source: J Cell Biol. 2017 Oct 2;216(10):3405–22. doi: 10.1083/jcb.201705113 (PMC5626553; doi:10.1083/jcb.201705113)
Supplement: Data tables (ZIP file) [file JCB_201705113_DataS1.zip › Data Tables/Fig5_BaseF/ENA_Phenotype/MANUAL_CTRL_s15_Renyi2-6_ed4/Neon_Ctrl_GC10_tif Bodies.txt]

T	X	Y	Mean	StdDev	Frame Background	Boundary Background
1.000	14.755	13.715	333.677	120.916	107.436	121.722
2.000	14.755	13.650	327.239	117.021	106.972	120.896
3.000	14.755	13.585	325.805	116.987	107.170	121.457
4.000	14.755	13.780	326.404	116.476	107.226	121.316
5.000	14.755	13.780	320.707	116.565	107.232	121.225
6.000	14.755	13.715	320.358	114.992	107.203	121.231
7.000	14.755	13.715	321.292	115.627	107.238	121.436
8.000	15.145	13.260	317.028	114.422	107.190	121.148
9.000	15.210	13.845	319.768	115.468	107.198	120.968
10.000	15.275	13.845	318.096	115.479	107.237	120.784
11.000	15.340	13.845	317.595	116.680	107.099	121.875
12.000	15.340	13.585	315.934	116.914	107.169	121.382
13.000	15.015	13.585	316.665	116.681	107.192	121.372
14.000	14.755	13.650	317.831	116.346	107.167	121.494
15.000	14.755	13.455	314.517	115.248	107.153	121.979
16.000	15.145	13.520	313.924	115.764	107.149	122.838
17.000	14.755	13.520	315.269	114.947	107.165	122.791
18.000	14.755	13.845	315.158	112.252	107.166	122.929
19.000	14.755	13.780	314.419	111.259	107.199	123.149
20.000	14.690	13.780	314.804	111.548	107.179	122.994
21.000	14.690	13.650	314.104	110.755	107.095	122.792
22.000	14.625	13.520	315.202	111.450	107.097	122.993
23.000	14.690	13.975	312.671	110.944	107.062	122.853
24.000	14.625	13.390	313.509	111.590	107.173	123.242
25.000	14.625	13.910	311.235	109.451	107.097	123.142
26.000	14.625	13.715	313.052	110.208	107.156	123.594
27.000	14.560	13.715	311.930	111.492	106.974	123.366
28.000	14.625	13.975	311.241	113.763	107.057	123.245
29.000	14.560	13.780	306.639	114.514	107.031	122.963
30.000	14.560	13.975	304.832	116.599	107.027	122.472
31.000	14.625	14.495	304.408	116.781	107.029	122.540
32.000	14.560	14.430	303.799	115.720	106.937	122.386
33.000	14.560	14.235	306.241	115.325	106.996	122.758
34.000	14.625	14.560	304.500	115.647	106.858	122.831
35.000	14.625	14.560	307.416	116.619	107.039	123.077
36.000	14.625	13.780	310.115	115.966	107.001	123.079
37.000	14.560	13.780	310.172	114.411	106.984	123.173
38.000	14.690	13.585	308.721	114.293	106.999	122.922
39.000	14.690	13.715	307.551	115.070	106.916	122.618
40.000	14.690	13.780	308.544	115.853	106.960	122.797
41.000	14.690	13.650	309.457	116.652	107.000	122.731
42.000	14.755	13.390	307.722	116.651	106.888	122.192
43.000	14.690	13.585	308.097	117.336	106.909	122.013
44.000	14.690	13.520	307.345	116.514	106.963	121.980
45.000	14.755	13.650	307.312	116.487	107.012	122.114
46.000	14.690	13.650	306.247	115.893	106.939	121.610
47.000	14.690	13.715	306.525	116.800	106.937	121.563
48.000	14.690	13.585	303.544	116.690	106.918	121.386
49.000	14.690	13.715	305.328	116.788	106.927	121.249
50.000	14.690	13.715	303.086	115.025	106.937	121.005
51.000	14.690	13.650	301.618	116.095	106.841	120.663
52.000	14.690	13.715	301.231	114.539	106.893	120.860
53.000	14.690	13.585	300.856	113.379	106.929	120.680
54.000	14.755	13.715	301.102	112.550	106.914	120.720
55.000	14.690	13.715	301.779	112.859	106.944	120.617
56.000	14.690	13.650	302.094	111.410	106.972	120.568
57.000	14.690	13.650	301.438	110.925	106.902	120.338
58.000	14.690	13.650	300.842	109.871	106.907	120.500
59.000	14.690	13.780	300.503	112.398	106.935	120.238
60.000	14.625	13.715	301.640	110.884	106.892	120.362
61.000	14.690	13.715	299.836	108.651	106.947	120.372
62.000	14.625	13.845	299.026	109.205	106.958	120.334
63.000	14.625	13.780	301.620	109.347	107.040	120.537
64.000	14.560	13.780	301.793	109.365	107.054	120.394
65.000	14.625	13.715	298.938	108.745	106.999	120.340
66.000	14.625	13.715	297.963	109.852	106.928	120.216
67.000	14.625	13.715	298.177	108.873	106.973	120.326
68.000	14.625	13.910	300.097	109.075	106.978	120.526
69.000	14.625	14.560	295.287	110.152	107.007	120.630
70.000	14.625	14.560	295.236	110.890	106.985	120.500
71.000	14.625	13.845	296.830	109.891	106.910	120.458
72.000	14.625	13.975	296.393	110.427	106.857	120.110
73.000	14.625	13.845	296.337	109.304	106.895	120.380
74.000	14.625	13.715	295.487	109.014	106.885	120.381
75.000	16.965	13.845	289.167	113.806	106.825	120.098
76.000	16.770	13.845	290.137	113.046	106.782	119.875
77.000	16.640	13.780	290.898	111.641	106.777	119.805
78.000	16.510	13.780	290.935	112.674	106.735	119.644
79.000	16.380	13.715	291.856	113.260	106.760	119.699
80.000	16.250	13.845	291.766	111.993	106.721	119.969
81.000	15.470	14.040	291.158	111.208	106.670	120.034
82.000	16.055	14.040	291.194	111.067	106.693	120.357
83.000	15.925	14.040	292.182	110.757	106.717	120.565
84.000	15.990	13.910	290.174	109.377	106.688	120.332
85.000	15.795	13.910	290.445	109.259	106.638	120.371
86.000	15.665	13.975	289.828	108.716	106.738	120.504
87.000	15.600	13.845	290.216	109.108	106.725	120.412
88.000	15.535	13.845	288.279	108.376	106.667	120.478
89.000	15.405	13.845	289.089	107.986	106.750	120.683
90.000	15.275	13.845	290.265	107.064	106.654	120.535
91.000	15.210	13.910	289.725	106.988	106.600	120.460
92.000	15.210	13.845	289.942	106.040	106.558	120.449
93.000	15.145	13.845	291.114	105.687	106.593	120.230
94.000	15.080	13.910	291.822	104.576	106.634	120.419
95.000	14.950	13.845	290.734	103.439	106.642	120.417
96.000	14.885	13.780	290.555	105.071	106.621	120.339
97.000	14.820	13.780	289.087	103.664	106.572	120.381
98.000	14.690	13.715	289.134	102.360	106.577	120.120
99.000	14.690	13.715	288.975	102.204	106.587	120.449
100.000	14.625	13.715	290.051	102.934	106.589	120.653
101.000	14.625	13.650	287.739	103.854	106.545	120.284
102.000	14.625	13.585	288.775	102.450	106.587	120.396
103.000	14.625	13.650	287.893	102.539	106.517	120.306
104.000	14.625	13.650	287.038	102.886	106.565	120.474
105.000	14.625	13.650	287.335	101.360	106.562	120.420
106.000	14.560	13.845	287.255	100.880	106.543	120.283
107.000	14.560	13.845	287.452	100.693	106.480	120.123
108.000	14.560	13.845	285.264	100.716	106.482	120.061
109.000	14.625	13.780	286.238	100.222	106.471	119.861
110.000	14.560	14.040	286.031	98.755	106.500	120.098
111.000	14.560	13.845	284.395	98.718	106.401	119.792
112.000	14.560	13.845	284.732	97.109	106.459	119.906
113.000	14.495	14.040	286.107	96.575	106.480	120.012
114.000	14.560	13.715	283.870	98.494	106.491	120.036
115.000	14.560	13.845	284.642	97.169	106.444	119.891
116.000	14.625	13.780	283.443	96.651	106.397	119.876
117.000	14.690	13.780	283.183	95.630	106.418	120.087
118.000	14.755	13.715	283.149	95.674	106.450	120.246
119.000	14.755	13.780	283.412	96.375	106.437	120.334
120.000	14.625	13.780	283.149	96.107	106.443	120.460
121.000	14.560	13.845	282.194	95.594	106.431	120.264
