# Supplementary material for: Filopodyan: An open-source pipeline for the analysis of filopodia
Source: J Cell Biol. 2017 Oct 2;216(10):3405–22. doi: 10.1083/jcb.201705113 (PMC5626553; doi:10.1083/jcb.201705113)
Supplement: Data tables (ZIP file) [file JCB_201705113_DataS1.zip › Data Tables/Fig5_BaseF/ENA_Phenotype/MANUAL_CTRL_s15_Renyi2-6_ed4/Neon_Ctrl_GC10_tif Coordinates.txt]

	dT	T (0)	Base X (0)	Base Y (0)	Tip X (0)	Tip Y (0)	||[body,base]|| (0)	||[base,tip]|| (0)	||[base,tip]|| : [body,base] (0)	[base,tip] ? [body,base] (0)	?||[base,tip]|| : [body,base] (0)	||[tip(t-1),tip(t)]|| : [base,tip] (0)	||[base(t-1),base(t)]|| : [base,tip] (0)	T (1)	Base X (1)	Base Y (1)	Tip X (1)	Tip Y (1)	||[body,base]|| (1)	||[base,tip]|| (1)	||[base,tip]|| : [body,base] (1)	[base,tip] ? [body,base] (1)	?||[base,tip]|| : [body,base] (1)	||[tip(t-1),tip(t)]|| : [base,tip] (1)	||[base(t-1),base(t)]|| : [base,tip] (1)	T (2)	Base X (2)	Base Y (2)	Tip X (2)	Tip Y (2)	||[body,base]|| (2)	||[base,tip]|| (2)	||[base,tip]|| : [body,base] (2)	[base,tip] ? [body,base] (2)	?||[base,tip]|| : [body,base] (2)	||[tip(t-1),tip(t)]|| : [base,tip] (2)	||[base(t-1),base(t)]|| : [base,tip] (2)	T (3)	Base X (3)	Base Y (3)	Tip X (3)	Tip Y (3)	||[body,base]|| (3)	||[base,tip]|| (3)	||[base,tip]|| : [body,base] (3)	[base,tip] ? [body,base] (3)	?||[base,tip]|| : [body,base] (3)	||[tip(t-1),tip(t)]|| : [base,tip] (3)	||[base(t-1),base(t)]|| : [base,tip] (3)
1	0.000	1.000	15.405	10.660	19.370	7.865	3.123	4.851	3.559	11.116	NaN	NaN	NaN	1.000	20.605	10.790	23.335	6.240	6.540	5.306	4.477	29.279	NaN	NaN	NaN	1.000	28.730	10.660	34.580	11.310	14.305	5.886	5.576	79.768	NaN	NaN	NaN	1.000	29.380	13.520	35.035	14.105	14.626	5.685	5.647	82.590	NaN	NaN	NaN
2	1.000	2.000	15.210	10.595	19.370	7.865	3.089	4.976	3.313	10.233	-0.246	NaN	-0.127	2.000	20.540	10.725	23.335	6.240	6.482	5.285	4.518	29.288	0.041	NaN	0.021	2.000	28.665	10.725	34.710	11.310	14.214	6.073	5.795	82.375	0.219	0.129	-0.058	2.000	29.380	13.585	35.100	14.040	14.625	5.738	5.718	83.625	0.071	0.060	0.005
3	2.000	3.000	15.340	10.205	19.370	7.865	3.430	4.660	2.993	10.267	-0.320	NaN	0.308	3.000	20.345	10.855	23.335	6.240	6.221	5.499	4.712	29.313	0.194	NaN	-0.215	3.000	28.600	10.725	34.840	11.375	14.137	6.274	5.979	84.534	0.184	0.136	-0.065	3.000	29.380	13.520	35.360	14.105	14.625	6.009	5.977	87.419	0.259	0.265	-0.006
4	3.000	4.000	15.340	10.205	19.370	7.865	3.623	4.660	2.960	10.723	-0.033	NaN	NaN	4.000	20.280	10.920	23.270	6.240	6.221	5.554	4.807	29.905	0.095	-0.035	-0.090	4.000	28.210	10.725	34.970	11.440	13.797	6.798	6.434	88.771	0.454	0.136	-0.388	4.000	29.380	13.520	35.750	14.235	14.627	6.410	6.356	92.975	0.379	0.402	NaN
5	4.000	5.000	15.925	9.815	19.370	7.865	4.134	3.959	2.845	11.762	-0.115	NaN	0.701	5.000	20.800	9.945	23.270	6.240	7.159	4.453	4.070	29.140	-0.736	NaN	1.100	5.000	28.470	10.660	34.775	11.375	14.065	6.345	5.989	84.242	-0.445	-0.201	0.251	5.000	29.380	13.520	35.945	14.300	14.627	6.611	6.550	95.810	0.194	0.201	NaN
6	5.000	6.000	15.405	10.660	19.305	7.865	3.123	4.798	3.545	11.074	0.700	-0.053	-0.915	6.000	20.800	10.075	23.270	6.240	7.056	4.562	4.094	28.891	0.024	NaN	-0.109	6.000	28.275	10.660	34.775	11.310	13.861	6.532	6.197	85.894	0.208	-0.006	-0.194	6.000	29.445	13.520	36.140	14.235	14.691	6.733	6.685	98.210	0.135	0.187	0.065
7	6.000	7.000	15.665	10.790	19.370	7.865	3.063	4.720	3.894	11.927	0.348	0.051	0.124	7.000	20.605	10.205	23.270	6.240	6.822	4.777	4.325	29.507	0.231	NaN	-0.217	7.000	28.210	10.660	34.320	11.310	13.797	6.144	5.814	80.224	-0.382	-0.452	-0.065	7.000	29.380	13.585	36.335	14.365	14.626	6.999	6.948	101.615	0.263	0.208	-0.057
8	7.000	8.000	15.925	10.595	19.370	7.865	2.777	4.396	3.588	9.963	-0.306	NaN	0.325	8.000	20.475	10.335	23.270	6.305	6.080	4.904	4.389	26.685	0.064	-0.053	-0.181	8.000	27.950	10.660	34.645	11.440	13.066	6.740	6.406	83.701	0.591	0.338	-0.258	8.000	30.095	13.650	36.335	14.560	14.955	6.306	6.262	93.643	-0.686	0.028	0.717
9	8.000	9.000	15.990	10.530	19.370	7.865	3.406	4.304	3.368	11.471	-0.219	NaN	0.091	9.000	20.410	10.335	23.335	6.240	6.274	5.032	4.715	29.583	0.326	0.091	-0.038	9.000	28.015	10.660	34.970	11.570	13.195	7.014	6.530	86.160	0.124	0.339	0.064	9.000	30.225	13.715	32.565	14.040	15.016	2.362	2.337	35.093	-3.925	-3.806	0.138
10	9.000	10.000	15.925	10.660	19.370	7.865	3.251	4.436	3.427	11.141	0.059	NaN	-0.132	10.000	20.215	10.270	23.335	6.240	6.098	5.097	4.890	29.820	0.175	NaN	-0.068	10.000	28.145	10.725	35.620	11.895	13.243	7.566	6.989	92.553	0.459	0.692	0.138	10.000	30.420	13.780	31.330	13.975	15.145	0.931	0.909	13.769	-1.428	-1.221	0.204
11	10.000	11.000	16.120	10.595	19.370	7.865	3.342	4.244	3.413	11.408	-0.014	NaN	0.191	11.000	20.215	10.075	23.270	6.240	6.163	4.903	4.763	29.351	-0.128	-0.041	0.153	11.000	28.210	10.725	35.295	11.830	13.243	7.171	6.625	87.736	-0.364	-0.331	0.064	11.000	30.485	13.780	31.005	13.975	15.145	0.555	0.519	7.863	-0.390	-0.304	0.061
12	11.000	12.000	16.055	10.725	19.370	7.865	2.948	4.378	3.579	10.550	0.166	NaN	-0.134	12.000	20.085	10.010	23.335	6.240	5.941	4.977	4.864	28.899	0.102	0.042	-0.036	12.000	28.210	10.725	35.230	11.830	13.184	7.106	6.613	87.187	-0.012	-0.064	NaN	12.000	30.420	13.845	30.940	14.040	15.082	0.555	0.523	7.892	0.004	-0.038	-0.038
13	12.000	13.000	16.250	10.595	19.370	7.865	3.235	4.146	3.714	12.016	0.136	NaN	0.232	13.000	19.955	10.010	23.335	6.240	6.098	5.063	4.948	30.175	0.084	NaN	-0.087	13.000	28.080	10.725	35.035	11.830	13.374	7.042	6.558	87.707	-0.055	-0.193	-0.128	13.000	29.900	13.845	30.550	14.040	14.887	0.679	0.653	9.726	0.130	-0.374	-0.498
14	13.000	14.000	16.185	10.660	19.370	7.865	3.314	4.237	3.896	12.912	0.181	NaN	-0.092	14.000	19.760	10.205	23.335	6.240	6.076	5.339	5.193	31.552	0.244	NaN	-0.275	14.000	28.145	10.725	34.840	11.700	13.706	6.766	6.333	86.794	-0.225	-0.212	0.064	NaN	NaN	NaN	NaN	NaN	NaN	NaN	NaN	NaN	NaN	NaN	NaN
15	14.000	15.000	16.185	10.725	19.370	7.865	3.082	4.281	4.011	12.362	0.116	NaN	-0.043	15.000	19.695	10.205	23.335	6.240	5.913	5.382	5.220	30.868	0.027	NaN	-0.044	15.000	28.080	10.725	34.645	11.700	13.602	6.637	6.236	84.817	-0.097	-0.193	-0.064	NaN	NaN	NaN	NaN	NaN	NaN	NaN	NaN	NaN	NaN	NaN	NaN
16	15.000	16.000	16.315	10.465	19.305	7.865	3.271	3.962	3.497	11.441	-0.514	-0.049	0.269	16.000	19.630	10.270	23.335	6.305	5.539	5.427	5.327	29.503	0.107	-0.047	-0.092	16.000	28.275	10.790	34.580	11.635	13.411	6.361	6.001	80.478	-0.235	-0.073	0.202	NaN	NaN	NaN	NaN	NaN	NaN	NaN	NaN	NaN	NaN	NaN	NaN
17	16.000	17.000	16.315	10.400	19.370	7.865	3.488	3.970	3.634	12.675	0.136	0.050	0.042	17.000	19.630	10.335	23.270	6.240	5.823	5.479	5.287	30.788	-0.040	0.005	-0.049	17.000	28.600	10.790	34.450	11.570	14.112	5.902	5.589	78.864	-0.412	-0.137	0.322	NaN	NaN	NaN	NaN	NaN	NaN	NaN	NaN	NaN	NaN	NaN	NaN
18	17.000	18.000	16.250	10.530	19.305	7.865	3.637	4.054	3.685	13.402	0.052	-0.049	-0.134	18.000	19.630	10.400	23.335	6.175	5.969	5.619	5.464	32.617	0.177	0.092	-0.049	18.000	28.535	10.855	34.255	11.440	14.101	5.750	5.466	77.072	-0.123	-0.207	-0.058	NaN	NaN	NaN	NaN	NaN	NaN	NaN	NaN	NaN	NaN	NaN	NaN
19	18.000	19.000	16.575	10.465	19.370	7.865	3.782	3.817	3.624	13.706	-0.061	0.048	0.282	19.000	19.760	9.945	23.270	6.240	6.305	5.104	5.040	31.776	-0.424	-0.092	0.420	19.000	28.535	10.790	34.060	11.440	14.101	5.563	5.262	74.191	-0.204	-0.194	-0.008	NaN	NaN	NaN	NaN	NaN	NaN	NaN	NaN	NaN	NaN	NaN	NaN
20	19.000	20.000	16.575	10.530	19.305	7.865	3.757	3.815	3.675	13.807	0.051	-0.047	-0.045	20.000	20.150	9.490	23.270	6.240	6.944	4.505	4.461	30.978	-0.578	NaN	0.598	20.000	28.210	10.790	33.865	11.375	13.847	5.685	5.395	74.706	0.134	-0.201	-0.323	NaN	NaN	NaN	NaN	NaN	NaN	NaN	NaN	NaN	NaN	NaN	NaN
21	20.000	21.000	16.835	10.660	19.305	7.865	3.680	3.730	3.711	13.655	0.036	NaN	0.075	21.000	20.020	10.010	23.270	6.240	6.454	4.977	4.810	31.045	0.349	NaN	-0.479	21.000	28.210	10.790	33.735	11.310	13.819	5.549	5.298	73.211	-0.097	-0.136	NaN	NaN	NaN	NaN	NaN	NaN	NaN	NaN	NaN	NaN	NaN	NaN	NaN
22	21.000	22.000	16.835	10.660	19.305	7.865	3.614	3.730	3.722	13.452	0.011	NaN	NaN	22.000	19.890	9.945	23.335	6.240	6.364	5.059	4.931	31.383	0.121	0.044	-0.041	22.000	28.015	10.790	33.540	11.245	13.665	5.544	5.323	72.738	0.025	-0.200	-0.194	NaN	NaN	NaN	NaN	NaN	NaN	NaN	NaN	NaN	NaN	NaN	NaN
23	22.000	23.000	16.965	10.595	19.305	7.865	4.074	3.596	3.571	14.551	-0.151	NaN	0.134	23.000	19.955	9.555	23.270	6.175	6.874	4.734	4.712	32.393	-0.219	8.924E-4	0.324	23.000	28.210	10.725	33.410	11.245	13.905	5.226	4.934	68.614	-0.388	-0.129	0.188	NaN	NaN	NaN	NaN	NaN	NaN	NaN	NaN	NaN	NaN	NaN	NaN
24	23.000	24.000	17.030	10.595	19.305	7.865	3.687	3.554	3.553	13.102	-0.018	NaN	0.042	24.000	19.890	9.555	23.270	6.240	6.514	4.734	4.684	30.509	-0.028	-0.046	-0.046	24.000	28.145	10.790	33.150	11.180	13.768	5.020	4.841	66.654	-0.093	-0.264	-0.060	NaN	NaN	NaN	NaN	NaN	NaN	NaN	NaN	NaN	NaN	NaN	NaN
25	24.000	25.000	17.290	10.270	19.305	7.800	4.511	3.188	3.183	14.361	-0.370	0.050	0.416	25.000	19.890	9.425	23.270	6.240	6.916	4.644	4.638	32.080	-0.045	NaN	0.089	25.000	28.015	10.855	33.020	11.115	13.734	5.012	4.822	66.223	-0.020	-0.133	-0.126	NaN	NaN	NaN	NaN	NaN	NaN	NaN	NaN	NaN	NaN	NaN	NaN
26	25.000	26.000	17.615	10.530	19.305	7.865	4.369	3.156	3.100	13.541	-0.084	-0.055	-0.046	26.000	19.695	10.075	23.270	6.240	6.241	5.243	5.141	32.085	0.502	NaN	-0.608	26.000	28.015	10.855	32.695	11.115	13.692	4.687	4.522	61.922	-0.299	-0.324	NaN	NaN	NaN	NaN	NaN	NaN	NaN	NaN	NaN	NaN	NaN	NaN	NaN
27	26.000	27.000	18.005	10.790	19.305	7.865	4.519	3.201	2.884	13.034	-0.216	NaN	-0.079	27.000	19.695	9.490	23.205	6.240	6.650	4.784	4.775	31.755	-0.365	-0.048	0.397	27.000	28.015	10.920	32.305	11.115	13.742	4.294	4.161	57.177	-0.362	-0.390	0.003	NaN	NaN	NaN	NaN	NaN	NaN	NaN	NaN	NaN	NaN	NaN	NaN
28	27.000	28.000	18.200	10.660	19.305	7.865	4.875	3.006	2.711	13.216	-0.173	NaN	0.193	28.000	19.630	9.555	23.270	6.175	6.677	4.967	4.966	33.158	0.190	0.092	-0.092	28.000	27.885	10.920	32.175	11.050	13.607	4.292	4.151	56.488	-0.009	-0.132	-0.130	NaN	NaN	NaN	NaN	NaN	NaN	NaN	NaN	NaN	NaN	NaN	NaN
29	28.000	29.000	18.525	9.035	19.305	7.865	6.184	1.406	1.398	8.644	-1.313	NaN	1.532	29.000	19.500	9.555	23.270	6.175	6.500	5.063	5.062	32.904	0.096	NaN	-0.097	29.000	28.080	10.855	32.240	10.985	13.833	4.162	4.038	55.863	-0.113	0.063	0.193	NaN	NaN	NaN	NaN	NaN	NaN	NaN	NaN	NaN	NaN	NaN	NaN
30	29.000	30.000	18.590	9.165	19.305	7.800	6.275	1.541	1.505	9.447	0.108	0.058	-0.085	30.000	20.930	9.295	23.270	6.240	7.904	3.848	3.695	29.203	-1.367	-0.052	1.076	30.000	28.405	10.855	32.370	10.985	14.192	3.967	3.839	54.490	-0.199	0.130	0.325	NaN	NaN	NaN	NaN	NaN	NaN	NaN	NaN	NaN	NaN	NaN	NaN
31	30.000	31.000	18.395	9.230	19.305	7.865	6.476	1.641	1.640	10.617	0.134	-0.054	-0.162	31.000	19.435	9.750	23.270	6.240	6.757	5.199	5.195	35.101	1.501	NaN	-1.410	31.000	28.470	10.920	31.980	10.725	14.299	3.515	3.447	49.293	-0.392	-0.375	0.061	NaN	NaN	NaN	NaN	NaN	NaN	NaN	NaN	NaN	NaN	NaN	NaN
32	31.000	32.000	18.265	9.230	19.305	7.865	6.385	1.716	1.715	10.951	0.076	NaN	-0.079	32.000	19.825	9.685	23.270	6.305	7.088	4.826	4.822	34.176	-0.373	-0.046	0.324	32.000	28.275	10.920	31.720	10.725	14.157	3.451	3.386	47.933	-0.061	-0.260	-0.195	NaN	NaN	NaN	NaN	NaN	NaN	NaN	NaN	NaN	NaN	NaN	NaN
33	32.000	33.000	18.200	9.295	19.240	7.865	6.136	1.768	1.768	10.850	0.053	-0.038	-0.091	33.000	20.475	9.425	23.205	6.240	7.624	4.195	4.128	31.468	-0.694	0.007	0.620	33.000	27.950	10.985	31.460	10.725	13.779	3.520	3.472	47.844	0.087	-0.259	-0.329	NaN	NaN	NaN	NaN	NaN	NaN	NaN	NaN	NaN	NaN	NaN	NaN
34	33.000	34.000	18.265	9.165	19.305	7.865	6.508	1.665	1.659	10.799	-0.109	0.041	0.142	34.000	20.670	9.360	23.205	6.240	7.974	4.020	3.956	31.548	-0.171	NaN	0.173	34.000	27.885	10.985	31.265	10.725	13.733	3.390	3.331	45.748	-0.141	-0.194	-0.065	NaN	NaN	NaN	NaN	NaN	NaN	NaN	NaN	NaN	NaN	NaN	NaN
35	34.000	35.000	18.265	9.295	19.240	7.865	6.401	1.731	1.731	11.078	0.071	-0.037	-0.107	35.000	20.605	9.425	23.205	6.240	7.882	4.111	4.047	31.903	0.091	NaN	-0.091	35.000	28.015	10.920	31.200	10.790	13.876	3.188	3.108	43.120	-0.224	-0.068	0.133	NaN	NaN	NaN	NaN	NaN	NaN	NaN	NaN	NaN	NaN	NaN	NaN
36	35.000	36.000	18.200	9.165	19.240	7.865	5.838	1.665	1.665	9.718	-0.066	NaN	0.061	36.000	20.605	9.425	23.205	6.240	7.398	4.111	3.977	29.419	-0.071	NaN	NaN	36.000	27.365	11.180	31.070	10.790	13.003	3.725	3.708	48.216	0.601	-0.129	-0.674	NaN	NaN	NaN	NaN	NaN	NaN	NaN	NaN	NaN	NaN	NaN	NaN
37	36.000	37.000	18.070	9.295	19.240	7.865	5.695	1.848	1.847	10.520	0.183	NaN	-0.183	37.000	20.475	9.555	23.205	6.435	7.269	4.146	4.035	29.330	0.058	-0.147	-0.183	37.000	27.495	11.115	30.745	10.855	13.207	3.260	3.236	42.732	-0.473	-0.329	0.135	NaN	NaN	NaN	NaN	NaN	NaN	NaN	NaN	NaN	NaN	NaN	NaN
38	37.000	38.000	18.135	9.360	19.240	7.865	5.451	1.859	1.857	10.123	0.010	NaN	-0.014	38.000	20.345	9.555	23.140	6.370	6.944	4.237	4.125	28.641	0.090	0.006	-0.086	38.000	27.495	11.115	30.615	10.855	13.041	3.131	3.113	40.594	-0.123	-0.130	NaN	NaN	NaN	NaN	NaN	NaN	NaN	NaN	NaN	NaN	NaN	NaN	NaN
39	38.000	39.000	18.655	9.035	19.240	7.930	6.134	1.250	1.221	7.491	-0.636	-0.057	0.531	39.000	20.215	9.620	23.205	6.370	6.877	4.416	4.337	29.829	0.213	0.044	-0.136	39.000	27.625	11.180	30.615	10.855	13.181	3.008	2.997	39.500	-0.116	NaN	0.122	NaN	NaN	NaN	NaN	NaN	NaN	NaN	NaN	NaN	NaN	NaN	NaN
40	39.000	40.000	18.720	9.035	19.240	7.930	6.225	1.221	1.179	7.339	-0.042	NaN	0.028	40.000	20.085	9.620	23.205	6.435	6.813	4.459	4.416	30.082	0.078	-0.046	-0.091	40.000	27.495	11.180	30.875	10.855	13.066	3.396	3.377	44.126	0.380	0.259	-0.129	NaN	NaN	NaN	NaN	NaN	NaN	NaN	NaN	NaN	NaN	NaN	NaN
41	40.000	41.000	18.720	9.165	19.240	7.930	6.030	1.340	1.266	7.635	0.087	NaN	-0.120	41.000	19.825	9.750	23.205	6.435	6.448	4.734	4.697	30.285	0.281	NaN	-0.277	41.000	27.495	11.180	31.135	10.855	13.041	3.654	3.636	47.413	0.259	0.259	NaN	NaN	NaN	NaN	NaN	NaN	NaN	NaN	NaN	NaN	NaN	NaN	NaN
42	41.000	42.000	18.720	9.100	19.240	7.930	5.842	1.280	1.212	7.081	-0.054	NaN	0.059	42.000	19.825	9.750	23.205	6.435	6.241	4.734	4.679	29.203	-0.018	NaN	NaN	42.000	27.300	11.180	31.460	10.920	12.738	4.168	4.142	52.762	0.506	0.320	-0.195	NaN	NaN	NaN	NaN	NaN	NaN	NaN	NaN	NaN	NaN	NaN	NaN
43	42.000	43.000	18.785	8.970	19.240	7.930	6.170	1.135	1.080	6.663	-0.132	NaN	0.145	43.000	19.630	9.815	23.205	6.435	6.214	4.920	4.893	30.403	0.214	NaN	-0.186	43.000	27.430	11.180	31.655	10.855	12.965	4.237	4.212	54.608	0.070	0.199	0.130	NaN	NaN	NaN	NaN	NaN	NaN	NaN	NaN	NaN	NaN	NaN	NaN
44	43.000	44.000	18.785	8.970	19.305	7.865	6.121	1.221	1.169	7.157	0.089	0.086	NaN	44.000	19.630	9.880	23.205	6.435	6.136	4.965	4.922	30.200	0.029	NaN	-0.045	44.000	27.430	11.180	31.850	10.920	12.953	4.428	4.394	56.919	0.182	0.191	NaN	NaN	NaN	NaN	NaN	NaN	NaN	NaN	NaN	NaN	NaN	NaN	NaN
45	44.000	45.000	18.655	9.035	19.240	7.865	6.042	1.308	1.271	7.681	0.102	-0.029	-0.116	45.000	19.630	9.750	23.270	6.500	6.243	4.880	4.873	30.420	-0.049	0.005	0.087	45.000	27.560	11.050	31.980	10.920	13.066	4.422	4.357	56.936	-0.037	0.130	0.134	NaN	NaN	NaN	NaN	NaN	NaN	NaN	NaN	NaN	NaN	NaN	NaN
46	45.000	46.000	18.655	9.100	19.305	7.865	6.035	1.396	1.358	8.197	0.087	0.030	-0.058	46.000	19.370	9.945	23.205	6.500	5.969	5.155	5.145	30.712	0.273	-0.048	-0.324	46.000	27.300	11.115	32.110	10.920	12.862	4.814	4.754	61.148	0.397	0.130	-0.262	NaN	NaN	NaN	NaN	NaN	NaN	NaN	NaN	NaN	NaN	NaN	NaN
47	46.000	47.000	19.045	9.230	19.305	7.930	6.251	1.326	1.114	6.963	-0.244	-0.064	-0.051	47.000	19.630	9.620	23.205	6.435	6.417	4.788	4.785	30.703	-0.360	0.043	0.410	47.000	27.235	11.180	32.435	10.985	12.799	5.204	5.136	65.728	0.382	0.322	-0.067	NaN	NaN	NaN	NaN	NaN	NaN	NaN	NaN	NaN	NaN	NaN	NaN
48	47.000	48.000	19.045	8.580	19.240	7.865	6.634	0.741	0.667	4.428	-0.446	0.046	0.627	48.000	19.500	9.620	23.205	6.435	6.234	4.886	4.885	30.450	0.100	NaN	-0.099	48.000	28.210	10.920	32.760	10.985	13.780	4.550	4.452	61.343	-0.684	0.325	0.971	NaN	NaN	NaN	NaN	NaN	NaN	NaN	NaN	NaN	NaN	NaN	NaN
49	48.000	49.000	19.110	8.515	19.305	7.865	6.825	0.679	0.622	4.242	-0.046	0.019	0.081	49.000	19.630	9.490	23.205	6.435	6.500	4.703	4.703	30.568	-0.182	NaN	0.183	49.000	28.145	10.920	33.020	11.050	13.742	4.877	4.747	65.230	0.295	0.262	-0.065	NaN	NaN	NaN	NaN	NaN	NaN	NaN	NaN	NaN	NaN	NaN	NaN
50	49.000	50.000	19.045	8.840	19.305	7.865	6.537	1.009	0.900	5.885	0.279	NaN	-0.331	50.000	19.630	9.425	23.205	6.435	6.543	4.661	4.660	30.488	-0.043	NaN	0.042	50.000	28.015	10.920	33.475	11.050	13.615	5.462	5.317	72.391	0.570	0.455	-0.130	NaN	NaN	NaN	NaN	NaN	NaN	NaN	NaN	NaN	NaN	NaN	NaN
51	50.000	51.000	19.045	8.645	19.240	7.865	6.634	0.804	0.716	4.753	-0.184	-0.016	0.189	51.000	20.085	9.295	23.205	6.435	6.933	4.232	4.224	29.288	-0.436	NaN	0.423	51.000	27.820	10.920	33.670	11.115	13.411	5.853	5.688	76.278	0.371	0.197	-0.195	NaN	NaN	NaN	NaN	NaN	NaN	NaN	NaN	NaN	NaN	NaN	NaN
52	51.000	52.000	18.915	8.710	19.305	7.865	6.550	0.931	0.897	5.877	0.181	0.027	-0.113	52.000	19.825	9.295	23.205	6.565	6.775	4.345	4.343	29.423	0.119	-0.082	-0.202	52.000	28.015	10.920	33.995	11.180	13.615	5.986	5.799	78.957	0.111	0.328	0.195	NaN	NaN	NaN	NaN	NaN	NaN	NaN	NaN	NaN	NaN	NaN	NaN
53	52.000	53.000	18.720	8.775	19.240	7.930	6.275	0.992	0.982	6.160	0.084	-0.089	-0.158	53.000	19.565	9.295	23.205	6.435	6.494	4.629	4.622	30.014	0.279	0.080	-0.204	53.000	27.755	10.920	34.125	11.180	13.334	6.375	6.190	82.531	0.390	0.130	-0.260	NaN	NaN	NaN	NaN	NaN	NaN	NaN	NaN	NaN	NaN	NaN	NaN
54	53.000	54.000	18.655	8.775	19.240	7.930	6.294	1.028	1.026	6.456	0.044	NaN	-0.037	54.000	19.500	9.295	23.205	6.435	6.485	4.680	4.660	30.221	0.038	NaN	-0.051	54.000	27.690	10.920	34.385	11.115	13.234	6.698	6.503	86.055	0.313	0.258	-0.065	NaN	NaN	NaN	NaN	NaN	NaN	NaN	NaN	NaN	NaN	NaN	NaN
55	54.000	55.000	18.590	8.710	19.240	7.930	6.345	1.015	1.015	6.439	-0.011	NaN	0.008	55.000	19.435	9.425	23.205	6.435	6.397	4.812	4.802	30.716	0.141	NaN	-0.132	55.000	27.365	10.985	34.775	11.115	12.966	7.411	7.217	93.567	0.714	0.390	-0.324	NaN	NaN	NaN	NaN	NaN	NaN	NaN	NaN	NaN	NaN	NaN	NaN
56	55.000	56.000	18.460	8.905	19.240	7.865	6.060	1.300	1.299	7.875	0.285	0.052	-0.234	56.000	19.370	9.490	23.205	6.435	6.262	4.903	4.896	30.657	0.094	NaN	-0.091	56.000	27.430	11.050	35.165	11.180	13.003	7.736	7.553	98.206	0.336	0.391	0.066	NaN	NaN	NaN	NaN	NaN	NaN	NaN	NaN	NaN	NaN	NaN	NaN
57	56.000	57.000	18.395	8.905	19.175	7.930	6.020	1.249	1.249	7.516	-0.051	-0.091	-0.041	57.000	19.240	9.555	23.205	6.435	6.121	5.045	5.034	30.817	0.138	NaN	-0.142	57.000	27.430	10.985	35.035	11.115	13.016	7.606	7.417	96.541	-0.136	-0.131	-0.001	NaN	NaN	NaN	NaN	NaN	NaN	NaN	NaN	NaN	NaN	NaN	NaN
58	57.000	58.000	18.265	9.035	19.240	7.865	5.838	1.523	1.522	8.885	0.274	0.092	-0.183	58.000	19.110	9.685	23.205	6.435	5.938	5.228	5.218	30.986	0.184	NaN	-0.183	58.000	27.300	11.050	34.970	11.115	12.875	7.670	7.499	96.550	0.082	-0.065	-0.129	NaN	NaN	NaN	NaN	NaN	NaN	NaN	NaN	NaN	NaN	NaN	NaN
59	58.000	59.000	18.330	9.035	19.240	7.930	5.980	1.431	1.431	8.556	-0.091	-0.050	0.041	59.000	18.915	9.750	23.205	6.370	5.839	5.462	5.437	31.747	0.219	0.040	-0.193	59.000	27.365	11.115	34.970	11.115	12.952	7.605	7.442	96.393	-0.057	NaN	0.065	NaN	NaN	NaN	NaN	NaN	NaN	NaN	NaN	NaN	NaN	NaN	NaN
60	59.000	60.000	18.265	9.100	19.240	7.930	5.878	1.523	1.522	8.949	0.092	NaN	-0.092	60.000	18.850	9.750	23.205	6.500	5.794	5.434	5.400	31.286	-0.038	-0.078	-0.052	60.000	27.365	11.115	35.360	11.115	13.003	7.995	7.834	101.856	0.391	0.390	NaN	NaN	NaN	NaN	NaN	NaN	NaN	NaN	NaN	NaN	NaN	NaN	NaN
61	60.000	61.000	19.435	8.710	19.305	7.865	6.897	0.855	0.524	3.612	-0.999	0.054	0.208	61.000	19.760	9.230	23.205	6.370	6.769	4.477	4.475	30.293	-0.924	0.083	1.032	61.000	27.235	11.115	35.685	11.050	12.812	8.450	8.287	106.174	0.454	0.325	-0.130	NaN	NaN	NaN	NaN	NaN	NaN	NaN	NaN	NaN	NaN	NaN	NaN
62	61.000	62.000	19.500	8.645	19.305	7.930	7.128	0.741	0.388	2.767	-0.136	-0.063	0.046	62.000	20.020	9.230	23.205	6.370	7.100	4.281	4.279	30.382	-0.196	NaN	0.193	62.000	27.365	11.050	35.685	10.985	13.043	8.320	8.141	106.178	-0.147	5.078E-4	0.131	NaN	NaN	NaN	NaN	NaN	NaN	NaN	NaN	NaN	NaN	NaN	NaN
63	62.000	NaN	NaN	NaN	NaN	NaN	NaN	NaN	NaN	NaN	NaN	NaN	NaN	63.000	18.590	9.555	23.205	6.500	5.794	5.535	5.386	31.206	1.106	-0.072	-1.372	63.000	27.235	11.115	36.010	10.530	12.889	8.794	8.706	112.212	0.566	0.355	-0.134	NaN	NaN	NaN	NaN	NaN	NaN	NaN	NaN	NaN	NaN	NaN	NaN
64	63.000	NaN	NaN	NaN	NaN	NaN	NaN	NaN	NaN	NaN	NaN	NaN	NaN	64.000	18.265	9.750	23.075	6.435	5.474	5.842	5.696	31.181	0.310	-0.070	-0.378	64.000	27.300	11.115	36.205	10.465	13.016	8.929	8.849	115.182	0.143	0.199	0.065	NaN	NaN	NaN	NaN	NaN	NaN	NaN	NaN	NaN	NaN	NaN	NaN
65	64.000	65.000	19.305	8.710	19.240	7.930	6.852	0.783	0.525	3.600	0.525	NaN	NaN	65.000	19.760	9.230	23.140	6.435	6.818	4.386	4.384	29.892	-1.311	0.050	1.483	65.000	27.235	11.050	36.010	10.530	12.889	8.790	8.693	112.039	-0.157	-0.199	-0.061	NaN	NaN	NaN	NaN	NaN	NaN	NaN	NaN	NaN	NaN	NaN	NaN
66	65.000	66.000	19.240	8.580	19.305	7.865	6.904	0.718	0.575	3.972	0.050	0.071	0.124	66.000	19.695	9.295	23.075	6.435	6.726	4.428	4.427	29.778	0.043	-0.050	-0.092	66.000	27.170	11.180	35.945	10.465	12.799	8.804	8.743	111.895	0.050	-0.060	-0.075	NaN	NaN	NaN	NaN	NaN	NaN	NaN	NaN	NaN	NaN	NaN	NaN
67	66.000	67.000	19.110	8.320	19.305	7.865	7.016	0.495	0.475	3.329	-0.101	NaN	0.188	67.000	19.565	9.360	23.205	6.565	6.586	4.589	4.579	30.154	0.152	0.024	-0.143	67.000	27.300	11.115	35.750	10.530	12.939	8.470	8.395	108.625	-0.348	-0.199	0.134	NaN	NaN	NaN	NaN	NaN	NaN	NaN	NaN	NaN	NaN	NaN	NaN
68	67.000	68.000	18.915	8.775	19.305	7.800	6.691	1.050	0.998	6.680	0.524	0.060	-0.495	68.000	19.370	9.425	23.205	6.500	6.529	4.823	4.796	31.316	0.217	0.039	-0.194	68.000	27.235	11.115	35.555	10.465	12.916	8.345	8.264	106.732	-0.132	-0.189	-0.065	NaN	NaN	NaN	NaN	NaN	NaN	NaN	NaN	NaN	NaN	NaN	NaN
69	68.000	69.000	18.655	8.710	19.305	7.865	7.104	1.066	1.065	7.563	0.066	-0.052	-0.107	69.000	18.980	9.360	23.205	6.500	6.783	5.102	4.905	33.272	0.109	NaN	-0.287	69.000	27.235	11.050	35.295	10.400	13.089	8.086	7.939	103.918	-0.324	-0.254	0.005	NaN	NaN	NaN	NaN	NaN	NaN	NaN	NaN	NaN	NaN	NaN	NaN
70	69.000	70.000	18.525	8.905	19.305	7.865	6.869	1.300	1.299	8.923	0.234	NaN	-0.234	70.000	18.850	9.490	23.205	6.500	6.600	5.283	5.085	33.559	0.180	NaN	-0.181	70.000	27.170	11.115	35.035	10.465	13.009	7.892	7.756	100.906	-0.183	-0.264	-0.070	NaN	NaN	NaN	NaN	NaN	NaN	NaN	NaN	NaN	NaN	NaN	NaN
71	70.000	71.000	18.330	9.035	19.305	7.865	6.072	1.523	1.522	9.240	0.223	NaN	-0.225	71.000	18.915	9.490	23.205	6.500	6.113	5.229	5.141	31.426	0.056	NaN	0.053	71.000	27.235	11.115	34.775	10.400	12.902	7.574	7.521	97.031	-0.236	-0.253	0.065	NaN	NaN	NaN	NaN	NaN	NaN	NaN	NaN	NaN	NaN	NaN	NaN
72	71.000	72.000	18.265	8.970	19.240	7.865	6.189	1.474	1.467	9.080	-0.055	-0.043	0.006	72.000	18.720	9.555	23.205	6.500	6.025	5.427	5.289	31.869	0.148	NaN	-0.198	72.000	27.235	11.115	34.515	10.465	12.930	7.309	7.243	93.660	-0.277	-0.265	NaN	NaN	NaN	NaN	NaN	NaN	NaN	NaN	NaN	NaN	NaN	NaN	NaN
73	72.000	73.000	18.005	9.100	19.240	7.930	5.826	1.701	1.669	9.726	0.202	-0.045	-0.278	73.000	18.330	9.685	23.205	6.435	5.571	5.859	5.669	31.582	0.380	0.036	-0.397	73.000	27.430	11.050	34.320	10.465	13.106	6.915	6.856	89.862	-0.387	-0.194	0.200	NaN	NaN	NaN	NaN	NaN	NaN	NaN	NaN	NaN	NaN	NaN	NaN
74	73.000	74.000	17.810	9.295	19.240	7.865	5.448	2.022	1.996	10.875	0.327	0.046	-0.276	74.000	18.200	9.815	23.270	6.500	5.291	6.058	5.870	31.054	0.200	0.019	-0.180	74.000	27.300	11.115	34.060	10.465	12.939	6.791	6.753	87.373	-0.104	-0.259	-0.136	NaN	NaN	NaN	NaN	NaN	NaN	NaN	NaN	NaN	NaN	NaN	NaN
75	74.000	75.000	17.680	9.295	19.305	7.930	4.606	2.122	1.601	7.373	-0.395	0.008	-0.100	75.000	18.330	9.880	23.205	6.435	4.193	5.969	4.844	20.314	-1.025	-0.016	0.069	75.000	27.365	11.180	33.930	10.465	10.736	6.604	6.537	70.181	-0.216	-0.129	0.058	NaN	NaN	NaN	NaN	NaN	NaN	NaN	NaN	NaN	NaN	NaN	NaN
76	75.000	76.000	17.615	9.360	19.240	7.930	4.564	2.165	1.706	7.787	0.105	-0.049	-0.092	76.000	18.135	9.880	23.205	6.435	4.193	6.130	4.908	20.580	0.063	NaN	-0.161	76.000	27.170	11.245	33.670	10.530	10.720	6.539	6.479	69.459	-0.058	-0.266	-0.201	NaN	NaN	NaN	NaN	NaN	NaN	NaN	NaN	NaN	NaN	NaN	NaN
77	76.000	77.000	17.615	9.165	19.240	7.930	4.717	2.041	1.544	7.284	-0.162	NaN	0.118	77.000	18.265	9.815	23.205	6.435	4.285	5.986	5.001	21.429	0.093	NaN	0.144	77.000	27.170	11.180	33.605	10.530	10.846	6.468	6.403	69.451	-0.076	-0.065	0.007	NaN	NaN	NaN	NaN	NaN	NaN	NaN	NaN	NaN	NaN	NaN	NaN
78	77.000	78.000	18.135	8.970	19.305	7.865	5.077	1.609	1.421	7.216	-0.123	0.092	0.512	78.000	18.395	9.620	23.140	6.435	4.567	5.715	4.859	22.194	-0.141	-0.054	0.217	78.000	27.170	11.245	33.410	10.465	10.957	6.289	6.251	68.496	-0.152	-0.185	-0.008	NaN	NaN	NaN	NaN	NaN	NaN	NaN	NaN	NaN	NaN	NaN	NaN
79	78.000	79.000	18.265	9.100	19.240	7.865	4.985	1.573	1.512	7.537	0.091	-0.040	-0.021	79.000	18.525	9.685	23.140	6.435	4.565	5.645	5.037	22.997	0.178	NaN	0.069	79.000	27.235	11.245	33.215	10.465	11.132	6.031	6.004	66.840	-0.247	-0.193	0.064	NaN	NaN	NaN	NaN	NaN	NaN	NaN	NaN	NaN	NaN	NaN	NaN
80	79.000	80.000	18.395	9.100	19.305	7.865	5.207	1.534	1.500	7.812	-0.012	0.039	0.077	80.000	18.655	9.620	23.140	6.500	4.862	5.463	4.930	23.968	-0.107	-0.037	0.144	80.000	27.170	11.375	32.955	10.530	11.196	5.846	5.829	65.259	-0.175	-0.267	-0.083	NaN	NaN	NaN	NaN	NaN	NaN	NaN	NaN	NaN	NaN	NaN	NaN
81	80.000	81.000	18.330	9.100	19.305	7.865	5.708	1.573	1.557	8.889	0.057	NaN	-0.040	81.000	18.655	9.620	23.140	6.500	5.448	5.463	5.153	28.075	0.223	NaN	NaN	81.000	27.170	11.310	32.760	10.530	12.014	5.644	5.621	67.532	-0.208	-0.193	0.009	NaN	NaN	NaN	NaN	NaN	NaN	NaN	NaN	NaN	NaN	NaN	NaN
82	81.000	82.000	18.395	9.100	19.240	7.865	5.466	1.496	1.478	8.078	-0.079	-0.037	0.037	82.000	18.720	9.490	23.205	6.500	5.273	5.390	4.847	25.557	-0.307	0.054	0.126	82.000	27.170	11.375	32.500	10.595	11.430	5.387	5.365	61.322	-0.256	-0.267	-0.009	NaN	NaN	NaN	NaN	NaN	NaN	NaN	NaN	NaN	NaN	NaN	NaN
83	82.000	83.000	18.525	8.905	19.305	7.865	5.756	1.300	1.280	7.368	-0.198	0.039	0.234	83.000	18.850	9.425	23.140	6.435	5.464	5.229	4.822	26.347	-0.025	-0.016	0.144	83.000	27.235	11.310	32.305	10.660	11.635	5.111	5.081	59.116	-0.284	-0.202	0.073	NaN	NaN	NaN	NaN	NaN	NaN	NaN	NaN	NaN	NaN	NaN	NaN
84	83.000	84.000	18.460	8.970	19.305	7.865	5.523	1.391	1.366	7.546	0.086	NaN	-0.091	84.000	18.785	9.425	23.205	6.500	5.285	5.300	4.820	25.473	-0.002	0.018	-0.054	84.000	27.235	11.245	32.110	10.725	11.556	4.903	4.864	56.205	-0.217	-0.201	0.007	NaN	NaN	NaN	NaN	NaN	NaN	NaN	NaN	NaN	NaN	NaN	NaN
85	84.000	85.000	18.720	8.840	19.305	7.865	5.853	1.137	1.137	6.654	-0.229	NaN	0.245	85.000	18.850	9.360	23.205	6.500	5.480	5.210	4.802	26.318	-0.018	NaN	0.090	85.000	27.170	11.310	31.915	10.790	11.668	4.773	4.742	55.326	-0.122	-0.201	-0.072	NaN	NaN	NaN	NaN	NaN	NaN	NaN	NaN	NaN	NaN	NaN	NaN
86	85.000	86.000	18.720	8.775	19.305	7.865	6.031	1.082	1.081	6.519	-0.056	NaN	0.055	86.000	18.850	9.360	23.205	6.435	5.607	5.246	4.881	27.370	0.079	0.036	NaN	86.000	27.235	11.310	31.720	10.790	11.873	4.515	4.487	53.277	-0.254	-0.194	0.065	NaN	NaN	NaN	NaN	NaN	NaN	NaN	NaN	NaN	NaN	NaN	NaN
87	86.000	87.000	18.720	8.905	19.305	7.865	5.843	1.193	1.192	6.963	0.111	NaN	-0.113	87.000	18.980	9.360	23.205	6.435	5.616	5.139	4.879	27.399	-0.002	NaN	0.107	87.000	27.105	11.375	31.525	10.725	11.767	4.468	4.458	52.458	-0.029	-0.183	-0.138	NaN	NaN	NaN	NaN	NaN	NaN	NaN	NaN	NaN	NaN	NaN	NaN
88	87.000	88.000	18.850	8.710	19.305	7.930	6.112	0.903	0.902	5.514	-0.290	-0.056	0.234	88.000	20.605	9.165	23.205	6.435	6.900	3.770	3.762	25.958	-1.117	NaN	1.262	88.000	27.105	11.375	31.265	10.790	11.831	4.201	4.190	49.576	-0.268	-0.267	NaN	NaN	NaN	NaN	NaN	NaN	NaN	NaN	NaN	NaN	NaN	NaN	NaN
89	88.000	89.000	18.785	8.710	19.240	7.930	6.148	0.903	0.902	5.543	-3.979E-4	-0.033	-0.033	89.000	20.215	9.230	23.205	6.435	6.666	4.093	4.093	27.281	0.330	NaN	-0.329	89.000	27.235	11.310	31.135	10.790	12.099	3.935	3.922	47.455	-0.268	-0.129	0.137	NaN	NaN	NaN	NaN	NaN	NaN	NaN	NaN	NaN	NaN	NaN	NaN
90	89.000	90.000	18.720	8.645	19.240	7.930	6.238	0.884	0.883	5.509	-0.018	NaN	0.014	90.000	19.565	9.295	23.205	6.500	6.254	4.589	4.531	28.333	0.438	-0.040	-0.555	90.000	27.235	11.310	31.005	10.790	12.226	3.806	3.796	46.407	-0.126	-0.129	NaN	NaN	NaN	NaN	NaN	NaN	NaN	NaN	NaN	NaN	NaN	NaN	NaN
91	90.000	91.000	18.720	8.710	19.305	7.865	6.274	1.028	1.028	6.447	0.144	0.090	-0.053	91.000	19.370	9.360	23.205	6.500	6.165	4.784	4.699	28.967	0.168	NaN	-0.195	91.000	27.105	11.375	30.875	10.790	12.162	3.815	3.809	46.327	0.013	-0.128	-0.138	NaN	NaN	NaN	NaN	NaN	NaN	NaN	NaN	NaN	NaN	NaN	NaN
92	91.000	92.000	18.655	8.710	19.240	7.930	6.184	0.975	0.974	6.021	-0.054	-0.091	-0.039	92.000	19.110	9.425	23.205	6.435	5.895	5.070	4.951	29.186	0.253	0.038	-0.248	92.000	27.235	11.310	30.810	10.790	12.289	3.613	3.605	44.308	-0.204	-0.064	0.138	NaN	NaN	NaN	NaN	NaN	NaN	NaN	NaN	NaN	NaN	NaN	NaN
93	92.000	93.000	18.395	8.905	19.305	7.865	5.913	1.382	1.369	8.095	0.395	0.092	-0.318	93.000	18.980	9.490	23.270	6.500	5.803	5.229	5.079	29.474	0.128	0.016	-0.144	93.000	27.170	11.310	30.810	10.790	12.289	3.677	3.669	45.089	0.064	NaN	-0.064	NaN	NaN	NaN	NaN	NaN	NaN	NaN	NaN	NaN	NaN	NaN	NaN
94	93.000	94.000	18.330	8.905	19.305	7.865	5.968	1.426	1.403	8.374	0.034	NaN	-0.044	94.000	18.850	9.555	23.205	6.435	5.760	5.357	5.209	30.006	0.130	-0.015	-0.144	94.000	27.170	11.245	30.810	10.790	12.380	3.668	3.653	45.220	-0.016	NaN	0.008	NaN	NaN	NaN	NaN	NaN	NaN	NaN	NaN	NaN	NaN	NaN	NaN
95	94.000	95.000	18.460	8.905	19.305	7.865	6.060	1.340	1.337	8.104	-0.066	NaN	0.082	95.000	18.785	9.620	23.205	6.435	5.706	5.448	5.329	30.407	0.120	NaN	-0.091	95.000	27.105	11.310	30.810	10.790	12.417	3.741	3.733	46.352	0.081	NaN	-0.073	NaN	NaN	NaN	NaN	NaN	NaN	NaN	NaN	NaN	NaN	NaN	NaN
96	95.000	96.000	18.395	8.970	19.240	7.930	5.955	1.340	1.338	7.968	9.863E-4	-0.091	-0.091	96.000	18.720	9.620	23.205	6.500	5.658	5.463	5.334	30.179	0.005	-0.037	-0.053	96.000	27.105	11.310	30.875	10.790	12.467	3.806	3.798	47.354	0.065	0.064	NaN	NaN	NaN	NaN	NaN	NaN	NaN	NaN	NaN	NaN	NaN	NaN	NaN
97	96.000	97.000	18.330	9.035	19.240	7.865	5.902	1.482	1.482	8.746	0.144	0.051	-0.091	97.000	18.785	9.555	23.270	6.500	5.794	5.427	5.297	30.690	-0.037	0.054	0.090	97.000	27.170	11.245	30.875	10.790	12.607	3.733	3.721	46.910	-0.077	NaN	0.072	NaN	NaN	NaN	NaN	NaN	NaN	NaN	NaN	NaN	NaN	NaN	NaN
98	97.000	98.000	18.135	9.100	19.305	7.930	5.759	1.655	1.637	9.430	0.156	-1.280E-15	-0.184	98.000	18.460	9.685	23.205	6.435	5.518	5.751	5.615	30.986	0.318	-0.017	-0.342	98.000	27.105	11.245	30.810	10.790	12.658	3.733	3.723	47.121	0.002	-0.065	-0.065	NaN	NaN	NaN	NaN	NaN	NaN	NaN	NaN	NaN	NaN	NaN	NaN
99	98.000	99.000	18.070	9.230	19.240	7.865	5.616	1.798	1.794	10.077	0.157	0.007	-0.141	99.000	18.460	9.685	23.205	6.500	5.518	5.715	5.567	30.724	-0.047	-0.036	NaN	99.000	27.300	11.245	30.810	10.790	12.850	3.539	3.532	45.385	-0.191	NaN	0.193	NaN	NaN	NaN	NaN	NaN	NaN	NaN	NaN	NaN	NaN	NaN	NaN
100	99.000	100.000	18.005	9.295	19.240	7.865	5.564	1.889	1.886	10.495	0.092	NaN	-0.092	100.000	18.460	9.815	23.205	6.435	5.470	5.826	5.737	31.379	0.169	0.038	-0.075	100.000	27.560	11.245	30.810	10.790	13.169	3.282	3.278	43.163	-0.254	NaN	0.257	NaN	NaN	NaN	NaN	NaN	NaN	NaN	NaN	NaN	NaN	NaN	NaN
101	100.000	101.000	18.135	9.100	19.240	7.865	5.747	1.657	1.653	9.498	-0.233	NaN	0.232	101.000	18.655	9.750	23.205	6.500	5.608	5.592	5.530	31.012	-0.207	-0.038	0.196	101.000	27.560	11.180	30.810	10.790	13.169	3.273	3.265	43.002	-0.012	NaN	0.008	NaN	NaN	NaN	NaN	NaN	NaN	NaN	NaN	NaN	NaN	NaN	NaN
102	101.000	102.000	18.005	9.230	19.305	7.865	5.513	1.885	1.875	10.339	0.223	0.045	-0.184	102.000	18.265	9.750	23.205	6.500	5.287	5.913	5.758	30.445	0.228	NaN	-0.326	102.000	27.495	11.180	30.550	10.855	13.093	3.072	3.063	40.099	-0.203	-0.265	-0.065	NaN	NaN	NaN	NaN	NaN	NaN	NaN	NaN	NaN	NaN	NaN	NaN
103	102.000	103.000	17.745	9.230	19.305	7.865	5.410	2.073	2.015	10.901	0.139	NaN	-0.196	103.000	18.265	9.815	23.205	6.500	5.287	5.949	5.805	30.695	0.047	NaN	-0.036	103.000	27.300	11.310	30.550	10.855	12.889	3.282	3.279	42.258	0.216	NaN	-0.211	NaN	NaN	NaN	NaN	NaN	NaN	NaN	NaN	NaN	NaN	NaN	NaN
104	103.000	104.000	17.680	9.165	19.240	7.930	5.427	1.990	1.899	10.305	-0.116	-0.091	-0.011	104.000	18.135	9.880	23.270	6.500	5.151	6.148	5.973	30.766	0.168	0.054	-0.144	104.000	27.300	11.180	30.810	10.855	12.913	3.525	3.507	45.292	0.229	0.259	0.012	NaN	NaN	NaN	NaN	NaN	NaN	NaN	NaN	NaN	NaN	NaN	NaN
105	104.000	105.000	17.680	9.230	19.240	7.865	5.373	2.073	2.010	10.799	0.111	0.043	-0.043	105.000	18.200	9.880	23.205	6.435	5.196	6.076	5.944	30.881	-0.029	-0.017	0.054	105.000	27.235	11.245	31.200	10.985	12.837	3.974	3.944	50.624	0.436	0.381	-0.069	NaN	NaN	NaN	NaN	NaN	NaN	NaN	NaN	NaN	NaN	NaN	NaN
106	105.000	106.000	17.745	9.230	19.240	7.865	5.607	2.024	1.973	11.061	-0.037	NaN	0.048	106.000	18.265	9.815	23.140	6.500	5.474	5.895	5.740	31.421	-0.204	-0.090	0.090	106.000	27.170	11.180	31.525	11.050	12.889	4.357	4.288	55.263	0.344	0.323	-0.063	NaN	NaN	NaN	NaN	NaN	NaN	NaN	NaN	NaN	NaN	NaN	NaN
107	106.000	107.000	17.680	9.295	19.240	7.865	5.517	2.116	2.062	11.374	0.089	NaN	-0.092	107.000	18.265	9.815	23.140	6.500	5.474	5.895	5.740	31.421	NaN	NaN	NaN	107.000	27.105	11.245	31.915	11.050	12.812	4.814	4.749	60.848	0.462	0.390	-0.068	NaN	NaN	NaN	NaN	NaN	NaN	NaN	NaN	NaN	NaN	NaN	NaN
108	107.000	108.000	17.810	9.230	19.240	7.865	5.645	1.977	1.939	10.947	-0.122	NaN	0.139	108.000	18.330	9.750	23.205	6.565	5.566	5.823	5.645	31.421	-0.095	0.019	0.090	108.000	27.170	11.180	32.110	11.115	12.889	4.940	4.847	62.467	0.097	0.194	0.066	NaN	NaN	NaN	NaN	NaN	NaN	NaN	NaN	NaN	NaN	NaN	NaN
109	108.000	109.000	17.745	9.165	19.305	7.930	5.571	1.990	1.897	10.567	-0.043	0.011	-0.011	109.000	18.395	9.750	23.205	6.500	5.518	5.805	5.659	31.231	0.014	0.036	0.054	109.000	27.105	11.180	32.240	11.050	12.748	5.137	5.054	64.423	0.207	0.132	-0.065	NaN	NaN	NaN	NaN	NaN	NaN	NaN	NaN	NaN	NaN	NaN	NaN
110	109.000	110.000	17.875	9.100	19.240	7.930	5.949	1.798	1.732	10.305	-0.165	-0.049	0.141	110.000	18.395	9.750	23.205	6.565	5.754	5.769	5.580	32.110	-0.079	-0.036	NaN	110.000	27.170	11.180	32.175	11.050	12.930	5.007	4.910	63.485	-0.144	-0.065	0.065	NaN	NaN	NaN	NaN	NaN	NaN	NaN	NaN	NaN	NaN	NaN	NaN
111	110.000	111.000	18.070	8.970	19.240	7.865	6.007	1.609	1.580	9.494	-0.152	0.045	0.231	111.000	18.525	9.685	23.205	6.500	5.747	5.661	5.534	31.806	-0.046	0.037	0.144	111.000	27.170	11.180	32.045	10.985	12.889	4.879	4.810	61.993	-0.100	-0.127	NaN	NaN	NaN	NaN	NaN	NaN	NaN	NaN	NaN	NaN	NaN	NaN	NaN
112	111.000	112.000	17.940	9.100	19.240	7.930	5.826	1.749	1.707	9.946	0.127	-0.043	-0.184	112.000	18.590	9.685	23.205	6.565	5.792	5.571	5.452	31.578	-0.082	-0.036	0.054	112.000	27.170	11.245	31.980	10.985	12.875	4.817	4.763	61.330	-0.047	-0.065	-0.004	NaN	NaN	NaN	NaN	NaN	NaN	NaN	NaN	NaN	NaN	NaN	NaN
113	112.000	113.000	17.875	9.100	19.240	7.930	5.986	1.798	1.736	10.394	0.029	NaN	-0.049	113.000	18.395	9.750	23.205	6.630	5.798	5.733	5.544	32.144	0.092	-0.035	-0.199	113.000	27.170	11.245	31.850	10.920	12.980	4.691	4.640	60.227	-0.123	-0.125	NaN	NaN	NaN	NaN	NaN	NaN	NaN	NaN	NaN	NaN	NaN	NaN	NaN
114	113.000	114.000	17.745	9.230	19.240	7.930	5.501	1.981	1.926	10.592	0.189	NaN	-0.183	114.000	18.395	9.750	23.205	6.630	5.516	5.733	5.587	30.817	0.042	NaN	NaN	114.000	27.170	11.245	31.720	10.985	12.850	4.557	4.515	58.018	-0.125	-0.133	NaN	NaN	NaN	NaN	NaN	NaN	NaN	NaN	NaN	NaN	NaN	NaN	NaN
115	114.000	115.000	17.680	9.230	19.240	7.930	5.571	2.031	1.951	10.867	0.025	NaN	-0.050	115.000	18.265	9.815	23.205	6.565	5.474	5.913	5.736	31.400	0.149	0.036	-0.144	115.000	27.170	11.310	31.655	10.985	12.862	4.497	4.461	57.380	-0.054	-0.065	-0.005	NaN	NaN	NaN	NaN	NaN	NaN	NaN	NaN	NaN	NaN	NaN	NaN
116	115.000	116.000	17.810	9.230	19.240	7.865	5.554	1.977	1.938	10.765	-0.012	0.045	0.094	116.000	18.265	9.815	23.205	6.630	5.382	5.878	5.687	30.610	-0.049	-0.035	NaN	116.000	27.170	11.310	31.590	10.920	12.786	4.437	4.412	56.412	-0.049	-0.059	NaN	NaN	NaN	NaN	NaN	NaN	NaN	NaN	NaN	NaN	NaN	NaN	NaN
117	116.000	117.000	18.005	9.100	19.240	7.865	5.735	1.747	1.722	9.874	-0.217	NaN	0.230	117.000	18.265	9.750	23.205	6.565	5.387	5.878	5.661	30.496	-0.026	0.035	0.035	117.000	27.170	11.310	31.460	10.920	12.722	4.308	4.284	54.503	-0.128	-0.129	NaN	NaN	NaN	NaN	NaN	NaN	NaN	NaN	NaN	NaN	NaN	NaN	NaN
118	117.000	118.000	18.005	9.035	19.305	7.865	5.698	1.749	1.703	9.701	-0.019	0.048	0.043	118.000	18.265	9.750	23.205	6.565	5.295	5.878	5.659	29.968	-0.002	NaN	NaN	118.000	27.235	11.310	31.265	10.920	12.710	4.049	4.031	51.232	-0.253	-0.194	0.065	NaN	NaN	NaN	NaN	NaN	NaN	NaN	NaN	NaN	NaN	NaN	NaN
119	118.000	119.000	18.200	9.035	19.240	7.865	5.864	1.565	1.558	9.134	-0.145	-0.043	0.130	119.000	18.395	9.555	23.205	6.630	5.577	5.630	5.356	29.867	-0.304	-0.034	0.212	119.000	27.170	11.310	31.135	10.855	12.658	3.991	3.978	50.349	-0.053	-0.122	-0.065	NaN	NaN	NaN	NaN	NaN	NaN	NaN	NaN	NaN	NaN	NaN	NaN
120	119.000	120.000	18.330	8.970	19.240	7.865	6.072	1.431	1.431	8.687	-0.127	NaN	0.133	120.000	18.460	9.620	23.205	6.630	5.658	5.608	5.415	30.635	0.059	NaN	0.020	120.000	27.235	11.375	30.940	10.855	12.837	3.741	3.737	47.971	-0.241	-0.193	0.055	NaN	NaN	NaN	NaN	NaN	NaN	NaN	NaN	NaN	NaN	NaN	NaN
121	120.000	121.000	18.135	9.100	19.240	7.865	5.941	1.657	1.651	9.810	0.221	NaN	-0.227	121.000	18.395	9.620	23.205	6.565	5.706	5.698	5.495	31.354	0.080	0.035	-0.055	121.000	27.170	11.310	30.745	10.855	12.862	3.604	3.595	46.234	-0.142	-0.193	-0.056	NaN	NaN	NaN	NaN	NaN	NaN	NaN	NaN	NaN	NaN	NaN	NaN
[truncated: 72 more columns]
