# Supplementary material for: Filopodyan: An open-source pipeline for the analysis of filopodia
Source: J Cell Biol. 2017 Oct 2;216(10):3405–22. doi: 10.1083/jcb.201705113 (PMC5626553; doi:10.1083/jcb.201705113)
Supplement: Data tables (ZIP file) [file JCB_201705113_DataS1.zip › Data Tables/Fig5_BaseF/ENA_Phenotype/MANUAL_CTRL_s15_Renyi2-6_ed4/Neon_Ctrl_GC10_tif Filopodia.txt]

dT	T (0)	dT (0)	Base Mean (0)	Base Local Background (0)	Body Mean (0)	Proj Mean (0)	Tip Mean (0)	Tip Th Mean (0)	Tip Local Background (0)	Length (0)	dL (0)	DCTM (0)	DCBM (0)	T (1)	dT (1)	Base Mean (1)	Base Local Background (1)	Body Mean (1)	Proj Mean (1)	Tip Mean (1)	Tip Th Mean (1)	Tip Local Background (1)	Length (1)	dL (1)	DCTM (1)	DCBM (1)	T (2)	dT (2)	Base Mean (2)	Base Local Background (2)	Body Mean (2)	Proj Mean (2)	Tip Mean (2)	Tip Th Mean (2)	Tip Local Background (2)	Length (2)	dL (2)	DCTM (2)	DCBM (2)	T (3)	dT (3)	Base Mean (3)	Base Local Background (3)	Body Mean (3)	Proj Mean (3)	Tip Mean (3)	Tip Th Mean (3)	Tip Local Background (3)	Length (3)
0.000	1.000	0.000	189.333	159.761	333.677	139.308	127.321	136.412	115.750	5.370	0.000	NaN	NaN	1.000	0.000	192.481	168.421	333.677	133.924	115.964	122.133	106.278	6.321	0.000	NaN	NaN	1.000	0.000	151.935	113.162	333.677	120.847	112.286	119.900	103.597	6.444	0.000	NaN	NaN	1.000	0.000	151.091	125.023	333.677	118.256	112.619	118.625	102.752	5.973
1.000	2.000	1.000	184.444	167.275	327.239	137.847	121.621	126.880	113.687	5.668	0.298	0.000	-0.127	2.000	1.000	188.074	149.230	327.239	132.400	113.231	120.545	108.593	6.237	-0.084	0.000	0.021	2.000	1.000	150.367	126.624	327.239	121.025	111.786	114.897	106.262	6.620	0.176	0.129	-0.058	2.000	1.000	138.261	125.857	327.239	117.202	114.130	118.462	107.675	6.107
2.000	3.000	2.000	151.889	147.370	325.805	136.798	126.964	132.905	111.331	5.262	-0.406	0.000	0.308	3.000	2.000	198.893	157.623	325.805	134.935	115.815	119.913	108.314	6.459	0.222	0.000	-0.215	3.000	2.000	148.467	126.486	325.805	122.067	115.960	123.833	107.049	6.769	0.149	0.136	-0.065	3.000	2.000	140.909	125.849	325.805	117.634	111.867	119.471	106.136	6.551
3.000	4.000	3.000	149.308	145.286	326.404	135.932	125.233	133.150	113.469	5.262	0.000	0.000	0.000	4.000	3.000	214.533	160.243	326.404	133.555	113.269	124.714	108.290	6.467	0.008	-0.035	-0.090	4.000	3.000	159.867	127.516	326.404	123.327	111.769	116.857	107.961	7.396	0.628	0.136	-0.388	4.000	3.000	145.950	126.849	326.404	117.465	110.538	113.875	104.767	6.742
4.000	5.000	4.000	148.233	131.817	320.707	132.869	120.793	135.700	113.434	4.504	-0.758	0.000	0.701	5.000	4.000	164.185	136.969	320.707	127.711	115.875	120.765	107.917	5.173	-1.293	0.000	1.100	5.000	4.000	145.621	128.206	320.707	121.002	113.062	123.571	109.177	6.868	-0.528	-0.201	0.251	5.000	4.000	137.538	125.367	320.707	116.867	109.731	115.846	105.380	7.017
5.000	6.000	5.000	176.069	162.131	320.358	134.398	119.000	127.130	112.724	5.454	0.949	-0.053	-0.915	6.000	5.000	155.296	140.624	320.358	125.853	114.077	122.444	107.824	5.330	0.157	0.000	-0.109	6.000	5.000	154.441	126.838	320.358	122.497	112.625	134.000	110.250	7.147	0.279	-0.006	-0.194	6.000	5.000	145.000	124.250	320.358	120.414	113.500	120.286	105.273	7.124
6.000	7.000	6.000	187.500	156.330	321.292	137.955	122.607	132.000	111.102	5.274	-0.179	0.051	0.124	7.000	6.000	163.080	140.072	321.292	129.780	115.500	125.750	107.620	5.514	0.184	0.000	-0.217	7.000	6.000	155.567	130.545	321.292	121.840	113.522	117.842	109.713	6.692	-0.455	-0.452	-0.065	7.000	6.000	140.435	126.130	321.292	117.686	110.962	116.882	105.676	7.469
7.000	8.000	7.000	157.038	149.469	317.028	138.838	125.179	132.294	112.313	4.773	-0.501	0.000	0.325	8.000	7.000	180.667	142.703	317.028	129.193	119.423	130.250	110.287	5.698	0.184	-0.053	-0.181	8.000	7.000	164.345	133.621	317.028	121.916	113.960	121.111	110.118	7.277	0.585	0.338	-0.258	8.000	7.000	123.000	115.456	317.028	115.847	109.600	116.143	107.258	6.819
8.000	9.000	8.000	155.786	144.253	319.768	137.757	123.000	129.632	112.250	4.720	-0.054	0.000	0.091	9.000	8.000	183.655	144.961	319.768	130.559	117.296	128.900	108.662	5.874	0.176	0.091	-0.038	9.000	8.000	156.586	131.182	319.768	120.732	109.316	113.850	109.667	7.499	0.222	0.339	0.064	9.000	8.000	125.600	114.943	319.768	118.303	115.185	124.700	111.460	2.585
9.000	10.000	9.000	175.926	151.139	318.096	138.996	123.750	132.471	112.190	4.850	0.130	0.000	-0.132	10.000	9.000	182.929	142.667	318.096	129.133	113.467	125.875	108.680	5.958	0.084	0.000	-0.068	10.000	9.000	151.655	126.970	318.096	119.772	112.800	116.550	108.162	8.230	0.731	0.692	0.138	10.000	9.000	120.059	116.488	318.096	117.798	115.233	123.625	113.558	1.039
10.000	11.000	10.000	168.760	149.544	317.595	136.674	123.429	133.455	112.308	4.617	-0.233	0.000	0.191	11.000	10.000	164.808	136.388	317.595	129.469	113.321	118.333	108.138	5.801	-0.157	-0.041	0.153	11.000	10.000	150.000	125.194	317.595	121.691	116.000	127.538	109.617	7.794	-0.436	-0.331	0.064	11.000	10.000	121.000	113.656	317.595	118.224	117.192	125.500	113.042	0.649
11.000	12.000	11.000	187.355	157.908	315.934	141.293	120.036	127.118	111.083	4.781	0.165	0.000	-0.134	12.000	11.000	167.840	139.395	315.934	130.993	114.567	122.000	108.358	5.961	0.160	0.042	-0.036	12.000	11.000	143.688	123.451	315.934	122.777	118.594	136.250	109.848	7.745	-0.049	-0.064	0.000	12.000	11.000	120.400	117.113	315.934	119.105	116.900	121.615	114.419	0.714
12.000	13.000	12.000	172.385	150.482	316.665	138.588	122.333	132.533	111.450	4.506	-0.276	0.000	0.232	13.000	12.000	166.120	142.210	316.665	132.084	117.071	127.778	109.493	6.091	0.130	0.000	-0.087	13.000	12.000	160.000	128.810	316.665	124.176	119.912	127.190	109.767	7.672	-0.073	-0.193	-0.128	13.000	12.000	134.043	122.624	316.665	123.463	118.870	130.250	116.973	0.806
13.000	14.000	13.000	182.138	154.096	317.831	141.292	125.333	130.571	112.655	4.586	0.081	0.000	-0.092	14.000	13.000	176.321	147.155	317.831	131.754	117.367	130.364	109.579	6.489	0.398	0.000	-0.275	14.000	13.000	147.200	127.889	317.831	124.024	120.688	139.250	111.159	7.377	-0.295	-0.212	0.064	NaN	NaN	NaN	NaN	NaN	NaN	NaN	NaN	NaN	NaN
14.000	15.000	14.000	198.639	157.268	314.517	139.878	125.733	133.529	113.438	4.716	0.130	0.000	-0.043	15.000	14.000	182.000	145.443	314.517	133.877	117.621	124.529	107.925	6.592	0.103	0.000	-0.044	15.000	14.000	157.034	125.897	314.517	125.857	121.452	129.609	111.358	7.320	-0.057	-0.193	-0.064	NaN	NaN	NaN	NaN	NaN	NaN	NaN	NaN	NaN	NaN
15.000	16.000	15.000	173.714	144.930	313.924	140.360	124.871	132.833	113.916	4.349	-0.368	-0.049	0.269	16.000	15.000	181.893	145.338	313.924	135.623	117.933	125.200	109.711	6.619	0.027	-0.047	-0.092	16.000	15.000	151.655	127.396	313.924	121.989	115.516	129.333	111.169	6.849	-0.471	-0.073	0.202	NaN	NaN	NaN	NaN	NaN	NaN	NaN	NaN	NaN	NaN
16.000	17.000	16.000	167.519	142.716	315.269	139.595	125.038	138.300	112.768	4.330	-0.019	0.050	0.042	17.000	16.000	180.966	148.584	315.269	134.128	119.000	124.500	109.736	6.673	0.054	0.005	-0.049	17.000	16.000	146.148	123.310	315.269	124.844	119.214	131.167	108.211	6.394	-0.455	-0.137	0.322	NaN	NaN	NaN	NaN	NaN	NaN	NaN	NaN	NaN	NaN
17.000	18.000	17.000	180.548	151.329	315.158	142.332	125.032	135.667	113.581	4.498	0.168	-0.049	-0.134	18.000	17.000	183.893	151.472	315.158	134.941	119.000	130.500	108.857	6.841	0.168	0.092	-0.049	18.000	17.000	157.000	128.281	315.158	124.562	116.794	127.545	110.742	6.341	-0.054	-0.207	-0.058	NaN	NaN	NaN	NaN	NaN	NaN	NaN	NaN	NaN	NaN
18.000	19.000	18.000	173.286	149.679	314.419	144.784	122.625	132.000	112.473	4.146	-0.352	0.048	0.282	19.000	18.000	158.593	139.698	314.419	133.036	116.800	122.300	110.110	6.286	-0.555	-0.092	0.420	19.000	18.000	143.370	128.066	314.419	123.141	119.375	128.682	109.185	6.054	-0.287	-0.194	-0.008	NaN	NaN	NaN	NaN	NaN	NaN	NaN	NaN	NaN	NaN
19.000	20.000	19.000	173.621	149.835	314.804	142.533	125.138	135.833	113.559	4.230	0.084	-0.047	-0.045	20.000	19.000	154.231	133.570	314.804	129.904	116.464	121.333	108.993	5.490	-0.796	0.000	0.598	20.000	19.000	153.688	130.010	314.804	125.228	122.750	131.571	111.231	6.230	0.176	-0.201	-0.323	NaN	NaN	NaN	NaN	NaN	NaN	NaN	NaN	NaN	NaN
20.000	21.000	20.000	176.724	154.740	314.104	142.363	124.500	133.588	113.476	4.149	-0.081	0.000	0.075	21.000	20.000	177.379	144.625	314.104	136.061	120.179	129.231	108.698	6.064	0.574	0.000	-0.479	21.000	20.000	146.250	127.183	314.104	125.667	120.382	127.842	110.301	6.054	-0.176	-0.136	0.000	NaN	NaN	NaN	NaN	NaN	NaN	NaN	NaN	NaN	NaN
21.000	22.000	21.000	180.300	153.914	315.202	144.143	126.821	133.522	111.774	4.195	0.046	0.000	0.000	22.000	21.000	173.694	140.453	315.202	138.130	120.286	128.588	111.262	6.248	0.184	0.044	-0.041	22.000	21.000	155.241	128.723	315.202	125.879	119.600	127.647	112.248	6.038	-0.016	-0.200	-0.194	NaN	NaN	NaN	NaN	NaN	NaN	NaN	NaN	NaN	NaN
22.000	23.000	22.000	175.444	149.297	312.671	145.790	124.414	131.750	113.490	4.011	-0.184	0.000	0.134	23.000	22.000	161.533	133.782	312.671	135.370	119.167	127.700	110.035	5.815	-0.433	8.924E-4	0.324	23.000	22.000	145.000	124.902	312.671	126.769	122.581	134.600	109.853	5.664	-0.374	-0.129	0.188	NaN	NaN	NaN	NaN	NaN	NaN	NaN	NaN	NaN	NaN
23.000	24.000	23.000	179.714	150.512	313.509	145.695	124.172	136.727	112.115	4.038	0.027	0.000	0.042	24.000	23.000	164.000	138.554	313.509	134.598	117.375	124.550	109.764	5.685	-0.130	-0.046	-0.046	24.000	23.000	144.938	125.708	313.509	126.269	123.633	134.714	114.068	5.426	-0.238	-0.264	-0.060	NaN	NaN	NaN	NaN	NaN	NaN	NaN	NaN	NaN	NaN
24.000	25.000	24.000	165.194	146.082	311.235	139.857	128.419	139.056	111.872	3.659	-0.379	0.050	0.416	25.000	24.000	164.227	136.500	311.235	138.287	121.594	130.174	109.859	5.647	-0.038	0.000	0.089	25.000	24.000	153.724	129.573	311.235	128.613	124.438	142.778	110.901	5.426	0.000	-0.133	-0.126	NaN	NaN	NaN	NaN	NaN	NaN	NaN	NaN	NaN	NaN
25.000	26.000	25.000	163.462	158.167	313.052	139.089	126.032	135.095	114.636	3.590	-0.070	-0.055	-0.046	26.000	25.000	173.467	148.133	313.052	143.467	121.500	130.529	110.572	6.508	0.861	0.000	-0.608	26.000	25.000	148.111	128.276	313.052	127.365	124.636	133.250	115.355	5.074	-0.352	-0.324	0.000	NaN	NaN	NaN	NaN	NaN	NaN	NaN	NaN	NaN	NaN
26.000	27.000	26.000	187.867	169.792	311.930	143.782	124.733	133.125	113.667	3.707	0.117	0.000	-0.079	27.000	26.000	162.200	137.516	311.930	144.050	121.033	132.846	110.968	5.793	-0.715	-0.048	0.397	27.000	26.000	142.148	128.625	311.930	129.389	123.429	134.889	116.014	4.830	-0.244	-0.390	0.003	NaN	NaN	NaN	NaN	NaN	NaN	NaN	NaN	NaN	NaN
27.000	28.000	27.000	179.621	153.677	311.241	142.793	132.815	140.333	114.623	3.512	-0.195	0.000	0.193	28.000	27.000	167.074	142.640	311.241	141.360	120.241	126.000	109.578	6.045	0.252	0.092	-0.092	28.000	27.000	144.387	127.133	311.241	128.576	117.296	120.360	113.136	4.784	-0.046	-0.132	-0.130	NaN	NaN	NaN	NaN	NaN	NaN	NaN	NaN	NaN	NaN
28.000	29.000	28.000	146.759	126.167	306.639	137.661	129.515	136.455	113.278	1.810	-1.703	0.000	1.532	29.000	28.000	164.654	142.671	306.639	137.385	116.517	124.722	110.133	6.194	0.149	0.000	-0.097	29.000	28.000	141.852	121.880	306.639	129.227	119.438	129.000	108.338	4.535	-0.249	0.063	0.193	NaN	NaN	NaN	NaN	NaN	NaN	NaN	NaN	NaN	NaN
29.000	30.000	29.000	147.423	132.390	304.832	132.212	126.821	133.875	114.254	1.840	0.030	0.058	-0.085	30.000	29.000	147.185	137.797	304.832	134.598	120.214	120.867	110.148	4.507	-1.687	-0.052	1.076	30.000	29.000	143.903	119.673	304.832	128.742	118.433	126.600	108.274	4.443	-0.092	0.130	0.325	NaN	NaN	NaN	NaN	NaN	NaN	NaN	NaN	NaN	NaN
30.000	31.000	30.000	142.324	131.284	304.408	132.754	123.100	136.700	114.514	2.077	0.238	-0.054	-0.162	31.000	30.000	164.867	150.829	304.408	138.156	121.600	128.368	109.579	6.332	1.825	0.000	-1.410	31.000	30.000	147.296	122.236	304.408	126.463	119.281	125.389	113.072	3.850	-0.593	-0.375	0.061	NaN	NaN	NaN	NaN	NaN	NaN	NaN	NaN	NaN	NaN
31.000	32.000	31.000	146.344	130.451	303.799	134.109	126.793	140.091	114.294	2.169	0.092	0.000	-0.079	32.000	31.000	168.310	145.152	303.799	135.676	120.618	126.120	110.269	5.934	-0.398	-0.046	0.324	32.000	31.000	143.172	126.610	303.799	128.684	120.536	127.167	111.403	3.839	-0.011	-0.260	-0.195	NaN	NaN	NaN	NaN	NaN	NaN	NaN	NaN	NaN	NaN
32.000	33.000	32.000	152.633	133.316	306.241	138.447	130.375	142.800	113.166	2.188	0.019	-0.038	-0.091	33.000	32.000	158.032	141.390	306.241	131.644	117.250	134.333	111.243	5.150	-0.785	0.007	0.620	33.000	32.000	152.815	128.744	306.241	133.137	126.167	141.182	111.676	3.950	0.111	-0.259	-0.329	NaN	NaN	NaN	NaN	NaN	NaN	NaN	NaN	NaN	NaN
33.000	34.000	33.000	149.242	132.462	304.500	139.009	125.867	133.652	114.575	2.112	-0.076	0.041	0.142	34.000	33.000	159.478	141.038	304.500	135.952	120.714	128.000	109.007	4.806	-0.344	0.000	0.173	34.000	33.000	147.586	127.591	304.500	132.884	126.029	142.300	113.830	3.866	-0.084	-0.194	-0.065	NaN	NaN	NaN	NaN	NaN	NaN	NaN	NaN	NaN	NaN
34.000	35.000	34.000	163.321	138.940	307.416	140.342	126.387	137.227	115.176	2.188	0.076	-0.037	-0.107	35.000	34.000	168.038	139.835	307.416	135.612	118.893	122.318	110.347	4.829	0.024	0.000	-0.091	35.000	34.000	144.556	125.198	307.416	135.264	131.312	138.750	111.987	3.487	-0.379	-0.068	0.133	NaN	NaN	NaN	NaN	NaN	NaN	NaN	NaN	NaN	NaN
35.000	36.000	35.000	162.971	134.250	310.115	144.961	132.828	142.412	115.105	2.039	-0.149	0.000	0.061	36.000	35.000	169.567	142.940	310.115	140.692	121.536	130.438	109.596	4.918	0.089	0.000	0.000	36.000	35.000	152.839	133.622	310.115	134.802	125.794	138.857	114.691	4.226	0.739	-0.129	-0.674	NaN	NaN	NaN	NaN	NaN	NaN	NaN	NaN	NaN	NaN
36.000	37.000	36.000	158.297	142.132	310.172	142.979	129.419	141.714	115.638	2.342	0.303	0.000	-0.183	37.000	36.000	173.724	154.025	310.172	139.898	120.828	133.500	112.714	4.905	-0.013	-0.147	-0.183	37.000	36.000	150.000	129.878	310.172	139.907	131.861	145.000	115.821	3.617	-0.609	-0.329	0.135	NaN	NaN	NaN	NaN	NaN	NaN	NaN	NaN	NaN	NaN
37.000	38.000	37.000	165.853	141.864	308.721	145.587	130.250	142.444	116.291	2.288	-0.054	0.000	-0.014	38.000	37.000	181.000	154.173	308.721	142.870	121.467	129.588	110.265	5.127	0.222	0.006	-0.086	38.000	37.000	150.517	128.670	308.721	139.085	135.382	148.000	115.378	3.403	-0.214	-0.130	0.000	NaN	NaN	NaN	NaN	NaN	NaN	NaN	NaN	NaN	NaN
38.000	39.000	38.000	160.031	144.553	307.551	140.560	130.333	139.143	118.267	1.683	-0.605	-0.057	0.531	39.000	38.000	181.259	153.064	307.551	143.982	123.033	129.750	109.959	5.311	0.184	0.044	-0.136	39.000	38.000	145.385	131.784	307.551	137.707	125.065	136.727	113.537	3.292	-0.111	0.000	0.122	NaN	NaN	NaN	NaN	NaN	NaN	NaN	NaN	NaN	NaN
39.000	40.000	39.000	161.393	137.723	308.544	140.734	135.484	147.556	116.342	1.564	-0.119	0.000	0.028	40.000	39.000	176.720	150.465	308.544	144.014	123.393	130.522	111.786	5.295	-0.016	-0.046	-0.091	40.000	39.000	152.500	131.612	308.544	131.640	116.548	124.176	107.792	3.701	0.409	0.259	-0.129	NaN	NaN	NaN	NaN	NaN	NaN	NaN	NaN	NaN	NaN
40.000	41.000	40.000	160.469	143.654	309.457	141.695	132.324	141.000	116.460	1.813	0.249	0.000	-0.120	41.000	40.000	177.594	158.457	309.457	141.374	124.484	136.417	110.850	5.674	0.379	0.000	-0.277	41.000	40.000	153.462	132.233	309.457	134.789	118.467	124.941	106.932	4.061	0.360	0.259	0.000	NaN	NaN	NaN	NaN	NaN	NaN	NaN	NaN	NaN	NaN
41.000	42.000	41.000	155.774	135.209	307.722	139.043	133.032	146.231	117.131	1.675	-0.138	0.000	0.059	42.000	41.000	171.967	149.118	307.722	138.210	117.219	123.111	110.824	5.766	0.092	0.000	0.000	42.000	41.000	152.633	131.289	307.722	137.026	117.333	124.462	107.158	4.624	0.563	0.320	-0.195	NaN	NaN	NaN	NaN	NaN	NaN	NaN	NaN	NaN	NaN
42.000	43.000	42.000	154.300	132.989	308.097	136.770	130.250	137.478	114.209	1.545	-0.130	0.000	0.145	43.000	42.000	179.265	152.729	308.097	139.624	121.219	130.632	109.213	5.988	0.222	0.000	-0.186	43.000	42.000	150.964	129.021	308.097	137.435	117.808	122.882	107.703	4.643	0.019	0.199	0.130	NaN	NaN	NaN	NaN	NaN	NaN	NaN	NaN	NaN	NaN
43.000	44.000	43.000	151.733	135.278	307.345	135.632	125.867	133.556	114.716	1.610	0.065	0.086	0.000	44.000	43.000	173.767	154.861	307.345	141.254	122.200	131.812	109.813	5.942	-0.046	0.000	-0.045	44.000	43.000	154.833	128.516	307.345	137.709	117.812	125.611	106.993	4.941	0.298	0.191	0.000	NaN	NaN	NaN	NaN	NaN	NaN	NaN	NaN	NaN	NaN
44.000	45.000	44.000	154.259	134.874	307.312	136.130	128.125	131.963	114.243	1.683	0.073	-0.029	-0.116	45.000	44.000	161.080	148.177	307.312	138.380	119.333	128.059	110.464	5.923	-0.019	0.005	0.087	45.000	44.000	151.852	129.293	307.312	138.396	115.600	126.545	107.021	4.795	-0.146	0.130	0.134	NaN	NaN	NaN	NaN	NaN	NaN	NaN	NaN	NaN	NaN
45.000	46.000	45.000	155.407	134.193	306.247	136.824	123.966	133.222	115.193	1.702	0.019	0.030	-0.058	46.000	45.000	177.879	151.689	306.247	141.017	121.028	147.750	110.912	6.248	0.325	-0.048	-0.324	46.000	45.000	155.931	133.877	306.247	136.706	114.419	121.667	108.125	5.258	0.463	0.130	-0.262	NaN	NaN	NaN	NaN	NaN	NaN	NaN	NaN	NaN	NaN
46.000	47.000	46.000	157.964	144.456	306.525	139.046	128.906	142.091	115.595	1.632	-0.070	-0.064	-0.051	47.000	46.000	158.346	141.276	306.525	137.773	119.258	126.632	109.438	5.834	-0.414	0.043	0.410	47.000	46.000	153.129	130.218	306.525	135.658	120.231	124.500	106.545	5.675	0.417	0.322	-0.067	NaN	NaN	NaN	NaN	NaN	NaN	NaN	NaN	NaN	NaN
47.000	48.000	47.000	142.323	125.907	303.544	140.303	139.387	160.900	113.411	1.196	-0.436	0.046	0.627	48.000	47.000	165.414	146.127	303.544	137.660	119.793	129.000	109.215	6.037	0.203	0.000	-0.099	48.000	47.000	151.094	125.439	303.544	129.179	119.286	131.600	106.693	4.952	-0.723	0.325	0.971	NaN	NaN	NaN	NaN	NaN	NaN	NaN	NaN	NaN	NaN
48.000	49.000	48.000	144.452	124.648	305.328	136.828	133.600	144.706	116.684	1.020	-0.176	0.019	0.081	49.000	48.000	165.037	141.608	305.328	135.312	123.400	133.846	110.430	5.807	-0.230	0.000	0.183	49.000	48.000	155.107	125.373	305.328	126.307	116.407	124.769	106.075	5.288	0.336	0.262	-0.065	NaN	NaN	NaN	NaN	NaN	NaN	NaN	NaN	NaN	NaN
49.000	50.000	49.000	154.192	132.039	303.086	140.388	133.828	144.000	116.108	1.307	0.287	0.000	-0.331	50.000	49.000	172.862	141.366	303.086	140.917	126.031	138.118	109.097	5.762	-0.046	0.000	0.042	50.000	49.000	159.625	125.947	303.086	126.139	112.840	127.500	105.301	5.908	0.620	0.455	-0.130	NaN	NaN	NaN	NaN	NaN	NaN	NaN	NaN	NaN	NaN
50.000	51.000	50.000	152.034	130.411	301.618	138.539	129.594	141.714	114.628	1.139	-0.168	-0.016	0.189	51.000	50.000	164.000	135.533	301.618	133.433	119.467	125.000	112.040	5.318	-0.444	0.000	0.423	51.000	50.000	160.312	128.234	301.618	125.467	117.357	125.000	105.419	6.225	0.317	0.197	-0.195	NaN	NaN	NaN	NaN	NaN	NaN	NaN	NaN	NaN	NaN
51.000	52.000	51.000	150.500	129.789	301.231	133.929	123.900	131.706	115.113	1.231	0.092	0.027	-0.113	52.000	51.000	169.793	137.784	301.231	132.010	119.694	128.364	111.062	5.494	0.176	-0.082	-0.202	52.000	51.000	149.926	126.432	301.231	123.283	111.000	113.944	105.226	6.501	0.276	0.328	0.195	NaN	NaN	NaN	NaN	NaN	NaN	NaN	NaN	NaN	NaN
52.000	53.000	52.000	159.781	129.190	300.856	140.106	131.862	147.308	115.993	1.396	0.165	-0.089	-0.158	53.000	52.000	175.370	141.546	300.856	130.647	116.676	129.833	109.352	5.865	0.371	0.080	-0.204	53.000	52.000	154.440	129.467	300.856	124.553	116.385	123.250	106.132	6.772	0.271	0.130	-0.260	NaN	NaN	NaN	NaN	NaN	NaN	NaN	NaN	NaN	NaN
53.000	54.000	53.000	161.036	132.532	301.102	138.531	130.345	138.962	113.839	1.423	0.027	0.000	-0.037	54.000	53.000	178.037	138.736	301.102	133.035	120.938	127.632	108.864	5.895	0.030	0.000	-0.051	54.000	53.000	156.296	130.067	301.102	124.498	116.625	124.000	105.296	7.143	0.371	0.258	-0.065	NaN	NaN	NaN	NaN	NaN	NaN	NaN	NaN	NaN	NaN
54.000	55.000	54.000	149.679	132.667	301.779	134.492	129.893	137.500	115.778	1.312	-0.111	0.000	0.008	55.000	54.000	170.655	144.295	301.779	133.406	122.833	142.714	110.387	6.033	0.138	0.000	-0.132	55.000	54.000	161.484	135.139	301.779	124.610	113.308	117.944	105.500	7.866	0.723	0.390	-0.324	NaN	NaN	NaN	NaN	NaN	NaN	NaN	NaN	NaN	NaN
55.000	56.000	55.000	164.424	135.388	302.094	141.685	128.788	136.385	114.034	1.726	0.414	0.052	-0.234	56.000	55.000	168.815	144.781	302.094	132.359	118.069	128.636	110.480	6.067	0.035	0.000	-0.091	56.000	55.000	160.519	131.167	302.094	122.464	112.852	119.474	104.313	8.237	0.371	0.391	0.066	NaN	NaN	NaN	NaN	NaN	NaN	NaN	NaN	NaN	NaN
56.000	57.000	56.000	159.700	135.385	301.438	141.568	130.710	142.647	116.412	1.588	-0.138	-0.091	-0.041	57.000	56.000	170.074	146.842	301.438	135.425	121.656	135.667	108.753	6.224	0.157	0.000	-0.142	57.000	56.000	158.320	130.622	301.438	123.674	115.231	120.824	107.893	8.142	-0.095	-0.131	-0.001	NaN	NaN	NaN	NaN	NaN	NaN	NaN	NaN	NaN	NaN
57.000	58.000	57.000	162.028	137.211	300.842	141.982	131.900	144.714	113.476	1.902	0.314	0.092	-0.183	58.000	57.000	177.846	148.217	300.842	135.981	124.188	133.389	110.026	6.400	0.176	0.000	-0.183	58.000	57.000	166.800	134.726	300.842	126.924	120.333	126.100	108.750	8.118	-0.024	-0.065	-0.129	NaN	NaN	NaN	NaN	NaN	NaN	NaN	NaN	NaN	NaN
58.000	59.000	58.000	153.778	138.173	300.503	136.788	125.214	136.400	116.569	1.680	-0.222	-0.050	0.041	59.000	58.000	186.714	152.727	300.503	137.777	121.300	129.556	107.914	6.706	0.306	0.040	-0.193	59.000	58.000	158.148	132.159	300.503	125.059	115.667	120.211	109.547	8.088	-0.030	0.000	0.065	NaN	NaN	NaN	NaN	NaN	NaN	NaN	NaN	NaN	NaN
59.000	60.000	59.000	158.000	135.697	301.640	133.692	119.379	124.231	114.340	1.817	0.138	0.000	-0.092	60.000	59.000	182.107	153.695	301.640	134.963	122.433	131.556	111.830	6.641	-0.065	-0.078	-0.052	60.000	59.000	154.321	130.505	301.640	123.645	113.615	117.050	106.432	8.459	0.371	0.390	0.000	NaN	NaN	NaN	NaN	NaN	NaN	NaN	NaN	NaN	NaN
60.000	61.000	60.000	150.214	120.011	299.836	133.515	124.226	138.273	113.711	1.150	-0.667	0.054	0.208	61.000	60.000	154.484	131.699	299.836	132.472	116.724	126.923	108.948	5.643	-0.999	0.083	1.032	61.000	60.000	156.964	131.359	299.836	122.389	114.786	118.476	105.683	8.895	0.436	0.325	-0.130	NaN	NaN	NaN	NaN	NaN	NaN	NaN	NaN	NaN	NaN
61.000	62.000	61.000	149.875	124.103	299.026	131.483	123.900	130.190	113.930	1.158	0.008	-0.063	0.046	62.000	61.000	148.379	126.220	299.026	131.551	114.828	135.200	109.362	5.364	-0.279	0.000	0.193	62.000	61.000	144.037	130.256	299.026	121.190	115.875	120.545	106.943	8.922	0.027	5.078E-4	0.131	NaN	NaN	NaN	NaN	NaN	NaN	NaN	NaN	NaN	NaN
62.000	NaN	NaN	NaN	NaN	NaN	NaN	NaN	NaN	NaN	NaN	NaN	NaN	NaN	63.000	62.000	165.417	138.794	301.620	144.191	119.517	126.087	109.480	7.821	2.457	-0.072	-1.372	63.000	62.000	149.138	127.900	301.620	122.457	112.821	119.182	105.635	9.247	0.325	0.355	-0.134	NaN	NaN	NaN	NaN	NaN	NaN	NaN	NaN	NaN	NaN
63.000	NaN	NaN	NaN	NaN	NaN	NaN	NaN	NaN	NaN	NaN	NaN	NaN	NaN	64.000	63.000	188.906	147.358	301.793	148.594	119.778	128.750	110.153	7.997	0.176	-0.070	-0.378	64.000	63.000	150.172	128.640	301.793	124.606	117.360	121.350	105.662	9.361	0.114	0.199	0.065	NaN	NaN	NaN	NaN	NaN	NaN	NaN	NaN	NaN	NaN
64.000	65.000	64.000	155.600	137.957	298.938	138.150	129.314	137.115	114.869	1.150	1.150	0.000	0.000	65.000	64.000	167.926	136.739	298.938	140.133	120.700	129.833	110.201	5.471	-2.525	0.050	1.483	65.000	64.000	146.074	130.920	298.938	123.989	114.931	118.381	109.421	9.220	-0.141	-0.199	-0.061	NaN	NaN	NaN	NaN	NaN	NaN	NaN	NaN	NaN	NaN
65.000	66.000	65.000	156.100	127.042	297.963	141.000	131.853	142.900	116.193	1.039	-0.111	0.071	0.124	66.000	65.000	173.633	134.590	297.963	140.183	116.393	123.636	110.247	5.533	0.062	-0.050	-0.092	66.000	65.000	142.312	127.568	297.963	121.618	114.654	122.167	108.194	9.285	0.065	-0.060	-0.075	NaN	NaN	NaN	NaN	NaN	NaN	NaN	NaN	NaN	NaN
66.000	67.000	66.000	148.241	126.970	298.177	133.462	131.033	142.933	117.486	0.806	-0.233	0.000	0.188	67.000	66.000	162.586	143.185	298.177	135.561	122.771	130.826	110.975	5.723	0.190	0.024	-0.143	67.000	66.000	150.964	124.124	298.177	122.164	117.393	124.533	108.442	8.871	-0.414	-0.199	0.134	NaN	NaN	NaN	NaN	NaN	NaN	NaN	NaN	NaN	NaN
67.000	68.000	67.000	156.300	137.495	300.097	137.462	131.714	143.600	115.370	1.434	0.628	0.060	-0.495	68.000	67.000	163.100	142.767	300.097	133.742	118.034	126.143	109.390	6.002	0.279	0.039	-0.194	68.000	67.000	142.214	128.500	300.097	122.174	114.767	117.895	109.327	8.956	0.085	-0.189	-0.065	NaN	NaN	NaN	NaN	NaN	NaN	NaN	NaN	NaN	NaN
68.000	69.000	68.000	164.185	135.538	295.287	150.159	143.333	156.640	115.148	1.423	-0.011	-0.052	-0.107	69.000	68.000	169.414	152.561	295.287	133.905	122.467	133.167	109.104	6.347	0.344	0.000	-0.287	69.000	68.000	141.296	126.920	295.287	122.185	117.462	127.545	109.710	8.424	-0.533	-0.254	0.005	NaN	NaN	NaN	NaN	NaN	NaN	NaN	NaN	NaN	NaN
69.000	70.000	69.000	160.464	143.736	295.236	150.920	141.000	164.438	118.638	1.718	0.295	0.000	-0.234	70.000	69.000	170.379	149.934	295.236	132.829	117.310	127.375	109.385	6.530	0.184	0.000	-0.181	70.000	69.000	147.133	126.787	295.236	122.560	116.423	121.846	110.469	8.248	-0.176	-0.264	-0.070	NaN	NaN	NaN	NaN	NaN	NaN	NaN	NaN	NaN	NaN
70.000	71.000	70.000	166.867	137.446	296.830	152.434	137.333	160.375	118.385	1.921	0.203	0.000	-0.225	71.000	70.000	154.621	139.938	296.830	134.262	121.088	127.192	108.538	6.530	0.000	0.000	0.053	71.000	70.000	134.071	126.326	296.830	122.831	120.769	129.200	109.750	8.077	-0.171	-0.253	0.065	NaN	NaN	NaN	NaN	NaN	NaN	NaN	NaN	NaN	NaN
71.000	72.000	71.000	166.167	134.148	296.393	151.380	134.935	146.333	116.951	1.902	-0.019	-0.043	0.006	72.000	71.000	169.143	148.566	296.393	132.169	116.000	124.400	110.412	6.744	0.214	0.000	-0.198	72.000	71.000	136.966	122.290	296.393	121.090	118.815	127.800	112.116	7.698	-0.379	-0.265	0.000	NaN	NaN	NaN	NaN	NaN	NaN	NaN	NaN	NaN	NaN
72.000	73.000	72.000	159.484	149.283	296.337	146.730	130.345	140.929	120.549	2.112	0.211	-0.045	-0.278	73.000	72.000	180.655	161.153	296.337	133.417	116.621	126.818	107.907	7.234	0.490	0.036	-0.397	73.000	72.000	144.778	121.719	296.337	121.424	114.481	123.800	109.639	7.354	-0.344	-0.194	0.200	NaN	NaN	NaN	NaN	NaN	NaN	NaN	NaN	NaN	NaN
73.000	74.000	73.000	164.719	148.189	295.487	144.138	122.966	131.227	114.927	2.472	0.360	0.046	-0.276	74.000	73.000	184.633	159.488	295.487	136.384	118.455	128.438	108.373	7.418	0.184	0.019	-0.180	74.000	73.000	144.889	125.369	295.487	121.926	116.077	122.150	111.048	7.251	-0.103	-0.259	-0.136	NaN	NaN	NaN	NaN	NaN	NaN	NaN	NaN	NaN	NaN
74.000	75.000	74.000	164.600	143.247	289.167	142.710	122.852	138.545	114.292	2.564	0.092	0.008	-0.100	75.000	74.000	171.355	154.494	289.167	133.438	119.621	126.722	108.854	7.418	0.000	-0.016	0.069	75.000	74.000	137.929	123.846	289.167	121.242	117.346	126.200	109.653	7.002	-0.249	-0.129	0.058	NaN	NaN	NaN	NaN	NaN	NaN	NaN	NaN	NaN	NaN
75.000	76.000	75.000	165.645	139.040	290.137	142.415	122.034	134.692	113.849	2.564	0.000	-0.049	-0.092	76.000	75.000	187.719	154.346	290.137	138.363	117.759	123.350	110.327	7.529	0.111	0.000	-0.161	76.000	75.000	147.931	128.011	290.137	120.791	114.731	123.333	110.741	6.964	-0.038	-0.266	-0.201	NaN	NaN	NaN	NaN	NaN	NaN	NaN	NaN	NaN	NaN
76.000	77.000	76.000	160.543	131.730	290.898	143.410	126.828	138.786	114.054	2.445	-0.119	0.000	0.118	77.000	76.000	173.320	152.442	290.898	134.395	117.138	123.545	109.395	7.326	-0.203	0.000	0.144	77.000	76.000	145.385	125.186	290.898	125.850	117.107	123.929	107.088	6.952	-0.011	-0.065	0.007	NaN	NaN	NaN	NaN	NaN	NaN	NaN	NaN	NaN	NaN
77.000	78.000	77.000	158.440	138.333	290.935	132.074	117.355	129.333	114.132	1.760	-0.685	0.092	0.512	78.000	77.000	172.000	139.844	290.935	135.028	118.828	125.611	108.854	7.066	-0.260	-0.054	0.217	78.000	77.000	144.923	128.663	290.935	122.609	116.333	126.133	109.721	6.731	-0.222	-0.185	-0.008	NaN	NaN	NaN	NaN	NaN	NaN	NaN	NaN	NaN	NaN
78.000	79.000	78.000	160.968	134.919	291.856	134.287	126.633	140.375	112.810	1.882	0.122	-0.040	-0.021	79.000	78.000	173.600	140.563	291.856	138.020	120.741	127.056	109.669	6.990	-0.076	0.000	0.069	79.000	78.000	139.538	125.292	291.856	120.551	115.296	121.545	110.462	6.486	-0.244	-0.193	0.064	NaN	NaN	NaN	NaN	NaN	NaN	NaN	NaN	NaN	NaN
79.000	80.000	79.000	160.154	135.157	291.766	134.552	130.387	144.688	113.647	1.817	-0.065	0.039	0.077	80.000	79.000	169.419	141.446	291.766	134.558	117.517	123.824	110.135	6.768	-0.222	-0.037	0.144	80.000	79.000	144.586	125.222	291.766	122.243	115.267	119.840	108.885	6.314	-0.173	-0.267	-0.083	NaN	NaN	NaN	NaN	NaN	NaN	NaN	NaN	NaN	NaN
80.000	81.000	80.000	158.429	136.570	291.158	136.703	130.897	137.944	115.119	1.882	0.065	0.000	-0.040	81.000	80.000	160.407	143.950	291.158	135.392	117.862	136.750	110.158	6.714	-0.054	0.000	0.000	81.000	80.000	142.500	122.540	291.158	121.761	115.429	120.812	110.561	6.100	-0.214	-0.193	0.009	NaN	NaN	NaN	NaN	NaN	NaN	NaN	NaN	NaN	NaN
81.000	82.000	81.000	158.633	134.744	291.194	134.895	125.906	142.000	112.967	1.856	-0.027	-0.037	0.037	82.000	81.000	164.719	137.551	291.194	137.967	118.889	131.333	109.855	6.817	0.103	0.054	0.126	82.000	81.000	149.586	124.247	291.194	127.596	125.034	131.895	109.589	5.794	-0.306	-0.267	-0.009	NaN	NaN	NaN	NaN	NaN	NaN	NaN	NaN	NaN	NaN
82.000	83.000	82.000	154.138	128.807	292.182	136.976	127.226	139.100	113.926	1.699	-0.157	0.039	0.234	83.000	82.000	159.724	133.239	292.182	137.404	119.414	125.900	109.934	6.530	-0.287	-0.016	0.144	83.000	82.000	141.680	125.867	292.182	122.382	119.793	126.176	112.500	5.480	-0.314	-0.202	0.073	NaN	NaN	NaN	NaN	NaN	NaN	NaN	NaN	NaN	NaN
83.000	84.000	83.000	155.966	136.936	290.174	136.688	125.793	142.727	115.134	1.718	0.019	0.000	-0.091	84.000	83.000	165.862	139.430	290.174	138.494	114.321	122.562	109.556	6.638	0.108	0.018	-0.054	84.000	83.000	144.071	121.284	290.174	125.708	123.032	149.333	109.578	5.304	-0.176	-0.201	0.007	NaN	NaN	NaN	NaN	NaN	NaN	NaN	NaN	NaN	NaN
84.000	85.000	84.000	161.680	130.313	290.445	139.053	128.857	144.667	114.908	1.423	-0.295	0.000	0.245	85.000	84.000	165.929	139.193	290.445	138.097	117.828	126.056	109.658	6.630	-0.008	0.000	0.090	85.000	84.000	150.852	125.447	290.445	125.162	122.600	132.000	111.653	5.247	-0.057	-0.201	-0.072	NaN	NaN	NaN	NaN	NaN	NaN	NaN	NaN	NaN	NaN
85.000	86.000	85.000	155.042	130.932	289.828	137.130	134.567	145.583	114.917	1.350	-0.073	0.000	0.055	86.000	85.000	170.733	135.619	289.828	143.976	117.069	126.417	108.166	6.676	0.046	0.036	0.000	86.000	85.000	145.143	123.418	289.828	125.993	119.794	127.050	111.255	4.960	-0.287	-0.194	0.065	NaN	NaN	NaN	NaN	NaN	NaN	NaN	NaN	NaN	NaN
86.000	87.000	86.000	160.138	138.082	290.216	138.530	125.536	131.400	115.507	1.526	0.176	0.000	-0.113	87.000	86.000	161.393	138.859	290.216	142.586	118.069	123.611	109.007	6.446	-0.230	0.000	0.107	87.000	86.000	141.281	124.750	290.216	124.597	120.441	131.500	111.388	4.949	-0.011	-0.183	-0.138	NaN	NaN	NaN	NaN	NaN	NaN	NaN	NaN	NaN	NaN
87.000	88.000	87.000	154.731	128.284	288.279	133.560	125.690	135.867	114.736	1.166	-0.360	-0.056	0.234	88.000	87.000	157.517	131.059	288.279	131.521	121.963	128.692	109.464	4.725	-1.722	0.000	1.262	88.000	87.000	142.156	126.528	288.279	126.995	124.967	140.889	111.828	4.635	-0.314	-0.267	0.000	NaN	NaN	NaN	NaN	NaN	NaN	NaN	NaN	NaN	NaN
88.000	89.000	88.000	165.036	129.378	289.089	137.434	128.484	142.118	114.087	1.304	0.138	-0.033	-0.033	89.000	88.000	173.897	136.390	289.089	133.378	123.067	132.444	109.816	5.142	0.417	0.000	-0.329	89.000	88.000	150.231	124.964	289.089	126.166	119.333	141.833	112.086	4.275	-0.360	-0.129	0.137	NaN	NaN	NaN	NaN	NaN	NaN	NaN	NaN	NaN	NaN
89.000	90.000	89.000	162.286	129.882	290.265	135.377	125.161	133.900	115.770	1.239	-0.065	0.000	0.014	90.000	89.000	167.667	142.407	290.265	130.843	119.000	125.182	110.222	5.773	0.631	-0.040	-0.555	90.000	89.000	148.846	126.417	290.265	125.625	120.370	126.600	110.533	4.126	-0.149	-0.129	0.000	NaN	NaN	NaN	NaN	NaN	NaN	NaN	NaN	NaN	NaN
90.000	91.000	90.000	159.192	133.506	289.725	136.088	124.321	133.429	114.224	1.285	0.046	0.090	-0.053	91.000	90.000	168.893	139.898	289.725	132.313	119.094	124.042	109.519	5.976	0.203	0.000	-0.195	91.000	90.000	147.769	127.790	289.725	128.496	123.286	135.455	110.424	4.180	0.054	-0.128	-0.138	NaN	NaN	NaN	NaN	NaN	NaN	NaN	NaN	NaN	NaN
91.000	92.000	91.000	162.704	133.407	289.942	135.416	126.000	135.444	114.900	1.201	-0.084	-0.091	-0.039	92.000	91.000	180.926	154.108	289.942	134.007	119.552	130.500	108.713	6.347	0.371	0.038	-0.248	92.000	91.000	141.160	125.033	289.942	130.370	127.852	136.667	109.000	3.931	-0.249	-0.064	0.138	NaN	NaN	NaN	NaN	NaN	NaN	NaN	NaN	NaN	NaN
92.000	93.000	92.000	167.871	139.306	291.114	139.503	127.276	141.500	113.839	1.680	0.479	0.092	-0.318	93.000	92.000	179.444	150.663	291.114	133.155	123.794	131.120	109.645	6.503	0.157	0.016	-0.144	93.000	92.000	144.435	125.482	291.114	125.690	119.107	125.053	110.740	3.923	-0.008	0.000	-0.064	NaN	NaN	NaN	NaN	NaN	NaN	NaN	NaN	NaN	NaN
93.000	94.000	93.000	163.781	135.313	291.822	137.658	126.862	138.625	114.178	1.791	0.111	0.000	-0.044	94.000	93.000	174.323	147.398	291.822	131.105	115.103	123.188	111.158	6.595	0.092	-0.015	-0.144	94.000	93.000	148.250	124.769	291.822	124.327	114.867	126.125	109.838	3.950	0.027	0.000	0.008	NaN	NaN	NaN	NaN	NaN	NaN	NaN	NaN	NaN	NaN
94.000	95.000	94.000	163.357	137.025	290.734	137.020	124.000	131.500	115.083	1.615	-0.176	0.000	0.082	95.000	94.000	178.250	148.169	290.734	133.706	118.833	126.667	109.688	6.649	0.054	0.000	-0.091	95.000	94.000	145.115	123.628	290.734	127.412	121.154	127.467	108.777	4.061	0.111	0.000	-0.073	NaN	NaN	NaN	NaN	NaN	NaN	NaN	NaN	NaN	NaN
95.000	96.000	95.000	154.548	136.170	290.555	135.624	127.200	137.312	114.966	1.569	-0.046	-0.091	-0.091	96.000	95.000	165.200	151.667	290.555	134.500	121.233	133.273	109.523	6.695	0.046	-0.037	-0.053	96.000	95.000	142.435	124.893	290.555	125.958	115.429	121.045	107.658	4.080	0.019	0.064	0.000	NaN	NaN	NaN	NaN	NaN	NaN	NaN	NaN	NaN	NaN
96.000	97.000	96.000	165.235	132.261	289.087	138.648	129.419	141.357	112.993	1.909	0.341	0.051	-0.091	97.000	96.000	165.185	139.035	289.087	133.542	118.727	125.840	109.794	6.630	-0.065	0.054	0.090	97.000	96.000	137.909	122.012	289.087	123.890	113.077	116.833	109.087	3.988	-0.092	0.000	0.072	NaN	NaN	NaN	NaN	NaN	NaN	NaN	NaN	NaN	NaN
97.000	98.000	97.000	164.500	141.963	289.134	139.616	129.379	149.667	114.260	1.871	-0.038	-1.280E-15	-0.184	98.000	97.000	173.370	155.625	289.134	134.538	119.375	126.389	108.658	7.020	0.390	-0.017	-0.342	98.000	97.000	139.615	122.209	289.134	125.592	120.138	127.294	107.647	4.080	0.092	-0.065	-0.065	NaN	NaN	NaN	NaN	NaN	NaN	NaN	NaN	NaN	NaN
98.000	99.000	98.000	162.515	144.942	288.975	137.324	124.893	135.000	113.608	2.131	0.260	0.007	-0.141	99.000	98.000	173.750	152.329	288.975	136.095	119.818	128.048	109.956	7.047	0.027	-0.036	0.000	99.000	98.000	142.654	119.522	288.975	125.812	116.900	120.667	108.331	3.885	-0.195	0.000	0.193	NaN	NaN	NaN	NaN	NaN	NaN	NaN	NaN	NaN	NaN
99.000	100.000	99.000	169.444	142.423	290.051	138.845	127.464	134.692	112.993	2.212	0.081	0.000	-0.092	100.000	99.000	174.000	149.012	290.051	133.703	117.167	127.500	108.250	7.120	0.073	0.038	-0.075	100.000	99.000	144.875	120.919	290.051	126.003	120.929	128.647	109.660	3.579	-0.306	0.000	0.257	NaN	NaN	NaN	NaN	NaN	NaN	NaN	NaN	NaN	NaN
100.000	101.000	100.000	153.581	133.762	287.739	133.851	119.806	131.062	113.041	1.963	-0.249	0.000	0.232	101.000	100.000	168.296	145.724	287.739	132.157	119.345	125.647	108.685	6.833	-0.287	-0.038	0.196	101.000	100.000	144.357	123.122	287.739	125.906	120.000	128.000	109.733	3.533	-0.046	0.000	0.008	NaN	NaN	NaN	NaN	NaN	NaN	NaN	NaN	NaN	NaN
101.000	102.000	101.000	166.176	141.690	288.775	137.321	127.429	132.217	112.769	2.212	0.249	0.045	-0.184	102.000	101.000	176.862	153.872	288.775	134.387	118.862	124.095	109.089	7.223	0.390	0.000	-0.326	102.000	101.000	146.600	124.178	288.775	126.685	119.296	124.300	111.845	3.422	-0.111	-0.265	-0.065	NaN	NaN	NaN	NaN	NaN	NaN	NaN	NaN	NaN	NaN
102.000	103.000	102.000	167.297	139.269	287.893	139.239	125.030	131.321	113.810	2.388	0.176	0.000	-0.196	103.000	102.000	174.885	156.158	287.893	132.210	120.103	141.500	108.779	7.242	0.019	0.000	-0.036	103.000	102.000	153.484	129.450	287.893	132.151	121.900	131.333	109.278	3.717	0.295	0.000	-0.211	NaN	NaN	NaN	NaN	NaN	NaN	NaN	NaN	NaN	NaN
103.000	104.000	103.000	166.533	140.500	287.038	141.216	131.963	139.000	116.140	2.315	-0.073	-0.091	-0.011	104.000	103.000	175.517	153.288	287.038	132.889	118.030	123.556	108.241	7.499	0.257	0.054	-0.144	104.000	103.000	151.000	127.833	287.038	127.935	122.500	131.714	108.045	3.923	0.206	0.259	0.012	NaN	NaN	NaN	NaN	NaN	NaN	NaN	NaN	NaN	NaN
104.000	105.000	104.000	165.424	140.093	287.335	139.971	123.533	140.571	115.162	2.426	0.111	0.043	-0.043	105.000	104.000	168.370	149.544	287.335	132.512	115.071	123.714	109.213	7.342	-0.157	-0.017	0.054	105.000	104.000	150.179	127.089	287.335	129.523	121.765	133.688	106.560	4.467	0.544	0.381	-0.069	NaN	NaN	NaN	NaN	NaN	NaN	NaN	NaN	NaN	NaN
105.000	106.000	105.000	161.519	144.254	287.255	137.629	126.655	136.550	114.212	2.380	-0.046	0.000	0.048	106.000	105.000	168.964	143.333	287.255	132.075	113.893	121.733	109.636	7.101	-0.241	-0.090	0.090	106.000	105.000	152.143	126.500	287.255	129.696	115.444	123.000	108.053	4.819	0.352	0.323	-0.063	NaN	NaN	NaN	NaN	NaN	NaN	NaN	NaN	NaN	NaN
106.000	107.000	106.000	163.500	143.415	287.452	140.080	125.517	137.923	113.149	2.472	0.092	0.000	-0.092	107.000	106.000	169.900	146.744	287.452	129.501	117.759	125.733	108.830	7.193	0.092	0.000	0.000	107.000	106.000	151.452	126.349	287.452	125.834	113.190	117.000	106.259	5.266	0.447	0.390	-0.068	NaN	NaN	NaN	NaN	NaN	NaN	NaN	NaN	NaN	NaN
107.000	108.000	107.000	156.935	140.903	285.264	138.071	125.517	138.000	114.563	2.315	-0.157	0.000	0.139	108.000	107.000	174.333	144.770	285.264	131.306	114.154	122.286	108.878	7.047	-0.146	0.019	0.090	108.000	107.000	147.231	126.943	285.264	127.199	113.767	118.706	105.649	5.331	0.065	0.194	0.066	NaN	NaN	NaN	NaN	NaN	NaN	NaN	NaN	NaN	NaN
108.000	109.000	108.000	163.657	132.771	286.238	134.796	119.536	130.357	113.517	2.426	0.111	0.011	-0.011	109.000	108.000	172.630	144.411	286.238	130.924	118.966	129.000	108.159	7.104	0.057	0.036	0.054	109.000	108.000	147.724	126.112	286.238	126.209	115.462	121.500	106.947	5.499	0.168	0.132	-0.065	NaN	NaN	NaN	NaN	NaN	NaN	NaN	NaN	NaN	NaN
109.000	110.000	109.000	157.500	133.824	286.031	137.176	124.556	136.824	113.110	2.131	-0.295	-0.049	0.141	110.000	109.000	177.692	139.696	286.031	132.372	118.296	124.300	108.916	6.974	-0.130	-0.036	0.000	110.000	109.000	143.846	126.763	286.031	125.942	114.538	120.444	108.743	5.385	-0.114	-0.065	0.065	NaN	NaN	NaN	NaN	NaN	NaN	NaN	NaN	NaN	NaN
110.000	111.000	110.000	154.345	132.195	284.395	134.932	126.138	132.391	113.377	1.863	-0.268	0.045	0.231	111.000	110.000	169.267	140.200	284.395	131.394	121.714	128.316	109.807	6.955	-0.019	0.037	0.144	111.000	110.000	144.385	126.420	284.395	126.043	113.083	119.500	108.084	5.174	-0.211	-0.127	0.000	NaN	NaN	NaN	NaN	NaN	NaN	NaN	NaN	NaN	NaN
111.000	112.000	111.000	157.667	132.279	284.732	135.421	122.483	129.810	113.293	2.112	0.249	-0.043	-0.184	112.000	111.000	172.960	139.048	284.732	128.425	118.519	124.421	110.221	6.779	-0.176	-0.036	0.054	112.000	111.000	144.517	125.745	284.732	126.461	116.840	122.400	107.634	5.155	-0.019	-0.065	-0.004	NaN	NaN	NaN	NaN	NaN	NaN	NaN	NaN	NaN	NaN
112.000	113.000	112.000	153.500	136.110	286.107	134.635	122.933	132.467	111.987	2.158	0.046	0.000	-0.049	113.000	112.000	175.615	150.620	286.107	129.961	119.727	128.333	108.176	7.001	0.222	-0.035	-0.199	113.000	112.000	146.625	128.225	286.107	126.317	115.042	119.312	109.203	5.044	-0.111	-0.125	0.000	NaN	NaN	NaN	NaN	NaN	NaN	NaN	NaN	NaN	NaN
113.000	114.000	113.000	160.903	141.532	283.870	132.558	120.429	129.875	112.932	2.277	0.119	0.000	-0.183	114.000	113.000	167.111	145.990	283.870	128.941	117.778	125.700	110.967	6.898	-0.103	0.000	0.000	114.000	113.000	145.375	126.263	283.870	127.742	119.267	124.667	108.692	4.933	-0.111	-0.133	0.000	NaN	NaN	NaN	NaN	NaN	NaN	NaN	NaN	NaN	NaN
114.000	115.000	114.000	156.281	135.462	284.642	133.878	124.536	132.933	113.262	2.342	0.065	0.000	-0.050	115.000	114.000	171.321	146.587	284.642	130.212	120.552	126.471	108.940	7.112	0.214	0.036	-0.144	115.000	114.000	138.429	125.184	284.642	125.237	113.300	119.474	108.980	4.887	-0.046	-0.065	-0.005	NaN	NaN	NaN	NaN	NaN	NaN	NaN	NaN	NaN	NaN
115.000	116.000	115.000	156.069	137.014	283.443	135.643	125.615	133.917	112.313	2.250	-0.092	0.045	0.094	116.000	115.000	175.214	142.731	283.443	128.595	115.970	124.938	108.994	7.101	-0.011	-0.035	0.000	116.000	115.000	137.304	124.136	283.443	125.269	121.692	128.769	107.007	4.773	-0.114	-0.059	0.000	NaN	NaN	NaN	NaN	NaN	NaN	NaN	NaN	NaN	NaN
116.000	117.000	116.000	158.433	133.622	283.183	132.437	125.069	139.750	113.816	2.028	-0.222	0.000	0.230	117.000	116.000	178.867	141.181	283.183	130.567	124.724	133.500	109.046	7.093	-0.008	0.035	0.035	117.000	116.000	141.083	123.759	283.183	123.315	118.862	122.700	110.064	4.719	-0.054	-0.129	0.000	NaN	NaN	NaN	NaN	NaN	NaN	NaN	NaN	NaN	NaN
117.000	118.000	117.000	147.226	131.872	283.149	129.604	120.655	127.950	111.585	2.112	0.084	0.048	0.043	118.000	117.000	179.148	142.671	283.149	128.945	116.448	124.600	109.940	7.047	-0.046	0.000	0.000	118.000	117.000	141.880	122.529	283.149	125.657	123.300	131.571	109.209	4.413	-0.306	-0.194	0.065	NaN	NaN	NaN	NaN	NaN	NaN	NaN	NaN	NaN	NaN
118.000	119.000	118.000	148.323	131.132	283.412	132.268	128.724	135.550	113.188	1.909	-0.203	-0.043	0.130	119.000	118.000	160.464	132.466	283.412	127.270	119.179	129.000	109.818	6.752	-0.295	-0.034	0.212	119.000	118.000	142.821	123.770	283.412	126.751	122.719	128.524	111.225	4.421	0.008	-0.122	-0.065	NaN	NaN	NaN	NaN	NaN	NaN	NaN	NaN	NaN	NaN
119.000	120.000	119.000	145.393	129.011	283.149	132.929	127.367	138.000	112.546	1.752	-0.157	0.000	0.133	120.000	119.000	160.724	135.915	283.149	126.517	114.276	124.400	108.688	6.733	-0.019	0.000	0.020	120.000	119.000	145.294	122.520	283.149	127.570	124.300	133.143	112.627	4.245	-0.176	-0.193	0.055	NaN	NaN	NaN	NaN	NaN	NaN	NaN	NaN	NaN	NaN
120.000	121.000	120.000	149.370	136.610	282.194	134.984	126.621	135.556	114.084	1.882	0.130	0.000	-0.227	121.000	120.000	165.111	139.986	282.194	128.506	113.517	121.462	108.411	6.817	0.084	0.035	-0.055	121.000	120.000	146.382	123.580	282.194	127.374	125.567	135.176	112.715	4.115	-0.130	-0.193	-0.056	NaN	NaN	NaN	NaN	NaN	NaN	NaN	NaN	NaN	NaN
[truncated: 81 more columns]
