# Supplementary material for: Filopodyan: An open-source pipeline for the analysis of filopodia
Source: J Cell Biol. 2017 Oct 2;216(10):3405–22. doi: 10.1083/jcb.201705113 (PMC5626553; doi:10.1083/jcb.201705113)
Supplement: Data tables (ZIP file) [file JCB_201705113_DataS1.zip › Data Tables/Fig5_BaseF/ENA_Phenotype/MANUAL_CTRL_s15_Renyi2-6_ed4/Neon_Ctrl_GC13_tif Bodies.txt]

T	X	Y	Mean	StdDev	Frame Background	Boundary Background
1.000	25.870	19.695	397.796	152.286	107.868	123.887
2.000	23.790	19.695	318.535	168.991	107.088	121.211
3.000	25.350	19.760	345.597	165.780	107.224	121.289
4.000	25.480	19.825	346.033	164.471	107.192	121.099
5.000	25.480	20.215	346.488	163.522	107.264	121.040
6.000	25.415	19.955	354.143	166.022	107.238	121.327
7.000	24.050	20.215	340.608	166.122	107.218	121.232
8.000	25.740	20.280	363.627	162.414	107.318	121.756
9.000	24.375	20.215	350.544	166.149	107.228	121.974
10.000	24.245	20.280	359.337	161.253	107.292	121.687
11.000	24.115	20.215	360.926	159.589	107.263	122.067
12.000	23.530	20.215	362.997	156.994	107.299	121.636
13.000	24.765	20.280	367.392	152.236	107.305	122.094
14.000	24.700	20.475	368.083	149.553	107.342	121.760
15.000	24.765	20.605	367.883	141.681	107.322	121.953
16.000	24.765	20.735	367.673	137.209	107.336	121.894
17.000	24.635	20.930	366.965	133.394	107.391	121.994
18.000	24.570	20.995	363.797	131.242	107.325	121.574
19.000	24.700	21.125	364.264	127.360	107.279	121.563
20.000	24.700	21.255	363.372	127.402	107.261	121.412
21.000	24.830	21.320	362.001	123.373	107.202	121.260
22.000	24.960	21.320	363.783	119.638	107.252	121.395
23.000	25.025	21.320	363.212	118.859	107.206	121.576
24.000	25.220	21.385	360.468	117.430	107.224	121.273
25.000	25.155	21.645	359.901	119.197	107.236	121.436
26.000	25.285	21.775	360.819	118.030	107.247	121.372
27.000	25.415	21.970	358.204	117.701	107.190	121.475
28.000	25.415	22.100	358.533	117.596	107.259	122.199
29.000	25.545	22.100	360.398	119.059	107.260	121.923
30.000	25.610	22.295	360.668	117.536	107.325	122.245
31.000	25.675	22.230	359.427	115.906	107.293	122.523
32.000	25.610	22.100	357.411	113.787	107.275	122.494
33.000	25.415	22.035	358.610	112.192	107.337	122.823
34.000	25.805	21.840	363.073	111.186	107.367	123.406
35.000	25.870	21.970	359.748	110.450	107.317	123.274
36.000	25.870	21.905	359.451	109.857	107.377	123.248
37.000	25.870	21.775	355.990	110.017	107.354	123.210
38.000	26.130	21.905	355.294	110.086	107.307	123.198
39.000	26.195	21.645	352.757	109.439	107.331	123.155
40.000	26.130	21.645	353.480	110.552	107.376	123.299
41.000	26.065	21.385	349.163	111.249	107.347	122.784
42.000	26.000	21.450	346.500	111.090	107.361	122.612
43.000	26.065	21.580	345.555	109.358	107.300	122.534
44.000	26.130	21.970	343.494	111.124	107.306	122.329
45.000	26.260	21.970	342.836	113.328	107.332	122.279
46.000	26.325	22.295	342.632	113.920	107.348	122.121
47.000	26.325	22.295	344.508	117.411	107.339	121.982
48.000	26.260	22.230	342.351	117.669	107.330	121.781
49.000	26.065	22.165	341.462	118.607	107.322	121.643
50.000	26.065	22.035	341.002	118.464	107.334	121.559
51.000	26.000	22.165	341.847	117.720	107.349	121.889
52.000	25.805	22.360	341.114	116.716	107.376	122.042
53.000	25.870	22.425	339.605	118.025	107.342	121.444
54.000	25.935	22.360	330.877	121.967	107.222	121.310
55.000	25.935	22.425	337.214	118.879	107.317	121.254
56.000	25.870	22.360	339.295	119.000	107.332	121.130
57.000	25.870	22.100	340.165	117.806	107.399	121.349
58.000	25.935	21.775	340.517	118.582	107.380	121.423
59.000	25.870	21.580	337.883	116.459	107.449	121.391
60.000	25.870	21.255	340.602	115.432	107.414	121.692
61.000	25.805	21.060	341.482	116.166	107.513	121.729
62.000	25.675	21.060	335.971	117.251	107.443	121.562
63.000	25.480	20.865	339.011	117.510	107.397	121.265
64.000	25.350	20.670	339.601	119.720	107.436	121.568
65.000	25.220	20.410	341.083	121.545	107.476	121.250
66.000	25.155	20.540	340.767	123.766	107.460	121.563
67.000	25.155	20.280	342.141	121.924	107.501	121.743
68.000	24.960	20.475	341.043	122.741	107.524	121.406
69.000	24.830	20.540	338.978	122.929	107.512	120.901
70.000	24.830	20.605	340.163	121.253	107.489	120.841
71.000	24.895	20.410	334.810	119.226	107.502	120.772
72.000	24.700	20.540	337.118	116.592	107.546	121.237
73.000	24.505	20.540	336.940	115.029	107.543	121.403
74.000	24.310	20.605	336.158	113.455	107.570	121.652
75.000	24.245	20.670	335.292	112.379	107.546	121.724
76.000	24.245	20.605	334.555	109.795	107.600	121.858
77.000	24.245	20.540	336.368	111.974	107.581	122.051
78.000	24.310	20.475	337.599	112.046	107.570	121.482
79.000	24.440	20.865	339.139	112.547	107.556	121.360
80.000	24.635	20.800	342.620	114.477	107.537	121.085
81.000	24.700	20.670	344.312	112.781	107.486	120.767
82.000	24.700	20.540	347.660	112.481	107.544	120.607
83.000	24.765	19.955	348.204	113.604	107.524	120.827
84.000	24.960	19.890	351.417	115.855	107.543	120.823
85.000	24.960	19.695	352.240	116.122	107.556	120.803
86.000	25.025	19.760	349.752	114.190	107.578	121.311
87.000	25.155	19.695	351.427	116.481	107.389	120.602
88.000	25.220	19.630	353.697	114.898	107.514	120.494
89.000	25.220	19.565	353.856	113.724	107.479	120.903
90.000	25.285	19.695	354.901	114.840	107.501	120.473
91.000	25.350	19.695	353.663	113.725	107.534	120.795
92.000	25.415	19.695	354.587	113.687	107.514	121.151
93.000	25.090	19.825	352.959	113.939	107.483	121.235
94.000	25.285	19.955	352.330	112.532	107.537	120.991
95.000	25.415	19.890	353.990	113.331	107.489	120.959
96.000	25.350	19.760	352.305	113.351	107.532	120.915
97.000	25.415	19.825	351.639	114.560	107.508	120.532
98.000	25.350	19.500	349.307	116.091	107.499	120.747
99.000	25.350	20.150	345.061	115.971	107.534	120.801
100.000	25.480	19.500	348.385	114.930	107.476	120.823
101.000	25.480	19.500	350.179	114.311	107.638	120.899
102.000	25.415	19.565	350.655	111.026	107.579	120.484
103.000	25.480	19.760	349.259	111.683	107.606	120.469
104.000	25.480	18.915	344.892	112.111	107.658	120.761
105.000	25.415	19.240	342.390	112.967	107.557	120.593
106.000	25.415	19.175	345.164	114.124	107.580	120.629
107.000	25.480	19.110	346.081	113.789	107.559	120.111
108.000	25.480	19.110	346.331	112.829	107.572	119.649
109.000	25.415	18.915	347.042	113.088	107.480	119.589
110.000	25.415	18.915	346.476	112.594	107.496	119.756
111.000	25.285	19.045	343.633	114.561	107.526	119.892
112.000	25.350	18.980	349.181	113.298	107.536	119.950
113.000	25.350	19.175	350.477	113.005	107.529	119.806
114.000	25.350	19.370	351.462	112.827	107.533	119.675
115.000	25.415	19.760	350.373	112.542	107.514	119.610
116.000	25.350	19.825	347.463	112.122	107.570	119.718
117.000	25.350	19.890	350.503	110.879	107.439	119.427
118.000	25.415	20.020	347.968	111.505	107.470	119.268
119.000	25.480	20.150	346.961	111.849	107.496	119.338
120.000	25.545	20.345	345.357	113.148	107.440	119.149
121.000	25.545	20.280	344.218	111.224	107.424	119.247
