# Supplementary material for: Filopodyan: An open-source pipeline for the analysis of filopodia
Source: J Cell Biol. 2017 Oct 2;216(10):3405–22. doi: 10.1083/jcb.201705113 (PMC5626553; doi:10.1083/jcb.201705113)
Supplement: Data tables (ZIP file) [file JCB_201705113_DataS1.zip › Data Tables/Fig5_BaseF/ENA_Phenotype/MANUAL_CTRL_s15_Renyi2-6_ed4/Neon_Ctrl_GC13_tif Coordinates.txt]

	dT	T (0)	Base X (0)	Base Y (0)	Tip X (0)	Tip Y (0)	||[body,base]|| (0)	||[base,tip]|| (0)	||[base,tip]|| : [body,base] (0)	[base,tip] ? [body,base] (0)	?||[base,tip]|| : [body,base] (0)	||[tip(t-1),tip(t)]|| : [base,tip] (0)	||[base(t-1),base(t)]|| : [base,tip] (0)	T (1)	Base X (1)	Base Y (1)	Tip X (1)	Tip Y (1)	||[body,base]|| (1)	||[base,tip]|| (1)	||[base,tip]|| : [body,base] (1)	[base,tip] ? [body,base] (1)	?||[base,tip]|| : [body,base] (1)	||[tip(t-1),tip(t)]|| : [base,tip] (1)	||[base(t-1),base(t)]|| : [base,tip] (1)	T (2)	Base X (2)	Base Y (2)	Tip X (2)	Tip Y (2)	||[body,base]|| (2)	||[base,tip]|| (2)	||[base,tip]|| : [body,base] (2)	[base,tip] ? [body,base] (2)	T (3)	Base X (3)	Base Y (3)	Tip X (3)	Tip Y (3)	||[body,base]|| (3)	||[base,tip]|| (3)	||[base,tip]|| : [body,base] (3)	[base,tip] ? [body,base] (3)	?||[base,tip]|| : [body,base] (3)	||[tip(t-1),tip(t)]|| : [base,tip] (3)	||[base(t-1),base(t)]|| : [base,tip] (3)	T (4)	Base X (4)	Base Y (4)
1	0.000	1.000	18.915	15.470	15.080	13.065	8.138	4.527	4.526	36.834	NaN	NaN	NaN	1.000	26.390	16.380	26.585	16.315	3.356	0.206	0.094	0.317	NaN	NaN	NaN	1.000	19.890	20.930	14.170	20.150	6.106	5.773	5.444	33.242	1.000	16.575	22.035	7.670	20.150	9.585	9.102	8.175	78.361	NaN	NaN	NaN	1.000	26.000	23.985
2	1.000	2.000	19.110	15.535	15.145	13.130	6.262	4.637	4.561	28.561	0.035	-0.089	-0.200	2.000	26.585	16.575	26.975	16.315	4.189	0.469	0.454	1.901	0.359	0.324	0.054	NaN	NaN	NaN	NaN	NaN	NaN	NaN	NaN	NaN	2.000	12.415	21.190	7.670	20.345	11.473	4.820	4.594	52.711	-3.581	-0.034	4.244	2.000	26.000	23.920
3	2.000	3.000	19.370	15.665	15.145	13.065	7.248	4.961	4.955	35.913	0.394	0.034	-0.290	3.000	26.715	16.705	27.300	16.185	3.346	0.783	0.713	2.387	0.260	0.329	0.011	NaN	NaN	NaN	NaN	NaN	NaN	NaN	NaN	NaN	3.000	16.575	22.035	7.735	20.540	9.065	8.966	8.182	74.170	3.587	-0.097	-4.243	3.000	26.000	23.985
4	3.000	4.000	19.630	15.795	15.210	13.130	7.104	5.161	5.152	36.597	0.197	-0.089	-0.290	4.000	27.365	16.380	27.690	16.120	3.927	0.416	0.384	1.508	-0.329	0.345	0.711	NaN	NaN	NaN	NaN	NaN	NaN	NaN	NaN	NaN	4.000	16.445	21.905	7.735	20.735	9.271	8.788	8.225	76.261	0.044	-0.026	0.146	4.000	26.000	23.985
5	4.000	5.000	19.630	15.860	15.340	13.195	7.293	5.050	5.033	36.703	-0.119	-0.145	-0.034	5.000	26.715	16.835	28.015	15.990	3.599	1.550	1.240	4.462	0.856	0.343	-0.793	NaN	NaN	NaN	NaN	NaN	NaN	NaN	NaN	NaN	5.000	16.510	21.840	7.735	21.190	9.116	8.799	8.519	77.656	0.293	-0.034	-0.060	5.000	25.935	24.050
6	5.000	6.000	20.020	15.990	15.405	13.260	6.695	5.362	5.335	35.722	0.303	-0.089	-0.402	6.000	26.650	17.030	28.210	15.925	3.175	1.912	1.625	5.159	0.385	0.197	-0.166	NaN	NaN	NaN	NaN	NaN	NaN	NaN	NaN	NaN	6.000	16.510	21.775	8.320	20.475	9.089	8.293	7.764	70.566	-0.755	-0.466	0.010	6.000	25.935	24.050
7	6.000	7.000	20.345	16.185	15.535	13.260	5.474	5.630	5.409	29.609	0.073	-0.111	-0.379	7.000	26.715	17.030	28.470	15.730	4.153	2.184	2.123	8.818	0.498	0.325	0.052	NaN	NaN	NaN	NaN	NaN	NaN	NaN	NaN	NaN	7.000	13.000	21.190	8.840	20.280	11.093	4.258	4.064	45.081	-3.700	-0.466	3.554	7.000	25.935	24.050
8	7.000	8.000	20.345	16.250	15.600	13.325	6.734	5.574	5.552	37.387	0.143	-0.089	-0.034	8.000	26.715	17.160	28.795	15.860	3.269	2.453	1.861	6.084	-0.262	0.207	-0.069	NaN	NaN	NaN	NaN	NaN	NaN	NaN	NaN	NaN	8.000	16.965	21.450	9.035	20.280	8.853	8.016	7.706	68.217	3.642	-0.193	-3.960	8.000	25.935	23.920
9	8.000	9.000	20.735	16.445	15.535	13.260	5.240	6.098	5.903	30.935	0.351	0.089	-0.434	NaN	NaN	NaN	NaN	NaN	NaN	NaN	NaN	NaN	NaN	NaN	NaN	NaN	NaN	NaN	NaN	NaN	NaN	NaN	NaN	NaN	9.000	13.520	21.125	9.165	20.345	10.893	4.424	4.275	46.564	-3.431	-0.139	3.448	9.000	25.870	23.790
10	9.000	10.000	20.930	16.575	15.600	13.390	4.972	6.209	5.928	29.469	0.024	-0.122	-0.234	NaN	NaN	NaN	NaN	NaN	NaN	NaN	NaN	NaN	NaN	NaN	NaN	NaN	NaN	NaN	NaN	NaN	NaN	NaN	NaN	NaN	10.000	13.325	20.995	9.360	20.410	10.943	4.008	3.918	42.880	-0.356	-0.202	0.212	10.000	25.870	23.790
11	10.000	11.000	20.995	16.575	15.600	13.390	4.794	6.265	5.929	28.426	0.002	NaN	-0.056	NaN	NaN	NaN	NaN	NaN	NaN	NaN	NaN	NaN	NaN	NaN	NaN	NaN	NaN	NaN	NaN	NaN	NaN	NaN	NaN	NaN	11.000	13.000	20.865	9.490	20.410	11.134	3.539	3.477	38.718	-0.441	-0.129	0.339	11.000	25.870	23.660
12	11.000	12.000	21.125	16.705	15.665	13.390	4.255	6.388	5.821	24.767	-0.108	-0.056	-0.179	NaN	NaN	NaN	NaN	NaN	NaN	NaN	NaN	NaN	NaN	NaN	NaN	NaN	NaN	NaN	NaN	NaN	NaN	NaN	NaN	NaN	12.000	11.830	20.800	9.555	20.540	11.715	2.290	2.259	26.465	-1.218	-0.079	1.170	12.000	25.805	23.465
13	12.000	13.000	21.190	16.770	15.730	13.390	5.010	6.422	6.264	31.383	0.443	-0.055	-0.089	NaN	NaN	NaN	NaN	NaN	NaN	NaN	NaN	NaN	NaN	NaN	NaN	NaN	NaN	NaN	NaN	NaN	NaN	NaN	NaN	NaN	13.000	14.365	20.670	9.685	20.605	10.407	4.680	4.674	48.647	2.415	-0.131	-2.533	13.000	25.610	22.815
14	13.000	14.000	21.255	16.770	15.665	13.390	5.059	6.532	6.282	31.780	0.018	0.056	-0.056	NaN	NaN	NaN	NaN	NaN	NaN	NaN	NaN	NaN	NaN	NaN	NaN	NaN	NaN	NaN	NaN	NaN	NaN	NaN	NaN	NaN	14.000	14.235	20.670	9.750	20.735	10.467	4.485	4.485	46.948	-0.189	-0.063	0.130	14.000	25.610	23.010
15	14.000	15.000	21.255	16.770	15.665	13.325	5.199	6.566	6.315	32.832	0.034	0.034	NaN	NaN	NaN	NaN	NaN	NaN	NaN	NaN	NaN	NaN	NaN	NaN	NaN	NaN	NaN	NaN	NaN	NaN	NaN	NaN	NaN	NaN	15.000	14.365	20.670	9.880	20.800	10.400	4.487	4.486	46.652	2.923E-4	-0.128	-0.130	15.000	25.480	22.750
16	15.000	16.000	21.320	16.835	15.730	13.390	5.204	6.566	6.283	32.693	-0.033	-0.089	-0.089	NaN	NaN	NaN	NaN	NaN	NaN	NaN	NaN	NaN	NaN	NaN	NaN	NaN	NaN	NaN	NaN	NaN	NaN	NaN	NaN	NaN	16.000	14.365	20.670	9.880	20.605	10.400	4.485	4.485	46.648	-4.062E-4	0.003	NaN	16.000	25.545	22.685
17	16.000	17.000	21.385	16.835	15.795	13.455	5.228	6.532	6.123	32.009	-0.160	-0.089	-0.056	NaN	NaN	NaN	NaN	NaN	NaN	NaN	NaN	NaN	NaN	NaN	NaN	NaN	NaN	NaN	NaN	NaN	NaN	NaN	NaN	NaN	17.000	14.105	20.670	9.945	20.605	10.533	4.161	4.160	43.822	-0.325	-0.065	0.260	17.000	25.480	22.750
18	17.000	18.000	21.450	16.835	15.795	13.455	5.200	6.588	6.097	31.704	-0.026	NaN	-0.056	NaN	NaN	NaN	NaN	NaN	NaN	NaN	NaN	NaN	NaN	NaN	NaN	NaN	NaN	NaN	NaN	NaN	NaN	NaN	NaN	NaN	18.000	13.910	20.735	9.880	20.605	10.663	4.032	4.032	42.994	-0.128	0.065	0.193	18.000	25.545	22.620
19	18.000	19.000	21.450	16.835	15.795	13.390	5.382	6.622	6.161	33.158	0.064	0.034	NaN	NaN	NaN	NaN	NaN	NaN	NaN	NaN	NaN	NaN	NaN	NaN	NaN	NaN	NaN	NaN	NaN	NaN	NaN	NaN	NaN	NaN	19.000	14.170	20.735	9.880	20.540	10.537	4.294	4.294	45.250	0.262	0.003	-0.260	19.000	25.610	22.555
20	19.000	20.000	21.450	16.835	15.795	13.455	5.486	6.588	6.073	33.318	-0.088	-0.033	NaN	NaN	NaN	NaN	NaN	NaN	NaN	NaN	NaN	NaN	NaN	NaN	NaN	NaN	NaN	NaN	NaN	NaN	NaN	NaN	NaN	NaN	20.000	14.235	20.735	9.880	20.540	10.478	4.359	4.359	45.676	0.065	NaN	-0.065	20.000	25.610	22.490
21	20.000	21.000	21.515	16.965	15.795	13.390	5.473	6.745	6.309	34.531	0.236	0.034	-0.124	NaN	NaN	NaN	NaN	NaN	NaN	NaN	NaN	NaN	NaN	NaN	NaN	NaN	NaN	NaN	NaN	NaN	NaN	NaN	NaN	NaN	21.000	14.430	20.735	9.880	20.540	10.416	4.554	4.554	47.434	0.194	NaN	-0.195	21.000	25.675	22.360
22	21.000	22.000	21.385	16.835	15.795	13.390	5.735	6.566	6.178	35.435	-0.131	NaN	0.179	NaN	NaN	NaN	NaN	NaN	NaN	NaN	NaN	NaN	NaN	NaN	NaN	NaN	NaN	NaN	NaN	NaN	NaN	NaN	NaN	NaN	22.000	14.755	20.670	9.880	20.540	10.226	4.877	4.873	49.834	0.320	NaN	-0.323	22.000	25.610	22.490
23	22.000	23.000	21.385	16.835	15.730	13.325	5.776	6.656	6.289	36.327	0.111	0.090	NaN	NaN	NaN	NaN	NaN	NaN	NaN	NaN	NaN	NaN	NaN	NaN	NaN	NaN	NaN	NaN	NaN	NaN	NaN	NaN	NaN	NaN	23.000	14.885	20.670	9.815	20.475	10.161	5.074	5.072	51.537	0.199	0.067	-0.130	23.000	25.675	22.490
24	23.000	24.000	21.255	16.770	15.600	13.260	6.084	6.656	6.348	38.621	0.059	0.145	0.145	NaN	NaN	NaN	NaN	NaN	NaN	NaN	NaN	NaN	NaN	NaN	NaN	NaN	NaN	NaN	NaN	NaN	NaN	NaN	NaN	NaN	24.000	15.275	20.605	9.750	20.475	9.976	5.527	5.518	55.048	0.446	0.065	-0.388	24.000	25.675	22.425
25	24.000	25.000	21.320	16.835	15.600	13.195	6.152	6.780	6.412	39.445	0.064	0.035	-0.090	NaN	NaN	NaN	NaN	NaN	NaN	NaN	NaN	NaN	NaN	NaN	NaN	NaN	NaN	NaN	NaN	NaN	NaN	NaN	NaN	NaN	25.000	15.080	20.670	9.555	20.410	10.122	5.531	5.524	55.918	0.006	0.198	0.192	25.000	25.675	22.620
26	25.000	26.000	21.450	16.835	15.535	13.195	6.254	6.945	6.502	40.666	0.090	0.055	-0.111	NaN	NaN	NaN	NaN	NaN	NaN	NaN	NaN	NaN	NaN	NaN	NaN	NaN	NaN	NaN	NaN	NaN	NaN	NaN	NaN	NaN	26.000	15.405	20.605	9.555	20.475	9.949	5.851	5.825	57.950	0.300	-0.001	-0.323	26.000	25.675	22.490
27	26.000	27.000	21.255	16.770	15.405	13.130	6.659	6.890	6.497	43.264	-0.006	0.145	0.200	NaN	NaN	NaN	NaN	NaN	NaN	NaN	NaN	NaN	NaN	NaN	NaN	NaN	NaN	NaN	NaN	NaN	NaN	NaN	NaN	NaN	27.000	15.665	20.540	9.685	20.475	9.854	5.980	5.926	58.398	0.101	-0.130	-0.259	27.000	25.675	22.490
28	27.000	28.000	21.580	16.900	15.470	13.130	6.461	7.179	6.661	43.036	0.164	-0.055	-0.345	NaN	NaN	NaN	NaN	NaN	NaN	NaN	NaN	NaN	NaN	NaN	NaN	NaN	NaN	NaN	NaN	NaN	NaN	NaN	NaN	NaN	28.000	15.600	20.540	9.815	20.540	9.938	5.785	5.713	56.780	-0.213	-0.130	0.065	28.000	25.675	22.230
29	28.000	29.000	21.515	16.900	15.340	13.065	6.579	7.269	6.814	44.827	0.153	0.145	0.055	NaN	NaN	NaN	NaN	NaN	NaN	NaN	NaN	NaN	NaN	NaN	NaN	NaN	NaN	NaN	NaN	NaN	NaN	NaN	NaN	NaN	29.000	15.860	20.475	9.880	20.540	9.820	5.980	5.887	57.811	0.174	-0.065	-0.261	29.000	25.610	22.165
30	29.000	30.000	21.710	17.030	15.340	13.065	6.552	7.503	6.978	45.719	0.164	NaN	-0.234	NaN	NaN	NaN	NaN	NaN	NaN	NaN	NaN	NaN	NaN	NaN	NaN	NaN	NaN	NaN	NaN	NaN	NaN	NaN	NaN	NaN	30.000	16.055	20.475	9.815	20.540	9.727	6.240	6.118	59.505	0.231	0.065	-0.195	30.000	25.610	22.425
31	30.000	31.000	21.710	17.030	15.275	12.935	6.539	7.627	7.158	46.809	0.180	0.125	NaN	NaN	NaN	NaN	NaN	NaN	NaN	NaN	NaN	NaN	NaN	NaN	NaN	NaN	NaN	NaN	NaN	NaN	NaN	NaN	NaN	NaN	31.000	16.185	20.475	9.750	20.540	9.651	6.435	6.316	60.954	0.198	0.065	-0.130	31.000	25.545	22.230
32	31.000	32.000	21.775	17.030	15.210	12.870	6.357	7.772	7.278	46.268	0.120	0.090	-0.055	NaN	NaN	NaN	NaN	NaN	NaN	NaN	NaN	NaN	NaN	NaN	NaN	NaN	NaN	NaN	NaN	NaN	NaN	NaN	NaN	NaN	32.000	16.055	20.475	9.490	20.475	9.692	6.565	6.472	62.729	0.156	0.260	0.130	32.000	25.610	22.295
33	32.000	33.000	21.775	17.030	15.080	12.805	6.189	7.917	7.355	45.516	0.077	0.145	NaN	NaN	NaN	NaN	NaN	NaN	NaN	NaN	NaN	NaN	NaN	NaN	NaN	NaN	NaN	NaN	NaN	NaN	NaN	NaN	NaN	NaN	33.000	15.665	20.475	9.490	20.410	9.874	6.175	6.108	60.308	-0.364	6.842E-4	0.390	33.000	25.610	22.295
34	33.000	34.000	21.385	16.835	14.950	12.675	6.677	7.663	7.378	49.264	0.023	0.180	0.433	NaN	NaN	NaN	NaN	NaN	NaN	NaN	NaN	NaN	NaN	NaN	NaN	NaN	NaN	NaN	NaN	NaN	NaN	NaN	NaN	NaN	34.000	16.380	20.410	9.555	20.475	9.533	6.825	6.738	64.233	0.630	-0.064	-0.716	34.000	25.610	22.230
35	34.000	35.000	21.515	16.835	14.885	12.675	6.733	7.827	7.461	50.235	0.083	0.055	-0.110	NaN	NaN	NaN	NaN	NaN	NaN	NaN	NaN	NaN	NaN	NaN	NaN	NaN	NaN	NaN	NaN	NaN	NaN	NaN	NaN	NaN	35.000	16.575	20.345	9.620	20.475	9.436	6.956	6.829	64.435	0.091	-0.065	-0.196	35.000	25.675	22.425
36	35.000	36.000	21.385	16.770	14.755	12.545	6.818	7.862	7.544	51.431	0.083	0.179	0.145	NaN	NaN	NaN	NaN	NaN	NaN	NaN	NaN	NaN	NaN	NaN	NaN	NaN	NaN	NaN	NaN	NaN	NaN	NaN	NaN	NaN	36.000	16.575	20.345	9.685	20.475	9.425	6.891	6.773	63.840	-0.055	-0.065	NaN	36.000	25.610	22.295
37	36.000	37.000	21.320	16.835	14.690	12.480	6.716	7.932	7.695	51.680	0.151	0.090	0.019	NaN	NaN	NaN	NaN	NaN	NaN	NaN	NaN	NaN	NaN	NaN	NaN	NaN	NaN	NaN	NaN	NaN	NaN	NaN	NaN	NaN	37.000	16.575	20.345	9.880	20.540	9.404	6.698	6.587	61.951	-0.186	-0.193	NaN	37.000	25.675	22.490
38	37.000	38.000	21.320	16.770	14.560	12.480	7.036	8.006	7.752	54.545	0.057	0.110	0.035	NaN	NaN	NaN	NaN	NaN	NaN	NaN	NaN	NaN	NaN	NaN	NaN	NaN	NaN	NaN	NaN	NaN	NaN	NaN	NaN	NaN	38.000	17.095	20.280	10.010	20.605	9.180	7.092	6.916	63.485	0.328	-0.127	-0.522	38.000	25.675	22.425
39	38.000	39.000	20.280	16.315	14.430	12.480	7.962	6.995	6.913	55.043	-0.839	0.109	1.119	NaN	NaN	NaN	NaN	NaN	NaN	NaN	NaN	NaN	NaN	NaN	NaN	NaN	NaN	NaN	NaN	NaN	NaN	NaN	NaN	NaN	39.000	17.160	20.280	9.945	20.540	9.138	7.220	7.095	64.833	0.180	0.063	-0.065	39.000	25.610	22.295
40	39.000	40.000	20.345	16.380	14.365	12.480	7.822	7.139	7.048	55.128	0.135	0.054	-0.090	NaN	NaN	NaN	NaN	NaN	NaN	NaN	NaN	NaN	NaN	NaN	NaN	NaN	NaN	NaN	NaN	NaN	NaN	NaN	NaN	NaN	40.000	17.225	20.280	10.010	20.605	9.009	7.222	7.082	63.806	-0.013	-0.062	-0.065	40.000	25.675	22.425
41	40.000	41.000	19.240	15.860	14.365	12.415	8.781	5.969	5.957	52.306	-1.091	0.038	1.203	NaN	NaN	NaN	NaN	NaN	NaN	NaN	NaN	NaN	NaN	NaN	NaN	NaN	NaN	NaN	NaN	NaN	NaN	NaN	NaN	NaN	41.000	17.160	20.280	10.010	20.605	8.973	7.157	7.056	63.312	-0.027	NaN	0.065	41.000	25.610	22.295
42	41.000	42.000	19.110	15.665	14.300	12.350	8.997	5.842	5.815	52.318	-0.141	0.090	0.218	NaN	NaN	NaN	NaN	NaN	NaN	NaN	NaN	NaN	NaN	NaN	NaN	NaN	NaN	NaN	NaN	NaN	NaN	NaN	NaN	NaN	42.000	17.485	20.215	9.945	20.540	8.604	7.547	7.415	63.802	0.360	0.062	-0.327	42.000	25.545	22.230
43	42.000	43.000	19.500	15.925	14.235	12.220	8.665	6.438	6.407	55.517	0.592	0.128	-0.469	NaN	NaN	NaN	NaN	NaN	NaN	NaN	NaN	NaN	NaN	NaN	NaN	NaN	NaN	NaN	NaN	NaN	NaN	NaN	NaN	NaN	43.000	17.550	20.280	9.945	20.540	8.614	7.609	7.479	64.419	0.063	NaN	-0.063	43.000	25.480	22.100
44	43.000	44.000	19.890	16.250	14.235	12.220	8.465	6.944	6.892	58.339	0.485	NaN	-0.506	NaN	NaN	NaN	NaN	NaN	NaN	NaN	NaN	NaN	NaN	NaN	NaN	NaN	NaN	NaN	NaN	NaN	NaN	NaN	NaN	NaN	44.000	17.420	20.280	10.010	20.605	8.872	7.417	7.212	63.992	-0.266	-0.062	0.130	44.000	25.675	22.750
45	44.000	45.000	19.890	16.315	14.170	12.155	8.518	7.073	7.039	59.961	0.148	0.091	-0.038	NaN	NaN	NaN	NaN	NaN	NaN	NaN	NaN	NaN	NaN	NaN	NaN	NaN	NaN	NaN	NaN	NaN	NaN	NaN	NaN	NaN	45.000	17.745	20.345	9.945	20.605	8.669	7.804	7.613	65.995	0.401	0.065	-0.323	45.000	25.740	23.075
46	45.000	46.000	19.955	16.315	14.105	12.155	8.737	7.178	7.112	62.141	0.073	0.053	-0.053	NaN	NaN	NaN	NaN	NaN	NaN	NaN	NaN	NaN	NaN	NaN	NaN	NaN	NaN	NaN	NaN	NaN	NaN	NaN	NaN	NaN	46.000	17.875	20.345	9.880	20.540	8.672	7.997	7.746	67.178	0.133	0.063	-0.130	46.000	25.740	23.075
47	46.000	47.000	19.890	16.250	14.105	12.025	8.829	7.164	7.109	62.767	-0.003	0.077	0.091	NaN	NaN	NaN	NaN	NaN	NaN	NaN	NaN	NaN	NaN	NaN	NaN	NaN	NaN	NaN	NaN	NaN	NaN	NaN	NaN	NaN	47.000	17.485	20.345	9.815	20.540	9.053	7.672	7.448	67.423	-0.298	0.065	0.390	47.000	25.675	22.685
48	47.000	48.000	20.020	16.380	14.040	11.895	8.553	7.475	7.430	63.552	0.321	0.130	-0.182	NaN	NaN	NaN	NaN	NaN	NaN	NaN	NaN	NaN	NaN	NaN	NaN	NaN	NaN	NaN	NaN	NaN	NaN	NaN	NaN	NaN	48.000	17.355	20.475	9.815	20.540	9.076	7.540	7.385	67.030	-0.063	NaN	0.131	48.000	25.675	22.815
49	48.000	49.000	19.955	16.315	13.910	11.765	8.459	7.566	7.513	63.552	0.083	0.182	0.091	NaN	NaN	NaN	NaN	NaN	NaN	NaN	NaN	NaN	NaN	NaN	NaN	NaN	NaN	NaN	NaN	NaN	NaN	NaN	NaN	NaN	49.000	16.900	20.345	9.945	20.540	9.344	6.958	6.784	63.388	-0.601	-0.130	0.451	49.000	25.740	22.880
50	49.000	50.000	19.890	16.250	13.780	11.700	8.461	7.618	7.570	64.051	0.057	0.143	0.091	NaN	NaN	NaN	NaN	NaN	NaN	NaN	NaN	NaN	NaN	NaN	NaN	NaN	NaN	NaN	NaN	NaN	NaN	NaN	NaN	NaN	50.000	16.900	20.410	10.010	20.605	9.308	6.893	6.750	62.830	-0.034	-0.063	0.002	50.000	25.740	22.945
51	50.000	51.000	19.955	16.380	13.780	11.570	8.367	7.827	7.787	65.154	0.217	0.080	-0.131	NaN	NaN	NaN	NaN	NaN	NaN	NaN	NaN	NaN	NaN	NaN	NaN	NaN	NaN	NaN	NaN	NaN	NaN	NaN	NaN	NaN	51.000	16.900	20.345	9.945	20.540	9.280	6.958	6.782	62.936	0.032	0.063	-0.002	51.000	25.675	22.620
52	51.000	52.000	20.020	16.380	13.650	11.375	8.320	8.101	8.026	66.780	0.239	0.223	-0.051	NaN	NaN	NaN	NaN	NaN	NaN	NaN	NaN	NaN	NaN	NaN	NaN	NaN	NaN	NaN	NaN	NaN	NaN	NaN	NaN	NaN	52.000	16.445	20.280	10.010	20.540	9.588	6.440	6.225	59.691	-0.556	-0.065	0.452	52.000	25.610	22.685
53	52.000	53.000	19.890	16.315	13.520	11.310	8.549	8.101	8.032	68.673	0.006	0.142	0.142	NaN	NaN	NaN	NaN	NaN	NaN	NaN	NaN	NaN	NaN	NaN	NaN	NaN	NaN	NaN	NaN	NaN	NaN	NaN	NaN	NaN	53.000	16.575	20.345	9.945	20.605	9.525	6.635	6.413	61.085	0.188	0.067	-0.127	53.000	25.610	22.750
54	53.000	54.000	19.890	16.315	13.455	11.245	8.549	8.192	8.135	69.548	0.103	0.091	NaN	NaN	NaN	NaN	NaN	NaN	NaN	NaN	NaN	NaN	NaN	NaN	NaN	NaN	NaN	NaN	NaN	NaN	NaN	NaN	NaN	NaN	54.000	16.640	20.410	10.010	20.605	9.497	6.633	6.449	61.246	0.036	-0.065	-0.063	54.000	26.000	24.245
55	54.000	55.000	19.955	16.250	13.715	11.440	8.596	7.879	7.796	67.017	-0.339	-0.325	-0.012	NaN	NaN	NaN	NaN	NaN	NaN	NaN	NaN	NaN	NaN	NaN	NaN	NaN	NaN	NaN	NaN	NaN	NaN	NaN	NaN	NaN	55.000	16.705	20.410	9.945	20.540	9.447	6.761	6.577	62.133	0.128	0.064	-0.065	55.000	26.000	23.985
56	55.000	56.000	19.825	16.250	13.390	11.115	8.595	8.233	8.176	70.274	0.380	0.457	0.102	NaN	NaN	NaN	NaN	NaN	NaN	NaN	NaN	NaN	NaN	NaN	NaN	NaN	NaN	NaN	NaN	NaN	NaN	NaN	NaN	NaN	56.000	16.575	20.475	9.815	20.540	9.484	6.760	6.612	62.712	0.035	0.130	0.131	56.000	25.870	23.595
57	56.000	57.000	19.825	16.250	13.325	11.050	8.412	8.324	8.287	69.713	0.111	0.091	NaN	NaN	NaN	NaN	NaN	NaN	NaN	NaN	NaN	NaN	NaN	NaN	NaN	NaN	NaN	NaN	NaN	NaN	NaN	NaN	NaN	NaN	57.000	16.575	20.540	9.685	20.475	9.425	6.890	6.806	64.144	0.194	0.131	-6.132E-4	57.000	25.870	23.530
58	57.000	58.000	20.085	16.445	13.260	10.985	7.914	8.740	8.722	69.028	0.435	0.091	-0.325	NaN	NaN	NaN	NaN	NaN	NaN	NaN	NaN	NaN	NaN	NaN	NaN	NaN	NaN	NaN	NaN	NaN	NaN	NaN	NaN	NaN	58.000	16.575	20.605	9.620	20.540	9.433	6.955	6.909	65.175	0.104	0.064	-6.075E-4	58.000	25.870	23.725
59	58.000	59.000	19.955	16.380	13.130	10.920	7.876	8.740	8.731	68.762	0.009	0.142	0.142	NaN	NaN	NaN	NaN	NaN	NaN	NaN	NaN	NaN	NaN	NaN	NaN	NaN	NaN	NaN	NaN	NaN	NaN	NaN	NaN	NaN	59.000	16.575	20.540	9.620	20.540	9.353	6.955	6.912	64.647	0.003	NaN	3.980E-18	59.000	25.805	23.660
60	59.000	60.000	19.955	16.315	13.065	10.855	7.707	8.791	8.788	67.727	0.057	0.091	0.040	NaN	NaN	NaN	NaN	NaN	NaN	NaN	NaN	NaN	NaN	NaN	NaN	NaN	NaN	NaN	NaN	NaN	NaN	NaN	NaN	NaN	60.000	16.575	20.475	9.620	20.540	9.328	6.955	6.925	64.596	0.013	NaN	-6.075E-4	60.000	25.740	23.465
61	60.000	61.000	19.955	16.315	12.935	10.790	7.532	8.933	8.932	67.283	0.144	0.142	NaN	NaN	NaN	NaN	NaN	NaN	NaN	NaN	NaN	NaN	NaN	NaN	NaN	NaN	NaN	NaN	NaN	NaN	NaN	NaN	NaN	NaN	61.000	16.445	20.410	9.685	20.475	9.383	6.760	6.739	63.231	-0.186	-0.066	0.129	61.000	25.610	23.075
62	61.000	62.000	20.020	16.315	12.870	10.725	7.382	9.076	9.070	66.958	0.138	0.091	-0.051	NaN	NaN	NaN	NaN	NaN	NaN	NaN	NaN	NaN	NaN	NaN	NaN	NaN	NaN	NaN	NaN	NaN	NaN	NaN	NaN	NaN	62.000	16.120	20.540	9.620	20.475	9.569	6.500	6.494	62.141	-0.245	0.065	0.324	62.000	25.545	22.815
63	62.000	63.000	20.215	16.445	12.805	10.595	6.874	9.441	9.437	64.871	0.366	0.132	-0.234	NaN	NaN	NaN	NaN	NaN	NaN	NaN	NaN	NaN	NaN	NaN	NaN	NaN	NaN	NaN	NaN	NaN	NaN	NaN	NaN	NaN	63.000	15.795	20.605	9.490	20.410	9.688	6.308	6.308	61.115	-0.186	0.132	0.323	63.000	25.545	22.880
64	63.000	64.000	20.215	16.380	12.675	10.530	6.691	9.543	9.537	63.814	0.100	0.143	0.040	NaN	NaN	NaN	NaN	NaN	NaN	NaN	NaN	NaN	NaN	NaN	NaN	NaN	NaN	NaN	NaN	NaN	NaN	NaN	NaN	NaN	64.000	15.535	20.605	9.360	20.410	9.815	6.178	6.176	60.620	-0.132	0.130	0.260	64.000	25.870	23.855
65	64.000	65.000	20.085	16.315	12.675	10.530	6.568	9.401	9.400	61.740	-0.137	NaN	0.142	NaN	NaN	NaN	NaN	NaN	NaN	NaN	NaN	NaN	NaN	NaN	NaN	NaN	NaN	NaN	NaN	NaN	NaN	NaN	NaN	NaN	65.000	15.275	20.605	9.230	20.345	9.947	6.051	6.039	60.067	-0.137	0.133	0.260	65.000	25.545	22.815
66	65.000	66.000	20.085	16.315	12.675	10.465	6.600	9.441	9.438	62.285	0.037	0.040	NaN	NaN	NaN	NaN	NaN	NaN	NaN	NaN	NaN	NaN	NaN	NaN	NaN	NaN	NaN	NaN	NaN	NaN	NaN	NaN	NaN	NaN	66.000	15.145	20.605	9.165	20.345	10.010	5.986	5.978	59.843	-0.061	0.065	0.130	66.000	25.545	22.815
67	66.000	67.000	19.890	16.120	12.610	10.465	6.710	9.218	9.218	61.854	-0.220	0.051	0.274	NaN	NaN	NaN	NaN	NaN	NaN	NaN	NaN	NaN	NaN	NaN	NaN	NaN	NaN	NaN	NaN	NaN	NaN	NaN	NaN	NaN	67.000	15.145	20.735	8.840	20.215	10.020	6.326	6.275	62.876	0.297	0.335	-0.011	67.000	25.545	22.880
68	67.000	68.000	19.890	16.185	12.545	10.335	6.641	9.390	9.386	62.336	0.168	0.132	-0.040	NaN	NaN	NaN	NaN	NaN	NaN	NaN	NaN	NaN	NaN	NaN	NaN	NaN	NaN	NaN	NaN	NaN	NaN	NaN	NaN	NaN	68.000	14.755	20.865	8.710	20.215	10.212	6.080	6.016	61.436	-0.259	0.129	0.374	68.000	25.545	23.140
69	68.000	69.000	20.085	16.250	12.415	10.335	6.397	9.686	9.656	61.770	0.270	0.103	-0.194	NaN	NaN	NaN	NaN	NaN	NaN	NaN	NaN	NaN	NaN	NaN	NaN	NaN	NaN	NaN	NaN	NaN	NaN	NaN	NaN	NaN	69.000	14.495	20.865	8.645	20.280	10.340	5.879	5.829	60.270	-0.187	0.058	0.259	69.000	25.480	23.140
70	69.000	70.000	19.955	16.250	12.285	10.335	6.537	9.686	9.661	63.151	0.004	0.103	0.103	NaN	NaN	NaN	NaN	NaN	NaN	NaN	NaN	NaN	NaN	NaN	NaN	NaN	NaN	NaN	NaN	NaN	NaN	NaN	NaN	NaN	70.000	14.495	20.865	8.710	20.280	10.338	5.815	5.768	59.636	-0.060	-0.065	NaN	70.000	25.415	22.815
71	70.000	71.000	19.240	15.665	12.025	10.270	7.382	9.009	8.995	66.400	-0.666	0.247	0.923	NaN	NaN	NaN	NaN	NaN	NaN	NaN	NaN	NaN	NaN	NaN	NaN	NaN	NaN	NaN	NaN	NaN	NaN	NaN	NaN	NaN	71.000	14.560	20.800	9.100	20.280	10.342	5.485	5.437	56.226	-0.332	-0.388	-0.059	71.000	25.415	22.945
72	71.000	72.000	19.435	15.795	11.830	10.205	7.088	9.438	9.392	66.565	0.397	0.196	-0.234	NaN	NaN	NaN	NaN	NaN	NaN	NaN	NaN	NaN	NaN	NaN	NaN	NaN	NaN	NaN	NaN	NaN	NaN	NaN	NaN	NaN	72.000	14.560	20.865	9.100	20.280	10.145	5.491	5.438	55.174	0.002	NaN	-0.007	72.000	25.415	22.815
73	72.000	73.000	19.630	15.990	11.505	10.140	6.668	10.012	9.931	66.227	0.540	0.302	-0.272	NaN	NaN	NaN	NaN	NaN	NaN	NaN	NaN	NaN	NaN	NaN	NaN	NaN	NaN	NaN	NaN	NaN	NaN	NaN	NaN	NaN	73.000	14.625	20.865	9.165	20.280	9.885	5.491	5.438	53.755	-6.420E-4	-0.065	-0.065	73.000	25.415	22.945
74	73.000	74.000	19.825	16.120	11.505	10.140	6.343	10.246	10.112	64.136	0.180	NaN	-0.234	NaN	NaN	NaN	NaN	NaN	NaN	NaN	NaN	NaN	NaN	NaN	NaN	NaN	NaN	NaN	NaN	NaN	NaN	NaN	NaN	NaN	74.000	14.690	20.865	9.295	20.345	9.624	5.420	5.379	51.765	-0.059	-0.136	-0.065	74.000	25.480	22.880
75	74.000	75.000	19.825	16.120	11.440	10.075	6.343	10.337	10.179	64.566	0.067	0.091	NaN	NaN	NaN	NaN	NaN	NaN	NaN	NaN	NaN	NaN	NaN	NaN	NaN	NaN	NaN	NaN	NaN	NaN	NaN	NaN	NaN	NaN	75.000	14.170	20.865	9.425	20.345	10.077	4.773	4.734	47.704	-0.645	-0.129	0.517	75.000	25.415	22.815
76	75.000	76.000	19.955	16.250	11.180	9.880	6.113	10.843	10.696	65.386	0.518	0.325	-0.182	NaN	NaN	NaN	NaN	NaN	NaN	NaN	NaN	NaN	NaN	NaN	NaN	NaN	NaN	NaN	NaN	NaN	NaN	NaN	NaN	NaN	76.000	13.845	20.930	9.555	20.410	10.405	4.321	4.272	44.447	-0.462	-0.137	0.315	76.000	25.480	22.880
77	76.000	77.000	20.020	16.250	11.050	9.815	6.021	11.039	10.879	65.504	0.183	0.144	-0.053	NaN	NaN	NaN	NaN	NaN	NaN	NaN	NaN	NaN	NaN	NaN	NaN	NaN	NaN	NaN	NaN	NaN	NaN	NaN	NaN	NaN	77.000	13.715	20.995	9.750	20.410	10.540	4.008	3.936	41.485	-0.336	-0.193	0.119	77.000	25.480	22.880
78	77.000	78.000	20.020	16.250	10.920	10.010	6.021	11.034	10.862	65.403	-0.017	-0.003	NaN	NaN	NaN	NaN	NaN	NaN	NaN	NaN	NaN	NaN	NaN	NaN	NaN	NaN	NaN	NaN	NaN	NaN	NaN	NaN	NaN	NaN	78.000	13.975	20.995	9.945	20.475	10.348	4.063	3.999	41.380	0.063	-0.202	-0.258	78.000	25.480	22.880
79	78.000	79.000	20.085	16.315	11.115	10.075	6.298	10.927	10.710	67.456	-0.152	-0.197	-0.090	NaN	NaN	NaN	NaN	NaN	NaN	NaN	NaN	NaN	NaN	NaN	NaN	NaN	NaN	NaN	NaN	NaN	NaN	NaN	NaN	NaN	79.000	14.105	20.865	10.075	20.475	10.335	4.049	4.030	41.650	0.031	-0.129	-0.117	79.000	25.480	22.815
80	79.000	80.000	20.085	16.315	11.310	10.205	6.389	10.693	10.539	67.330	-0.172	-0.234	NaN	NaN	NaN	NaN	NaN	NaN	NaN	NaN	NaN	NaN	NaN	NaN	NaN	NaN	NaN	NaN	NaN	NaN	NaN	NaN	NaN	NaN	80.000	14.040	20.865	10.140	20.540	10.595	3.914	3.898	41.299	-0.132	-0.070	0.065	80.000	25.415	22.880
81	80.000	81.000	20.085	16.315	10.660	9.945	6.345	11.376	11.227	71.238	0.688	0.684	NaN	NaN	NaN	NaN	NaN	NaN	NaN	NaN	NaN	NaN	NaN	NaN	NaN	NaN	NaN	NaN	NaN	NaN	NaN	NaN	NaN	NaN	81.000	14.170	20.930	10.010	20.540	10.533	4.178	4.149	43.703	0.251	0.129	-0.135	81.000	25.415	22.815
82	81.000	82.000	19.955	16.250	10.530	9.880	6.397	11.376	11.263	72.049	0.037	0.144	0.144	NaN	NaN	NaN	NaN	NaN	NaN	NaN	NaN	NaN	NaN	NaN	NaN	NaN	NaN	NaN	NaN	NaN	NaN	NaN	NaN	NaN	82.000	14.235	20.865	9.685	20.475	10.470	4.567	4.536	47.489	0.387	0.329	-0.059	82.000	25.480	22.815
83	82.000	83.000	18.785	15.470	10.270	9.815	7.475	10.222	10.205	76.282	-1.058	0.253	1.406	NaN	NaN	NaN	NaN	NaN	NaN	NaN	NaN	NaN	NaN	NaN	NaN	NaN	NaN	NaN	NaN	NaN	NaN	NaN	NaN	NaN	83.000	14.365	20.865	9.230	20.410	10.440	5.155	5.076	52.990	0.540	0.459	-0.129	83.000	25.415	22.945
84	83.000	84.000	18.915	15.535	10.010	9.880	7.450	10.549	10.531	78.458	0.326	0.185	-0.145	NaN	NaN	NaN	NaN	NaN	NaN	NaN	NaN	NaN	NaN	NaN	NaN	NaN	NaN	NaN	NaN	NaN	NaN	NaN	NaN	NaN	84.000	14.690	20.930	8.775	20.345	10.323	5.944	5.826	60.139	0.750	0.459	-0.330	84.000	25.480	22.880
85	84.000	85.000	18.915	15.535	9.815	9.815	7.338	10.748	10.739	78.805	0.208	0.200	NaN	NaN	NaN	NaN	NaN	NaN	NaN	NaN	NaN	NaN	NaN	NaN	NaN	NaN	NaN	NaN	NaN	NaN	NaN	NaN	NaN	NaN	85.000	14.690	20.800	8.255	20.280	10.329	6.456	6.342	65.513	0.516	0.524	0.010	85.000	25.415	22.815
86	85.000	NaN	NaN	NaN	NaN	NaN	NaN	NaN	NaN	NaN	NaN	NaN	NaN	NaN	NaN	NaN	NaN	NaN	NaN	NaN	NaN	NaN	NaN	NaN	NaN	NaN	NaN	NaN	NaN	NaN	NaN	NaN	NaN	NaN	86.000	14.885	20.865	7.865	20.215	10.200	7.050	6.908	70.465	0.566	0.394	-0.200	86.000	25.480	23.075
87	86.000	NaN	NaN	NaN	NaN	NaN	NaN	NaN	NaN	NaN	NaN	NaN	NaN	NaN	NaN	NaN	NaN	NaN	NaN	NaN	NaN	NaN	NaN	NaN	NaN	NaN	NaN	NaN	NaN	NaN	NaN	NaN	NaN	NaN	87.000	15.080	20.800	7.670	20.215	10.135	7.433	7.302	74.009	0.394	0.194	-0.189	87.000	25.480	23.075
88	87.000	NaN	NaN	NaN	NaN	NaN	NaN	NaN	NaN	NaN	NaN	NaN	NaN	NaN	NaN	NaN	NaN	NaN	NaN	NaN	NaN	NaN	NaN	NaN	NaN	NaN	NaN	NaN	NaN	NaN	NaN	NaN	NaN	NaN	88.000	15.210	20.800	7.410	20.150	10.078	7.827	7.672	77.318	0.370	0.264	-0.130	88.000	25.480	22.945
89	88.000	NaN	NaN	NaN	NaN	NaN	NaN	NaN	NaN	NaN	NaN	NaN	NaN	NaN	NaN	NaN	NaN	NaN	NaN	NaN	NaN	NaN	NaN	NaN	NaN	NaN	NaN	NaN	NaN	NaN	NaN	NaN	NaN	NaN	89.000	15.210	20.735	7.150	20.085	10.078	8.086	7.930	79.920	0.258	0.264	0.005	89.000	25.415	23.010
90	89.000	NaN	NaN	NaN	NaN	NaN	NaN	NaN	NaN	NaN	NaN	NaN	NaN	NaN	NaN	NaN	NaN	NaN	NaN	NaN	NaN	NaN	NaN	NaN	NaN	NaN	NaN	NaN	NaN	NaN	NaN	NaN	NaN	NaN	90.000	15.340	20.735	6.890	20.150	9.999	8.470	8.343	83.427	0.413	0.255	-0.130	90.000	25.480	22.945
91	90.000	NaN	NaN	NaN	NaN	NaN	NaN	NaN	NaN	NaN	NaN	NaN	NaN	NaN	NaN	NaN	NaN	NaN	NaN	NaN	NaN	NaN	NaN	NaN	NaN	NaN	NaN	NaN	NaN	NaN	NaN	NaN	NaN	NaN	91.000	15.535	20.735	6.825	20.215	9.870	8.726	8.607	84.948	0.263	0.061	-0.195	91.000	25.415	23.010
92	91.000	NaN	NaN	NaN	NaN	NaN	NaN	NaN	NaN	NaN	NaN	NaN	NaN	NaN	NaN	NaN	NaN	NaN	NaN	NaN	NaN	NaN	NaN	NaN	NaN	NaN	NaN	NaN	NaN	NaN	NaN	NaN	NaN	NaN	92.000	15.600	20.800	6.955	20.215	9.877	8.665	8.525	84.204	-0.081	-0.130	-0.069	92.000	25.480	23.010
93	92.000	NaN	NaN	NaN	NaN	NaN	NaN	NaN	NaN	NaN	NaN	NaN	NaN	NaN	NaN	NaN	NaN	NaN	NaN	NaN	NaN	NaN	NaN	NaN	NaN	NaN	NaN	NaN	NaN	NaN	NaN	NaN	NaN	NaN	93.000	14.950	21.060	7.020	20.150	10.215	7.982	7.762	79.286	-0.763	-0.057	0.616	93.000	25.545	23.075
94	93.000	NaN	NaN	NaN	NaN	NaN	NaN	NaN	NaN	NaN	NaN	NaN	NaN	NaN	NaN	NaN	NaN	NaN	NaN	NaN	NaN	NaN	NaN	NaN	NaN	NaN	NaN	NaN	NaN	NaN	NaN	NaN	NaN	NaN	94.000	15.340	21.060	7.085	20.150	10.006	8.305	8.104	81.090	0.342	-0.065	-0.388	94.000	25.740	23.335
95	94.000	95.000	19.955	16.315	10.270	6.240	6.526	13.975	13.622	88.898	13.622	0.186	-0.094	NaN	NaN	NaN	NaN	NaN	NaN	NaN	NaN	NaN	NaN	NaN	NaN	NaN	NaN	NaN	NaN	NaN	NaN	NaN	NaN	NaN	95.000	15.665	20.995	7.345	20.215	9.812	8.356	8.179	80.258	0.075	-0.265	-0.318	95.000	25.740	23.335
96	95.000	96.000	20.020	16.315	10.335	6.110	6.346	14.069	13.673	86.777	0.052	0.050	-0.045	NaN	NaN	NaN	NaN	NaN	NaN	NaN	NaN	NaN	NaN	NaN	NaN	NaN	NaN	NaN	NaN	NaN	NaN	NaN	NaN	NaN	96.000	15.470	20.930	7.410	20.085	9.949	8.104	7.905	78.644	-0.275	-0.051	0.201	96.000	25.740	23.335
97	96.000	97.000	20.020	16.315	10.270	5.980	6.436	14.208	13.809	88.877	0.135	0.139	NaN	NaN	NaN	NaN	NaN	NaN	NaN	NaN	NaN	NaN	NaN	NaN	NaN	NaN	NaN	NaN	NaN	NaN	NaN	NaN	NaN	NaN	97.000	15.600	20.995	7.735	20.215	9.884	7.904	7.717	76.282	-0.187	-0.336	-0.136	97.000	25.740	23.530
98	97.000	98.000	19.825	16.185	10.725	6.630	6.443	13.195	12.719	81.952	-1.090	-0.784	0.229	NaN	NaN	NaN	NaN	NaN	NaN	NaN	NaN	NaN	NaN	NaN	NaN	NaN	NaN	NaN	NaN	NaN	NaN	NaN	NaN	NaN	98.000	15.470	21.060	7.865	20.215	10.002	7.652	7.380	73.819	-0.337	-0.129	0.122	98.000	25.675	23.335
99	98.000	99.000	19.955	16.315	10.660	5.655	6.619	14.143	13.752	91.028	1.033	0.778	-0.183	NaN	NaN	NaN	NaN	NaN	NaN	NaN	NaN	NaN	NaN	NaN	NaN	NaN	NaN	NaN	NaN	NaN	NaN	NaN	NaN	NaN	99.000	15.535	20.995	8.060	20.215	9.851	7.516	7.381	72.708	3.971E-4	-0.194	-0.058	99.000	26.130	24.765
100	99.000	100.000	19.955	16.315	10.465	5.525	6.377	14.370	13.611	86.798	-0.142	0.226	NaN	NaN	NaN	NaN	NaN	NaN	NaN	NaN	NaN	NaN	NaN	NaN	NaN	NaN	NaN	NaN	NaN	NaN	NaN	NaN	NaN	NaN	100.000	15.730	20.865	8.255	20.345	9.845	7.493	7.331	72.171	-0.050	-0.204	-0.186	100.000	25.740	23.660
101	100.000	101.000	19.955	16.250	10.270	5.395	6.410	14.548	13.852	88.788	0.241	0.227	0.049	NaN	NaN	NaN	NaN	NaN	NaN	NaN	NaN	NaN	NaN	NaN	NaN	NaN	NaN	NaN	NaN	NaN	NaN	NaN	NaN	NaN	101.000	15.730	20.865	8.320	20.410	9.845	7.424	7.275	71.626	-0.055	-0.069	NaN	101.000	25.610	23.270
102	101.000	102.000	20.085	16.315	10.010	5.200	6.243	15.002	14.389	89.824	0.537	0.319	-0.135	NaN	NaN	NaN	NaN	NaN	NaN	NaN	NaN	NaN	NaN	NaN	NaN	NaN	NaN	NaN	NaN	NaN	NaN	NaN	NaN	NaN	102.000	15.665	20.865	8.385	20.410	9.836	7.294	7.156	70.389	-0.119	-0.065	0.065	102.000	25.545	23.140
103	102.000	103.000	20.085	16.380	9.815	5.070	6.366	15.277	14.708	93.634	0.319	0.227	-0.048	NaN	NaN	NaN	NaN	NaN	NaN	NaN	NaN	NaN	NaN	NaN	NaN	NaN	NaN	NaN	NaN	NaN	NaN	NaN	NaN	NaN	103.000	15.730	20.800	8.450	20.345	9.805	7.294	7.191	70.507	0.035	-0.061	-0.061	103.000	25.545	23.140
104	103.000	104.000	17.290	14.365	9.685	4.940	9.369	12.111	11.225	105.169	-3.483	0.183	3.323	NaN	NaN	NaN	NaN	NaN	NaN	NaN	NaN	NaN	NaN	NaN	NaN	NaN	NaN	NaN	NaN	NaN	NaN	NaN	NaN	NaN	104.000	15.795	20.735	8.515	20.280	9.855	7.294	7.071	69.679	-0.120	-0.061	-0.061	104.000	25.480	23.205
105	104.000	105.000	17.420	14.365	9.425	4.810	9.364	12.459	11.801	110.501	0.575	0.267	-0.083	NaN	NaN	NaN	NaN	NaN	NaN	NaN	NaN	NaN	NaN	NaN	NaN	NaN	NaN	NaN	NaN	NaN	NaN	NaN	NaN	NaN	105.000	15.600	20.800	8.385	20.150	9.938	7.244	7.024	69.801	-0.047	0.141	0.188	105.000	25.870	24.050
106	105.000	106.000	17.550	14.430	9.230	4.680	9.185	12.817	12.161	111.701	0.360	0.225	-0.134	NaN	NaN	NaN	NaN	NaN	NaN	NaN	NaN	NaN	NaN	NaN	NaN	NaN	NaN	NaN	NaN	NaN	NaN	NaN	NaN	NaN	106.000	15.665	20.800	8.905	20.280	9.884	6.780	6.583	65.065	-0.441	-0.528	-0.065	106.000	25.870	23.985
107	106.000	107.000	17.615	14.560	8.905	4.485	9.086	13.318	12.584	114.345	0.424	0.360	-0.141	NaN	NaN	NaN	NaN	NaN	NaN	NaN	NaN	NaN	NaN	NaN	NaN	NaN	NaN	NaN	NaN	NaN	NaN	NaN	NaN	NaN	107.000	15.860	20.735	6.825	18.720	9.756	9.257	8.573	83.642	1.991	2.370	-0.176	107.000	25.740	23.725
108	107.000	108.000	17.745	14.625	8.710	4.355	8.941	13.679	12.968	115.947	0.383	0.226	-0.135	NaN	NaN	NaN	NaN	NaN	NaN	NaN	NaN	NaN	NaN	NaN	NaN	NaN	NaN	NaN	NaN	NaN	NaN	NaN	NaN	NaN	108.000	15.860	20.735	6.240	18.720	9.756	9.829	9.150	89.270	0.577	0.573	NaN	108.000	25.740	23.660
109	108.000	109.000	18.005	14.885	8.645	4.225	8.435	14.186	13.316	112.317	0.348	0.141	-0.367	NaN	NaN	NaN	NaN	NaN	NaN	NaN	NaN	NaN	NaN	NaN	NaN	NaN	NaN	NaN	NaN	NaN	NaN	NaN	NaN	NaN	109.000	15.665	20.735	5.915	18.720	9.918	9.956	9.215	91.395	0.065	0.318	0.191	109.000	25.480	23.010
110	109.000	110.000	17.940	14.755	8.385	4.160	8.555	14.267	13.501	115.499	0.186	0.222	0.140	NaN	NaN	NaN	NaN	NaN	NaN	NaN	NaN	NaN	NaN	NaN	NaN	NaN	NaN	NaN	NaN	NaN	NaN	NaN	NaN	NaN	110.000	15.600	20.735	5.655	18.590	9.982	10.174	9.387	93.706	0.173	0.282	0.064	110.000	25.545	23.075
111	110.000	111.000	18.070	14.885	8.255	4.095	8.328	14.586	13.892	115.702	0.391	0.136	-0.184	NaN	NaN	NaN	NaN	NaN	NaN	NaN	NaN	NaN	NaN	NaN	NaN	NaN	NaN	NaN	NaN	NaN	NaN	NaN	NaN	NaN	111.000	15.405	20.735	5.460	18.590	10.023	10.174	9.441	94.632	0.054	0.191	0.191	111.000	25.610	23.205
112	111.000	112.000	18.135	14.885	8.125	4.095	8.296	14.718	14.032	116.407	0.139	0.088	-0.044	NaN	NaN	NaN	NaN	NaN	NaN	NaN	NaN	NaN	NaN	NaN	NaN	NaN	NaN	NaN	NaN	NaN	NaN	NaN	NaN	NaN	112.000	15.535	20.670	5.135	18.525	9.959	10.619	9.885	98.451	0.444	0.331	-0.114	112.000	25.610	23.075
113	112.000	113.000	18.330	15.145	7.995	4.095	8.095	15.130	14.464	117.083	0.433	0.089	-0.323	NaN	NaN	NaN	NaN	NaN	NaN	NaN	NaN	NaN	NaN	NaN	NaN	NaN	NaN	NaN	NaN	NaN	NaN	NaN	NaN	NaN	113.000	15.470	20.735	4.745	18.330	10.002	10.991	10.219	102.211	0.333	0.423	0.049	113.000	25.610	23.205
114	113.000	114.000	18.720	15.470	7.800	4.095	7.692	15.768	15.180	116.762	0.715	0.135	-0.505	NaN	NaN	NaN	NaN	NaN	NaN	NaN	NaN	NaN	NaN	NaN	NaN	NaN	NaN	NaN	NaN	NaN	NaN	NaN	NaN	NaN	114.000	15.600	20.670	4.485	18.265	9.836	11.372	10.700	105.245	0.481	0.268	-0.113	114.000	25.545	23.010
115	114.000	115.000	19.045	15.665	7.735	4.095	7.573	16.180	15.770	119.424	0.591	0.045	-0.367	NaN	NaN	NaN	NaN	NaN	NaN	NaN	NaN	NaN	NaN	NaN	NaN	NaN	NaN	NaN	NaN	NaN	NaN	NaN	NaN	NaN	115.000	15.665	20.670	4.225	18.135	9.792	11.718	11.155	109.233	0.455	0.282	-0.063	115.000	25.935	23.985
116	115.000	116.000	19.110	15.665	7.605	4.095	7.500	16.317	15.991	119.922	0.220	0.092	-0.046	NaN	NaN	NaN	NaN	NaN	NaN	NaN	NaN	NaN	NaN	NaN	NaN	NaN	NaN	NaN	NaN	NaN	NaN	NaN	NaN	NaN	116.000	15.535	20.670	4.030	18.070	9.851	11.795	11.240	110.725	0.085	0.205	0.127	116.000	25.870	23.855
117	116.000	117.000	19.110	15.665	7.670	4.095	7.536	16.271	15.960	120.269	-0.031	-0.046	NaN	NaN	NaN	NaN	NaN	NaN	NaN	NaN	NaN	NaN	NaN	NaN	NaN	NaN	NaN	NaN	NaN	NaN	NaN	NaN	NaN	NaN	117.000	15.535	20.735	3.770	17.940	9.851	12.092	11.482	113.112	0.242	0.283	-0.015	117.000	25.480	22.945
118	117.000	NaN	NaN	NaN	NaN	NaN	NaN	NaN	NaN	NaN	NaN	NaN	NaN	NaN	NaN	NaN	NaN	NaN	NaN	NaN	NaN	NaN	NaN	NaN	NaN	NaN	NaN	NaN	NaN	NaN	NaN	NaN	NaN	NaN	118.000	15.665	20.735	3.640	17.875	9.776	12.360	11.784	115.199	0.302	0.142	-0.126	118.000	25.480	23.010
119	118.000	NaN	NaN	NaN	NaN	NaN	NaN	NaN	NaN	NaN	NaN	NaN	NaN	NaN	NaN	NaN	NaN	NaN	NaN	NaN	NaN	NaN	NaN	NaN	NaN	NaN	NaN	NaN	NaN	NaN	NaN	NaN	NaN	NaN	119.000	15.730	20.735	3.705	17.810	9.768	12.376	11.828	115.533	0.045	-0.048	-0.063	119.000	25.480	23.010
120	119.000	120.000	19.045	15.600	7.605	4.095	8.048	16.225	16.023	128.951	16.023	1.789	0.046	NaN	NaN	NaN	NaN	NaN	NaN	NaN	NaN	NaN	NaN	NaN	NaN	NaN	NaN	NaN	NaN	NaN	NaN	NaN	NaN	NaN	120.000	15.860	20.670	3.835	17.745	9.690	12.376	11.920	115.512	0.092	-0.111	-0.111	120.000	25.610	23.075
121	120.000	121.000	19.110	15.600	7.345	3.965	7.957	16.547	16.358	130.160	0.335	0.276	-0.046	NaN	NaN	NaN	NaN	NaN	NaN	NaN	NaN	NaN	NaN	NaN	NaN	NaN	NaN	NaN	NaN	NaN	NaN	NaN	NaN	NaN	121.000	15.860	20.670	3.900	17.680	9.693	12.328	11.830	114.667	-0.090	-0.047	NaN	121.000	25.610	22.945
[truncated: 105 more columns]
