# Supplementary material for: Filopodyan: An open-source pipeline for the analysis of filopodia
Source: J Cell Biol. 2017 Oct 2;216(10):3405–22. doi: 10.1083/jcb.201705113 (PMC5626553; doi:10.1083/jcb.201705113)
Supplement: Data tables (ZIP file) [file JCB_201705113_DataS1.zip › Data Tables/Fig5_BaseF/ENA_Phenotype/MANUAL_CTRL_s15_Renyi2-6_ed4/Neon_Ctrl_GC13_tif Filopodia.txt]

dT	T (0)	dT (0)	Base Mean (0)	Base Local Background (0)	Body Mean (0)	Proj Mean (0)	Tip Mean (0)	Tip Th Mean (0)	Tip Local Background (0)	Length (0)	dL (0)	DCTM (0)	DCBM (0)	T (1)	dT (1)	Base Mean (1)	Base Local Background (1)	Body Mean (1)	Proj Mean (1)	Tip Mean (1)	Tip Th Mean (1)	Tip Local Background (1)	Length (1)	dL (1)	DCTM (1)	DCBM (1)	T (2)	dT (2)	Base Mean (2)	Base Local Background (2)	Body Mean (2)	Proj Mean (2)	Tip Mean (2)	Tip Th Mean (2)	Tip Local Background (2)	Length (2)	dL (2)	DCTM (2)	DCBM (2)	T (3)	dT (3)	Base Mean (3)	Base Local Background (3)	Body Mean (3)	Proj Mean (3)	Tip Mean (3)	Tip Th Mean (3)	Tip Local Background (3)	Length (3)
0.000	1.000	0.000	187.690	132.563	397.796	131.679	118.071	128.429	113.373	5.083	0.000	NaN	NaN	1.000	0.000	175.150	124.462	397.796	147.000	147.000	169.500	122.922	0.326	0.000	NaN	NaN	1.000	0.000	201.207	217.756	397.796	134.853	120.536	130.308	118.452	6.230	0.000	NaN	NaN	1.000	0.000	157.615	143.667	397.796	124.797	122.308	134.875	105.589	9.891
1.000	2.000	1.000	201.172	151.280	318.535	131.300	112.720	117.190	111.290	5.194	0.111	-0.089	-0.200	2.000	1.000	186.767	140.933	318.535	158.875	149.812	176.733	124.930	0.741	0.415	0.324	0.054	NaN	NaN	NaN	NaN	NaN	NaN	NaN	NaN	NaN	NaN	NaN	NaN	NaN	2.000	1.000	126.889	113.310	318.535	122.350	121.868	128.000	111.964	5.454
2.000	3.000	2.000	202.345	157.129	345.597	131.669	119.222	130.111	108.280	5.553	0.360	0.034	-0.290	3.000	2.000	195.567	155.565	345.597	165.692	146.100	173.308	121.659	1.120	0.379	0.329	0.011	NaN	NaN	NaN	NaN	NaN	NaN	NaN	NaN	NaN	NaN	NaN	NaN	NaN	3.000	2.000	160.815	132.193	345.597	123.315	119.949	126.345	111.921	9.999
3.000	4.000	3.000	221.379	159.685	346.033	137.169	118.000	122.500	110.188	5.794	0.241	-0.089	-0.290	4.000	3.000	165.077	134.283	346.033	142.619	141.765	161.933	121.063	0.565	-0.555	0.345	0.711	NaN	NaN	NaN	NaN	NaN	NaN	NaN	NaN	NaN	NaN	NaN	NaN	NaN	4.000	3.000	162.040	124.520	346.033	125.112	121.067	131.240	109.645	9.915
4.000	5.000	4.000	193.935	151.398	346.488	135.898	123.893	133.500	111.135	5.691	-0.103	-0.145	-0.034	5.000	4.000	201.538	169.407	346.488	162.298	135.821	147.625	115.764	1.764	1.198	0.343	-0.793	NaN	NaN	NaN	NaN	NaN	NaN	NaN	NaN	NaN	NaN	NaN	NaN	NaN	5.000	4.000	164.037	130.505	346.488	124.812	117.205	123.320	109.572	10.278
5.000	6.000	5.000	214.556	164.584	354.143	136.306	117.259	124.286	113.127	6.016	0.325	-0.089	-0.402	6.000	5.000	213.857	182.000	354.143	163.033	136.935	147.789	117.215	2.196	0.433	0.197	-0.166	NaN	NaN	NaN	NaN	NaN	NaN	NaN	NaN	NaN	NaN	NaN	NaN	NaN	6.000	5.000	158.000	130.704	354.143	124.107	132.061	138.130	120.950	10.362
6.000	7.000	6.000	222.400	163.421	340.608	142.597	119.536	129.636	110.287	6.338	0.322	-0.111	-0.379	7.000	6.000	210.481	174.911	340.608	159.093	131.586	140.208	113.507	2.491	0.295	0.325	0.052	NaN	NaN	NaN	NaN	NaN	NaN	NaN	NaN	NaN	NaN	NaN	NaN	NaN	7.000	6.000	133.967	116.792	340.608	129.473	138.143	144.087	116.636	4.850
7.000	8.000	7.000	205.593	157.500	363.627	140.989	120.074	126.400	109.722	6.227	-0.111	-0.089	-0.034	8.000	7.000	226.241	178.309	363.627	158.594	130.400	142.278	113.685	2.881	0.390	0.207	-0.069	NaN	NaN	NaN	NaN	NaN	NaN	NaN	NaN	NaN	NaN	NaN	NaN	NaN	8.000	7.000	183.143	147.291	363.627	130.810	139.967	150.882	117.250	8.755
8.000	9.000	8.000	213.258	154.561	350.544	141.779	115.259	120.130	109.315	6.809	0.582	0.089	-0.434	NaN	NaN	NaN	NaN	NaN	NaN	NaN	NaN	NaN	NaN	NaN	NaN	NaN	NaN	NaN	NaN	NaN	NaN	NaN	NaN	NaN	NaN	NaN	NaN	NaN	NaN	9.000	8.000	129.448	118.642	350.544	131.774	136.032	149.533	116.953	4.945
9.000	10.000	9.000	219.700	161.688	359.337	142.138	114.519	120.684	109.747	6.874	0.065	-0.122	-0.234	NaN	NaN	NaN	NaN	NaN	NaN	NaN	NaN	NaN	NaN	NaN	NaN	NaN	NaN	NaN	NaN	NaN	NaN	NaN	NaN	NaN	NaN	NaN	NaN	NaN	NaN	10.000	9.000	128.042	120.202	359.337	128.027	129.667	139.222	116.793	4.513
10.000	11.000	10.000	214.690	156.989	360.926	143.240	117.769	124.500	108.772	6.966	0.092	-0.000	-0.056	NaN	NaN	NaN	NaN	NaN	NaN	NaN	NaN	NaN	NaN	NaN	NaN	NaN	NaN	NaN	NaN	NaN	NaN	NaN	NaN	NaN	NaN	NaN	NaN	NaN	NaN	11.000	10.000	127.931	114.544	360.926	131.372	135.500	145.400	114.257	4.131
11.000	12.000	11.000	210.733	157.978	362.997	142.545	116.077	125.077	110.297	7.058	0.092	-0.056	-0.179	NaN	NaN	NaN	NaN	NaN	NaN	NaN	NaN	NaN	NaN	NaN	NaN	NaN	NaN	NaN	NaN	NaN	NaN	NaN	NaN	NaN	NaN	NaN	NaN	NaN	NaN	12.000	11.000	134.192	116.485	362.997	136.892	133.914	143.250	115.664	2.723
12.000	13.000	12.000	215.194	155.884	367.392	144.468	117.778	122.556	109.374	7.169	0.111	-0.055	-0.089	NaN	NaN	NaN	NaN	NaN	NaN	NaN	NaN	NaN	NaN	NaN	NaN	NaN	NaN	NaN	NaN	NaN	NaN	NaN	NaN	NaN	NaN	NaN	NaN	NaN	NaN	13.000	12.000	148.931	126.229	367.392	133.388	125.579	133.231	116.510	5.347
13.000	14.000	13.000	220.065	152.844	368.083	145.045	114.640	121.824	109.286	7.196	0.027	0.056	-0.056	NaN	NaN	NaN	NaN	NaN	NaN	NaN	NaN	NaN	NaN	NaN	NaN	NaN	NaN	NaN	NaN	NaN	NaN	NaN	NaN	NaN	NaN	NaN	NaN	NaN	NaN	14.000	13.000	154.963	126.050	368.083	136.089	128.444	140.600	112.182	5.025
14.000	15.000	14.000	222.750	158.294	367.883	150.068	114.231	118.950	108.473	7.268	0.073	0.034	-0.000	NaN	NaN	NaN	NaN	NaN	NaN	NaN	NaN	NaN	NaN	NaN	NaN	NaN	NaN	NaN	NaN	NaN	NaN	NaN	NaN	NaN	NaN	NaN	NaN	NaN	NaN	15.000	14.000	169.393	129.879	367.883	138.265	127.943	144.611	114.787	5.090
15.000	16.000	15.000	207.484	161.337	367.673	149.624	115.885	120.227	109.113	7.242	-0.027	-0.089	-0.089	NaN	NaN	NaN	NaN	NaN	NaN	NaN	NaN	NaN	NaN	NaN	NaN	NaN	NaN	NaN	NaN	NaN	NaN	NaN	NaN	NaN	NaN	NaN	NaN	NaN	NaN	16.000	15.000	170.679	131.420	367.673	137.867	126.828	143.500	114.615	4.971
16.000	17.000	16.000	211.419	158.237	366.965	149.336	113.815	117.900	108.887	7.169	-0.073	-0.089	-0.056	NaN	NaN	NaN	NaN	NaN	NaN	NaN	NaN	NaN	NaN	NaN	NaN	NaN	NaN	NaN	NaN	NaN	NaN	NaN	NaN	NaN	NaN	NaN	NaN	NaN	NaN	17.000	16.000	172.655	130.041	366.965	136.500	120.143	126.083	115.851	4.692
17.000	18.000	17.000	207.714	161.000	363.797	147.248	114.308	123.059	109.047	7.307	0.138	-0.000	-0.056	NaN	NaN	NaN	NaN	NaN	NaN	NaN	NaN	NaN	NaN	NaN	NaN	NaN	NaN	NaN	NaN	NaN	NaN	NaN	NaN	NaN	NaN	NaN	NaN	NaN	NaN	18.000	17.000	168.828	134.020	363.797	134.547	116.593	123.947	112.545	4.597
18.000	19.000	18.000	220.429	156.080	364.264	150.935	116.880	121.842	108.864	7.333	0.027	0.034	-0.000	NaN	NaN	NaN	NaN	NaN	NaN	NaN	NaN	NaN	NaN	NaN	NaN	NaN	NaN	NaN	NaN	NaN	NaN	NaN	NaN	NaN	NaN	NaN	NaN	NaN	NaN	19.000	18.000	187.333	144.485	364.264	135.584	117.074	124.929	110.966	4.865
19.000	20.000	19.000	222.967	153.589	363.372	152.626	114.667	118.762	109.500	7.326	-0.008	-0.033	-0.000	NaN	NaN	NaN	NaN	NaN	NaN	NaN	NaN	NaN	NaN	NaN	NaN	NaN	NaN	NaN	NaN	NaN	NaN	NaN	NaN	NaN	NaN	NaN	NaN	NaN	NaN	20.000	19.000	177.172	144.030	363.372	135.106	116.862	125.769	109.349	4.949
20.000	21.000	20.000	234.355	162.670	362.001	150.033	112.111	117.529	108.651	7.509	0.184	0.034	-0.124	NaN	NaN	NaN	NaN	NaN	NaN	NaN	NaN	NaN	NaN	NaN	NaN	NaN	NaN	NaN	NaN	NaN	NaN	NaN	NaN	NaN	NaN	NaN	NaN	NaN	NaN	21.000	20.000	175.296	139.853	362.001	133.145	117.367	127.231	109.656	5.163
21.000	22.000	21.000	218.667	153.475	363.783	146.821	113.038	118.450	107.669	7.314	-0.195	-0.000	0.179	NaN	NaN	NaN	NaN	NaN	NaN	NaN	NaN	NaN	NaN	NaN	NaN	NaN	NaN	NaN	NaN	NaN	NaN	NaN	NaN	NaN	NaN	NaN	NaN	NaN	NaN	22.000	21.000	189.742	144.840	363.783	139.319	113.630	121.091	109.404	5.522
22.000	23.000	22.000	223.414	155.663	363.212	148.060	114.519	122.357	107.812	7.379	0.065	0.090	-0.000	NaN	NaN	NaN	NaN	NaN	NaN	NaN	NaN	NaN	NaN	NaN	NaN	NaN	NaN	NaN	NaN	NaN	NaN	NaN	NaN	NaN	NaN	NaN	NaN	NaN	NaN	23.000	22.000	189.241	147.687	363.212	136.607	118.125	123.000	109.177	5.626
23.000	24.000	23.000	223.379	151.750	360.468	147.291	117.269	122.769	108.597	7.360	-0.019	0.145	0.145	NaN	NaN	NaN	NaN	NaN	NaN	NaN	NaN	NaN	NaN	NaN	NaN	NaN	NaN	NaN	NaN	NaN	NaN	NaN	NaN	NaN	NaN	NaN	NaN	NaN	NaN	24.000	23.000	199.862	151.495	360.468	139.385	119.548	125.750	107.388	6.180
24.000	25.000	24.000	225.733	159.286	359.901	146.808	119.852	124.789	108.380	7.544	0.184	0.035	-0.090	NaN	NaN	NaN	NaN	NaN	NaN	NaN	NaN	NaN	NaN	NaN	NaN	NaN	NaN	NaN	NaN	NaN	NaN	NaN	NaN	NaN	NaN	NaN	NaN	NaN	NaN	25.000	24.000	183.483	142.416	359.901	138.099	117.538	128.556	107.945	6.180
25.000	26.000	25.000	236.485	156.108	360.819	147.935	115.889	120.368	108.800	7.674	0.130	0.055	-0.111	NaN	NaN	NaN	NaN	NaN	NaN	NaN	NaN	NaN	NaN	NaN	NaN	NaN	NaN	NaN	NaN	NaN	NaN	NaN	NaN	NaN	NaN	NaN	NaN	NaN	NaN	26.000	25.000	192.645	148.051	360.819	138.800	120.148	126.000	109.480	6.578
26.000	27.000	26.000	209.824	151.980	358.204	141.887	112.704	117.294	109.233	7.674	0.000	0.145	0.200	NaN	NaN	NaN	NaN	NaN	NaN	NaN	NaN	NaN	NaN	NaN	NaN	NaN	NaN	NaN	NaN	NaN	NaN	NaN	NaN	NaN	NaN	NaN	NaN	NaN	NaN	27.000	26.000	193.129	151.175	358.204	136.882	115.259	119.111	109.572	6.708
27.000	28.000	27.000	231.171	157.233	358.533	151.613	118.074	124.737	108.322	8.007	0.333	-0.055	-0.345	NaN	NaN	NaN	NaN	NaN	NaN	NaN	NaN	NaN	NaN	NaN	NaN	NaN	NaN	NaN	NaN	NaN	NaN	NaN	NaN	NaN	NaN	NaN	NaN	NaN	NaN	28.000	27.000	175.690	141.311	358.533	139.643	117.148	128.625	108.763	6.413
28.000	29.000	28.000	224.161	157.578	360.398	149.376	119.885	125.647	109.410	8.053	0.046	0.145	0.055	NaN	NaN	NaN	NaN	NaN	NaN	NaN	NaN	NaN	NaN	NaN	NaN	NaN	NaN	NaN	NaN	NaN	NaN	NaN	NaN	NaN	NaN	NaN	NaN	NaN	NaN	29.000	28.000	189.103	146.735	360.398	136.954	114.103	119.900	110.569	6.616
29.000	30.000	29.000	226.000	161.245	360.668	153.295	124.963	128.696	109.027	8.321	0.268	-0.000	-0.234	NaN	NaN	NaN	NaN	NaN	NaN	NaN	NaN	NaN	NaN	NaN	NaN	NaN	NaN	NaN	NaN	NaN	NaN	NaN	NaN	NaN	NaN	NaN	NaN	NaN	NaN	30.000	29.000	191.345	148.480	360.668	134.363	114.633	120.824	108.616	6.895
30.000	31.000	30.000	207.484	158.255	359.427	147.928	120.926	125.000	109.704	8.421	0.100	0.125	-0.000	NaN	NaN	NaN	NaN	NaN	NaN	NaN	NaN	NaN	NaN	NaN	NaN	NaN	NaN	NaN	NaN	NaN	NaN	NaN	NaN	NaN	NaN	NaN	NaN	NaN	NaN	31.000	30.000	189.370	147.808	359.427	138.632	114.567	122.143	107.634	7.071
31.000	32.000	31.000	214.143	151.932	357.411	149.609	118.222	122.905	109.390	8.624	0.203	0.090	-0.055	NaN	NaN	NaN	NaN	NaN	NaN	NaN	NaN	NaN	NaN	NaN	NaN	NaN	NaN	NaN	NaN	NaN	NaN	NaN	NaN	NaN	NaN	NaN	NaN	NaN	NaN	32.000	31.000	184.276	144.515	357.411	136.077	120.840	127.400	107.131	7.247
32.000	33.000	32.000	213.333	154.090	358.610	149.079	118.296	132.556	108.500	8.651	0.027	0.145	-0.000	NaN	NaN	NaN	NaN	NaN	NaN	NaN	NaN	NaN	NaN	NaN	NaN	NaN	NaN	NaN	NaN	NaN	NaN	NaN	NaN	NaN	NaN	NaN	NaN	NaN	NaN	33.000	32.000	166.355	134.068	358.610	134.093	116.346	127.200	108.882	6.876
33.000	34.000	33.000	209.382	146.676	363.073	149.431	117.481	123.643	108.791	8.605	-0.046	0.180	0.433	NaN	NaN	NaN	NaN	NaN	NaN	NaN	NaN	NaN	NaN	NaN	NaN	NaN	NaN	NaN	NaN	NaN	NaN	NaN	NaN	NaN	NaN	NaN	NaN	NaN	NaN	34.000	33.000	189.207	151.176	363.073	139.771	120.400	129.267	109.391	7.480
34.000	35.000	34.000	210.594	150.708	359.748	157.516	117.963	125.231	108.446	8.716	0.111	0.055	-0.110	NaN	NaN	NaN	NaN	NaN	NaN	NaN	NaN	NaN	NaN	NaN	NaN	NaN	NaN	NaN	NaN	NaN	NaN	NaN	NaN	NaN	NaN	NaN	NaN	NaN	NaN	35.000	34.000	203.111	153.094	359.748	137.313	118.345	125.556	110.513	7.656
35.000	36.000	35.000	214.367	146.564	359.451	157.855	118.889	124.882	107.773	8.735	0.019	0.179	0.145	NaN	NaN	NaN	NaN	NaN	NaN	NaN	NaN	NaN	NaN	NaN	NaN	NaN	NaN	NaN	NaN	NaN	NaN	NaN	NaN	NaN	NaN	NaN	NaN	NaN	NaN	36.000	35.000	196.000	155.863	359.451	136.205	116.286	121.714	110.079	7.610
36.000	37.000	36.000	201.000	150.571	355.990	158.339	116.556	121.636	108.366	8.762	0.027	0.090	0.019	NaN	NaN	NaN	NaN	NaN	NaN	NaN	NaN	NaN	NaN	NaN	NaN	NaN	NaN	NaN	NaN	NaN	NaN	NaN	NaN	NaN	NaN	NaN	NaN	NaN	NaN	37.000	36.000	188.290	155.100	355.990	137.014	117.100	125.000	112.220	7.450
37.000	38.000	37.000	200.033	147.761	355.294	161.097	115.077	121.158	109.470	8.873	0.111	0.110	0.035	NaN	NaN	NaN	NaN	NaN	NaN	NaN	NaN	NaN	NaN	NaN	NaN	NaN	NaN	NaN	NaN	NaN	NaN	NaN	NaN	NaN	NaN	NaN	NaN	NaN	NaN	38.000	37.000	193.323	169.309	355.294	137.629	117.483	125.583	110.530	7.867
38.000	39.000	38.000	196.906	138.952	352.757	161.637	121.571	131.357	107.876	7.820	-1.053	0.109	1.119	NaN	NaN	NaN	NaN	NaN	NaN	NaN	NaN	NaN	NaN	NaN	NaN	NaN	NaN	NaN	NaN	NaN	NaN	NaN	NaN	NaN	NaN	NaN	NaN	NaN	NaN	39.000	38.000	204.172	161.216	352.757	138.192	116.700	126.000	109.059	7.989
39.000	40.000	39.000	191.531	141.740	353.480	157.697	118.346	122.217	109.081	7.958	0.138	0.054	-0.090	NaN	NaN	NaN	NaN	NaN	NaN	NaN	NaN	NaN	NaN	NaN	NaN	NaN	NaN	NaN	NaN	NaN	NaN	NaN	NaN	NaN	NaN	NaN	NaN	NaN	NaN	40.000	39.000	197.655	162.355	353.480	136.461	115.793	121.500	110.040	7.897
40.000	41.000	40.000	201.222	137.553	349.163	140.090	119.500	121.407	109.767	6.657	-1.301	0.038	1.203	NaN	NaN	NaN	NaN	NaN	NaN	NaN	NaN	NaN	NaN	NaN	NaN	NaN	NaN	NaN	NaN	NaN	NaN	NaN	NaN	NaN	NaN	NaN	NaN	NaN	NaN	41.000	40.000	184.379	157.971	349.163	138.681	119.000	126.529	108.080	7.832
41.000	42.000	41.000	209.963	140.522	346.500	141.675	118.704	128.286	107.967	6.454	-0.203	0.090	0.218	NaN	NaN	NaN	NaN	NaN	NaN	NaN	NaN	NaN	NaN	NaN	NaN	NaN	NaN	NaN	NaN	NaN	NaN	NaN	NaN	NaN	NaN	NaN	NaN	NaN	NaN	42.000	41.000	196.240	162.831	346.500	137.634	115.867	120.522	108.691	8.203
42.000	43.000	42.000	207.758	143.916	345.555	142.631	121.870	126.850	107.466	7.116	0.663	0.128	-0.469	NaN	NaN	NaN	NaN	NaN	NaN	NaN	NaN	NaN	NaN	NaN	NaN	NaN	NaN	NaN	NaN	NaN	NaN	NaN	NaN	NaN	NaN	NaN	NaN	NaN	NaN	43.000	42.000	210.107	167.299	345.555	137.808	118.690	124.368	108.715	8.376
43.000	44.000	43.000	219.182	144.250	343.494	148.452	115.231	121.062	109.533	7.641	0.525	-0.000	-0.506	NaN	NaN	NaN	NaN	NaN	NaN	NaN	NaN	NaN	NaN	NaN	NaN	NaN	NaN	NaN	NaN	NaN	NaN	NaN	NaN	NaN	NaN	NaN	NaN	NaN	NaN	44.000	43.000	187.452	162.118	343.494	136.032	116.367	124.059	109.855	8.192
44.000	45.000	44.000	213.882	145.424	342.836	144.896	113.320	119.571	107.878	7.733	0.092	0.091	-0.038	NaN	NaN	NaN	NaN	NaN	NaN	NaN	NaN	NaN	NaN	NaN	NaN	NaN	NaN	NaN	NaN	NaN	NaN	NaN	NaN	NaN	NaN	NaN	NaN	NaN	NaN	45.000	44.000	202.500	166.089	342.836	140.223	118.000	121.773	108.860	8.517
45.000	46.000	45.000	204.222	145.610	342.632	141.897	117.074	123.368	107.336	7.936	0.203	0.053	-0.053	NaN	NaN	NaN	NaN	NaN	NaN	NaN	NaN	NaN	NaN	NaN	NaN	NaN	NaN	NaN	NaN	NaN	NaN	NaN	NaN	NaN	NaN	NaN	NaN	NaN	NaN	46.000	45.000	217.000	165.125	342.632	138.675	116.400	124.500	109.230	8.631
46.000	47.000	46.000	192.000	143.909	344.508	139.293	119.815	124.850	108.430	7.852	-0.084	0.077	0.091	NaN	NaN	NaN	NaN	NaN	NaN	NaN	NaN	NaN	NaN	NaN	NaN	NaN	NaN	NaN	NaN	NaN	NaN	NaN	NaN	NaN	NaN	NaN	NaN	NaN	NaN	47.000	46.000	178.519	150.707	344.508	136.439	117.793	123.650	109.311	8.306
47.000	48.000	47.000	197.233	143.375	342.351	142.765	129.821	138.200	108.603	8.100	0.249	0.130	-0.182	NaN	NaN	NaN	NaN	NaN	NaN	NaN	NaN	NaN	NaN	NaN	NaN	NaN	NaN	NaN	NaN	NaN	NaN	NaN	NaN	NaN	NaN	NaN	NaN	NaN	NaN	48.000	47.000	186.069	150.645	342.351	136.678	118.821	127.364	109.054	8.184
48.000	49.000	48.000	200.724	142.355	341.462	136.176	131.704	141.389	109.904	8.181	0.081	0.182	0.091	NaN	NaN	NaN	NaN	NaN	NaN	NaN	NaN	NaN	NaN	NaN	NaN	NaN	NaN	NaN	NaN	NaN	NaN	NaN	NaN	NaN	NaN	NaN	NaN	NaN	NaN	49.000	48.000	172.414	140.824	341.462	135.099	122.353	131.941	109.929	7.702
49.000	50.000	49.000	188.310	141.479	341.002	135.330	125.414	134.632	109.545	8.246	0.065	0.143	0.091	NaN	NaN	NaN	NaN	NaN	NaN	NaN	NaN	NaN	NaN	NaN	NaN	NaN	NaN	NaN	NaN	NaN	NaN	NaN	NaN	NaN	NaN	NaN	NaN	NaN	NaN	50.000	49.000	179.233	142.980	341.002	133.127	119.963	127.643	111.903	7.553
50.000	51.000	50.000	189.355	140.304	341.847	135.274	125.852	140.273	109.658	8.476	0.230	0.080	-0.131	NaN	NaN	NaN	NaN	NaN	NaN	NaN	NaN	NaN	NaN	NaN	NaN	NaN	NaN	NaN	NaN	NaN	NaN	NaN	NaN	NaN	NaN	NaN	NaN	NaN	NaN	51.000	50.000	173.103	140.505	341.847	131.569	118.067	131.143	108.678	7.645
51.000	52.000	51.000	196.733	140.937	341.114	137.866	124.720	134.467	109.980	8.706	0.230	0.223	-0.051	NaN	NaN	NaN	NaN	NaN	NaN	NaN	NaN	NaN	NaN	NaN	NaN	NaN	NaN	NaN	NaN	NaN	NaN	NaN	NaN	NaN	NaN	NaN	NaN	NaN	NaN	52.000	51.000	174.724	135.486	341.114	127.201	116.735	128.067	108.994	7.201
52.000	53.000	52.000	182.621	139.490	339.605	133.961	116.500	120.000	109.563	8.668	-0.038	0.142	0.142	NaN	NaN	NaN	NaN	NaN	NaN	NaN	NaN	NaN	NaN	NaN	NaN	NaN	NaN	NaN	NaN	NaN	NaN	NaN	NaN	NaN	NaN	NaN	NaN	NaN	NaN	53.000	52.000	172.345	141.424	339.605	130.121	123.034	130.400	108.436	7.239
53.000	54.000	53.000	184.167	137.566	330.877	135.586	116.292	120.667	108.437	8.760	0.092	0.091	-0.000	NaN	NaN	NaN	NaN	NaN	NaN	NaN	NaN	NaN	NaN	NaN	NaN	NaN	NaN	NaN	NaN	NaN	NaN	NaN	NaN	NaN	NaN	NaN	NaN	NaN	NaN	54.000	53.000	183.000	143.253	330.877	129.595	126.543	132.037	111.049	7.285
54.000	55.000	54.000	189.828	141.899	337.214	136.176	118.632	121.000	112.871	8.373	-0.387	-0.325	-0.012	NaN	NaN	NaN	NaN	NaN	NaN	NaN	NaN	NaN	NaN	NaN	NaN	NaN	NaN	NaN	NaN	NaN	NaN	NaN	NaN	NaN	NaN	NaN	NaN	NaN	NaN	55.000	54.000	179.207	147.091	337.214	127.560	120.094	127.294	109.331	7.396
55.000	56.000	55.000	189.357	141.184	339.295	132.543	112.273	117.188	108.121	8.806	0.433	0.457	0.102	NaN	NaN	NaN	NaN	NaN	NaN	NaN	NaN	NaN	NaN	NaN	NaN	NaN	NaN	NaN	NaN	NaN	NaN	NaN	NaN	NaN	NaN	NaN	NaN	NaN	NaN	56.000	55.000	174.143	145.713	339.295	129.059	122.700	130.789	108.582	7.388
56.000	57.000	56.000	194.370	142.728	340.165	133.926	115.821	121.529	107.250	8.943	0.138	0.091	-0.000	NaN	NaN	NaN	NaN	NaN	NaN	NaN	NaN	NaN	NaN	NaN	NaN	NaN	NaN	NaN	NaN	NaN	NaN	NaN	NaN	NaN	NaN	NaN	NaN	NaN	NaN	57.000	56.000	170.786	142.495	340.165	128.094	120.833	128.600	108.442	7.492
57.000	58.000	57.000	204.484	149.970	340.517	134.650	122.185	127.240	108.615	9.376	0.433	0.091	-0.325	NaN	NaN	NaN	NaN	NaN	NaN	NaN	NaN	NaN	NaN	NaN	NaN	NaN	NaN	NaN	NaN	NaN	NaN	NaN	NaN	NaN	NaN	NaN	NaN	NaN	NaN	58.000	57.000	190.760	143.395	340.517	128.182	121.889	129.842	110.633	7.419
58.000	59.000	58.000	196.857	142.978	337.883	135.664	116.308	120.833	109.311	9.349	-0.027	0.142	0.142	NaN	NaN	NaN	NaN	NaN	NaN	NaN	NaN	NaN	NaN	NaN	NaN	NaN	NaN	NaN	NaN	NaN	NaN	NaN	NaN	NaN	NaN	NaN	NaN	NaN	NaN	59.000	58.000	197.846	146.735	337.883	129.535	121.143	127.895	111.719	7.511
59.000	60.000	59.000	191.607	142.792	340.602	132.851	120.769	125.429	108.448	9.422	0.073	0.091	0.040	NaN	NaN	NaN	NaN	NaN	NaN	NaN	NaN	NaN	NaN	NaN	NaN	NaN	NaN	NaN	NaN	NaN	NaN	NaN	NaN	NaN	NaN	NaN	NaN	NaN	NaN	60.000	59.000	190.885	148.127	340.602	127.026	117.037	126.286	110.899	7.492
60.000	61.000	60.000	186.828	143.490	341.482	135.325	119.440	125.875	108.772	9.560	0.138	0.142	-0.000	NaN	NaN	NaN	NaN	NaN	NaN	NaN	NaN	NaN	NaN	NaN	NaN	NaN	NaN	NaN	NaN	NaN	NaN	NaN	NaN	NaN	NaN	NaN	NaN	NaN	NaN	61.000	60.000	176.391	142.720	341.482	127.048	123.533	131.261	110.156	7.239
61.000	62.000	61.000	191.931	146.559	335.971	135.301	116.519	121.840	109.020	9.755	0.195	0.091	-0.051	NaN	NaN	NaN	NaN	NaN	NaN	NaN	NaN	NaN	NaN	NaN	NaN	NaN	NaN	NaN	NaN	NaN	NaN	NaN	NaN	NaN	NaN	NaN	NaN	NaN	NaN	62.000	61.000	172.111	133.500	335.971	126.699	122.000	127.647	110.765	7.063
62.000	63.000	62.000	219.414	157.792	339.011	134.918	120.741	125.062	107.856	10.104	0.349	0.132	-0.234	NaN	NaN	NaN	NaN	NaN	NaN	NaN	NaN	NaN	NaN	NaN	NaN	NaN	NaN	NaN	NaN	NaN	NaN	NaN	NaN	NaN	NaN	NaN	NaN	NaN	NaN	63.000	62.000	165.633	131.980	339.011	124.265	117.346	121.556	108.799	6.960
63.000	64.000	63.000	205.862	153.477	339.601	134.101	117.480	123.933	108.821	10.215	0.111	0.143	0.040	NaN	NaN	NaN	NaN	NaN	NaN	NaN	NaN	NaN	NaN	NaN	NaN	NaN	NaN	NaN	NaN	NaN	NaN	NaN	NaN	NaN	NaN	NaN	NaN	NaN	NaN	64.000	63.000	164.071	133.736	339.601	126.483	118.296	125.786	107.847	6.811
64.000	65.000	64.000	198.852	149.207	341.083	136.066	118.111	125.429	108.276	10.096	-0.119	-0.000	0.142	NaN	NaN	NaN	NaN	NaN	NaN	NaN	NaN	NaN	NaN	NaN	NaN	NaN	NaN	NaN	NaN	NaN	NaN	NaN	NaN	NaN	NaN	NaN	NaN	NaN	NaN	65.000	64.000	161.357	128.240	341.083	126.134	117.786	122.778	108.826	6.654
65.000	66.000	65.000	210.786	149.826	340.767	133.617	119.600	124.375	108.131	10.096	0.000	0.040	-0.000	NaN	NaN	NaN	NaN	NaN	NaN	NaN	NaN	NaN	NaN	NaN	NaN	NaN	NaN	NaN	NaN	NaN	NaN	NaN	NaN	NaN	NaN	NaN	NaN	NaN	NaN	66.000	65.000	162.960	131.047	340.767	124.517	115.462	119.095	108.545	6.517
66.000	67.000	66.000	196.074	145.806	342.141	135.931	120.815	131.583	108.831	9.893	-0.203	0.051	0.274	NaN	NaN	NaN	NaN	NaN	NaN	NaN	NaN	NaN	NaN	NaN	NaN	NaN	NaN	NaN	NaN	NaN	NaN	NaN	NaN	NaN	NaN	NaN	NaN	NaN	NaN	67.000	66.000	168.692	133.747	342.141	127.104	115.538	119.478	106.377	6.914
67.000	68.000	67.000	191.179	147.892	341.043	135.288	119.276	125.167	108.839	10.031	0.138	0.132	-0.040	NaN	NaN	NaN	NaN	NaN	NaN	NaN	NaN	NaN	NaN	NaN	NaN	NaN	NaN	NaN	NaN	NaN	NaN	NaN	NaN	NaN	NaN	NaN	NaN	NaN	NaN	68.000	67.000	169.231	128.000	341.043	125.365	114.269	128.667	108.862	6.654
68.000	69.000	68.000	205.724	151.232	338.978	134.611	126.296	134.000	109.083	10.372	0.341	0.103	-0.194	NaN	NaN	NaN	NaN	NaN	NaN	NaN	NaN	NaN	NaN	NaN	NaN	NaN	NaN	NaN	NaN	NaN	NaN	NaN	NaN	NaN	NaN	NaN	NaN	NaN	NaN	69.000	68.000	181.800	129.245	338.978	128.176	126.143	133.889	108.503	6.413
69.000	70.000	69.000	187.667	147.247	340.163	133.037	118.034	126.625	111.438	10.410	0.038	0.103	0.103	NaN	NaN	NaN	NaN	NaN	NaN	NaN	NaN	NaN	NaN	NaN	NaN	NaN	NaN	NaN	NaN	NaN	NaN	NaN	NaN	NaN	NaN	NaN	NaN	NaN	NaN	70.000	69.000	180.968	138.896	340.163	129.733	130.933	142.200	110.517	6.387
70.000	71.000	70.000	159.250	125.709	334.810	129.340	120.071	131.000	108.565	9.766	-0.643	0.247	0.923	NaN	NaN	NaN	NaN	NaN	NaN	NaN	NaN	NaN	NaN	NaN	NaN	NaN	NaN	NaN	NaN	NaN	NaN	NaN	NaN	NaN	NaN	NaN	NaN	NaN	NaN	71.000	70.000	174.138	138.967	334.810	128.985	135.219	142.273	115.773	6.023
71.000	72.000	71.000	180.800	140.867	337.118	133.667	121.444	131.643	107.476	10.237	0.471	0.196	-0.234	NaN	NaN	NaN	NaN	NaN	NaN	NaN	NaN	NaN	NaN	NaN	NaN	NaN	NaN	NaN	NaN	NaN	NaN	NaN	NaN	NaN	NaN	NaN	NaN	NaN	NaN	72.000	71.000	181.778	141.112	337.118	131.518	132.267	144.067	111.514	6.008
72.000	73.000	72.000	196.355	144.959	336.940	136.886	118.769	134.833	108.061	10.819	0.582	0.302	-0.272	NaN	NaN	NaN	NaN	NaN	NaN	NaN	NaN	NaN	NaN	NaN	NaN	NaN	NaN	NaN	NaN	NaN	NaN	NaN	NaN	NaN	NaN	NaN	NaN	NaN	NaN	73.000	72.000	184.192	146.519	336.940	131.316	141.500	150.167	111.277	5.970
73.000	74.000	73.000	198.821	153.849	336.158	137.335	116.556	124.071	109.231	11.022	0.203	-0.000	-0.234	NaN	NaN	NaN	NaN	NaN	NaN	NaN	NaN	NaN	NaN	NaN	NaN	NaN	NaN	NaN	NaN	NaN	NaN	NaN	NaN	NaN	NaN	NaN	NaN	NaN	NaN	74.000	73.000	183.344	146.314	336.158	131.908	132.833	146.444	116.869	5.943
74.000	75.000	74.000	192.633	145.347	335.292	137.989	115.042	124.333	108.217	11.186	0.165	0.091	-0.000	NaN	NaN	NaN	NaN	NaN	NaN	NaN	NaN	NaN	NaN	NaN	NaN	NaN	NaN	NaN	NaN	NaN	NaN	NaN	NaN	NaN	NaN	NaN	NaN	NaN	NaN	75.000	74.000	174.269	133.207	335.292	132.424	136.167	148.000	114.552	5.282
75.000	76.000	75.000	197.323	147.153	334.555	141.496	115.000	126.071	106.745	11.684	0.498	0.325	-0.182	NaN	NaN	NaN	NaN	NaN	NaN	NaN	NaN	NaN	NaN	NaN	NaN	NaN	NaN	NaN	NaN	NaN	NaN	NaN	NaN	NaN	NaN	NaN	NaN	NaN	NaN	76.000	75.000	171.067	130.567	334.555	131.490	130.964	148.909	116.399	4.819
76.000	77.000	76.000	189.133	148.833	336.368	144.291	114.852	121.875	107.167	11.971	0.287	0.144	-0.053	NaN	NaN	NaN	NaN	NaN	NaN	NaN	NaN	NaN	NaN	NaN	NaN	NaN	NaN	NaN	NaN	NaN	NaN	NaN	NaN	NaN	NaN	NaN	NaN	NaN	NaN	77.000	76.000	162.100	134.680	336.368	134.620	134.375	146.267	114.894	4.532
77.000	78.000	77.000	203.571	144.000	337.599	147.272	112.708	119.615	109.503	11.982	0.011	-0.003	-0.000	NaN	NaN	NaN	NaN	NaN	NaN	NaN	NaN	NaN	NaN	NaN	NaN	NaN	NaN	NaN	NaN	NaN	NaN	NaN	NaN	NaN	NaN	NaN	NaN	NaN	NaN	78.000	77.000	171.280	146.921	337.599	135.246	137.000	148.650	116.497	4.478
78.000	79.000	78.000	211.467	150.143	339.139	148.036	113.292	116.944	110.484	11.779	-0.203	-0.197	-0.090	NaN	NaN	NaN	NaN	NaN	NaN	NaN	NaN	NaN	NaN	NaN	NaN	NaN	NaN	NaN	NaN	NaN	NaN	NaN	NaN	NaN	NaN	NaN	NaN	NaN	NaN	79.000	78.000	159.593	142.375	339.139	136.179	132.031	139.650	114.987	4.597
79.000	80.000	79.000	216.500	150.494	342.620	146.731	118.050	126.375	110.455	11.484	-0.295	-0.234	-0.000	NaN	NaN	NaN	NaN	NaN	NaN	NaN	NaN	NaN	NaN	NaN	NaN	NaN	NaN	NaN	NaN	NaN	NaN	NaN	NaN	NaN	NaN	NaN	NaN	NaN	NaN	80.000	79.000	158.259	134.969	342.620	135.491	124.500	135.867	114.354	4.413
80.000	81.000	80.000	209.714	150.084	344.312	145.292	121.571	137.000	108.797	12.326	0.842	0.684	-0.000	NaN	NaN	NaN	NaN	NaN	NaN	NaN	NaN	NaN	NaN	NaN	NaN	NaN	NaN	NaN	NaN	NaN	NaN	NaN	NaN	NaN	NaN	NaN	NaN	NaN	NaN	81.000	80.000	161.167	134.228	344.312	138.450	126.250	131.636	111.021	4.781
81.000	82.000	81.000	210.074	144.718	347.660	145.257	121.433	127.400	108.592	12.334	0.008	0.144	0.144	NaN	NaN	NaN	NaN	NaN	NaN	NaN	NaN	NaN	NaN	NaN	NaN	NaN	NaN	NaN	NaN	NaN	NaN	NaN	NaN	NaN	NaN	NaN	NaN	NaN	NaN	82.000	81.000	161.586	132.485	347.660	134.160	122.929	129.867	109.082	5.171
82.000	83.000	82.000	178.710	129.248	348.204	133.237	117.519	126.933	108.161	11.109	-1.225	0.253	1.406	NaN	NaN	NaN	NaN	NaN	NaN	NaN	NaN	NaN	NaN	NaN	NaN	NaN	NaN	NaN	NaN	NaN	NaN	NaN	NaN	NaN	NaN	NaN	NaN	NaN	NaN	83.000	82.000	163.258	134.720	348.204	135.454	119.536	126.471	107.832	5.756
83.000	84.000	83.000	181.968	134.439	351.417	137.396	122.286	130.067	107.987	11.518	0.409	0.185	-0.145	NaN	NaN	NaN	NaN	NaN	NaN	NaN	NaN	NaN	NaN	NaN	NaN	NaN	NaN	NaN	NaN	NaN	NaN	NaN	NaN	NaN	NaN	NaN	NaN	NaN	NaN	84.000	83.000	171.071	141.900	351.417	133.394	115.333	121.500	107.919	6.570
84.000	85.000	84.000	189.000	136.250	352.240	135.800	120.700	131.688	107.980	11.740	0.222	0.200	-0.000	NaN	NaN	NaN	NaN	NaN	NaN	NaN	NaN	NaN	NaN	NaN	NaN	NaN	NaN	NaN	NaN	NaN	NaN	NaN	NaN	NaN	NaN	NaN	NaN	NaN	NaN	85.000	84.000	171.621	137.525	352.240	136.155	116.462	125.000	106.168	7.029
85.000	NaN	NaN	NaN	NaN	NaN	NaN	NaN	NaN	NaN	NaN	NaN	NaN	NaN	NaN	NaN	NaN	NaN	NaN	NaN	NaN	NaN	NaN	NaN	NaN	NaN	NaN	NaN	NaN	NaN	NaN	NaN	NaN	NaN	NaN	NaN	NaN	NaN	NaN	NaN	86.000	85.000	168.440	140.741	349.752	135.153	118.519	128.000	107.126	7.637
86.000	NaN	NaN	NaN	NaN	NaN	NaN	NaN	NaN	NaN	NaN	NaN	NaN	NaN	NaN	NaN	NaN	NaN	NaN	NaN	NaN	NaN	NaN	NaN	NaN	NaN	NaN	NaN	NaN	NaN	NaN	NaN	NaN	NaN	NaN	NaN	NaN	NaN	NaN	NaN	87.000	86.000	170.407	147.183	351.427	135.731	116.444	122.625	107.973	7.992
87.000	NaN	NaN	NaN	NaN	NaN	NaN	NaN	NaN	NaN	NaN	NaN	NaN	NaN	NaN	NaN	NaN	NaN	NaN	NaN	NaN	NaN	NaN	NaN	NaN	NaN	NaN	NaN	NaN	NaN	NaN	NaN	NaN	NaN	NaN	NaN	NaN	NaN	NaN	NaN	88.000	87.000	171.143	144.095	353.697	134.766	115.280	120.895	108.903	8.363
88.000	NaN	NaN	NaN	NaN	NaN	NaN	NaN	NaN	NaN	NaN	NaN	NaN	NaN	NaN	NaN	NaN	NaN	NaN	NaN	NaN	NaN	NaN	NaN	NaN	NaN	NaN	NaN	NaN	NaN	NaN	NaN	NaN	NaN	NaN	NaN	NaN	NaN	NaN	NaN	89.000	88.000	170.519	140.798	353.856	138.180	118.560	126.727	107.241	8.769
89.000	NaN	NaN	NaN	NaN	NaN	NaN	NaN	NaN	NaN	NaN	NaN	NaN	NaN	NaN	NaN	NaN	NaN	NaN	NaN	NaN	NaN	NaN	NaN	NaN	NaN	NaN	NaN	NaN	NaN	NaN	NaN	NaN	NaN	NaN	NaN	NaN	NaN	NaN	NaN	90.000	89.000	181.760	137.622	354.901	133.713	115.769	121.357	107.574	9.094
90.000	NaN	NaN	NaN	NaN	NaN	NaN	NaN	NaN	NaN	NaN	NaN	NaN	NaN	NaN	NaN	NaN	NaN	NaN	NaN	NaN	NaN	NaN	NaN	NaN	NaN	NaN	NaN	NaN	NaN	NaN	NaN	NaN	NaN	NaN	NaN	NaN	NaN	NaN	NaN	91.000	90.000	182.000	149.926	353.663	137.459	116.556	119.333	108.818	9.354
91.000	NaN	NaN	NaN	NaN	NaN	NaN	NaN	NaN	NaN	NaN	NaN	NaN	NaN	NaN	NaN	NaN	NaN	NaN	NaN	NaN	NaN	NaN	NaN	NaN	NaN	NaN	NaN	NaN	NaN	NaN	NaN	NaN	NaN	NaN	NaN	NaN	NaN	NaN	NaN	92.000	91.000	165.654	148.063	354.587	136.357	122.667	129.625	108.351	9.316
92.000	NaN	NaN	NaN	NaN	NaN	NaN	NaN	NaN	NaN	NaN	NaN	NaN	NaN	NaN	NaN	NaN	NaN	NaN	NaN	NaN	NaN	NaN	NaN	NaN	NaN	NaN	NaN	NaN	NaN	NaN	NaN	NaN	NaN	NaN	NaN	NaN	NaN	NaN	NaN	93.000	92.000	165.172	129.617	352.959	144.408	121.571	133.000	111.027	8.593
93.000	NaN	NaN	NaN	NaN	NaN	NaN	NaN	NaN	NaN	NaN	NaN	NaN	NaN	NaN	NaN	NaN	NaN	NaN	NaN	NaN	NaN	NaN	NaN	NaN	NaN	NaN	NaN	NaN	NaN	NaN	NaN	NaN	NaN	NaN	NaN	NaN	NaN	NaN	NaN	94.000	93.000	169.071	142.859	352.330	148.333	123.077	134.875	111.592	8.991
94.000	95.000	94.000	188.424	149.663	353.990	146.930	125.154	136.273	108.623	15.557	15.557	0.186	-0.094	NaN	NaN	NaN	NaN	NaN	NaN	NaN	NaN	NaN	NaN	NaN	NaN	NaN	NaN	NaN	NaN	NaN	NaN	NaN	NaN	NaN	NaN	NaN	NaN	NaN	NaN	95.000	94.000	170.600	147.917	353.990	146.214	132.097	138.308	114.569	8.983
95.000	96.000	95.000	207.933	147.427	352.305	151.228	116.852	124.316	112.476	15.733	0.176	0.050	-0.045	NaN	NaN	NaN	NaN	NaN	NaN	NaN	NaN	NaN	NaN	NaN	NaN	NaN	NaN	NaN	NaN	NaN	NaN	NaN	NaN	NaN	NaN	NaN	NaN	NaN	NaN	96.000	95.000	162.567	132.538	352.305	147.332	128.207	135.800	112.183	8.815
96.000	97.000	96.000	199.667	147.543	351.639	152.207	116.731	123.545	108.973	15.939	0.206	0.139	-0.000	NaN	NaN	NaN	NaN	NaN	NaN	NaN	NaN	NaN	NaN	NaN	NaN	NaN	NaN	NaN	NaN	NaN	NaN	NaN	NaN	NaN	NaN	NaN	NaN	NaN	NaN	97.000	96.000	166.769	138.105	351.639	150.077	129.367	145.222	116.125	8.528
97.000	98.000	97.000	187.069	141.570	349.307	150.668	122.870	132.667	115.279	14.756	-1.183	-0.784	0.229	NaN	NaN	NaN	NaN	NaN	NaN	NaN	NaN	NaN	NaN	NaN	NaN	NaN	NaN	NaN	NaN	NaN	NaN	NaN	NaN	NaN	NaN	NaN	NaN	NaN	NaN	98.000	97.000	159.000	134.081	349.307	151.604	134.969	143.647	114.338	8.395
98.000	99.000	98.000	205.679	147.135	345.061	153.847	117.320	120.682	110.134	15.896	1.140	0.778	-0.183	NaN	NaN	NaN	NaN	NaN	NaN	NaN	NaN	NaN	NaN	NaN	NaN	NaN	NaN	NaN	NaN	NaN	NaN	NaN	NaN	NaN	NaN	NaN	NaN	NaN	NaN	99.000	98.000	158.355	137.926	345.061	149.225	136.091	144.571	115.591	8.176
99.000	100.000	99.000	197.321	145.698	348.385	152.586	127.643	135.000	110.553	16.115	0.219	0.226	-0.000	NaN	NaN	NaN	NaN	NaN	NaN	NaN	NaN	NaN	NaN	NaN	NaN	NaN	NaN	NaN	NaN	NaN	NaN	NaN	NaN	NaN	NaN	NaN	NaN	NaN	NaN	100.000	99.000	157.724	137.593	348.385	150.819	133.571	144.111	119.550	7.966
100.000	101.000	100.000	187.615	148.440	350.179	154.141	123.154	129.765	113.565	16.283	0.168	0.227	0.049	NaN	NaN	NaN	NaN	NaN	NaN	NaN	NaN	NaN	NaN	NaN	NaN	NaN	NaN	NaN	NaN	NaN	NaN	NaN	NaN	NaN	NaN	NaN	NaN	NaN	NaN	101.000	100.000	165.276	136.135	350.179	152.493	129.900	135.917	115.653	7.966
101.000	102.000	101.000	199.414	149.533	350.655	155.763	123.179	133.571	110.101	16.758	0.475	0.319	-0.135	NaN	NaN	NaN	NaN	NaN	NaN	NaN	NaN	NaN	NaN	NaN	NaN	NaN	NaN	NaN	NaN	NaN	NaN	NaN	NaN	NaN	NaN	NaN	NaN	NaN	NaN	102.000	101.000	160.000	134.660	350.655	147.933	128.133	141.091	113.786	7.908
102.000	103.000	102.000	200.100	147.543	349.259	157.132	122.037	129.500	108.973	16.931	0.173	0.227	-0.048	NaN	NaN	NaN	NaN	NaN	NaN	NaN	NaN	NaN	NaN	NaN	NaN	NaN	NaN	NaN	NaN	NaN	NaN	NaN	NaN	NaN	NaN	NaN	NaN	NaN	NaN	103.000	102.000	164.074	135.644	349.259	152.811	126.172	138.200	113.306	7.836
103.000	104.000	103.000	191.036	142.488	344.892	133.299	122.615	130.550	108.757	13.295	-3.636	0.183	3.323	NaN	NaN	NaN	NaN	NaN	NaN	NaN	NaN	NaN	NaN	NaN	NaN	NaN	NaN	NaN	NaN	NaN	NaN	NaN	NaN	NaN	NaN	NaN	NaN	NaN	NaN	104.000	103.000	175.000	136.078	344.892	154.191	119.846	128.067	114.959	7.908
104.000	105.000	104.000	197.733	142.705	342.390	134.786	125.429	135.947	108.897	13.735	0.441	0.267	-0.083	NaN	NaN	NaN	NaN	NaN	NaN	NaN	NaN	NaN	NaN	NaN	NaN	NaN	NaN	NaN	NaN	NaN	NaN	NaN	NaN	NaN	NaN	NaN	NaN	NaN	NaN	105.000	104.000	166.143	130.765	342.390	150.109	117.762	123.333	114.916	7.832
105.000	106.000	105.000	190.226	140.347	345.164	133.847	123.815	130.000	108.889	14.000	0.265	0.225	-0.134	NaN	NaN	NaN	NaN	NaN	NaN	NaN	NaN	NaN	NaN	NaN	NaN	NaN	NaN	NaN	NaN	NaN	NaN	NaN	NaN	NaN	NaN	NaN	NaN	NaN	NaN	106.000	105.000	160.724	134.588	345.164	153.585	124.381	129.700	117.226	7.297
106.000	107.000	106.000	200.032	141.817	346.081	132.827	127.917	141.667	109.931	14.364	0.364	0.360	-0.141	NaN	NaN	NaN	NaN	NaN	NaN	NaN	NaN	NaN	NaN	NaN	NaN	NaN	NaN	NaN	NaN	NaN	NaN	NaN	NaN	NaN	NaN	NaN	NaN	NaN	NaN	107.000	106.000	164.214	141.696	346.081	145.755	117.704	124.000	106.248	10.272
107.000	108.000	107.000	198.875	143.685	346.331	132.400	127.862	136.150	109.381	14.900	0.536	0.226	-0.135	NaN	NaN	NaN	NaN	NaN	NaN	NaN	NaN	NaN	NaN	NaN	NaN	NaN	NaN	NaN	NaN	NaN	NaN	NaN	NaN	NaN	NaN	NaN	NaN	NaN	NaN	108.000	107.000	164.200	135.660	346.331	144.968	116.679	122.778	105.841	10.956
108.000	109.000	108.000	215.529	145.830	347.042	132.637	130.643	137.318	109.627	15.387	0.487	0.141	-0.367	NaN	NaN	NaN	NaN	NaN	NaN	NaN	NaN	NaN	NaN	NaN	NaN	NaN	NaN	NaN	NaN	NaN	NaN	NaN	NaN	NaN	NaN	NaN	NaN	NaN	NaN	109.000	108.000	168.069	130.455	347.042	146.093	117.923	123.000	107.986	11.032
109.000	110.000	109.000	210.567	141.128	346.476	132.825	132.483	143.562	109.951	15.318	-0.068	0.222	0.140	NaN	NaN	NaN	NaN	NaN	NaN	NaN	NaN	NaN	NaN	NaN	NaN	NaN	NaN	NaN	NaN	NaN	NaN	NaN	NaN	NaN	NaN	NaN	NaN	NaN	NaN	110.000	109.000	164.107	134.162	346.476	144.887	115.261	126.500	107.106	11.254
110.000	111.000	110.000	206.129	142.691	343.633	134.888	139.433	148.714	111.735	15.743	0.425	0.136	-0.184	NaN	NaN	NaN	NaN	NaN	NaN	NaN	NaN	NaN	NaN	NaN	NaN	NaN	NaN	NaN	NaN	NaN	NaN	NaN	NaN	NaN	NaN	NaN	NaN	NaN	NaN	111.000	110.000	160.536	126.623	343.633	145.446	117.444	131.125	107.664	11.262
111.000	112.000	111.000	193.455	137.530	349.181	134.195	126.139	133.786	112.914	16.003	0.260	0.088	-0.044	NaN	NaN	NaN	NaN	NaN	NaN	NaN	NaN	NaN	NaN	NaN	NaN	NaN	NaN	NaN	NaN	NaN	NaN	NaN	NaN	NaN	NaN	NaN	NaN	NaN	NaN	112.000	111.000	163.724	135.214	349.181	145.727	122.143	133.750	107.325	11.782
112.000	113.000	112.000	211.625	144.489	350.477	134.459	123.361	134.727	112.018	16.295	0.292	0.089	-0.323	NaN	NaN	NaN	NaN	NaN	NaN	NaN	NaN	NaN	NaN	NaN	NaN	NaN	NaN	NaN	NaN	NaN	NaN	NaN	NaN	NaN	NaN	NaN	NaN	NaN	NaN	113.000	112.000	164.036	133.382	350.477	146.005	117.556	123.500	106.278	12.142
113.000	114.000	113.000	211.118	146.236	351.462	134.876	118.741	127.667	110.293	17.006	0.712	0.135	-0.505	NaN	NaN	NaN	NaN	NaN	NaN	NaN	NaN	NaN	NaN	NaN	NaN	NaN	NaN	NaN	NaN	NaN	NaN	NaN	NaN	NaN	NaN	NaN	NaN	NaN	NaN	114.000	113.000	170.207	133.245	351.462	146.344	114.741	119.105	106.919	12.659
114.000	115.000	114.000	221.100	144.879	350.373	137.262	115.185	125.000	110.776	17.477	0.471	0.045	-0.367	NaN	NaN	NaN	NaN	NaN	NaN	NaN	NaN	NaN	NaN	NaN	NaN	NaN	NaN	NaN	NaN	NaN	NaN	NaN	NaN	NaN	NaN	NaN	NaN	NaN	NaN	115.000	114.000	165.897	135.061	350.373	144.156	118.125	131.333	107.772	13.019
115.000	116.000	115.000	225.818	147.656	347.463	137.951	119.300	124.583	108.870	17.737	0.260	0.092	-0.046	NaN	NaN	NaN	NaN	NaN	NaN	NaN	NaN	NaN	NaN	NaN	NaN	NaN	NaN	NaN	NaN	NaN	NaN	NaN	NaN	NaN	NaN	NaN	NaN	NaN	NaN	116.000	115.000	166.862	129.206	347.463	146.944	118.840	126.923	107.416	13.022
116.000	117.000	116.000	204.182	146.265	350.503	135.745	122.250	132.050	111.026	17.813	0.076	-0.046	-0.000	NaN	NaN	NaN	NaN	NaN	NaN	NaN	NaN	NaN	NaN	NaN	NaN	NaN	NaN	NaN	NaN	NaN	NaN	NaN	NaN	NaN	NaN	NaN	NaN	NaN	NaN	117.000	116.000	162.536	136.390	350.503	146.866	117.269	123.211	107.857	13.344
117.000	NaN	NaN	NaN	NaN	NaN	NaN	NaN	NaN	NaN	NaN	NaN	NaN	NaN	NaN	NaN	NaN	NaN	NaN	NaN	NaN	NaN	NaN	NaN	NaN	NaN	NaN	NaN	NaN	NaN	NaN	NaN	NaN	NaN	NaN	NaN	NaN	NaN	NaN	NaN	118.000	117.000	163.724	133.400	347.968	143.467	114.000	121.786	108.364	13.684
118.000	NaN	NaN	NaN	NaN	NaN	NaN	NaN	NaN	NaN	NaN	NaN	NaN	NaN	NaN	NaN	NaN	NaN	NaN	NaN	NaN	NaN	NaN	NaN	NaN	NaN	NaN	NaN	NaN	NaN	NaN	NaN	NaN	NaN	NaN	NaN	NaN	NaN	NaN	NaN	119.000	118.000	157.500	135.979	346.961	146.136	118.500	124.000	111.084	13.684
119.000	120.000	119.000	197.407	142.523	345.357	134.375	115.704	121.048	109.584	18.341	18.341	1.789	0.046	NaN	NaN	NaN	NaN	NaN	NaN	NaN	NaN	NaN	NaN	NaN	NaN	NaN	NaN	NaN	NaN	NaN	NaN	NaN	NaN	NaN	NaN	NaN	NaN	NaN	NaN	120.000	119.000	169.483	139.899	345.357	144.096	122.679	128.850	110.227	13.757
120.000	121.000	120.000	201.300	140.194	344.218	134.926	116.304	120.533	107.000	18.582	0.241	0.276	-0.046	NaN	NaN	NaN	NaN	NaN	NaN	NaN	NaN	NaN	NaN	NaN	NaN	NaN	NaN	NaN	NaN	NaN	NaN	NaN	NaN	NaN	NaN	NaN	NaN	NaN	NaN	121.000	120.000	170.966	137.738	344.218	145.465	123.806	131.474	110.956	13.700
[truncated: 120 more columns]
