# Supplementary material for: Filopodyan: An open-source pipeline for the analysis of filopodia
Source: J Cell Biol. 2017 Oct 2;216(10):3405–22. doi: 10.1083/jcb.201705113 (PMC5626553; doi:10.1083/jcb.201705113)
Supplement: Data tables (ZIP file) [file JCB_201705113_DataS1.zip › Data Tables/Fig5_BaseF/ENA_Phenotype/MANUAL_CTRL_s15_Renyi2-6_ed4/Neon_Ctrl_GC14_tif Bodies.txt]

T	X	Y	Mean	StdDev	Frame Background	Boundary Background
1.000	15.795	10.010	355.102	134.760	107.230	120.040
2.000	15.795	9.880	345.973	133.060	106.866	118.925
3.000	15.730	9.945	344.325	133.334	106.959	119.112
4.000	18.005	9.815	357.672	129.206	107.016	119.335
5.000	16.900	10.075	356.572	132.651	107.006	119.505
6.000	17.810	10.010	350.311	134.426	106.984	119.527
7.000	17.810	10.400	348.640	137.488	106.986	119.524
8.000	18.070	10.335	351.806	138.955	106.989	119.638
9.000	18.070	10.335	353.084	139.694	107.028	119.823
10.000	18.330	9.815	336.403	148.327	106.931	119.822
11.000	18.785	10.205	338.397	147.162	106.961	119.858
12.000	18.785	10.790	339.948	145.705	106.960	120.143
13.000	18.785	10.660	349.848	141.391	106.960	120.276
14.000	18.655	10.725	346.434	140.793	106.897	120.108
15.000	18.785	10.660	345.853	141.362	106.974	120.074
16.000	18.915	10.595	350.184	138.678	106.977	120.393
17.000	18.785	10.660	348.842	139.186	106.861	120.100
18.000	18.720	10.465	351.219	139.447	106.935	120.084
19.000	18.265	10.530	350.297	138.963	106.933	120.238
20.000	18.330	10.400	353.229	139.926	106.900	120.171
21.000	18.395	10.335	351.385	140.937	106.932	120.178
22.000	18.460	10.400	349.332	138.149	106.900	120.275
23.000	18.590	10.205	348.966	137.891	106.899	120.037
24.000	18.590	10.400	350.346	139.395	106.792	119.703
25.000	19.045	10.270	353.714	138.273	106.894	119.945
26.000	19.045	10.855	349.675	135.164	106.955	120.059
27.000	18.590	10.725	348.928	134.595	106.897	119.888
28.000	18.720	10.725	348.863	133.954	106.873	119.799
29.000	18.980	10.660	349.391	132.501	106.865	119.692
30.000	19.045	9.880	352.877	131.925	106.832	119.610
31.000	18.980	9.815	354.671	130.220	106.874	119.717
32.000	18.915	9.750	354.387	130.292	106.907	119.654
33.000	18.915	9.750	353.812	131.180	106.843	119.395
34.000	18.915	9.620	353.648	132.802	106.824	119.286
35.000	18.915	9.555	355.303	132.088	106.877	119.566
36.000	18.980	9.490	356.134	133.516	106.842	119.569
37.000	19.175	9.425	355.496	134.057	106.839	119.728
38.000	19.110	9.425	355.024	133.700	106.931	119.799
39.000	19.175	9.425	358.598	135.858	106.878	119.796
40.000	20.345	9.425	345.594	141.556	106.839	119.638
41.000	20.345	9.360	347.716	141.391	106.868	119.549
42.000	19.175	9.490	359.767	137.396	106.936	119.930
43.000	19.500	9.685	356.966	137.882	106.887	119.810
44.000	19.240	9.620	353.472	138.148	106.872	119.636
45.000	19.305	9.685	354.149	137.388	106.829	119.402
46.000	19.500	9.685	350.531	136.683	106.837	119.440
47.000	19.435	9.685	351.644	135.227	106.789	119.226
48.000	19.500	9.620	352.888	134.159	106.822	119.321
49.000	19.630	9.490	353.873	135.396	106.781	119.137
50.000	19.760	9.295	355.334	134.816	106.789	119.229
51.000	19.695	9.230	356.336	136.862	106.721	119.027
52.000	19.695	9.230	357.875	134.378	106.719	118.978
53.000	19.890	9.230	356.280	134.189	106.756	119.243
54.000	19.630	9.230	355.782	133.880	106.819	119.240
55.000	19.500	9.295	356.131	132.999	106.819	119.413
56.000	19.565	9.295	355.334	131.877	106.837	119.329
57.000	19.435	9.295	354.223	130.586	106.799	119.190
58.000	19.305	9.295	351.753	127.467	106.801	119.300
59.000	19.175	9.360	350.118	126.786	106.863	119.602
60.000	19.435	9.295	348.143	125.013	106.780	119.523
61.000	19.565	9.360	348.649	125.577	106.859	119.352
62.000	19.630	9.360	346.731	123.858	106.885	119.513
63.000	19.630	9.295	346.317	122.454	106.805	119.343
64.000	20.410	9.295	347.936	120.531	106.775	119.206
65.000	19.695	9.295	349.014	120.158	106.833	119.472
66.000	20.475	9.295	349.897	119.924	106.837	119.512
67.000	19.630	9.295	345.721	120.749	106.789	119.370
68.000	19.500	9.230	346.717	121.070	106.876	119.601
69.000	19.500	9.230	346.664	121.164	106.842	119.494
70.000	19.500	9.425	346.252	120.467	106.889	119.673
71.000	19.500	9.490	346.136	119.745	106.879	119.660
72.000	19.500	9.490	346.053	120.700	106.857	119.510
73.000	19.760	9.490	345.972	121.083	106.779	119.384
74.000	19.760	9.620	346.640	121.160	106.807	119.540
75.000	19.825	9.750	345.750	121.438	106.798	119.572
76.000	19.890	9.945	350.271	120.942	106.841	119.609
77.000	19.955	9.880	345.722	124.307	106.736	119.255
78.000	19.825	9.750	349.563	124.760	106.776	119.361
79.000	19.890	9.815	352.252	124.941	106.835	119.529
80.000	19.825	9.815	352.529	126.635	106.821	119.283
81.000	19.955	9.815	353.467	127.823	106.729	119.051
82.000	20.020	9.685	353.633	127.650	106.777	119.163
83.000	20.085	9.620	357.059	127.593	106.828	119.335
84.000	19.955	9.555	359.136	128.295	106.803	119.459
85.000	19.565	9.490	360.420	127.265	106.831	119.508
86.000	19.500	9.555	360.644	128.901	106.774	119.299
87.000	19.435	9.555	363.115	129.960	106.781	119.154
88.000	19.110	9.425	362.041	129.889	106.831	119.232
89.000	19.630	9.360	366.776	129.587	106.853	119.470
90.000	19.500	9.425	366.908	131.388	106.849	119.286
91.000	19.630	9.425	366.525	130.081	106.855	119.375
92.000	19.630	9.360	365.994	131.766	106.872	119.197
93.000	19.695	9.425	366.756	130.954	106.832	119.118
94.000	19.695	9.490	362.689	130.656	106.812	119.033
95.000	19.825	9.425	362.081	130.011	106.849	119.116
96.000	19.760	9.490	363.787	128.330	106.891	119.095
97.000	19.630	9.555	360.581	130.361	106.900	119.017
98.000	19.760	9.555	362.787	131.272	106.860	118.696
99.000	19.760	9.620	362.051	129.649	106.894	118.881
100.000	19.695	9.620	365.188	131.095	106.924	118.877
101.000	19.630	9.685	362.615	132.863	106.858	118.723
102.000	19.565	9.815	361.109	135.160	106.882	118.767
103.000	19.500	9.880	358.620	135.570	106.941	118.862
104.000	19.565	9.945	360.256	137.094	106.955	118.900
105.000	19.500	10.075	357.128	138.275	106.968	118.842
106.000	18.915	10.205	356.865	139.242	107.008	118.948
107.000	19.370	10.205	359.847	138.168	106.975	118.706
108.000	18.850	10.270	354.730	139.807	106.916	118.620
109.000	18.915	10.335	352.899	137.783	106.960	118.500
110.000	19.500	10.465	356.020	136.518	106.960	118.505
111.000	18.785	10.530	350.857	139.077	106.951	118.484
112.000	18.850	10.595	351.110	138.577	106.928	118.563
113.000	18.850	10.725	350.697	135.767	106.951	118.601
114.000	19.305	10.790	349.436	132.155	106.920	118.559
115.000	19.305	10.920	349.497	132.674	106.980	118.691
116.000	22.880	10.920	305.937	148.319	106.924	118.672
117.000	23.595	10.920	312.212	147.771	106.972	118.797
118.000	23.920	10.985	308.440	148.781	106.939	118.762
119.000	22.555	10.985	303.788	148.090	106.989	118.665
120.000	23.855	10.920	306.757	147.555	106.951	118.516
121.000	22.945	10.920	313.998	142.501	106.983	118.788
