# Supplementary material for: Filopodyan: An open-source pipeline for the analysis of filopodia
Source: J Cell Biol. 2017 Oct 2;216(10):3405–22. doi: 10.1083/jcb.201705113 (PMC5626553; doi:10.1083/jcb.201705113)
Supplement: Data tables (ZIP file) [file JCB_201705113_DataS1.zip › Data Tables/Fig5_BaseF/ENA_Phenotype/MANUAL_CTRL_s15_Renyi2-6_ed4/Neon_Ctrl_GC14_tif Coordinates.txt]

	dT	T (0)	Base X (0)	Base Y (0)	Tip X (0)	Tip Y (0)	||[body,base]|| (0)	||[base,tip]|| (0)	||[base,tip]|| : [body,base] (0)	[base,tip] ? [body,base] (0)	?||[base,tip]|| : [body,base] (0)	||[tip(t-1),tip(t)]|| : [base,tip] (0)	||[base(t-1),base(t)]|| : [base,tip] (0)	T (1)	Base X (1)	Base Y (1)	Tip X (1)	Tip Y (1)	||[body,base]|| (1)	||[base,tip]|| (1)	||[base,tip]|| : [body,base] (1)	[base,tip] ? [body,base] (1)	?||[base,tip]|| : [body,base] (1)	||[tip(t-1),tip(t)]|| : [base,tip] (1)	||[base(t-1),base(t)]|| : [base,tip] (1)	T (2)	Base X (2)	Base Y (2)	Tip X (2)	Tip Y (2)	||[body,base]|| (2)	||[base,tip]|| (2)	||[base,tip]|| : [body,base] (2)	[base,tip] ? [body,base] (2)	?||[base,tip]|| : [body,base] (2)	||[tip(t-1),tip(t)]|| : [base,tip] (2)	||[base(t-1),base(t)]|| : [base,tip] (2)	T (3)	Base X (3)	Base Y (3)	Tip X (3)	Tip Y (3)	||[body,base]|| (3)	||[base,tip]|| (3)	||[base,tip]|| : [body,base] (3)	[base,tip] ? [body,base] (3)	?||[base,tip]|| : [body,base] (3)	||[tip(t-1),tip(t)]|| : [base,tip] (3)	||[base(t-1),base(t)]|| : [base,tip] (3)
1	0.000	1.000	21.515	10.010	23.140	9.100	5.720	1.862	1.625	9.295	NaN	NaN	NaN	1.000	14.365	11.570	13.650	10.400	2.116	1.371	-0.379	-0.803	NaN	NaN	NaN	1.000	9.555	14.820	4.160	19.175	7.879	6.933	6.932	54.612	NaN	NaN	NaN	1.000	14.625	13.520	6.370	21.255	3.700	11.313	9.949	36.808	NaN	NaN	NaN
2	1.000	2.000	21.645	10.075	23.205	9.035	5.853	1.875	1.524	8.923	-0.101	0.090	0.072	2.000	14.625	11.765	13.455	10.335	2.219	1.848	-0.598	-1.327	-0.219	0.174	-0.316	2.000	9.555	14.820	4.030	19.175	7.959	7.035	7.035	55.990	0.103	0.102	NaN	2.000	14.690	13.520	6.370	21.190	3.804	11.316	9.756	37.112	-0.192	-0.044	-0.048
3	2.000	3.000	21.710	10.140	23.205	9.035	5.983	1.859	1.458	8.725	-0.066	NaN	0.014	3.000	14.300	11.180	13.455	10.335	1.889	1.195	0.087	0.165	0.685	NaN	0.643	3.000	9.490	14.755	3.965	19.110	7.879	7.035	7.035	55.424	-3.964E-4	0.011	0.011	3.000	14.625	13.520	6.370	21.255	3.742	11.313	9.828	36.774	0.072	0.044	0.047
4	3.000	4.000	21.645	10.205	23.270	8.970	3.661	2.041	1.484	5.433	0.026	0.091	-0.091	4.000	14.235	11.180	13.260	10.270	4.010	1.334	0.607	2.434	0.520	0.187	0.048	4.000	14.365	12.740	3.770	19.305	4.670	12.464	12.371	57.768	5.337	0.268	-5.205	4.000	14.690	13.585	6.370	21.255	5.020	11.316	11.254	56.497	1.426	NaN	-0.004
5	4.000	5.000	21.645	10.140	23.465	8.905	4.745	2.199	1.803	8.556	0.319	0.198	0.036	5.000	14.300	11.180	13.130	10.335	2.825	1.443	0.746	2.108	0.139	0.067	-0.053	5.000	12.090	12.740	4.030	19.045	5.499	10.233	10.106	55.571	-2.265	-0.365	1.792	5.000	14.690	13.520	6.370	21.255	4.093	11.360	11.003	45.034	-0.251	NaN	-0.044
6	5.000	6.000	22.295	9.620	23.595	8.905	4.502	1.484	1.357	6.109	-0.446	0.114	0.820	6.000	14.170	11.050	13.195	10.400	3.786	1.172	0.759	2.873	0.013	-0.090	0.180	6.000	12.415	12.610	4.290	18.850	5.989	10.245	10.028	60.058	-0.077	-0.325	-0.337	6.000	14.690	13.455	6.370	21.190	4.648	11.360	11.318	52.605	0.315	-0.044	-0.044
7	6.000	7.000	22.295	9.555	23.595	8.840	4.564	1.484	1.410	6.435	0.053	0.031	0.031	7.000	14.040	10.985	13.130	10.465	3.815	1.048	0.820	3.127	0.061	0.024	0.145	7.000	12.415	12.480	4.615	18.655	5.782	9.948	9.499	54.925	-0.529	-0.376	-0.081	7.000	14.690	13.455	6.370	21.190	4.367	11.360	11.356	49.589	0.038	NaN	NaN
8	7.000	8.000	22.360	9.555	23.660	8.905	4.360	1.453	1.395	6.084	-0.015	0.029	0.058	8.000	13.975	10.920	13.065	10.465	4.137	1.017	0.837	3.460	0.017	0.058	0.087	8.000	12.740	12.350	4.745	18.590	5.698	10.142	9.685	55.187	0.186	-0.142	-0.336	8.000	15.340	12.610	6.370	21.190	3.554	12.413	12.384	44.008	1.027	NaN	-1.054
9	8.000	9.000	22.425	9.425	23.660	8.775	4.449	1.396	1.342	5.970	-0.053	0.061	0.118	9.000	13.975	10.855	13.130	10.465	4.128	0.931	0.789	3.257	-0.047	-0.059	0.027	9.000	12.935	12.220	4.810	18.525	5.470	10.284	9.800	53.607	0.115	-0.091	-0.234	9.000	15.405	12.545	6.370	21.190	3.462	12.505	12.473	43.184	0.089	NaN	-0.092
10	9.000	10.000	22.815	9.230	23.790	8.775	4.523	1.076	1.026	4.639	-0.316	0.118	0.436	10.000	14.040	10.920	13.195	10.530	4.430	0.931	0.721	3.194	-0.068	-0.086	-0.086	10.000	12.805	12.285	4.875	18.590	6.052	10.131	9.813	59.387	0.013	-0.010	0.142	10.000	14.690	13.520	6.370	21.190	5.194	11.316	11.302	58.702	-1.171	NaN	1.187
11	10.000	11.000	22.750	9.165	23.725	8.450	4.099	1.209	1.125	4.609	0.099	0.140	-0.014	11.000	14.235	10.985	13.260	10.595	4.616	1.050	0.895	4.132	0.174	-0.084	-0.205	11.000	13.910	11.635	5.070	18.525	5.080	11.208	10.422	52.948	0.609	-0.194	-1.271	11.000	14.755	13.520	6.435	21.190	5.218	11.316	11.298	58.956	-0.004	-0.048	-0.048
12	11.000	12.000	22.685	9.230	23.790	8.450	4.200	1.353	1.316	5.526	0.191	0.053	-0.091	12.000	14.170	10.985	13.390	10.660	4.619	0.845	0.766	3.536	-0.130	-0.145	0.060	12.000	14.105	11.570	5.135	18.395	4.745	11.271	9.970	47.303	-0.452	-0.130	-0.195	12.000	14.755	13.585	6.435	21.190	4.904	11.272	11.171	54.786	-0.127	NaN	0.044
13	12.000	13.000	22.815	9.035	23.855	8.255	4.345	1.300	1.256	5.459	-0.059	0.169	0.221	13.000	14.300	11.050	13.585	10.660	4.502	0.814	0.679	3.055	-0.087	-0.171	-0.145	13.000	14.235	11.635	5.265	18.265	4.653	11.154	10.160	47.278	0.190	-0.182	-0.066	13.000	14.755	13.650	6.435	21.190	5.018	11.228	11.174	56.074	0.004	NaN	0.044
14	13.000	14.000	22.880	8.775	23.920	7.930	4.653	1.340	1.298	6.042	0.042	0.255	0.214	14.000	14.430	11.050	13.975	10.790	4.237	0.524	0.434	1.838	-0.245	-0.403	-0.113	14.000	13.910	11.895	5.720	18.005	4.887	10.218	9.415	46.010	-0.745	-0.520	0.416	14.000	14.690	13.650	6.370	21.125	4.927	11.185	11.133	54.853	-0.042	0.005	0.048
15	14.000	15.000	22.750	8.450	23.855	7.410	4.539	1.517	1.472	6.680	0.173	0.309	0.128	15.000	14.365	10.985	13.975	10.790	4.432	0.436	0.375	1.660	-0.059	NaN	0.087	15.000	14.235	11.700	5.785	17.810	4.667	10.428	9.599	44.802	0.184	-0.167	-0.378	15.000	14.690	13.585	6.370	21.190	5.032	11.272	11.191	56.315	0.058	0.044	-0.044
16	15.000	16.000	22.685	8.450	23.855	7.215	4.338	1.701	1.628	7.060	0.156	0.142	-0.045	16.000	14.430	11.050	13.975	10.790	4.508	0.524	0.426	1.922	0.052	NaN	-0.089	16.000	14.430	11.570	5.915	17.745	4.590	10.518	9.632	44.210	0.033	-0.143	-0.234	16.000	14.690	13.520	6.305	21.190	5.139	11.364	11.260	57.861	0.069	0.048	-0.044
17	16.000	17.000	22.880	8.255	23.920	7.085	4.749	1.565	1.489	7.073	-0.138	0.140	0.275	17.000	14.430	11.050	13.910	10.790	4.372	0.581	0.495	2.163	0.068	0.058	NaN	17.000	14.235	11.635	6.045	17.680	4.653	10.179	9.275	43.158	-0.358	-0.143	0.195	17.000	14.690	13.455	6.370	21.190	4.958	11.360	11.232	55.690	-0.027	-0.048	-0.044
18	17.000	18.000	22.880	8.320	24.050	7.150	4.680	1.655	1.576	7.377	0.087	0.046	-0.046	18.000	14.235	11.050	13.910	10.790	4.523	0.416	0.289	1.306	-0.206	NaN	0.152	18.000	14.170	11.635	6.110	17.615	4.698	10.036	9.295	43.670	0.021	-0.091	0.052	18.000	14.560	13.650	6.370	21.190	5.239	11.132	11.087	58.085	-0.146	NaN	0.228
19	18.000	19.000	22.880	8.515	24.050	7.475	5.036	1.565	1.488	7.495	-0.088	-0.216	-0.130	19.000	14.170	11.050	13.845	10.790	4.128	0.416	0.290	1.196	0.001	0.051	0.051	19.000	13.065	12.155	6.110	17.615	5.448	8.842	8.267	45.039	-1.028	NaN	1.190	19.000	14.755	13.325	6.370	21.190	4.487	11.496	11.459	51.414	0.372	NaN	-0.365
20	19.000	20.000	22.815	8.710	24.180	7.540	4.793	1.798	1.690	8.099	0.201	0.056	-0.176	20.000	14.105	11.050	13.715	10.790	4.275	0.469	0.346	1.479	0.056	0.108	0.054	20.000	13.130	12.155	6.045	17.680	5.488	8.985	8.480	46.538	0.213	0.091	-0.051	20.000	14.820	13.260	6.370	21.190	4.528	11.588	11.560	52.339	0.101	NaN	-0.092
21	20.000	21.000	22.815	8.450	23.725	7.735	4.805	1.157	1.118	5.370	-0.572	-0.478	0.161	21.000	14.105	10.985	13.455	10.595	4.339	0.758	0.584	2.535	0.238	0.323	0.033	21.000	13.065	12.155	6.110	17.680	5.632	8.882	8.367	47.126	-0.113	-0.051	0.051	21.000	14.885	13.260	6.370	21.190	4.569	11.636	11.618	53.083	0.058	NaN	-0.048
22	21.000	22.000	23.140	7.995	23.205	7.865	5.262	0.145	0.117	0.617	-1.000	-0.349	0.552	22.000	14.105	10.985	13.325	10.660	4.394	0.845	0.730	3.207	0.146	0.095	NaN	22.000	13.130	12.155	6.175	17.615	5.611	8.842	8.314	46.652	-0.054	-0.091	-0.051	22.000	14.885	13.195	6.370	21.190	4.538	11.680	11.632	52.787	0.014	NaN	-0.044
23	22.000	23.000	23.140	8.060	23.660	7.800	5.030	0.581	0.581	2.924	0.464	0.436	-0.029	23.000	14.170	10.985	13.325	10.595	4.488	0.931	0.764	3.431	0.035	0.027	-0.059	23.000	13.585	12.025	6.175	17.550	5.326	9.243	8.852	47.143	0.538	-0.039	-0.442	23.000	14.755	13.325	6.435	21.125	4.944	11.404	11.376	56.243	-0.256	-0.092	0.184
24	23.000	NaN	NaN	NaN	NaN	NaN	NaN	NaN	NaN	NaN	NaN	NaN	NaN	24.000	14.170	10.985	13.390	10.595	4.459	0.872	0.722	3.219	-0.042	-0.058	NaN	24.000	13.325	12.155	6.240	17.550	5.550	8.905	8.427	46.771	-0.425	-0.052	0.286	24.000	14.885	13.195	6.370	21.190	4.641	11.680	11.613	53.894	0.236	0.092	-0.184
25	24.000	NaN	NaN	NaN	NaN	NaN	NaN	NaN	NaN	NaN	NaN	NaN	NaN	25.000	14.300	11.050	13.520	10.660	4.809	0.872	0.706	3.397	-0.016	-0.145	-0.145	25.000	13.975	11.960	6.305	17.485	5.344	9.453	9.024	48.224	0.596	-0.091	-0.641	25.000	15.015	13.065	6.370	21.190	4.904	11.864	11.734	57.549	0.122	NaN	-0.184
26	25.000	NaN	NaN	NaN	NaN	NaN	NaN	NaN	NaN	NaN	NaN	NaN	NaN	26.000	14.430	11.050	13.585	10.725	4.619	0.905	0.831	3.836	0.124	-0.084	-0.121	26.000	14.105	11.960	6.435	17.290	5.062	9.340	8.649	43.779	-0.375	-0.218	-0.107	26.000	14.885	13.260	6.370	21.190	4.805	11.636	11.341	54.494	-0.393	NaN	0.228
27	26.000	NaN	NaN	NaN	NaN	NaN	NaN	NaN	NaN	NaN	NaN	NaN	NaN	27.000	14.495	11.050	13.650	10.660	4.108	0.931	0.811	3.334	-0.019	-0.032	-0.059	27.000	13.130	12.220	6.630	17.095	5.661	8.125	7.557	42.778	-1.092	-0.273	0.936	27.000	15.015	13.195	6.370	21.190	4.345	11.775	11.657	50.654	0.316	NaN	-0.140
28	27.000	NaN	NaN	NaN	NaN	NaN	NaN	NaN	NaN	NaN	NaN	NaN	NaN	28.000	14.560	11.115	13.650	10.660	4.178	1.017	0.864	3.608	0.052	NaN	-0.087	28.000	13.455	12.090	6.630	17.095	5.439	8.463	7.863	42.765	0.306	NaN	-0.339	28.000	14.690	13.585	6.435	21.125	4.942	11.180	11.096	54.832	-0.561	-0.092	0.503
29	28.000	NaN	NaN	NaN	NaN	NaN	NaN	NaN	NaN	NaN	NaN	NaN	NaN	29.000	14.560	11.115	13.650	10.595	4.443	1.048	0.852	3.786	-0.012	0.032	NaN	29.000	13.910	11.960	6.630	17.095	5.234	8.909	8.327	43.585	0.465	NaN	-0.447	29.000	14.755	13.455	6.435	21.125	5.066	11.316	11.171	56.590	0.075	NaN	-0.136
30	29.000	NaN	NaN	NaN	NaN	NaN	NaN	NaN	NaN	NaN	NaN	NaN	NaN	30.000	14.690	11.115	13.520	10.530	4.527	1.308	0.966	4.373	0.114	0.145	-0.116	30.000	13.975	12.025	6.630	17.095	5.505	8.925	8.740	48.114	0.413	NaN	-0.017	30.000	14.690	13.715	6.435	21.190	5.803	11.136	11.135	64.617	-0.035	0.044	0.223
31	30.000	NaN	NaN	NaN	NaN	NaN	NaN	NaN	NaN	NaN	NaN	NaN	NaN	31.000	14.755	11.115	13.520	10.595	4.420	1.340	1.027	4.542	0.061	-0.025	-0.060	31.000	14.105	11.895	6.630	17.160	5.300	9.143	8.942	47.392	0.202	0.037	-0.181	31.000	14.690	13.715	6.370	21.125	5.798	11.141	11.141	64.592	0.005	0.005	NaN
32	31.000	NaN	NaN	NaN	NaN	NaN	NaN	NaN	NaN	NaN	NaN	NaN	NaN	32.000	14.495	11.050	13.455	10.530	4.607	1.163	0.851	3.921	-0.176	0.087	0.262	32.000	14.105	11.895	6.695	17.095	5.267	9.053	8.885	46.796	-0.056	-0.091	NaN	32.000	14.885	13.585	6.370	21.125	5.563	11.374	11.366	63.231	0.225	NaN	-0.232
33	32.000	NaN	NaN	NaN	NaN	NaN	NaN	NaN	NaN	NaN	NaN	NaN	NaN	33.000	14.495	11.050	13.520	10.530	4.607	1.105	0.789	3.634	-0.062	-0.057	NaN	33.000	14.235	11.895	6.695	17.095	5.148	9.159	9.021	46.441	0.136	NaN	-0.107	33.000	14.755	13.780	6.435	21.125	5.792	11.098	11.086	64.212	-0.280	-0.049	0.227
34	33.000	NaN	NaN	NaN	NaN	NaN	NaN	NaN	NaN	NaN	NaN	NaN	NaN	34.000	14.430	10.985	13.455	10.530	4.688	1.076	0.800	3.752	0.012	0.059	0.086	34.000	14.235	11.895	6.760	17.030	5.204	9.069	8.968	46.665	-0.053	-0.090	NaN	34.000	14.755	13.845	6.370	21.190	5.929	11.147	11.117	65.914	0.030	0.092	0.043
35	34.000	NaN	NaN	NaN	NaN	NaN	NaN	NaN	NaN	NaN	NaN	NaN	NaN	35.000	14.365	10.985	13.455	10.530	4.769	1.017	0.732	3.490	-0.069	NaN	0.058	35.000	14.235	11.830	6.695	17.095	5.204	9.196	9.083	47.265	0.115	0.091	-0.037	35.000	14.625	13.910	6.435	21.125	6.113	10.915	10.887	66.556	-0.229	-0.092	0.141
36	35.000	NaN	NaN	NaN	NaN	NaN	NaN	NaN	NaN	NaN	NaN	NaN	NaN	36.000	14.495	10.920	13.390	10.530	4.707	1.172	0.934	4.398	0.203	0.061	-0.101	36.000	14.235	11.765	6.695	17.095	5.262	9.234	9.103	47.903	0.020	NaN	-0.038	36.000	14.365	14.170	6.435	21.190	6.573	10.591	10.566	69.451	-0.321	0.043	0.367
37	36.000	NaN	NaN	NaN	NaN	NaN	NaN	NaN	NaN	NaN	NaN	NaN	NaN	37.000	14.625	10.985	13.325	10.465	4.810	1.400	1.061	5.104	0.127	0.084	-0.145	37.000	14.235	11.765	6.825	17.095	5.466	9.128	8.978	49.078	-0.125	-0.106	NaN	37.000	14.495	14.105	6.435	21.125	6.619	10.688	10.663	70.574	0.097	-0.043	-0.141
38	37.000	NaN	NaN	NaN	NaN	NaN	NaN	NaN	NaN	NaN	NaN	NaN	NaN	38.000	14.690	10.985	13.260	10.465	4.687	1.522	1.175	5.509	0.114	0.061	-0.061	38.000	14.300	11.765	6.825	17.030	5.349	9.143	9.025	48.275	0.047	-0.037	-0.053	38.000	14.495	13.975	6.435	21.190	6.481	10.818	10.805	70.025	0.142	0.043	-0.087
39	38.000	NaN	NaN	NaN	NaN	NaN	NaN	NaN	NaN	NaN	NaN	NaN	NaN	39.000	14.690	10.985	13.195	10.465	4.749	1.583	1.241	5.894	0.066	0.061	NaN	39.000	14.235	11.895	6.890	17.030	5.523	8.962	8.866	48.968	-0.159	-0.053	0.128	39.000	14.625	13.780	6.435	21.190	6.298	11.045	11.040	69.535	0.235	NaN	-0.227
40	39.000	NaN	NaN	NaN	NaN	NaN	NaN	NaN	NaN	NaN	NaN	NaN	NaN	40.000	14.820	11.050	13.130	10.530	5.759	1.768	1.475	8.492	0.233	0.043	-0.143	40.000	14.300	11.830	6.890	16.965	6.506	9.015	8.783	57.143	-0.083	-0.037	-0.090	40.000	14.625	13.780	6.435	21.125	7.189	11.001	10.966	78.834	-0.075	-0.043	NaN
41	40.000	NaN	NaN	NaN	NaN	NaN	NaN	NaN	NaN	NaN	NaN	NaN	NaN	41.000	14.950	11.050	13.130	10.530	5.654	1.893	1.581	8.940	0.107	NaN	-0.125	41.000	14.170	12.090	6.955	16.965	6.752	8.708	8.570	57.861	-0.213	-0.054	0.253	41.000	14.755	13.585	6.435	21.125	7.007	11.228	11.184	78.365	0.218	NaN	-0.227
42	41.000	NaN	NaN	NaN	NaN	NaN	NaN	NaN	NaN	NaN	NaN	NaN	NaN	42.000	14.950	11.115	13.130	10.465	4.527	1.933	1.465	6.633	-0.116	0.022	-0.022	42.000	14.105	12.025	6.890	16.965	5.668	8.744	8.663	49.103	0.092	0.054	0.017	42.000	14.885	13.260	6.435	21.125	5.711	11.544	11.539	65.902	0.355	NaN	-0.317
43	42.000	NaN	NaN	NaN	NaN	NaN	NaN	NaN	NaN	NaN	NaN	NaN	NaN	43.000	14.950	11.180	13.260	10.465	4.789	1.835	1.382	6.621	-0.083	-0.120	-0.025	43.000	14.170	12.025	6.955	16.900	5.821	8.708	8.566	49.863	-0.096	-0.090	-0.054	43.000	14.690	13.650	6.435	21.125	6.234	11.136	11.124	69.345	-0.415	NaN	0.406
44	43.000	NaN	NaN	NaN	NaN	NaN	NaN	NaN	NaN	NaN	NaN	NaN	NaN	44.000	14.690	11.180	13.390	10.530	4.810	1.453	1.019	4.901	-0.363	-0.145	0.233	44.000	14.170	11.960	6.955	16.965	5.584	8.781	8.648	48.292	0.082	0.037	-0.037	44.000	14.690	13.585	6.435	21.190	6.035	11.224	11.220	67.714	0.095	0.044	-0.044
45	44.000	NaN	NaN	NaN	NaN	NaN	NaN	NaN	NaN	NaN	NaN	NaN	NaN	45.000	14.690	11.180	13.650	10.595	4.851	1.193	0.809	3.925	-0.210	-0.258	NaN	45.000	14.235	11.895	6.890	16.900	5.531	8.888	8.733	48.300	0.085	0.017	-0.090	45.000	15.275	12.935	6.435	21.190	5.177	12.095	12.063	62.454	0.843	NaN	-0.871
46	45.000	NaN	NaN	NaN	NaN	NaN	NaN	NaN	NaN	NaN	NaN	NaN	NaN	46.000	14.625	11.115	14.040	10.790	5.080	0.669	0.470	2.387	-0.339	-0.436	0.088	46.000	14.170	11.960	6.890	16.965	5.795	8.835	8.660	50.189	-0.073	0.037	0.090	46.000	15.405	12.805	6.435	21.125	5.148	12.235	12.177	62.691	0.114	-0.044	-0.184
47	46.000	NaN	NaN	NaN	NaN	NaN	NaN	NaN	NaN	NaN	NaN	NaN	NaN	47.000	14.560	11.115	14.040	10.790	5.080	0.613	0.407	2.070	-0.062	NaN	0.055	47.000	14.235	11.830	6.890	16.965	5.625	8.962	8.748	49.209	0.088	NaN	-0.128	47.000	15.535	12.545	6.435	21.125	4.836	12.507	12.412	60.029	0.235	NaN	-0.273
48	47.000	NaN	NaN	NaN	NaN	NaN	NaN	NaN	NaN	NaN	NaN	NaN	NaN	48.000	14.690	11.180	14.040	10.725	5.057	0.793	0.478	2.417	0.070	0.037	-0.144	48.000	14.300	11.895	6.890	16.965	5.676	8.978	8.821	50.066	0.073	NaN	-0.017	48.000	14.885	12.610	6.500	21.125	5.499	11.950	11.667	64.157	-0.745	-0.046	0.502
49	48.000	NaN	NaN	NaN	NaN	NaN	NaN	NaN	NaN	NaN	NaN	NaN	NaN	49.000	14.690	11.050	14.040	10.725	5.180	0.727	0.522	2.704	0.044	NaN	0.058	49.000	14.300	11.765	6.890	16.965	5.795	9.053	8.856	51.325	0.036	NaN	-0.075	49.000	15.145	12.415	6.435	21.125	5.355	12.318	12.054	64.541	0.386	0.046	-0.322
50	49.000	NaN	NaN	NaN	NaN	NaN	NaN	NaN	NaN	NaN	NaN	NaN	NaN	50.000	14.690	11.115	13.975	10.725	5.387	0.814	0.541	2.915	0.019	0.057	-0.031	50.000	14.300	11.765	6.890	17.030	5.993	9.090	8.921	53.463	0.065	0.038	NaN	50.000	15.275	12.415	6.500	21.060	5.463	12.318	12.140	66.328	0.087	-0.092	-0.093
51	50.000	NaN	NaN	NaN	NaN	NaN	NaN	NaN	NaN	NaN	NaN	NaN	NaN	51.000	14.690	11.050	13.845	10.725	5.326	0.905	0.683	3.638	0.142	0.121	0.023	51.000	14.300	11.765	6.890	16.965	5.961	9.053	8.918	53.159	-0.003	-0.037	NaN	51.000	15.405	12.285	6.500	21.060	5.267	12.502	12.344	65.010	0.204	NaN	-0.184
52	51.000	NaN	NaN	NaN	NaN	NaN	NaN	NaN	NaN	NaN	NaN	NaN	NaN	52.000	14.690	10.985	13.780	10.725	5.304	0.946	0.773	4.098	0.090	0.062	0.018	52.000	14.430	11.700	6.890	16.965	5.816	9.196	9.062	52.703	0.144	NaN	-0.144	52.000	15.470	12.545	6.435	21.125	5.370	12.460	12.405	66.616	0.061	0.092	0.132
53	52.000	NaN	NaN	NaN	NaN	NaN	NaN	NaN	NaN	NaN	NaN	NaN	NaN	53.000	14.820	10.985	13.845	10.725	5.365	1.009	0.836	4.487	0.064	-0.063	-0.126	53.000	14.755	11.635	6.955	16.900	5.670	9.411	9.297	52.715	0.234	-0.090	-0.306	53.000	15.470	12.675	6.500	21.060	5.604	12.279	12.230	68.534	-0.175	-0.092	0.089
54	53.000	NaN	NaN	NaN	NaN	NaN	NaN	NaN	NaN	NaN	NaN	NaN	NaN	54.000	14.690	11.050	13.845	10.725	5.265	0.905	0.681	3.583	-0.156	NaN	0.098	54.000	14.300	11.700	6.890	16.965	5.875	9.090	8.937	52.500	-0.360	0.091	0.409	54.000	15.730	12.350	6.435	21.060	4.994	12.738	12.699	63.426	0.470	0.047	-0.412
55	54.000	NaN	NaN	NaN	NaN	NaN	NaN	NaN	NaN	NaN	NaN	NaN	NaN	55.000	14.170	11.375	13.845	10.985	5.721	0.508	0.161	0.921	-0.520	-0.200	0.083	55.000	14.170	11.830	6.890	16.965	5.902	8.909	8.780	51.820	-0.157	NaN	0.181	55.000	15.730	12.480	6.435	21.060	4.935	12.650	12.637	62.369	-0.062	NaN	0.088
56	55.000	NaN	NaN	NaN	NaN	NaN	NaN	NaN	NaN	NaN	NaN	NaN	NaN	56.000	14.235	11.440	13.845	10.985	5.745	0.599	0.192	1.103	0.031	NaN	-0.092	56.000	14.235	11.895	6.955	16.900	5.930	8.835	8.737	51.815	-0.042	-0.090	-0.017	56.000	15.600	12.480	6.435	21.060	5.086	12.554	12.518	63.667	-0.119	NaN	0.095
57	56.000	NaN	NaN	NaN	NaN	NaN	NaN	NaN	NaN	NaN	NaN	NaN	NaN	57.000	14.300	11.570	13.910	10.920	5.616	0.758	0.093	0.524	-0.099	0.022	-0.145	57.000	14.300	11.960	6.955	16.900	5.785	8.852	8.795	50.882	0.058	NaN	-0.018	57.000	15.535	12.545	6.435	21.125	5.077	12.507	12.484	63.375	-0.035	0.045	0.092
58	57.000	NaN	NaN	NaN	NaN	NaN	NaN	NaN	NaN	NaN	NaN	NaN	NaN	58.000	14.170	11.505	13.910	10.920	5.590	0.640	0.008	0.042	-0.086	NaN	0.112	58.000	14.105	12.025	6.955	16.900	5.873	8.654	8.597	50.489	-0.198	NaN	0.198	58.000	15.535	12.545	6.435	21.125	4.977	12.507	12.495	62.192	0.011	NaN	NaN
59	58.000	NaN	NaN	NaN	NaN	NaN	NaN	NaN	NaN	NaN	NaN	NaN	NaN	59.000	14.105	11.570	13.975	11.050	5.531	0.536	-0.089	-0.490	-0.096	-0.142	-0.047	59.000	13.975	12.025	6.955	16.900	5.843	8.547	8.471	49.496	-0.126	NaN	0.107	59.000	15.730	12.545	6.435	21.125	4.692	12.650	12.650	59.349	0.155	NaN	-0.143
60	59.000	NaN	NaN	NaN	NaN	NaN	NaN	NaN	NaN	NaN	NaN	NaN	NaN	NaN	NaN	NaN	NaN	NaN	NaN	NaN	NaN	NaN	NaN	NaN	NaN	60.000	13.975	12.090	6.955	16.900	6.134	8.510	8.441	51.773	-0.030	NaN	0.037	60.000	15.535	12.545	6.435	21.060	5.077	12.463	12.442	63.164	-0.208	-0.044	0.142
61	60.000	NaN	NaN	NaN	NaN	NaN	NaN	NaN	NaN	NaN	NaN	NaN	NaN	NaN	NaN	NaN	NaN	NaN	NaN	NaN	NaN	NaN	NaN	NaN	NaN	61.000	14.170	11.960	6.955	16.900	5.989	8.744	8.644	51.769	0.204	NaN	-0.234	61.000	15.535	12.480	6.500	21.060	5.097	12.460	12.397	63.181	-0.045	-0.047	-0.045
62	61.000	NaN	NaN	NaN	NaN	NaN	NaN	NaN	NaN	NaN	NaN	NaN	NaN	NaN	NaN	NaN	NaN	NaN	NaN	NaN	NaN	NaN	NaN	NaN	NaN	62.000	14.300	11.895	7.020	16.900	5.902	8.835	8.724	51.490	0.080	-0.054	-0.144	62.000	15.535	12.480	6.435	21.125	5.148	12.552	12.478	64.237	0.081	0.092	NaN
63	62.000	NaN	NaN	NaN	NaN	NaN	NaN	NaN	NaN	NaN	NaN	NaN	NaN	NaN	NaN	NaN	NaN	NaN	NaN	NaN	NaN	NaN	NaN	NaN	NaN	63.000	14.300	11.895	6.955	16.900	5.930	8.888	8.796	52.162	0.072	0.054	NaN	63.000	15.535	12.480	6.500	21.060	5.188	12.460	12.399	64.326	-0.078	-0.092	NaN
64	63.000	NaN	NaN	NaN	NaN	NaN	NaN	NaN	NaN	NaN	NaN	NaN	NaN	NaN	NaN	NaN	NaN	NaN	NaN	NaN	NaN	NaN	NaN	NaN	NaN	64.000	15.600	11.830	6.955	16.900	5.437	10.022	10.012	54.435	1.216	NaN	-1.154	64.000	15.860	12.350	6.500	21.060	5.480	12.786	12.626	69.197	0.227	NaN	-0.326
65	64.000	NaN	NaN	NaN	NaN	NaN	NaN	NaN	NaN	NaN	NaN	NaN	NaN	NaN	NaN	NaN	NaN	NaN	NaN	NaN	NaN	NaN	NaN	NaN	NaN	65.000	14.170	11.960	7.020	16.835	6.134	8.654	8.558	52.496	-1.454	-0.090	1.255	65.000	15.925	12.350	6.500	21.060	4.852	12.833	12.806	62.141	0.180	NaN	-0.048
66	65.000	NaN	NaN	NaN	NaN	NaN	NaN	NaN	NaN	NaN	NaN	NaN	NaN	NaN	NaN	NaN	NaN	NaN	NaN	NaN	NaN	NaN	NaN	NaN	NaN	66.000	15.535	11.765	7.020	16.900	5.523	9.944	9.912	54.748	1.355	0.034	-1.270	66.000	15.860	12.415	6.500	21.060	5.571	12.741	12.596	70.169	-0.210	NaN	0.092
67	66.000	NaN	NaN	NaN	NaN	NaN	NaN	NaN	NaN	NaN	NaN	NaN	NaN	NaN	NaN	NaN	NaN	NaN	NaN	NaN	NaN	NaN	NaN	NaN	NaN	67.000	14.170	11.895	7.020	16.900	6.047	8.728	8.607	52.052	-1.305	NaN	1.193	67.000	15.665	12.480	6.500	21.060	5.086	12.554	12.518	63.667	-0.078	NaN	0.187
68	67.000	NaN	NaN	NaN	NaN	NaN	NaN	NaN	NaN	NaN	NaN	NaN	NaN	NaN	NaN	NaN	NaN	NaN	NaN	NaN	NaN	NaN	NaN	NaN	NaN	68.000	14.235	11.960	6.955	16.900	5.931	8.798	8.737	51.815	0.130	0.054	-0.017	68.000	15.470	12.415	6.435	21.060	5.137	12.505	12.449	63.945	-0.070	0.047	0.096
69	68.000	NaN	NaN	NaN	NaN	NaN	NaN	NaN	NaN	NaN	NaN	NaN	NaN	NaN	NaN	NaN	NaN	NaN	NaN	NaN	NaN	NaN	NaN	NaN	NaN	69.000	14.300	11.960	6.955	16.900	5.873	8.852	8.800	51.680	0.063	NaN	-0.054	69.000	15.340	12.610	6.500	21.060	5.360	12.229	12.189	65.335	-0.260	-0.047	0.229
70	69.000	NaN	NaN	NaN	NaN	NaN	NaN	NaN	NaN	NaN	NaN	NaN	NaN	NaN	NaN	NaN	NaN	NaN	NaN	NaN	NaN	NaN	NaN	NaN	NaN	70.000	14.300	11.960	7.020	16.835	5.785	8.762	8.680	50.214	-0.119	-0.090	NaN	70.000	15.535	12.675	6.500	21.060	5.127	12.326	12.303	63.075	0.114	NaN	-0.099
71	70.000	NaN	NaN	NaN	NaN	NaN	NaN	NaN	NaN	NaN	NaN	NaN	NaN	NaN	NaN	NaN	NaN	NaN	NaN	NaN	NaN	NaN	NaN	NaN	NaN	71.000	14.300	11.895	7.020	16.900	5.729	8.835	8.709	49.893	0.028	0.037	-0.037	71.000	15.470	12.675	6.500	21.060	5.137	12.279	12.237	62.855	-0.066	NaN	0.047
72	71.000	NaN	NaN	NaN	NaN	NaN	NaN	NaN	NaN	NaN	NaN	NaN	NaN	NaN	NaN	NaN	NaN	NaN	NaN	NaN	NaN	NaN	NaN	NaN	NaN	72.000	14.365	11.830	6.955	16.900	5.643	8.978	8.845	49.914	0.137	0.054	-0.090	72.000	15.080	13.065	6.500	21.060	5.685	11.728	11.699	66.506	-0.538	NaN	0.551
73	72.000	NaN	NaN	NaN	NaN	NaN	NaN	NaN	NaN	NaN	NaN	NaN	NaN	NaN	NaN	NaN	NaN	NaN	NaN	NaN	NaN	NaN	NaN	NaN	NaN	73.000	15.015	11.830	6.955	16.900	5.291	9.522	9.471	50.109	0.626	NaN	-0.550	73.000	15.080	13.000	6.500	21.060	5.850	11.772	11.700	68.445	0.001	NaN	-0.045
74	73.000	NaN	NaN	NaN	NaN	NaN	NaN	NaN	NaN	NaN	NaN	NaN	NaN	NaN	NaN	NaN	NaN	NaN	NaN	NaN	NaN	NaN	NaN	NaN	NaN	74.000	15.015	11.830	7.020	16.835	5.234	9.432	9.361	48.997	-0.111	-0.090	NaN	74.000	15.210	13.065	6.435	21.060	5.707	11.871	11.822	67.469	0.122	0.048	-0.052
75	74.000	NaN	NaN	NaN	NaN	NaN	NaN	NaN	NaN	NaN	NaN	NaN	NaN	NaN	NaN	NaN	NaN	NaN	NaN	NaN	NaN	NaN	NaN	NaN	NaN	75.000	15.210	11.765	6.955	16.835	5.036	9.688	9.594	48.313	0.233	0.055	-0.200	75.000	15.470	12.870	6.500	21.060	5.357	12.146	12.062	64.617	0.240	-0.048	-0.323
76	75.000	NaN	NaN	NaN	NaN	NaN	NaN	NaN	NaN	NaN	NaN	NaN	NaN	NaN	NaN	NaN	NaN	NaN	NaN	NaN	NaN	NaN	NaN	NaN	NaN	76.000	15.210	11.765	6.955	16.900	5.021	9.722	9.555	47.979	-0.039	0.034	NaN	76.000	15.600	12.740	6.500	21.060	5.120	12.330	12.166	62.293	0.105	NaN	-0.184
77	76.000	NaN	NaN	NaN	NaN	NaN	NaN	NaN	NaN	NaN	NaN	NaN	NaN	NaN	NaN	NaN	NaN	NaN	NaN	NaN	NaN	NaN	NaN	NaN	NaN	77.000	15.145	11.765	6.890	16.900	5.166	9.722	9.560	49.386	0.005	0.055	0.055	77.000	15.730	12.545	6.500	21.125	4.995	12.602	12.384	61.862	0.218	0.044	-0.228
78	77.000	NaN	NaN	NaN	NaN	NaN	NaN	NaN	NaN	NaN	NaN	NaN	NaN	NaN	NaN	NaN	NaN	NaN	NaN	NaN	NaN	NaN	NaN	NaN	NaN	78.000	14.885	11.700	6.955	16.900	5.311	9.483	9.285	49.314	-0.274	-0.054	0.182	78.000	15.665	12.675	6.435	21.125	5.085	12.514	12.411	63.113	0.026	0.048	0.136
79	78.000	NaN	NaN	NaN	NaN	NaN	NaN	NaN	NaN	NaN	NaN	NaN	NaN	NaN	NaN	NaN	NaN	NaN	NaN	NaN	NaN	NaN	NaN	NaN	NaN	79.000	14.950	11.765	6.955	16.835	5.311	9.467	9.298	49.382	0.013	-0.035	-0.020	79.000	15.600	12.805	6.435	21.190	5.229	12.422	12.313	64.389	-0.097	0.044	0.136
80	79.000	NaN	NaN	NaN	NaN	NaN	NaN	NaN	NaN	NaN	NaN	NaN	NaN	NaN	NaN	NaN	NaN	NaN	NaN	NaN	NaN	NaN	NaN	NaN	NaN	80.000	15.015	11.700	6.955	16.835	5.166	9.557	9.378	48.448	0.080	NaN	-0.090	80.000	15.795	12.610	6.370	21.190	4.904	12.745	12.634	61.964	0.321	0.048	-0.275
81	80.000	NaN	NaN	NaN	NaN	NaN	NaN	NaN	NaN	NaN	NaN	NaN	NaN	NaN	NaN	NaN	NaN	NaN	NaN	NaN	NaN	NaN	NaN	NaN	NaN	81.000	15.340	11.765	6.955	16.900	5.010	9.832	9.722	48.710	0.344	0.034	-0.243	81.000	15.795	12.610	6.305	21.255	5.012	12.837	12.698	63.641	0.064	0.092	NaN
82	81.000	NaN	NaN	NaN	NaN	NaN	NaN	NaN	NaN	NaN	NaN	NaN	NaN	NaN	NaN	NaN	NaN	NaN	NaN	NaN	NaN	NaN	NaN	NaN	NaN	82.000	15.470	11.765	6.890	16.900	5.003	9.999	9.938	49.720	0.216	0.056	-0.112	82.000	15.990	12.480	6.305	21.190	4.904	13.025	12.922	63.375	0.224	-0.043	-0.232
83	82.000	NaN	NaN	NaN	NaN	NaN	NaN	NaN	NaN	NaN	NaN	NaN	NaN	NaN	NaN	NaN	NaN	NaN	NaN	NaN	NaN	NaN	NaN	NaN	NaN	83.000	15.535	11.700	6.955	16.900	5.003	10.033	9.965	49.855	0.027	-0.056	-0.089	83.000	15.925	12.480	6.305	21.255	5.048	13.021	12.899	65.116	-0.024	0.044	0.048
84	83.000	NaN	NaN	NaN	NaN	NaN	NaN	NaN	NaN	NaN	NaN	NaN	NaN	NaN	NaN	NaN	NaN	NaN	NaN	NaN	NaN	NaN	NaN	NaN	NaN	84.000	15.600	11.765	6.955	16.900	4.884	10.055	10.033	48.997	0.068	NaN	-0.023	84.000	15.730	12.480	6.370	21.190	5.139	12.786	12.654	65.023	-0.245	-0.092	0.143
85	84.000	NaN	NaN	NaN	NaN	NaN	NaN	NaN	NaN	NaN	NaN	NaN	NaN	NaN	NaN	NaN	NaN	NaN	NaN	NaN	NaN	NaN	NaN	NaN	NaN	85.000	15.470	11.830	6.955	16.900	4.716	9.910	9.909	46.733	-0.124	NaN	0.145	85.000	15.665	12.415	6.435	21.125	4.875	12.691	12.610	61.474	-0.044	-0.092	0.003
86	85.000	NaN	NaN	NaN	NaN	NaN	NaN	NaN	NaN	NaN	NaN	NaN	NaN	NaN	NaN	NaN	NaN	NaN	NaN	NaN	NaN	NaN	NaN	NaN	NaN	86.000	15.405	11.895	7.020	16.835	4.716	9.732	9.731	45.896	-0.177	-0.089	0.089	86.000	15.600	12.545	6.500	21.125	4.914	12.507	12.442	61.144	-0.168	-0.047	0.136
87	86.000	NaN	NaN	NaN	NaN	NaN	NaN	NaN	NaN	NaN	NaN	NaN	NaN	NaN	NaN	NaN	NaN	NaN	NaN	NaN	NaN	NaN	NaN	NaN	NaN	87.000	15.470	11.960	6.955	16.835	4.637	9.812	9.809	45.486	0.077	0.056	-0.024	87.000	15.730	12.480	6.500	21.060	4.720	12.602	12.561	59.294	0.119	-0.044	-0.139
88	87.000	NaN	NaN	NaN	NaN	NaN	NaN	NaN	NaN	NaN	NaN	NaN	NaN	NaN	NaN	NaN	NaN	NaN	NaN	NaN	NaN	NaN	NaN	NaN	NaN	88.000	14.560	11.830	6.955	16.900	5.147	9.140	9.093	46.796	-0.716	0.036	0.685	88.000	15.795	12.480	6.500	21.125	4.508	12.694	12.694	57.223	0.133	0.044	-0.048
89	88.000	NaN	NaN	NaN	NaN	NaN	NaN	NaN	NaN	NaN	NaN	NaN	NaN	NaN	NaN	NaN	NaN	NaN	NaN	NaN	NaN	NaN	NaN	NaN	NaN	89.000	15.795	11.895	7.020	16.900	4.597	10.102	10.080	46.340	0.987	-0.056	-1.041	89.000	15.925	12.350	6.435	21.190	4.761	12.969	12.937	61.592	0.243	0.092	-0.184
90	89.000	NaN	NaN	NaN	NaN	NaN	NaN	NaN	NaN	NaN	NaN	NaN	NaN	NaN	NaN	NaN	NaN	NaN	NaN	NaN	NaN	NaN	NaN	NaN	NaN	90.000	15.665	11.830	6.955	16.900	4.527	10.078	10.073	45.596	-0.008	0.056	0.080	90.000	15.860	12.350	6.435	21.190	4.670	12.922	12.884	60.164	-0.053	NaN	0.047
91	90.000	NaN	NaN	NaN	NaN	NaN	NaN	NaN	NaN	NaN	NaN	NaN	NaN	NaN	NaN	NaN	NaN	NaN	NaN	NaN	NaN	NaN	NaN	NaN	NaN	91.000	15.730	11.960	6.955	16.900	4.651	10.070	10.050	46.745	-0.023	NaN	0.007	91.000	15.925	12.480	6.370	21.255	4.802	12.973	12.955	62.209	0.070	0.092	0.040
92	91.000	NaN	NaN	NaN	NaN	NaN	NaN	NaN	NaN	NaN	NaN	NaN	NaN	NaN	NaN	NaN	NaN	NaN	NaN	NaN	NaN	NaN	NaN	NaN	NaN	92.000	15.665	11.895	6.955	16.835	4.706	10.013	9.999	47.058	-0.050	-0.032	0.024	92.000	15.860	12.480	6.435	21.125	4.894	12.789	12.773	62.505	-0.182	-0.136	0.048
93	92.000	NaN	NaN	NaN	NaN	NaN	NaN	NaN	NaN	NaN	NaN	NaN	NaN	NaN	NaN	NaN	NaN	NaN	NaN	NaN	NaN	NaN	NaN	NaN	NaN	93.000	15.795	11.960	7.020	16.835	4.651	10.038	10.014	46.581	0.015	-0.057	-0.082	93.000	15.925	12.415	6.435	21.125	4.812	12.881	12.848	61.820	0.075	NaN	-0.092
94	93.000	NaN	NaN	NaN	NaN	NaN	NaN	NaN	NaN	NaN	NaN	NaN	NaN	NaN	NaN	NaN	NaN	NaN	NaN	NaN	NaN	NaN	NaN	NaN	NaN	94.000	15.470	12.025	7.020	16.835	4.927	9.723	9.721	47.895	-0.294	NaN	0.315	94.000	15.600	12.740	6.500	21.060	5.228	12.330	12.300	64.305	-0.548	-0.092	0.459
95	94.000	NaN	NaN	NaN	NaN	NaN	NaN	NaN	NaN	NaN	NaN	NaN	NaN	NaN	NaN	NaN	NaN	NaN	NaN	NaN	NaN	NaN	NaN	NaN	NaN	95.000	15.340	12.025	7.020	16.835	5.184	9.610	9.610	49.821	-0.110	NaN	0.113	95.000	15.600	12.740	6.500	21.060	5.370	12.330	12.295	66.028	-0.005	NaN	NaN
96	95.000	NaN	NaN	NaN	NaN	NaN	NaN	NaN	NaN	NaN	NaN	NaN	NaN	NaN	NaN	NaN	NaN	NaN	NaN	NaN	NaN	NaN	NaN	NaN	NaN	96.000	15.535	11.960	7.020	16.835	4.894	9.812	9.811	48.017	0.201	NaN	-0.202	96.000	15.730	12.675	6.565	21.060	5.137	12.422	12.390	63.641	0.094	-0.048	-0.140
97	96.000	NaN	NaN	NaN	NaN	NaN	NaN	NaN	NaN	NaN	NaN	NaN	NaN	NaN	NaN	NaN	NaN	NaN	NaN	NaN	NaN	NaN	NaN	NaN	NaN	97.000	15.405	11.895	7.020	16.835	4.830	9.732	9.729	46.986	-0.083	NaN	0.079	97.000	15.665	12.805	6.500	21.125	5.127	12.378	12.362	63.379	-0.027	0.092	0.136
98	97.000	NaN	NaN	NaN	NaN	NaN	NaN	NaN	NaN	NaN	NaN	NaN	NaN	NaN	NaN	NaN	NaN	NaN	NaN	NaN	NaN	NaN	NaN	NaN	NaN	98.000	15.600	11.960	7.020	16.835	4.805	9.868	9.868	47.417	0.139	NaN	-0.137	98.000	15.665	12.675	6.565	21.060	5.148	12.374	12.320	63.426	-0.042	-0.092	-0.088
99	98.000	NaN	NaN	NaN	NaN	NaN	NaN	NaN	NaN	NaN	NaN	NaN	NaN	NaN	NaN	NaN	NaN	NaN	NaN	NaN	NaN	NaN	NaN	NaN	NaN	99.000	15.600	12.025	7.020	16.835	4.805	9.836	9.835	47.261	-0.033	NaN	0.032	99.000	15.730	12.610	6.565	20.995	5.018	12.422	12.357	62.006	0.036	-0.044	-0.092
100	99.000	NaN	NaN	NaN	NaN	NaN	NaN	NaN	NaN	NaN	NaN	NaN	NaN	NaN	NaN	NaN	NaN	NaN	NaN	NaN	NaN	NaN	NaN	NaN	NaN	100.000	15.665	11.960	7.020	16.835	4.660	9.925	9.924	46.247	0.089	NaN	-0.089	100.000	15.795	12.545	6.500	21.060	4.875	12.606	12.545	61.157	0.188	0.092	-0.092
101	100.000	NaN	NaN	NaN	NaN	NaN	NaN	NaN	NaN	NaN	NaN	NaN	NaN	NaN	NaN	NaN	NaN	NaN	NaN	NaN	NaN	NaN	NaN	NaN	NaN	101.000	15.665	11.960	7.020	16.835	4.571	9.925	9.925	45.368	5.132E-4	NaN	NaN	101.000	15.860	12.480	6.500	21.060	4.693	12.697	12.629	59.268	0.084	NaN	-0.092
102	101.000	NaN	NaN	NaN	NaN	NaN	NaN	NaN	NaN	NaN	NaN	NaN	NaN	NaN	NaN	NaN	NaN	NaN	NaN	NaN	NaN	NaN	NaN	NaN	NaN	102.000	15.600	12.025	7.020	16.900	4.539	9.868	9.868	44.793	-0.057	0.032	0.089	102.000	15.665	12.610	6.500	21.060	4.798	12.466	12.372	59.361	-0.257	NaN	0.231
103	102.000	NaN	NaN	NaN	NaN	NaN	NaN	NaN	NaN	NaN	NaN	NaN	NaN	NaN	NaN	NaN	NaN	NaN	NaN	NaN	NaN	NaN	NaN	NaN	NaN	103.000	15.535	12.025	7.020	16.835	4.508	9.780	9.778	44.079	-0.090	-0.032	0.057	103.000	15.665	12.675	6.565	21.060	4.745	12.374	12.293	58.335	-0.079	-0.048	0.044
104	103.000	NaN	NaN	NaN	NaN	NaN	NaN	NaN	NaN	NaN	NaN	NaN	NaN	NaN	NaN	NaN	NaN	NaN	NaN	NaN	NaN	NaN	NaN	NaN	NaN	104.000	15.665	12.025	7.085	16.835	4.420	9.836	9.834	43.467	0.056	-0.057	-0.113	104.000	15.795	12.610	6.500	21.125	4.617	12.606	12.505	57.735	0.213	0.092	-0.140
105	104.000	NaN	NaN	NaN	NaN	NaN	NaN	NaN	NaN	NaN	NaN	NaN	NaN	NaN	NaN	NaN	NaN	NaN	NaN	NaN	NaN	NaN	NaN	NaN	NaN	105.000	15.470	12.025	7.085	16.835	4.477	9.667	9.643	43.171	-0.191	NaN	0.169	105.000	15.730	12.935	6.435	21.125	4.732	12.388	12.355	58.466	-0.150	0.049	0.264
106	105.000	NaN	NaN	NaN	NaN	NaN	NaN	NaN	NaN	NaN	NaN	NaN	NaN	NaN	NaN	NaN	NaN	NaN	NaN	NaN	NaN	NaN	NaN	NaN	NaN	106.000	14.235	11.960	7.085	16.835	4.998	8.654	8.406	42.018	-1.236	NaN	0.984	106.000	15.925	12.805	6.370	21.190	3.962	12.712	12.712	50.370	0.357	0.092	-0.232
107	106.000	NaN	NaN	NaN	NaN	NaN	NaN	NaN	NaN	NaN	NaN	NaN	NaN	NaN	NaN	NaN	NaN	NaN	NaN	NaN	NaN	NaN	NaN	NaN	NaN	107.000	15.405	12.090	7.085	16.835	4.390	9.578	9.551	41.933	1.145	NaN	-0.952	107.000	16.120	12.740	6.500	21.060	4.122	12.719	12.702	52.356	-0.010	-0.183	-0.190
108	107.000	NaN	NaN	NaN	NaN	NaN	NaN	NaN	NaN	NaN	NaN	NaN	NaN	NaN	NaN	NaN	NaN	NaN	NaN	NaN	NaN	NaN	NaN	NaN	NaN	108.000	14.300	11.960	7.085	16.770	4.854	8.671	8.438	40.957	-1.113	-0.036	0.847	108.000	15.990	12.740	6.500	21.125	3.779	12.664	12.663	47.852	-0.040	0.043	0.097
109	108.000	NaN	NaN	NaN	NaN	NaN	NaN	NaN	NaN	NaN	NaN	NaN	NaN	NaN	NaN	NaN	NaN	NaN	NaN	NaN	NaN	NaN	NaN	NaN	NaN	109.000	14.300	11.960	7.150	16.835	4.893	8.654	8.363	40.919	-0.075	-0.017	NaN	109.000	15.665	12.675	6.565	21.060	4.005	12.374	12.284	49.196	-0.378	-0.092	0.195
110	109.000	NaN	NaN	NaN	NaN	NaN	NaN	NaN	NaN	NaN	NaN	NaN	NaN	NaN	NaN	NaN	NaN	NaN	NaN	NaN	NaN	NaN	NaN	NaN	NaN	110.000	15.535	12.155	7.085	16.835	4.310	9.659	9.608	41.413	1.245	0.057	-0.986	110.000	15.665	12.545	6.565	21.060	4.363	12.463	12.059	52.610	-0.226	NaN	-0.089
111	110.000	NaN	NaN	NaN	NaN	NaN	NaN	NaN	NaN	NaN	NaN	NaN	NaN	NaN	NaN	NaN	NaN	NaN	NaN	NaN	NaN	NaN	NaN	NaN	NaN	111.000	14.235	11.960	7.150	16.770	4.769	8.563	8.201	39.115	-1.407	-0.090	0.966	111.000	15.600	12.610	6.565	21.060	3.804	12.371	12.185	46.352	0.126	NaN	0.092
112	111.000	NaN	NaN	NaN	NaN	NaN	NaN	NaN	NaN	NaN	NaN	NaN	NaN	NaN	NaN	NaN	NaN	NaN	NaN	NaN	NaN	NaN	NaN	NaN	NaN	112.000	14.235	11.895	7.085	16.835	4.795	8.691	8.222	39.419	0.020	0.090	-0.037	112.000	15.600	12.545	6.500	21.125	3.790	12.507	12.218	46.306	0.032	0.092	-0.045
113	112.000	NaN	NaN	NaN	NaN	NaN	NaN	NaN	NaN	NaN	NaN	NaN	NaN	NaN	NaN	NaN	NaN	NaN	NaN	NaN	NaN	NaN	NaN	NaN	NaN	113.000	14.235	11.960	7.085	16.770	4.777	8.617	8.150	38.938	-0.071	-0.036	0.036	113.000	15.600	12.480	6.500	21.125	3.694	12.552	12.115	44.747	-0.103	NaN	-0.045
114	113.000	NaN	NaN	NaN	NaN	NaN	NaN	NaN	NaN	NaN	NaN	NaN	NaN	NaN	NaN	NaN	NaN	NaN	NaN	NaN	NaN	NaN	NaN	NaN	NaN	114.000	15.275	11.895	7.085	16.770	4.179	9.531	9.188	38.393	1.037	NaN	-0.927	114.000	15.600	12.480	6.370	21.255	4.072	12.736	12.039	49.027	-0.076	0.184	NaN
115	114.000	NaN	NaN	NaN	NaN	NaN	NaN	NaN	NaN	NaN	NaN	NaN	NaN	NaN	NaN	NaN	NaN	NaN	NaN	NaN	NaN	NaN	NaN	NaN	NaN	115.000	15.275	11.960	7.085	16.835	4.162	9.531	9.148	38.076	-0.039	0.033	0.033	115.000	15.600	12.480	6.305	21.320	4.020	12.827	11.997	48.228	-0.042	0.092	NaN
116	115.000	NaN	NaN	NaN	NaN	NaN	NaN	NaN	NaN	NaN	NaN	NaN	NaN	NaN	NaN	NaN	NaN	NaN	NaN	NaN	NaN	NaN	NaN	NaN	NaN	116.000	15.535	12.025	7.150	16.770	7.428	9.634	8.998	66.831	-0.151	-0.089	-0.194	116.000	15.600	12.480	6.175	21.320	7.445	12.922	11.068	82.404	-0.929	0.095	NaN
117	116.000	NaN	NaN	NaN	NaN	NaN	NaN	NaN	NaN	NaN	NaN	NaN	NaN	NaN	NaN	NaN	NaN	NaN	NaN	NaN	NaN	NaN	NaN	NaN	NaN	NaN	NaN	NaN	NaN	NaN	NaN	NaN	NaN	NaN	NaN	NaN	NaN	NaN	NaN	NaN	NaN	NaN	NaN	NaN	NaN	NaN	NaN	NaN	NaN
118	117.000	NaN	NaN	NaN	NaN	NaN	NaN	NaN	NaN	NaN	NaN	NaN	NaN	NaN	NaN	NaN	NaN	NaN	NaN	NaN	NaN	NaN	NaN	NaN	NaN	NaN	NaN	NaN	NaN	NaN	NaN	NaN	NaN	NaN	NaN	NaN	NaN	NaN	NaN	NaN	NaN	NaN	NaN	NaN	NaN	NaN	NaN	NaN	NaN
119	118.000	NaN	NaN	NaN	NaN	NaN	NaN	NaN	NaN	NaN	NaN	NaN	NaN	NaN	NaN	NaN	NaN	NaN	NaN	NaN	NaN	NaN	NaN	NaN	NaN	NaN	NaN	NaN	NaN	NaN	NaN	NaN	NaN	NaN	NaN	NaN	NaN	NaN	NaN	NaN	NaN	NaN	NaN	NaN	NaN	NaN	NaN	NaN	NaN
120	119.000	NaN	NaN	NaN	NaN	NaN	NaN	NaN	NaN	NaN	NaN	NaN	NaN	NaN	NaN	NaN	NaN	NaN	NaN	NaN	NaN	NaN	NaN	NaN	NaN	NaN	NaN	NaN	NaN	NaN	NaN	NaN	NaN	NaN	NaN	NaN	NaN	NaN	NaN	NaN	NaN	NaN	NaN	NaN	NaN	NaN	NaN	NaN	NaN
121	120.000	NaN	NaN	NaN	NaN	NaN	NaN	NaN	NaN	NaN	NaN	NaN	NaN	NaN	NaN	NaN	NaN	NaN	NaN	NaN	NaN	NaN	NaN	NaN	NaN	NaN	NaN	NaN	NaN	NaN	NaN	NaN	NaN	NaN	NaN	NaN	NaN	NaN	NaN	NaN	NaN	NaN	NaN	NaN	NaN	NaN	NaN	NaN	NaN
[truncated: 108 more columns]
