# Supplementary material for: Filopodyan: An open-source pipeline for the analysis of filopodia
Source: J Cell Biol. 2017 Oct 2;216(10):3405–22. doi: 10.1083/jcb.201705113 (PMC5626553; doi:10.1083/jcb.201705113)
Supplement: Data tables (ZIP file) [file JCB_201705113_DataS1.zip › Data Tables/Fig5_BaseF/ENA_Phenotype/MANUAL_CTRL_s15_Renyi2-6_ed4/Neon_Ctrl_GC14_tif Filopodia.txt]

dT	T (0)	dT (0)	Base Mean (0)	Base Local Background (0)	Body Mean (0)	Proj Mean (0)	Tip Mean (0)	Tip Th Mean (0)	Tip Local Background (0)	Length (0)	dL (0)	DCTM (0)	DCBM (0)	T (1)	dT (1)	Base Mean (1)	Base Local Background (1)	Body Mean (1)	Proj Mean (1)	Tip Mean (1)	Tip Th Mean (1)	Tip Local Background (1)	Length (1)	dL (1)	DCTM (1)	DCBM (1)	T (2)	dT (2)	Base Mean (2)	Base Local Background (2)	Body Mean (2)	Proj Mean (2)	Tip Mean (2)	Tip Th Mean (2)	Tip Local Background (2)	Length (2)	dL (2)	DCTM (2)	DCBM (2)	T (3)	dT (3)	Base Mean (3)	Base Local Background (3)	Body Mean (3)	Proj Mean (3)	Tip Mean (3)	Tip Th Mean (3)	Tip Local Background (3)	Length (3)
0.000	1.000	0.000	194.481	413.986	355.102	151.143	132.719	149.091	131.629	2.200	0.000	NaN	NaN	1.000	0.000	198.000	217.116	355.102	149.916	130.286	140.235	125.775	1.737	0.000	NaN	NaN	1.000	0.000	147.276	111.408	355.102	119.657	114.704	119.773	105.125	7.488	0.000	NaN	NaN	1.000	0.000	169.667	127.081	355.102	123.459	116.310	123.421	106.570	11.901
1.000	2.000	1.000	175.767	163.333	345.973	147.741	127.970	140.533	119.441	2.376	0.176	0.090	0.072	2.000	1.000	213.906	166.303	345.973	153.114	123.375	133.692	114.207	2.177	0.441	0.174	-0.316	2.000	1.000	144.889	125.697	345.973	118.672	113.000	119.455	106.588	7.553	0.065	0.102	-0.000	2.000	1.000	164.167	150.703	345.973	121.566	111.429	122.000	109.443	11.752
2.000	3.000	2.000	175.320	159.487	344.325	150.289	131.375	148.900	120.354	2.311	-0.065	0.000	0.014	3.000	2.000	168.321	137.545	344.325	135.715	124.767	132.429	114.356	1.496	-0.682	-0.000	0.643	3.000	2.000	143.500	124.624	344.325	116.459	112.462	117.250	107.020	7.508	-0.046	0.011	0.011	3.000	2.000	159.679	143.322	344.325	120.576	111.500	116.667	108.903	11.790
3.000	4.000	3.000	179.963	160.482	357.672	150.581	123.129	137.846	121.233	2.532	0.222	0.091	-0.091	4.000	3.000	168.769	134.163	357.672	136.897	127.767	134.042	113.282	1.569	0.073	0.187	0.048	4.000	3.000	212.258	158.197	357.672	145.828	114.069	123.118	106.452	13.773	6.266	0.268	-5.205	4.000	3.000	161.208	140.562	357.672	120.873	110.828	120.071	106.895	11.771
4.000	5.000	4.000	188.800	154.901	356.572	152.561	124.828	135.250	118.957	2.632	0.100	0.198	0.036	5.000	4.000	182.750	138.615	356.572	140.578	123.857	130.545	116.065	1.802	0.233	0.067	-0.053	5.000	4.000	175.057	135.750	356.572	133.834	111.481	117.923	110.272	11.045	-2.728	-0.365	1.792	5.000	4.000	155.571	141.219	356.572	122.076	109.630	114.158	107.075	11.817
5.000	6.000	5.000	165.483	143.253	350.311	145.146	124.067	132.579	118.119	1.840	-0.793	0.114	0.820	6.000	5.000	188.231	139.593	350.311	141.007	128.656	147.667	118.769	1.469	-0.333	-0.090	0.180	6.000	5.000	171.371	137.731	350.311	134.458	110.000	119.000	108.621	11.102	0.057	-0.325	-0.337	6.000	5.000	166.679	146.130	350.311	122.516	109.481	118.733	107.144	11.901
6.000	7.000	6.000	166.129	142.890	348.640	144.955	122.286	128.800	119.569	1.905	0.065	0.031	0.031	7.000	6.000	189.552	140.518	348.640	146.377	129.967	138.158	119.562	1.369	-0.100	0.024	0.145	7.000	6.000	167.879	135.510	348.640	130.294	112.778	120.889	109.215	10.723	-0.379	-0.376	-0.081	7.000	6.000	155.037	146.491	348.640	122.438	108.548	115.579	107.199	11.928
7.000	8.000	7.000	165.812	142.526	351.806	143.179	121.500	127.333	117.859	1.748	-0.157	0.029	0.058	8.000	7.000	195.250	141.935	351.806	145.496	128.531	137.278	119.987	1.323	-0.046	0.058	0.087	8.000	7.000	184.194	141.360	351.806	132.654	113.552	121.900	107.807	10.888	0.165	-0.142	-0.336	8.000	7.000	180.607	176.750	351.806	126.647	112.107	126.833	107.000	13.034
8.000	9.000	8.000	169.161	144.848	353.084	143.738	125.968	139.286	117.172	1.756	0.008	0.061	0.118	9.000	8.000	187.960	145.975	353.084	149.186	139.844	159.400	121.154	1.139	-0.184	-0.059	0.027	9.000	8.000	179.742	146.438	353.084	131.609	111.143	120.643	109.118	11.129	0.241	-0.091	-0.234	9.000	8.000	195.276	164.028	353.084	129.668	111.741	117.375	107.676	13.183
9.000	10.000	9.000	162.031	132.538	336.403	141.173	127.067	139.143	116.657	1.461	-0.295	0.118	0.436	10.000	9.000	193.429	157.807	336.403	147.252	132.536	145.545	124.748	1.231	0.092	-0.086	-0.086	10.000	9.000	169.310	142.224	336.403	127.553	112.037	122.182	107.888	10.842	-0.287	-0.010	0.142	10.000	9.000	152.038	136.191	336.403	123.325	114.857	125.300	107.250	11.752
10.000	11.000	10.000	169.758	135.773	338.397	142.544	121.806	129.190	118.306	1.588	0.127	0.140	-0.014	11.000	10.000	197.103	157.684	338.397	144.825	128.097	137.333	126.067	1.334	0.103	-0.084	-0.205	11.000	10.000	180.257	164.052	338.397	132.329	109.107	115.455	108.755	12.060	1.217	-0.194	-1.271	11.000	10.000	152.357	137.842	338.397	123.665	109.786	122.222	108.653	11.809
11.000	12.000	11.000	176.613	142.217	339.948	142.603	125.656	134.769	114.924	1.653	0.065	0.053	-0.091	12.000	11.000	190.174	161.360	339.948	142.776	127.250	139.800	125.043	1.074	-0.260	-0.145	0.060	12.000	11.000	198.613	160.165	339.948	134.419	109.857	117.000	107.849	12.098	0.038	-0.130	-0.195	12.000	11.000	165.308	138.326	339.948	122.400	107.963	117.154	108.189	11.763
12.000	13.000	12.000	168.514	135.589	349.848	138.623	123.767	142.143	115.380	1.718	0.065	0.169	0.221	13.000	12.000	192.138	159.747	349.848	149.245	138.167	154.500	127.521	1.139	0.065	-0.171	-0.145	13.000	12.000	207.765	161.173	349.848	133.743	111.607	118.059	108.204	11.998	-0.100	-0.182	-0.066	13.000	12.000	156.192	138.348	349.848	123.285	111.571	117.500	106.826	11.698
13.000	14.000	13.000	167.429	134.927	346.434	138.609	120.567	131.545	113.810	1.699	-0.019	0.255	0.214	14.000	13.000	179.222	158.964	346.434	143.596	134.179	142.571	140.979	0.722	-0.417	-0.403	-0.113	14.000	13.000	167.419	158.293	346.434	130.606	115.250	120.474	110.592	11.068	-0.930	-0.520	0.416	14.000	13.000	147.950	138.943	346.434	122.274	111.800	122.400	106.523	11.625
14.000	15.000	14.000	166.192	142.584	345.853	133.581	117.345	122.864	114.534	1.752	0.054	0.309	0.128	15.000	14.000	173.480	141.772	345.853	146.091	140.690	155.385	128.721	0.584	-0.138	-0.000	0.087	15.000	14.000	175.968	148.484	345.853	131.550	111.607	116.500	110.374	11.308	0.241	-0.167	-0.378	15.000	14.000	152.667	136.574	345.853	123.848	110.778	116.267	106.766	11.828
15.000	16.000	15.000	174.750	142.622	350.184	135.861	120.333	130.917	113.810	1.993	0.241	0.142	-0.045	16.000	15.000	187.077	158.384	350.184	152.200	142.594	155.600	132.027	0.768	0.184	-0.000	-0.089	16.000	15.000	185.290	155.632	350.184	132.055	116.414	126.308	109.565	11.393	0.084	-0.143	-0.234	16.000	15.000	163.800	135.970	350.184	124.031	112.935	121.235	107.287	11.909
16.000	17.000	16.000	156.926	135.884	348.842	128.827	122.000	131.769	113.599	1.871	-0.122	0.140	0.275	17.000	16.000	185.829	144.432	348.842	159.155	149.267	160.130	128.135	0.852	0.084	0.058	-0.000	17.000	16.000	177.867	143.914	348.842	130.308	112.103	120.875	110.388	10.949	-0.444	-0.143	0.195	17.000	16.000	158.300	138.959	348.842	123.421	109.966	116.059	108.074	11.985
17.000	18.000	17.000	156.467	135.800	351.219	129.639	119.032	124.789	114.068	1.993	0.122	0.046	-0.046	18.000	17.000	180.731	149.625	351.219	153.510	152.281	169.133	131.781	0.630	-0.222	-0.000	0.152	18.000	17.000	173.233	144.317	351.219	130.004	113.107	117.818	110.139	10.811	-0.138	-0.091	0.052	18.000	17.000	158.222	136.700	351.219	123.513	111.552	120.000	105.894	11.671
18.000	19.000	18.000	165.188	144.187	350.297	131.288	119.600	126.211	115.702	1.936	-0.057	-0.216	-0.130	19.000	18.000	188.241	146.646	350.297	154.115	151.882	166.500	129.072	0.676	0.046	0.051	0.051	19.000	18.000	162.000	133.196	350.297	124.471	113.069	130.500	108.277	9.525	-1.286	-0.000	1.190	19.000	18.000	171.750	139.541	350.297	126.248	114.226	125.889	107.456	12.123
19.000	20.000	19.000	174.517	150.286	353.229	130.824	119.588	128.118	114.118	2.150	0.214	0.056	-0.176	20.000	19.000	187.467	147.190	353.229	150.353	144.639	158.474	127.612	0.814	0.138	0.108	0.054	20.000	19.000	164.444	138.812	353.229	125.109	112.593	119.375	107.444	9.682	0.157	0.091	-0.051	20.000	19.000	179.167	152.325	353.229	126.773	114.000	118.727	107.836	12.207
20.000	21.000	20.000	154.571	136.380	351.385	130.153	119.241	123.286	119.536	1.450	-0.701	-0.478	0.161	21.000	20.000	174.759	142.278	351.385	146.847	136.667	148.727	121.128	0.990	0.176	0.323	0.033	21.000	20.000	161.828	135.253	351.385	124.891	112.862	121.615	109.317	9.628	-0.054	-0.051	0.051	21.000	20.000	171.844	146.584	351.385	125.475	114.815	125.214	108.831	12.196
21.000	22.000	21.000	129.269	124.311	349.332	124.667	124.667	134.889	124.190	0.421	-1.028	-0.349	0.552	22.000	21.000	190.731	145.089	349.332	152.684	133.107	146.438	121.340	1.101	0.111	0.095	-0.000	22.000	21.000	159.815	135.802	349.332	127.725	115.567	125.867	109.283	9.544	-0.084	-0.091	-0.051	22.000	21.000	179.824	148.330	349.332	125.880	113.600	123.647	108.014	12.242
22.000	23.000	22.000	130.294	124.755	348.966	123.851	123.571	128.471	118.789	1.201	0.779	0.436	-0.029	23.000	22.000	183.750	148.284	348.966	145.942	131.533	140.312	122.521	1.231	0.130	0.027	-0.059	23.000	22.000	182.500	145.874	348.966	128.227	113.214	118.100	110.082	10.091	0.547	-0.039	-0.442	23.000	22.000	171.321	144.750	348.966	125.895	114.935	123.444	108.831	12.012
23.000	NaN	NaN	NaN	NaN	NaN	NaN	NaN	NaN	NaN	NaN	NaN	NaN	NaN	24.000	23.000	181.071	147.659	350.346	142.615	128.938	137.611	123.507	1.101	-0.130	-0.058	-0.000	24.000	23.000	162.926	141.219	350.346	126.820	116.448	121.762	108.313	9.666	-0.425	-0.052	0.286	24.000	23.000	190.645	149.315	350.346	127.322	114.448	121.529	107.463	12.261
24.000	NaN	NaN	NaN	NaN	NaN	NaN	NaN	NaN	NaN	NaN	NaN	NaN	NaN	25.000	24.000	187.759	150.138	353.714	143.117	128.645	139.375	123.345	1.204	0.103	-0.145	-0.145	25.000	24.000	198.419	156.011	353.714	130.249	110.034	117.154	110.864	10.435	0.769	-0.091	-0.641	25.000	24.000	198.323	163.815	353.714	126.331	112.793	123.000	107.829	12.444
25.000	NaN	NaN	NaN	NaN	NaN	NaN	NaN	NaN	NaN	NaN	NaN	NaN	NaN	26.000	25.000	190.333	157.049	349.675	142.294	128.500	134.136	122.504	1.139	-0.065	-0.084	-0.121	26.000	25.000	193.588	160.657	349.675	131.919	113.857	119.762	109.896	10.427	-0.008	-0.218	-0.107	26.000	25.000	187.909	157.473	349.675	127.110	116.586	123.211	107.811	12.307
26.000	NaN	NaN	NaN	NaN	NaN	NaN	NaN	NaN	NaN	NaN	NaN	NaN	NaN	27.000	26.000	188.565	154.623	348.928	141.574	128.571	137.286	120.486	1.166	0.027	-0.032	-0.059	27.000	26.000	150.680	142.892	348.928	122.731	111.926	119.857	110.175	8.690	-1.737	-0.273	0.936	27.000	26.000	193.722	163.267	348.928	127.062	114.931	122.381	109.392	12.502
27.000	NaN	NaN	NaN	NaN	NaN	NaN	NaN	NaN	NaN	NaN	NaN	NaN	NaN	28.000	27.000	185.321	151.416	348.863	140.829	125.786	132.111	119.697	1.296	0.130	-0.000	-0.087	28.000	27.000	165.222	147.420	348.863	122.637	110.107	118.154	108.530	9.161	0.471	-0.000	-0.339	28.000	27.000	170.414	141.750	348.863	123.455	111.483	120.105	108.243	11.725
28.000	NaN	NaN	NaN	NaN	NaN	NaN	NaN	NaN	NaN	NaN	NaN	NaN	NaN	29.000	28.000	184.500	149.097	349.391	140.078	126.536	135.167	119.469	1.304	0.008	0.032	-0.000	29.000	28.000	179.200	152.703	349.391	122.070	111.586	121.222	106.682	9.708	0.547	-0.000	-0.447	29.000	28.000	181.194	145.712	349.391	125.135	114.310	121.000	108.517	11.985
29.000	NaN	NaN	NaN	NaN	NaN	NaN	NaN	NaN	NaN	NaN	NaN	NaN	NaN	30.000	29.000	191.920	152.068	352.877	139.931	123.094	133.857	116.967	1.572	0.268	0.145	-0.116	30.000	29.000	174.192	151.264	352.877	124.822	111.444	118.067	107.517	9.662	-0.046	-0.000	-0.017	30.000	29.000	164.556	144.739	352.877	125.437	113.310	119.250	108.912	11.652
30.000	NaN	NaN	NaN	NaN	NaN	NaN	NaN	NaN	NaN	NaN	NaN	NaN	NaN	31.000	30.000	200.382	148.843	354.671	143.196	126.357	132.053	118.483	1.740	0.168	-0.025	-0.060	31.000	30.000	180.867	152.050	354.671	123.343	108.667	112.579	107.514	9.957	0.295	0.037	-0.181	31.000	30.000	168.138	144.225	354.671	124.922	115.964	129.333	108.453	11.725
31.000	NaN	NaN	NaN	NaN	NaN	NaN	NaN	NaN	NaN	NaN	NaN	NaN	NaN	32.000	31.000	195.958	148.628	354.387	143.685	127.719	134.895	117.576	1.415	-0.325	0.087	0.262	32.000	31.000	175.963	155.267	354.387	125.916	112.071	115.458	107.320	9.865	-0.092	-0.091	-0.000	32.000	31.000	174.000	152.290	354.387	126.583	117.333	130.100	108.742	11.928
32.000	NaN	NaN	NaN	NaN	NaN	NaN	NaN	NaN	NaN	NaN	NaN	NaN	NaN	33.000	32.000	185.250	152.829	353.812	142.611	131.212	138.143	118.719	1.369	-0.046	-0.057	-0.000	33.000	32.000	178.769	155.349	353.812	125.019	109.296	120.333	105.912	9.911	0.046	-0.000	-0.107	33.000	32.000	170.103	145.108	353.812	124.731	116.933	128.500	108.421	11.690
33.000	NaN	NaN	NaN	NaN	NaN	NaN	NaN	NaN	NaN	NaN	NaN	NaN	NaN	34.000	33.000	197.516	143.674	353.648	144.593	128.030	137.400	118.278	1.499	0.130	0.059	0.086	34.000	33.000	173.222	152.282	353.648	124.571	111.143	117.550	108.217	9.884	-0.027	-0.090	-0.000	34.000	33.000	166.800	142.422	353.648	123.104	113.074	123.545	108.590	11.728
34.000	NaN	NaN	NaN	NaN	NaN	NaN	NaN	NaN	NaN	NaN	NaN	NaN	NaN	35.000	34.000	183.962	147.518	355.303	143.179	133.848	139.522	120.140	1.277	-0.222	-0.000	0.058	35.000	34.000	179.815	152.357	355.303	124.728	112.500	126.556	107.635	9.918	0.035	0.091	-0.037	35.000	34.000	170.240	140.061	355.303	122.766	112.129	116.375	107.973	11.422
35.000	NaN	NaN	NaN	NaN	NaN	NaN	NaN	NaN	NaN	NaN	NaN	NaN	NaN	36.000	35.000	188.577	148.964	356.134	144.233	131.000	141.667	119.327	1.464	0.187	0.061	-0.101	36.000	35.000	192.964	155.512	356.134	126.485	111.571	118.600	107.405	10.048	0.130	-0.000	-0.038	36.000	35.000	167.333	134.675	356.134	122.324	109.034	116.800	107.649	11.054
36.000	NaN	NaN	NaN	NaN	NaN	NaN	NaN	NaN	NaN	NaN	NaN	NaN	NaN	37.000	36.000	190.793	152.850	355.496	147.058	129.968	138.174	119.229	1.675	0.211	0.084	-0.145	37.000	36.000	184.296	155.765	355.496	125.737	111.000	117.412	109.558	9.957	-0.092	-0.106	-0.000	37.000	36.000	165.194	139.895	355.496	122.351	112.926	119.727	107.542	11.249
37.000	NaN	NaN	NaN	NaN	NaN	NaN	NaN	NaN	NaN	NaN	NaN	NaN	NaN	38.000	37.000	201.241	159.908	355.024	148.016	135.800	142.182	118.610	1.889	0.214	0.061	-0.061	38.000	37.000	178.688	159.837	355.024	126.262	109.630	118.533	109.135	10.010	0.054	-0.037	-0.053	38.000	37.000	175.414	147.500	355.024	122.710	111.821	121.917	106.796	11.284
38.000	NaN	NaN	NaN	NaN	NaN	NaN	NaN	NaN	NaN	NaN	NaN	NaN	NaN	39.000	38.000	192.269	155.420	358.598	148.405	132.467	144.500	118.099	1.908	0.019	0.061	-0.000	39.000	38.000	170.692	153.562	358.598	125.900	110.714	115.600	107.470	9.754	-0.257	-0.053	0.128	39.000	38.000	187.258	155.561	358.598	124.059	112.931	121.438	107.979	11.598
39.000	NaN	NaN	NaN	NaN	NaN	NaN	NaN	NaN	NaN	NaN	NaN	NaN	NaN	40.000	39.000	192.192	162.065	345.594	150.584	131.464	146.385	118.688	2.084	0.176	0.043	-0.143	40.000	39.000	176.387	161.752	345.594	126.740	111.966	119.909	107.880	9.884	0.130	-0.037	-0.090	40.000	39.000	168.483	148.989	345.594	124.008	118.429	129.000	108.272	11.533
40.000	NaN	NaN	NaN	NaN	NaN	NaN	NaN	NaN	NaN	NaN	NaN	NaN	NaN	41.000	40.000	203.615	164.040	347.716	152.802	127.821	138.429	119.775	2.222	0.138	-0.000	-0.125	41.000	40.000	167.379	152.880	347.716	125.718	112.370	121.818	107.660	9.470	-0.414	-0.054	0.253	41.000	40.000	178.759	155.422	347.716	123.018	113.643	128.778	108.547	11.633
41.000	NaN	NaN	NaN	NaN	NaN	NaN	NaN	NaN	NaN	NaN	NaN	NaN	NaN	42.000	41.000	209.967	162.592	359.767	151.837	123.458	135.250	119.642	2.268	0.046	0.022	-0.022	42.000	41.000	171.556	151.989	359.767	124.637	110.852	117.647	107.850	9.497	0.027	0.054	0.017	42.000	41.000	205.972	173.600	359.767	124.579	112.714	125.000	108.088	12.150
42.000	NaN	NaN	NaN	NaN	NaN	NaN	NaN	NaN	NaN	NaN	NaN	NaN	NaN	43.000	42.000	217.903	170.521	356.966	150.836	127.290	135.722	119.095	2.192	-0.076	-0.120	-0.025	43.000	42.000	179.885	153.389	356.966	126.025	111.964	118.364	108.724	9.562	0.065	-0.090	-0.054	43.000	42.000	162.375	147.527	356.966	119.890	109.370	116.000	106.570	11.587
43.000	NaN	NaN	NaN	NaN	NaN	NaN	NaN	NaN	NaN	NaN	NaN	NaN	NaN	44.000	43.000	198.179	153.473	353.472	143.958	122.484	129.600	119.691	1.748	-0.444	-0.145	0.233	44.000	43.000	165.593	152.011	353.472	123.612	110.667	120.750	109.358	9.524	-0.038	0.037	-0.037	44.000	43.000	162.560	142.371	353.472	121.352	112.345	119.533	107.872	11.633
44.000	NaN	NaN	NaN	NaN	NaN	NaN	NaN	NaN	NaN	NaN	NaN	NaN	NaN	45.000	44.000	191.778	160.000	354.149	145.685	127.516	136.158	122.537	1.545	-0.203	-0.258	-0.000	45.000	44.000	169.656	154.433	354.149	123.455	113.000	118.300	108.170	9.846	0.322	0.017	-0.090	45.000	44.000	209.486	179.282	354.149	126.024	116.200	124.125	107.081	12.674
45.000	NaN	NaN	NaN	NaN	NaN	NaN	NaN	NaN	NaN	NaN	NaN	NaN	NaN	46.000	45.000	168.435	147.013	350.531	141.211	133.290	139.300	129.408	0.879	-0.666	-0.436	0.088	46.000	45.000	165.357	144.693	350.531	121.814	111.120	115.577	107.448	9.654	-0.192	0.037	0.090	46.000	45.000	201.966	186.494	350.531	126.045	111.000	117.300	108.195	12.850
46.000	NaN	NaN	NaN	NaN	NaN	NaN	NaN	NaN	NaN	NaN	NaN	NaN	NaN	47.000	46.000	173.875	143.987	351.644	138.232	128.267	135.381	122.530	0.871	-0.008	-0.000	0.055	47.000	46.000	165.571	142.667	351.644	120.343	111.034	116.800	107.351	9.773	0.119	-0.000	-0.128	47.000	46.000	211.147	182.486	351.644	126.933	112.037	115.042	107.382	13.240
47.000	NaN	NaN	NaN	NaN	NaN	NaN	NaN	NaN	NaN	NaN	NaN	NaN	NaN	48.000	47.000	186.621	146.231	352.888	143.563	131.121	138.833	121.507	1.055	0.184	0.037	-0.144	48.000	47.000	163.643	142.831	352.888	120.980	111.667	120.929	107.846	9.773	0.000	-0.000	-0.017	48.000	47.000	183.185	160.942	352.888	121.062	107.222	112.650	108.279	12.613
48.000	NaN	NaN	NaN	NaN	NaN	NaN	NaN	NaN	NaN	NaN	NaN	NaN	NaN	49.000	48.000	182.583	144.203	353.873	141.845	132.806	139.583	123.313	0.982	-0.073	-0.000	0.058	49.000	48.000	164.222	148.849	353.873	121.646	109.481	121.333	108.354	9.884	0.111	-0.000	-0.075	49.000	48.000	178.207	174.638	353.873	122.006	112.481	120.714	105.671	12.999
49.000	NaN	NaN	NaN	NaN	NaN	NaN	NaN	NaN	NaN	NaN	NaN	NaN	NaN	50.000	49.000	195.393	144.527	355.334	147.968	133.667	141.000	121.230	1.074	0.092	0.057	-0.031	50.000	49.000	162.867	140.284	355.334	122.047	112.556	117.833	107.150	9.938	0.054	0.038	-0.000	50.000	49.000	184.231	159.849	355.334	122.665	107.857	113.333	107.094	12.999
50.000	NaN	NaN	NaN	NaN	NaN	NaN	NaN	NaN	NaN	NaN	NaN	NaN	NaN	51.000	50.000	190.042	145.975	356.336	144.330	134.233	148.091	120.345	1.158	0.084	0.121	0.023	51.000	50.000	170.871	142.367	356.336	122.036	110.276	119.200	107.417	9.983	0.046	-0.037	-0.000	51.000	50.000	197.138	164.435	356.336	124.572	110.741	117.333	106.285	13.183
51.000	NaN	NaN	NaN	NaN	NaN	NaN	NaN	NaN	NaN	NaN	NaN	NaN	NaN	52.000	51.000	196.233	147.962	357.875	142.245	130.464	139.882	121.942	1.269	0.111	0.062	0.018	52.000	51.000	174.000	151.887	357.875	121.493	111.000	121.444	107.433	10.068	0.084	-0.000	-0.144	52.000	51.000	180.125	161.360	357.875	121.428	111.143	116.750	106.240	13.134
52.000	NaN	NaN	NaN	NaN	NaN	NaN	NaN	NaN	NaN	NaN	NaN	NaN	NaN	53.000	52.000	193.143	157.962	356.280	145.304	133.967	145.000	123.662	1.261	-0.008	-0.063	-0.126	53.000	52.000	197.400	162.730	356.280	126.384	112.741	127.333	107.431	10.263	0.195	-0.090	-0.306	53.000	52.000	176.857	150.033	356.280	122.345	113.138	123.727	108.399	12.812
53.000	NaN	NaN	NaN	NaN	NaN	NaN	NaN	NaN	NaN	NaN	NaN	NaN	NaN	54.000	53.000	192.679	154.818	355.782	144.195	132.029	139.292	122.608	1.231	-0.030	-0.000	0.098	54.000	53.000	165.719	144.485	355.782	122.452	112.481	118.389	106.400	9.983	-0.279	0.091	0.409	54.000	53.000	201.842	169.571	355.782	123.156	112.250	119.000	107.068	13.421
54.000	NaN	NaN	NaN	NaN	NaN	NaN	NaN	NaN	NaN	NaN	NaN	NaN	NaN	55.000	54.000	186.739	154.064	356.131	148.592	143.400	156.318	130.097	0.768	-0.463	-0.200	0.083	55.000	54.000	164.870	139.812	356.131	121.305	110.429	120.583	107.819	9.643	-0.341	-0.000	0.181	55.000	54.000	201.964	160.436	356.131	122.994	109.370	117.143	107.297	13.123
55.000	NaN	NaN	NaN	NaN	NaN	NaN	NaN	NaN	NaN	NaN	NaN	NaN	NaN	56.000	55.000	185.391	152.976	355.334	144.316	135.818	157.444	128.421	0.833	0.065	-0.000	-0.092	56.000	55.000	161.192	141.705	355.334	120.309	109.793	114.789	107.872	9.589	-0.054	-0.090	-0.017	56.000	55.000	180.160	156.405	355.334	122.346	109.321	116.533	106.966	13.050
56.000	NaN	NaN	NaN	NaN	NaN	NaN	NaN	NaN	NaN	NaN	NaN	NaN	NaN	57.000	56.000	186.192	152.659	354.223	152.011	140.806	149.318	125.965	0.971	0.138	0.022	-0.145	57.000	56.000	165.731	142.580	354.223	121.473	113.643	127.571	106.973	9.646	0.057	-0.000	-0.018	57.000	56.000	176.960	151.434	354.223	121.955	110.115	117.308	107.372	13.034
57.000	NaN	NaN	NaN	NaN	NaN	NaN	NaN	NaN	NaN	NaN	NaN	NaN	NaN	58.000	57.000	188.448	144.937	351.753	156.224	145.562	159.438	124.478	0.944	-0.027	-0.000	0.112	58.000	57.000	156.500	133.353	351.753	118.644	110.667	116.048	107.370	9.367	-0.279	-0.000	0.198	58.000	57.000	174.259	154.743	351.753	122.270	110.552	117.571	106.408	13.137
58.000	NaN	NaN	NaN	NaN	NaN	NaN	NaN	NaN	NaN	NaN	NaN	NaN	NaN	59.000	58.000	180.077	152.000	350.118	142.750	135.667	146.611	135.282	0.779	-0.165	-0.142	-0.047	59.000	58.000	169.067	133.956	350.118	119.779	111.414	119.750	107.311	9.294	-0.073	-0.000	0.107	59.000	58.000	173.643	152.987	350.118	122.815	109.607	117.438	107.248	13.237
59.000	NaN	NaN	NaN	NaN	NaN	NaN	NaN	NaN	NaN	NaN	NaN	NaN	NaN	NaN	NaN	NaN	NaN	NaN	NaN	NaN	NaN	NaN	NaN	NaN	NaN	NaN	60.000	59.000	157.071	143.929	348.143	119.979	112.000	117.364	108.891	9.332	0.038	-0.000	0.037	60.000	59.000	165.679	146.756	348.143	122.914	111.645	116.727	106.851	13.164
60.000	NaN	NaN	NaN	NaN	NaN	NaN	NaN	NaN	NaN	NaN	NaN	NaN	NaN	NaN	NaN	NaN	NaN	NaN	NaN	NaN	NaN	NaN	NaN	NaN	NaN	NaN	61.000	60.000	152.923	140.484	348.649	119.980	110.036	116.714	107.342	9.497	0.165	-0.000	-0.234	61.000	60.000	160.348	149.225	348.649	120.814	111.269	116.150	108.388	13.007
61.000	NaN	NaN	NaN	NaN	NaN	NaN	NaN	NaN	NaN	NaN	NaN	NaN	NaN	NaN	NaN	NaN	NaN	NaN	NaN	NaN	NaN	NaN	NaN	NaN	NaN	NaN	62.000	61.000	148.897	133.862	346.731	120.655	110.556	126.600	107.938	9.635	0.138	-0.054	-0.144	62.000	61.000	161.174	144.014	346.731	120.843	111.963	117.600	107.027	13.080
62.000	NaN	NaN	NaN	NaN	NaN	NaN	NaN	NaN	NaN	NaN	NaN	NaN	NaN	NaN	NaN	NaN	NaN	NaN	NaN	NaN	NaN	NaN	NaN	NaN	NaN	NaN	63.000	62.000	146.138	131.309	346.317	120.541	113.292	122.900	107.674	9.681	0.046	0.054	-0.000	63.000	62.000	155.208	143.169	346.317	119.704	110.828	117.143	107.921	13.015
63.000	NaN	NaN	NaN	NaN	NaN	NaN	NaN	NaN	NaN	NaN	NaN	NaN	NaN	NaN	NaN	NaN	NaN	NaN	NaN	NaN	NaN	NaN	NaN	NaN	NaN	NaN	64.000	63.000	174.438	160.945	347.936	125.429	111.556	117.333	107.459	11.115	1.435	-0.000	-1.154	64.000	63.000	175.964	159.671	347.936	121.047	111.828	116.957	105.812	13.299
64.000	NaN	NaN	NaN	NaN	NaN	NaN	NaN	NaN	NaN	NaN	NaN	NaN	NaN	NaN	NaN	NaN	NaN	NaN	NaN	NaN	NaN	NaN	NaN	NaN	NaN	NaN	65.000	64.000	143.167	125.032	349.014	118.164	110.517	116.167	107.081	9.443	-1.672	-0.090	1.255	65.000	64.000	174.212	152.103	349.014	121.750	110.690	118.538	106.947	13.486
65.000	NaN	NaN	NaN	NaN	NaN	NaN	NaN	NaN	NaN	NaN	NaN	NaN	NaN	NaN	NaN	NaN	NaN	NaN	NaN	NaN	NaN	NaN	NaN	NaN	NaN	NaN	66.000	65.000	187.724	146.080	349.897	128.455	110.607	117.231	106.660	10.970	1.527	0.034	-1.270	66.000	65.000	167.226	147.800	349.897	120.228	109.370	116.000	106.370	13.375
66.000	NaN	NaN	NaN	NaN	NaN	NaN	NaN	NaN	NaN	NaN	NaN	NaN	NaN	NaN	NaN	NaN	NaN	NaN	NaN	NaN	NaN	NaN	NaN	NaN	NaN	NaN	67.000	66.000	151.852	131.440	345.721	119.100	112.724	121.909	107.914	9.543	-1.427	-0.000	1.193	67.000	66.000	161.885	141.562	345.721	120.222	109.185	113.000	106.816	13.031
67.000	NaN	NaN	NaN	NaN	NaN	NaN	NaN	NaN	NaN	NaN	NaN	NaN	NaN	NaN	NaN	NaN	NaN	NaN	NaN	NaN	NaN	NaN	NaN	NaN	NaN	NaN	68.000	67.000	161.192	132.266	346.717	119.926	111.593	116.474	107.422	9.543	0.000	0.054	-0.017	68.000	67.000	166.774	139.689	346.717	121.019	109.500	118.357	106.204	13.126
68.000	NaN	NaN	NaN	NaN	NaN	NaN	NaN	NaN	NaN	NaN	NaN	NaN	NaN	NaN	NaN	NaN	NaN	NaN	NaN	NaN	NaN	NaN	NaN	NaN	NaN	NaN	69.000	68.000	151.448	135.586	346.664	119.733	111.333	118.462	107.476	9.646	0.103	-0.000	-0.054	69.000	68.000	154.259	138.462	346.664	120.217	109.519	113.000	106.748	12.907
69.000	NaN	NaN	NaN	NaN	NaN	NaN	NaN	NaN	NaN	NaN	NaN	NaN	NaN	NaN	NaN	NaN	NaN	NaN	NaN	NaN	NaN	NaN	NaN	NaN	NaN	NaN	70.000	69.000	149.154	131.442	346.252	119.467	112.185	120.529	107.676	9.497	-0.149	-0.090	-0.000	70.000	69.000	163.733	142.300	346.252	122.404	112.333	117.867	106.386	12.961
70.000	NaN	NaN	NaN	NaN	NaN	NaN	NaN	NaN	NaN	NaN	NaN	NaN	NaN	NaN	NaN	NaN	NaN	NaN	NaN	NaN	NaN	NaN	NaN	NaN	NaN	NaN	71.000	70.000	158.931	135.673	346.136	119.831	111.556	117.643	108.116	9.719	0.222	0.037	-0.037	71.000	70.000	171.963	141.956	346.136	123.707	113.207	119.235	106.490	12.869
71.000	NaN	NaN	NaN	NaN	NaN	NaN	NaN	NaN	NaN	NaN	NaN	NaN	NaN	NaN	NaN	NaN	NaN	NaN	NaN	NaN	NaN	NaN	NaN	NaN	NaN	NaN	72.000	71.000	151.613	135.939	346.053	118.644	108.308	115.133	107.490	9.865	0.146	0.054	-0.090	72.000	71.000	163.257	141.431	346.053	119.545	109.667	115.571	107.458	12.475
72.000	NaN	NaN	NaN	NaN	NaN	NaN	NaN	NaN	NaN	NaN	NaN	NaN	NaN	NaN	NaN	NaN	NaN	NaN	NaN	NaN	NaN	NaN	NaN	NaN	NaN	NaN	73.000	72.000	172.714	149.630	345.972	122.413	113.481	117.476	106.259	10.488	0.623	-0.000	-0.550	73.000	72.000	170.345	144.835	345.972	118.940	109.000	121.000	106.253	12.307
73.000	NaN	NaN	NaN	NaN	NaN	NaN	NaN	NaN	NaN	NaN	NaN	NaN	NaN	NaN	NaN	NaN	NaN	NaN	NaN	NaN	NaN	NaN	NaN	NaN	NaN	NaN	74.000	73.000	170.107	150.321	346.640	123.275	112.852	119.611	108.257	10.377	-0.111	-0.090	-0.000	74.000	73.000	163.233	150.469	346.640	119.310	111.593	118.550	106.176	12.502
74.000	NaN	NaN	NaN	NaN	NaN	NaN	NaN	NaN	NaN	NaN	NaN	NaN	NaN	NaN	NaN	NaN	NaN	NaN	NaN	NaN	NaN	NaN	NaN	NaN	NaN	NaN	75.000	74.000	183.120	153.423	345.750	124.125	109.800	122.333	108.164	10.618	0.241	0.055	-0.200	75.000	74.000	168.355	153.768	345.750	122.177	110.552	116.059	106.795	12.777
75.000	NaN	NaN	NaN	NaN	NaN	NaN	NaN	NaN	NaN	NaN	NaN	NaN	NaN	NaN	NaN	NaN	NaN	NaN	NaN	NaN	NaN	NaN	NaN	NaN	NaN	NaN	76.000	75.000	194.680	148.162	350.271	125.298	111.929	116.950	107.435	10.664	0.046	0.034	-0.000	76.000	75.000	186.531	150.762	350.271	123.580	113.296	118.143	106.919	12.877
76.000	NaN	NaN	NaN	NaN	NaN	NaN	NaN	NaN	NaN	NaN	NaN	NaN	NaN	NaN	NaN	NaN	NaN	NaN	NaN	NaN	NaN	NaN	NaN	NaN	NaN	NaN	77.000	76.000	172.067	151.792	345.722	123.831	110.769	118.500	107.205	10.783	0.119	0.055	0.055	77.000	76.000	183.703	159.133	345.722	124.149	110.464	115.158	107.748	13.245
77.000	NaN	NaN	NaN	NaN	NaN	NaN	NaN	NaN	NaN	NaN	NaN	NaN	NaN	NaN	NaN	NaN	NaN	NaN	NaN	NaN	NaN	NaN	NaN	NaN	NaN	NaN	78.000	77.000	164.839	139.459	349.563	124.263	112.815	125.429	107.432	10.419	-0.363	-0.054	0.182	78.000	77.000	184.121	148.864	349.563	125.078	112.037	121.000	107.272	13.172
78.000	NaN	NaN	NaN	NaN	NaN	NaN	NaN	NaN	NaN	NaN	NaN	NaN	NaN	NaN	NaN	NaN	NaN	NaN	NaN	NaN	NaN	NaN	NaN	NaN	NaN	NaN	79.000	78.000	173.967	144.324	352.252	124.717	115.107	129.500	107.462	10.431	0.011	-0.035	-0.020	79.000	78.000	173.156	152.600	352.252	123.873	114.259	119.765	106.685	13.080
79.000	NaN	NaN	NaN	NaN	NaN	NaN	NaN	NaN	NaN	NaN	NaN	NaN	NaN	NaN	NaN	NaN	NaN	NaN	NaN	NaN	NaN	NaN	NaN	NaN	NaN	NaN	80.000	79.000	164.759	148.103	352.529	124.426	116.714	123.947	107.932	10.515	0.084	-0.000	-0.090	80.000	79.000	187.793	160.691	352.529	123.459	112.964	119.632	108.399	13.367
80.000	NaN	NaN	NaN	NaN	NaN	NaN	NaN	NaN	NaN	NaN	NaN	NaN	NaN	NaN	NaN	NaN	NaN	NaN	NaN	NaN	NaN	NaN	NaN	NaN	NaN	NaN	81.000	80.000	184.300	152.960	353.467	125.350	112.615	121.929	108.441	10.848	0.333	0.034	-0.243	81.000	80.000	176.478	156.232	353.467	122.343	110.885	114.545	106.667	13.440
81.000	NaN	NaN	NaN	NaN	NaN	NaN	NaN	NaN	NaN	NaN	NaN	NaN	NaN	NaN	NaN	NaN	NaN	NaN	NaN	NaN	NaN	NaN	NaN	NaN	NaN	NaN	82.000	81.000	186.429	155.767	353.633	125.306	115.519	123.737	108.580	11.043	0.195	0.056	-0.112	82.000	81.000	192.704	161.169	353.633	124.180	114.536	118.818	106.852	13.719
82.000	NaN	NaN	NaN	NaN	NaN	NaN	NaN	NaN	NaN	NaN	NaN	NaN	NaN	NaN	NaN	NaN	NaN	NaN	NaN	NaN	NaN	NaN	NaN	NaN	NaN	NaN	83.000	82.000	185.625	148.165	357.059	125.866	111.379	116.800	108.272	11.088	0.046	-0.056	-0.089	83.000	82.000	184.591	152.753	357.059	122.951	113.552	124.000	107.221	13.597
83.000	NaN	NaN	NaN	NaN	NaN	NaN	NaN	NaN	NaN	NaN	NaN	NaN	NaN	NaN	NaN	NaN	NaN	NaN	NaN	NaN	NaN	NaN	NaN	NaN	NaN	NaN	84.000	83.000	200.759	151.772	359.136	126.259	111.679	122.778	107.709	11.035	-0.054	-0.000	-0.023	84.000	83.000	170.269	143.373	359.136	121.040	113.286	125.300	108.575	13.299
84.000	NaN	NaN	NaN	NaN	NaN	NaN	NaN	NaN	NaN	NaN	NaN	NaN	NaN	NaN	NaN	NaN	NaN	NaN	NaN	NaN	NaN	NaN	NaN	NaN	NaN	NaN	85.000	84.000	192.259	155.713	360.420	127.640	111.393	117.000	108.186	10.932	-0.103	-0.000	0.145	85.000	84.000	169.125	146.358	360.420	122.415	111.852	118.667	107.884	13.161
85.000	NaN	NaN	NaN	NaN	NaN	NaN	NaN	NaN	NaN	NaN	NaN	NaN	NaN	NaN	NaN	NaN	NaN	NaN	NaN	NaN	NaN	NaN	NaN	NaN	NaN	NaN	86.000	85.000	185.857	157.650	360.644	126.579	112.714	120.882	108.027	10.786	-0.146	-0.089	0.089	86.000	85.000	159.071	143.259	360.644	120.936	113.643	121.267	108.570	13.088
86.000	NaN	NaN	NaN	NaN	NaN	NaN	NaN	NaN	NaN	NaN	NaN	NaN	NaN	NaN	NaN	NaN	NaN	NaN	NaN	NaN	NaN	NaN	NaN	NaN	NaN	NaN	87.000	86.000	178.286	152.360	363.115	126.290	112.741	122.917	107.063	10.878	0.092	0.056	-0.024	87.000	86.000	162.862	147.776	363.115	121.101	110.593	119.056	108.228	13.153
87.000	NaN	NaN	NaN	NaN	NaN	NaN	NaN	NaN	NaN	NaN	NaN	NaN	NaN	NaN	NaN	NaN	NaN	NaN	NaN	NaN	NaN	NaN	NaN	NaN	NaN	NaN	88.000	87.000	151.032	131.088	362.041	122.890	109.741	113.750	108.808	10.079	-0.799	0.036	0.685	88.000	87.000	168.759	146.769	362.041	121.657	112.897	119.190	108.000	13.253
88.000	NaN	NaN	NaN	NaN	NaN	NaN	NaN	NaN	NaN	NaN	NaN	NaN	NaN	NaN	NaN	NaN	NaN	NaN	NaN	NaN	NaN	NaN	NaN	NaN	NaN	NaN	89.000	88.000	194.100	158.256	366.776	129.342	110.385	117.545	107.919	11.238	1.159	-0.056	-1.041	89.000	88.000	177.577	156.692	366.776	122.354	110.897	120.071	107.799	13.483
89.000	NaN	NaN	NaN	NaN	NaN	NaN	NaN	NaN	NaN	NaN	NaN	NaN	NaN	NaN	NaN	NaN	NaN	NaN	NaN	NaN	NaN	NaN	NaN	NaN	NaN	NaN	90.000	89.000	189.786	151.209	366.908	127.977	110.538	116.444	107.562	11.100	-0.138	0.056	0.080	90.000	89.000	175.000	148.000	366.908	122.497	110.414	117.263	107.318	13.529
90.000	NaN	NaN	NaN	NaN	NaN	NaN	NaN	NaN	NaN	NaN	NaN	NaN	NaN	NaN	NaN	NaN	NaN	NaN	NaN	NaN	NaN	NaN	NaN	NaN	NaN	NaN	91.000	90.000	196.379	158.299	366.525	130.400	112.074	116.842	107.463	11.238	0.138	-0.000	0.007	91.000	90.000	172.233	147.468	366.525	122.687	113.367	121.875	106.919	13.605
91.000	NaN	NaN	NaN	NaN	NaN	NaN	NaN	NaN	NaN	NaN	NaN	NaN	NaN	NaN	NaN	NaN	NaN	NaN	NaN	NaN	NaN	NaN	NaN	NaN	NaN	NaN	92.000	91.000	193.536	158.326	365.994	130.263	113.480	122.667	108.303	11.081	-0.157	-0.032	0.024	92.000	91.000	183.897	147.987	365.994	124.093	118.455	127.000	108.359	13.410
92.000	NaN	NaN	NaN	NaN	NaN	NaN	NaN	NaN	NaN	NaN	NaN	NaN	NaN	NaN	NaN	NaN	NaN	NaN	NaN	NaN	NaN	NaN	NaN	NaN	NaN	NaN	93.000	92.000	201.429	166.133	366.756	130.326	111.741	119.583	107.312	11.100	0.019	-0.057	-0.082	93.000	92.000	184.929	158.011	366.756	123.105	111.645	122.923	108.375	13.379
93.000	NaN	NaN	NaN	NaN	NaN	NaN	NaN	NaN	NaN	NaN	NaN	NaN	NaN	NaN	NaN	NaN	NaN	NaN	NaN	NaN	NaN	NaN	NaN	NaN	NaN	NaN	94.000	93.000	178.429	148.916	362.689	127.063	112.444	120.688	107.649	10.794	-0.306	-0.000	0.315	94.000	93.000	166.828	141.035	362.689	121.843	113.000	124.000	107.477	12.950
94.000	NaN	NaN	NaN	NaN	NaN	NaN	NaN	NaN	NaN	NaN	NaN	NaN	NaN	NaN	NaN	NaN	NaN	NaN	NaN	NaN	NaN	NaN	NaN	NaN	NaN	NaN	95.000	94.000	179.964	144.165	362.081	127.875	112.429	118.176	108.138	10.775	-0.019	-0.000	0.113	95.000	94.000	179.138	142.937	362.081	122.232	112.786	121.053	106.762	12.904
95.000	NaN	NaN	NaN	NaN	NaN	NaN	NaN	NaN	NaN	NaN	NaN	NaN	NaN	NaN	NaN	NaN	NaN	NaN	NaN	NaN	NaN	NaN	NaN	NaN	NaN	NaN	96.000	95.000	197.214	158.379	363.787	126.238	111.208	117.938	108.493	10.897	0.122	-0.000	-0.202	96.000	95.000	189.161	154.282	363.787	124.237	113.897	120.471	108.176	12.939
96.000	NaN	NaN	NaN	NaN	NaN	NaN	NaN	NaN	NaN	NaN	NaN	NaN	NaN	NaN	NaN	NaN	NaN	NaN	NaN	NaN	NaN	NaN	NaN	NaN	NaN	NaN	97.000	96.000	181.250	146.228	360.581	126.241	110.828	123.400	107.624	10.775	-0.122	-0.000	0.079	97.000	96.000	169.828	144.917	360.581	122.599	113.071	118.647	106.861	12.950
97.000	NaN	NaN	NaN	NaN	NaN	NaN	NaN	NaN	NaN	NaN	NaN	NaN	NaN	NaN	NaN	NaN	NaN	NaN	NaN	NaN	NaN	NaN	NaN	NaN	NaN	NaN	98.000	97.000	197.069	158.543	362.787	126.921	112.786	118.600	106.807	10.932	0.157	-0.000	-0.137	98.000	97.000	179.933	150.442	362.787	123.153	109.321	118.222	108.156	12.977
98.000	NaN	NaN	NaN	NaN	NaN	NaN	NaN	NaN	NaN	NaN	NaN	NaN	NaN	NaN	NaN	NaN	NaN	NaN	NaN	NaN	NaN	NaN	NaN	NaN	NaN	NaN	99.000	98.000	191.966	156.470	362.051	126.242	113.115	125.077	108.618	10.978	0.046	-0.000	0.032	99.000	98.000	175.828	148.078	362.051	124.383	113.733	119.143	106.872	13.061
99.000	NaN	NaN	NaN	NaN	NaN	NaN	NaN	NaN	NaN	NaN	NaN	NaN	NaN	NaN	NaN	NaN	NaN	NaN	NaN	NaN	NaN	NaN	NaN	NaN	NaN	NaN	100.000	99.000	199.654	157.914	365.188	126.577	109.821	120.700	107.163	11.016	0.038	-0.000	-0.089	100.000	99.000	179.931	150.360	365.188	125.278	109.852	116.389	107.878	13.199
100.000	NaN	NaN	NaN	NaN	NaN	NaN	NaN	NaN	NaN	NaN	NaN	NaN	NaN	NaN	NaN	NaN	NaN	NaN	NaN	NaN	NaN	NaN	NaN	NaN	NaN	NaN	101.000	100.000	181.077	159.067	362.615	125.054	111.786	118.529	107.143	10.970	-0.046	-0.000	-0.000	101.000	100.000	180.724	151.628	362.615	127.478	112.074	119.000	107.507	13.321
101.000	NaN	NaN	NaN	NaN	NaN	NaN	NaN	NaN	NaN	NaN	NaN	NaN	NaN	NaN	NaN	NaN	NaN	NaN	NaN	NaN	NaN	NaN	NaN	NaN	NaN	NaN	102.000	101.000	188.357	151.170	361.109	124.974	110.172	117.278	107.748	10.978	0.008	0.032	0.089	102.000	101.000	169.207	146.066	361.109	126.134	114.607	116.276	108.233	13.137
102.000	NaN	NaN	NaN	NaN	NaN	NaN	NaN	NaN	NaN	NaN	NaN	NaN	NaN	NaN	NaN	NaN	NaN	NaN	NaN	NaN	NaN	NaN	NaN	NaN	NaN	NaN	103.000	102.000	182.385	150.988	358.620	127.187	115.750	128.250	106.972	10.913	-0.065	-0.032	0.057	103.000	102.000	173.357	146.333	358.620	126.893	111.821	119.583	108.265	13.056
103.000	NaN	NaN	NaN	NaN	NaN	NaN	NaN	NaN	NaN	NaN	NaN	NaN	NaN	NaN	NaN	NaN	NaN	NaN	NaN	NaN	NaN	NaN	NaN	NaN	NaN	NaN	104.000	103.000	188.714	152.432	360.256	128.122	113.821	121.571	108.633	10.978	0.065	-0.057	-0.113	104.000	103.000	167.323	149.344	360.256	129.390	111.286	117.933	105.953	13.313
104.000	NaN	NaN	NaN	NaN	NaN	NaN	NaN	NaN	NaN	NaN	NaN	NaN	NaN	NaN	NaN	NaN	NaN	NaN	NaN	NaN	NaN	NaN	NaN	NaN	NaN	NaN	105.000	104.000	182.111	147.538	357.128	126.365	113.100	122.154	108.378	10.767	-0.211	-0.000	0.169	105.000	104.000	156.179	142.512	357.128	128.986	113.724	119.842	107.298	13.186
105.000	NaN	NaN	NaN	NaN	NaN	NaN	NaN	NaN	NaN	NaN	NaN	NaN	NaN	NaN	NaN	NaN	NaN	NaN	NaN	NaN	NaN	NaN	NaN	NaN	NaN	NaN	106.000	105.000	149.815	129.119	356.865	121.964	114.556	121.750	107.793	9.432	-1.335	-0.000	0.984	106.000	105.000	168.724	146.147	356.865	128.335	109.483	115.154	107.275	13.538
106.000	NaN	NaN	NaN	NaN	NaN	NaN	NaN	NaN	NaN	NaN	NaN	NaN	NaN	NaN	NaN	NaN	NaN	NaN	NaN	NaN	NaN	NaN	NaN	NaN	NaN	NaN	107.000	106.000	172.222	150.753	359.847	128.497	111.615	121.750	108.390	10.775	1.343	-0.000	-0.952	107.000	106.000	178.667	153.826	359.847	127.897	113.452	121.895	107.839	13.584
107.000	NaN	NaN	NaN	NaN	NaN	NaN	NaN	NaN	NaN	NaN	NaN	NaN	NaN	NaN	NaN	NaN	NaN	NaN	NaN	NaN	NaN	NaN	NaN	NaN	NaN	NaN	108.000	107.000	154.793	132.092	354.730	122.130	111.893	118.211	107.844	9.489	-1.286	-0.036	0.847	108.000	107.000	166.455	146.933	354.730	128.160	114.464	123.167	107.090	13.324
108.000	NaN	NaN	NaN	NaN	NaN	NaN	NaN	NaN	NaN	NaN	NaN	NaN	NaN	NaN	NaN	NaN	NaN	NaN	NaN	NaN	NaN	NaN	NaN	NaN	NaN	NaN	109.000	108.000	151.111	131.738	352.899	119.978	111.852	119.143	107.910	9.489	0.000	-0.017	-0.000	109.000	108.000	159.556	147.145	352.899	128.484	110.852	118.438	110.848	13.029
109.000	NaN	NaN	NaN	NaN	NaN	NaN	NaN	NaN	NaN	NaN	NaN	NaN	NaN	NaN	NaN	NaN	NaN	NaN	NaN	NaN	NaN	NaN	NaN	NaN	NaN	NaN	110.000	109.000	189.903	149.398	356.020	127.164	112.750	120.929	107.333	10.821	1.332	0.057	-0.986	110.000	109.000	166.172	144.674	356.020	128.022	111.964	119.000	107.720	13.064
110.000	NaN	NaN	NaN	NaN	NaN	NaN	NaN	NaN	NaN	NaN	NaN	NaN	NaN	NaN	NaN	NaN	NaN	NaN	NaN	NaN	NaN	NaN	NaN	NaN	NaN	NaN	111.000	110.000	141.741	127.829	350.857	120.870	109.800	115.300	107.805	9.405	-1.416	-0.090	0.966	111.000	110.000	160.889	142.958	350.857	126.617	111.630	119.000	107.693	13.018
111.000	NaN	NaN	NaN	NaN	NaN	NaN	NaN	NaN	NaN	NaN	NaN	NaN	NaN	NaN	NaN	NaN	NaN	NaN	NaN	NaN	NaN	NaN	NaN	NaN	NaN	NaN	112.000	111.000	156.897	130.078	351.110	119.233	112.276	117.474	106.782	9.562	0.157	0.090	-0.037	112.000	111.000	167.679	142.543	351.110	126.842	113.852	119.941	106.752	13.183
112.000	NaN	NaN	NaN	NaN	NaN	NaN	NaN	NaN	NaN	NaN	NaN	NaN	NaN	NaN	NaN	NaN	NaN	NaN	NaN	NaN	NaN	NaN	NaN	NaN	NaN	NaN	113.000	112.000	146.963	133.515	350.697	120.706	112.250	122.636	107.880	9.405	-0.157	-0.036	0.036	113.000	112.000	166.259	143.897	350.697	125.878	112.462	118.875	107.259	13.248
113.000	NaN	NaN	NaN	NaN	NaN	NaN	NaN	NaN	NaN	NaN	NaN	NaN	NaN	NaN	NaN	NaN	NaN	NaN	NaN	NaN	NaN	NaN	NaN	NaN	NaN	NaN	114.000	113.000	175.000	144.807	349.436	127.152	113.452	122.533	107.593	10.561	1.156	-0.000	-0.927	114.000	113.000	164.897	141.170	349.436	123.370	109.481	113.864	106.685	13.394
114.000	NaN	NaN	NaN	NaN	NaN	NaN	NaN	NaN	NaN	NaN	NaN	NaN	NaN	NaN	NaN	NaN	NaN	NaN	NaN	NaN	NaN	NaN	NaN	NaN	NaN	NaN	115.000	114.000	179.750	144.979	349.497	127.444	111.815	121.769	107.621	10.561	0.000	0.033	0.033	115.000	114.000	171.321	138.488	349.497	123.550	109.310	113.857	106.034	13.440
115.000	NaN	NaN	NaN	NaN	NaN	NaN	NaN	NaN	NaN	NaN	NaN	NaN	NaN	NaN	NaN	NaN	NaN	NaN	NaN	NaN	NaN	NaN	NaN	NaN	NaN	NaN	116.000	115.000	179.516	151.235	305.937	126.458	111.250	127.143	108.068	10.794	0.233	-0.089	-0.194	116.000	115.000	161.231	145.552	305.937	124.824	111.741	118.696	106.420	13.551
116.000	NaN	NaN	NaN	NaN	NaN	NaN	NaN	NaN	NaN	NaN	NaN	NaN	NaN	NaN	NaN	NaN	NaN	NaN	NaN	NaN	NaN	NaN	NaN	NaN	NaN	NaN	NaN	NaN	NaN	NaN	NaN	NaN	NaN	NaN	NaN	NaN	NaN	NaN	NaN	NaN	NaN	NaN	NaN	NaN	NaN	NaN	NaN	NaN	NaN
117.000	NaN	NaN	NaN	NaN	NaN	NaN	NaN	NaN	NaN	NaN	NaN	NaN	NaN	NaN	NaN	NaN	NaN	NaN	NaN	NaN	NaN	NaN	NaN	NaN	NaN	NaN	NaN	NaN	NaN	NaN	NaN	NaN	NaN	NaN	NaN	NaN	NaN	NaN	NaN	NaN	NaN	NaN	NaN	NaN	NaN	NaN	NaN	NaN	NaN
118.000	NaN	NaN	NaN	NaN	NaN	NaN	NaN	NaN	NaN	NaN	NaN	NaN	NaN	NaN	NaN	NaN	NaN	NaN	NaN	NaN	NaN	NaN	NaN	NaN	NaN	NaN	NaN	NaN	NaN	NaN	NaN	NaN	NaN	NaN	NaN	NaN	NaN	NaN	NaN	NaN	NaN	NaN	NaN	NaN	NaN	NaN	NaN	NaN	NaN
119.000	NaN	NaN	NaN	NaN	NaN	NaN	NaN	NaN	NaN	NaN	NaN	NaN	NaN	NaN	NaN	NaN	NaN	NaN	NaN	NaN	NaN	NaN	NaN	NaN	NaN	NaN	NaN	NaN	NaN	NaN	NaN	NaN	NaN	NaN	NaN	NaN	NaN	NaN	NaN	NaN	NaN	NaN	NaN	NaN	NaN	NaN	NaN	NaN	NaN
120.000	NaN	NaN	NaN	NaN	NaN	NaN	NaN	NaN	NaN	NaN	NaN	NaN	NaN	NaN	NaN	NaN	NaN	NaN	NaN	NaN	NaN	NaN	NaN	NaN	NaN	NaN	NaN	NaN	NaN	NaN	NaN	NaN	NaN	NaN	NaN	NaN	NaN	NaN	NaN	NaN	NaN	NaN	NaN	NaN	NaN	NaN	NaN	NaN	NaN
[truncated: 120 more columns]
