# Supplementary material for: Filopodyan: An open-source pipeline for the analysis of filopodia
Source: J Cell Biol. 2017 Oct 2;216(10):3405–22. doi: 10.1083/jcb.201705113 (PMC5626553; doi:10.1083/jcb.201705113)
Supplement: Data tables (ZIP file) [file JCB_201705113_DataS1.zip › Data Tables/Fig5_BaseF/ENA_Phenotype/MANUAL_CTRL_s15_Renyi2-6_ed4/Neon_Ctrl_GC15_tif Bodies.txt]

T	X	Y	Mean	StdDev	Frame Background	Boundary Background
1.000	30.875	11.050	542.493	229.457	106.123	139.392
2.000	30.810	11.050	525.175	218.900	105.851	137.413
3.000	30.615	11.115	519.468	215.883	105.901	136.144
4.000	30.680	11.115	505.407	213.654	105.796	136.408
5.000	30.615	11.115	501.005	212.515	105.837	136.389
6.000	30.615	11.115	497.187	211.966	105.806	136.067
7.000	30.745	11.180	497.960	204.035	105.857	136.249
8.000	30.680	11.245	488.917	209.532	105.866	136.899
9.000	31.005	11.310	495.374	206.332	105.962	137.881
10.000	31.330	11.310	506.567	201.982	106.115	138.942
11.000	31.525	11.310	508.761	205.249	106.154	139.354
12.000	31.525	11.440	509.474	206.673	106.164	140.059
13.000	31.525	11.440	507.923	206.785	106.111	140.162
14.000	31.720	11.440	510.892	203.986	106.167	140.404
15.000	31.785	11.375	510.682	204.874	106.145	140.461
16.000	31.785	11.440	510.775	205.372	106.128	140.425
17.000	31.785	11.375	510.244	202.111	106.128	140.130
18.000	31.785	11.375	510.784	207.116	106.132	139.825
19.000	31.785	11.310	511.460	205.697	106.153	139.768
20.000	31.590	11.310	517.402	207.706	106.184	140.044
21.000	31.655	11.375	523.427	211.630	106.225	140.773
22.000	31.785	11.440	513.384	213.565	106.155	141.156
23.000	31.785	11.570	502.172	217.261	106.048	137.442
24.000	31.655	11.700	514.128	211.230	106.089	137.807
25.000	31.590	11.960	510.374	210.707	106.063	136.985
26.000	31.525	12.025	506.516	211.115	106.041	133.050
27.000	31.460	12.155	508.625	208.017	106.058	134.176
28.000	31.330	12.350	503.973	206.486	106.121	135.254
29.000	31.265	12.415	499.711	204.506	106.109	135.351
30.000	31.265	12.350	494.748	205.474	106.024	134.879
31.000	31.200	12.480	493.320	207.604	106.054	134.094
32.000	31.200	12.415	499.501	206.142	106.083	133.860
33.000	31.200	12.415	498.525	204.637	106.044	133.906
34.000	31.200	12.480	494.576	199.082	106.067	134.028
35.000	31.200	12.610	495.631	196.673	106.095	134.982
36.000	29.640	15.015	436.337	220.885	106.005	137.837
37.000	29.640	14.885	455.493	206.736	106.047	141.001
38.000	30.745	13.585	478.419	191.924	106.077	140.547
39.000	30.680	13.715	475.245	192.851	106.024	140.182
40.000	30.680	13.585	479.133	190.295	106.133	141.335
41.000	30.745	13.520	480.559	189.574	106.089	140.896
42.000	30.745	13.455	480.027	186.978	106.177	141.653
43.000	30.810	13.325	484.590	187.251	106.155	141.688
44.000	30.810	13.325	479.162	183.943	106.129	141.036
45.000	30.875	13.195	480.905	181.721	106.164	142.284
46.000	30.875	13.130	482.917	178.601	106.177	142.569
47.000	30.875	13.065	484.033	176.840	106.138	141.561
48.000	30.875	12.935	482.212	175.722	106.180	141.638
49.000	30.940	12.870	480.771	175.396	106.103	140.866
50.000	30.875	12.805	477.956	173.482	105.920	140.976
51.000	31.070	12.805	479.655	169.652	106.053	140.992
52.000	31.070	12.675	482.478	168.576	106.077	141.253
53.000	31.070	12.675	484.002	169.387	106.100	138.058
54.000	31.005	12.610	485.278	165.344	106.109	140.571
55.000	31.005	12.545	483.197	163.150	106.039	134.886
56.000	31.005	12.675	486.004	162.411	106.125	133.971
57.000	31.005	12.545	484.739	162.537	106.102	133.417
58.000	30.875	12.545	480.068	161.512	106.025	133.628
59.000	30.420	13.715	461.037	174.801	106.050	133.813
60.000	30.745	13.195	473.437	162.945	105.944	134.032
61.000	30.680	13.325	471.247	163.744	106.110	134.023
62.000	30.615	13.390	471.567	160.989	106.193	134.948
