# Supplementary material for: Filopodyan: An open-source pipeline for the analysis of filopodia
Source: J Cell Biol. 2017 Oct 2;216(10):3405–22. doi: 10.1083/jcb.201705113 (PMC5626553; doi:10.1083/jcb.201705113)
Supplement: Data tables (ZIP file) [file JCB_201705113_DataS1.zip › Data Tables/Fig5_BaseF/ENA_Phenotype/MANUAL_CTRL_s15_Renyi2-6_ed4/Neon_Ctrl_GC15_tif Coordinates.txt]

	dT	T (0)	Base X (0)	Base Y (0)	Tip X (0)	Tip Y (0)	||[body,base]|| (0)	||[base,tip]|| (0)	||[base,tip]|| : [body,base] (0)	[base,tip] ? [body,base] (0)	?||[base,tip]|| : [body,base] (0)	||[tip(t-1),tip(t)]|| : [base,tip] (0)	||[base(t-1),base(t)]|| : [base,tip] (0)	T (1)	Base X (1)	Base Y (1)	Tip X (1)	Tip Y (1)	||[body,base]|| (1)	||[base,tip]|| (1)	||[base,tip]|| : [body,base] (1)	[base,tip] ? [body,base] (1)	?||[base,tip]|| : [body,base] (1)	||[tip(t-1),tip(t)]|| : [base,tip] (1)	||[base(t-1),base(t)]|| : [base,tip] (1)	T (2)	Base X (2)	Base Y (2)	Tip X (2)	Tip Y (2)	||[body,base]|| (2)	||[base,tip]|| (2)	||[base,tip]|| : [body,base] (2)	[base,tip] ? [body,base] (2)	?||[base,tip]|| : [body,base] (2)	||[tip(t-1),tip(t)]|| : [base,tip] (2)	||[base(t-1),base(t)]|| : [base,tip] (2)	T (3)	Base X (3)	Base Y (3)	Tip X (3)	Tip Y (3)	||[body,base]|| (3)	||[base,tip]|| (3)	||[base,tip]|| : [body,base] (3)	[base,tip] ? [body,base] (3)	?||[base,tip]|| : [body,base] (3)	||[tip(t-1),tip(t)]|| : [base,tip] (3)	||[base(t-1),base(t)]|| : [base,tip] (3)
1	0.000	1.000	24.310	13.325	23.010	14.105	6.948	1.516	1.484	10.309	NaN	NaN	NaN	1.000	26.585	17.225	23.140	23.010	7.519	6.733	6.717	50.501	NaN	NaN	NaN	15.000	30.940	12.610	31.005	12.675	1.496	0.092	0.017	0.025	NaN	NaN	NaN	17.000	26.780	11.310	26.520	11.310	5.005	0.260	0.260	1.301	NaN	NaN	NaN
2	1.000	2.000	24.115	13.585	22.945	14.300	7.159	1.371	1.347	9.646	-0.136	0.157	0.302	2.000	26.585	17.290	23.010	23.205	7.536	6.911	6.902	52.014	0.186	0.234	0.056	16.000	30.810	12.545	31.135	12.740	1.474	0.379	-0.069	-0.101	-0.086	0.145	-0.145	18.000	27.040	11.375	26.390	11.115	4.745	0.700	0.650	3.084	0.390	0.193	-0.266
3	2.000	3.000	23.725	13.975	22.815	14.495	7.460	1.048	1.040	7.757	-0.308	0.210	0.532	3.000	26.585	17.290	22.880	23.400	7.374	7.146	7.142	52.660	0.239	0.234	NaN	17.000	30.875	12.545	31.330	12.870	1.482	0.559	-0.023	-0.034	0.046	0.234	0.053	19.000	27.105	11.440	26.260	10.985	4.682	0.960	0.832	3.895	0.182	0.176	-0.088
4	3.000	NaN	NaN	NaN	NaN	NaN	NaN	NaN	NaN	NaN	NaN	NaN	NaN	4.000	26.650	17.290	22.750	23.660	7.374	7.469	7.466	55.052	0.324	0.290	-0.034	18.000	30.875	12.545	31.395	12.935	1.482	0.650	-0.011	-0.017	0.011	0.091	NaN	20.000	27.040	11.245	26.195	10.725	4.550	0.992	0.852	3.879	0.020	0.192	0.158
5	4.000	NaN	NaN	NaN	NaN	NaN	NaN	NaN	NaN	NaN	NaN	NaN	NaN	5.000	26.585	17.290	22.750	23.855	7.374	7.603	7.594	55.994	0.128	0.168	0.033	19.000	31.005	12.545	31.720	13.000	1.461	0.847	0.003	0.004	0.014	0.309	0.110	21.000	27.170	11.245	26.195	10.465	4.487	1.249	0.997	4.474	0.145	0.162	-0.102
6	5.000	NaN	NaN	NaN	NaN	NaN	NaN	NaN	NaN	NaN	NaN	NaN	NaN	6.000	26.585	17.290	22.620	23.920	7.374	7.725	7.719	56.919	0.125	0.123	NaN	20.000	31.005	12.610	31.720	13.130	1.426	0.884	0.181	0.258	0.178	0.076	0.038	22.000	27.040	11.310	26.065	10.400	4.747	1.334	1.000	4.745	0.002	0.139	0.051
7	6.000	NaN	NaN	NaN	NaN	NaN	NaN	NaN	NaN	NaN	NaN	NaN	NaN	7.000	26.455	17.355	22.555	24.180	7.519	7.861	7.830	58.875	0.111	0.258	0.121	21.000	31.005	12.675	31.590	13.260	1.453	0.827	0.262	0.380	0.081	2.970E-16	0.046	23.000	27.040	11.310	25.740	10.400	4.752	1.587	1.348	6.405	0.348	0.266	NaN
8	7.000	NaN	NaN	NaN	NaN	NaN	NaN	NaN	NaN	NaN	NaN	NaN	NaN	8.000	26.325	17.615	22.555	24.310	7.716	7.683	7.655	59.066	-0.176	0.113	0.290	22.000	30.940	12.675	31.655	13.260	1.496	0.924	0.079	0.118	-0.183	0.050	-0.050	24.000	27.040	11.375	25.545	10.400	4.626	1.785	1.560	7.216	0.212	0.163	-0.036
9	8.000	NaN	NaN	NaN	NaN	NaN	NaN	NaN	NaN	NaN	NaN	NaN	NaN	9.000	26.260	17.615	22.425	24.440	7.891	7.829	7.759	61.229	0.105	0.177	0.032	23.000	31.005	12.870	31.590	13.520	1.516	0.874	0.256	0.389	0.177	0.150	0.188	25.000	26.975	11.375	25.350	10.270	4.652	1.965	1.751	8.146	0.191	0.234	0.054
10	9.000	NaN	NaN	NaN	NaN	NaN	NaN	NaN	NaN	NaN	NaN	NaN	NaN	10.000	26.260	17.680	22.295	24.570	8.141	7.949	7.860	63.992	0.101	0.178	0.056	24.000	31.070	12.675	31.655	13.325	1.137	0.874	0.256	0.292	-3.553E-15	-0.101	-0.101	26.000	26.715	11.180	25.220	9.945	4.884	1.939	1.686	8.235	-0.065	0.307	0.325
11	10.000	NaN	NaN	NaN	NaN	NaN	NaN	NaN	NaN	NaN	NaN	NaN	NaN	11.000	26.260	17.680	22.490	24.505	8.264	7.797	7.662	63.324	-0.198	-0.151	NaN	25.000	31.070	12.610	31.915	13.195	0.832	1.028	-0.071	-0.059	-0.327	0.140	-0.037	27.000	26.520	10.920	25.025	9.815	5.092	1.859	1.718	8.750	0.032	0.234	0.311
12	11.000	NaN	NaN	NaN	NaN	NaN	NaN	NaN	NaN	NaN	NaN	NaN	NaN	12.000	26.195	17.875	22.555	24.115	8.356	7.224	7.128	59.556	-0.535	-0.370	0.201	26.000	31.135	12.610	32.045	13.065	0.703	1.017	-0.126	-0.089	-0.055	0.058	0.058	28.000	26.585	10.920	24.830	9.425	4.956	2.305	2.112	10.465	0.393	0.401	-0.049
13	12.000	NaN	NaN	NaN	NaN	NaN	NaN	NaN	NaN	NaN	NaN	NaN	NaN	13.000	26.260	17.745	22.555	24.050	8.214	7.313	7.214	59.260	0.087	-0.056	-0.145	27.000	31.005	12.610	32.175	13.065	0.643	1.255	-0.506	-0.325	-0.379	0.121	-0.121	29.000	26.715	10.725	25.155	8.710	4.854	2.548	2.164	10.503	0.052	0.366	0.075
14	13.000	NaN	NaN	NaN	NaN	NaN	NaN	NaN	NaN	NaN	NaN	NaN	NaN	14.000	26.325	17.615	22.620	24.050	8.200	7.425	7.284	59.725	0.069	-0.032	-0.145	28.000	30.940	12.545	32.435	13.065	0.436	1.583	-1.105	-0.482	-0.599	0.246	-0.083	30.000	26.780	10.465	25.610	7.995	4.865	2.733	2.036	9.903	-0.128	0.451	0.207
15	14.000	NaN	NaN	NaN	NaN	NaN	NaN	NaN	NaN	NaN	NaN	NaN	NaN	15.000	26.390	17.550	22.620	23.920	8.200	7.402	7.277	59.674	-0.006	-0.112	-0.089	29.000	31.005	12.480	32.630	12.740	0.268	1.646	-1.513	-0.406	-0.409	0.141	0.054	31.000	26.780	10.465	25.545	7.670	4.858	3.056	2.283	11.091	0.247	0.324	NaN
16	15.000	NaN	NaN	NaN	NaN	NaN	NaN	NaN	NaN	NaN	NaN	NaN	NaN	16.000	26.325	17.615	22.685	23.855	8.243	7.224	7.086	58.406	-0.192	-0.089	0.089	30.000	31.135	12.545	32.890	12.740	0.234	1.766	-0.811	-0.190	0.702	0.258	0.136	32.000	26.975	10.855	25.415	7.345	4.504	3.841	2.679	12.067	0.396	0.350	-0.436
17	16.000	NaN	NaN	NaN	NaN	NaN	NaN	NaN	NaN	NaN	NaN	NaN	NaN	17.000	26.455	17.485	22.685	23.725	8.108	7.290	7.181	58.221	0.095	-0.111	-0.178	31.000	31.135	12.610	33.085	12.805	0.145	1.960	-0.698	-0.101	0.114	0.200	0.006	33.000	27.040	10.855	25.675	6.955	4.443	4.132	2.647	11.762	-0.032	0.282	-0.021
18	17.000	NaN	NaN	NaN	NaN	NaN	NaN	NaN	NaN	NaN	NaN	NaN	NaN	18.000	26.390	17.550	22.750	23.595	8.200	7.056	6.947	56.966	-0.233	-0.145	0.089	32.000	31.070	12.545	33.410	12.805	0.184	2.354	-1.471	-0.270	-0.773	0.323	-0.072	34.000	27.040	10.660	26.390	6.565	4.541	4.146	2.237	10.157	-0.411	0.273	0.193
19	18.000	NaN	NaN	NaN	NaN	NaN	NaN	NaN	NaN	NaN	NaN	NaN	NaN	19.000	26.455	17.355	22.815	23.530	8.059	7.168	7.039	56.729	0.092	-0.089	-0.201	33.000	31.200	12.415	33.800	12.545	NaN	2.603	2.600	NaN	4.071	0.377	0.123	35.000	27.235	10.855	26.845	6.565	4.336	4.308	2.093	9.075	-0.144	-0.041	-0.212
20	19.000	NaN	NaN	NaN	NaN	NaN	NaN	NaN	NaN	NaN	NaN	NaN	NaN	20.000	26.390	17.420	22.815	23.465	8.023	7.023	6.921	55.525	-0.119	-0.056	0.089	NaN	NaN	NaN	NaN	NaN	NaN	NaN	NaN	NaN	NaN	NaN	NaN	36.000	27.430	10.400	27.885	7.020	5.117	3.410	2.852	14.593	0.759	-0.312	0.477
21	20.000	NaN	NaN	NaN	NaN	NaN	NaN	NaN	NaN	NaN	NaN	NaN	NaN	21.000	26.325	17.485	22.880	23.400	8.108	6.845	6.722	54.503	-0.199	-0.089	0.089	NaN	NaN	NaN	NaN	NaN	NaN	NaN	NaN	NaN	NaN	NaN	NaN	NaN	NaN	NaN	NaN	NaN	NaN	NaN	NaN	NaN	NaN	NaN	NaN
22	21.000	NaN	NaN	NaN	NaN	NaN	NaN	NaN	NaN	NaN	NaN	NaN	NaN	22.000	26.260	17.550	22.945	23.335	8.238	6.667	6.514	53.662	-0.208	-0.089	0.089	NaN	NaN	NaN	NaN	NaN	NaN	NaN	NaN	NaN	NaN	NaN	NaN	NaN	NaN	NaN	NaN	NaN	NaN	NaN	NaN	NaN	NaN	NaN	NaN
23	22.000	NaN	NaN	NaN	NaN	NaN	NaN	NaN	NaN	NaN	NaN	NaN	NaN	23.000	26.260	17.615	22.945	23.270	8.189	6.555	6.411	52.500	-0.104	-0.056	0.056	NaN	NaN	NaN	NaN	NaN	NaN	NaN	NaN	NaN	NaN	NaN	NaN	NaN	NaN	NaN	NaN	NaN	NaN	NaN	NaN	NaN	NaN	NaN	NaN
24	23.000	NaN	NaN	NaN	NaN	NaN	NaN	NaN	NaN	NaN	NaN	NaN	NaN	24.000	25.935	18.005	23.010	23.205	8.513	5.966	5.817	49.517	-0.594	-0.089	0.499	NaN	NaN	NaN	NaN	NaN	NaN	NaN	NaN	NaN	NaN	NaN	NaN	NaN	NaN	NaN	NaN	NaN	NaN	NaN	NaN	NaN	NaN	NaN	NaN
25	24.000	NaN	NaN	NaN	NaN	NaN	NaN	NaN	NaN	NaN	NaN	NaN	NaN	25.000	25.805	18.460	23.010	23.140	8.702	5.451	5.354	46.589	-0.462	-0.056	0.457	NaN	NaN	NaN	NaN	NaN	NaN	NaN	NaN	NaN	NaN	NaN	NaN	NaN	NaN	NaN	NaN	NaN	NaN	NaN	NaN	NaN	NaN	NaN	NaN
26	25.000	NaN	NaN	NaN	NaN	NaN	NaN	NaN	NaN	NaN	NaN	NaN	NaN	26.000	25.675	18.655	23.010	23.010	8.842	5.106	5.029	44.464	-0.325	-0.111	0.234	NaN	NaN	NaN	NaN	NaN	NaN	NaN	NaN	NaN	NaN	NaN	NaN	NaN	NaN	NaN	NaN	NaN	NaN	NaN	NaN	NaN	NaN	NaN	NaN
27	26.000	NaN	NaN	NaN	NaN	NaN	NaN	NaN	NaN	NaN	NaN	NaN	NaN	27.000	25.610	18.785	23.075	22.945	8.842	4.872	4.797	42.411	-0.232	-0.089	0.145	NaN	NaN	NaN	NaN	NaN	NaN	NaN	NaN	NaN	NaN	NaN	NaN	NaN	NaN	NaN	NaN	NaN	NaN	NaN	NaN	NaN	NaN	NaN	NaN
28	27.000	NaN	NaN	NaN	NaN	NaN	NaN	NaN	NaN	NaN	NaN	NaN	NaN	28.000	25.350	19.175	22.945	23.140	9.074	4.637	4.567	41.443	-0.229	0.234	0.468	NaN	NaN	NaN	NaN	NaN	NaN	NaN	NaN	NaN	NaN	NaN	NaN	NaN	NaN	NaN	NaN	NaN	NaN	NaN	NaN	NaN	NaN	NaN	NaN
29	28.000	NaN	NaN	NaN	NaN	NaN	NaN	NaN	NaN	NaN	NaN	NaN	NaN	29.000	25.220	19.435	22.815	23.270	9.264	4.527	4.475	41.460	-0.092	0.179	0.289	NaN	NaN	NaN	NaN	NaN	NaN	NaN	NaN	NaN	NaN	NaN	NaN	NaN	NaN	NaN	NaN	NaN	NaN	NaN	NaN	NaN	NaN	NaN	NaN
30	29.000	NaN	NaN	NaN	NaN	NaN	NaN	NaN	NaN	NaN	NaN	NaN	NaN	30.000	25.220	19.435	22.555	23.400	9.313	4.777	4.746	44.202	0.271	0.253	NaN	NaN	NaN	NaN	NaN	NaN	NaN	NaN	NaN	NaN	NaN	NaN	NaN	NaN	NaN	NaN	NaN	NaN	NaN	NaN	NaN	NaN	NaN	NaN	NaN
31	30.000	NaN	NaN	NaN	NaN	NaN	NaN	NaN	NaN	NaN	NaN	NaN	NaN	31.000	25.090	19.630	22.360	23.660	9.405	4.868	4.837	45.495	0.091	0.325	0.234	NaN	NaN	NaN	NaN	NaN	NaN	NaN	NaN	NaN	NaN	NaN	NaN	NaN	NaN	NaN	NaN	NaN	NaN	NaN	NaN	NaN	NaN	NaN	NaN
32	31.000	NaN	NaN	NaN	NaN	NaN	NaN	NaN	NaN	NaN	NaN	NaN	NaN	32.000	25.090	19.630	22.230	23.790	9.455	5.048	5.023	47.489	0.186	0.181	NaN	NaN	NaN	NaN	NaN	NaN	NaN	NaN	NaN	NaN	NaN	NaN	NaN	NaN	NaN	NaN	NaN	NaN	NaN	NaN	NaN	NaN	NaN	NaN	NaN
33	32.000	NaN	NaN	NaN	NaN	NaN	NaN	NaN	NaN	NaN	NaN	NaN	NaN	33.000	25.090	19.630	22.035	23.920	9.455	5.267	5.248	49.618	0.225	0.219	NaN	NaN	NaN	NaN	NaN	NaN	NaN	NaN	NaN	NaN	NaN	NaN	NaN	NaN	NaN	NaN	NaN	NaN	NaN	NaN	NaN	NaN	NaN	NaN	NaN
34	33.000	NaN	NaN	NaN	NaN	NaN	NaN	NaN	NaN	NaN	NaN	NaN	NaN	34.000	25.155	19.435	21.970	24.115	9.215	5.661	5.622	51.803	0.374	0.198	-0.198	NaN	NaN	NaN	NaN	NaN	NaN	NaN	NaN	NaN	NaN	NaN	NaN	NaN	NaN	NaN	NaN	NaN	NaN	NaN	NaN	NaN	NaN	NaN	NaN
35	34.000	NaN	NaN	NaN	NaN	NaN	NaN	NaN	NaN	NaN	NaN	NaN	NaN	35.000	25.155	19.630	21.840	24.180	9.264	5.630	5.611	51.980	-0.011	0.129	0.158	NaN	NaN	NaN	NaN	NaN	NaN	NaN	NaN	NaN	NaN	NaN	NaN	NaN	NaN	NaN	NaN	NaN	NaN	NaN	NaN	NaN	NaN	NaN	NaN
36	35.000	NaN	NaN	NaN	NaN	NaN	NaN	NaN	NaN	NaN	NaN	NaN	NaN	NaN	NaN	NaN	NaN	NaN	NaN	NaN	NaN	NaN	NaN	NaN	NaN	NaN	NaN	NaN	NaN	NaN	NaN	NaN	NaN	NaN	NaN	NaN	NaN	NaN	NaN	NaN	NaN	NaN	NaN	NaN	NaN	NaN	NaN	NaN	NaN
37	36.000	NaN	NaN	NaN	NaN	NaN	NaN	NaN	NaN	NaN	NaN	NaN	NaN	NaN	NaN	NaN	NaN	NaN	NaN	NaN	NaN	NaN	NaN	NaN	NaN	NaN	NaN	NaN	NaN	NaN	NaN	NaN	NaN	NaN	NaN	NaN	NaN	NaN	NaN	NaN	NaN	NaN	NaN	NaN	NaN	NaN	NaN	NaN	NaN
38	37.000	NaN	NaN	NaN	NaN	NaN	NaN	NaN	NaN	NaN	NaN	NaN	NaN	NaN	NaN	NaN	NaN	NaN	NaN	NaN	NaN	NaN	NaN	NaN	NaN	NaN	NaN	NaN	NaN	NaN	NaN	NaN	NaN	NaN	NaN	NaN	NaN	NaN	NaN	NaN	NaN	NaN	NaN	NaN	NaN	NaN	NaN	NaN	NaN
39	38.000	NaN	NaN	NaN	NaN	NaN	NaN	NaN	NaN	NaN	NaN	NaN	NaN	NaN	NaN	NaN	NaN	NaN	NaN	NaN	NaN	NaN	NaN	NaN	NaN	NaN	NaN	NaN	NaN	NaN	NaN	NaN	NaN	NaN	NaN	NaN	NaN	NaN	NaN	NaN	NaN	NaN	NaN	NaN	NaN	NaN	NaN	NaN	NaN
40	39.000	NaN	NaN	NaN	NaN	NaN	NaN	NaN	NaN	NaN	NaN	NaN	NaN	NaN	NaN	NaN	NaN	NaN	NaN	NaN	NaN	NaN	NaN	NaN	NaN	NaN	NaN	NaN	NaN	NaN	NaN	NaN	NaN	NaN	NaN	NaN	NaN	NaN	NaN	NaN	NaN	NaN	NaN	NaN	NaN	NaN	NaN	NaN	NaN
41	40.000	NaN	NaN	NaN	NaN	NaN	NaN	NaN	NaN	NaN	NaN	NaN	NaN	NaN	NaN	NaN	NaN	NaN	NaN	NaN	NaN	NaN	NaN	NaN	NaN	NaN	NaN	NaN	NaN	NaN	NaN	NaN	NaN	NaN	NaN	NaN	NaN	NaN	NaN	NaN	NaN	NaN	NaN	NaN	NaN	NaN	NaN	NaN	NaN
42	41.000	NaN	NaN	NaN	NaN	NaN	NaN	NaN	NaN	NaN	NaN	NaN	NaN	NaN	NaN	NaN	NaN	NaN	NaN	NaN	NaN	NaN	NaN	NaN	NaN	NaN	NaN	NaN	NaN	NaN	NaN	NaN	NaN	NaN	NaN	NaN	NaN	NaN	NaN	NaN	NaN	NaN	NaN	NaN	NaN	NaN	NaN	NaN	NaN
43	42.000	NaN	NaN	NaN	NaN	NaN	NaN	NaN	NaN	NaN	NaN	NaN	NaN	NaN	NaN	NaN	NaN	NaN	NaN	NaN	NaN	NaN	NaN	NaN	NaN	NaN	NaN	NaN	NaN	NaN	NaN	NaN	NaN	NaN	NaN	NaN	NaN	NaN	NaN	NaN	NaN	NaN	NaN	NaN	NaN	NaN	NaN	NaN	NaN
44	43.000	NaN	NaN	NaN	NaN	NaN	NaN	NaN	NaN	NaN	NaN	NaN	NaN	NaN	NaN	NaN	NaN	NaN	NaN	NaN	NaN	NaN	NaN	NaN	NaN	NaN	NaN	NaN	NaN	NaN	NaN	NaN	NaN	NaN	NaN	NaN	NaN	NaN	NaN	NaN	NaN	NaN	NaN	NaN	NaN	NaN	NaN	NaN	NaN
45	44.000	NaN	NaN	NaN	NaN	NaN	NaN	NaN	NaN	NaN	NaN	NaN	NaN	NaN	NaN	NaN	NaN	NaN	NaN	NaN	NaN	NaN	NaN	NaN	NaN	NaN	NaN	NaN	NaN	NaN	NaN	NaN	NaN	NaN	NaN	NaN	NaN	NaN	NaN	NaN	NaN	NaN	NaN	NaN	NaN	NaN	NaN	NaN	NaN
46	45.000	NaN	NaN	NaN	NaN	NaN	NaN	NaN	NaN	NaN	NaN	NaN	NaN	NaN	NaN	NaN	NaN	NaN	NaN	NaN	NaN	NaN	NaN	NaN	NaN	NaN	NaN	NaN	NaN	NaN	NaN	NaN	NaN	NaN	NaN	NaN	NaN	NaN	NaN	NaN	NaN	NaN	NaN	NaN	NaN	NaN	NaN	NaN	NaN
47	46.000	NaN	NaN	NaN	NaN	NaN	NaN	NaN	NaN	NaN	NaN	NaN	NaN	NaN	NaN	NaN	NaN	NaN	NaN	NaN	NaN	NaN	NaN	NaN	NaN	NaN	NaN	NaN	NaN	NaN	NaN	NaN	NaN	NaN	NaN	NaN	NaN	NaN	NaN	NaN	NaN	NaN	NaN	NaN	NaN	NaN	NaN	NaN	NaN
48	47.000	NaN	NaN	NaN	NaN	NaN	NaN	NaN	NaN	NaN	NaN	NaN	NaN	NaN	NaN	NaN	NaN	NaN	NaN	NaN	NaN	NaN	NaN	NaN	NaN	NaN	NaN	NaN	NaN	NaN	NaN	NaN	NaN	NaN	NaN	NaN	NaN	NaN	NaN	NaN	NaN	NaN	NaN	NaN	NaN	NaN	NaN	NaN	NaN
49	48.000	NaN	NaN	NaN	NaN	NaN	NaN	NaN	NaN	NaN	NaN	NaN	NaN	NaN	NaN	NaN	NaN	NaN	NaN	NaN	NaN	NaN	NaN	NaN	NaN	NaN	NaN	NaN	NaN	NaN	NaN	NaN	NaN	NaN	NaN	NaN	NaN	NaN	NaN	NaN	NaN	NaN	NaN	NaN	NaN	NaN	NaN	NaN	NaN
50	49.000	NaN	NaN	NaN	NaN	NaN	NaN	NaN	NaN	NaN	NaN	NaN	NaN	NaN	NaN	NaN	NaN	NaN	NaN	NaN	NaN	NaN	NaN	NaN	NaN	NaN	NaN	NaN	NaN	NaN	NaN	NaN	NaN	NaN	NaN	NaN	NaN	NaN	NaN	NaN	NaN	NaN	NaN	NaN	NaN	NaN	NaN	NaN	NaN
51	50.000	NaN	NaN	NaN	NaN	NaN	NaN	NaN	NaN	NaN	NaN	NaN	NaN	NaN	NaN	NaN	NaN	NaN	NaN	NaN	NaN	NaN	NaN	NaN	NaN	NaN	NaN	NaN	NaN	NaN	NaN	NaN	NaN	NaN	NaN	NaN	NaN	NaN	NaN	NaN	NaN	NaN	NaN	NaN	NaN	NaN	NaN	NaN	NaN
52	51.000	NaN	NaN	NaN	NaN	NaN	NaN	NaN	NaN	NaN	NaN	NaN	NaN	NaN	NaN	NaN	NaN	NaN	NaN	NaN	NaN	NaN	NaN	NaN	NaN	NaN	NaN	NaN	NaN	NaN	NaN	NaN	NaN	NaN	NaN	NaN	NaN	NaN	NaN	NaN	NaN	NaN	NaN	NaN	NaN	NaN	NaN	NaN	NaN
53	52.000	NaN	NaN	NaN	NaN	NaN	NaN	NaN	NaN	NaN	NaN	NaN	NaN	NaN	NaN	NaN	NaN	NaN	NaN	NaN	NaN	NaN	NaN	NaN	NaN	NaN	NaN	NaN	NaN	NaN	NaN	NaN	NaN	NaN	NaN	NaN	NaN	NaN	NaN	NaN	NaN	NaN	NaN	NaN	NaN	NaN	NaN	NaN	NaN
54	53.000	NaN	NaN	NaN	NaN	NaN	NaN	NaN	NaN	NaN	NaN	NaN	NaN	NaN	NaN	NaN	NaN	NaN	NaN	NaN	NaN	NaN	NaN	NaN	NaN	NaN	NaN	NaN	NaN	NaN	NaN	NaN	NaN	NaN	NaN	NaN	NaN	NaN	NaN	NaN	NaN	NaN	NaN	NaN	NaN	NaN	NaN	NaN	NaN
55	54.000	NaN	NaN	NaN	NaN	NaN	NaN	NaN	NaN	NaN	NaN	NaN	NaN	NaN	NaN	NaN	NaN	NaN	NaN	NaN	NaN	NaN	NaN	NaN	NaN	NaN	NaN	NaN	NaN	NaN	NaN	NaN	NaN	NaN	NaN	NaN	NaN	NaN	NaN	NaN	NaN	NaN	NaN	NaN	NaN	NaN	NaN	NaN	NaN
56	55.000	NaN	NaN	NaN	NaN	NaN	NaN	NaN	NaN	NaN	NaN	NaN	NaN	NaN	NaN	NaN	NaN	NaN	NaN	NaN	NaN	NaN	NaN	NaN	NaN	NaN	NaN	NaN	NaN	NaN	NaN	NaN	NaN	NaN	NaN	NaN	NaN	NaN	NaN	NaN	NaN	NaN	NaN	NaN	NaN	NaN	NaN	NaN	NaN
57	56.000	NaN	NaN	NaN	NaN	NaN	NaN	NaN	NaN	NaN	NaN	NaN	NaN	57.000	24.960	19.890	14.755	29.770	9.513	14.204	14.114	134.258	14.114	0.551	-0.137	NaN	NaN	NaN	NaN	NaN	NaN	NaN	NaN	NaN	NaN	NaN	NaN	NaN	NaN	NaN	NaN	NaN	NaN	NaN	NaN	NaN	NaN	NaN	NaN
58	57.000	NaN	NaN	NaN	NaN	NaN	NaN	NaN	NaN	NaN	NaN	NaN	NaN	58.000	24.895	19.890	15.145	29.575	9.472	13.743	13.666	129.441	-0.447	-0.414	0.046	NaN	NaN	NaN	NaN	NaN	NaN	NaN	NaN	NaN	NaN	NaN	NaN	NaN	NaN	NaN	NaN	NaN	NaN	NaN	NaN	NaN	NaN	NaN	NaN
59	58.000	NaN	NaN	NaN	NaN	NaN	NaN	NaN	NaN	NaN	NaN	NaN	NaN	59.000	23.465	22.165	15.405	29.640	10.944	10.993	10.894	119.221	-2.773	-0.146	2.595	NaN	NaN	NaN	NaN	NaN	NaN	NaN	NaN	NaN	NaN	NaN	NaN	NaN	NaN	NaN	NaN	NaN	NaN	NaN	NaN	NaN	NaN	NaN	NaN
60	59.000	NaN	NaN	NaN	NaN	NaN	NaN	NaN	NaN	NaN	NaN	NaN	NaN	60.000	24.115	21.125	15.600	29.770	10.336	12.134	12.094	125.009	1.200	-0.044	-1.197	NaN	NaN	NaN	NaN	NaN	NaN	NaN	NaN	NaN	NaN	NaN	NaN	NaN	NaN	NaN	NaN	NaN	NaN	NaN	NaN	NaN	NaN	NaN	NaN
61	60.000	NaN	NaN	NaN	NaN	NaN	NaN	NaN	NaN	NaN	NaN	NaN	NaN	61.000	23.985	21.385	15.535	30.030	10.478	12.089	12.049	126.251	-0.045	0.231	0.277	NaN	NaN	NaN	NaN	NaN	NaN	NaN	NaN	NaN	NaN	NaN	NaN	NaN	NaN	NaN	NaN	NaN	NaN	NaN	NaN	NaN	NaN	NaN	NaN
62	61.000	NaN	NaN	NaN	NaN	NaN	NaN	NaN	NaN	NaN	NaN	NaN	NaN	62.000	23.855	21.580	15.730	29.900	10.619	11.629	11.589	123.066	-0.461	-0.229	0.230	NaN	NaN	NaN	NaN	NaN	NaN	NaN	NaN	NaN	NaN	NaN	NaN	NaN	NaN	NaN	NaN	NaN	NaN	NaN	NaN	NaN	NaN	NaN	NaN
[truncated: 24 more columns]
