# Supplementary material for: Filopodyan: An open-source pipeline for the analysis of filopodia
Source: J Cell Biol. 2017 Oct 2;216(10):3405–22. doi: 10.1083/jcb.201705113 (PMC5626553; doi:10.1083/jcb.201705113)
Supplement: Data tables (ZIP file) [file JCB_201705113_DataS1.zip › Data Tables/Fig5_BaseF/ENA_Phenotype/MANUAL_CTRL_s15_Renyi2-6_ed4/Neon_Ctrl_GC6_tif Bodies.txt]

T	X	Y	Mean	StdDev	Frame Background	Boundary Background
1.000	21.320	14.300	188.458	45.694	104.743	109.213
2.000	21.255	14.235	186.955	45.195	104.675	109.070
3.000	21.320	14.365	186.652	45.991	104.716	109.214
4.000	21.255	14.235	177.604	43.075	104.498	108.442
5.000	21.320	14.105	178.690	43.739	104.461	108.236
6.000	21.190	14.105	179.210	43.140	104.488	108.253
7.000	21.255	14.300	180.692	42.695	104.450	108.270
8.000	21.190	14.170	181.289	43.556	104.503	108.182
9.000	21.190	14.235	182.734	43.601	104.476	108.348
10.000	21.190	14.105	182.976	43.573	104.325	108.025
11.000	21.060	14.235	182.772	43.469	104.506	108.431
12.000	20.735	14.430	182.687	44.721	104.554	108.309
13.000	20.670	14.235	184.046	44.933	104.517	108.237
14.000	20.605	14.430	182.084	45.302	104.538	108.132
15.000	20.605	14.365	182.068	45.565	104.518	108.208
16.000	20.670	14.170	181.858	46.725	104.508	108.254
17.000	20.735	14.300	182.540	46.541	104.385	108.193
18.000	20.800	14.235	180.239	46.665	104.528	108.249
19.000	20.865	14.170	180.152	46.339	104.485	108.221
20.000	20.865	14.235	178.710	46.481	104.547	108.257
21.000	20.865	14.105	181.251	46.727	104.519	108.394
22.000	20.865	14.105	178.726	46.371	104.552	108.236
23.000	20.930	14.235	178.649	45.279	104.509	108.244
24.000	20.930	14.235	178.256	44.651	104.500	108.177
25.000	21.125	14.300	178.913	44.240	104.513	108.180
26.000	21.190	14.170	178.479	43.896	104.507	108.279
27.000	21.125	14.300	177.539	43.449	104.482	108.074
28.000	21.255	14.300	178.561	43.182	104.477	108.094
29.000	21.255	14.300	178.630	43.063	104.493	108.172
30.000	21.255	14.300	177.816	43.318	104.469	108.015
31.000	21.125	14.105	178.829	42.835	104.499	108.045
32.000	21.255	14.235	178.017	41.739	104.531	108.231
33.000	20.995	14.365	177.675	42.030	104.476	108.070
34.000	21.255	14.300	179.856	41.987	104.509	108.172
35.000	21.255	14.560	180.706	42.688	104.508	108.193
36.000	21.060	14.300	177.388	43.718	104.466	107.879
37.000	20.930	14.170	179.348	43.683	104.465	107.946
38.000	20.995	14.105	181.028	44.666	104.474	108.000
39.000	20.735	14.430	180.119	46.168	104.483	108.060
40.000	20.735	14.235	181.180	46.671	104.506	108.189
41.000	20.670	14.105	183.092	44.764	104.504	108.502
42.000	20.930	14.235	184.315	48.341	104.502	108.454
43.000	20.800	14.105	181.123	47.495	104.484	108.203
44.000	20.865	14.105	183.242	48.472	104.524	108.461
45.000	20.800	14.105	181.310	47.960	104.535	108.376
46.000	20.995	13.975	184.175	47.863	104.538	108.551
47.000	20.995	14.040	184.971	47.494	104.513	108.581
48.000	20.995	14.105	183.945	48.277	104.531	108.420
49.000	21.060	14.105	184.599	48.390	104.568	108.457
50.000	21.060	14.040	182.099	48.253	104.486	108.188
51.000	20.995	14.105	181.363	47.540	104.414	108.165
52.000	20.995	14.040	182.084	47.055	104.530	108.171
53.000	21.125	14.040	180.729	47.324	104.465	108.234
54.000	21.125	13.975	181.589	46.635	104.485	108.383
55.000	21.125	13.975	182.014	47.205	104.461	108.191
56.000	21.125	14.040	182.158	46.268	104.458	108.248
57.000	20.995	13.975	180.856	45.466	104.521	108.225
58.000	20.930	14.365	181.083	46.307	104.474	108.385
59.000	21.060	14.235	179.212	45.521	104.500	108.413
60.000	21.060	13.975	179.738	46.272	104.426	108.274
61.000	21.125	14.105	181.294	45.710	104.486	108.645
62.000	21.060	13.975	179.462	44.824	104.502	108.437
63.000	21.060	13.975	181.363	46.200	104.480	108.567
64.000	21.060	14.040	182.919	45.974	104.451	108.656
65.000	20.995	13.910	182.347	45.802	104.487	108.585
66.000	20.995	14.040	181.468	45.187	104.462	108.404
67.000	20.930	13.975	181.040	44.149	104.462	108.521
68.000	20.930	14.040	179.210	45.637	104.443	108.228
69.000	20.930	14.170	181.818	45.253	104.453	108.472
70.000	20.800	13.975	178.812	45.535	104.447	108.513
71.000	20.800	13.910	179.224	45.561	104.471	108.622
72.000	20.670	13.975	177.856	43.777	104.448	108.312
73.000	20.670	14.235	179.710	45.728	104.419	108.580
74.000	20.605	14.105	177.437	44.423	104.476	108.552
75.000	20.540	14.170	177.923	46.057	104.482	108.543
76.000	20.540	14.040	178.501	43.826	104.468	108.576
77.000	20.670	14.105	178.551	44.339	104.510	108.725
78.000	20.605	14.040	175.008	43.769	104.425	108.402
79.000	20.800	14.040	174.485	44.399	104.267	108.464
80.000	20.930	13.975	174.835	43.248	104.445	108.209
81.000	21.060	13.910	175.529	43.438	104.436	108.326
82.000	21.190	13.910	173.051	43.396	104.418	108.264
83.000	21.255	13.780	174.327	43.676	104.404	108.305
84.000	21.385	13.910	175.690	43.395	104.464	108.539
85.000	21.515	13.975	174.791	43.989	104.390	108.287
86.000	21.385	13.780	176.078	44.157	104.347	108.278
87.000	21.645	13.650	175.907	45.073	104.393	108.050
88.000	21.385	13.780	176.542	43.607	104.454	108.465
89.000	21.320	13.780	175.491	43.874	104.375	108.234
90.000	21.450	13.845	177.046	44.427	104.442	108.429
91.000	21.385	13.390	175.272	44.578	104.418	108.224
92.000	21.515	13.910	177.991	44.920	104.412	108.329
93.000	21.580	13.845	175.490	43.764	104.331	107.958
94.000	21.775	14.040	176.219	43.799	104.425	108.285
95.000	21.840	14.105	174.498	42.269	104.439	108.351
96.000	21.775	14.235	175.747	41.876	104.435	108.296
97.000	21.970	14.105	173.086	41.459	104.354	108.339
98.000	22.035	14.430	175.442	40.931	104.392	108.350
99.000	22.100	14.170	174.137	39.900	104.367	108.305
100.000	22.035	14.365	174.827	39.823	104.393	107.945
101.000	21.970	14.430	174.075	39.879	104.413	108.249
102.000	21.775	14.235	175.297	40.446	104.398	108.454
103.000	21.775	14.170	174.361	39.786	104.207	108.217
104.000	21.645	14.040	174.907	39.372	104.451	108.557
105.000	21.515	14.040	173.122	40.795	104.407	108.410
106.000	21.710	14.105	175.439	40.337	104.457	108.587
107.000	21.385	14.040	171.739	40.040	104.383	108.200
108.000	21.645	14.105	175.741	41.060	104.421	108.382
109.000	21.515	14.105	173.935	40.377	104.435	108.386
110.000	21.385	14.170	172.586	40.720	104.388	108.072
111.000	21.450	14.170	173.000	40.052	104.373	107.948
112.000	21.580	14.105	173.538	40.717	104.380	108.122
113.000	21.515	14.040	175.294	40.067	104.378	108.270
114.000	21.710	14.170	173.582	40.075	104.318	107.690
115.000	21.905	14.040	171.994	38.827	104.346	107.685
116.000	22.035	14.105	176.103	37.978	104.366	108.111
117.000	22.295	14.105	177.343	37.327	104.357	108.017
118.000	22.100	14.235	178.258	38.307	104.381	108.198
119.000	22.230	14.560	177.343	39.378	104.396	108.152
120.000	22.295	14.105	176.906	38.125	104.376	108.229
121.000	22.360	14.690	173.655	39.982	104.330	107.843
