# Supplementary material for: Filopodyan: An open-source pipeline for the analysis of filopodia
Source: J Cell Biol. 2017 Oct 2;216(10):3405–22. doi: 10.1083/jcb.201705113 (PMC5626553; doi:10.1083/jcb.201705113)
Supplement: Data tables (ZIP file) [file JCB_201705113_DataS1.zip › Data Tables/Fig5_BaseF/ENA_Phenotype/MANUAL_CTRL_s15_Renyi2-6_ed4/Neon_Ctrl_GC6_tif Coordinates.txt]

	dT	T (0)	Base X (0)	Base Y (0)	Tip X (0)	Tip Y (0)	||[body,base]|| (0)	||[base,tip]|| (0)	||[base,tip]|| : [body,base] (0)	[base,tip] ? [body,base] (0)	?||[base,tip]|| : [body,base] (0)	||[tip(t-1),tip(t)]|| : [base,tip] (0)	||[base(t-1),base(t)]|| : [base,tip] (0)	T (1)	Base X (1)	Base Y (1)	Tip X (1)	Tip Y (1)	||[body,base]|| (1)	||[base,tip]|| (1)	||[base,tip]|| : [body,base] (1)	[base,tip] ? [body,base] (1)	?||[base,tip]|| : [body,base] (1)	||[tip(t-1),tip(t)]|| : [base,tip] (1)	||[base(t-1),base(t)]|| : [base,tip] (1)	T (2)	Base X (2)	Base Y (2)	Tip X (2)	Tip Y (2)	||[body,base]|| (2)	||[base,tip]|| (2)	||[base,tip]|| : [body,base] (2)	[base,tip] ? [body,base] (2)	?||[base,tip]|| : [body,base] (2)	||[tip(t-1),tip(t)]|| : [base,tip] (2)	||[base(t-1),base(t)]|| : [base,tip] (2)	T (3)	Base X (3)	Base Y (3)	Tip X (3)	Tip Y (3)	||[body,base]|| (3)	||[base,tip]|| (3)	||[base,tip]|| : [body,base] (3)	[base,tip] ? [body,base] (3)	?||[base,tip]|| : [body,base] (3)	||[tip(t-1),tip(t)]|| : [base,tip] (3)	||[base(t-1),base(t)]|| : [base,tip] (3)
1	0.000	1.000	16.250	12.610	10.595	10.725	5.344	5.961	5.961	31.857	NaN	NaN	NaN	1.000	15.275	13.585	14.040	12.935	6.087	1.396	1.303	7.930	NaN	NaN	NaN	1.000	15.080	14.495	11.635	14.495	6.243	3.445	3.443	21.497	NaN	NaN	NaN	17.000	14.170	15.405	14.105	15.535	6.657	0.145	0.086	0.570	NaN	NaN	NaN
2	1.000	2.000	16.185	12.610	10.595	10.725	5.324	5.899	5.899	31.404	-0.062	NaN	0.062	2.000	15.405	13.650	13.910	12.805	5.879	1.717	1.572	9.240	0.269	0.177	-0.145	2.000	15.015	14.430	11.375	14.560	6.243	3.642	3.642	22.739	0.199	0.262	0.063	18.000	14.430	15.405	14.300	15.665	6.477	0.291	0.175	1.132	0.089	0.029	-0.116
3	2.000	3.000	15.925	12.480	10.530	10.725	5.715	5.673	5.672	32.414	-0.227	0.062	0.287	3.000	15.275	13.585	13.910	12.740	6.095	1.605	1.462	8.911	-0.110	0.034	0.145	3.000	15.145	14.430	11.245	14.495	6.175	3.901	3.900	24.087	0.258	0.129	-0.130	19.000	14.560	15.470	14.430	15.730	6.438	0.291	0.180	1.158	0.005	8.900E-18	8.900E-18
4	3.000	4.000	15.925	12.480	10.465	10.660	5.611	5.755	5.755	32.296	0.083	0.082	NaN	4.000	15.340	13.455	13.715	12.675	5.966	1.803	1.713	10.220	0.251	0.204	-0.002	4.000	15.080	14.430	11.245	14.560	6.178	3.837	3.837	23.706	-0.063	0.002	0.065	20.000	14.625	15.470	14.495	15.795	6.361	0.350	0.191	1.213	0.011	0.036	-0.024
5	4.000	5.000	15.990	12.480	10.335	10.660	5.572	5.941	5.940	33.099	0.185	0.124	-0.062	5.000	15.405	13.455	13.650	12.675	5.951	1.921	1.830	10.888	0.117	0.059	-0.059	5.000	15.145	14.365	11.245	14.560	6.180	3.905	3.905	24.133	0.068	NaN	-0.068	21.000	14.690	15.535	14.495	15.925	6.338	0.436	0.278	1.762	0.087	0.116	0.029
6	5.000	6.000	16.120	12.545	10.400	10.660	5.305	6.023	6.021	31.941	0.081	-0.062	-0.144	6.000	15.275	13.520	13.585	12.675	5.944	1.889	1.765	10.491	-0.065	0.058	0.087	6.000	14.885	14.430	11.245	14.495	6.313	3.641	3.639	22.971	-0.266	-0.001	0.261	22.000	14.755	15.405	14.560	15.925	6.247	0.555	0.299	1.867	0.021	-0.023	-0.145
7	6.000	7.000	16.185	12.545	10.270	10.595	5.365	6.228	6.227	33.411	0.206	0.144	-0.062	7.000	15.145	13.520	13.455	12.935	6.160	1.788	1.750	10.782	-0.014	0.038	0.123	7.000	14.950	14.365	11.180	14.560	6.305	3.775	3.772	23.783	0.133	0.068	-0.068	23.000	14.885	15.405	14.560	15.990	6.157	0.669	0.430	2.649	0.131	0.057	-0.063
8	7.000	8.000	16.250	12.610	10.205	10.530	5.180	6.393	6.391	33.107	0.163	0.083	-0.083	8.000	15.080	13.520	13.195	13.000	6.144	1.955	1.929	11.855	0.179	0.233	0.063	8.000	14.885	14.430	11.050	14.495	6.310	3.836	3.834	24.197	0.063	0.129	0.066	24.000	15.080	15.405	14.690	16.185	5.966	0.872	0.535	3.194	0.105	0.116	-0.087
9	8.000	9.000	16.380	12.675	10.140	10.530	5.057	6.598	6.597	33.361	0.207	0.061	-0.144	9.000	15.080	13.650	13.065	12.935	6.138	2.138	2.074	12.730	0.145	0.144	-0.043	9.000	14.885	14.430	11.050	14.495	6.308	3.836	3.835	24.192	7.549E-4	NaN	NaN	25.000	15.275	15.405	14.820	16.315	5.953	1.017	0.616	3.667	0.081	0.058	-0.087
10	9.000	10.000	16.510	12.740	10.140	10.530	4.875	6.742	6.734	32.828	0.137	NaN	-0.144	10.000	15.210	13.585	12.870	12.870	6.003	2.447	2.393	14.365	0.319	0.205	-0.105	10.000	14.885	14.430	10.920	14.430	6.313	3.965	3.960	24.999	0.125	0.130	NaN	26.000	15.340	15.405	14.950	16.445	5.979	1.111	0.596	3.566	-0.020	0.076	-0.023
11	10.000	11.000	16.445	12.610	10.010	10.530	4.893	6.763	6.761	33.078	0.027	0.124	0.102	11.000	15.275	13.585	12.805	12.805	5.821	2.590	2.542	14.796	0.149	0.082	-0.062	11.000	14.560	14.560	10.920	14.495	6.508	3.641	3.632	23.639	-0.328	-0.001	0.323	27.000	15.470	15.470	15.080	16.640	5.775	1.233	0.619	3.574	0.023	0.144	0.021
12	11.000	12.000	16.380	12.675	10.010	10.465	4.695	6.742	6.734	31.620	-0.026	0.021	0.040	12.000	15.275	13.520	12.740	12.675	5.535	2.672	2.639	14.610	0.098	0.103	0.021	12.000	13.975	14.495	10.725	14.430	6.760	3.251	3.249	21.966	-0.383	0.196	0.586	28.000	15.665	15.470	15.210	16.835	5.711	1.439	0.725	4.141	0.106	0.144	-0.062
13	12.000	13.000	16.445	12.675	9.880	10.465	4.504	6.927	6.924	31.185	0.190	0.123	-0.062	13.000	15.210	13.520	12.480	12.610	5.507	2.878	2.825	15.556	0.186	0.267	0.062	13.000	13.910	14.495	10.595	14.495	6.765	3.315	3.313	22.409	0.063	0.130	0.065	29.000	15.860	15.405	15.535	16.770	5.507	1.403	0.592	3.262	-0.133	-0.139	-0.108
14	13.000	14.000	16.380	12.740	9.880	10.400	4.550	6.908	6.904	31.417	-0.020	0.022	0.039	14.000	14.885	13.715	12.350	13.260	5.765	2.576	2.572	14.826	-0.253	0.013	0.285	14.000	13.650	14.430	10.530	14.495	6.955	3.121	3.120	21.700	-0.193	0.065	0.259	30.000	16.055	15.470	15.665	16.705	5.330	1.295	0.652	3.473	0.059	-0.101	0.003
15	14.000	15.000	16.315	12.740	9.815	10.400	4.587	6.908	6.907	31.688	0.003	0.061	0.061	NaN	NaN	NaN	NaN	NaN	NaN	NaN	NaN	NaN	NaN	NaN	NaN	15.000	13.650	14.430	10.400	14.560	6.955	3.253	3.251	22.612	0.131	0.132	NaN	31.000	16.250	15.340	15.860	16.705	5.029	1.420	0.713	3.587	0.062	-0.054	-0.179
16	15.000	16.000	15.860	12.480	9.880	10.465	5.098	6.310	6.310	32.169	-0.598	-0.082	0.514	NaN	NaN	NaN	NaN	NaN	NaN	NaN	NaN	NaN	NaN	NaN	NaN	16.000	13.780	14.430	10.335	14.560	6.895	3.447	3.447	23.770	0.196	0.065	-0.130	32.000	16.315	15.665	16.120	17.030	5.143	1.379	0.567	2.915	-0.146	0.285	0.313
17	16.000	17.000	15.925	12.480	9.945	10.400	5.143	6.331	6.329	32.549	0.019	-0.040	-0.061	NaN	NaN	NaN	NaN	NaN	NaN	NaN	NaN	NaN	NaN	NaN	NaN	17.000	13.975	14.495	10.465	14.560	6.763	3.511	3.510	23.740	0.063	-0.130	-0.194	33.000	16.510	15.405	16.055	17.030	4.604	1.687	0.810	3.731	0.243	0.018	-0.303
18	17.000	18.000	15.600	12.415	9.945	10.465	5.509	5.982	5.982	32.955	-0.347	-0.021	0.328	NaN	NaN	NaN	NaN	NaN	NaN	NaN	NaN	NaN	NaN	NaN	NaN	18.000	14.040	14.430	10.335	14.560	6.763	3.707	3.707	25.071	0.197	0.130	-0.067	34.000	16.315	15.405	15.730	16.900	5.062	1.605	0.897	4.542	0.087	-0.003	0.071
19	18.000	19.000	15.600	12.415	9.880	10.465	5.550	6.043	6.043	33.538	0.061	0.062	NaN	NaN	NaN	NaN	NaN	NaN	NaN	NaN	NaN	NaN	NaN	NaN	NaN	19.000	14.235	14.495	10.205	14.625	6.638	4.032	4.032	26.761	0.324	0.132	-0.193	35.000	16.315	15.340	15.600	16.965	5.001	1.775	0.960	4.800	0.062	0.112	-0.059
20	19.000	20.000	15.405	12.350	9.750	10.335	5.776	6.003	6.003	34.675	-0.040	0.166	0.206	NaN	NaN	NaN	NaN	NaN	NaN	NaN	NaN	NaN	NaN	NaN	NaN	20.000	14.235	14.430	10.075	14.560	6.633	4.162	4.162	27.606	0.130	0.128	-0.002	36.000	16.250	15.405	15.535	16.900	4.935	1.657	1.032	5.091	0.072	-0.031	0.087
21	20.000	21.000	15.080	12.155	9.815	10.400	6.105	5.550	5.550	33.880	-0.453	-0.082	0.370	NaN	NaN	NaN	NaN	NaN	NaN	NaN	NaN	NaN	NaN	NaN	NaN	21.000	14.235	14.430	10.010	14.625	6.638	4.229	4.229	28.075	0.067	0.068	NaN	37.000	16.315	15.275	15.600	16.835	4.745	1.716	1.059	5.024	0.027	-0.086	-0.145
22	21.000	22.000	14.950	12.090	9.750	10.270	6.249	5.509	5.509	34.425	-0.041	0.104	0.144	NaN	NaN	NaN	NaN	NaN	NaN	NaN	NaN	NaN	NaN	NaN	NaN	22.000	14.235	14.430	9.815	14.625	6.638	4.424	4.424	29.368	0.195	0.195	NaN	38.000	16.445	15.275	15.535	16.965	4.698	1.919	1.302	6.118	0.244	0.145	-0.062
23	22.000	23.000	15.340	12.285	9.750	10.270	5.920	5.942	5.942	35.177	0.433	NaN	-0.433	NaN	NaN	NaN	NaN	NaN	NaN	NaN	NaN	NaN	NaN	NaN	NaN	23.000	14.365	14.365	9.685	14.625	6.566	4.687	4.684	30.758	0.260	0.130	-0.133	39.000	16.575	15.275	15.340	17.030	4.245	2.146	1.560	6.621	0.257	0.165	-0.075
24	23.000	24.000	15.210	12.155	9.750	10.335	6.086	5.755	5.753	35.017	-0.189	-0.021	0.164	NaN	NaN	NaN	NaN	NaN	NaN	NaN	NaN	NaN	NaN	NaN	NaN	24.000	14.365	14.430	9.620	14.560	6.568	4.747	4.747	31.176	0.063	0.063	0.002	40.000	16.055	15.470	16.055	15.535	4.840	0.065	0.017	0.080	-1.543	-1.495	0.195
25	24.000	25.000	15.145	12.220	9.685	10.270	6.331	5.798	5.798	36.707	0.044	0.083	0.039	NaN	NaN	NaN	NaN	NaN	NaN	NaN	NaN	NaN	NaN	NaN	NaN	25.000	14.755	14.430	9.490	14.625	6.371	5.269	5.268	33.563	0.521	0.132	-0.390	NaN	NaN	NaN	NaN	NaN	NaN	NaN	NaN	NaN	NaN	NaN	NaN
26	25.000	26.000	14.950	12.090	9.685	10.205	6.578	5.592	5.591	36.774	-0.207	0.022	0.227	NaN	NaN	NaN	NaN	NaN	NaN	NaN	NaN	NaN	NaN	NaN	NaN	26.000	14.950	14.430	9.490	14.560	6.245	5.462	5.461	34.104	0.193	-0.002	-0.195	NaN	NaN	NaN	NaN	NaN	NaN	NaN	NaN	NaN	NaN	NaN	NaN
27	26.000	27.000	15.470	12.350	9.620	10.270	5.982	6.209	6.208	37.138	0.618	0.039	-0.577	NaN	NaN	NaN	NaN	NaN	NaN	NaN	NaN	NaN	NaN	NaN	NaN	27.000	14.690	14.430	9.360	14.625	6.436	5.334	5.333	34.324	-0.128	0.132	0.260	NaN	NaN	NaN	NaN	NaN	NaN	NaN	NaN	NaN	NaN	NaN	NaN
28	27.000	28.000	15.275	12.220	9.490	10.205	6.331	6.126	6.126	38.786	-0.083	0.144	0.227	NaN	NaN	NaN	NaN	NaN	NaN	NaN	NaN	NaN	NaN	NaN	NaN	28.000	14.950	14.430	9.165	14.560	6.306	5.786	5.786	36.491	0.454	0.193	-0.260	NaN	NaN	NaN	NaN	NaN	NaN	NaN	NaN	NaN	NaN	NaN	NaN
29	28.000	29.000	15.275	12.155	9.555	10.205	6.353	6.043	6.042	38.388	-0.083	-0.062	0.021	NaN	NaN	NaN	NaN	NaN	NaN	NaN	NaN	NaN	NaN	NaN	NaN	29.000	14.950	14.365	9.100	14.625	6.305	5.856	5.852	36.901	0.066	0.068	-0.003	NaN	NaN	NaN	NaN	NaN	NaN	NaN	NaN	NaN	NaN	NaN	NaN
30	29.000	30.000	15.340	12.155	9.490	10.140	6.292	6.187	6.186	38.925	0.144	0.083	-0.061	NaN	NaN	NaN	NaN	NaN	NaN	NaN	NaN	NaN	NaN	NaN	NaN	30.000	15.080	14.300	8.970	14.690	6.175	6.122	6.110	37.729	0.258	0.134	-0.134	NaN	NaN	NaN	NaN	NaN	NaN	NaN	NaN	NaN	NaN	NaN	NaN
31	30.000	31.000	14.755	11.960	9.620	10.205	6.721	5.427	5.427	36.474	-0.760	-0.144	0.617	NaN	NaN	NaN	NaN	NaN	NaN	NaN	NaN	NaN	NaN	NaN	NaN	31.000	15.535	14.300	8.970	14.625	5.593	6.573	6.572	36.762	0.462	-0.003	-0.454	NaN	NaN	NaN	NaN	NaN	NaN	NaN	NaN	NaN	NaN	NaN	NaN
32	31.000	32.000	15.080	12.090	9.620	10.270	6.537	5.755	5.755	37.619	0.328	-0.021	-0.349	NaN	NaN	NaN	NaN	NaN	NaN	NaN	NaN	NaN	NaN	NaN	NaN	32.000	15.665	14.300	8.710	14.690	5.590	6.966	6.959	38.904	0.387	0.263	-0.130	NaN	NaN	NaN	NaN	NaN	NaN	NaN	NaN	NaN	NaN	NaN	NaN
33	32.000	33.000	15.145	12.155	9.685	10.335	6.254	5.755	5.751	35.963	-0.004	-0.082	-0.082	NaN	NaN	NaN	NaN	NaN	NaN	NaN	NaN	NaN	NaN	NaN	NaN	33.000	14.430	14.430	8.775	14.755	6.565	5.664	5.658	37.146	-1.301	-0.061	1.240	NaN	NaN	NaN	NaN	NaN	NaN	NaN	NaN	NaN	NaN	NaN	NaN
34	33.000	34.000	14.950	12.090	9.750	10.270	6.681	5.509	5.509	36.808	-0.242	-0.040	0.206	NaN	NaN	NaN	NaN	NaN	NaN	NaN	NaN	NaN	NaN	NaN	NaN	34.000	15.600	14.300	8.645	14.820	5.655	6.974	6.955	39.331	1.297	0.134	-1.176	NaN	NaN	NaN	NaN	NaN	NaN	NaN	NaN	NaN	NaN	NaN	NaN
35	34.000	35.000	15.015	12.090	9.750	10.335	6.711	5.550	5.541	37.188	0.032	-0.021	-0.062	NaN	NaN	NaN	NaN	NaN	NaN	NaN	NaN	NaN	NaN	NaN	NaN	35.000	15.600	14.300	8.775	14.885	5.661	6.850	6.791	38.443	-0.164	-0.124	NaN	NaN	NaN	NaN	NaN	NaN	NaN	NaN	NaN	NaN	NaN	NaN	NaN
36	35.000	36.000	15.015	12.090	9.750	10.335	6.436	5.550	5.548	35.705	0.006	NaN	NaN	NaN	NaN	NaN	NaN	NaN	NaN	NaN	NaN	NaN	NaN	NaN	NaN	36.000	14.625	14.365	8.710	14.950	6.435	5.944	5.921	38.101	-0.870	0.071	0.977	NaN	NaN	NaN	NaN	NaN	NaN	NaN	NaN	NaN	NaN	NaN	NaN
37	36.000	37.000	15.015	12.090	9.750	10.400	6.270	5.530	5.527	34.658	-0.020	-0.020	NaN	NaN	NaN	NaN	NaN	NaN	NaN	NaN	NaN	NaN	NaN	NaN	NaN	37.000	14.365	14.430	9.685	14.690	6.570	4.687	4.687	30.792	-1.234	-0.988	0.263	NaN	NaN	NaN	NaN	NaN	NaN	NaN	NaN	NaN	NaN	NaN	NaN
38	37.000	38.000	15.145	12.155	9.880	10.400	6.166	5.550	5.550	34.223	0.022	-0.123	-0.144	NaN	NaN	NaN	NaN	NaN	NaN	NaN	NaN	NaN	NaN	NaN	NaN	38.000	14.430	14.430	9.815	14.690	6.573	4.622	4.622	30.382	-0.064	-0.130	-0.065	NaN	NaN	NaN	NaN	NaN	NaN	NaN	NaN	NaN	NaN	NaN	NaN
39	38.000	39.000	15.080	12.090	9.945	10.465	6.120	5.386	5.366	32.841	-0.184	-0.082	0.082	NaN	NaN	NaN	NaN	NaN	NaN	NaN	NaN	NaN	NaN	NaN	NaN	39.000	14.040	14.495	8.580	14.885	6.695	5.474	5.464	36.580	0.841	1.246	0.394	NaN	NaN	NaN	NaN	NaN	NaN	NaN	NaN	NaN	NaN	NaN	NaN
40	39.000	40.000	15.210	12.155	9.815	10.335	5.904	5.694	5.690	33.593	0.324	0.165	-0.144	NaN	NaN	NaN	NaN	NaN	NaN	NaN	NaN	NaN	NaN	NaN	NaN	40.000	13.975	14.495	8.515	14.950	6.765	5.479	5.473	37.028	0.010	0.070	0.065	NaN	NaN	NaN	NaN	NaN	NaN	NaN	NaN	NaN	NaN	NaN	NaN
41	40.000	41.000	14.755	11.960	10.010	10.465	6.292	4.975	4.970	31.273	-0.720	-0.225	0.493	NaN	NaN	NaN	NaN	NaN	NaN	NaN	NaN	NaN	NaN	NaN	NaN	41.000	13.910	14.430	8.645	15.145	6.768	5.313	5.293	35.824	-0.180	-0.103	0.056	NaN	NaN	NaN	NaN	NaN	NaN	NaN	NaN	NaN	NaN	NaN	NaN
42	41.000	42.000	14.820	11.960	10.075	10.400	6.520	4.995	4.991	32.541	0.021	-0.041	-0.062	NaN	NaN	NaN	NaN	NaN	NaN	NaN	NaN	NaN	NaN	NaN	NaN	42.000	14.300	14.430	8.515	15.210	6.633	5.837	5.805	38.507	0.512	0.138	-0.387	NaN	NaN	NaN	NaN	NaN	NaN	NaN	NaN	NaN	NaN	NaN	NaN
43	42.000	43.000	14.690	11.895	10.140	10.465	6.497	4.769	4.765	30.961	-0.226	-0.081	0.144	NaN	NaN	NaN	NaN	NaN	NaN	NaN	NaN	NaN	NaN	NaN	NaN	43.000	14.105	14.365	8.450	15.145	6.700	5.709	5.681	38.063	-0.124	0.056	0.184	NaN	NaN	NaN	NaN	NaN	NaN	NaN	NaN	NaN	NaN	NaN	NaN
44	43.000	44.000	14.495	11.895	10.270	10.530	6.742	4.440	4.439	29.930	-0.326	-0.144	0.186	NaN	NaN	NaN	NaN	NaN	NaN	NaN	NaN	NaN	NaN	NaN	NaN	44.000	14.170	14.365	8.580	15.145	6.700	5.644	5.616	37.628	-0.065	-0.129	-0.064	NaN	NaN	NaN	NaN	NaN	NaN	NaN	NaN	NaN	NaN	NaN	NaN
45	44.000	45.000	14.430	11.895	10.140	10.530	6.742	4.502	4.500	30.344	0.061	0.124	0.062	NaN	NaN	NaN	NaN	NaN	NaN	NaN	NaN	NaN	NaN	NaN	NaN	45.000	14.105	14.365	8.580	15.210	6.700	5.589	5.554	37.210	-0.062	0.010	0.064	NaN	NaN	NaN	NaN	NaN	NaN	NaN	NaN	NaN	NaN	NaN	NaN
46	45.000	46.000	14.625	11.960	10.140	10.530	6.681	4.707	4.707	31.451	0.207	NaN	-0.206	NaN	NaN	NaN	NaN	NaN	NaN	NaN	NaN	NaN	NaN	NaN	NaN	46.000	14.495	14.430	8.580	15.080	6.516	5.951	5.946	38.743	0.392	-0.014	-0.381	NaN	NaN	NaN	NaN	NaN	NaN	NaN	NaN	NaN	NaN	NaN	NaN
47	46.000	47.000	14.820	12.025	10.075	10.465	6.495	4.995	4.995	32.444	0.287	0.082	-0.206	NaN	NaN	NaN	NaN	NaN	NaN	NaN	NaN	NaN	NaN	NaN	NaN	47.000	14.430	14.365	8.580	15.015	6.573	5.886	5.875	38.617	-0.071	-0.007	0.057	NaN	NaN	NaN	NaN	NaN	NaN	NaN	NaN	NaN	NaN	NaN	NaN
48	47.000	48.000	14.820	12.025	10.010	10.400	6.516	5.077	5.077	33.082	0.082	0.082	NaN	NaN	NaN	NaN	NaN	NaN	NaN	NaN	NaN	NaN	NaN	NaN	NaN	48.000	14.430	14.430	8.580	15.015	6.573	5.879	5.872	38.595	-0.003	NaN	0.006	NaN	NaN	NaN	NaN	NaN	NaN	NaN	NaN	NaN	NaN	NaN	NaN
49	48.000	49.000	15.145	12.090	9.945	10.400	6.249	5.468	5.467	34.163	0.390	0.062	-0.329	NaN	NaN	NaN	NaN	NaN	NaN	NaN	NaN	NaN	NaN	NaN	NaN	49.000	14.560	14.430	8.580	15.015	6.508	6.009	6.002	39.060	0.130	NaN	-0.129	NaN	NaN	NaN	NaN	NaN	NaN	NaN	NaN	NaN	NaN	NaN	NaN
50	49.000	50.000	14.625	11.960	9.880	10.400	6.763	4.995	4.995	33.779	-0.472	0.062	0.535	NaN	NaN	NaN	NaN	NaN	NaN	NaN	NaN	NaN	NaN	NaN	NaN	50.000	14.560	14.495	8.385	15.080	6.516	6.203	6.201	40.404	0.199	0.200	0.006	NaN	NaN	NaN	NaN	NaN	NaN	NaN	NaN	NaN	NaN	NaN	NaN
51	50.000	51.000	14.430	11.895	9.945	10.400	6.927	4.728	4.728	32.748	-0.267	-0.062	0.206	NaN	NaN	NaN	NaN	NaN	NaN	NaN	NaN	NaN	NaN	NaN	NaN	51.000	14.625	14.430	8.515	14.950	6.378	6.132	6.129	39.090	-0.072	-0.141	-0.070	NaN	NaN	NaN	NaN	NaN	NaN	NaN	NaN	NaN	NaN	NaN	NaN
52	51.000	52.000	14.820	11.960	10.010	10.465	6.516	5.037	5.036	32.811	0.308	-0.081	-0.392	NaN	NaN	NaN	NaN	NaN	NaN	NaN	NaN	NaN	NaN	NaN	NaN	52.000	14.495	14.430	8.515	14.885	6.512	5.997	5.997	39.047	-0.132	-0.005	0.130	NaN	NaN	NaN	NaN	NaN	NaN	NaN	NaN	NaN	NaN	NaN	NaN
53	52.000	53.000	14.755	11.960	9.945	10.400	6.701	5.057	5.057	33.885	0.021	0.082	0.062	NaN	NaN	NaN	NaN	NaN	NaN	NaN	NaN	NaN	NaN	NaN	NaN	53.000	14.950	14.430	8.710	14.755	6.187	6.248	6.248	38.659	0.252	-0.201	-0.454	NaN	NaN	NaN	NaN	NaN	NaN	NaN	NaN	NaN	NaN	NaN	NaN
54	53.000	54.000	14.950	12.025	10.010	10.400	6.476	5.200	5.200	33.673	0.143	-0.062	-0.206	NaN	NaN	NaN	NaN	NaN	NaN	NaN	NaN	NaN	NaN	NaN	NaN	54.000	14.690	14.430	8.840	14.690	6.451	5.856	5.854	37.763	-0.394	-0.133	0.260	NaN	NaN	NaN	NaN	NaN	NaN	NaN	NaN	NaN	NaN	NaN	NaN
55	54.000	55.000	15.275	12.155	10.075	10.465	6.127	5.468	5.467	33.496	0.267	-0.082	-0.349	NaN	NaN	NaN	NaN	NaN	NaN	NaN	NaN	NaN	NaN	NaN	NaN	55.000	14.690	14.430	8.840	14.690	6.451	5.856	5.854	37.763	NaN	NaN	NaN	NaN	NaN	NaN	NaN	NaN	NaN	NaN	NaN	NaN	NaN	NaN	NaN
56	55.000	56.000	15.405	12.220	10.205	10.530	6.003	5.468	5.468	32.820	3.305E-4	-0.144	-0.144	NaN	NaN	NaN	NaN	NaN	NaN	NaN	NaN	NaN	NaN	NaN	NaN	56.000	14.690	14.430	8.905	14.690	6.447	5.791	5.790	37.328	-0.064	-0.065	NaN	NaN	NaN	NaN	NaN	NaN	NaN	NaN	NaN	NaN	NaN	NaN	NaN
57	56.000	57.000	15.665	12.350	10.140	10.530	5.572	5.817	5.816	32.406	0.348	0.062	-0.288	NaN	NaN	NaN	NaN	NaN	NaN	NaN	NaN	NaN	NaN	NaN	NaN	57.000	14.495	14.560	9.035	14.625	6.526	5.460	5.444	35.528	-0.346	-0.131	0.197	NaN	NaN	NaN	NaN	NaN	NaN	NaN	NaN	NaN	NaN	NaN	NaN
58	57.000	58.000	15.665	12.350	10.270	10.595	5.637	5.673	5.666	31.941	-0.150	-0.144	NaN	NaN	NaN	NaN	NaN	NaN	NaN	NaN	NaN	NaN	NaN	NaN	NaN	58.000	14.365	14.430	8.840	14.560	6.565	5.527	5.526	36.280	0.082	0.193	0.127	NaN	NaN	NaN	NaN	NaN	NaN	NaN	NaN	NaN	NaN	NaN	NaN
59	58.000	59.000	15.665	12.350	10.335	10.595	5.715	5.611	5.611	32.064	-0.055	-0.062	NaN	NaN	NaN	NaN	NaN	NaN	NaN	NaN	NaN	NaN	NaN	NaN	NaN	59.000	14.495	14.365	8.970	14.560	6.566	5.528	5.528	36.297	0.002	-0.130	-0.132	NaN	NaN	NaN	NaN	NaN	NaN	NaN	NaN	NaN	NaN	NaN	NaN
60	59.000	60.000	15.795	12.350	10.465	10.660	5.510	5.592	5.591	30.809	-0.019	-0.144	-0.124	NaN	NaN	NaN	NaN	NaN	NaN	NaN	NaN	NaN	NaN	NaN	NaN	60.000	14.560	14.430	9.100	14.495	6.516	5.460	5.451	35.520	-0.077	-0.131	-0.064	NaN	NaN	NaN	NaN	NaN	NaN	NaN	NaN	NaN	NaN	NaN	NaN
61	60.000	61.000	16.055	12.415	10.465	10.595	5.344	5.879	5.879	31.417	0.287	0.020	-0.267	NaN	NaN	NaN	NaN	NaN	NaN	NaN	NaN	NaN	NaN	NaN	NaN	61.000	14.690	14.365	9.165	14.495	6.440	5.527	5.526	35.587	0.075	-0.065	-0.131	NaN	NaN	NaN	NaN	NaN	NaN	NaN	NaN	NaN	NaN	NaN	NaN
62	61.000	62.000	15.990	12.350	10.465	10.595	5.324	5.797	5.797	30.864	-0.082	NaN	0.082	NaN	NaN	NaN	NaN	NaN	NaN	NaN	NaN	NaN	NaN	NaN	NaN	62.000	14.625	14.235	9.230	14.495	6.440	5.401	5.401	34.784	-0.125	-0.065	0.059	NaN	NaN	NaN	NaN	NaN	NaN	NaN	NaN	NaN	NaN	NaN	NaN
63	62.000	63.000	16.445	12.545	10.465	10.595	4.831	6.290	6.289	30.386	0.492	NaN	-0.493	NaN	NaN	NaN	NaN	NaN	NaN	NaN	NaN	NaN	NaN	NaN	NaN	63.000	14.560	14.300	9.295	14.495	6.508	5.269	5.268	34.286	-0.133	-0.065	0.067	NaN	NaN	NaN	NaN	NaN	NaN	NaN	NaN	NaN	NaN	NaN	NaN
64	63.000	64.000	16.445	12.610	10.400	10.660	4.831	6.352	6.351	30.686	0.062	0.042	-0.020	NaN	NaN	NaN	NaN	NaN	NaN	NaN	NaN	NaN	NaN	NaN	NaN	64.000	14.560	14.235	9.360	14.495	6.503	5.206	5.205	33.851	-0.063	-0.065	-0.003	NaN	NaN	NaN	NaN	NaN	NaN	NaN	NaN	NaN	NaN	NaN	NaN
65	64.000	65.000	16.315	12.480	10.530	10.660	4.894	6.065	6.064	29.676	-0.287	-0.124	0.163	NaN	NaN	NaN	NaN	NaN	NaN	NaN	NaN	NaN	NaN	NaN	NaN	65.000	14.495	14.300	9.360	14.495	6.512	5.139	5.137	33.454	-0.068	NaN	0.067	NaN	NaN	NaN	NaN	NaN	NaN	NaN	NaN	NaN	NaN	NaN	NaN
66	65.000	66.000	16.380	12.480	10.465	10.595	4.872	6.208	6.207	30.238	0.143	0.082	-0.062	NaN	NaN	NaN	NaN	NaN	NaN	NaN	NaN	NaN	NaN	NaN	NaN	66.000	14.430	14.235	9.425	14.495	6.568	5.012	5.011	32.909	-0.127	-0.065	0.062	NaN	NaN	NaN	NaN	NaN	NaN	NaN	NaN	NaN	NaN	NaN	NaN
67	66.000	67.000	16.640	12.610	10.465	10.595	4.502	6.495	6.495	29.241	0.288	NaN	-0.288	NaN	NaN	NaN	NaN	NaN	NaN	NaN	NaN	NaN	NaN	NaN	NaN	67.000	14.365	14.300	9.555	14.495	6.573	4.814	4.814	31.641	-0.197	-0.130	0.068	NaN	NaN	NaN	NaN	NaN	NaN	NaN	NaN	NaN	NaN	NaN	NaN
68	67.000	68.000	16.575	12.610	10.465	10.595	4.584	6.434	6.434	29.491	-0.062	NaN	0.062	NaN	NaN	NaN	NaN	NaN	NaN	NaN	NaN	NaN	NaN	NaN	NaN	68.000	14.495	14.300	9.685	14.495	6.440	4.814	4.814	31.003	1.926E-4	-0.130	-0.130	NaN	NaN	NaN	NaN	NaN	NaN	NaN	NaN	NaN	NaN	NaN	NaN
69	68.000	69.000	16.965	12.675	10.530	10.660	4.237	6.743	6.732	28.527	0.298	-0.081	-0.392	NaN	NaN	NaN	NaN	NaN	NaN	NaN	NaN	NaN	NaN	NaN	NaN	69.000	14.365	14.235	9.685	14.495	6.565	4.687	4.682	30.741	-0.132	NaN	0.126	NaN	NaN	NaN	NaN	NaN	NaN	NaN	NaN	NaN	NaN	NaN	NaN
70	69.000	70.000	15.990	12.415	10.530	10.660	5.057	5.735	5.735	29.000	-0.997	NaN	1.008	NaN	NaN	NaN	NaN	NaN	NaN	NaN	NaN	NaN	NaN	NaN	NaN	70.000	14.105	14.300	9.880	14.495	6.703	4.229	4.229	28.350	-0.453	-0.195	0.263	NaN	NaN	NaN	NaN	NaN	NaN	NaN	NaN	NaN	NaN	NaN	NaN
71	70.000	71.000	15.860	12.350	10.595	10.660	5.180	5.530	5.530	28.646	-0.206	-0.062	0.144	NaN	NaN	NaN	NaN	NaN	NaN	NaN	NaN	NaN	NaN	NaN	NaN	71.000	14.040	14.365	9.945	14.560	6.775	4.100	4.099	27.771	-0.131	-0.062	0.068	NaN	NaN	NaN	NaN	NaN	NaN	NaN	NaN	NaN	NaN	NaN	NaN
72	71.000	72.000	17.095	12.740	10.595	10.595	3.782	6.845	6.844	25.887	1.315	0.020	-1.295	NaN	NaN	NaN	NaN	NaN	NaN	NaN	NaN	NaN	NaN	NaN	NaN	72.000	13.845	14.300	9.815	14.560	6.833	4.038	4.038	27.589	-0.061	0.130	0.190	NaN	NaN	NaN	NaN	NaN	NaN	NaN	NaN	NaN	NaN	NaN	NaN
73	72.000	73.000	16.120	12.415	10.595	10.595	4.901	5.817	5.806	28.451	-1.038	NaN	1.028	NaN	NaN	NaN	NaN	NaN	NaN	NaN	NaN	NaN	NaN	NaN	NaN	73.000	13.910	14.365	9.880	14.560	6.761	4.035	4.033	27.268	-0.005	-0.065	-0.062	NaN	NaN	NaN	NaN	NaN	NaN	NaN	NaN	NaN	NaN	NaN	NaN
74	73.000	74.000	16.315	12.480	10.530	10.595	4.587	6.084	6.078	27.881	0.272	0.062	-0.206	NaN	NaN	NaN	NaN	NaN	NaN	NaN	NaN	NaN	NaN	NaN	NaN	74.000	13.715	14.300	9.945	14.495	6.893	3.775	3.774	26.013	-0.259	-0.068	0.191	NaN	NaN	NaN	NaN	NaN	NaN	NaN	NaN	NaN	NaN	NaN	NaN
75	74.000	75.000	16.575	12.545	10.595	10.595	4.285	6.290	6.273	26.879	0.195	-0.062	-0.267	NaN	NaN	NaN	NaN	NaN	NaN	NaN	NaN	NaN	NaN	NaN	NaN	75.000	13.650	14.300	10.010	14.560	6.891	3.649	3.644	25.113	-0.130	-0.060	0.065	NaN	NaN	NaN	NaN	NaN	NaN	NaN	NaN	NaN	NaN	NaN	NaN
76	75.000	76.000	16.575	12.545	10.595	10.595	4.237	6.290	6.283	26.626	0.011	NaN	NaN	NaN	NaN	NaN	NaN	NaN	NaN	NaN	NaN	NaN	NaN	NaN	NaN	76.000	13.585	14.300	10.010	14.560	6.960	3.584	3.582	24.932	-0.062	NaN	0.065	NaN	NaN	NaN	NaN	NaN	NaN	NaN	NaN	NaN	NaN	NaN	NaN
77	76.000	77.000	16.835	12.545	10.595	10.660	4.140	6.518	6.490	26.871	0.207	-0.019	-0.249	NaN	NaN	NaN	NaN	NaN	NaN	NaN	NaN	NaN	NaN	NaN	NaN	77.000	13.780	14.365	10.010	14.560	6.895	3.775	3.775	26.026	0.192	NaN	-0.191	NaN	NaN	NaN	NaN	NaN	NaN	NaN	NaN	NaN	NaN	NaN	NaN
78	77.000	78.000	16.640	12.415	10.530	10.595	4.285	6.375	6.344	27.184	-0.147	0.081	0.224	NaN	NaN	NaN	NaN	NaN	NaN	NaN	NaN	NaN	NaN	NaN	NaN	78.000	13.650	14.365	10.075	14.495	6.963	3.577	3.577	24.906	-0.198	-0.067	0.130	NaN	NaN	NaN	NaN	NaN	NaN	NaN	NaN	NaN	NaN	NaN	NaN
79	78.000	79.000	15.535	12.220	10.595	10.660	5.571	5.180	5.179	28.848	-1.165	-0.082	1.112	NaN	NaN	NaN	NaN	NaN	NaN	NaN	NaN	NaN	NaN	NaN	NaN	79.000	14.105	14.365	10.010	14.560	6.703	4.100	4.100	27.479	0.522	0.068	-0.454	NaN	NaN	NaN	NaN	NaN	NaN	NaN	NaN	NaN	NaN	NaN	NaN
80	79.000	80.000	15.795	12.350	10.660	10.660	5.386	5.406	5.406	29.114	0.227	-0.062	-0.288	NaN	NaN	NaN	NaN	NaN	NaN	NaN	NaN	NaN	NaN	NaN	NaN	80.000	14.365	14.365	10.010	14.560	6.577	4.359	4.359	28.667	0.259	NaN	-0.260	NaN	NaN	NaN	NaN	NaN	NaN	NaN	NaN	NaN	NaN	NaN	NaN
81	80.000	81.000	15.990	12.415	10.595	10.595	5.286	5.694	5.689	30.074	0.284	0.082	-0.206	NaN	NaN	NaN	NaN	NaN	NaN	NaN	NaN	NaN	NaN	NaN	NaN	81.000	14.560	14.365	10.075	14.495	6.516	4.487	4.483	29.212	0.124	-0.067	-0.195	NaN	NaN	NaN	NaN	NaN	NaN	NaN	NaN	NaN	NaN	NaN	NaN
82	81.000	82.000	15.990	12.415	10.660	10.660	5.411	5.611	5.607	30.340	-0.082	-0.082	NaN	NaN	NaN	NaN	NaN	NaN	NaN	NaN	NaN	NaN	NaN	NaN	NaN	82.000	14.820	14.430	10.010	14.495	6.391	4.810	4.799	30.674	0.316	0.065	-0.259	NaN	NaN	NaN	NaN	NaN	NaN	NaN	NaN	NaN	NaN	NaN	NaN
83	82.000	83.000	16.055	12.350	10.660	10.595	5.393	5.673	5.667	30.564	0.060	0.020	-0.042	NaN	NaN	NaN	NaN	NaN	NaN	NaN	NaN	NaN	NaN	NaN	NaN	83.000	14.950	14.365	10.010	14.495	6.332	4.942	4.931	31.223	0.132	NaN	-0.132	NaN	NaN	NaN	NaN	NaN	NaN	NaN	NaN	NaN	NaN	NaN	NaN
84	83.000	84.000	16.250	12.415	10.725	10.660	5.348	5.797	5.795	30.995	0.128	-0.082	-0.206	NaN	NaN	NaN	NaN	NaN	NaN	NaN	NaN	NaN	NaN	NaN	NaN	84.000	15.210	14.365	10.075	14.495	6.192	5.137	5.131	31.768	0.200	-0.065	-0.260	NaN	NaN	NaN	NaN	NaN	NaN	NaN	NaN	NaN	NaN	NaN	NaN
85	84.000	85.000	16.055	12.285	10.660	10.660	5.716	5.634	5.634	32.203	-0.161	0.062	0.224	NaN	NaN	NaN	NaN	NaN	NaN	NaN	NaN	NaN	NaN	NaN	NaN	85.000	15.535	14.365	9.880	14.495	5.993	5.656	5.651	33.868	0.521	0.195	-0.325	NaN	NaN	NaN	NaN	NaN	NaN	NaN	NaN	NaN	NaN	NaN	NaN
86	85.000	86.000	15.990	12.285	10.660	10.595	5.598	5.592	5.588	31.282	-0.047	0.020	0.062	NaN	NaN	NaN	NaN	NaN	NaN	NaN	NaN	NaN	NaN	NaN	NaN	86.000	15.275	14.365	9.815	14.495	6.138	5.462	5.448	33.437	-0.204	0.065	0.260	NaN	NaN	NaN	NaN	NaN	NaN	NaN	NaN	NaN	NaN	NaN	NaN
87	86.000	87.000	15.925	12.220	10.660	10.660	5.896	5.491	5.486	32.347	-0.102	-0.018	0.081	NaN	NaN	NaN	NaN	NaN	NaN	NaN	NaN	NaN	NaN	NaN	NaN	87.000	15.730	14.365	9.685	14.495	5.958	6.046	6.017	35.849	0.569	0.130	-0.455	NaN	NaN	NaN	NaN	NaN	NaN	NaN	NaN	NaN	NaN	NaN	NaN
88	87.000	88.000	15.275	12.025	10.725	10.660	6.357	4.750	4.750	30.196	-0.736	-0.062	0.679	NaN	NaN	NaN	NaN	NaN	NaN	NaN	NaN	NaN	NaN	NaN	NaN	88.000	15.730	14.365	9.685	14.495	5.685	6.046	6.026	34.261	0.009	NaN	NaN	NaN	NaN	NaN	NaN	NaN	NaN	NaN	NaN	NaN	NaN	NaN	NaN
89	88.000	89.000	15.080	11.895	10.725	10.725	6.518	4.509	4.507	29.381	-0.243	-0.017	0.222	NaN	NaN	NaN	NaN	NaN	NaN	NaN	NaN	NaN	NaN	NaN	NaN	89.000	16.055	14.235	9.620	14.560	5.285	6.443	6.439	34.028	0.413	0.068	-0.331	NaN	NaN	NaN	NaN	NaN	NaN	NaN	NaN	NaN	NaN	NaN	NaN
90	89.000	90.000	15.470	11.960	10.725	10.660	6.270	4.920	4.916	30.826	0.409	0.017	-0.393	NaN	NaN	NaN	NaN	NaN	NaN	NaN	NaN	NaN	NaN	NaN	NaN	90.000	16.055	14.300	9.945	14.560	5.414	6.116	6.110	33.082	-0.329	-0.325	0.003	NaN	NaN	NaN	NaN	NaN	NaN	NaN	NaN	NaN	NaN	NaN	NaN
91	90.000	91.000	15.275	11.895	10.660	10.595	6.290	4.795	4.792	30.141	-0.125	0.080	0.205	NaN	NaN	NaN	NaN	NaN	NaN	NaN	NaN	NaN	NaN	NaN	NaN	91.000	16.250	14.235	9.620	14.560	5.204	6.638	6.595	34.320	0.485	0.325	-0.198	NaN	NaN	NaN	NaN	NaN	NaN	NaN	NaN	NaN	NaN	NaN	NaN
92	91.000	92.000	15.470	11.960	10.855	10.660	6.352	4.795	4.791	30.433	-4.937E-4	-0.205	-0.205	NaN	NaN	NaN	NaN	NaN	NaN	NaN	NaN	NaN	NaN	NaN	NaN	92.000	16.900	14.170	9.685	14.560	4.622	7.226	7.226	33.399	0.631	-0.065	-0.653	NaN	NaN	NaN	NaN	NaN	NaN	NaN	NaN	NaN	NaN	NaN	NaN
93	92.000	93.000	15.665	12.025	10.790	10.660	6.189	5.062	5.061	31.320	0.270	0.063	-0.205	NaN	NaN	NaN	NaN	NaN	NaN	NaN	NaN	NaN	NaN	NaN	NaN	93.000	17.095	14.040	9.815	14.495	4.489	7.294	7.293	32.740	0.067	-0.134	-0.203	NaN	NaN	NaN	NaN	NaN	NaN	NaN	NaN	NaN	NaN	NaN	NaN
94	93.000	94.000	16.055	12.155	10.790	10.660	6.023	5.473	5.468	32.934	0.408	NaN	-0.411	NaN	NaN	NaN	NaN	NaN	NaN	NaN	NaN	NaN	NaN	NaN	NaN	94.000	16.900	14.105	9.945	14.560	4.875	6.970	6.960	33.935	-0.332	-0.125	0.199	NaN	NaN	NaN	NaN	NaN	NaN	NaN	NaN	NaN	NaN	NaN	NaN
95	94.000	95.000	16.120	12.155	10.725	10.660	6.043	5.598	5.589	33.775	0.120	0.063	-0.063	NaN	NaN	NaN	NaN	NaN	NaN	NaN	NaN	NaN	NaN	NaN	NaN	95.000	17.290	14.040	10.140	14.560	4.550	7.169	7.142	32.499	0.181	-0.194	-0.394	NaN	NaN	NaN	NaN	NaN	NaN	NaN	NaN	NaN	NaN	NaN	NaN
96	95.000	96.000	16.055	12.220	10.660	10.595	6.065	5.634	5.628	34.134	0.040	0.081	0.043	NaN	NaN	NaN	NaN	NaN	NaN	NaN	NaN	NaN	NaN	NaN	NaN	96.000	17.550	14.040	10.010	14.690	4.229	7.568	7.502	31.730	0.360	0.141	-0.259	NaN	NaN	NaN	NaN	NaN	NaN	NaN	NaN	NaN	NaN	NaN	NaN
97	96.000	97.000	16.445	12.415	10.660	10.660	5.778	6.045	6.045	34.928	0.417	-0.019	-0.430	NaN	NaN	NaN	NaN	NaN	NaN	NaN	NaN	NaN	NaN	NaN	NaN	97.000	17.550	14.040	10.075	14.625	4.420	7.498	7.466	33.001	-0.036	-0.070	NaN	NaN	NaN	NaN	NaN	NaN	NaN	NaN	NaN	NaN	NaN	NaN	NaN
98	97.000	98.000	16.510	12.415	10.725	10.660	5.881	6.045	6.036	35.498	-0.009	-0.062	-0.062	NaN	NaN	NaN	NaN	NaN	NaN	NaN	NaN	NaN	NaN	NaN	NaN	98.000	17.095	14.105	9.815	14.495	4.951	7.290	7.239	35.836	-0.227	0.253	0.458	NaN	NaN	NaN	NaN	NaN	NaN	NaN	NaN	NaN	NaN	NaN	NaN
99	98.000	99.000	16.705	12.545	10.725	10.595	5.634	6.290	6.288	35.431	0.252	0.020	-0.226	NaN	NaN	NaN	NaN	NaN	NaN	NaN	NaN	NaN	NaN	NaN	NaN	99.000	16.965	14.105	9.750	14.495	5.135	7.226	7.209	37.024	-0.029	0.065	0.130	NaN	NaN	NaN	NaN	NaN	NaN	NaN	NaN	NaN	NaN	NaN	NaN
100	99.000	100.000	16.640	12.480	10.660	10.660	5.715	6.251	6.246	35.693	-0.043	0.043	0.081	NaN	NaN	NaN	NaN	NaN	NaN	NaN	NaN	NaN	NaN	NaN	NaN	100.000	16.900	14.170	9.685	14.495	5.139	7.222	7.197	36.986	-0.012	0.065	0.068	NaN	NaN	NaN	NaN	NaN	NaN	NaN	NaN	NaN	NaN	NaN	NaN
101	100.000	101.000	16.510	12.480	10.595	10.595	5.798	6.208	6.204	35.972	-0.041	0.082	0.124	NaN	NaN	NaN	NaN	NaN	NaN	NaN	NaN	NaN	NaN	NaN	NaN	101.000	16.510	14.170	9.490	14.430	5.466	7.025	7.000	38.262	-0.198	0.192	0.390	NaN	NaN	NaN	NaN	NaN	NaN	NaN	NaN	NaN	NaN	NaN	NaN
102	101.000	102.000	16.055	12.350	10.530	10.530	6.023	5.817	5.817	35.034	-0.387	0.082	0.473	NaN	NaN	NaN	NaN	NaN	NaN	NaN	NaN	NaN	NaN	NaN	NaN	102.000	16.705	14.105	9.880	14.430	5.072	6.833	6.814	34.561	-0.185	-0.390	-0.198	NaN	NaN	NaN	NaN	NaN	NaN	NaN	NaN	NaN	NaN	NaN	NaN
103	102.000	103.000	16.055	12.350	10.530	10.595	6.003	5.797	5.797	34.797	-0.020	-0.020	NaN	NaN	NaN	NaN	NaN	NaN	NaN	NaN	NaN	NaN	NaN	NaN	NaN	103.000	16.965	14.040	10.985	14.495	4.812	5.997	5.966	28.705	-0.849	-1.097	-0.264	NaN	NaN	NaN	NaN	NaN	NaN	NaN	NaN	NaN	NaN	NaN	NaN
104	103.000	104.000	15.860	12.285	10.400	10.530	6.045	5.735	5.734	34.666	-0.063	0.144	0.206	NaN	NaN	NaN	NaN	NaN	NaN	NaN	NaN	NaN	NaN	NaN	NaN	104.000	16.640	14.040	9.685	14.495	5.005	6.970	6.955	34.810	0.989	1.297	0.324	NaN	NaN	NaN	NaN	NaN	NaN	NaN	NaN	NaN	NaN	NaN	NaN
105	104.000	105.000	15.470	12.090	10.465	10.595	6.352	5.224	5.222	33.170	-0.512	-0.081	0.429	NaN	NaN	NaN	NaN	NaN	NaN	NaN	NaN	NaN	NaN	NaN	NaN	105.000	16.185	14.170	9.815	14.430	5.332	6.375	6.374	33.986	-0.581	-0.133	0.460	NaN	NaN	NaN	NaN	NaN	NaN	NaN	NaN	NaN	NaN	NaN	NaN
106	105.000	106.000	15.925	12.155	10.530	10.595	6.105	5.616	5.611	34.252	0.388	-0.062	-0.455	NaN	NaN	NaN	NaN	NaN	NaN	NaN	NaN	NaN	NaN	NaN	NaN	106.000	16.315	14.170	10.985	14.495	5.395	5.340	5.334	28.776	-1.041	-1.164	-0.130	NaN	NaN	NaN	NaN	NaN	NaN	NaN	NaN	NaN	NaN	NaN	NaN
107	106.000	107.000	15.210	11.960	10.595	10.595	6.516	4.813	4.809	31.337	-0.801	-0.062	0.741	NaN	NaN	NaN	NaN	NaN	NaN	NaN	NaN	NaN	NaN	NaN	NaN	107.000	16.770	14.105	9.945	14.430	4.615	6.833	6.829	31.519	1.495	1.036	-0.458	NaN	NaN	NaN	NaN	NaN	NaN	NaN	NaN	NaN	NaN	NaN	NaN
108	107.000	108.000	15.730	12.025	10.595	10.595	6.270	5.330	5.319	33.348	0.509	NaN	-0.518	NaN	NaN	NaN	NaN	NaN	NaN	NaN	NaN	NaN	NaN	NaN	NaN	108.000	16.965	14.040	10.010	14.430	4.680	6.966	6.949	32.524	0.120	-0.065	-0.198	NaN	NaN	NaN	NaN	NaN	NaN	NaN	NaN	NaN	NaN	NaN	NaN
109	108.000	109.000	15.600	12.090	12.090	11.050	6.249	3.661	3.658	22.857	-1.661	-1.563	0.106	NaN	NaN	NaN	NaN	NaN	NaN	NaN	NaN	NaN	NaN	NaN	NaN	109.000	16.900	14.040	10.010	14.495	4.615	6.905	6.883	31.768	-0.066	0.004	0.065	NaN	NaN	NaN	NaN	NaN	NaN	NaN	NaN	NaN	NaN	NaN	NaN
110	109.000	110.000	15.275	11.960	10.595	10.595	6.497	4.875	4.865	31.611	1.207	1.563	0.348	NaN	NaN	NaN	NaN	NaN	NaN	NaN	NaN	NaN	NaN	NaN	NaN	110.000	16.965	14.040	9.815	14.430	4.422	7.161	7.135	31.552	0.253	0.191	-0.065	NaN	NaN	NaN	NaN	NaN	NaN	NaN	NaN	NaN	NaN	NaN	NaN
111	110.000	111.000	15.470	12.025	10.660	10.595	6.353	5.018	5.010	31.831	0.145	-0.062	-0.205	NaN	NaN	NaN	NaN	NaN	NaN	NaN	NaN	NaN	NaN	NaN	NaN	111.000	17.030	14.040	9.815	14.430	4.422	7.226	7.200	31.840	0.065	NaN	-0.065	NaN	NaN	NaN	NaN	NaN	NaN	NaN	NaN	NaN	NaN	NaN	NaN
112	111.000	112.000	15.665	12.025	10.660	10.595	6.270	5.205	5.196	32.579	0.186	NaN	-0.187	NaN	NaN	NaN	NaN	NaN	NaN	NaN	NaN	NaN	NaN	NaN	NaN	112.000	17.030	14.040	9.815	14.430	4.550	7.226	7.209	32.803	0.008	NaN	NaN	NaN	NaN	NaN	NaN	NaN	NaN	NaN	NaN	NaN	NaN	NaN	NaN
113	112.000	113.000	15.535	12.025	10.530	10.595	6.310	5.205	5.200	32.811	0.004	0.125	0.125	NaN	NaN	NaN	NaN	NaN	NaN	NaN	NaN	NaN	NaN	NaN	NaN	113.000	17.160	14.040	9.685	14.430	4.355	7.485	7.475	32.554	0.266	0.130	-0.130	NaN	NaN	NaN	NaN	NaN	NaN	NaN	NaN	NaN	NaN	NaN	NaN
114	113.000	114.000	15.990	12.155	10.660	10.530	6.065	5.572	5.567	33.762	0.368	-0.105	-0.473	NaN	NaN	NaN	NaN	NaN	NaN	NaN	NaN	NaN	NaN	NaN	NaN	114.000	17.030	14.040	9.555	14.365	4.682	7.482	7.463	34.941	-0.012	0.127	0.130	NaN	NaN	NaN	NaN	NaN	NaN	NaN	NaN	NaN	NaN	NaN	NaN
115	114.000	115.000	16.445	12.285	10.595	10.595	5.735	6.089	6.087	34.907	0.519	0.044	-0.473	NaN	NaN	NaN	NaN	NaN	NaN	NaN	NaN	NaN	NaN	NaN	NaN	115.000	16.965	14.040	9.555	14.365	4.940	7.417	7.410	36.605	-0.053	NaN	0.065	NaN	NaN	NaN	NaN	NaN	NaN	NaN	NaN	NaN	NaN	NaN	NaN
116	115.000	116.000	16.510	12.285	10.725	10.595	5.817	6.027	6.023	35.038	-0.063	-0.125	-0.062	NaN	NaN	NaN	NaN	NaN	NaN	NaN	NaN	NaN	NaN	NaN	NaN	116.000	17.160	14.040	9.555	14.365	4.875	7.612	7.600	37.053	0.190	NaN	-0.195	NaN	NaN	NaN	NaN	NaN	NaN	NaN	NaN	NaN	NaN	NaN	NaN
117	116.000	117.000	17.095	12.480	10.595	10.595	5.448	6.768	6.766	36.863	0.743	0.125	-0.616	NaN	NaN	NaN	NaN	NaN	NaN	NaN	NaN	NaN	NaN	NaN	NaN	117.000	17.550	14.040	12.155	14.430	4.745	5.409	5.389	25.574	-2.211	-2.589	-0.389	NaN	NaN	NaN	NaN	NaN	NaN	NaN	NaN	NaN	NaN	NaN	NaN
118	117.000	118.000	16.705	12.415	10.660	10.595	5.694	6.313	6.310	35.925	-0.457	-0.062	0.392	NaN	NaN	NaN	NaN	NaN	NaN	NaN	NaN	NaN	NaN	NaN	NaN	118.000	17.810	13.975	11.050	14.430	4.298	6.775	6.720	28.882	1.331	1.103	-0.264	NaN	NaN	NaN	NaN	NaN	NaN	NaN	NaN	NaN	NaN	NaN	NaN
119	118.000	119.000	16.965	12.480	10.660	10.595	5.661	6.581	6.557	37.117	0.247	NaN	-0.268	NaN	NaN	NaN	NaN	NaN	NaN	NaN	NaN	NaN	NaN	NaN	NaN	119.000	17.680	14.040	11.050	14.430	4.580	6.641	6.543	29.964	-0.177	NaN	0.134	NaN	NaN	NaN	NaN	NaN	NaN	NaN	NaN	NaN	NaN	NaN	NaN
120	119.000	120.000	17.095	12.545	10.725	10.595	5.429	6.662	6.662	36.166	0.105	-0.062	-0.143	NaN	NaN	NaN	NaN	NaN	NaN	NaN	NaN	NaN	NaN	NaN	NaN	120.000	17.160	14.040	9.945	14.365	5.135	7.222	7.210	37.028	0.667	1.101	0.519	NaN	NaN	NaN	NaN	NaN	NaN	NaN	NaN	NaN	NaN	NaN	NaN
121	120.000	121.000	17.225	12.610	10.725	10.595	5.540	6.805	6.781	37.569	0.119	NaN	-0.143	NaN	NaN	NaN	NaN	NaN	NaN	NaN	NaN	NaN	NaN	NaN	NaN	121.000	17.745	14.040	10.010	14.365	4.661	7.742	7.614	35.486	0.404	-0.065	-0.584	NaN	NaN	NaN	NaN	NaN	NaN	NaN	NaN	NaN	NaN	NaN	NaN
