# Supplementary material for: Filopodyan: An open-source pipeline for the analysis of filopodia
Source: J Cell Biol. 2017 Oct 2;216(10):3405–22. doi: 10.1083/jcb.201705113 (PMC5626553; doi:10.1083/jcb.201705113)
Supplement: Data tables (ZIP file) [file JCB_201705113_DataS1.zip › Data Tables/Fig5_BaseF/ENA_Phenotype/MANUAL_CTRL_s15_Renyi2-6_ed4/Neon_Ctrl_GC6_tif Filopodia.txt]

dT	T (0)	dT (0)	Base Mean (0)	Base Local Background (0)	Body Mean (0)	Proj Mean (0)	Tip Mean (0)	Tip Th Mean (0)	Tip Local Background (0)	Length (0)	dL (0)	DCTM (0)	DCBM (0)	T (1)	dT (1)	Base Mean (1)	Base Local Background (1)	Body Mean (1)	Proj Mean (1)	Tip Mean (1)	Tip Th Mean (1)	Tip Local Background (1)	Length (1)	dL (1)	DCTM (1)	DCBM (1)	T (2)	dT (2)	Base Mean (2)	Base Local Background (2)	Body Mean (2)	Proj Mean (2)	Tip Mean (2)	Tip Th Mean (2)	Tip Local Background (2)	Length (2)	dL (2)	DCTM (2)	DCBM (2)	T (3)	dT (3)	Base Mean (3)	Base Local Background (3)	Body Mean (3)	Proj Mean (3)	Tip Mean (3)	Tip Th Mean (3)	Tip Local Background (3)	Length (3)
0.000	1.000	0.000	123.969	115.608	188.458	108.551	106.500	108.706	104.781	6.614	0.000	NaN	NaN	1.000	0.000	121.231	107.393	188.458	111.695	107.333	110.308	104.682	1.683	0.000	NaN	NaN	1.000	0.000	119.444	114.714	188.458	109.074	106.462	111.800	105.397	3.801	0.000	NaN	NaN	17.000	0.000	113.706	108.732	182.540	113.500	113.500	117.000	108.090	0.154
1.000	2.000	1.000	125.032	114.348	186.955	108.605	104.077	108.857	104.513	6.568	-0.046	-0.000	0.062	2.000	1.000	121.654	116.662	186.955	112.453	107.500	110.850	106.163	1.997	0.314	0.177	-0.145	2.000	1.000	119.500	113.500	186.955	110.011	107.833	112.286	105.616	4.007	0.206	0.262	0.063	18.000	1.000	113.200	109.924	180.239	110.088	109.433	112.828	109.169	0.644
2.000	3.000	2.000	117.400	113.366	186.652	109.247	105.367	107.960	104.929	6.262	-0.306	0.062	0.287	3.000	2.000	123.667	112.739	186.652	114.856	110.000	114.000	107.322	1.867	-0.130	0.034	0.145	3.000	2.000	119.065	113.196	186.652	109.664	107.920	113.692	106.000	4.302	0.295	0.129	-0.130	19.000	2.000	115.786	110.692	180.152	110.750	110.464	115.889	109.537	0.617
3.000	4.000	3.000	118.379	113.772	177.604	109.083	105.815	108.318	104.241	6.373	0.111	0.082	-0.000	4.000	3.000	124.000	117.615	177.604	111.724	107.818	113.368	105.954	2.154	0.287	0.204	-0.002	4.000	3.000	119.621	114.964	177.604	108.041	104.867	109.250	105.243	4.194	-0.108	0.002	0.065	20.000	3.000	118.154	111.153	178.710	111.000	111.645	120.000	109.571	0.544
4.000	5.000	4.000	123.821	114.518	178.690	108.676	105.714	114.500	104.240	6.595	0.222	0.124	-0.062	5.000	4.000	122.462	117.557	178.690	110.758	106.250	111.125	105.868	2.265	0.111	0.059	-0.059	5.000	4.000	120.387	112.647	178.690	109.508	107.571	112.071	104.845	4.367	0.173	-0.000	-0.068	21.000	4.000	116.048	110.662	181.251	111.894	111.138	116.100	108.233	0.603
5.000	6.000	5.000	126.241	117.847	179.210	109.090	107.000	111.684	104.139	6.725	0.130	-0.062	-0.144	6.000	5.000	122.963	115.329	179.210	111.228	108.517	114.500	106.257	2.238	-0.027	0.058	0.087	6.000	5.000	121.148	111.696	179.210	109.046	108.185	111.500	104.855	4.061	-0.306	-0.001	0.261	22.000	5.000	116.692	112.150	178.726	110.722	108.643	113.571	108.924	0.676
6.000	7.000	6.000	122.571	116.529	180.692	108.500	105.897	113.500	105.074	6.882	0.157	0.144	-0.062	7.000	6.000	121.080	114.926	180.692	110.244	106.607	112.545	106.257	2.065	-0.173	0.038	0.123	7.000	6.000	119.769	112.027	180.692	109.727	108.036	112.389	105.092	4.191	0.130	0.068	-0.068	23.000	6.000	119.321	113.700	178.649	111.863	109.735	113.846	108.779	0.898
7.000	8.000	7.000	125.077	115.779	181.289	108.472	104.893	109.071	104.655	7.066	0.184	0.083	-0.083	8.000	7.000	118.655	114.176	181.289	110.228	106.235	114.500	105.568	2.371	0.306	0.233	0.063	8.000	7.000	121.538	112.907	181.289	108.345	106.300	110.000	104.745	4.191	0.000	0.129	0.066	24.000	7.000	118.357	115.790	178.256	111.804	110.107	116.750	108.483	1.120
8.000	9.000	8.000	128.103	119.016	182.734	108.890	106.071	112.800	104.404	7.353	0.287	0.061	-0.144	9.000	8.000	122.828	114.724	182.734	110.112	107.600	112.353	105.774	2.639	0.268	0.144	-0.043	9.000	8.000	120.034	112.882	182.734	109.463	107.571	118.125	104.762	4.329	0.138	-0.000	-0.000	25.000	8.000	117.966	114.639	178.913	112.255	109.062	116.875	108.684	1.193
9.000	10.000	9.000	127.400	118.013	182.976	108.694	104.111	119.000	105.160	7.510	0.157	-0.000	-0.144	10.000	9.000	119.769	114.937	182.976	109.572	107.125	106.902	106.033	2.796	0.157	0.205	-0.105	10.000	9.000	117.963	113.500	182.976	109.472	106.567	114.154	104.980	4.424	0.095	0.130	-0.000	26.000	9.000	113.731	114.790	178.479	111.482	108.167	117.800	107.503	1.315
10.000	11.000	10.000	125.219	115.298	182.772	108.938	104.667	110.500	104.823	7.502	-0.008	0.124	0.102	11.000	10.000	122.167	114.198	182.772	111.412	108.500	112.625	105.748	3.018	0.222	0.082	-0.062	11.000	10.000	113.552	110.465	182.772	108.688	105.333	110.769	105.113	4.172	-0.252	-0.001	0.323	27.000	10.000	121.708	113.319	177.539	110.175	107.267	114.083	107.056	1.472
11.000	12.000	11.000	119.452	115.900	182.687	109.480	103.870	109.000	105.057	7.464	-0.038	0.021	0.040	12.000	11.000	121.000	114.461	182.687	111.066	108.281	114.438	105.662	3.121	0.103	0.103	0.021	12.000	11.000	113.161	107.966	182.687	109.291	108.583	111.529	105.156	3.736	-0.436	0.196	0.586	28.000	11.000	120.565	116.228	178.561	110.285	107.074	110.200	107.062	1.629
12.000	13.000	12.000	127.267	114.813	184.046	108.923	105.000	108.500	104.235	7.713	0.249	0.123	-0.062	13.000	12.000	122.808	114.273	184.046	109.997	107.067	110.952	105.917	3.332	0.211	0.267	0.062	13.000	12.000	112.323	109.638	184.046	108.383	106.519	113.857	105.399	3.720	-0.016	0.130	0.065	29.000	12.000	122.038	116.688	178.630	111.856	108.700	114.050	107.641	1.632
13.000	14.000	13.000	122.056	117.186	182.084	108.981	106.407	110.688	103.993	7.767	0.054	0.022	0.039	14.000	13.000	121.037	114.527	182.084	109.627	106.839	112.786	105.649	3.075	-0.257	0.013	0.285	14.000	13.000	114.667	108.020	182.084	108.644	106.000	112.231	104.314	3.541	-0.179	0.065	0.259	30.000	13.000	116.480	116.494	177.816	111.319	107.655	113.118	107.857	1.556
14.000	15.000	14.000	122.417	115.722	182.068	109.196	107.259	121.000	104.473	7.767	0.000	0.061	0.061	NaN	NaN	NaN	NaN	NaN	NaN	NaN	NaN	NaN	NaN	NaN	NaN	NaN	15.000	14.000	111.464	109.495	182.068	108.547	108.115	115.200	104.443	3.598	0.057	0.132	-0.000	31.000	14.000	121.964	116.138	178.829	112.593	107.833	112.118	107.608	1.686
15.000	16.000	15.000	121.963	110.723	181.858	108.623	105.233	114.000	104.217	7.104	-0.663	-0.082	0.514	NaN	NaN	NaN	NaN	NaN	NaN	NaN	NaN	NaN	NaN	NaN	NaN	NaN	16.000	15.000	119.833	109.102	181.858	109.098	108.037	113.294	104.490	3.758	0.160	0.065	-0.130	32.000	15.000	117.000	111.408	178.017	111.013	108.500	111.000	106.651	1.632
16.000	17.000	16.000	124.724	112.510	182.540	108.374	105.448	112.500	104.583	7.066	-0.038	-0.040	-0.061	NaN	NaN	NaN	NaN	NaN	NaN	NaN	NaN	NaN	NaN	NaN	NaN	NaN	17.000	16.000	116.724	112.312	182.540	109.096	106.731	110.353	106.113	3.785	0.027	-0.130	-0.194	33.000	16.000	124.286	115.548	177.675	113.566	106.821	111.176	106.552	2.038
17.000	18.000	17.000	121.219	109.574	180.239	108.655	106.929	113.231	104.707	6.806	-0.260	-0.021	0.328	NaN	NaN	NaN	NaN	NaN	NaN	NaN	NaN	NaN	NaN	NaN	NaN	NaN	18.000	17.000	114.679	111.658	180.239	107.841	106.269	111.556	105.180	4.037	0.252	0.130	-0.067	34.000	17.000	122.250	115.827	179.856	111.735	108.333	115.250	106.667	2.035
18.000	19.000	18.000	122.161	109.478	180.152	107.938	105.296	109.235	104.610	6.714	-0.092	0.062	-0.000	NaN	NaN	NaN	NaN	NaN	NaN	NaN	NaN	NaN	NaN	NaN	NaN	NaN	19.000	18.000	116.103	112.353	180.152	108.417	107.100	110.684	104.325	4.470	0.433	0.132	-0.193	35.000	18.000	120.645	114.833	180.706	110.668	106.143	115.800	106.639	2.146
19.000	20.000	19.000	125.774	109.566	178.710	107.694	104.208	110.750	104.367	6.668	-0.046	0.166	0.206	NaN	NaN	NaN	NaN	NaN	NaN	NaN	NaN	NaN	NaN	NaN	NaN	NaN	20.000	19.000	113.071	110.767	178.710	108.491	108.741	123.500	104.986	4.589	0.119	0.128	-0.002	36.000	19.000	118.583	116.420	177.388	110.307	107.161	114.083	106.730	1.924
20.000	21.000	20.000	121.308	108.453	181.251	108.234	107.393	114.000	103.702	6.197	-0.471	-0.082	0.370	NaN	NaN	NaN	NaN	NaN	NaN	NaN	NaN	NaN	NaN	NaN	NaN	NaN	21.000	20.000	116.065	111.682	181.251	108.313	107.000	113.571	105.303	4.630	0.041	0.068	-0.000	37.000	20.000	118.360	115.263	179.348	111.819	112.464	118.062	106.582	2.016
21.000	22.000	21.000	118.103	108.146	178.726	107.440	105.962	111.556	104.544	6.224	0.027	0.104	0.144	NaN	NaN	NaN	NaN	NaN	NaN	NaN	NaN	NaN	NaN	NaN	NaN	NaN	22.000	21.000	115.724	111.179	178.726	107.518	104.310	107.818	105.526	4.852	0.222	0.195	-0.000	38.000	21.000	116.222	114.167	181.028	110.770	107.967	111.957	106.162	2.246
22.000	23.000	22.000	124.033	113.212	178.649	107.927	106.120	125.000	103.993	6.622	0.398	-0.000	-0.433	NaN	NaN	NaN	NaN	NaN	NaN	NaN	NaN	NaN	NaN	NaN	NaN	NaN	23.000	22.000	114.615	112.609	178.649	108.402	107.333	111.650	104.831	5.128	0.276	0.130	-0.133	39.000	22.000	122.333	115.629	180.119	111.860	108.269	114.800	106.392	2.418
23.000	24.000	23.000	122.586	109.647	178.256	108.986	106.867	116.571	104.477	6.484	-0.138	-0.021	0.164	NaN	NaN	NaN	NaN	NaN	NaN	NaN	NaN	NaN	NaN	NaN	NaN	NaN	24.000	23.000	113.871	112.740	178.256	108.660	109.391	122.667	105.109	5.185	0.057	0.063	0.002	40.000	23.000	114.969	114.918	181.180	111.182	111.182	116.250	114.792	0.400
24.000	25.000	24.000	120.100	109.920	178.913	109.149	105.923	109.222	104.625	6.530	0.046	0.083	0.039	NaN	NaN	NaN	NaN	NaN	NaN	NaN	NaN	NaN	NaN	NaN	NaN	NaN	25.000	24.000	120.423	114.500	178.913	109.067	106.862	110.368	104.818	5.732	0.547	0.132	-0.390	NaN	NaN	NaN	NaN	NaN	NaN	NaN	NaN	NaN	NaN
25.000	26.000	25.000	117.161	109.204	178.479	108.078	104.833	108.867	103.897	6.316	-0.214	0.022	0.227	NaN	NaN	NaN	NaN	NaN	NaN	NaN	NaN	NaN	NaN	NaN	NaN	NaN	26.000	25.000	121.464	115.513	178.479	108.798	107.042	113.900	104.626	5.854	0.122	-0.002	-0.195	NaN	NaN	NaN	NaN	NaN	NaN	NaN	NaN	NaN	NaN
26.000	27.000	26.000	125.000	112.484	177.539	111.303	107.276	110.294	104.197	7.001	0.685	0.039	-0.577	NaN	NaN	NaN	NaN	NaN	NaN	NaN	NaN	NaN	NaN	NaN	NaN	NaN	27.000	26.000	113.036	112.337	177.539	108.955	106.966	112.733	104.465	5.797	-0.057	0.132	0.260	NaN	NaN	NaN	NaN	NaN	NaN	NaN	NaN	NaN	NaN
27.000	28.000	27.000	127.742	109.860	178.561	110.154	105.308	110.455	104.583	6.890	-0.111	0.144	0.227	NaN	NaN	NaN	NaN	NaN	NaN	NaN	NaN	NaN	NaN	NaN	NaN	NaN	28.000	27.000	116.967	111.043	178.561	108.890	106.167	108.875	104.605	6.179	0.382	0.193	-0.260	NaN	NaN	NaN	NaN	NaN	NaN	NaN	NaN	NaN	NaN
28.000	29.000	28.000	125.793	110.740	178.630	110.330	104.077	113.800	104.295	6.798	-0.092	-0.062	0.021	NaN	NaN	NaN	NaN	NaN	NaN	NaN	NaN	NaN	NaN	NaN	NaN	NaN	29.000	28.000	121.414	112.902	178.630	109.346	107.714	112.278	103.919	6.486	0.307	0.068	-0.003	NaN	NaN	NaN	NaN	NaN	NaN	NaN	NaN	NaN	NaN
29.000	30.000	29.000	127.724	111.010	177.816	110.176	106.310	111.385	103.828	6.955	0.157	0.083	-0.061	NaN	NaN	NaN	NaN	NaN	NaN	NaN	NaN	NaN	NaN	NaN	NaN	NaN	30.000	29.000	117.758	114.302	177.816	108.482	107.036	111.250	104.155	6.777	0.290	0.134	-0.134	NaN	NaN	NaN	NaN	NaN	NaN	NaN	NaN	NaN	NaN
30.000	31.000	30.000	116.111	110.229	178.829	107.107	106.120	112.000	105.124	6.067	-0.888	-0.144	0.617	NaN	NaN	NaN	NaN	NaN	NaN	NaN	NaN	NaN	NaN	NaN	NaN	NaN	31.000	30.000	121.679	118.857	178.829	109.580	105.812	110.600	104.289	7.113	0.336	-0.003	-0.454	NaN	NaN	NaN	NaN	NaN	NaN	NaN	NaN	NaN	NaN
31.000	32.000	31.000	123.903	111.529	178.017	108.718	106.034	111.909	103.671	6.530	0.463	-0.021	-0.349	NaN	NaN	NaN	NaN	NaN	NaN	NaN	NaN	NaN	NaN	NaN	NaN	NaN	32.000	31.000	124.692	116.458	178.017	110.130	106.706	117.250	104.534	7.572	0.460	0.263	-0.130	NaN	NaN	NaN	NaN	NaN	NaN	NaN	NaN	NaN	NaN
32.000	33.000	32.000	128.688	111.824	177.675	109.174	105.733	109.778	104.907	6.576	0.046	-0.082	-0.082	NaN	NaN	NaN	NaN	NaN	NaN	NaN	NaN	NaN	NaN	NaN	NaN	NaN	33.000	32.000	113.419	108.875	177.675	106.747	104.125	109.200	104.952	6.257	-1.316	-0.061	1.240	NaN	NaN	NaN	NaN	NaN	NaN	NaN	NaN	NaN	NaN
33.000	34.000	33.000	124.345	111.521	179.856	108.672	105.360	110.429	104.194	6.243	-0.333	-0.040	0.206	NaN	NaN	NaN	NaN	NaN	NaN	NaN	NaN	NaN	NaN	NaN	NaN	NaN	34.000	33.000	125.250	115.271	179.856	109.694	105.333	111.375	103.960	7.591	1.335	0.134	-1.176	NaN	NaN	NaN	NaN	NaN	NaN	NaN	NaN	NaN	NaN
34.000	35.000	34.000	124.889	110.410	180.706	109.670	107.040	110.529	105.074	6.205	-0.038	-0.021	-0.062	NaN	NaN	NaN	NaN	NaN	NaN	NaN	NaN	NaN	NaN	NaN	NaN	NaN	35.000	34.000	127.379	114.720	180.706	109.854	104.783	109.071	104.847	7.407	-0.184	-0.124	-0.000	NaN	NaN	NaN	NaN	NaN	NaN	NaN	NaN	NaN	NaN
35.000	36.000	35.000	122.148	110.120	177.388	108.761	104.423	108.800	104.697	6.197	-0.008	-0.000	-0.000	NaN	NaN	NaN	NaN	NaN	NaN	NaN	NaN	NaN	NaN	NaN	NaN	NaN	36.000	35.000	116.364	110.438	177.388	107.915	106.542	113.625	104.745	6.689	-0.718	0.071	0.977	NaN	NaN	NaN	NaN	NaN	NaN	NaN	NaN	NaN	NaN
36.000	37.000	36.000	119.241	111.263	179.348	108.797	106.048	111.000	103.978	6.236	0.038	-0.020	-0.000	NaN	NaN	NaN	NaN	NaN	NaN	NaN	NaN	NaN	NaN	NaN	NaN	NaN	37.000	36.000	112.258	108.672	179.348	108.446	107.462	109.208	104.905	5.193	-1.496	-0.988	0.263	NaN	NaN	NaN	NaN	NaN	NaN	NaN	NaN	NaN	NaN
37.000	38.000	37.000	122.214	110.255	181.028	108.369	105.321	110.429	104.447	6.243	0.008	-0.123	-0.144	NaN	NaN	NaN	NaN	NaN	NaN	NaN	NaN	NaN	NaN	NaN	NaN	NaN	38.000	37.000	114.387	109.698	181.028	107.405	105.769	108.875	105.062	5.228	0.035	-0.130	-0.065	NaN	NaN	NaN	NaN	NaN	NaN	NaN	NaN	NaN	NaN
38.000	39.000	38.000	121.903	110.000	180.119	109.712	104.037	111.444	104.948	6.106	-0.138	-0.082	0.082	NaN	NaN	NaN	NaN	NaN	NaN	NaN	NaN	NaN	NaN	NaN	NaN	NaN	39.000	38.000	114.125	107.705	180.119	107.918	106.385	112.571	105.361	6.153	0.926	1.246	0.394	NaN	NaN	NaN	NaN	NaN	NaN	NaN	NaN	NaN	NaN
39.000	40.000	39.000	128.667	114.289	181.180	110.560	106.538	110.538	104.517	6.427	0.322	0.165	-0.144	NaN	NaN	NaN	NaN	NaN	NaN	NaN	NaN	NaN	NaN	NaN	NaN	NaN	40.000	39.000	118.194	107.658	181.180	108.688	106.522	109.000	104.910	6.035	-0.119	0.070	0.065	NaN	NaN	NaN	NaN	NaN	NaN	NaN	NaN	NaN	NaN
40.000	41.000	40.000	123.963	111.224	183.092	109.347	104.074	109.611	104.671	5.635	-0.793	-0.225	0.493	NaN	NaN	NaN	NaN	NaN	NaN	NaN	NaN	NaN	NaN	NaN	NaN	NaN	41.000	40.000	114.970	110.179	183.092	108.374	105.143	109.312	105.486	6.020	-0.014	-0.103	0.056	NaN	NaN	NaN	NaN	NaN	NaN	NaN	NaN	NaN	NaN
41.000	42.000	41.000	120.621	112.768	184.315	107.636	103.462	108.938	105.101	5.616	-0.019	-0.041	-0.062	NaN	NaN	NaN	NaN	NaN	NaN	NaN	NaN	NaN	NaN	NaN	NaN	NaN	42.000	41.000	120.375	111.846	184.315	109.317	105.292	111.200	104.188	6.524	0.504	0.138	-0.387	NaN	NaN	NaN	NaN	NaN	NaN	NaN	NaN	NaN	NaN
42.000	43.000	42.000	124.312	110.752	181.123	109.527	106.000	112.000	104.436	5.551	-0.065	-0.081	0.144	NaN	NaN	NaN	NaN	NaN	NaN	NaN	NaN	NaN	NaN	NaN	NaN	NaN	43.000	42.000	116.621	111.811	181.123	108.156	105.917	114.143	104.979	6.264	-0.260	0.056	0.184	NaN	NaN	NaN	NaN	NaN	NaN	NaN	NaN	NaN	NaN
43.000	44.000	43.000	119.621	110.657	183.242	107.937	105.074	111.438	104.566	5.069	-0.482	-0.144	0.186	NaN	NaN	NaN	NaN	NaN	NaN	NaN	NaN	NaN	NaN	NaN	NaN	NaN	44.000	43.000	114.310	110.028	183.242	108.879	106.792	110.867	104.653	6.253	-0.011	-0.129	-0.064	NaN	NaN	NaN	NaN	NaN	NaN	NaN	NaN	NaN	NaN
44.000	45.000	44.000	117.690	110.310	181.310	108.025	107.130	115.500	105.043	5.126	0.057	0.124	0.062	NaN	NaN	NaN	NaN	NaN	NaN	NaN	NaN	NaN	NaN	NaN	NaN	NaN	45.000	44.000	115.968	110.122	181.310	107.644	106.462	109.238	105.622	6.199	-0.054	0.010	0.064	NaN	NaN	NaN	NaN	NaN	NaN	NaN	NaN	NaN	NaN
45.000	46.000	45.000	125.333	110.043	184.175	109.009	105.333	110.333	104.958	5.356	0.230	-0.000	-0.206	NaN	NaN	NaN	NaN	NaN	NaN	NaN	NaN	NaN	NaN	NaN	NaN	NaN	46.000	45.000	119.438	111.532	184.175	108.790	107.000	111.333	104.838	6.543	0.344	-0.014	-0.381	NaN	NaN	NaN	NaN	NaN	NaN	NaN	NaN	NaN	NaN
46.000	47.000	46.000	130.161	110.938	184.971	110.372	104.292	108.062	104.274	5.643	0.287	0.082	-0.206	NaN	NaN	NaN	NaN	NaN	NaN	NaN	NaN	NaN	NaN	NaN	NaN	NaN	47.000	46.000	119.034	111.562	184.971	108.170	105.607	109.647	105.240	6.478	-0.065	-0.007	0.057	NaN	NaN	NaN	NaN	NaN	NaN	NaN	NaN	NaN	NaN
47.000	48.000	47.000	120.857	112.445	183.945	109.467	105.621	110.909	104.105	5.853	0.211	0.082	-0.000	NaN	NaN	NaN	NaN	NaN	NaN	NaN	NaN	NaN	NaN	NaN	NaN	NaN	48.000	47.000	117.321	109.750	183.945	108.459	108.345	112.227	105.585	6.398	-0.081	-0.000	0.006	NaN	NaN	NaN	NaN	NaN	NaN	NaN	NaN	NaN	NaN
48.000	49.000	48.000	125.897	113.398	184.599	110.161	105.357	115.167	105.139	6.132	0.279	0.062	-0.329	NaN	NaN	NaN	NaN	NaN	NaN	NaN	NaN	NaN	NaN	NaN	NaN	NaN	49.000	48.000	115.267	109.680	184.599	107.522	107.333	110.368	105.176	6.555	0.157	-0.000	-0.129	NaN	NaN	NaN	NaN	NaN	NaN	NaN	NaN	NaN	NaN
49.000	50.000	49.000	120.793	109.040	182.099	109.175	107.129	110.421	104.052	5.708	-0.425	0.062	0.535	NaN	NaN	NaN	NaN	NaN	NaN	NaN	NaN	NaN	NaN	NaN	NaN	NaN	50.000	49.000	119.344	110.309	182.099	108.229	107.231	109.522	104.685	6.849	0.295	0.200	0.006	NaN	NaN	NaN	NaN	NaN	NaN	NaN	NaN	NaN	NaN
50.000	51.000	50.000	118.419	109.991	181.363	107.774	106.219	112.000	105.247	5.467	-0.241	-0.062	0.206	NaN	NaN	NaN	NaN	NaN	NaN	NaN	NaN	NaN	NaN	NaN	NaN	NaN	51.000	50.000	120.194	111.480	181.363	108.505	106.348	109.357	105.058	6.792	-0.057	-0.141	-0.070	NaN	NaN	NaN	NaN	NaN	NaN	NaN	NaN	NaN	NaN
51.000	52.000	51.000	121.000	111.265	182.084	108.800	105.667	107.958	104.660	5.681	0.214	-0.081	-0.392	NaN	NaN	NaN	NaN	NaN	NaN	NaN	NaN	NaN	NaN	NaN	NaN	NaN	52.000	51.000	119.643	110.139	182.084	107.986	106.000	111.786	104.770	6.555	-0.238	-0.005	0.130	NaN	NaN	NaN	NaN	NaN	NaN	NaN	NaN	NaN	NaN
52.000	53.000	52.000	118.000	109.490	180.729	108.109	106.536	109.526	105.136	5.773	0.092	0.082	0.062	NaN	NaN	NaN	NaN	NaN	NaN	NaN	NaN	NaN	NaN	NaN	NaN	NaN	53.000	52.000	119.136	112.523	180.729	108.051	104.654	109.800	105.062	7.017	0.463	-0.201	-0.454	NaN	NaN	NaN	NaN	NaN	NaN	NaN	NaN	NaN	NaN
53.000	54.000	53.000	118.926	111.394	181.589	109.403	106.929	116.778	104.782	5.903	0.130	-0.062	-0.206	NaN	NaN	NaN	NaN	NaN	NaN	NaN	NaN	NaN	NaN	NaN	NaN	NaN	54.000	53.000	117.219	110.486	181.589	108.645	105.458	109.857	105.462	6.371	-0.647	-0.133	0.260	NaN	NaN	NaN	NaN	NaN	NaN	NaN	NaN	NaN	NaN
54.000	55.000	54.000	124.310	110.404	182.014	108.561	104.462	110.909	106.212	6.171	0.268	-0.082	-0.349	NaN	NaN	NaN	NaN	NaN	NaN	NaN	NaN	NaN	NaN	NaN	NaN	NaN	55.000	54.000	117.633	110.350	182.014	108.560	104.593	109.200	105.216	6.344	-0.027	-0.000	-0.000	NaN	NaN	NaN	NaN	NaN	NaN	NaN	NaN	NaN	NaN
55.000	56.000	55.000	120.323	112.198	182.158	108.820	105.913	108.444	104.267	6.152	-0.019	-0.144	-0.144	NaN	NaN	NaN	NaN	NaN	NaN	NaN	NaN	NaN	NaN	NaN	NaN	NaN	56.000	55.000	115.964	110.474	182.158	108.663	104.423	112.100	105.081	6.322	-0.022	-0.065	-0.000	NaN	NaN	NaN	NaN	NaN	NaN	NaN	NaN	NaN	NaN
56.000	57.000	56.000	128.276	112.840	180.856	110.107	106.296	112.462	104.309	6.484	0.333	0.062	-0.288	NaN	NaN	NaN	NaN	NaN	NaN	NaN	NaN	NaN	NaN	NaN	NaN	NaN	57.000	56.000	116.143	109.640	180.856	108.882	105.393	109.312	104.719	5.981	-0.341	-0.131	0.197	NaN	NaN	NaN	NaN	NaN	NaN	NaN	NaN	NaN	NaN
57.000	58.000	57.000	122.800	115.047	181.083	109.430	107.522	113.900	105.419	6.289	-0.195	-0.144	-0.000	NaN	NaN	NaN	NaN	NaN	NaN	NaN	NaN	NaN	NaN	NaN	NaN	NaN	58.000	57.000	115.815	111.612	181.083	108.107	107.533	114.583	104.234	6.046	0.065	0.193	0.127	NaN	NaN	NaN	NaN	NaN	NaN	NaN	NaN	NaN	NaN
58.000	59.000	58.000	125.963	113.430	179.212	110.066	104.250	108.611	104.360	6.327	0.038	-0.062	-0.000	NaN	NaN	NaN	NaN	NaN	NaN	NaN	NaN	NaN	NaN	NaN	NaN	NaN	59.000	58.000	115.071	109.192	179.212	107.635	103.867	107.900	105.383	6.100	0.054	-0.130	-0.132	NaN	NaN	NaN	NaN	NaN	NaN	NaN	NaN	NaN	NaN
59.000	60.000	59.000	123.741	113.276	179.738	109.633	106.071	109.105	104.500	6.282	-0.046	-0.144	-0.124	NaN	NaN	NaN	NaN	NaN	NaN	NaN	NaN	NaN	NaN	NaN	NaN	NaN	60.000	59.000	114.931	113.706	179.738	108.317	103.857	107.833	104.396	5.943	-0.157	-0.131	-0.064	NaN	NaN	NaN	NaN	NaN	NaN	NaN	NaN	NaN	NaN
60.000	61.000	60.000	129.774	114.739	181.294	111.366	106.760	113.333	104.033	6.641	0.360	0.020	-0.267	NaN	NaN	NaN	NaN	NaN	NaN	NaN	NaN	NaN	NaN	NaN	NaN	NaN	61.000	60.000	121.000	114.250	181.294	107.877	105.231	114.500	104.358	5.997	0.054	-0.065	-0.131	NaN	NaN	NaN	NaN	NaN	NaN	NaN	NaN	NaN	NaN
61.000	62.000	61.000	122.548	113.292	179.462	109.960	105.346	110.400	104.433	6.522	-0.119	-0.000	0.082	NaN	NaN	NaN	NaN	NaN	NaN	NaN	NaN	NaN	NaN	NaN	NaN	NaN	62.000	61.000	117.893	111.718	179.462	107.765	106.481	131.500	104.263	5.743	-0.253	-0.065	0.059	NaN	NaN	NaN	NaN	NaN	NaN	NaN	NaN	NaN	NaN
62.000	63.000	62.000	130.909	117.971	181.363	112.593	105.500	107.889	104.229	7.050	0.528	-0.000	-0.493	NaN	NaN	NaN	NaN	NaN	NaN	NaN	NaN	NaN	NaN	NaN	NaN	NaN	63.000	62.000	111.720	110.890	181.363	107.745	105.462	107.381	104.383	5.729	-0.014	-0.065	0.067	NaN	NaN	NaN	NaN	NaN	NaN	NaN	NaN	NaN	NaN
63.000	64.000	63.000	129.500	117.359	182.919	111.979	105.704	115.250	104.826	7.077	0.027	0.042	-0.020	NaN	NaN	NaN	NaN	NaN	NaN	NaN	NaN	NaN	NaN	NaN	NaN	NaN	64.000	63.000	117.286	110.644	182.919	108.267	106.567	109.727	104.854	5.640	-0.089	-0.065	-0.003	NaN	NaN	NaN	NaN	NaN	NaN	NaN	NaN	NaN	NaN
64.000	65.000	64.000	126.621	117.318	182.347	111.089	106.042	110.800	104.233	6.771	-0.306	-0.124	0.163	NaN	NaN	NaN	NaN	NaN	NaN	NaN	NaN	NaN	NaN	NaN	NaN	NaN	65.000	64.000	114.867	110.158	182.347	108.004	109.762	115.000	104.375	5.637	-0.003	-0.000	0.067	NaN	NaN	NaN	NaN	NaN	NaN	NaN	NaN	NaN	NaN
65.000	66.000	65.000	129.444	118.182	181.468	111.669	106.519	114.625	104.204	6.920	0.149	0.082	-0.062	NaN	NaN	NaN	NaN	NaN	NaN	NaN	NaN	NaN	NaN	NaN	NaN	NaN	66.000	65.000	111.778	109.798	181.468	107.731	105.357	109.643	105.483	5.499	-0.138	-0.065	0.062	NaN	NaN	NaN	NaN	NaN	NaN	NaN	NaN	NaN	NaN
66.000	67.000	66.000	131.471	119.765	181.040	111.943	108.111	115.600	104.151	7.280	0.360	-0.000	-0.288	NaN	NaN	NaN	NaN	NaN	NaN	NaN	NaN	NaN	NaN	NaN	NaN	NaN	67.000	66.000	113.148	108.460	181.040	108.005	106.040	109.056	104.382	5.212	-0.287	-0.130	0.068	NaN	NaN	NaN	NaN	NaN	NaN	NaN	NaN	NaN	NaN
67.000	68.000	67.000	127.464	119.444	179.210	111.219	105.467	111.500	105.065	7.150	-0.130	-0.000	0.062	NaN	NaN	NaN	NaN	NaN	NaN	NaN	NaN	NaN	NaN	NaN	NaN	NaN	68.000	67.000	115.743	110.847	179.210	108.243	108.056	113.000	106.203	5.412	0.200	-0.130	-0.130	NaN	NaN	NaN	NaN	NaN	NaN	NaN	NaN	NaN	NaN
68.000	69.000	68.000	129.065	121.200	181.818	111.853	107.731	113.833	103.628	7.429	0.279	-0.081	-0.392	NaN	NaN	NaN	NaN	NaN	NaN	NaN	NaN	NaN	NaN	NaN	NaN	NaN	69.000	68.000	115.100	109.151	181.818	107.565	106.500	112.889	104.188	5.247	-0.165	-0.000	0.126	NaN	NaN	NaN	NaN	NaN	NaN	NaN	NaN	NaN	NaN
69.000	70.000	69.000	119.344	113.019	178.812	109.497	107.607	112.909	104.359	6.557	-0.872	-0.000	1.008	NaN	NaN	NaN	NaN	NaN	NaN	NaN	NaN	NaN	NaN	NaN	NaN	NaN	70.000	69.000	116.125	109.116	178.812	108.504	107.037	110.826	104.732	4.654	-0.593	-0.195	0.263	NaN	NaN	NaN	NaN	NaN	NaN	NaN	NaN	NaN	NaN
70.000	71.000	70.000	119.296	111.990	179.224	109.571	106.724	110.895	104.582	6.217	-0.341	-0.062	0.144	NaN	NaN	NaN	NaN	NaN	NaN	NaN	NaN	NaN	NaN	NaN	NaN	NaN	71.000	70.000	113.040	109.394	179.224	108.286	107.034	111.150	104.773	4.424	-0.230	-0.062	0.068	NaN	NaN	NaN	NaN	NaN	NaN	NaN	NaN	NaN	NaN
71.000	72.000	71.000	133.515	118.972	177.856	112.782	109.040	111.000	104.116	7.651	1.435	0.020	-1.295	NaN	NaN	NaN	NaN	NaN	NaN	NaN	NaN	NaN	NaN	NaN	NaN	NaN	72.000	71.000	112.385	109.461	177.856	108.008	106.259	109.812	105.435	4.470	0.046	0.130	0.190	NaN	NaN	NaN	NaN	NaN	NaN	NaN	NaN	NaN	NaN
72.000	73.000	72.000	122.708	111.663	179.710	108.780	107.800	112.312	104.565	6.431	-1.221	-0.000	1.028	NaN	NaN	NaN	NaN	NaN	NaN	NaN	NaN	NaN	NaN	NaN	NaN	NaN	73.000	72.000	112.308	108.776	179.710	107.380	106.172	110.375	105.117	4.432	-0.038	-0.065	-0.062	NaN	NaN	NaN	NaN	NaN	NaN	NaN	NaN	NaN	NaN
73.000	74.000	73.000	121.711	113.400	177.437	110.338	105.714	108.632	104.658	6.993	0.563	0.062	-0.206	NaN	NaN	NaN	NaN	NaN	NaN	NaN	NaN	NaN	NaN	NaN	NaN	NaN	74.000	73.000	113.593	106.386	177.437	107.737	104.105	107.462	104.895	4.153	-0.279	-0.068	0.191	NaN	NaN	NaN	NaN	NaN	NaN	NaN	NaN	NaN	NaN
74.000	75.000	74.000	120.333	116.465	177.923	109.421	105.533	108.720	103.690	7.139	0.146	-0.062	-0.267	NaN	NaN	NaN	NaN	NaN	NaN	NaN	NaN	NaN	NaN	NaN	NaN	NaN	75.000	74.000	112.483	107.722	177.923	108.512	105.862	111.167	104.564	4.134	-0.019	-0.060	0.065	NaN	NaN	NaN	NaN	NaN	NaN	NaN	NaN	NaN	NaN
75.000	76.000	75.000	120.969	115.419	178.501	108.673	106.643	110.000	103.980	7.169	0.030	-0.000	-0.000	NaN	NaN	NaN	NaN	NaN	NaN	NaN	NaN	NaN	NaN	NaN	NaN	NaN	76.000	75.000	115.069	108.624	178.501	109.130	108.962	114.429	105.164	4.042	-0.092	-0.000	0.065	NaN	NaN	NaN	NaN	NaN	NaN	NaN	NaN	NaN	NaN
76.000	77.000	76.000	122.892	115.892	178.551	110.662	109.360	116.583	103.841	7.337	0.168	-0.019	-0.249	NaN	NaN	NaN	NaN	NaN	NaN	NaN	NaN	NaN	NaN	NaN	NaN	NaN	77.000	76.000	116.812	109.752	178.551	107.757	105.000	110.364	105.093	4.175	0.133	-0.000	-0.191	NaN	NaN	NaN	NaN	NaN	NaN	NaN	NaN	NaN	NaN
77.000	78.000	77.000	117.444	112.459	175.008	108.858	106.292	114.000	104.738	7.050	-0.287	0.081	0.224	NaN	NaN	NaN	NaN	NaN	NaN	NaN	NaN	NaN	NaN	NaN	NaN	NaN	78.000	77.000	112.897	110.018	175.008	108.279	106.455	115.222	104.490	3.942	-0.233	-0.067	0.130	NaN	NaN	NaN	NaN	NaN	NaN	NaN	NaN	NaN	NaN
78.000	79.000	78.000	110.731	108.583	174.485	106.649	105.346	114.000	103.687	5.765	-1.286	-0.082	1.112	NaN	NaN	NaN	NaN	NaN	NaN	NaN	NaN	NaN	NaN	NaN	NaN	NaN	79.000	78.000	112.759	110.519	174.485	108.503	107.556	111.353	105.839	4.597	0.655	0.068	-0.454	NaN	NaN	NaN	NaN	NaN	NaN	NaN	NaN	NaN	NaN
79.000	80.000	79.000	114.862	109.080	174.835	107.546	108.111	112.188	104.014	5.995	0.230	-0.062	-0.288	NaN	NaN	NaN	NaN	NaN	NaN	NaN	NaN	NaN	NaN	NaN	NaN	NaN	80.000	79.000	114.406	110.306	174.835	108.960	107.192	111.143	103.721	4.868	0.271	-0.000	-0.260	NaN	NaN	NaN	NaN	NaN	NaN	NaN	NaN	NaN	NaN
80.000	81.000	80.000	116.621	109.978	175.529	107.428	105.750	108.810	104.447	6.327	0.333	0.082	-0.206	NaN	NaN	NaN	NaN	NaN	NaN	NaN	NaN	NaN	NaN	NaN	NaN	NaN	81.000	80.000	115.324	111.303	175.529	108.353	107.097	117.375	104.566	5.182	0.314	-0.067	-0.195	NaN	NaN	NaN	NaN	NaN	NaN	NaN	NaN	NaN	NaN
81.000	82.000	81.000	113.438	109.759	173.051	107.051	106.625	110.235	103.931	6.262	-0.065	-0.082	-0.000	NaN	NaN	NaN	NaN	NaN	NaN	NaN	NaN	NaN	NaN	NaN	NaN	NaN	82.000	81.000	116.533	112.200	173.051	107.710	104.781	112.062	104.635	5.361	0.179	0.065	-0.259	NaN	NaN	NaN	NaN	NaN	NaN	NaN	NaN	NaN	NaN
82.000	83.000	82.000	117.724	109.355	174.327	108.015	105.167	110.000	104.823	6.381	0.119	0.020	-0.042	NaN	NaN	NaN	NaN	NaN	NaN	NaN	NaN	NaN	NaN	NaN	NaN	NaN	83.000	82.000	117.148	110.732	174.327	109.207	107.917	115.778	105.371	5.334	-0.027	-0.000	-0.132	NaN	NaN	NaN	NaN	NaN	NaN	NaN	NaN	NaN	NaN
83.000	84.000	83.000	116.733	110.096	175.690	107.858	105.067	109.643	104.675	6.584	0.203	-0.082	-0.206	NaN	NaN	NaN	NaN	NaN	NaN	NaN	NaN	NaN	NaN	NaN	NaN	NaN	84.000	83.000	118.862	111.902	175.690	109.030	106.893	111.000	104.973	5.637	0.303	-0.065	-0.260	NaN	NaN	NaN	NaN	NaN	NaN	NaN	NaN	NaN	NaN
84.000	85.000	84.000	120.438	109.061	174.791	108.366	106.545	110.833	103.713	6.446	-0.138	0.062	0.224	NaN	NaN	NaN	NaN	NaN	NaN	NaN	NaN	NaN	NaN	NaN	NaN	NaN	85.000	84.000	119.143	112.730	174.791	108.384	105.524	109.167	105.303	6.211	0.574	0.195	-0.325	NaN	NaN	NaN	NaN	NaN	NaN	NaN	NaN	NaN	NaN
85.000	86.000	85.000	120.258	109.364	176.078	108.382	108.407	112.800	104.607	6.649	0.203	0.020	0.062	NaN	NaN	NaN	NaN	NaN	NaN	NaN	NaN	NaN	NaN	NaN	NaN	NaN	86.000	85.000	117.556	110.760	176.078	108.699	105.741	110.316	104.490	5.954	-0.257	0.065	0.260	NaN	NaN	NaN	NaN	NaN	NaN	NaN	NaN	NaN	NaN
86.000	87.000	86.000	114.000	109.106	175.907	107.360	105.385	108.500	104.748	6.492	-0.157	-0.018	0.081	NaN	NaN	NaN	NaN	NaN	NaN	NaN	NaN	NaN	NaN	NaN	NaN	NaN	87.000	86.000	120.967	113.682	175.907	108.350	106.208	107.579	104.947	6.585	0.631	0.130	-0.455	NaN	NaN	NaN	NaN	NaN	NaN	NaN	NaN	NaN	NaN
87.000	88.000	87.000	111.250	107.870	176.542	108.468	106.556	111.222	103.837	5.302	-1.190	-0.062	0.679	NaN	NaN	NaN	NaN	NaN	NaN	NaN	NaN	NaN	NaN	NaN	NaN	NaN	88.000	87.000	120.062	111.895	176.542	108.868	106.923	113.444	104.611	6.531	-0.054	-0.000	-0.000	NaN	NaN	NaN	NaN	NaN	NaN	NaN	NaN	NaN	NaN
88.000	89.000	88.000	109.265	107.631	175.491	106.778	104.074	109.267	105.013	5.256	-0.046	-0.017	0.222	NaN	NaN	NaN	NaN	NaN	NaN	NaN	NaN	NaN	NaN	NaN	NaN	NaN	89.000	88.000	117.296	113.856	175.491	108.411	106.684	114.200	105.134	7.098	0.567	0.068	-0.331	NaN	NaN	NaN	NaN	NaN	NaN	NaN	NaN	NaN	NaN
89.000	90.000	89.000	111.367	108.234	177.046	107.243	105.643	111.000	104.216	5.662	0.406	0.017	-0.393	NaN	NaN	NaN	NaN	NaN	NaN	NaN	NaN	NaN	NaN	NaN	NaN	NaN	90.000	89.000	118.107	112.194	177.046	108.795	105.963	111.286	105.203	6.531	-0.567	-0.325	0.003	NaN	NaN	NaN	NaN	NaN	NaN	NaN	NaN	NaN	NaN
90.000	91.000	90.000	115.345	107.589	175.272	107.853	105.462	107.619	104.503	5.459	-0.203	0.080	0.205	NaN	NaN	NaN	NaN	NaN	NaN	NaN	NaN	NaN	NaN	NaN	NaN	NaN	91.000	90.000	119.323	113.380	175.272	108.223	105.583	124.000	104.628	7.258	0.728	0.325	-0.198	NaN	NaN	NaN	NaN	NaN	NaN	NaN	NaN	NaN	NaN
91.000	92.000	91.000	114.483	108.857	177.991	106.761	105.538	111.167	105.520	5.413	-0.046	-0.205	-0.205	NaN	NaN	NaN	NaN	NaN	NaN	NaN	NaN	NaN	NaN	NaN	NaN	NaN	92.000	91.000	120.897	117.137	177.991	108.468	105.154	107.857	104.823	7.851	0.593	-0.065	-0.653	NaN	NaN	NaN	NaN	NaN	NaN	NaN	NaN	NaN	NaN
92.000	93.000	92.000	118.276	109.365	175.490	107.480	103.958	107.750	104.182	5.673	0.260	0.063	-0.205	NaN	NaN	NaN	NaN	NaN	NaN	NaN	NaN	NaN	NaN	NaN	NaN	NaN	93.000	92.000	124.828	115.343	175.490	108.626	106.000	117.250	104.124	7.889	0.038	-0.134	-0.203	NaN	NaN	NaN	NaN	NaN	NaN	NaN	NaN	NaN	NaN
93.000	94.000	93.000	124.833	110.144	176.219	109.623	107.852	110.938	103.836	6.163	0.490	-0.000	-0.411	NaN	NaN	NaN	NaN	NaN	NaN	NaN	NaN	NaN	NaN	NaN	NaN	NaN	94.000	93.000	116.241	112.228	176.219	109.152	107.130	110.067	105.116	7.564	-0.325	-0.125	0.199	NaN	NaN	NaN	NaN	NaN	NaN	NaN	NaN	NaN	NaN
94.000	95.000	94.000	121.111	112.126	174.498	108.436	104.160	108.588	103.925	6.274	0.111	0.063	-0.063	NaN	NaN	NaN	NaN	NaN	NaN	NaN	NaN	NaN	NaN	NaN	NaN	NaN	95.000	94.000	118.590	113.894	174.498	108.390	108.120	110.318	106.444	8.124	0.559	-0.194	-0.394	NaN	NaN	NaN	NaN	NaN	NaN	NaN	NaN	NaN	NaN
95.000	96.000	95.000	117.069	110.000	175.747	107.907	106.375	111.500	104.574	6.320	0.046	0.081	0.043	NaN	NaN	NaN	NaN	NaN	NaN	NaN	NaN	NaN	NaN	NaN	NaN	NaN	96.000	95.000	127.710	119.532	175.747	110.108	105.619	112.444	104.951	8.249	0.125	0.141	-0.259	NaN	NaN	NaN	NaN	NaN	NaN	NaN	NaN	NaN	NaN
96.000	97.000	96.000	122.767	111.529	173.086	109.088	106.300	113.667	104.346	6.756	0.436	-0.019	-0.430	NaN	NaN	NaN	NaN	NaN	NaN	NaN	NaN	NaN	NaN	NaN	NaN	NaN	97.000	96.000	126.893	118.607	173.086	110.265	105.552	111.154	105.250	8.184	-0.065	-0.070	-0.000	NaN	NaN	NaN	NaN	NaN	NaN	NaN	NaN	NaN	NaN
97.000	98.000	97.000	119.704	111.277	175.442	108.712	109.083	168.000	104.545	6.737	-0.019	-0.062	-0.062	NaN	NaN	NaN	NaN	NaN	NaN	NaN	NaN	NaN	NaN	NaN	NaN	NaN	98.000	97.000	120.967	114.585	175.442	108.649	104.960	109.000	103.980	7.989	-0.195	0.253	0.458	NaN	NaN	NaN	NaN	NaN	NaN	NaN	NaN	NaN	NaN
98.000	99.000	98.000	125.071	111.774	174.137	109.740	108.481	113.467	103.934	7.077	0.341	0.020	-0.226	NaN	NaN	NaN	NaN	NaN	NaN	NaN	NaN	NaN	NaN	NaN	NaN	NaN	99.000	98.000	121.103	111.978	174.137	108.741	108.154	111.231	104.614	7.897	-0.092	0.065	0.130	NaN	NaN	NaN	NaN	NaN	NaN	NaN	NaN	NaN	NaN
99.000	100.000	99.000	121.742	111.935	174.827	108.545	103.350	108.875	104.424	6.985	-0.092	0.043	0.081	NaN	NaN	NaN	NaN	NaN	NaN	NaN	NaN	NaN	NaN	NaN	NaN	NaN	100.000	99.000	119.296	111.698	174.827	107.951	106.524	110.000	104.290	7.778	-0.119	0.065	0.068	NaN	NaN	NaN	NaN	NaN	NaN	NaN	NaN	NaN	NaN
100.000	101.000	100.000	119.969	111.000	174.075	108.391	105.115	108.471	103.442	6.920	-0.065	0.082	0.124	NaN	NaN	NaN	NaN	NaN	NaN	NaN	NaN	NaN	NaN	NaN	NaN	NaN	101.000	100.000	116.621	111.939	174.075	107.593	104.654	108.846	104.703	7.687	-0.092	0.192	0.390	NaN	NaN	NaN	NaN	NaN	NaN	NaN	NaN	NaN	NaN
101.000	102.000	101.000	118.969	109.267	175.297	108.383	106.400	110.143	103.357	6.622	-0.298	0.082	0.473	NaN	NaN	NaN	NaN	NaN	NaN	NaN	NaN	NaN	NaN	NaN	NaN	NaN	102.000	101.000	118.000	111.879	175.297	108.834	105.154	109.091	105.053	7.499	-0.187	-0.390	-0.198	NaN	NaN	NaN	NaN	NaN	NaN	NaN	NaN	NaN	NaN
102.000	103.000	102.000	125.706	110.366	174.361	108.682	106.714	110.600	104.280	6.714	0.092	-0.020	-0.000	NaN	NaN	NaN	NaN	NaN	NaN	NaN	NaN	NaN	NaN	NaN	NaN	NaN	103.000	102.000	120.148	113.772	174.361	109.202	105.346	109.263	104.925	6.570	-0.929	-1.097	-0.264	NaN	NaN	NaN	NaN	NaN	NaN	NaN	NaN	NaN	NaN
103.000	104.000	103.000	123.375	109.075	174.907	108.292	105.808	108.889	104.595	6.431	-0.284	0.144	0.206	NaN	NaN	NaN	NaN	NaN	NaN	NaN	NaN	NaN	NaN	NaN	NaN	NaN	104.000	103.000	121.138	112.542	174.907	110.263	107.200	111.538	105.145	7.522	0.951	1.297	0.324	NaN	NaN	NaN	NaN	NaN	NaN	NaN	NaN	NaN	NaN
104.000	105.000	104.000	118.690	108.557	173.122	107.563	106.926	113.571	105.152	5.884	-0.547	-0.081	0.429	NaN	NaN	NaN	NaN	NaN	NaN	NaN	NaN	NaN	NaN	NaN	NaN	NaN	105.000	104.000	111.111	111.477	173.122	107.838	106.684	112.571	105.000	6.899	-0.623	-0.133	0.460	NaN	NaN	NaN	NaN	NaN	NaN	NaN	NaN	NaN	NaN
105.000	106.000	105.000	123.800	109.904	175.439	109.873	109.370	116.909	104.379	6.247	0.363	-0.062	-0.455	NaN	NaN	NaN	NaN	NaN	NaN	NaN	NaN	NaN	NaN	NaN	NaN	NaN	106.000	105.000	115.296	111.743	175.439	108.431	106.308	109.444	105.812	5.778	-1.121	-1.164	-0.130	NaN	NaN	NaN	NaN	NaN	NaN	NaN	NaN	NaN	NaN
106.000	107.000	106.000	116.037	107.830	171.739	108.270	106.103	108.958	104.737	5.432	-0.815	-0.062	0.741	NaN	NaN	NaN	NaN	NaN	NaN	NaN	NaN	NaN	NaN	NaN	NaN	NaN	107.000	106.000	121.778	111.941	171.739	108.700	106.040	110.154	104.647	7.461	1.683	1.036	-0.458	NaN	NaN	NaN	NaN	NaN	NaN	NaN	NaN	NaN	NaN
107.000	108.000	107.000	121.593	109.596	175.741	109.062	106.167	112.100	104.375	5.914	0.482	-0.000	-0.518	NaN	NaN	NaN	NaN	NaN	NaN	NaN	NaN	NaN	NaN	NaN	NaN	NaN	108.000	107.000	121.241	113.809	175.741	108.303	106.269	111.600	105.573	7.756	0.295	-0.065	-0.198	NaN	NaN	NaN	NaN	NaN	NaN	NaN	NaN	NaN	NaN
108.000	109.000	108.000	119.469	109.757	173.935	111.414	109.095	118.429	105.076	4.257	-1.657	-1.563	0.106	NaN	NaN	NaN	NaN	NaN	NaN	NaN	NaN	NaN	NaN	NaN	NaN	NaN	109.000	108.000	120.519	112.000	173.935	108.265	108.067	119.400	104.825	7.553	-0.203	0.004	0.065	NaN	NaN	NaN	NaN	NaN	NaN	NaN	NaN	NaN	NaN
109.000	110.000	109.000	115.759	108.950	172.586	108.532	105.897	116.750	104.321	5.562	1.305	1.563	0.348	NaN	NaN	NaN	NaN	NaN	NaN	NaN	NaN	NaN	NaN	NaN	NaN	NaN	110.000	109.000	121.586	114.474	172.586	108.311	105.480	110.692	104.752	7.824	0.271	0.191	-0.065	NaN	NaN	NaN	NaN	NaN	NaN	NaN	NaN	NaN	NaN
110.000	111.000	110.000	114.690	107.990	173.000	108.095	107.429	110.750	104.474	5.700	0.138	-0.062	-0.205	NaN	NaN	NaN	NaN	NaN	NaN	NaN	NaN	NaN	NaN	NaN	NaN	NaN	111.000	110.000	118.207	112.830	173.000	108.326	106.071	109.250	105.208	7.932	0.108	-0.000	-0.065	NaN	NaN	NaN	NaN	NaN	NaN	NaN	NaN	NaN	NaN
111.000	112.000	111.000	117.704	109.622	173.538	108.497	106.231	112.364	104.141	5.822	0.122	-0.000	-0.187	NaN	NaN	NaN	NaN	NaN	NaN	NaN	NaN	NaN	NaN	NaN	NaN	NaN	112.000	111.000	119.444	113.020	173.538	108.309	105.423	108.143	104.913	7.824	-0.108	-0.000	-0.000	NaN	NaN	NaN	NaN	NaN	NaN	NaN	NaN	NaN	NaN
112.000	113.000	112.000	115.030	108.827	175.294	107.469	106.250	109.095	104.796	5.941	0.119	0.125	0.125	NaN	NaN	NaN	NaN	NaN	NaN	NaN	NaN	NaN	NaN	NaN	NaN	NaN	113.000	112.000	119.552	112.698	175.294	108.437	105.130	108.056	104.262	8.219	0.395	0.130	-0.130	NaN	NaN	NaN	NaN	NaN	NaN	NaN	NaN	NaN	NaN
113.000	114.000	113.000	117.759	110.099	173.582	108.354	106.240	109.500	104.896	6.228	0.287	-0.105	-0.473	NaN	NaN	NaN	NaN	NaN	NaN	NaN	NaN	NaN	NaN	NaN	NaN	NaN	114.000	113.000	119.828	112.667	173.582	107.837	105.000	109.625	105.387	8.077	-0.143	0.127	0.130	NaN	NaN	NaN	NaN	NaN	NaN	NaN	NaN	NaN	NaN
114.000	115.000	114.000	121.270	111.848	171.994	109.610	105.552	110.176	104.233	6.966	0.739	0.044	-0.473	NaN	NaN	NaN	NaN	NaN	NaN	NaN	NaN	NaN	NaN	NaN	NaN	NaN	115.000	114.000	120.655	112.778	171.994	108.202	104.571	115.800	104.248	8.019	-0.057	-0.000	0.065	NaN	NaN	NaN	NaN	NaN	NaN	NaN	NaN	NaN	NaN
115.000	116.000	115.000	123.000	111.680	176.103	108.913	105.821	110.000	104.641	6.802	-0.165	-0.125	-0.062	NaN	NaN	NaN	NaN	NaN	NaN	NaN	NaN	NaN	NaN	NaN	NaN	NaN	116.000	115.000	122.586	113.644	176.103	108.176	104.381	107.125	104.372	8.287	0.268	-0.000	-0.195	NaN	NaN	NaN	NaN	NaN	NaN	NaN	NaN	NaN	NaN
116.000	117.000	116.000	125.444	116.489	177.343	109.574	106.250	111.500	104.219	7.486	0.685	0.125	-0.616	NaN	NaN	NaN	NaN	NaN	NaN	NaN	NaN	NaN	NaN	NaN	NaN	NaN	117.000	116.000	119.828	117.045	177.343	109.353	105.741	109.174	105.054	5.862	-2.425	-2.589	-0.389	NaN	NaN	NaN	NaN	NaN	NaN	NaN	NaN	NaN	NaN
117.000	118.000	117.000	120.448	111.375	178.258	109.109	106.407	108.654	104.356	7.115	-0.371	-0.062	0.392	NaN	NaN	NaN	NaN	NaN	NaN	NaN	NaN	NaN	NaN	NaN	NaN	NaN	118.000	117.000	133.700	117.429	178.258	110.709	106.333	111.231	104.644	7.197	1.335	1.103	-0.264	NaN	NaN	NaN	NaN	NaN	NaN	NaN	NaN	NaN	NaN
118.000	119.000	118.000	117.903	112.451	177.343	109.240	105.200	112.200	104.600	7.383	0.268	-0.000	-0.268	NaN	NaN	NaN	NaN	NaN	NaN	NaN	NaN	NaN	NaN	NaN	NaN	NaN	119.000	118.000	120.107	118.358	177.343	109.334	106.800	110.211	104.578	7.251	0.054	-0.000	0.134	NaN	NaN	NaN	NaN	NaN	NaN	NaN	NaN	NaN	NaN
119.000	120.000	119.000	120.258	112.420	176.906	108.497	107.000	109.333	104.282	7.448	0.065	-0.062	-0.143	NaN	NaN	NaN	NaN	NaN	NaN	NaN	NaN	NaN	NaN	NaN	NaN	NaN	120.000	119.000	118.000	111.746	176.906	109.357	106.808	111.000	104.840	7.908	0.658	1.101	0.519	NaN	NaN	NaN	NaN	NaN	NaN	NaN	NaN	NaN	NaN
120.000	121.000	120.000	120.484	112.255	173.655	108.120	104.840	110.538	104.551	7.651	0.203	-0.000	-0.143	NaN	NaN	NaN	NaN	NaN	NaN	NaN	NaN	NaN	NaN	NaN	NaN	NaN	121.000	120.000	122.692	116.872	173.655	109.315	105.172	107.722	104.643	8.371	0.463	-0.065	-0.584	NaN	NaN	NaN	NaN	NaN	NaN	NaN	NaN	NaN	NaN
[truncated: 3 more columns]
