# Supplementary material for: Filopodyan: An open-source pipeline for the analysis of filopodia
Source: J Cell Biol. 2017 Oct 2;216(10):3405–22. doi: 10.1083/jcb.201705113 (PMC5626553; doi:10.1083/jcb.201705113)
Supplement: Data tables (ZIP file) [file JCB_201705113_DataS1.zip › Data Tables/Fig5_BaseF/ENA_Phenotype/MANUAL_CTRL_s15_Renyi2-6_ed4/NeonCtrl_GC7_1_IMPROVED_tif Bodies.txt]

T	X	Y	Mean	StdDev	Frame Background	Boundary Background
1.000	22.880	7.345	522.308	277.193	106.817	138.179
2.000	22.880	7.410	511.319	270.525	106.345	136.725
3.000	22.880	7.410	513.586	270.198	106.632	137.033
4.000	22.815	7.345	511.092	266.843	106.656	137.214
5.000	22.880	7.280	508.245	261.683	106.645	136.899
6.000	22.815	7.215	504.426	262.017	106.653	136.814
7.000	22.880	7.150	501.689	261.833	106.722	137.098
8.000	22.945	7.085	506.418	259.064	106.754	137.313
9.000	23.010	7.020	505.378	258.338	106.734	136.898
10.000	23.075	7.020	510.571	251.574	106.756	137.206
11.000	23.075	7.150	510.010	256.938	106.714	136.803
12.000	23.075	7.215	510.673	255.682	106.662	136.358
13.000	23.075	6.890	521.686	251.429	106.691	136.248
14.000	23.140	6.890	522.216	252.625	106.669	136.339
15.000	23.140	6.825	526.324	248.235	106.670	136.154
16.000	23.140	6.890	531.058	250.760	106.706	136.023
17.000	23.140	6.890	533.244	252.625	106.701	136.020
18.000	23.205	7.020	534.286	253.612	106.711	136.029
19.000	23.270	7.085	537.553	255.627	106.711	135.674
20.000	23.335	7.150	532.839	258.734	106.724	135.186
21.000	23.400	7.150	534.365	258.640	106.719	134.936
22.000	23.465	7.215	532.102	259.272	106.639	134.582
23.000	23.595	7.085	527.347	260.613	106.616	134.033
24.000	23.660	7.085	526.286	262.111	106.520	133.412
25.000	23.595	7.020	527.886	258.299	106.534	133.513
26.000	23.530	6.890	525.492	256.791	106.513	133.772
27.000	23.530	7.020	526.048	257.843	106.471	133.064
28.000	22.945	6.890	527.947	259.676	106.459	133.197
29.000	23.465	6.955	521.798	261.878	106.414	132.956
30.000	23.400	6.955	521.288	260.733	106.387	132.882
31.000	23.335	6.825	525.133	259.664	106.493	134.611
32.000	23.270	6.890	523.537	256.739	106.475	134.719
33.000	23.205	6.825	524.092	257.984	106.630	135.823
34.000	23.205	6.825	525.358	257.247	106.611	136.155
35.000	23.010	6.825	523.706	257.170	106.614	135.942
36.000	22.945	6.890	524.524	255.251	106.540	136.326
37.000	22.815	6.825	524.066	255.061	106.641	136.177
38.000	22.685	6.825	524.858	253.728	106.674	135.434
39.000	22.555	6.890	524.985	256.158	106.668	135.816
40.000	22.555	6.955	524.000	255.641	106.661	135.404
41.000	22.620	6.955	525.458	255.358	106.694	135.614
42.000	22.490	7.085	522.892	255.346	106.729	135.732
43.000	22.425	7.150	522.623	253.985	106.730	136.067
44.000	22.425	7.150	527.125	253.141	106.759	136.111
45.000	22.425	7.215	528.041	256.691	106.760	136.290
46.000	22.360	7.215	525.430	254.212	106.752	135.733
47.000	21.840	7.150	525.490	253.725	106.741	135.598
48.000	22.490	7.215	523.110	254.160	106.735	135.393
49.000	22.490	7.280	517.648	253.079	106.684	135.294
50.000	22.425	7.345	516.282	254.927	106.673	134.949
51.000	22.360	7.280	515.471	256.007	106.663	135.048
52.000	22.360	7.345	515.287	252.697	106.692	135.354
53.000	21.775	7.215	517.253	256.165	106.617	134.988
54.000	22.360	7.150	514.122	254.912	106.628	135.145
55.000	22.425	7.020	514.935	256.339	106.671	135.782
56.000	22.035	7.020	515.122	259.638	106.649	135.806
57.000	22.555	7.150	513.009	261.735	106.621	135.626
58.000	22.555	7.150	513.525	260.732	106.676	136.076
59.000	22.685	7.215	509.926	256.848	106.644	135.916
60.000	22.100	7.215	504.422	260.739	106.568	135.412
61.000	22.230	7.215	504.590	256.842	106.569	135.178
62.000	22.295	7.150	508.608	258.661	106.586	134.551
63.000	22.685	7.085	505.109	258.715	106.657	135.643
64.000	22.555	7.085	502.471	257.428	106.689	136.050
65.000	22.230	7.020	505.682	254.019	106.646	135.877
66.000	22.035	7.345	504.360	257.040	106.676	134.746
67.000	22.295	7.410	505.086	257.200	106.736	136.574
68.000	22.815	7.345	509.156	254.535	106.706	136.448
69.000	22.555	7.540	499.496	254.882	106.690	136.548
70.000	21.970	7.605	495.354	255.960	106.731	137.079
71.000	22.620	7.670	491.610	255.127	106.721	136.969
72.000	22.750	7.605	495.594	253.334	106.547	136.558
73.000	22.750	7.540	491.643	249.726	106.730	136.530
74.000	22.815	7.410	491.005	251.383	106.714	136.522
75.000	22.880	7.345	491.751	249.152	106.641	135.729
76.000	22.945	7.280	492.396	249.529	106.623	135.416
77.000	22.490	7.215	493.460	248.532	106.603	134.704
78.000	22.815	7.215	488.731	246.223	106.560	134.270
79.000	22.425	7.085	493.078	244.636	106.577	133.722
80.000	22.360	7.085	489.647	241.474	106.408	132.561
81.000	22.945	6.890	489.483	238.106	106.404	132.494
82.000	22.815	6.825	488.633	239.613	106.373	131.552
83.000	22.360	6.825	487.481	236.902	106.227	131.321
84.000	22.880	6.825	491.016	238.062	106.415	131.863
85.000	22.945	6.825	489.701	238.771	106.392	131.679
86.000	22.425	7.020	491.631	235.889	106.394	131.925
87.000	22.880	6.890	489.076	236.914	106.320	131.446
88.000	22.945	6.760	484.756	235.608	106.237	130.931
89.000	22.490	6.760	486.489	237.310	106.240	131.014
90.000	22.425	6.760	480.865	237.513	106.148	130.092
91.000	23.205	6.760	486.164	236.212	106.228	130.488
92.000	22.555	6.825	488.539	236.578	106.161	130.149
93.000	22.685	6.825	494.520	239.443	106.194	130.738
94.000	22.685	6.825	489.720	240.776	106.170	130.194
95.000	22.685	6.825	494.199	237.010	106.299	130.990
96.000	22.685	6.825	494.477	235.848	106.269	131.006
97.000	23.335	6.890	481.402	235.106	106.226	130.363
98.000	22.685	6.825	475.349	231.990	106.144	129.982
99.000	22.490	6.825	478.972	224.528	106.179	129.132
100.000	22.880	6.825	482.594	222.350	106.241	129.923
101.000	22.295	6.760	477.108	222.795	106.161	130.006
102.000	23.205	6.695	482.431	220.904	106.204	130.325
103.000	22.685	6.760	485.722	223.037	106.168	130.513
104.000	23.335	6.760	484.430	221.457	106.270	131.075
105.000	23.205	6.760	487.413	219.845	106.200	130.016
106.000	22.425	6.760	465.004	229.174	106.068	129.034
107.000	22.620	6.760	464.641	229.445	106.091	128.917
108.000	22.620	6.500	461.256	230.508	106.144	129.918
109.000	23.465	6.760	480.418	221.055	106.172	129.564
110.000	23.010	6.695	485.457	220.005	106.214	129.999
111.000	23.010	6.825	478.485	217.879	106.218	129.776
112.000	22.945	6.825	480.404	219.314	106.206	130.000
113.000	22.750	6.890	483.330	221.541	106.263	130.700
114.000	22.880	6.825	492.125	220.913	106.338	130.507
115.000	20.670	6.825	406.950	245.092	106.031	129.935
116.000	20.800	6.825	407.422	244.888	105.999	129.501
117.000	21.125	6.760	413.806	243.821	105.915	129.954
118.000	21.255	6.760	445.877	241.503	106.326	131.059
119.000	21.515	6.695	424.769	246.243	106.077	129.869
120.000	21.580	6.695	430.305	247.125	106.064	128.162
121.000	21.840	6.565	434.279	248.010	106.028	127.687
