# Supplementary material for: Filopodyan: An open-source pipeline for the analysis of filopodia
Source: J Cell Biol. 2017 Oct 2;216(10):3405–22. doi: 10.1083/jcb.201705113 (PMC5626553; doi:10.1083/jcb.201705113)
Supplement: Data tables (ZIP file) [file JCB_201705113_DataS1.zip › Data Tables/Fig5_BaseF/ENA_Phenotype/MANUAL_CTRL_s15_Renyi2-6_ed4/NeonCtrl_GC7_1_IMPROVED_tif Coordinates.txt]

	dT	T (0)	Base X (0)	Base Y (0)	Tip X (0)	Tip Y (0)	||[body,base]|| (0)	||[base,tip]|| (0)	||[base,tip]|| : [body,base] (0)	[base,tip] ? [body,base] (0)	?||[base,tip]|| : [body,base] (0)	||[tip(t-1),tip(t)]|| : [base,tip] (0)	||[base(t-1),base(t)]|| : [base,tip] (0)	T (1)	Base X (1)	Base Y (1)	Tip X (1)	Tip Y (1)	||[body,base]|| (1)	||[base,tip]|| (1)	||[base,tip]|| : [body,base] (1)	[base,tip] ? [body,base] (1)	?||[base,tip]|| : [body,base] (1)	||[tip(t-1),tip(t)]|| : [base,tip] (1)	||[base(t-1),base(t)]|| : [base,tip] (1)	T (2)	Base X (2)	Base Y (2)	Tip X (2)	Tip Y (2)	||[body,base]|| (2)	||[base,tip]|| (2)	||[base,tip]|| : [body,base] (2)	[base,tip] ? [body,base] (2)	?||[base,tip]|| : [body,base] (2)	||[tip(t-1),tip(t)]|| : [base,tip] (2)	||[base(t-1),base(t)]|| : [base,tip] (2)	T (3)	Base X (3)	Base Y (3)	Tip X (3)	Tip Y (3)	||[body,base]|| (3)	||[base,tip]|| (3)	||[base,tip]|| : [body,base] (3)	[base,tip] ? [body,base] (3)	?||[base,tip]|| : [body,base] (3)	||[tip(t-1),tip(t)]|| : [base,tip] (3)	||[base(t-1),base(t)]|| : [base,tip] (3)
1	0.000	1.000	16.575	1.885	14.885	1.560	8.341	1.721	1.490	12.430	NaN	NaN	NaN	1.000	21.255	14.625	19.695	17.485	7.459	3.258	3.131	23.356	NaN	NaN	NaN	1.000	24.570	12.285	26.455	18.265	5.221	6.270	6.268	32.727	NaN	NaN	NaN	1.000	14.300	13.195	8.385	19.045	10.385	8.319	8.183	84.973	NaN	NaN	NaN
2	1.000	2.000	16.445	1.820	14.755	1.560	8.524	1.710	1.446	12.329	-0.044	0.128	0.138	2.000	21.255	14.690	19.695	17.680	7.459	3.372	3.258	24.302	0.127	0.173	0.058	2.000	24.700	12.545	26.325	18.460	5.448	6.134	6.118	33.331	-0.150	0.154	0.285	2.000	14.300	13.325	8.450	19.045	10.421	8.182	8.063	84.027	-0.120	-0.046	0.091
3	2.000	3.000	16.770	1.820	14.625	1.495	8.281	2.169	1.802	14.923	0.356	0.138	-0.321	3.000	21.255	14.690	19.760	17.745	7.459	3.401	3.307	24.670	0.049	0.030	NaN	3.000	24.635	12.285	26.195	18.590	5.181	6.495	6.461	33.475	0.343	0.095	-0.268	3.000	14.430	13.260	8.515	18.980	10.277	8.228	8.119	83.444	0.056	-0.092	-0.139
4	3.000	4.000	16.640	1.755	14.495	1.430	8.329	2.169	1.808	15.062	0.006	0.138	0.138	4.000	21.255	14.560	19.760	17.745	7.382	3.518	3.429	25.312	0.122	NaN	-0.118	4.000	24.700	12.610	26.000	18.785	5.592	6.310	6.252	34.962	-0.209	0.151	0.331	4.000	14.300	13.390	8.385	19.110	10.443	8.228	8.134	84.944	0.015	0.184	0.184
5	4.000	5.000	16.835	1.755	14.300	1.430	8.189	2.556	2.090	17.120	0.282	0.193	-0.193	5.000	21.320	14.495	19.695	17.875	7.382	3.750	3.647	26.922	0.218	0.145	-0.087	5.000	24.570	12.220	26.000	18.980	5.221	6.910	6.859	35.811	0.607	0.191	-0.408	5.000	14.300	13.390	8.450	19.110	10.533	8.182	8.083	85.142	-0.051	-0.046	NaN
6	5.000	6.000	16.705	1.690	14.300	1.365	8.238	2.427	2.002	16.490	-0.089	0.009	0.138	6.000	21.255	14.365	19.565	17.940	7.318	3.954	3.853	28.198	0.206	0.114	-0.090	6.000	24.570	12.090	25.935	19.110	5.181	7.151	7.067	36.618	0.208	0.115	-0.128	6.000	14.300	13.325	8.450	19.045	10.480	8.182	8.088	84.762	0.005	-0.045	-0.045
7	6.000	7.000	16.835	1.755	14.105	1.430	8.102	2.749	2.253	18.256	0.251	0.186	-0.137	7.000	21.320	14.170	19.630	18.005	7.191	4.191	4.110	29.558	0.257	0.033	-0.205	7.000	24.570	12.155	26.195	19.110	5.283	7.142	7.109	37.556	0.042	0.059	0.063	7.000	14.300	13.325	8.450	19.045	10.571	8.182	8.089	85.514	0.002	NaN	NaN
8	7.000	8.000	16.445	1.690	13.975	1.365	8.447	2.491	2.108	17.808	-0.145	0.137	0.395	8.000	21.320	14.040	19.630	17.940	7.142	4.250	4.182	29.871	0.072	-0.060	-0.119	8.000	24.505	12.025	26.390	19.240	5.180	7.457	7.448	38.583	0.338	0.175	-0.142	8.000	14.560	13.130	8.450	19.045	10.337	8.504	8.415	86.989	0.326	NaN	-0.322
9	8.000	9.000	16.900	1.755	13.910	1.300	8.066	3.024	2.562	20.664	0.454	0.074	-0.460	9.000	21.320	13.910	19.630	18.005	7.094	4.430	4.380	31.071	0.197	0.060	-0.120	9.000	24.505	12.090	26.585	19.240	5.286	7.446	7.446	39.360	-0.001	0.054	0.062	9.000	14.625	13.000	8.320	19.110	10.299	8.780	8.681	89.405	0.266	0.139	-0.137
10	9.000	10.000	16.705	1.755	13.910	1.300	8.264	2.832	2.444	20.200	-0.118	NaN	0.192	10.000	21.385	13.780	19.630	18.070	6.968	4.635	4.588	31.966	0.208	0.060	-0.145	10.000	24.310	11.765	26.975	19.370	4.903	8.058	8.031	39.377	0.585	0.252	-0.371	10.000	14.755	12.870	8.450	19.045	10.171	8.825	8.709	88.581	0.028	-0.138	-0.184
11	10.000	11.000	16.835	1.820	13.845	1.365	8.206	3.024	2.569	21.083	0.125	0.054	-0.138	11.000	21.320	13.715	19.630	18.135	6.796	4.732	4.707	31.983	0.119	0.061	-0.037	11.000	24.245	11.635	27.365	19.240	4.635	8.220	8.146	37.759	0.115	0.028	-0.145	11.000	14.690	12.935	8.385	19.045	10.187	8.780	8.659	88.214	-0.050	0.047	0.092
12	11.000	12.000	17.095	1.885	13.845	1.300	8.011	3.302	2.815	22.553	0.246	0.012	-0.267	12.000	21.255	13.585	19.565	18.330	6.625	5.037	5.027	33.301	0.320	0.206	-0.101	12.000	24.115	11.505	27.365	19.045	4.414	8.211	8.093	35.727	-0.053	-0.179	-0.171	12.000	14.755	12.870	8.320	19.110	10.060	8.964	8.830	88.826	0.170	0.092	-0.092
13	12.000	13.000	16.965	1.885	13.910	1.300	7.898	3.111	2.734	21.594	-0.081	-0.064	0.128	13.000	21.255	13.455	19.500	18.460	6.813	5.304	5.292	36.052	0.265	0.144	-0.123	13.000	24.115	11.765	27.625	18.980	4.985	8.023	7.789	38.824	-0.305	0.055	0.234	13.000	14.755	12.935	8.190	19.240	10.284	9.102	9.017	92.735	0.187	0.184	0.045
14	13.000	14.000	16.965	1.950	13.910	1.430	7.908	3.099	2.710	21.433	-0.024	-0.022	-0.011	14.000	21.320	13.390	19.435	18.525	6.750	5.470	5.453	36.808	0.161	0.083	-0.083	NaN	NaN	NaN	NaN	NaN	NaN	NaN	NaN	NaN	NaN	NaN	NaN	14.000	14.820	12.805	8.125	19.305	10.208	9.331	9.223	94.150	0.206	0.092	-0.137
15	14.000	15.000	17.095	1.950	13.910	1.430	7.766	3.227	2.806	21.788	0.095	NaN	-0.128	15.000	21.320	13.390	19.370	18.590	6.813	5.554	5.532	37.687	0.079	0.084	NaN	NaN	NaN	NaN	NaN	NaN	NaN	NaN	NaN	NaN	NaN	NaN	NaN	15.000	14.885	12.740	8.060	19.305	10.155	9.470	9.372	95.172	0.149	0.047	-0.092
16	15.000	16.000	17.160	2.015	13.910	1.365	7.715	3.314	2.930	22.604	0.124	0.013	-0.076	16.000	21.450	13.325	19.305	18.720	6.653	5.806	5.763	38.342	0.231	0.145	-0.108	NaN	NaN	NaN	NaN	NaN	NaN	NaN	NaN	NaN	NaN	NaN	NaN	16.000	14.885	12.740	8.060	19.305	10.118	9.470	9.364	94.746	-0.007	NaN	NaN
17	16.000	17.000	17.225	2.015	13.910	1.430	7.665	3.366	2.930	22.460	4.733E-4	-0.011	-0.064	17.000	21.450	13.650	19.175	18.850	6.968	5.676	5.597	38.997	-0.166	0.171	0.298	17.000	24.310	12.415	27.235	19.500	5.648	7.665	7.537	42.567	7.537	-0.110	0.060	17.000	14.885	12.740	8.060	19.370	10.118	9.515	9.402	95.126	0.038	0.045	NaN
18	17.000	18.000	17.355	2.145	13.845	1.430	7.615	3.582	3.154	24.019	0.224	0.064	-0.153	18.000	21.515	13.845	19.110	18.915	7.031	5.611	5.499	38.667	-0.097	0.087	0.148	18.000	24.440	12.610	26.975	19.890	5.725	7.709	7.655	43.826	0.118	0.283	0.227	18.000	15.015	12.610	7.995	19.435	9.916	9.791	9.646	95.646	0.244	0.092	-0.184
19	18.000	19.000	17.485	2.210	13.845	1.430	7.565	3.723	3.286	24.860	0.132	NaN	-0.141	19.000	21.710	14.040	19.045	18.850	7.128	5.499	5.277	37.611	-0.223	-0.025	0.076	19.000	24.440	12.545	27.495	19.825	5.584	7.895	7.759	43.323	0.103	0.141	-0.060	19.000	15.145	12.480	7.800	19.565	9.753	10.205	10.038	97.902	0.392	0.231	-0.184
20	19.000	20.000	17.680	2.275	13.845	1.430	7.466	3.927	3.456	25.806	0.170	NaN	-0.204	20.000	21.710	14.105	18.980	18.915	7.142	5.531	5.305	37.890	0.028	0.089	0.057	20.000	24.440	12.740	27.365	19.890	5.698	7.725	7.581	43.201	-0.177	0.011	0.180	20.000	15.210	12.415	7.800	19.630	9.682	10.342	10.142	98.193	0.104	0.045	-0.092
21	20.000	21.000	17.875	2.405	13.910	1.495	7.283	4.068	3.601	26.225	0.144	-0.078	-0.219	21.000	21.710	14.170	18.980	19.045	7.221	5.587	5.379	38.836	0.074	0.113	0.057	21.000	24.440	12.740	27.235	20.150	5.686	7.920	7.796	44.329	0.215	0.197	NaN	21.000	15.340	12.220	8.125	19.305	9.522	10.112	9.880	94.074	-0.262	-0.460	-0.229
22	21.000	22.000	18.005	2.405	13.845	1.495	7.277	4.258	3.723	27.091	0.122	0.063	-0.127	22.000	21.710	14.235	18.915	18.980	7.236	5.507	5.281	38.215	-0.097	-0.023	0.056	22.000	24.375	12.675	27.170	20.150	5.535	7.980	7.833	43.357	0.037	-0.023	-0.084	22.000	15.535	12.090	7.865	19.630	9.309	10.755	10.483	97.581	0.603	0.413	-0.230
23	22.000	23.000	18.005	2.405	13.780	1.495	7.290	4.322	3.824	27.877	0.101	0.064	NaN	23.000	21.710	14.040	18.915	18.980	7.206	5.676	5.499	39.626	0.218	NaN	-0.170	23.000	24.375	12.740	27.430	20.280	5.709	8.135	7.887	45.022	0.054	0.218	0.060	23.000	15.730	11.765	7.995	19.565	9.152	10.985	10.636	97.340	0.153	-0.138	-0.368
24	23.000	24.000	18.070	2.405	13.780	1.495	7.290	4.385	3.874	28.240	0.050	NaN	-0.064	24.000	21.710	13.975	18.980	18.915	7.161	5.644	5.497	39.360	-0.002	-0.088	-0.057	24.000	24.440	12.805	27.560	20.410	5.773	8.220	7.957	45.934	0.070	0.170	0.085	24.000	16.055	11.570	8.060	19.435	8.829	11.215	10.882	96.077	0.246	-0.138	-0.368
25	24.000	25.000	18.005	2.405	13.650	1.560	7.249	4.436	3.896	28.244	0.023	0.115	0.064	25.000	21.775	13.845	18.915	18.850	7.063	5.765	5.573	39.364	0.076	-0.024	-0.145	25.000	24.440	12.675	27.560	20.410	5.718	8.341	8.111	46.378	0.154	NaN	-0.121	25.000	15.860	11.635	8.060	19.370	9.007	10.985	10.662	96.030	-0.220	-0.046	0.184
26	25.000	26.000	17.940	2.470	13.585	1.495	7.126	4.463	4.021	28.654	0.125	0.078	0.049	26.000	21.775	13.585	18.785	18.720	6.921	5.942	5.725	39.626	0.152	-0.047	-0.225	26.000	24.375	12.415	27.625	19.760	5.589	8.032	7.752	43.327	-0.359	-0.568	-0.264	26.000	15.535	11.960	8.060	19.370	9.467	10.525	10.281	97.331	-0.380	NaN	0.460
27	26.000	27.000	18.265	2.665	13.520	1.560	6.833	4.872	4.361	29.795	0.340	0.049	-0.361	27.000	21.645	13.845	18.720	18.785	7.081	5.741	5.540	39.229	-0.185	0.089	0.290	27.000	24.570	12.545	27.560	20.605	5.622	8.597	8.474	47.641	0.722	0.770	0.190	27.000	15.600	11.960	8.190	19.175	9.343	10.342	10.104	94.403	-0.177	-0.229	-0.047
28	27.000	28.000	18.135	2.600	13.325	1.495	6.445	4.935	4.325	27.877	-0.035	0.205	0.141	28.000	21.710	13.390	18.720	18.720	6.616	6.111	5.794	38.338	0.254	-0.057	-0.429	28.000	24.310	12.220	27.625	19.825	5.502	8.296	8.190	45.060	-0.284	-0.689	-0.402	28.000	15.470	12.025	7.995	19.370	9.069	10.480	10.320	93.592	0.216	0.276	0.138
29	28.000	29.000	18.265	2.730	13.195	1.495	6.700	5.218	4.714	31.582	0.388	0.126	-0.157	29.000	21.645	13.455	18.590	18.720	6.750	6.087	5.894	39.783	0.099	0.065	0.089	29.000	24.440	12.220	27.690	19.565	5.355	8.032	7.814	41.840	-0.376	-0.211	0.053	29.000	15.340	12.155	8.125	19.240	9.647	10.112	9.896	95.464	-0.424	-0.184	0.184
30	29.000	30.000	18.395	2.860	13.195	1.365	6.467	5.411	4.971	32.148	0.258	0.036	-0.161	30.000	21.515	13.520	18.590	18.785	6.830	6.023	5.868	40.078	-0.026	0.057	0.120	30.000	24.375	12.155	26.910	18.460	5.291	6.796	6.664	35.258	-1.150	-1.316	-0.085	30.000	15.340	12.155	8.190	19.240	9.592	10.066	9.849	94.471	-0.047	-0.046	NaN
31	30.000	31.000	18.460	2.860	13.195	1.495	6.284	5.439	4.946	31.079	-0.025	-0.033	-0.063	31.000	21.645	13.390	18.525	18.785	6.779	6.232	6.002	40.691	0.135	0.033	-0.178	31.000	24.440	12.415	26.325	17.615	5.698	5.531	5.467	31.151	-1.197	-0.994	0.267	31.000	15.145	12.285	8.190	19.240	9.843	9.836	9.645	94.936	-0.204	NaN	0.230
32	31.000	32.000	18.525	2.795	13.130	1.495	6.268	5.549	4.934	30.923	-0.012	0.063	-0.048	32.000	21.580	13.520	18.525	18.850	6.842	6.143	5.919	40.501	-0.083	0.056	0.145	32.000	24.440	12.350	26.065	16.900	5.584	4.831	4.789	26.744	-0.677	-0.761	-0.061	32.000	15.080	12.415	8.190	19.240	9.879	9.698	9.529	94.137	-0.116	NaN	0.138
33	32.000	33.000	18.395	2.600	13.130	1.495	6.402	5.380	4.685	29.993	-0.249	NaN	0.167	33.000	21.515	13.455	18.655	18.915	6.842	6.164	5.997	41.033	0.078	-0.003	-0.027	33.000	24.505	12.545	25.870	16.965	5.866	4.626	4.613	27.057	-0.177	0.005	0.205	33.000	15.015	12.415	8.190	19.240	9.916	9.652	9.485	94.049	-0.044	NaN	0.046
34	33.000	34.000	18.330	2.405	13.000	1.560	6.580	5.397	4.516	29.719	-0.169	0.118	0.095	34.000	21.515	13.325	18.785	18.850	6.716	6.163	6.034	40.526	0.037	-0.116	-0.117	34.000	24.375	12.545	25.935	16.575	5.838	4.321	4.261	24.877	-0.352	-0.340	-0.047	34.000	14.950	12.545	8.255	19.305	10.043	9.514	9.353	93.934	-0.132	4.441E-4	0.138
35	34.000	35.000	18.330	2.340	13.000	1.560	6.482	5.387	4.388	28.443	-0.128	NaN	0.009	35.000	21.450	13.325	18.720	18.850	6.685	6.163	6.010	40.171	-0.025	0.029	0.029	35.000	24.375	12.480	25.740	17.420	5.817	5.125	5.122	29.799	0.862	0.763	-0.063	35.000	14.495	12.870	8.255	19.240	10.443	8.917	8.776	91.640	-0.578	-0.046	0.551
36	35.000	36.000	18.330	2.275	13.065	1.625	6.527	5.305	4.183	27.298	-0.205	-0.072	0.008	36.000	21.450	13.325	18.850	18.850	6.606	6.106	5.970	39.440	-0.040	-0.055	NaN	36.000	24.375	12.545	25.675	17.875	5.833	5.486	5.486	32.000	0.364	0.427	0.063	36.000	14.430	13.000	8.190	19.240	10.480	8.825	8.708	91.260	-0.068	0.046	0.138
37	36.000	37.000	18.265	2.210	13.130	1.690	6.481	5.161	3.975	25.764	-0.207	-0.071	0.071	37.000	21.255	13.390	18.915	18.915	6.748	6.000	5.916	39.922	-0.054	0.035	0.136	37.000	24.375	12.545	25.740	17.745	5.929	5.376	5.376	31.873	-0.110	-0.109	NaN	37.000	14.170	13.195	8.125	19.305	10.738	8.595	8.491	91.180	-0.217	0.092	0.321
38	37.000	38.000	18.395	2.210	13.390	1.495	6.301	5.056	3.931	24.771	-0.044	-0.230	-0.129	38.000	21.190	13.260	19.045	18.850	6.606	5.987	5.930	39.178	0.014	-0.107	-0.098	38.000	24.375	12.545	24.960	19.695	5.964	7.174	7.023	41.887	1.647	1.880	NaN	38.000	13.845	13.455	8.190	19.305	11.050	8.136	8.034	88.776	-0.457	-0.045	0.413
39	38.000	39.000	18.460	2.275	13.585	1.560	6.170	4.927	3.770	23.263	-0.161	-0.202	-0.074	39.000	21.125	13.195	19.110	18.720	6.465	5.881	5.834	37.717	-0.097	-0.144	-0.039	39.000	24.440	12.545	25.285	19.955	5.961	7.458	7.297	43.496	0.274	0.295	0.007	39.000	13.650	13.650	8.190	19.305	11.180	7.861	7.768	86.849	-0.266	NaN	0.276
40	39.000	40.000	18.395	2.210	13.520	1.625	6.310	4.910	3.654	23.056	-0.117	0.057	0.072	40.000	21.125	13.195	19.175	18.720	6.402	5.859	5.821	37.265	-0.013	-0.022	NaN	40.000	24.375	12.415	25.155	20.150	5.755	7.774	7.585	43.653	0.288	0.181	-0.136	40.000	13.650	13.715	8.190	19.305	11.180	7.814	7.729	86.410	-0.039	NaN	0.046
41	40.000	41.000	18.525	2.275	13.390	1.625	6.219	5.176	3.871	24.070	0.217	0.129	-0.137	41.000	21.060	13.195	19.175	18.720	6.432	5.838	5.817	37.417	-0.004	NaN	0.021	41.000	24.375	12.285	24.895	20.150	5.611	7.882	7.633	42.833	0.048	-0.017	-0.130	41.000	13.845	13.715	8.060	19.370	11.077	8.090	8.034	88.991	0.305	0.138	-0.139
42	41.000	42.000	17.290	2.145	13.455	1.625	7.172	3.870	3.139	22.511	-0.732	-0.064	1.241	42.000	21.125	13.260	19.240	18.590	6.324	5.654	5.611	35.486	-0.206	-0.144	0.040	42.000	24.245	12.025	25.090	18.460	5.242	6.490	6.347	33.272	-1.286	-1.650	-0.275	42.000	13.650	13.975	7.930	19.565	11.208	7.998	7.948	89.080	-0.086	0.229	0.321
43	42.000	43.000	18.265	2.275	13.390	1.625	6.409	4.918	3.659	23.449	0.520	0.064	-0.984	43.000	21.190	13.325	19.240	18.460	6.297	5.493	5.418	34.117	-0.194	-0.122	0.038	43.000	24.245	11.895	24.830	20.085	5.082	8.211	7.856	39.926	1.510	1.602	-0.130	43.000	13.520	14.105	7.930	19.500	11.299	7.769	7.726	87.301	-0.222	-0.045	0.184
44	43.000	44.000	18.135	2.275	13.260	1.625	6.494	4.918	3.709	24.083	0.050	0.129	0.129	44.000	21.255	13.390	19.240	18.395	6.349	5.395	5.291	33.589	-0.127	-0.060	0.036	44.000	24.115	11.570	24.895	20.150	4.732	8.615	8.293	39.242	0.436	0.071	-0.335	44.000	13.455	14.105	7.865	19.630	11.350	7.860	7.803	88.569	0.077	0.138	0.046
45	44.000	45.000	18.395	2.340	13.065	1.755	6.325	5.362	3.847	24.332	0.138	0.180	-0.266	45.000	21.255	13.520	19.305	18.395	6.413	5.251	5.149	33.018	-0.142	-0.024	0.121	45.000	24.115	11.440	24.765	19.695	4.550	8.281	7.906	35.976	-0.387	-0.464	-0.130	45.000	13.390	14.170	7.800	19.760	11.402	7.905	7.839	89.384	0.036	0.138	0.092
46	45.000	46.000	18.200	2.405	12.870	1.755	6.359	5.369	3.978	25.299	0.131	0.194	0.186	46.000	21.320	13.715	19.370	18.395	6.583	5.070	4.929	32.448	-0.220	-0.025	0.155	46.000	23.985	11.245	24.960	20.150	4.345	8.958	8.623	37.472	0.718	0.474	-0.208	46.000	13.325	14.170	7.800	19.825	11.402	7.906	7.828	89.249	-0.012	0.046	0.045
47	46.000	47.000	18.265	2.470	12.935	1.820	5.889	5.369	3.752	22.097	-0.226	-0.072	-0.072	47.000	21.385	14.105	19.305	18.330	6.970	4.709	4.352	30.331	-0.578	-0.030	0.321	47.000	23.920	10.985	25.155	20.085	4.363	9.183	8.588	37.467	-0.035	-0.038	-0.266	47.000	13.455	14.040	7.735	19.955	10.853	8.228	8.175	88.717	0.347	0.139	-0.184
48	47.000	48.000	18.135	2.470	12.935	1.820	6.441	5.240	3.995	25.730	0.243	NaN	0.129	48.000	21.710	14.300	19.370	18.330	7.128	4.660	4.262	30.378	-0.090	-0.033	0.005	48.000	23.790	10.660	25.610	19.825	3.682	9.344	9.217	33.939	0.629	-0.166	-0.344	48.000	13.585	13.910	7.670	20.020	11.141	8.504	8.400	93.580	0.225	0.092	-0.184
49	48.000	49.000	18.265	2.470	12.870	1.755	6.402	5.442	4.098	26.233	0.103	0.073	-0.129	49.000	21.840	14.495	19.500	18.070	7.244	4.273	3.771	27.315	-0.491	-0.289	0.092	49.000	23.660	10.270	25.805	19.565	3.211	9.539	9.438	30.302	0.220	-0.209	-0.409	49.000	13.520	13.910	7.605	20.150	11.154	8.598	8.466	94.429	0.066	0.139	0.045
50	49.000	50.000	18.135	2.405	12.740	1.820	6.543	5.427	3.979	26.034	-0.118	0.122	0.136	50.000	21.905	14.560	19.565	18.005	7.234	4.165	3.604	26.072	-0.166	-0.090	0.017	50.000	23.465	10.140	25.870	19.565	2.982	9.727	9.672	28.844	0.234	0.016	-0.174	50.000	13.455	13.975	7.605	20.150	11.154	8.506	8.375	93.415	-0.091	NaN	0.092
51	50.000	51.000	18.200	2.470	12.740	1.755	6.359	5.507	4.112	26.153	0.133	0.008	-0.073	51.000	22.165	14.430	19.695	17.810	7.153	4.186	3.446	24.649	-0.158	-0.234	-0.258	51.000	23.725	11.180	26.260	19.305	4.132	8.511	8.506	35.148	-1.166	-0.132	1.070	51.000	13.390	14.105	7.605	20.150	11.271	8.367	8.264	93.149	-0.111	NaN	0.139
52	51.000	52.000	18.395	2.535	12.935	1.755	6.234	5.515	4.075	25.401	-0.038	-0.193	-0.202	52.000	22.165	14.495	19.825	17.680	7.153	3.952	3.248	23.229	-0.198	-0.182	0.052	52.000	23.725	12.025	25.935	19.110	4.875	7.422	7.420	36.174	-1.086	-0.283	0.807	52.000	13.325	14.105	7.475	20.345	11.284	8.553	8.422	95.037	0.158	0.231	0.044
53	52.000	53.000	18.200	2.470	13.845	1.495	5.941	4.463	3.399	20.196	-0.675	-0.831	0.204	53.000	22.165	14.235	19.695	17.810	7.031	4.345	3.432	24.133	0.185	0.181	-0.214	53.000	23.660	11.960	26.390	19.045	5.106	7.593	7.592	38.764	0.172	0.103	-0.084	53.000	13.325	14.105	7.345	20.410	10.903	8.690	8.619	93.972	0.197	0.137	NaN
54	53.000	54.000	18.070	2.405	13.975	1.430	6.397	4.209	3.470	22.194	0.070	-0.111	0.142	54.000	22.230	14.040	19.695	17.810	6.891	4.543	3.817	26.305	0.385	NaN	-0.198	54.000	24.050	12.090	26.520	18.980	5.221	7.319	7.319	38.211	-0.274	-0.017	0.254	54.000	13.455	13.975	7.280	20.410	11.220	8.919	8.816	98.907	0.197	0.045	-0.184
55	54.000	55.000	18.005	2.340	14.170	1.300	6.437	3.974	3.389	21.818	-0.080	-0.154	0.080	55.000	22.230	13.910	19.760	17.745	6.893	4.562	3.903	26.905	0.086	-0.090	-0.109	55.000	24.440	12.740	26.390	18.915	6.065	6.476	6.472	39.250	-0.846	-0.101	0.737	55.000	13.585	13.910	7.345	20.280	11.208	8.917	8.838	99.051	0.022	-0.138	-0.137
56	55.000	56.000	17.940	2.275	14.300	1.170	6.268	3.804	3.215	20.149	-0.175	-0.087	0.081	56.000	22.100	13.975	19.695	17.810	6.955	4.527	3.812	26.516	-0.091	0.090	0.124	56.000	24.505	12.870	26.260	18.850	6.350	6.232	6.192	39.318	-0.280	-0.099	0.143	56.000	13.650	13.780	7.345	20.345	10.771	9.102	9.029	97.247	0.191	0.047	-0.139
57	56.000	57.000	17.940	2.275	14.495	1.170	6.713	3.618	3.171	21.286	-0.044	-0.186	NaN	57.000	21.970	14.170	19.630	17.940	7.044	4.437	3.951	27.834	0.139	0.145	0.234	57.000	24.635	13.195	26.260	19.045	6.393	6.072	6.060	38.743	-0.131	0.188	0.348	57.000	13.715	13.585	7.410	20.215	10.934	9.149	8.999	98.400	-0.030	-0.139	-0.186
58	57.000	58.000	18.135	2.405	14.625	1.235	6.485	3.700	3.249	21.066	0.078	-0.144	-0.226	58.000	21.775	14.235	19.565	18.070	7.128	4.426	4.054	28.895	0.103	0.145	0.154	58.000	24.765	13.390	26.130	19.045	6.620	5.817	5.786	38.304	-0.274	-0.031	0.220	58.000	13.715	13.585	7.540	20.085	10.934	8.966	8.818	96.415	-0.182	-0.184	NaN
59	58.000	59.000	18.070	2.405	14.690	1.235	6.666	3.577	3.184	21.226	-0.064	-0.061	0.061	59.000	21.645	14.300	19.565	18.070	7.161	4.306	4.032	28.874	-0.022	NaN	0.120	59.000	24.700	13.390	25.870	18.915	6.495	5.648	5.615	36.474	-0.171	-0.181	-0.013	59.000	13.845	13.455	7.215	20.475	10.820	9.656	9.465	102.414	0.647	0.507	-0.184
60	59.000	60.000	18.200	2.405	14.950	1.170	6.192	3.477	3.006	18.615	-0.178	-0.220	-0.122	60.000	21.515	14.365	19.565	18.200	7.174	4.302	3.981	28.561	-0.051	0.116	0.117	60.000	24.960	13.715	25.935	18.980	7.101	5.355	5.212	37.011	-0.404	0.076	0.367	60.000	14.040	13.390	7.540	20.150	10.154	9.378	9.271	94.133	-0.194	-0.460	-0.182
61	60.000	61.000	18.200	2.405	15.015	1.235	6.275	3.393	2.942	18.463	-0.064	-0.083	NaN	61.000	21.450	14.365	19.630	18.135	7.192	4.186	3.945	28.375	-0.036	-0.087	0.028	61.000	24.895	13.585	25.870	19.045	6.905	5.546	5.413	37.379	0.201	0.053	-0.139	61.000	14.235	13.260	7.670	19.955	10.023	9.377	9.274	92.958	0.003	-0.230	-0.229
62	61.000	62.000	18.330	2.470	15.275	1.170	6.134	3.320	2.967	18.197	0.024	-0.214	-0.145	62.000	21.450	14.235	19.500	18.330	7.135	4.536	4.297	30.661	0.352	0.232	-0.117	62.000	24.895	13.715	25.935	19.175	7.061	5.558	5.459	38.549	0.046	0.140	0.128	62.000	14.300	13.130	7.085	20.605	9.984	10.389	10.255	102.384	0.980	0.874	-0.139
63	62.000	63.000	18.200	2.405	15.470	1.235	6.482	2.970	2.734	17.720	-0.233	-0.205	0.145	63.000	21.450	14.040	19.500	18.395	7.064	4.772	4.629	32.697	0.332	0.059	-0.178	63.000	24.960	13.780	25.740	19.305	7.071	5.580	5.482	38.764	0.023	0.101	0.073	63.000	13.975	13.390	7.085	20.410	10.753	9.836	9.698	104.273	-0.557	-0.139	0.413
64	63.000	64.000	18.330	2.535	15.470	1.300	6.209	3.115	2.851	17.703	0.117	-0.026	-0.171	64.000	21.515	13.845	20.020	17.225	6.840	3.696	3.568	24.404	-1.061	-1.280	-0.205	64.000	24.830	13.780	25.675	19.435	7.071	5.718	5.626	39.783	0.144	0.119	-0.019	64.000	13.650	13.715	7.085	20.410	11.102	9.377	9.264	102.849	-0.434	NaN	0.460
65	64.000	65.000	18.330	2.535	15.600	1.300	5.944	2.996	2.723	16.186	-0.128	-0.118	NaN	65.000	21.580	13.910	19.370	18.720	6.921	5.293	4.996	34.577	1.428	1.630	0.032	65.000	24.765	13.715	25.675	19.500	7.159	5.856	5.732	41.037	0.106	0.064	-0.074	65.000	14.170	13.195	6.955	20.410	10.154	10.204	10.115	102.706	0.851	0.092	-0.735
66	65.000	66.000	18.330	2.535	15.665	1.300	6.072	2.937	2.605	15.814	-0.119	-0.059	NaN	66.000	21.450	14.560	19.305	18.720	7.239	4.680	4.320	31.269	-0.677	0.030	0.637	66.000	24.765	13.585	25.480	19.630	6.811	6.087	5.825	39.673	0.092	0.106	-0.129	66.000	13.910	13.325	7.020	20.410	10.088	9.883	9.749	98.350	-0.366	-0.045	0.274
67	66.000	67.000	18.200	2.535	15.730	1.365	6.367	2.733	2.485	15.818	-0.120	-0.087	0.117	67.000	21.385	14.625	19.240	18.785	7.272	4.680	4.396	31.966	0.076	0.088	0.088	67.000	24.830	14.430	24.960	19.760	7.464	5.332	5.057	37.746	-0.767	0.117	0.846	67.000	14.170	13.065	7.150	20.345	9.899	10.113	9.921	98.206	0.172	-0.137	-0.368
68	67.000	68.000	18.200	2.535	15.795	1.430	6.666	2.647	2.462	16.414	-0.022	-0.086	NaN	68.000	21.450	14.495	19.240	18.785	7.279	4.826	4.628	33.690	0.233	NaN	-0.145	68.000	24.635	13.325	24.570	19.760	6.251	6.435	6.137	38.363	1.080	0.004	-1.103	68.000	14.235	13.130	7.085	20.345	10.348	10.158	9.962	103.086	0.041	0.046	4.159E-4
69	68.000	69.000	16.835	1.755	15.925	1.365	8.135	0.990	0.917	7.461	-1.545	-0.094	1.562	69.000	21.190	14.950	19.240	18.785	7.535	4.302	4.125	31.079	-0.504	NaN	0.523	69.000	24.570	13.065	23.855	19.695	5.881	6.668	5.984	35.190	-0.154	0.012	-0.252	69.000	13.715	13.845	7.085	20.410	10.858	9.330	9.210	100.002	-0.752	0.046	0.873
70	69.000	70.000	16.835	1.820	15.990	1.495	7.735	0.905	0.804	6.219	-0.113	-0.107	-0.023	70.000	20.995	15.015	19.240	18.785	7.474	4.158	3.967	29.647	-0.158	NaN	0.141	70.000	24.570	14.560	23.595	19.565	7.425	5.099	4.347	32.275	-1.637	-0.078	1.467	70.000	13.650	13.715	7.280	20.215	10.323	9.101	8.982	92.713	-0.228	-0.276	-0.047
71	70.000	71.000	16.770	1.820	16.120	1.560	8.273	0.700	0.643	5.324	-0.161	-0.145	0.060	71.000	20.930	15.210	19.240	18.915	7.727	4.072	3.985	30.792	0.018	0.118	0.204	71.000	24.570	14.365	23.530	19.630	6.973	5.367	4.764	33.221	0.417	0.076	-0.191	71.000	13.780	13.520	7.280	20.215	10.600	9.331	9.115	96.626	0.134	NaN	-0.230
72	71.000	72.000	16.770	1.820	16.185	1.560	8.320	0.640	0.601	5.002	-0.042	-0.059	NaN	72.000	20.930	15.145	19.305	18.850	7.757	4.046	3.983	30.893	-0.002	-0.086	-0.060	72.000	24.505	12.480	23.595	19.825	5.181	7.401	6.603	34.210	1.838	0.186	-1.863	72.000	13.975	13.390	7.150	20.410	10.510	9.791	9.562	100.500	0.447	0.230	-0.229
73	72.000	73.000	16.705	1.755	16.250	1.625	8.367	0.473	0.419	3.503	-0.183	-0.080	0.080	73.000	20.995	14.950	19.175	19.110	7.615	4.541	4.467	34.020	0.485	0.290	-0.205	73.000	24.570	13.000	23.855	19.825	5.755	6.862	6.249	35.963	-0.354	-0.027	0.510	73.000	13.975	13.325	7.280	20.280	10.510	9.654	9.418	98.983	-0.144	-0.184	-0.047
74	73.000	74.000	16.770	1.885	16.380	1.690	8.189	0.436	0.419	3.435	8.240E-4	-0.145	-0.116	74.000	21.060	14.755	19.175	19.175	7.552	4.805	4.737	35.773	0.270	0.060	-0.205	74.000	24.440	13.520	23.595	19.565	6.322	6.104	5.625	35.562	-0.624	-0.222	0.533	74.000	14.105	13.195	7.410	20.085	10.456	9.607	9.389	98.172	-0.029	-0.230	-0.184
75	74.000	75.000	16.965	2.015	16.380	1.755	7.962	0.640	0.609	4.846	0.189	-0.026	-0.231	75.000	21.190	14.625	19.110	19.240	7.474	5.062	4.966	37.112	0.229	0.086	-0.172	75.000	24.505	13.065	23.595	19.825	5.946	6.821	6.254	37.188	0.629	0.258	-0.460	NaN	NaN	NaN	NaN	NaN	NaN	NaN	NaN	NaN	NaN	NaN	NaN
76	75.000	76.000	16.705	2.015	16.250	1.755	8.164	0.524	0.515	4.208	-0.093	0.113	0.226	76.000	21.190	14.430	19.110	19.305	7.362	5.300	5.230	38.507	0.264	0.060	-0.179	76.000	24.505	13.065	23.855	19.890	5.992	6.856	6.420	38.469	0.166	0.040	NaN	NaN	NaN	NaN	NaN	NaN	NaN	NaN	NaN	NaN	NaN	NaN	NaN
77	76.000	77.000	17.225	2.145	16.055	1.690	7.309	1.255	1.158	8.467	0.643	0.205	-0.532	77.000	21.255	14.235	19.045	19.500	7.128	5.710	5.568	39.690	0.338	0.205	-0.205	77.000	24.505	12.870	24.115	20.020	6.003	7.161	6.604	39.647	0.184	0.116	-0.195	NaN	NaN	NaN	NaN	NaN	NaN	NaN	NaN	NaN	NaN	NaN	NaN
78	77.000	78.000	17.355	2.145	16.055	1.690	7.451	1.377	1.262	9.405	0.104	NaN	-0.123	78.000	21.255	14.235	19.110	19.565	7.191	5.745	5.668	40.763	0.100	0.036	NaN	78.000	24.570	12.675	24.245	20.150	5.735	7.482	7.017	40.243	0.413	0.124	-0.198	NaN	NaN	NaN	NaN	NaN	NaN	NaN	NaN	NaN	NaN	NaN	NaN
79	78.000	79.000	17.290	2.210	15.925	1.755	7.081	1.439	1.303	9.227	0.041	0.103	0.041	79.000	21.320	14.040	18.915	19.825	7.042	6.265	6.091	42.892	0.422	0.315	-0.205	79.000	24.505	12.675	24.310	19.240	5.964	6.568	6.085	36.293	-0.932	-0.912	0.002	NaN	NaN	NaN	NaN	NaN	NaN	NaN	NaN	NaN	NaN	NaN	NaN
80	79.000	80.000	17.225	2.275	15.990	1.820	7.036	1.316	1.212	8.530	-0.091	-0.083	0.039	80.000	21.320	14.040	18.785	20.085	7.032	6.555	6.353	44.679	0.263	0.290	NaN	80.000	24.570	12.285	24.375	20.215	5.650	7.932	7.222	40.805	1.137	0.973	-0.391	NaN	NaN	NaN	NaN	NaN	NaN	NaN	NaN	NaN	NaN	NaN	NaN
81	80.000	81.000	17.615	2.405	15.990	1.755	6.966	1.750	1.662	11.577	0.449	0.024	-0.410	81.000	21.450	13.650	18.720	20.150	6.923	7.050	6.936	48.021	0.583	0.085	-0.410	81.000	24.505	12.025	24.570	20.215	5.367	8.190	7.855	42.157	0.633	0.002	-0.261	NaN	NaN	NaN	NaN	NaN	NaN	NaN	NaN	NaN	NaN	NaN	NaN
82	81.000	82.000	17.680	2.535	15.990	1.755	6.691	1.861	1.797	12.024	0.135	NaN	-0.113	82.000	21.515	13.585	18.590	20.215	6.884	7.247	7.063	48.621	0.127	0.112	-0.086	82.000	24.505	11.700	24.895	20.280	5.160	8.589	8.234	42.487	0.379	0.080	-0.325	NaN	NaN	NaN	NaN	NaN	NaN	NaN	NaN	NaN	NaN	NaN	NaN
83	82.000	83.000	17.745	2.535	16.120	1.560	6.301	1.895	1.854	11.682	0.057	-0.011	-0.056	83.000	21.580	13.585	18.460	20.215	6.805	7.327	6.944	47.252	-0.119	0.055	-0.028	83.000	24.440	11.830	25.480	20.215	5.420	8.449	8.142	44.130	-0.092	0.008	0.121	NaN	NaN	NaN	NaN	NaN	NaN	NaN	NaN	NaN	NaN	NaN	NaN
84	83.000	84.000	17.940	2.405	16.185	1.430	6.629	2.008	1.958	12.979	0.104	0.006	-0.107	84.000	21.645	13.455	18.395	20.410	6.744	7.677	7.433	50.125	0.489	0.204	-0.145	84.000	24.505	11.375	25.610	20.215	4.831	8.909	8.697	42.018	0.555	0.016	-0.443	NaN	NaN	NaN	NaN	NaN	NaN	NaN	NaN	NaN	NaN	NaN	NaN
85	84.000	85.000	17.485	2.080	16.185	1.430	7.234	1.453	1.408	10.182	-0.550	NaN	0.552	NaN	NaN	NaN	NaN	NaN	NaN	NaN	NaN	NaN	NaN	NaN	NaN	85.000	24.440	11.375	25.480	20.215	4.789	8.901	8.723	41.777	0.026	-0.015	-0.008	NaN	NaN	NaN	NaN	NaN	NaN	NaN	NaN	NaN	NaN	NaN	NaN
86	85.000	86.000	17.875	2.405	16.120	1.560	6.481	1.948	1.834	11.885	0.426	0.002	-0.492	NaN	NaN	NaN	NaN	NaN	NaN	NaN	NaN	NaN	NaN	NaN	NaN	86.000	24.375	11.375	25.545	20.215	4.772	8.917	8.546	40.780	-0.177	0.009	-0.009	NaN	NaN	NaN	NaN	NaN	NaN	NaN	NaN	NaN	NaN	NaN	NaN
87	86.000	87.000	17.875	2.470	16.055	1.625	6.677	2.007	1.924	12.844	0.090	0.032	-0.027	NaN	NaN	NaN	NaN	NaN	NaN	NaN	NaN	NaN	NaN	NaN	NaN	87.000	24.375	11.115	25.935	19.955	4.482	8.977	8.854	39.681	0.308	-0.188	-0.256	NaN	NaN	NaN	NaN	NaN	NaN	NaN	NaN	NaN	NaN	NaN	NaN
88	87.000	88.000	17.875	2.535	15.990	1.755	6.600	2.040	1.947	12.852	0.024	0.010	-0.025	NaN	NaN	NaN	NaN	NaN	NaN	NaN	NaN	NaN	NaN	NaN	NaN	88.000	24.375	10.725	26.325	19.500	4.215	8.989	8.916	37.581	0.062	-0.360	-0.381	NaN	NaN	NaN	NaN	NaN	NaN	NaN	NaN	NaN	NaN	NaN	NaN
89	88.000	89.000	17.940	2.535	16.055	1.755	6.209	2.040	1.912	11.872	-0.035	-0.060	-0.060	NaN	NaN	NaN	NaN	NaN	NaN	NaN	NaN	NaN	NaN	NaN	NaN	89.000	24.245	10.400	26.065	19.175	4.041	8.962	8.695	35.135	-0.221	-0.371	-0.345	NaN	NaN	NaN	NaN	NaN	NaN	NaN	NaN	NaN	NaN	NaN	NaN
90	89.000	90.000	17.680	2.340	16.055	1.690	6.485	1.750	1.632	10.584	-0.280	0.024	0.314	NaN	NaN	NaN	NaN	NaN	NaN	NaN	NaN	NaN	NaN	NaN	NaN	90.000	24.115	10.140	26.260	18.720	3.779	8.844	8.633	32.625	-0.061	-0.394	-0.284	NaN	NaN	NaN	NaN	NaN	NaN	NaN	NaN	NaN	NaN	NaN	NaN
91	90.000	91.000	17.940	2.535	16.055	1.755	6.751	2.040	1.958	13.220	0.326	-0.025	-0.315	NaN	NaN	NaN	NaN	NaN	NaN	NaN	NaN	NaN	NaN	NaN	NaN	91.000	24.050	10.075	26.390	18.655	3.421	8.893	8.892	30.420	0.259	-0.029	-0.080	NaN	NaN	NaN	NaN	NaN	NaN	NaN	NaN	NaN	NaN	NaN	NaN
92	91.000	92.000	17.810	2.600	16.185	1.885	6.353	1.775	1.689	10.732	-0.269	-0.171	0.093	NaN	NaN	NaN	NaN	NaN	NaN	NaN	NaN	NaN	NaN	NaN	NaN	92.000	23.660	10.075	26.715	17.940	3.433	8.437	8.430	28.937	-0.462	-0.549	-0.141	NaN	NaN	NaN	NaN	NaN	NaN	NaN	NaN	NaN	NaN	NaN	NaN
93	92.000	93.000	17.940	2.665	16.120	1.950	6.310	1.955	1.840	11.610	0.151	0.037	-0.145	NaN	NaN	NaN	NaN	NaN	NaN	NaN	NaN	NaN	NaN	NaN	NaN	93.000	23.465	10.270	26.910	17.615	3.532	8.113	7.924	27.991	-0.505	-0.211	0.094	NaN	NaN	NaN	NaN	NaN	NaN	NaN	NaN	NaN	NaN	NaN	NaN
94	93.000	94.000	18.005	2.665	16.185	2.015	6.262	1.933	1.792	11.222	-0.048	-0.083	-0.061	NaN	NaN	NaN	NaN	NaN	NaN	NaN	NaN	NaN	NaN	NaN	NaN	94.000	23.530	10.855	27.430	17.030	4.118	7.303	6.844	28.181	-1.081	-0.217	0.529	NaN	NaN	NaN	NaN	NaN	NaN	NaN	NaN	NaN	NaN	NaN	NaN
95	94.000	95.000	18.135	2.665	16.185	2.015	6.165	2.055	1.878	11.577	0.086	NaN	-0.123	NaN	NaN	NaN	NaN	NaN	NaN	NaN	NaN	NaN	NaN	NaN	NaN	95.000	23.335	11.245	27.560	17.095	4.468	7.216	6.402	28.603	-0.441	0.129	0.202	NaN	NaN	NaN	NaN	NaN	NaN	NaN	NaN	NaN	NaN	NaN	NaN
96	95.000	96.000	18.200	2.795	16.185	2.080	6.030	2.138	1.977	11.919	0.099	-0.022	-0.105	NaN	NaN	NaN	NaN	NaN	NaN	NaN	NaN	NaN	NaN	NaN	NaN	96.000	23.270	11.050	27.365	16.965	4.265	7.194	6.421	27.386	0.018	-0.218	-0.197	NaN	NaN	NaN	NaN	NaN	NaN	NaN	NaN	NaN	NaN	NaN	NaN
97	96.000	97.000	18.070	2.730	16.250	2.015	6.710	1.955	1.871	12.557	-0.105	-0.037	0.145	NaN	NaN	NaN	NaN	NaN	NaN	NaN	NaN	NaN	NaN	NaN	NaN	97.000	23.400	10.985	26.780	17.355	4.096	7.211	6.423	26.305	0.002	0.070	0.004	NaN	NaN	NaN	NaN	NaN	NaN	NaN	NaN	NaN	NaN	NaN	NaN
98	97.000	98.000	18.005	2.730	16.445	2.015	6.219	1.716	1.645	10.229	-0.226	-0.177	0.059	NaN	NaN	NaN	NaN	NaN	NaN	NaN	NaN	NaN	NaN	NaN	NaN	98.000	23.465	10.985	26.520	17.615	4.232	7.300	7.079	29.964	0.657	0.127	0.027	NaN	NaN	NaN	NaN	NaN	NaN	NaN	NaN	NaN	NaN	NaN	NaN
99	98.000	99.000	18.200	2.665	16.640	2.015	5.976	1.690	1.572	9.396	-0.072	-0.180	-0.155	NaN	NaN	NaN	NaN	NaN	NaN	NaN	NaN	NaN	NaN	NaN	NaN	99.000	23.530	11.050	26.260	18.005	4.351	7.472	7.406	32.224	0.326	0.268	0.084	NaN	NaN	NaN	NaN	NaN	NaN	NaN	NaN	NaN	NaN	NaN	NaN
100	99.000	100.000	18.265	2.730	16.705	1.950	6.170	1.744	1.685	10.394	0.112	-0.029	-0.087	NaN	NaN	NaN	NaN	NaN	NaN	NaN	NaN	NaN	NaN	NaN	NaN	100.000	23.660	11.050	26.000	18.135	4.296	7.461	7.392	31.759	-0.014	0.042	0.041	NaN	NaN	NaN	NaN	NaN	NaN	NaN	NaN	NaN	NaN	NaN	NaN
101	100.000	101.000	18.395	2.730	16.965	1.950	5.608	1.629	1.555	8.720	-0.130	-0.228	-0.114	NaN	NaN	NaN	NaN	NaN	NaN	NaN	NaN	NaN	NaN	NaN	NaN	101.000	23.790	10.855	25.675	18.135	4.359	7.520	7.485	32.630	0.093	-0.081	-0.156	NaN	NaN	NaN	NaN	NaN	NaN	NaN	NaN	NaN	NaN	NaN	NaN
102	101.000	102.000	18.525	2.730	17.095	2.080	6.134	1.571	1.511	9.270	-0.044	-0.172	-0.118	NaN	NaN	NaN	NaN	NaN	NaN	NaN	NaN	NaN	NaN	NaN	NaN	102.000	23.790	10.660	25.480	18.135	4.008	7.664	7.642	30.627	0.157	-0.043	-0.190	NaN	NaN	NaN	NaN	NaN	NaN	NaN	NaN	NaN	NaN	NaN	NaN
103	102.000	103.000	18.525	2.730	17.225	2.145	5.792	1.426	1.341	7.766	-0.170	-0.145	NaN	NaN	NaN	NaN	NaN	NaN	NaN	NaN	NaN	NaN	NaN	NaN	NaN	NaN	NaN	NaN	NaN	NaN	NaN	NaN	NaN	NaN	NaN	NaN	NaN	NaN	NaN	NaN	NaN	NaN	NaN	NaN	NaN	NaN	NaN	NaN	NaN
104	103.000	104.000	18.330	2.730	17.225	2.210	6.426	1.221	1.187	7.626	-0.154	-0.028	0.176	NaN	NaN	NaN	NaN	NaN	NaN	NaN	NaN	NaN	NaN	NaN	NaN	NaN	NaN	NaN	NaN	NaN	NaN	NaN	NaN	NaN	NaN	NaN	NaN	NaN	NaN	NaN	NaN	NaN	NaN	NaN	NaN	NaN	NaN	NaN	NaN
105	104.000	105.000	18.525	2.795	17.420	2.275	6.134	1.221	1.179	7.233	-0.008	-0.204	-0.204	NaN	NaN	NaN	NaN	NaN	NaN	NaN	NaN	NaN	NaN	NaN	NaN	105.000	23.725	9.945	24.505	18.135	3.227	8.227	8.209	26.491	8.209	1.756	-0.259	NaN	NaN	NaN	NaN	NaN	NaN	NaN	NaN	NaN	NaN	NaN	NaN
106	105.000	106.000	18.460	2.795	17.485	2.275	5.607	1.105	1.057	5.928	-0.122	-0.057	0.057	NaN	NaN	NaN	NaN	NaN	NaN	NaN	NaN	NaN	NaN	NaN	NaN	106.000	23.790	9.815	24.375	17.940	3.346	8.146	7.657	25.620	-0.552	-0.204	-0.125	NaN	NaN	NaN	NaN	NaN	NaN	NaN	NaN	NaN	NaN	NaN	NaN
107	106.000	107.000	18.590	2.730	17.680	2.275	5.699	1.017	0.965	5.501	-0.092	-0.174	-0.087	NaN	NaN	NaN	NaN	NaN	NaN	NaN	NaN	NaN	NaN	NaN	NaN	107.000	23.790	9.685	24.310	17.810	3.150	8.142	7.737	24.374	0.080	-0.134	-0.130	NaN	NaN	NaN	NaN	NaN	NaN	NaN	NaN	NaN	NaN	NaN	NaN
108	107.000	108.000	18.590	2.795	17.875	2.340	5.474	0.847	0.834	4.567	-0.131	-0.199	-0.035	NaN	NaN	NaN	NaN	NaN	NaN	NaN	NaN	NaN	NaN	NaN	NaN	108.000	23.855	9.555	23.985	18.070	3.295	8.516	7.943	26.174	0.206	0.255	-0.129	NaN	NaN	NaN	NaN	NaN	NaN	NaN	NaN	NaN	NaN	NaN	NaN
109	108.000	109.000	18.395	2.795	17.810	2.405	6.436	0.703	0.701	4.512	-0.133	0.018	0.162	NaN	NaN	NaN	NaN	NaN	NaN	NaN	NaN	NaN	NaN	NaN	NaN	NaN	NaN	NaN	NaN	NaN	NaN	NaN	NaN	NaN	NaN	NaN	NaN	NaN	NaN	NaN	NaN	NaN	NaN	NaN	NaN	NaN	NaN	NaN	NaN
110	109.000	110.000	18.395	2.730	18.070	2.275	6.084	0.559	0.543	3.304	-0.158	-0.045	0.053	NaN	NaN	NaN	NaN	NaN	NaN	NaN	NaN	NaN	NaN	NaN	NaN	110.000	24.115	10.010	23.985	18.265	3.494	8.256	7.790	27.222	7.790	2.543	0.193	NaN	NaN	NaN	NaN	NaN	NaN	NaN	NaN	NaN	NaN	NaN	NaN
111	110.000	111.000	18.395	2.405	18.070	2.275	6.390	0.350	0.325	2.074	-0.218	NaN	0.121	NaN	NaN	NaN	NaN	NaN	NaN	NaN	NaN	NaN	NaN	NaN	NaN	111.000	24.050	9.620	23.790	18.200	2.982	8.584	7.951	23.711	0.160	-0.059	-0.388	NaN	NaN	NaN	NaN	NaN	NaN	NaN	NaN	NaN	NaN	NaN	NaN
112	111.000	112.000	18.460	2.340	18.200	2.275	6.343	0.268	0.230	1.458	-0.095	-0.126	-0.047	NaN	NaN	NaN	NaN	NaN	NaN	NaN	NaN	NaN	NaN	NaN	NaN	112.000	24.115	9.945	23.790	18.200	3.332	8.261	7.615	25.375	-0.335	NaN	0.322	NaN	NaN	NaN	NaN	NaN	NaN	NaN	NaN	NaN	NaN	NaN	NaN
113	112.000	113.000	18.460	2.275	18.265	2.275	6.301	0.195	0.133	0.837	-0.097	-0.065	3.980E-18	NaN	NaN	NaN	NaN	NaN	NaN	NaN	NaN	NaN	NaN	NaN	NaN	113.000	24.180	10.010	23.595	18.265	3.432	8.276	7.261	24.919	-0.355	0.079	0.060	NaN	NaN	NaN	NaN	NaN	NaN	NaN	NaN	NaN	NaN	NaN	NaN
114	113.000	NaN	NaN	NaN	NaN	NaN	NaN	NaN	NaN	NaN	NaN	NaN	NaN	NaN	NaN	NaN	NaN	NaN	NaN	NaN	NaN	NaN	NaN	NaN	NaN	114.000	24.180	10.010	23.660	18.265	3.440	8.271	7.446	25.616	0.186	-0.004	NaN	NaN	NaN	NaN	NaN	NaN	NaN	NaN	NaN	NaN	NaN	NaN	NaN
115	114.000	NaN	NaN	NaN	NaN	NaN	NaN	NaN	NaN	NaN	NaN	NaN	NaN	NaN	NaN	NaN	NaN	NaN	NaN	NaN	NaN	NaN	NaN	NaN	NaN	115.000	24.180	10.010	23.725	18.395	4.740	8.397	5.298	25.109	-2.149	0.126	NaN	NaN	NaN	NaN	NaN	NaN	NaN	NaN	NaN	NaN	NaN	NaN	NaN
116	115.000	NaN	NaN	NaN	NaN	NaN	NaN	NaN	NaN	NaN	NaN	NaN	NaN	NaN	NaN	NaN	NaN	NaN	NaN	NaN	NaN	NaN	NaN	NaN	NaN	116.000	24.180	9.945	23.790	18.395	4.600	8.459	5.445	25.046	0.147	-0.003	-0.065	NaN	NaN	NaN	NaN	NaN	NaN	NaN	NaN	NaN	NaN	NaN	NaN
117	116.000	NaN	NaN	NaN	NaN	NaN	NaN	NaN	NaN	NaN	NaN	NaN	NaN	NaN	NaN	NaN	NaN	NaN	NaN	NaN	NaN	NaN	NaN	NaN	NaN	117.000	24.245	9.945	23.985	18.525	4.459	8.584	5.947	26.516	0.502	0.124	-0.002	NaN	NaN	NaN	NaN	NaN	NaN	NaN	NaN	NaN	NaN	NaN	NaN
118	117.000	NaN	NaN	NaN	NaN	NaN	NaN	NaN	NaN	NaN	NaN	NaN	NaN	NaN	NaN	NaN	NaN	NaN	NaN	NaN	NaN	NaN	NaN	NaN	NaN	118.000	24.375	10.205	24.310	18.525	4.648	8.320	6.123	28.460	0.176	-0.003	0.259	NaN	NaN	NaN	NaN	NaN	NaN	NaN	NaN	NaN	NaN	NaN	NaN
119	118.000	NaN	NaN	NaN	NaN	NaN	NaN	NaN	NaN	NaN	NaN	NaN	NaN	NaN	NaN	NaN	NaN	NaN	NaN	NaN	NaN	NaN	NaN	NaN	NaN	NaN	NaN	NaN	NaN	NaN	NaN	NaN	NaN	NaN	NaN	NaN	NaN	NaN	NaN	NaN	NaN	NaN	NaN	NaN	NaN	NaN	NaN	NaN	NaN
120	119.000	NaN	NaN	NaN	NaN	NaN	NaN	NaN	NaN	NaN	NaN	NaN	NaN	NaN	NaN	NaN	NaN	NaN	NaN	NaN	NaN	NaN	NaN	NaN	NaN	120.000	24.180	9.880	25.285	18.785	4.111	8.973	7.597	31.235	7.597	0.717	-0.137	NaN	NaN	NaN	NaN	NaN	NaN	NaN	NaN	NaN	NaN	NaN	NaN
121	120.000	NaN	NaN	NaN	NaN	NaN	NaN	NaN	NaN	NaN	NaN	NaN	NaN	NaN	NaN	NaN	NaN	NaN	NaN	NaN	NaN	NaN	NaN	NaN	NaN	121.000	24.245	9.815	25.415	18.720	4.043	8.982	7.854	31.755	0.257	-0.048	-0.056	NaN	NaN	NaN	NaN	NaN	NaN	NaN	NaN	NaN	NaN	NaN	NaN
[truncated: 108 more columns]
