# Supplementary material for: Filopodyan: An open-source pipeline for the analysis of filopodia
Source: J Cell Biol. 2017 Oct 2;216(10):3405–22. doi: 10.1083/jcb.201705113 (PMC5626553; doi:10.1083/jcb.201705113)
Supplement: Data tables (ZIP file) [file JCB_201705113_DataS1.zip › Data Tables/Fig5_BaseF/ENA_Phenotype/MANUAL_CTRL_s15_Renyi2-6_ed4/NeonCtrl_GC7_1_IMPROVED_tif Filopodia.txt]

dT	T (0)	dT (0)	Base Mean (0)	Base Local Background (0)	Body Mean (0)	Proj Mean (0)	Tip Mean (0)	Tip Th Mean (0)	Tip Local Background (0)	Length (0)	dL (0)	DCTM (0)	DCBM (0)	T (1)	dT (1)	Base Mean (1)	Base Local Background (1)	Body Mean (1)	Proj Mean (1)	Tip Mean (1)	Tip Th Mean (1)	Tip Local Background (1)	Length (1)	dL (1)	DCTM (1)	DCBM (1)	T (2)	dT (2)	Base Mean (2)	Base Local Background (2)	Body Mean (2)	Proj Mean (2)	Tip Mean (2)	Tip Th Mean (2)	Tip Local Background (2)	Length (2)	dL (2)	DCTM (2)	DCBM (2)	T (3)	dT (3)	Base Mean (3)	Base Local Background (3)	Body Mean (3)	Proj Mean (3)	Tip Mean (3)	Tip Th Mean (3)	Tip Local Background (3)	Length (3)
0.000	1.000	0.000	209.926	122.072	522.308	155.349	130.000	132.962	110.131	2.076	0.000	NaN	NaN	1.000	0.000	166.962	121.940	522.308	130.954	117.636	124.600	114.900	3.666	0.000	NaN	NaN	1.000	0.000	236.100	149.165	522.308	152.477	120.269	125.087	105.938	6.939	0.000	NaN	NaN	1.000	0.000	157.962	118.168	522.308	122.194	115.292	121.000	112.320	8.688
1.000	2.000	1.000	198.483	147.214	511.319	148.989	129.107	138.500	116.757	2.076	0.000	0.128	0.138	2.000	1.000	168.111	143.238	511.319	129.112	116.565	121.364	109.276	3.842	0.176	0.173	0.058	2.000	1.000	227.759	168.787	511.319	144.549	118.346	126.750	112.034	6.813	-0.127	0.154	0.285	2.000	1.000	167.321	133.968	511.319	123.632	114.259	121.286	107.095	8.577
2.000	3.000	2.000	209.065	156.450	513.586	151.286	130.167	139.857	113.228	2.596	0.520	0.138	-0.321	3.000	2.000	164.536	145.337	513.586	128.435	119.074	126.467	110.278	3.926	0.084	0.030	-0.000	3.000	2.000	240.233	172.173	513.586	149.281	117.500	122.812	110.514	7.218	0.406	0.095	-0.268	3.000	2.000	174.529	137.091	513.586	124.102	117.160	121.722	109.824	8.650
3.000	4.000	3.000	199.276	151.149	511.092	147.212	129.943	142.538	112.980	2.604	0.008	0.138	0.138	4.000	3.000	175.172	144.512	511.092	128.142	121.593	128.500	111.155	4.037	0.111	-0.000	-0.118	4.000	3.000	211.581	165.400	511.092	141.572	116.400	123.000	111.227	7.011	-0.208	0.151	0.331	4.000	3.000	177.571	134.364	511.092	125.409	112.727	118.067	108.162	8.493
4.000	5.000	4.000	213.963	158.564	508.245	148.133	128.688	135.200	113.986	2.929	0.325	0.193	-0.193	5.000	4.000	169.172	145.740	508.245	126.796	115.750	125.800	110.255	4.221	0.184	0.145	-0.087	5.000	4.000	237.367	176.495	508.245	146.544	116.846	125.909	109.702	7.612	0.601	0.191	-0.408	5.000	4.000	173.633	138.034	508.245	125.410	113.654	121.500	108.455	8.550
5.000	6.000	5.000	205.621	147.673	504.426	150.593	128.500	135.150	113.979	2.891	-0.038	0.009	0.138	6.000	5.000	174.960	152.539	504.426	127.765	120.375	122.864	109.331	4.389	0.168	0.114	-0.090	6.000	5.000	239.100	181.320	504.426	143.907	115.708	140.000	110.252	7.826	0.214	0.115	-0.128	6.000	5.000	172.062	140.079	504.426	128.464	115.042	122.533	107.649	8.596
6.000	7.000	6.000	216.448	162.802	501.689	149.400	131.406	136.360	113.253	3.270	0.379	0.186	-0.137	7.000	6.000	176.897	158.350	501.689	129.168	118.370	123.833	109.933	4.676	0.287	0.033	-0.205	7.000	6.000	225.750	176.869	501.689	140.397	115.320	124.667	110.933	7.880	0.054	0.059	0.063	7.000	6.000	171.700	137.681	501.689	127.004	113.280	121.333	108.223	8.577
7.000	8.000	7.000	179.069	142.592	506.418	143.738	133.379	138.577	115.649	2.975	-0.295	0.137	0.395	8.000	7.000	182.138	159.045	506.418	131.692	118.577	123.783	111.127	4.767	0.092	-0.060	-0.119	8.000	7.000	239.296	189.315	506.418	141.795	115.042	119.750	109.131	8.155	0.276	0.175	-0.142	8.000	7.000	185.100	144.149	506.418	131.410	114.923	118.810	108.628	8.899
8.000	9.000	8.000	223.259	161.785	505.378	154.443	137.147	159.400	114.124	3.495	0.520	0.074	-0.460	9.000	8.000	170.440	160.951	505.378	128.003	115.000	122.143	110.765	4.890	0.122	0.060	-0.120	9.000	8.000	209.379	180.918	505.378	138.232	110.875	116.100	109.932	8.217	0.062	0.054	0.062	9.000	8.000	178.700	148.785	505.378	129.815	114.087	122.125	107.806	9.129
9.000	10.000	9.000	201.323	154.330	510.571	154.378	143.500	156.550	117.331	3.327	-0.168	-0.000	0.192	10.000	9.000	185.357	158.508	510.571	129.376	118.923	124.615	110.041	5.138	0.249	0.060	-0.145	10.000	9.000	245.679	197.000	510.571	141.657	115.654	122.389	108.309	8.887	0.670	0.252	-0.371	10.000	9.000	184.387	146.727	510.571	132.977	116.619	119.450	108.351	9.267
10.000	11.000	10.000	205.690	160.552	510.010	154.472	136.156	144.087	116.189	3.522	0.195	0.054	-0.138	11.000	10.000	183.160	164.683	510.010	131.291	116.500	120.652	109.593	5.215	0.076	0.061	-0.037	11.000	10.000	234.500	204.392	510.010	140.761	111.750	117.167	109.739	9.030	0.143	0.028	-0.145	11.000	10.000	176.276	144.640	510.010	131.231	120.556	123.059	107.657	9.137
11.000	12.000	11.000	207.241	165.612	510.673	154.721	129.484	142.235	116.731	3.771	0.249	0.012	-0.267	12.000	11.000	182.185	169.729	510.673	131.746	118.571	124.500	109.951	5.494	0.279	0.206	-0.101	12.000	11.000	232.875	201.850	510.673	142.747	117.227	125.688	110.161	9.046	0.016	-0.179	-0.171	12.000	11.000	185.233	144.239	510.673	133.612	115.842	120.938	109.075	9.255
12.000	13.000	12.000	204.774	161.490	521.686	150.825	135.824	149.000	115.980	3.641	-0.130	-0.064	0.128	13.000	12.000	188.440	170.459	521.686	132.168	118.842	130.143	110.110	5.781	0.287	0.144	-0.123	13.000	12.000	211.464	182.514	521.686	136.440	116.545	124.818	113.406	8.783	-0.263	0.055	0.234	13.000	12.000	182.481	142.494	521.686	131.200	110.680	116.900	107.119	9.477
13.000	14.000	13.000	193.259	159.378	522.216	147.484	136.625	147.158	119.267	3.530	-0.111	-0.022	-0.011	14.000	13.000	185.258	169.900	522.216	131.154	117.480	125.091	110.497	6.048	0.268	0.083	-0.083	NaN	NaN	NaN	NaN	NaN	NaN	NaN	NaN	NaN	NaN	NaN	NaN	NaN	14.000	13.000	185.097	144.082	522.216	130.488	114.273	123.200	107.069	9.707
14.000	15.000	14.000	200.179	155.960	526.324	155.266	150.656	163.600	115.400	3.660	0.130	-0.000	-0.128	15.000	14.000	175.682	172.563	526.324	131.808	121.048	124.050	109.159	6.056	0.008	0.084	-0.000	NaN	NaN	NaN	NaN	NaN	NaN	NaN	NaN	NaN	NaN	NaN	NaN	NaN	15.000	14.000	182.290	143.286	526.324	133.407	112.304	119.615	106.403	9.910
15.000	16.000	15.000	194.900	158.131	531.058	152.992	141.406	157.857	117.127	3.817	0.157	0.013	-0.076	16.000	15.000	193.607	169.086	531.058	134.544	122.143	128.071	110.338	6.435	0.379	0.145	-0.108	NaN	NaN	NaN	NaN	NaN	NaN	NaN	NaN	NaN	NaN	NaN	NaN	NaN	16.000	15.000	179.667	141.528	531.058	131.932	117.217	122.294	107.810	9.918
16.000	17.000	16.000	190.808	162.851	533.244	149.415	140.818	154.786	117.048	3.763	-0.054	-0.011	-0.064	17.000	16.000	182.545	162.125	533.244	129.331	112.750	118.053	110.767	6.172	-0.263	0.171	0.298	17.000	16.000	188.321	159.162	533.244	130.001	118.000	123.650	114.377	8.475	8.475	-0.110	0.060	17.000	16.000	181.100	142.141	533.244	130.383	112.130	125.667	108.658	9.872
17.000	18.000	17.000	198.333	167.990	534.286	150.887	137.882	149.650	116.219	4.169	0.406	0.064	-0.153	18.000	17.000	171.923	154.846	534.286	128.507	112.636	117.462	108.841	6.096	-0.076	0.087	0.148	18.000	17.000	167.318	150.702	534.286	126.075	113.346	119.308	108.483	8.463	-0.013	0.283	0.227	18.000	17.000	177.273	145.394	534.286	132.673	118.304	120.000	109.067	10.213
18.000	19.000	18.000	205.423	176.724	537.553	149.381	132.806	142.526	117.384	4.203	0.035	-0.000	-0.141	19.000	18.000	165.800	150.440	537.553	128.743	113.545	116.810	109.068	6.001	-0.095	-0.025	0.076	19.000	18.000	171.630	152.360	537.553	127.134	115.190	119.176	107.324	8.659	0.196	0.141	-0.060	19.000	18.000	185.533	145.589	537.553	132.737	112.579	122.889	108.432	10.664
19.000	20.000	19.000	212.333	176.464	532.839	157.151	137.000	150.176	118.453	4.490	0.287	-0.000	-0.204	20.000	19.000	172.481	148.169	532.839	126.848	116.500	119.524	108.745	6.054	0.054	0.089	0.057	20.000	19.000	172.182	149.633	532.839	126.543	112.545	119.250	110.623	8.410	-0.249	0.011	0.180	20.000	19.000	190.185	152.476	532.839	132.819	115.609	120.312	107.487	10.737
20.000	21.000	20.000	219.633	187.446	534.365	153.020	131.033	138.850	119.245	4.658	0.168	-0.078	-0.219	21.000	20.000	172.280	145.620	534.365	127.318	117.885	124.400	108.555	6.119	0.065	0.113	0.057	21.000	20.000	179.615	148.805	534.365	129.288	114.923	122.882	108.340	8.681	0.271	0.197	0.000	21.000	20.000	192.774	151.353	534.365	133.473	114.136	120.583	110.204	10.508
21.000	22.000	21.000	230.967	176.553	532.102	147.441	123.091	131.941	116.913	4.861	0.203	0.063	-0.127	22.000	21.000	170.172	148.063	532.102	125.923	114.440	122.133	110.329	6.154	0.035	-0.023	0.056	22.000	21.000	182.276	153.869	532.102	126.188	113.300	115.600	111.257	8.708	0.027	-0.023	-0.084	22.000	21.000	195.531	155.841	532.102	132.973	113.083	117.111	108.750	11.189
22.000	23.000	22.000	214.667	177.701	527.347	149.959	130.226	139.750	113.521	4.934	0.073	0.064	-0.000	23.000	22.000	175.741	152.600	527.347	129.580	120.348	131.100	109.379	6.265	0.111	-0.000	-0.170	23.000	22.000	178.900	153.453	527.347	126.642	114.304	119.929	109.570	8.965	0.257	0.218	0.060	23.000	22.000	213.848	164.467	527.347	136.098	116.250	119.812	109.047	11.473
23.000	24.000	23.000	209.767	178.989	526.286	146.759	133.906	142.150	115.224	4.937	0.003	-0.000	-0.064	24.000	23.000	176.519	153.242	526.286	130.911	121.615	127.733	110.444	6.238	-0.027	-0.088	-0.057	24.000	23.000	183.448	149.010	526.286	127.461	115.476	122.900	108.903	8.992	0.027	0.170	0.085	24.000	23.000	218.816	168.607	526.286	138.164	116.783	121.556	108.516	11.630
24.000	25.000	24.000	205.429	171.376	527.886	144.731	124.857	129.550	113.923	5.056	0.119	0.115	0.064	25.000	24.000	173.679	154.420	527.886	133.350	120.269	125.833	111.034	6.349	0.111	-0.024	-0.145	25.000	24.000	184.000	156.714	527.886	126.683	112.650	120.444	109.849	9.168	0.176	0.000	-0.121	25.000	24.000	220.343	166.298	527.886	136.755	119.429	123.286	109.826	11.400
25.000	26.000	25.000	203.069	171.701	525.492	143.712	123.103	131.471	112.719	5.075	0.019	0.078	0.049	26.000	25.000	191.735	159.943	525.492	135.744	121.962	126.280	113.255	6.720	0.371	-0.047	-0.225	26.000	25.000	184.226	159.864	525.492	129.504	117.040	121.778	110.658	8.870	-0.298	-0.568	-0.264	26.000	25.000	199.059	156.474	525.492	130.479	113.100	118.944	110.156	10.994
26.000	27.000	26.000	236.000	184.914	526.048	150.786	128.964	138.357	113.034	5.454	0.379	0.049	-0.361	27.000	26.000	174.483	152.057	526.048	129.523	119.560	128.091	112.253	6.536	-0.184	0.089	0.290	27.000	26.000	173.760	154.576	526.048	125.715	112.333	120.083	110.182	9.393	0.523	0.770	0.190	27.000	26.000	205.226	155.476	526.048	129.830	113.750	123.444	109.765	10.726
27.000	28.000	27.000	218.862	176.345	527.947	144.228	122.156	129.643	111.960	5.519	0.065	0.205	0.141	28.000	27.000	192.531	162.646	527.947	133.255	124.500	133.667	111.369	6.861	0.325	-0.057	-0.429	28.000	27.000	189.719	165.952	527.947	128.714	125.786	132.062	111.799	9.176	-0.217	-0.689	-0.402	28.000	27.000	190.839	151.098	527.947	127.631	115.350	120.632	107.209	10.856
28.000	29.000	28.000	239.355	183.463	521.798	148.295	125.133	135.455	111.219	5.879	0.360	0.126	-0.157	29.000	28.000	186.800	156.797	521.798	131.264	127.417	136.000	111.658	6.861	0.000	0.065	0.089	29.000	28.000	175.308	152.530	521.798	127.296	121.424	129.318	112.700	8.889	-0.287	-0.211	0.053	29.000	28.000	187.964	147.267	521.798	127.597	116.909	122.786	109.014	10.435
29.000	30.000	29.000	261.667	189.910	521.288	153.547	123.091	129.222	113.273	6.147	0.268	0.036	-0.161	30.000	29.000	175.077	152.532	521.288	130.581	124.679	129.762	110.396	6.723	-0.138	0.057	0.120	30.000	29.000	176.793	157.215	521.288	128.046	117.500	123.375	113.347	7.488	-1.401	-1.316	-0.085	30.000	29.000	186.069	149.272	521.288	126.048	113.636	118.000	110.566	10.435
30.000	31.000	30.000	246.800	194.171	525.133	155.301	130.464	138.294	114.556	6.174	0.027	-0.033	-0.063	31.000	30.000	192.457	156.840	525.133	130.881	120.077	132.286	110.393	7.083	0.360	0.033	-0.178	31.000	30.000	172.955	150.171	525.133	128.190	115.571	125.000	114.500	6.056	-1.431	-0.994	0.267	31.000	30.000	175.900	141.000	525.133	126.166	117.958	126.333	107.444	10.175
31.000	32.000	31.000	252.429	192.711	523.537	151.165	121.700	132.364	113.623	6.258	0.084	0.063	-0.048	32.000	31.000	182.231	156.833	523.537	127.745	119.458	123.348	110.741	6.804	-0.279	0.056	0.145	32.000	31.000	173.000	149.903	523.537	130.842	118.963	128.000	113.174	5.448	-0.609	-0.761	-0.061	32.000	31.000	181.192	145.235	523.537	125.134	121.444	129.875	108.348	9.953
32.000	33.000	32.000	251.533	181.241	524.092	148.465	126.667	135.611	111.609	6.112	-0.146	-0.000	0.167	33.000	32.000	186.786	159.228	524.092	132.645	126.259	134.800	111.088	6.842	0.038	-0.003	-0.027	33.000	32.000	172.040	147.441	524.092	130.089	121.296	124.435	113.490	5.118	-0.330	0.005	0.205	33.000	32.000	181.931	146.525	524.092	126.549	116.520	123.571	108.658	10.029
33.000	34.000	33.000	245.897	176.698	525.358	144.446	126.714	134.118	111.979	6.039	-0.073	0.118	0.095	34.000	33.000	185.517	160.885	525.358	131.289	124.192	130.824	113.007	6.796	-0.046	-0.116	-0.117	34.000	33.000	176.462	153.356	525.358	132.355	118.304	122.708	115.646	4.744	-0.374	-0.340	-0.047	34.000	33.000	189.767	146.414	525.358	126.122	115.556	127.000	108.520	9.929
34.000	35.000	34.000	228.222	175.593	523.706	142.957	120.793	125.000	113.053	5.951	-0.089	-0.000	0.009	35.000	34.000	190.969	161.160	523.706	132.027	119.423	125.462	111.932	6.880	0.084	0.029	0.029	35.000	34.000	177.828	153.968	523.706	130.042	125.030	131.348	111.057	5.719	0.975	0.763	-0.063	35.000	34.000	167.654	137.461	523.706	125.649	120.000	124.773	108.295	9.248
35.000	36.000	35.000	230.480	167.977	524.524	145.295	125.219	141.692	113.366	5.867	-0.084	-0.072	0.008	36.000	35.000	188.719	162.350	524.524	133.824	126.083	131.450	110.952	6.807	-0.073	-0.055	-0.000	36.000	35.000	176.926	152.054	524.524	128.614	123.100	127.850	114.490	6.147	0.428	0.427	0.063	36.000	35.000	171.967	142.343	524.524	124.559	114.136	125.300	109.228	9.259
36.000	37.000	36.000	219.586	167.716	524.066	144.232	129.000	141.091	113.917	5.817	-0.049	-0.071	0.071	37.000	36.000	180.156	157.802	524.066	130.607	125.417	129.350	112.708	6.681	-0.127	0.035	0.136	37.000	36.000	176.560	151.558	524.066	129.512	121.821	130.600	116.224	6.033	-0.114	-0.109	0.000	37.000	36.000	161.923	136.511	524.066	122.856	112.364	122.250	108.200	8.888
37.000	38.000	37.000	225.040	171.095	524.858	147.566	132.036	136.227	119.699	5.542	-0.276	-0.230	-0.129	38.000	37.000	180.269	166.926	524.858	132.645	123.481	129.929	113.081	6.638	-0.043	-0.107	-0.098	38.000	37.000	174.923	153.416	524.858	126.839	115.000	120.643	106.785	8.052	2.020	1.880	0.000	38.000	37.000	162.480	130.120	524.858	124.205	120.500	128.818	107.987	8.485
38.000	39.000	38.000	233.815	173.274	524.985	149.807	132.071	139.833	120.340	5.450	-0.092	-0.202	-0.074	39.000	38.000	177.276	162.065	524.985	132.636	131.185	138.647	112.510	6.546	-0.092	-0.144	-0.039	39.000	38.000	171.240	151.225	524.985	126.005	113.333	122.083	110.171	8.304	0.252	0.295	0.007	39.000	38.000	150.632	129.228	524.985	122.764	117.704	121.091	109.227	8.079
39.000	40.000	39.000	230.172	169.312	524.000	148.908	124.000	133.882	115.828	5.450	0.000	0.057	0.072	40.000	39.000	173.320	160.467	524.000	131.502	127.857	135.700	113.075	6.465	-0.081	-0.022	-0.000	40.000	39.000	172.160	154.936	524.000	126.730	119.077	134.200	108.147	8.576	0.271	0.181	-0.136	40.000	39.000	153.450	131.188	524.000	123.698	118.538	127.200	108.428	8.033
40.000	41.000	40.000	241.962	174.588	525.458	149.524	126.654	132.000	112.803	5.656	0.206	0.129	-0.137	41.000	40.000	169.591	160.816	525.458	131.907	130.571	137.750	111.958	6.408	-0.057	-0.000	0.021	41.000	40.000	179.040	152.543	525.458	126.348	113.500	119.800	111.303	8.759	0.184	-0.017	-0.130	41.000	40.000	176.909	138.347	525.458	127.004	118.818	124.188	109.139	8.504
41.000	42.000	41.000	158.194	139.579	522.892	141.284	132.121	139.850	114.658	4.421	-1.235	-0.064	1.241	42.000	41.000	167.727	156.351	522.892	132.165	132.214	142.867	114.603	6.205	-0.203	-0.144	0.040	42.000	41.000	191.467	157.489	522.892	131.409	114.308	119.583	111.923	7.268	-1.492	-1.650	-0.275	42.000	41.000	170.129	133.093	522.892	125.748	116.364	120.375	108.493	8.404
42.000	43.000	42.000	233.000	169.910	522.623	145.989	123.968	128.682	113.721	5.450	1.029	0.064	-0.984	43.000	42.000	171.481	150.185	522.623	133.149	130.000	138.929	114.178	6.129	-0.076	-0.122	0.038	43.000	42.000	195.700	166.000	522.623	128.960	114.875	122.333	109.789	9.157	1.890	1.602	-0.130	43.000	42.000	180.742	135.978	522.623	127.725	116.875	125.167	108.243	8.183
43.000	44.000	43.000	219.931	168.221	527.125	146.309	119.548	132.800	112.494	5.496	0.046	0.129	0.129	44.000	43.000	170.391	154.853	527.125	131.938	128.148	144.444	115.951	5.926	-0.203	-0.060	0.036	44.000	43.000	210.500	180.674	527.125	130.672	117.095	120.933	111.079	9.447	0.290	0.071	-0.335	44.000	43.000	187.156	141.082	527.125	129.860	118.875	124.625	109.463	8.347
44.000	45.000	44.000	233.567	175.944	528.041	151.615	128.071	141.182	110.952	5.932	0.436	0.180	-0.266	45.000	44.000	162.043	145.851	528.041	131.252	125.933	139.231	112.115	5.731	-0.195	-0.024	0.121	45.000	44.000	195.138	178.011	528.041	130.030	113.238	121.222	114.562	9.103	-0.344	-0.464	-0.130	45.000	44.000	180.333	140.670	528.041	129.291	120.217	129.545	108.750	8.412
45.000	46.000	45.000	232.000	178.152	525.430	147.903	125.433	131.905	111.503	6.023	0.092	0.194	0.186	46.000	45.000	159.348	144.939	525.430	131.093	130.643	143.933	112.135	5.517	-0.214	-0.025	0.155	46.000	45.000	198.267	181.097	525.430	128.989	115.125	127.571	108.872	9.891	0.788	0.474	-0.208	46.000	45.000	172.333	140.011	525.430	129.510	119.808	127.538	109.215	8.320
46.000	47.000	46.000	233.633	182.978	525.490	148.624	127.103	139.900	113.047	6.004	-0.019	-0.072	-0.072	47.000	46.000	154.667	135.709	525.490	130.477	124.900	136.941	112.715	5.219	-0.298	-0.030	0.321	47.000	46.000	213.429	189.234	525.490	129.521	113.185	119.350	108.671	9.994	0.103	-0.038	-0.266	47.000	46.000	172.125	143.196	525.490	132.206	121.478	124.714	108.891	8.799
47.000	48.000	47.000	230.690	178.389	523.110	146.361	124.310	131.000	113.140	5.974	-0.030	-0.000	0.129	48.000	47.000	169.821	136.364	523.110	134.483	132.034	140.824	113.129	5.159	-0.060	-0.033	0.005	48.000	47.000	231.207	204.078	523.110	133.789	117.240	124.200	108.861	10.167	0.173	-0.166	-0.344	48.000	47.000	179.576	140.245	523.110	133.222	119.500	121.750	109.106	8.956
48.000	49.000	48.000	237.742	178.976	517.648	150.881	127.552	133.450	111.732	6.142	0.168	0.073	-0.129	49.000	48.000	155.708	133.538	517.648	132.861	129.630	139.692	118.701	4.685	-0.474	-0.289	0.092	49.000	48.000	238.379	218.329	517.648	137.041	121.250	131.400	110.199	10.259	0.092	-0.209	-0.409	49.000	48.000	181.839	139.854	517.648	131.809	117.286	121.077	108.972	8.964
49.000	50.000	49.000	231.586	175.713	516.282	146.160	121.667	128.000	111.728	6.123	-0.019	0.122	0.136	50.000	49.000	158.455	134.162	516.282	136.641	128.750	140.667	113.741	4.528	-0.157	-0.090	0.017	50.000	49.000	263.423	237.212	516.282	139.946	113.875	118.357	110.926	10.635	0.376	0.016	-0.174	50.000	49.000	167.200	140.146	516.282	131.059	116.773	119.950	109.187	8.872
50.000	51.000	50.000	240.242	177.226	515.471	150.398	122.393	134.385	111.381	6.315	0.192	0.008	-0.073	51.000	50.000	157.769	150.170	515.471	137.224	125.179	132.143	117.933	4.498	-0.030	-0.234	-0.258	51.000	50.000	182.300	165.690	515.471	134.093	119.571	128.556	110.759	9.354	-1.281	-0.132	1.070	51.000	50.000	166.185	135.866	515.471	130.575	121.000	128.500	108.566	8.707
51.000	52.000	51.000	246.933	189.667	515.287	155.384	125.923	133.923	115.497	6.231	-0.084	-0.193	-0.202	52.000	51.000	152.240	137.407	515.287	138.057	122.160	128.947	115.845	4.249	-0.249	-0.182	0.052	52.000	51.000	192.760	155.750	515.287	133.649	122.652	126.647	113.349	8.290	-1.064	-0.283	0.807	52.000	51.000	166.310	133.312	515.287	129.483	114.200	122.154	109.186	8.956
52.000	53.000	52.000	239.300	182.057	517.253	160.205	132.700	145.412	123.176	5.129	-1.102	-0.831	0.204	53.000	52.000	163.000	146.341	517.253	136.495	121.565	126.944	112.060	4.647	0.398	0.181	-0.214	53.000	52.000	191.357	164.137	517.253	132.380	118.179	122.048	110.750	8.547	0.257	0.103	-0.084	53.000	52.000	158.929	136.426	517.253	127.420	120.417	127.182	107.132	9.083
53.000	54.000	53.000	239.167	176.200	514.122	152.337	125.484	131.304	115.410	4.869	-0.260	-0.111	0.142	54.000	53.000	166.667	147.545	514.122	138.493	124.250	131.429	113.301	4.850	0.203	-0.000	-0.198	54.000	53.000	180.467	147.011	514.122	131.110	124.038	131.118	109.888	8.176	-0.371	-0.017	0.254	54.000	53.000	166.964	138.571	514.122	129.238	118.680	122.391	108.423	9.397
54.000	55.000	54.000	251.000	171.047	514.935	160.833	136.171	146.263	115.151	4.655	-0.214	-0.154	0.080	55.000	54.000	172.429	153.840	514.935	139.996	119.654	126.800	113.260	5.045	0.195	-0.090	-0.109	55.000	54.000	180.077	139.597	514.935	131.409	123.731	132.083	113.128	7.180	-0.995	-0.101	0.737	55.000	54.000	157.833	138.163	514.935	125.808	117.318	126.909	110.153	9.332
55.000	56.000	55.000	244.483	170.917	515.122	154.787	128.788	140.875	117.826	4.368	-0.287	-0.087	0.081	56.000	55.000	178.704	145.174	515.122	140.804	123.043	132.182	110.617	4.991	-0.054	0.090	0.124	56.000	55.000	190.516	144.768	515.122	130.459	123.250	130.846	115.186	6.886	-0.295	-0.099	0.143	56.000	55.000	155.103	137.330	515.122	128.127	117.870	122.529	108.780	9.534
56.000	57.000	56.000	231.484	177.820	513.009	153.654	128.788	138.733	117.099	4.219	-0.149	-0.186	-0.000	57.000	56.000	167.852	145.190	513.009	137.971	117.360	124.933	110.778	4.991	0.000	0.145	0.234	57.000	56.000	183.520	144.500	513.009	130.321	118.667	123.529	109.807	6.618	-0.268	0.188	0.348	57.000	56.000	163.600	133.195	513.009	127.892	117.364	122.467	109.854	9.580
57.000	58.000	57.000	239.250	187.788	513.525	164.032	131.618	144.867	116.444	4.284	0.065	-0.144	-0.226	58.000	57.000	174.519	141.723	513.525	141.135	118.200	126.562	109.349	4.956	-0.035	0.145	0.154	58.000	57.000	169.500	144.326	513.525	129.645	116.120	126.727	110.580	6.269	-0.349	-0.031	0.220	58.000	57.000	157.800	131.517	513.525	127.991	115.308	125.571	111.212	9.358
58.000	59.000	58.000	239.839	183.000	509.926	162.609	132.310	142.765	117.442	4.162	-0.122	-0.061	0.061	59.000	58.000	164.407	142.495	509.926	136.697	115.160	121.938	111.333	4.799	-0.157	-0.000	0.120	59.000	58.000	180.966	142.774	509.926	131.238	119.400	124.250	113.705	6.123	-0.146	-0.181	-0.013	59.000	58.000	162.152	136.396	509.926	127.348	122.111	127.133	109.082	10.170
59.000	60.000	59.000	240.276	184.656	504.422	165.094	132.156	149.500	120.808	4.013	-0.149	-0.220	-0.122	60.000	59.000	165.760	146.965	504.422	135.658	118.385	124.000	109.803	4.867	0.068	0.116	0.117	60.000	59.000	162.000	137.826	504.422	126.798	118.500	132.143	110.889	5.744	-0.379	0.076	0.367	60.000	59.000	156.103	134.591	504.422	128.368	117.500	123.471	111.582	9.948
60.000	61.000	60.000	246.444	190.212	504.590	172.498	140.821	160.000	116.872	3.948	-0.065	-0.083	-0.000	61.000	60.000	168.192	142.465	504.590	136.249	119.583	129.111	110.642	4.710	-0.157	-0.087	0.028	61.000	60.000	170.963	141.319	504.590	128.895	118.783	127.462	111.295	5.977	0.233	0.053	-0.139	61.000	60.000	161.545	136.211	504.590	129.790	120.381	125.900	111.476	9.856
61.000	62.000	61.000	248.138	189.591	508.608	172.234	136.812	147.190	123.646	3.864	-0.084	-0.214	-0.145	62.000	61.000	177.296	146.927	508.608	137.958	120.000	128.467	110.372	5.062	0.352	0.232	-0.117	62.000	61.000	180.680	142.140	508.608	127.867	115.462	123.000	109.497	6.058	0.081	0.140	0.128	62.000	61.000	158.882	134.783	508.608	128.232	117.091	122.143	108.240	11.028
62.000	63.000	62.000	238.172	181.036	505.109	168.388	139.333	159.600	122.524	3.485	-0.379	-0.205	0.145	63.000	62.000	180.069	154.701	505.109	134.536	120.895	127.308	111.034	5.303	0.241	0.059	-0.178	63.000	62.000	165.304	138.235	505.109	129.316	116.696	121.400	110.265	5.924	-0.135	0.101	0.073	63.000	62.000	157.481	131.286	505.109	126.887	115.955	120.200	109.893	10.251
63.000	64.000	63.000	236.069	196.880	502.471	175.579	136.862	152.933	121.930	3.642	0.157	-0.026	-0.171	64.000	63.000	198.241	156.768	502.471	142.665	120.917	128.500	113.483	4.094	-1.209	-1.280	-0.205	64.000	63.000	172.577	147.296	502.471	129.072	115.417	126.143	110.858	6.153	0.230	0.119	-0.019	64.000	63.000	147.808	123.215	502.471	126.651	117.000	123.071	109.169	9.783
64.000	65.000	64.000	241.714	187.464	505.682	180.523	137.200	149.062	120.559	3.550	-0.092	-0.118	-0.000	65.000	64.000	188.148	158.514	505.682	138.099	121.417	126.625	109.268	5.866	1.772	1.630	0.032	65.000	64.000	179.414	153.171	505.682	132.485	116.000	124.167	109.812	6.329	0.176	0.064	-0.074	65.000	64.000	164.548	137.588	505.682	128.957	115.524	117.750	109.660	10.664
65.000	66.000	65.000	239.065	187.787	504.360	193.577	140.893	152.706	120.428	3.512	-0.038	-0.059	-0.000	66.000	65.000	157.483	140.460	504.360	129.304	119.391	130.400	112.033	5.216	-0.650	0.030	0.637	66.000	65.000	184.355	154.671	504.360	133.053	112.917	115.227	110.053	6.555	0.225	0.106	-0.129	66.000	65.000	164.229	131.025	504.360	124.308	115.429	128.800	108.952	10.435
66.000	67.000	66.000	242.567	187.641	505.086	200.837	134.548	152.583	121.289	3.409	-0.103	-0.087	0.117	67.000	66.000	162.556	136.566	505.086	131.069	123.167	128.167	110.603	5.189	-0.027	0.088	0.088	67.000	66.000	162.931	138.303	505.086	127.443	115.238	118.500	108.190	5.813	-0.742	0.117	0.846	67.000	66.000	165.152	132.229	505.086	128.123	118.783	122.053	108.647	10.638
67.000	68.000	67.000	247.379	187.186	509.156	218.079	144.281	155.500	121.349	3.347	-0.062	-0.086	-0.000	68.000	67.000	165.367	141.436	509.156	129.484	118.700	131.833	110.396	5.384	0.195	-0.000	-0.145	68.000	67.000	184.179	162.850	509.156	137.592	113.692	116.217	108.852	7.025	1.213	0.004	-1.103	68.000	67.000	171.548	136.245	509.156	127.637	112.905	118.000	109.769	10.611
68.000	69.000	68.000	195.966	149.247	499.496	148.845	142.129	161.250	123.285	1.361	-1.986	-0.094	1.562	69.000	68.000	148.793	130.897	499.496	126.187	116.826	123.316	108.899	4.802	-0.582	-0.000	0.523	69.000	68.000	184.000	170.730	499.496	142.164	120.258	128.385	106.487	7.309	0.284	0.012	-0.252	69.000	68.000	155.423	128.188	499.496	122.551	114.632	120.733	109.583	9.634
69.000	70.000	69.000	208.259	159.652	495.354	154.699	136.967	150.462	126.138	1.269	-0.092	-0.107	-0.023	70.000	69.000	163.556	131.011	495.354	127.734	116.952	125.889	109.423	4.664	-0.138	-0.000	0.141	70.000	69.000	169.931	140.655	495.354	126.247	122.000	133.222	111.288	5.649	-1.660	-0.078	1.467	70.000	69.000	143.913	129.212	495.354	122.823	112.350	117.267	109.441	9.347
70.000	71.000	70.000	197.815	155.913	491.610	158.663	141.906	152.000	127.938	1.028	-0.241	-0.145	0.060	71.000	70.000	157.923	129.022	491.610	129.671	124.040	131.154	109.539	4.565	-0.100	0.118	0.204	71.000	70.000	167.379	142.658	491.610	127.714	120.185	126.053	110.846	5.963	0.314	0.076	-0.191	71.000	70.000	151.724	129.444	491.610	123.473	111.316	115.421	110.146	9.821
71.000	72.000	71.000	213.074	156.326	495.594	170.558	151.097	175.000	128.447	0.944	-0.084	-0.059	-0.000	72.000	71.000	163.333	132.875	495.594	127.946	117.500	122.579	111.728	4.565	0.000	-0.086	-0.060	72.000	71.000	195.621	172.769	495.594	143.647	118.577	122.286	110.238	8.051	2.088	0.186	-1.863	72.000	71.000	156.833	132.652	495.594	125.962	112.955	119.286	107.733	10.262
72.000	73.000	72.000	209.556	156.311	491.643	167.297	154.361	186.769	130.732	0.825	-0.119	-0.080	0.080	73.000	72.000	173.778	143.452	491.643	131.556	116.955	124.267	108.536	5.073	0.509	0.290	-0.205	73.000	72.000	187.806	161.945	491.643	138.426	113.625	120.786	110.588	7.542	-0.509	-0.027	0.510	73.000	72.000	158.034	134.235	491.643	126.418	116.762	119.562	109.161	10.105
73.000	74.000	73.000	206.655	172.000	491.005	170.176	160.531	199.167	141.338	0.825	0.000	-0.145	-0.116	74.000	73.000	172.933	147.500	491.005	134.411	113.944	121.545	109.169	5.341	0.268	0.060	-0.205	74.000	73.000	176.172	156.220	491.005	129.198	120.208	127.636	110.678	6.662	-0.880	-0.222	0.533	74.000	73.000	163.143	131.966	491.005	127.568	116.045	124.000	110.442	10.013
74.000	75.000	74.000	229.033	173.316	491.751	173.451	154.484	195.429	134.824	1.047	0.222	-0.026	-0.231	75.000	74.000	172.462	151.383	491.751	136.706	115.583	134.750	109.463	5.609	0.268	0.086	-0.172	75.000	74.000	192.414	158.884	491.751	132.606	113.529	119.667	109.727	7.485	0.823	0.258	-0.460	NaN	NaN	NaN	NaN	NaN	NaN	NaN	NaN	NaN	NaN
75.000	76.000	75.000	193.862	154.515	492.396	161.541	146.531	160.400	130.184	0.898	-0.149	0.113	0.226	76.000	75.000	169.429	148.602	492.396	135.480	119.950	126.200	110.262	5.896	0.287	0.060	-0.179	76.000	75.000	177.800	156.635	492.396	128.419	113.870	125.333	110.503	7.442	-0.043	0.040	-0.000	NaN	NaN	NaN	NaN	NaN	NaN	NaN	NaN	NaN	NaN
76.000	77.000	76.000	265.929	189.613	493.460	169.478	134.107	141.857	124.469	1.610	0.712	0.205	-0.532	77.000	76.000	173.103	146.747	493.460	136.818	116.091	122.462	109.412	6.321	0.425	0.205	-0.205	77.000	76.000	184.741	156.649	493.460	129.809	113.308	116.526	109.185	7.698	0.255	0.116	-0.195	NaN	NaN	NaN	NaN	NaN	NaN	NaN	NaN	NaN	NaN
77.000	78.000	77.000	253.793	183.667	488.731	160.079	132.469	145.583	124.697	1.767	0.157	-0.000	-0.123	78.000	77.000	169.800	146.968	488.731	135.023	115.739	118.458	107.640	6.432	0.111	0.036	-0.000	78.000	77.000	180.481	156.657	488.731	130.331	118.231	125.529	108.844	7.939	0.241	0.124	-0.198	NaN	NaN	NaN	NaN	NaN	NaN	NaN	NaN	NaN	NaN
78.000	79.000	78.000	212.448	175.763	493.078	158.000	131.286	139.538	121.768	1.805	0.038	0.103	0.041	79.000	78.000	180.296	149.259	493.078	135.477	115.400	121.333	108.144	6.960	0.528	0.315	-0.205	79.000	78.000	172.759	158.288	493.078	129.608	117.250	123.250	115.891	7.075	-0.864	-0.912	0.002	NaN	NaN	NaN	NaN	NaN	NaN	NaN	NaN	NaN	NaN
79.000	80.000	79.000	202.968	170.011	489.647	157.141	132.571	139.190	125.938	1.721	-0.084	-0.083	0.039	80.000	79.000	172.407	146.713	489.647	134.920	117.211	128.875	107.069	7.217	0.257	0.290	-0.000	80.000	79.000	197.038	167.914	489.647	132.003	116.536	134.667	108.556	8.505	1.430	0.973	-0.391	NaN	NaN	NaN	NaN	NaN	NaN	NaN	NaN	NaN	NaN
80.000	81.000	80.000	266.633	200.414	489.483	166.144	130.531	138.762	122.441	2.192	0.471	0.024	-0.410	81.000	80.000	188.433	152.156	489.483	137.639	115.565	118.360	108.869	7.817	0.601	0.085	-0.410	81.000	80.000	197.333	179.607	489.483	132.789	117.619	122.077	110.693	8.753	0.249	0.002	-0.261	NaN	NaN	NaN	NaN	NaN	NaN	NaN	NaN	NaN	NaN
81.000	82.000	81.000	270.969	201.316	488.633	173.505	133.964	153.333	122.310	2.219	0.027	-0.000	-0.113	82.000	81.000	187.120	159.824	488.633	134.149	114.846	122.300	108.718	8.001	0.184	0.112	-0.086	82.000	81.000	211.852	187.789	488.633	135.515	113.381	123.300	109.965	9.124	0.371	0.080	-0.325	NaN	NaN	NaN	NaN	NaN	NaN	NaN	NaN	NaN	NaN
82.000	83.000	82.000	259.281	200.598	487.481	169.240	133.897	151.143	124.143	2.272	0.054	-0.011	-0.056	83.000	82.000	183.240	152.730	487.481	134.966	113.619	119.900	108.379	8.036	0.035	0.055	-0.028	83.000	82.000	184.000	176.237	487.481	132.137	116.333	124.533	106.968	9.156	0.032	0.008	0.121	NaN	NaN	NaN	NaN	NaN	NaN	NaN	NaN	NaN	NaN
83.000	84.000	83.000	257.531	205.646	491.016	166.249	134.345	142.450	122.500	2.402	0.130	0.006	-0.107	84.000	83.000	195.621	155.267	491.016	135.578	116.000	119.312	107.033	8.388	0.352	0.204	-0.145	84.000	83.000	212.889	187.908	491.016	135.365	115.704	124.750	109.263	9.638	0.482	0.016	-0.443	NaN	NaN	NaN	NaN	NaN	NaN	NaN	NaN	NaN	NaN
84.000	85.000	84.000	179.645	161.410	489.701	152.358	133.500	147.474	122.483	1.905	-0.498	-0.000	0.552	NaN	NaN	NaN	NaN	NaN	NaN	NaN	NaN	NaN	NaN	NaN	NaN	NaN	85.000	84.000	194.750	178.922	489.701	134.800	117.538	122.952	110.170	9.530	-0.108	-0.015	-0.008	NaN	NaN	NaN	NaN	NaN	NaN	NaN	NaN	NaN	NaN
85.000	86.000	85.000	219.379	196.986	491.631	158.186	133.071	141.625	123.126	2.402	0.498	0.002	-0.492	NaN	NaN	NaN	NaN	NaN	NaN	NaN	NaN	NaN	NaN	NaN	NaN	NaN	86.000	85.000	194.080	180.733	491.631	135.227	119.600	130.444	109.731	9.638	0.108	0.009	-0.009	NaN	NaN	NaN	NaN	NaN	NaN	NaN	NaN	NaN	NaN
86.000	87.000	86.000	194.229	186.125	489.076	154.625	129.767	137.765	120.580	2.395	-0.008	0.032	-0.027	NaN	NaN	NaN	NaN	NaN	NaN	NaN	NaN	NaN	NaN	NaN	NaN	NaN	87.000	86.000	182.033	194.110	489.076	134.102	119.214	125.231	111.329	9.818	0.181	-0.188	-0.256	NaN	NaN	NaN	NaN	NaN	NaN	NaN	NaN	NaN	NaN
87.000	88.000	87.000	197.625	181.914	484.756	154.042	130.440	137.455	121.607	2.460	0.065	0.010	-0.025	NaN	NaN	NaN	NaN	NaN	NaN	NaN	NaN	NaN	NaN	NaN	NaN	NaN	88.000	87.000	196.290	191.684	484.756	136.477	131.226	138.500	108.095	9.869	0.051	-0.360	-0.381	NaN	NaN	NaN	NaN	NaN	NaN	NaN	NaN	NaN	NaN
88.000	89.000	88.000	198.375	182.738	486.489	157.600	129.867	142.786	122.158	2.479	0.019	-0.060	-0.060	NaN	NaN	NaN	NaN	NaN	NaN	NaN	NaN	NaN	NaN	NaN	NaN	NaN	89.000	88.000	207.323	202.937	486.489	139.358	129.212	137.045	116.412	9.834	-0.035	-0.371	-0.345	NaN	NaN	NaN	NaN	NaN	NaN	NaN	NaN	NaN	NaN
89.000	90.000	89.000	176.026	164.895	480.865	147.438	132.867	141.647	121.815	2.513	0.035	0.024	0.314	NaN	NaN	NaN	NaN	NaN	NaN	NaN	NaN	NaN	NaN	NaN	NaN	NaN	90.000	89.000	228.360	214.738	480.865	140.296	128.088	139.267	120.474	9.855	0.020	-0.394	-0.284	NaN	NaN	NaN	NaN	NaN	NaN	NaN	NaN	NaN	NaN
90.000	91.000	90.000	183.310	165.794	486.164	151.131	128.964	135.947	122.528	2.670	0.157	-0.025	-0.315	NaN	NaN	NaN	NaN	NaN	NaN	NaN	NaN	NaN	NaN	NaN	NaN	NaN	91.000	90.000	225.321	213.977	486.164	139.725	125.867	141.333	116.587	9.855	0.000	-0.029	-0.080	NaN	NaN	NaN	NaN	NaN	NaN	NaN	NaN	NaN	NaN
91.000	92.000	91.000	184.370	174.293	488.539	156.959	131.464	145.889	126.215	2.127	-0.544	-0.171	0.093	NaN	NaN	NaN	NaN	NaN	NaN	NaN	NaN	NaN	NaN	NaN	NaN	NaN	92.000	91.000	220.667	226.019	488.539	141.586	127.897	132.000	120.252	9.325	-0.530	-0.549	-0.141	NaN	NaN	NaN	NaN	NaN	NaN	NaN	NaN	NaN	NaN
92.000	93.000	92.000	199.643	180.154	494.520	158.480	130.536	139.118	123.600	2.276	0.149	0.037	-0.145	NaN	NaN	NaN	NaN	NaN	NaN	NaN	NaN	NaN	NaN	NaN	NaN	NaN	93.000	92.000	224.148	217.639	494.520	140.881	128.688	139.714	118.196	9.023	-0.301	-0.211	0.094	NaN	NaN	NaN	NaN	NaN	NaN	NaN	NaN	NaN	NaN
93.000	94.000	93.000	197.233	180.643	489.720	158.126	132.786	148.778	126.221	2.257	-0.019	-0.083	-0.061	NaN	NaN	NaN	NaN	NaN	NaN	NaN	NaN	NaN	NaN	NaN	NaN	NaN	94.000	93.000	194.500	181.759	489.720	135.483	126.057	135.238	115.728	8.099	-0.924	-0.217	0.529	NaN	NaN	NaN	NaN	NaN	NaN	NaN	NaN	NaN	NaN
94.000	95.000	94.000	213.464	190.258	494.199	161.457	131.292	142.273	124.141	2.360	0.103	-0.000	-0.123	NaN	NaN	NaN	NaN	NaN	NaN	NaN	NaN	NaN	NaN	NaN	NaN	NaN	95.000	94.000	189.667	182.784	494.199	132.896	117.280	124.417	114.194	7.744	-0.355	0.129	0.202	NaN	NaN	NaN	NaN	NaN	NaN	NaN	NaN	NaN	NaN
95.000	96.000	95.000	222.077	204.188	494.477	161.300	130.429	139.214	125.041	2.433	0.073	-0.022	-0.105	NaN	NaN	NaN	NaN	NaN	NaN	NaN	NaN	NaN	NaN	NaN	NaN	NaN	96.000	95.000	202.500	179.566	494.477	135.272	121.458	126.500	112.400	7.866	0.122	-0.218	-0.197	NaN	NaN	NaN	NaN	NaN	NaN	NaN	NaN	NaN	NaN
96.000	97.000	96.000	214.923	187.754	481.402	156.232	138.207	144.375	125.438	2.249	-0.184	-0.037	0.145	NaN	NaN	NaN	NaN	NaN	NaN	NaN	NaN	NaN	NaN	NaN	NaN	NaN	97.000	96.000	185.000	171.077	481.402	134.427	118.545	129.857	108.738	7.876	0.010	0.070	0.004	NaN	NaN	NaN	NaN	NaN	NaN	NaN	NaN	NaN	NaN
97.000	98.000	97.000	203.077	178.056	475.349	153.481	135.000	146.286	127.973	2.035	-0.214	-0.177	0.059	NaN	NaN	NaN	NaN	NaN	NaN	NaN	NaN	NaN	NaN	NaN	NaN	NaN	98.000	97.000	189.970	168.728	475.349	133.580	112.926	116.478	110.192	8.231	0.355	0.127	0.027	NaN	NaN	NaN	NaN	NaN	NaN	NaN	NaN	NaN	NaN
98.000	99.000	98.000	206.364	190.538	478.972	156.586	138.067	145.842	128.872	2.008	-0.027	-0.180	-0.155	NaN	NaN	NaN	NaN	NaN	NaN	NaN	NaN	NaN	NaN	NaN	NaN	NaN	99.000	98.000	190.583	161.571	478.972	133.078	115.000	122.625	109.034	8.387	0.156	0.268	0.084	NaN	NaN	NaN	NaN	NaN	NaN	NaN	NaN	NaN	NaN
99.000	100.000	99.000	211.739	190.028	482.594	156.487	137.857	147.056	126.776	2.062	0.054	-0.029	-0.087	NaN	NaN	NaN	NaN	NaN	NaN	NaN	NaN	NaN	NaN	NaN	NaN	NaN	100.000	99.000	188.115	161.422	482.594	130.574	116.905	123.273	109.734	8.222	-0.165	0.042	0.041	NaN	NaN	NaN	NaN	NaN	NaN	NaN	NaN	NaN	NaN
100.000	101.000	100.000	218.310	184.985	477.108	154.744	134.867	150.273	129.867	2.016	-0.046	-0.228	-0.114	NaN	NaN	NaN	NaN	NaN	NaN	NaN	NaN	NaN	NaN	NaN	NaN	NaN	101.000	100.000	190.333	163.382	477.108	130.352	116.750	120.174	110.484	8.431	0.209	-0.081	-0.156	NaN	NaN	NaN	NaN	NaN	NaN	NaN	NaN	NaN	NaN
101.000	102.000	101.000	232.034	194.271	482.431	164.091	147.500	163.471	132.390	1.943	-0.073	-0.172	-0.118	NaN	NaN	NaN	NaN	NaN	NaN	NaN	NaN	NaN	NaN	NaN	NaN	NaN	102.000	101.000	198.103	170.655	482.431	133.564	118.667	125.000	111.103	8.553	0.122	-0.043	-0.190	NaN	NaN	NaN	NaN	NaN	NaN	NaN	NaN	NaN	NaN
102.000	103.000	102.000	221.690	183.915	485.722	165.148	144.333	153.353	133.814	1.729	-0.214	-0.145	-0.000	NaN	NaN	NaN	NaN	NaN	NaN	NaN	NaN	NaN	NaN	NaN	NaN	NaN	NaN	NaN	NaN	NaN	NaN	NaN	NaN	NaN	NaN	NaN	NaN	NaN	NaN	NaN	NaN	NaN	NaN	NaN	NaN	NaN	NaN	NaN	NaN
103.000	104.000	103.000	213.417	176.909	484.430	165.950	145.594	153.600	135.730	1.499	-0.230	-0.028	0.176	NaN	NaN	NaN	NaN	NaN	NaN	NaN	NaN	NaN	NaN	NaN	NaN	NaN	NaN	NaN	NaN	NaN	NaN	NaN	NaN	NaN	NaN	NaN	NaN	NaN	NaN	NaN	NaN	NaN	NaN	NaN	NaN	NaN	NaN	NaN	NaN
104.000	105.000	104.000	228.840	197.339	487.413	171.277	153.719	162.895	141.252	1.453	-0.046	-0.204	-0.204	NaN	NaN	NaN	NaN	NaN	NaN	NaN	NaN	NaN	NaN	NaN	NaN	NaN	105.000	104.000	216.900	196.031	487.413	137.191	113.952	119.700	111.064	9.230	9.230	1.756	-0.259	NaN	NaN	NaN	NaN	NaN	NaN	NaN	NaN	NaN	NaN
105.000	106.000	105.000	214.208	184.062	465.004	167.246	152.906	160.000	144.974	1.304	-0.149	-0.057	0.057	NaN	NaN	NaN	NaN	NaN	NaN	NaN	NaN	NaN	NaN	NaN	NaN	NaN	106.000	105.000	209.696	195.855	465.004	137.316	121.115	132.556	111.675	9.081	-0.149	-0.204	-0.125	NaN	NaN	NaN	NaN	NaN	NaN	NaN	NaN	NaN	NaN
106.000	107.000	106.000	233.920	195.420	464.641	170.595	155.179	168.182	145.262	1.277	-0.027	-0.174	-0.087	NaN	NaN	NaN	NaN	NaN	NaN	NaN	NaN	NaN	NaN	NaN	NaN	NaN	107.000	106.000	207.862	184.444	464.641	137.799	117.720	124.071	113.199	8.992	-0.089	-0.134	-0.130	NaN	NaN	NaN	NaN	NaN	NaN	NaN	NaN	NaN	NaN
107.000	108.000	107.000	217.950	198.158	461.256	168.667	155.097	170.933	152.131	1.074	-0.203	-0.199	-0.035	NaN	NaN	NaN	NaN	NaN	NaN	NaN	NaN	NaN	NaN	NaN	NaN	NaN	108.000	107.000	222.429	185.155	461.256	139.965	116.792	126.250	110.575	9.363	0.371	0.255	-0.129	NaN	NaN	NaN	NaN	NaN	NaN	NaN	NaN	NaN	NaN
108.000	109.000	108.000	194.793	188.253	480.418	166.570	153.040	161.368	148.104	0.990	-0.084	0.018	0.162	NaN	NaN	NaN	NaN	NaN	NaN	NaN	NaN	NaN	NaN	NaN	NaN	NaN	NaN	NaN	NaN	NaN	NaN	NaN	NaN	NaN	NaN	NaN	NaN	NaN	NaN	NaN	NaN	NaN	NaN	NaN	NaN	NaN	NaN	NaN	NaN
109.000	110.000	109.000	199.043	176.280	485.457	166.400	160.346	179.222	154.555	0.749	-0.241	-0.045	0.053	NaN	NaN	NaN	NaN	NaN	NaN	NaN	NaN	NaN	NaN	NaN	NaN	NaN	110.000	109.000	196.621	175.571	485.457	136.324	123.455	128.846	112.544	9.187	9.187	2.543	0.193	NaN	NaN	NaN	NaN	NaN	NaN	NaN	NaN	NaN	NaN
110.000	111.000	110.000	183.200	168.405	478.485	164.778	160.607	175.562	149.412	0.655	-0.094	-0.000	0.121	NaN	NaN	NaN	NaN	NaN	NaN	NaN	NaN	NaN	NaN	NaN	NaN	NaN	111.000	110.000	232.724	184.462	478.485	141.929	117.269	122.938	111.836	9.520	0.333	-0.059	-0.388	NaN	NaN	NaN	NaN	NaN	NaN	NaN	NaN	NaN	NaN
111.000	112.000	111.000	203.452	170.319	480.404	180.647	180.357	189.864	157.000	0.598	-0.057	-0.126	-0.047	NaN	NaN	NaN	NaN	NaN	NaN	NaN	NaN	NaN	NaN	NaN	NaN	NaN	112.000	111.000	204.241	181.579	480.404	138.894	118.333	128.091	111.126	9.157	-0.363	-0.000	0.322	NaN	NaN	NaN	NaN	NaN	NaN	NaN	NaN	NaN	NaN
112.000	113.000	112.000	195.370	173.129	483.330	178.154	178.154	182.583	166.943	0.351	-0.246	-0.065	3.980E-18	NaN	NaN	NaN	NaN	NaN	NaN	NaN	NaN	NaN	NaN	NaN	NaN	NaN	113.000	112.000	203.000	175.429	483.330	137.300	112.783	119.769	112.517	9.184	0.027	0.079	0.060	NaN	NaN	NaN	NaN	NaN	NaN	NaN	NaN	NaN	NaN
113.000	NaN	NaN	NaN	NaN	NaN	NaN	NaN	NaN	NaN	NaN	NaN	NaN	NaN	NaN	NaN	NaN	NaN	NaN	NaN	NaN	NaN	NaN	NaN	NaN	NaN	NaN	114.000	113.000	215.571	179.956	492.125	138.857	116.917	123.643	110.913	9.142	-0.043	-0.004	-0.000	NaN	NaN	NaN	NaN	NaN	NaN	NaN	NaN	NaN	NaN
114.000	NaN	NaN	NaN	NaN	NaN	NaN	NaN	NaN	NaN	NaN	NaN	NaN	NaN	NaN	NaN	NaN	NaN	NaN	NaN	NaN	NaN	NaN	NaN	NaN	NaN	NaN	115.000	114.000	213.500	183.771	406.950	139.773	115.300	125.333	110.657	9.226	0.084	0.126	-0.000	NaN	NaN	NaN	NaN	NaN	NaN	NaN	NaN	NaN	NaN
115.000	NaN	NaN	NaN	NaN	NaN	NaN	NaN	NaN	NaN	NaN	NaN	NaN	NaN	NaN	NaN	NaN	NaN	NaN	NaN	NaN	NaN	NaN	NaN	NaN	NaN	NaN	116.000	115.000	227.577	188.247	407.422	141.942	115.652	128.125	111.067	9.363	0.138	-0.003	-0.065	NaN	NaN	NaN	NaN	NaN	NaN	NaN	NaN	NaN	NaN
116.000	NaN	NaN	NaN	NaN	NaN	NaN	NaN	NaN	NaN	NaN	NaN	NaN	NaN	NaN	NaN	NaN	NaN	NaN	NaN	NaN	NaN	NaN	NaN	NaN	NaN	NaN	117.000	116.000	218.654	188.889	413.806	141.812	117.500	122.462	111.101	9.283	-0.081	0.124	-0.002	NaN	NaN	NaN	NaN	NaN	NaN	NaN	NaN	NaN	NaN
117.000	NaN	NaN	NaN	NaN	NaN	NaN	NaN	NaN	NaN	NaN	NaN	NaN	NaN	NaN	NaN	NaN	NaN	NaN	NaN	NaN	NaN	NaN	NaN	NaN	NaN	NaN	118.000	117.000	201.727	173.341	445.877	138.847	118.300	122.368	112.122	8.942	-0.341	-0.003	0.259	NaN	NaN	NaN	NaN	NaN	NaN	NaN	NaN	NaN	NaN
118.000	NaN	NaN	NaN	NaN	NaN	NaN	NaN	NaN	NaN	NaN	NaN	NaN	NaN	NaN	NaN	NaN	NaN	NaN	NaN	NaN	NaN	NaN	NaN	NaN	NaN	NaN	NaN	NaN	NaN	NaN	NaN	NaN	NaN	NaN	NaN	NaN	NaN	NaN	NaN	NaN	NaN	NaN	NaN	NaN	NaN	NaN	NaN	NaN	NaN
119.000	NaN	NaN	NaN	NaN	NaN	NaN	NaN	NaN	NaN	NaN	NaN	NaN	NaN	NaN	NaN	NaN	NaN	NaN	NaN	NaN	NaN	NaN	NaN	NaN	NaN	NaN	120.000	119.000	229.567	193.424	430.305	139.103	113.048	121.333	107.959	9.703	9.703	0.717	-0.137	NaN	NaN	NaN	NaN	NaN	NaN	NaN	NaN	NaN	NaN
120.000	NaN	NaN	NaN	NaN	NaN	NaN	NaN	NaN	NaN	NaN	NaN	NaN	NaN	NaN	NaN	NaN	NaN	NaN	NaN	NaN	NaN	NaN	NaN	NaN	NaN	NaN	121.000	120.000	222.043	188.689	434.279	140.408	115.316	124.167	107.871	9.519	-0.184	-0.048	-0.056	NaN	NaN	NaN	NaN	NaN	NaN	NaN	NaN	NaN	NaN
[truncated: 120 more columns]
