# Supplementary material for: Filopodyan: An open-source pipeline for the analysis of filopodia
Source: J Cell Biol. 2017 Oct 2;216(10):3405–22. doi: 10.1083/jcb.201705113 (PMC5626553; doi:10.1083/jcb.201705113)
Supplement: Data tables (ZIP file) [file JCB_201705113_DataS1.zip › Data Tables/Fig5_BaseF/ENA_Phenotype/MANUAL_CTRL_s15_Renyi2-6_ed4/Track Edits - Neon Ctrl_GC10_tif.txt]

1	8	12	12	Deleted T12 to T12 from track 8
1	8	13	13	Deleted T13 to T13 from track 8
1	8	14	14	Deleted T14 to T14 from track 8
1	8	15	15	Deleted T15 to T15 from track 8
1	8	16	16	Deleted T16 to T16 from track 8
1	8	17	17	Deleted T17 to T17 from track 8
3	Updated tracks
1	12	27	27	Deleted T27 to T27 from track 12
1	12	29	29	Deleted T29 to T29 from track 12
1	12	30	30	Deleted T30 to T30 from track 12
1	12	32	32	Deleted T32 to T32 from track 12
1	12	33	33	Deleted T33 to T33 from track 12
1	12	34	34	Deleted T34 to T34 from track 12
1	12	35	35	Deleted T35 to T35 from track 12
1	12	36	36	Deleted T36 to T36 from track 12
1	12	37	37	Deleted T37 to T37 from track 12
1	12	38	38	Deleted T38 to T38 from track 12
1	12	39	39	Deleted T39 to T39 from track 12
1	12	40	40	Deleted T40 to T40 from track 12
1	12	41	41	Deleted T41 to T41 from track 12
1	12	42	42	Deleted T42 to T42 from track 12
1	12	43	43	Deleted T43 to T43 from track 12
1	12	44	44	Deleted T44 to T44 from track 12
1	12	45	45	Deleted T45 to T45 from track 12
1	12	46	46	Deleted T46 to T46 from track 12
1	12	47	47	Deleted T47 to T47 from track 12
1	12	48	48	Deleted T48 to T48 from track 12
1	12	49	49	Deleted T49 to T49 from track 12
3	Updated tracks
1	13	47	47	Deleted T47 to T47 from track 13
1	13	49	49	Deleted T49 to T49 from track 13
1	13	50	50	Deleted T50 to T50 from track 13
1	13	51	51	Deleted T51 to T51 from track 13
1	13	52	52	Deleted T52 to T52 from track 13
1	13	53	53	Deleted T53 to T53 from track 13
1	13	54	54	Deleted T54 to T54 from track 13
1	13	55	55	Deleted T55 to T55 from track 13
1	13	56	56	Deleted T56 to T56 from track 13
1	13	57	57	Deleted T57 to T57 from track 13
1	13	58	58	Deleted T58 to T58 from track 13
1	13	59	59	Deleted T59 to T59 from track 13
1	13	60	60	Deleted T60 to T60 from track 13
1	13	61	61	Deleted T61 to T61 from track 13
1	13	63	63	Deleted T63 to T63 from track 13
1	13	64	64	Deleted T64 to T64 from track 13
1	13	65	65	Deleted T65 to T65 from track 13
1	13	66	66	Deleted T66 to T66 from track 13
1	13	67	67	Deleted T67 to T67 from track 13
1	13	68	68	Deleted T68 to T68 from track 13
1	13	69	69	Deleted T69 to T69 from track 13
1	13	70	70	Deleted T70 to T70 from track 13
1	13	71	71	Deleted T71 to T71 from track 13
1	13	72	72	Deleted T72 to T72 from track 13
1	13	73	73	Deleted T73 to T73 from track 13
1	13	74	74	Deleted T74 to T74 from track 13
1	13	75	75	Deleted T75 to T75 from track 13
1	13	76	76	Deleted T76 to T76 from track 13
3	Updated tracks
1	10	21	21	Deleted T21 to T21 from track 10
1	10	22	22	Deleted T22 to T22 from track 10
1	10	23	23	Deleted T23 to T23 from track 10
1	10	24	24	Deleted T24 to T24 from track 10
3	Updated tracks
1	7	8	8	Deleted T8 to T8 from track 7
1	7	9	9	Deleted T9 to T9 from track 7
1	7	11	11	Deleted T11 to T11 from track 7
3	Updated tracks
1	16	97	97	Deleted T97 to T97 from track 16
1	16	98	98	Deleted T98 to T98 from track 16
1	16	99	99	Deleted T99 to T99 from track 16
1	16	100	100	Deleted T100 to T100 from track 16
1	16	101	101	Deleted T101 to T101 from track 16
1	16	102	102	Deleted T102 to T102 from track 16
1	16	103	103	Deleted T103 to T103 from track 16
1	16	104	104	Deleted T104 to T104 from track 16
1	16	105	105	Deleted T105 to T105 from track 16
1	16	106	106	Deleted T106 to T106 from track 16
1	16	107	107	Deleted T107 to T107 from track 16
3	Updated tracks
0	14	0	1	Index 14 changed to 0
3	Updated tracks
1	9	79	121	Deleted T79 to T121 from track 9
3	Updated tracks
0	9	7	1	Index 9 changed to 7
0	11	8	1	Index 11 changed to 8
0	15	9	1	Index 15 changed to 9
3	Updated tracks
